# Supplementary material for: Whole genome transcriptome polymorphisms in Arabidopsis thaliana
Source: Genome Biol. 2008 Nov 24;9(11):R165. doi: 10.1186/gb-2008-9-11-r165 (PMC2614497; doi:10.1186/gb-2008-9-11-r165)
Supplement: Additional data file 2 — Supplemental tables. [file gb-2008-9-11-r165-S2.xls]

## Sheet: TableS1
	Supplemental Table 1. Genome-wide sequence polymorphisms.
	Supplemental Table 1A. The number of SFPs detected at different thresholds.
	FDR (%)	Col > Vana	Van > Cola	Total
	11.82	135769	14934	150703
	7.66	126443	9479	135922
	5.22	118381	6662	125043
	3.88	110861	4979	115840
	3.15	104115	3820	107935
	aSFPs with greater Col signal (Col > Van) or greater Van signal (Van > Col)
	Supplemental Table 1B. The number of deletions and duplications detected using different model selection criteria.
	Model selection	Deletion	Duplication	Total
	BIC	518	22	540
	AIC	1645	136	1781
	BIC, Bayesian information criterion; AIC, Akaike information criterion.

## Sheet: TableS2
	Supplemental Table 2. Additive, dominant and maternal effect of gene expression.
	Supplemental Table 2A. Significant calls for additive, dominant and maternal terms of gene expression analysis.
		Deltaa	Sig+b	Sig-c	Total	Falsed	FDR
	additive	0.5	4911	3967	8878	901.238	0.101514
		1	2674	1736	4410	215.1	0.0487755
		1.5	1626	923	2549	70.393	0.0276159
		1.6	1500	826	2326	57.368	0.0246638
		1.7	1368	764	2132	47.241	0.0221581
		1.8	1249	676	1925	39.127	0.0203257
		1.9	1166	636	1802	32.645	0.018116
		2	1048	578	1626	27.401	0.0168518
		2.5	690	334	1024	12.707	0.0124092
		3	418	224	642	6.177	0.0096215
	dominant	0.5	1511	3190	4701	766.786	0.163111
		1	405	1521	1926	185.797	0.0964678
		1.5	157	811	968	67.035	0.069251
		1.6	141	707	848	56.29	0.0663797
		1.7	104	638	742	47.315	0.0637668
		1.8	92	575	667	39.933	0.0598696						z
		1.9	78	524	602	33.954	0.056402
		2	70	468	538	29.086	0.0540632
		2.5	41	270	311	14.476	0.0465466
		3	36	140	176	7.719	0.0438579
	maternal	0.5	5998	95	6093	734.607	0.120566
		1	2046	8	2054	151.444	0.0737313
		1.5	480	0	480	49.393	0.102902
		1.6	357	0	357	40.676	0.113938
		1.7	229	0	229	33.777	0.147498
		1.8	163	0	163	28.254	0.173337
		1.9	128	0	128	23.578	0.184203
		2	100	0	100	19.774	0.19774
		2.5	41	0	41	9.365	0.228415
		3	17	0	17	4.502	0.264823
	Total number of analyzed gene 24,756.
	aThe thresholds.
	bSignificant calls with greater expression in Col (additive), F1s (dominant) or Col-mother F1 (maternal) lines.
	cSignificant calls with greater expression in Van (additive), parents (dominant) or Van-mother F1 (maternal) lines.
	dFalse calls based on 1,000 permutations.
	Supplemental Table 2B. Relative expression difference for genes significant for dominant or maternal term.
		Col dominanta	Van dominantb	Over-dominantc	F1c over-dominantd	F1v over-dominante	maternal effectf	paternal effectg
	up-regulation	3	54	26	3	6	70	12
	down-regulation	10	337	142	13	56	0	0
	Clustering of genotypes for genes showing differential expression between mid-parent and average F1 hybrids (a-e), or genes showing differential expression between reciprocal F1 hybrids (f,g).
	F1c: F1 hybrids with Col mother; F1v: F1 hybrids with Van mother.
	aThe number of genes with both F1 hybrids expressed at levels close to Col parent. Up-regulation referes to genes with greater expression in Col while down-regulation refers to genes with greater expression in Van.
	bThe number of genes with both F1 hybrids expressed at levels close to Van parent. Up-regulation referes to genes with greater expression in Van while down-regulation refers to genes with greater expression in Col.
	cThe number of genes with both F1 hybrids expressed at levels outside of the range of parental expression level. Up-regulation referes to genes with greater expression in F1s while down-regulation refers to genes with greater expression in parents.
	dThe number of genes with Col-mother F1 hybrids expressed at levels different than that of the other 3 lines. Up-regulation referes to genes with greater expression in Col-mother F1 line while down-regulation refers to genes with greater expression in the other 3 lines.
	eThe number of genes with Van-mother F1 hybrids expressed at levels different than that of the other 3 lines. Up-regulation referes to genes with greater expression in Van-mother F1 line while down-regulation refers to genes with greater expression in the other 3 lines.
	fThe number of genes with Col-mother lines expressed at levels different than that of Van-mother lines. Up-regulation referes to genes with greater expression in Col-mother lines while down-regulation refers to genes with greater expression in Van-mother lines.
	gThe number of genes with Col-father lines expressed at levels different than that of Van-father lines. Up-regulation referes to genes with greater expression in Col-father lines while down-regulation refers to genes with greater expression in Van-father lines.

## Sheet: TableS3
	Supplemental Table 3. Gene set enrichement in GO biological process for additive, dominant and maternal effect of gene expression.
	additive
	Col > Van				Van > Col
	GO	Term	z-score	p-value	GO	Term	z-score	p-value
	GO:0015995	chlorophyll biosynthetic process	4.36	6.50301e-06	GO:0009813	flavonoid biosynthetic process	4.782	8.66e-07
	GO:0009651	response to salt stress	4.03006	2.78814e-05	GO:0006412	translation	4.01	3.03e-05
	GO:0046686	response to cadmium ion	3.99837	3.18906e-05	GO:0009411	response to UV	3.551	0.000192
	GO:0009737	response to abscisic acid stimulus	3.88862	5.04083e-05	GO:0042742	defense response to bacterium	3.396	0.000342
	GO:0016126	sterol biosynthetic process	3.78784	7.59804e-05	GO:0009926	auxin polar transport	3.383	0.000359
	GO:0045449	regulation of transcription	3.36966	0.000376301	GO:0007169	transmembrane receptor protein tyrosine kinase signaling pathway	3.166	0.000772
	GO:0006970	response to osmotic stress	3.31583	0.00045685	GO:0009664	cellulose and pectin-containing cell wall organization and biogenesis	3.042	0.00118
	GO:0009269	response to desiccation	3.27133	0.000535213	GO:0006812	cation transport	2.766	0.00284
	GO:0006352	transcription initiation	3.14057	0.000843095	GO:0042254	ribosome biogenesis and assembly	2.714	0.00332
	GO:0006886	intracellular protein transport	2.79549	0.00259106	GO:0009407	toxin catabolic process	2.63	0.00427
	GO:0009644	response to high light intensity	2.69847	0.00348298	GO:0006952	defense response	2.594	0.00475
	GO:0009723	response to ethylene stimulus	2.69131	0.00355865	GO:0009793	embryonic development ending in seed dormancy	2.413	0.00792
	GO:0007018	microtubule-based movement	2.68152	0.00366442
	GO:0009414	response to water deprivation	2.5799	0.00494146
	GO:0006944	membrane fusion	2.57436	0.0050213
	GO:0009739	response to gibberellin stimulus	2.54	0.00554266
	GO:0006633	fatty acid biosynthetic process	2.40717	0.00803837
	GO:0006114	glycerol biosynthetic process	2.36216	0.00908445
	dominant
	F1s > parents				parents > F1s
	GO	Term	z-score	p-value	GO	Term	z-score	p-value
	GO:0042742	defense response to bacterium	4.26231	1.01161e-05	GO:0015995	chlorophyll biosynthetic process	11.229	1.47e-29
	GO:0006952	defense response	4.18583	1.42063e-05	GO:0007018	microtubule-based movement	7.272	1.77e-13
	GO:0007275	multicellular organismal development	3.86484	5.55802e-05	GO:0015979	photosynthesis	6.323	1.28e-10
	GO:0009407	toxin catabolic process	3.73799	9.27502e-05	GO:0030244	cellulose biosynthetic process	5.162	1.22e-07
	GO:0006863	purine transport	3.69645	0.000109319	GO:0005992	trehalose biosynthetic process	4.696	1.33e-06
	GO:0006118	electron transport	3.64284	0.000134822	GO:0009414	response to water deprivation	3.995	3.23e-05
	GO:0008150	biological_process_unknown	3.47543	0.000255015	GO:0030048	actin filament-based movement	3.938	4.1e-05
	GO:0009753	response to jasmonic acid stimulus	3.33115	0.000432442	GO:0009651	response to salt stress	3.846	6.01e-05
	GO:0050832	defense response to fungus	3.14343	0.000834915	GO:0016126	sterol biosynthetic process	3.761	8.47e-05
	GO:0009793	embryonic development ending in seed dormancy	2.75764	0.00291099	GO:0006633	fatty acid biosynthetic process	3.499	0.000234
	GO:0006855	multidrug transport	2.75572	0.00292815	GO:0006970	response to osmotic stress	3.498	0.000234
	GO:0009751	response to salicylic acid stimulus	2.7501	0.00297886	GO:0010218	response to far red light	3.482	0.000249
	GO:0009611	response to wounding	2.61607	0.00444748	GO:0010182	sugar mediated signaling	3.19	0.000712
	GO:0009607	response to biotic stimulus	2.61198	0.00450096	GO:0006073	glucan metabolic process	3.152	0.000811
	GO:0006355	regulation of transcription, DNA-dependent	2.52701	0.00575194	GO:0010119	regulation of stomatal movement	3.117	0.000914
	GO:0009813	flavonoid biosynthetic process	2.51336	0.00597938	GO:0032313	regulation of Rab GTPase activity	3.084	0.00102
	GO:0042542	response to hydrogen peroxide	2.44168	0.00730959	GO:0007010	cytoskeleton organization and biogenesis	3.054	0.00113
					GO:0006468	protein amino acid phosphorylation	2.987	0.00141
					GO:0009416	response to light stimulus	2.931	0.00169
					GO:0016051	carbohydrate biosynthetic process	2.846	0.00221
					GO:0009269	response to desiccation	2.742	0.00305
					GO:0006259	DNA metabolic process	2.742	0.00305
					GO:0015031	protein transport	2.717	0.0033
					GO:0019515	lactose catabolic process via UDP-galactose	2.705	0.00342
					GO:0007155	cell adhesion	2.647	0.00406
					GO:0009058	biosynthetic process	2.563	0.00519
					GO:0009826	unidimensional cell growth	2.532	0.00566
					GO:0008643	carbohydrate transport	2.519	0.00589
					GO:0016481	negative regulation of transcription	2.518	0.0059
					GO:0007017	microtubule-based process	2.464	0.00688
					GO:0006779	porphyrin biosynthetic process	2.429	0.00757
					GO:0046686	response to cadmium ion	2.418	0.00781
					GO:0009735	response to cytokinin stimulus	2.387	0.00848
					GO:0006265	DNA topological change	2.378	0.0087
					GO:0006114	glycerol biosynthetic process	2.353	0.0093
	maternal
	F1c > F1v				F1v > F1c
	GO	Term	z-score	p-value	GO	Term	z-score	p-value
	GO:0006412	translation	14.7645	1.24089e-49	GO:0006355	regulation of transcription, DNA-dependent	6.397	7.92e-11
	GO:0006457	protein folding	11.7322	4.35615e-32	GO:0008150	biological_process_unknown	6.17	3.4e-10
	GO:0042254	ribosome biogenesis and assembly	9.98946	8.47553e-24	GO:0009693	ethylene biosynthetic process	5.084	1.85e-07
	GO:0007018	microtubule-based movement	6.19612	2.89366e-10	GO:0006812	cation transport	4.588	2.24e-06
	GO:0006334	nucleosome assembly	5.97548	1.14707e-09	GO:0045449	regulation of transcription	4.244	1.1e-05
	GO:0009408	response to heat	5.79548	3.40628e-09	GO:0009873	ethylene mediated signaling pathway	4.01	3.04e-05
	GO:0006096	glycolysis	4.93714	3.96392e-07	GO:0019915	sequestering of lipid	3.683	0.000115
	GO:0006414	translational elongation	4.92363	4.24769e-07	GO:0009733	response to auxin stimulus	2.729	0.00318
	GO:0015986	ATP synthesis coupled proton transport	4.7096	1.24105e-06	GO:0006865	amino acid transport	2.707	0.0034
	GO:0015995	chlorophyll biosynthetic process	4.70822	1.24944e-06	GO:0016049	cell growth	2.65	0.00402
	GO:0006779	porphyrin biosynthetic process	4.49799	3.42993e-06	GO:0016567	protein ubiquitination	2.527	0.00576
	GO:0009409	response to cold	4.38923	5.68752e-06	GO:0009744	response to sucrose stimulus	2.483	0.00651
	GO:0007001	chromosome organization and biogenesis (sensu Eukaryota)	4.31756	7.88807e-06	GO:0006825	copper ion transport	2.419	0.00779
	GO:0006979	response to oxidative stress	4.23885	1.12331e-05	GO:0009686	gibberellin biosynthetic process	2.409	0.008
	GO:0006364	rRNA processing	3.8188	6.7052e-05	GO:0042545	cell wall modification	2.354	0.00928
	GO:0045454	cell redox homeostasis	3.7591	8.52618e-05
	GO:0015979	photosynthesis	3.39088	0.000348347
	GO:0009117	nucleotide metabolic process	3.34864	0.000406039
	GO:0006397	mRNA processing	3.29547	0.000491284
	GO:0015031	protein transport	3.17022	0.000761627
	GO:0009658	chloroplast organization and biogenesis	3.10055	0.000965813
	GO:0009407	toxin catabolic process	3.09201	0.000994046
	GO:0006413	translational initiation	3.03267	0.00121202
	GO:0006418	tRNA aminoacylation for protein translation	2.98602	0.00141315
	GO:0008380	RNA splicing	2.87264	0.00203528
	GO:0030163	protein catabolic process	2.80068	0.00254972
	GO:0009695	jasmonic acid biosynthetic process	2.78359	0.00268807
	GO:0009853	photorespiration	2.77274	0.00277933
	GO:0009793	embryonic development ending in seed dormancy	2.76896	0.00281176
	GO:0006510	ATP-dependent proteolysis	2.73096	0.00315752
	GO:0007017	microtubule-based process	2.64312	0.00410727
	GO:0000162	tryptophan biosynthetic process	2.5995	0.00466804
	GO:0006915	apoptosis	2.56883	0.00510208
	GO:0006352	transcription initiation	2.48763	0.00642992
	GO:0006396	RNA processing	2.44289	0.00728514
	GO:0016481	negative regulation of transcription	2.42189	0.00772009
	GO:0044237	cellular metabolic process	2.40837	0.00801202
	GO:0009611	response to wounding	2.38633	0.0085087
	GO:0007010	cytoskeleton organization and biogenesis	2.33905	0.00966636

## Sheet: TableS4
	Supplemental Table 4. Detection of ASE using SFP probes.
	Supplemental Table 4A. ASE detected at different thresholds, with mid-parent values estimated from genomic hybridizations.
	Col allele specific				Van allele specific
	Deltaa	Sig+b	Falsec	FDR	Deltaa	Sig-d	Falsec	FDR
	0.1	2002	1480.04	0.739282	0.2	5001	207.587	0.0415091
	0.2	1520	200.675	0.132023	0.4	2823	10.986	0.0038916
	0.3	1059	45.512	0.0429764	0.6	1160	1.732	0.0014931
	0.4	791	12.85	0.0162453	0.8	458	0.551	0.00120306
	0.5	540	4.984	0.00922963	1	209	0.263	0.00125837
	0.6	394	2.15	0.00545685	1.1	129	0.185	0.00143411
	0.7	308	0.959	0.00311364	1.2	80	0.131	0.0016375
	0.8	213	0.508	0.00238498	1.3	43	0.087	0.00202326
	0.9	175	0.377	0.00215429	1.4	33	0.052	0.00157576
	1	143	0.282	0.00197203	1.5	22	0.043	0.00195454
	Total number of analyzed genes: 9,745.
	aThe thresholds.
	bSignificant calls with Col-ASE.
	cFalse calls based on 1,000 permutations.
	dSignificant calls with Van-ASE.
	Supplemental Table 4B. Validation of two loci showing Van allele specific expression by single base extension and Mass-spectrometry.
	locia	gDNA (F1 hybrid)		cDNA (F1 hybrid)
		Col alleleb	Van alleleb	Col alleleb	Van alleleb	corrected Col allelec	corrected Van allelec
	AT2G05720-2-2147401	86.1155	99.9163	0	25.4676	0	0.254889
	AT3G25760-3-9406024	44.4136	42.5685	55.2838	20.2154	1.24475	0.474891
	aThe two tested loci were detected by analysis as Van-ASE, which were labeled as "gene name-chromosome-bp position".
	bThe peak high values of Mass-spectrometry were present for each allele for F1 gDNA (Col:Van) and for F1 cDNA samples.
	cThe peak high values of cDNA samples were corrected by that of gDNA samples as peak high cDNA / peak high gDNA.
	Supplemental Table 4C. ASE detected at different thresholds, with mid-parent intensities estimated as the average of that of parents.
		Deltaa	Sig+b	Sig-c	Total	Falsed	FDR
	intensity	0.1	122	238	360	363.622	1.01006
		0.2	38	16	54	38.2323	0.708006
		0.3	26	4	30	10.2667	0.342222
		0.4	12	2	14	3.72323	0.265945
		0.5	2	2	4	1.78182	0.445454
		0.6	1	2	3	1.00808	0.336027
		0.7	0	2	2	0.583838	0.291919
		0.8	0	2	2	0.351515	0.175758
		0.9	0	2	2	0.214141	0.107071
		1	0	2	2	0.153535	0.0767677
	Total number of analyzed genes: 9,745.
	aThe thresholds.
	bSignificant calls with Col-ASE.
	cSignificant calls with Van-ASE.
	dFalse calls based on 495 permutations.

## Sheet: TableS5
	Supplemental Table 5. Differential exon and intron splicing detected at different thresholds.
	Supplemental Table 5A. Differential exon splicing using exon probe intensity corrected by gene mean.
		Deltaa	Sig+b	Sig-c	Total	Falsed	FDR
	additive	0.1	1139	1470	2609	11499.5	4.40762
		0.2	457	404	861	2093.17	2.43109
		0.3	287	190	477	559.008	1.17193
		0.4	177	129	306	205.133	0.670369
		0.5	127	109	236	96.73	0.409873
		0.6	92	86	178	54.865	0.30823
		0.7	77	69	146	34.216	0.234356
		0.8	57	54	111	23.047	0.207631
		0.9	32	39	71	16.195	0.228099
		1	28	29	57	11.667	0.204684
	dominant	0.1	92	7	99	11685.8	118.038
		0.2	7	1	8	2294.13	286.766
		0.3	4	1	5	698.428	139.686
		0.4	4	1	5	265.883	53.1766
		0.5	2	1	3	117.696	39.232
		0.6	0	1	1	60.772	60.772
		0.7	0	1	1	34.602	34.602
		0.8	0	1	1	22.53	22.53
		0.9	0	1	1	15.594	15.594
		1	0	0	0	11.324	NA
	maternal	0.1	5309	8034	13343	11070.2	0.829664
		0.2	0	704	704	1857.89	2.63905
		0.3	0	5	5	535.617	107.123
		0.4	0	1	1	206.577	206.577
		0.5	0	0	0	98.117	NA
		0.6	0	0	0	53.674	NA
		0.7	0	0	0	32.15	NA
		0.8	0	0	0	20.812	NA
		0.9	0	0	0	14.116	NA
		1	0	0	0	10	NA
	Total number of analyzed exons: 68,022 (15,349 genes).
	aThe thresholds.
	bSignificant calls with greater expression in Col (additive), F1s (dominant) or Col-mother F1 (maternal) lines.
	cSignificant calls with greater expression in Van (additive), parents (dominant) or Van-mother F1 (maternal) lines.
	dFalse calls based on 1,000 permutations.
	Supplemental Table 5B. Differential exon splicing using exon probe intensity corrected by gene median polish.
		Deltaa	Sig+b	Sig-c	Total	Falsed	FDR
	additive	0.1	2730	2662	5392	11454.7	2.12439
		0.2	939	613	1552	2080.59	1.34059
		0.3	523	280	803	555.663	0.691984
		0.4	328	172	500	203.088	0.406176
		0.5	223	120	343	96.071	0.28009
		0.6	154	76	230	54.083	0.235144
		0.7	123	52	175	33.827	0.193297
		0.8	101	47	148	23.027	0.155588
		0.9	71	32	103	16.091	0.156223
		1	56	28	84	11.57	0.137738
	dominant	0.1	51	22	73	11670.3	159.868
		0.2	13	12	25	2261.34	90.4535
		0.3	13	6	19	690.431	36.3385
		0.4	11	3	14	261.431	18.6736
		0.5	11	3	14	115.377	8.24121
		0.6	6	3	9	58.716	6.524
		0.7	6	3	9	33.063	3.67367
		0.8	5	2	7	21.464	3.06629
		0.9	3	2	5	14.708	2.9416
		1	1	2	3	10.581	3.527
	maternal	0.1	11045	13024	24069	11224	0.466327
		0.2	2121	3208	5329	1874.77	0.351805
		0.3	16	573	589	545.779	0.92662
		0.4	3	8	11	207.777	18.8888
		0.5	3	2	5	97.11	19.422
		0.6	1	2	3	53.019	17.673
		0.7	1	2	3	31.496	10.4987
		0.8	0	1	1	20.465	20.465
		0.9	0	0	0	13.749	NA
		1	0	0	0	9.819	NA
	Total number of analyzed exons: 68,022 (15,349 genes).
	aThe thresholds.
	bSignificant calls with greater expression in Col (additive), F1s (dominant) or Col-mother F1 (maternal) lines.
	cSignificant calls with greater expression in Van (additive), parents (dominant) or Van-mother F1 (maternal) lines.
	dFalse calls based on 1,000 permutations.
	Supplemental Table 5C. Differential exon splicing using splicing index.
		Deltaa	Sig+b	Sig-c	Total	Falsed	FDR
	additive	0.3	402	249	651	302.222	0.464243
		0.4	310	172	482	85.7	0.177801
		0.5	233	132	365	29.767	0.0815534
		0.6	166	92	258	11.971	0.0463992
		0.7	134	86	220	5.57	0.0253182
		0.8	105	74	179	2.801	0.015648
		0.9	80	60	140	1.629	0.0116357
		1	64	50	114	0.876	0.00768421
		1.1	52	37	89	0.537	0.00603371
		1.2	45	27	72	0.3	0.00416667
	dominant	0.3	2173	1364	3537	1377.98	0.38959
		0.4	133	0	133	531.518	3.99638
		0.5	7	0	7	225.398	32.1997
		0.6	6	0	6	99.947	16.6578
		0.7	3	0	3	45.712	15.2373
		0.8	3	0	3	22.907	7.63567
		0.9	1	0	1	12.458	12.458
		1	1	0	1	7.318	7.318
		1.1	0	0	0	4.464	NA
		1.2	0	0	0	2.875	NA
	maternal	0.3	321	1067	1388	63.917	0.0460497
		0.4	15	301	316	14.311	0.045288
		0.5	4	74	78	4.065	0.0521154
		0.6	0	23	23	1.514	0.0658261
		0.7	0	0	0	0.736	NA
		0.8	0	0	0	0.413	NA
		0.9	0	0	0	0.227	NA
		1	0	0	0	0.124	NA
		1.1	0	0	0	0.072	NA
		1.2	0	0	0	0.036	NA
	Total number of analyzed exons: 68,022 (15,349 genes).
	aThe thresholds.
	bSignificant calls with greater expression in Col (additive), F1s (dominant) or Col-mother F1 (maternal) lines.
	cSignificant calls with greater expression in Van (additive), parents (dominant) or Van-mother F1 (maternal) lines.
	dFalse calls based on 1,000 permutations.
	Supplemental Table 5D. Differential intron splicing.
		Deltaa	Sig+b	Sig-c	Total	Falsed	FDR
	additive	0.1	1904	29793	31697	18400	0.580495
		0.2	950	3712	4662	2248.94	0.482397
		0.3	561	1034	1595	331.981	0.208139
		0.4	405	523	928	85.085	0.0916864
		0.5	316	352	668	28.445	0.0425823
		0.6	239	220	459	11.962	0.026061
		0.7	202	155	357	6.825	0.0191176
		0.8	176	120	296	4.514	0.01525
		0.9	140	94	234	3.067	0.0131068
		1	120	75	195	2.242	0.0114974
	dominant	0.1	50448	461	50909	18537.5	0.364129
		0.2	17391	216	17607	2764.38	0.157004
		0.3	1401	126	1527	480.656	0.314771
		0.4	216	79	295	99.767	0.338193
		0.5	50	72	122	27.665	0.226762
		0.6	41	46	87	11.566	0.132942
		0.7	27	36	63	6.333	0.100524
		0.8	25	28	53	4.121	0.0777547
		0.9	22	18	40	2.829	0.070725
		1	19	10	29	2.079	0.0716897
	maternal	0.1	638	54915	55553	22128.4	0.398329
		0.2	261	39582	39843	3631.9	0.0911553
		0.3	138	19322	19460	531.481	0.0273115
		0.4	90	6114	6204	90.632	0.0146086
		0.5	22	1311	1333	19.457	0.0145964
		0.6	13	130	143	7.137	0.0499091
		0.7	6	2	8	3.736	0.467
		0.8	0	2	2	2.378	1.189
		0.9	0	1	1	1.607	1.607
		1	0	1	1	1.095	1.095
	Total number of analyzed introns: 62,859 (17,434 genes).
	aThe thresholds.
	bSignificant calls with greater expression in Col (additive), F1s (dominant) or Col-mother F1 (maternal) lines.
	cSignificant calls with greater expression in Van (additive), parents (dominant) or Van-mother F1 (maternal) lines.
	dFalse calls based on 1000 permutations.

## Sheet: TableS6
	Supplemental Table 6. Fisher's exact test of enrichment in GO categories for differential exon splicing, differential intron splicing and differential gene expression.
	Supplemental Table 6A. Fisher's exact test for differential exon splicing enrichment in GO categories.
	Biological process (296 categories)				Molecular function (217 categories)				Cellular component (89 categories)
	GO	term	raw p	corrected p	GO	term	raw p	corrected p	GO	term	raw p	corrected p
	GO:0016126	sterol biosynthetic process	0.000766046	0.042896	GO:0004295	trypsin activity	0.00195823	0.098	GO:0009535	chloroplast thylakoid membrane	0.00158449	0.08216
	GO:0008152	metabolic process	0.00613852	0.2727	GO:0008236	serine-type peptidase activity	0.00455217	0.2093	GO:0005829	cytosol	0.00300685	0.14448
	GO:0007568	aging	0.00945182	0.3969	GO:0015359	amino acid permease activity	0.0114028	0.456	GO:0016020	membrane	0.00605812	0.2727
	GO:0005975	carbohydrate metabolic process	0.0182891	0.612	GO:0008081	phosphoric diester hydrolase activity	0.016167	0.5688	GO:0016469	proton-transporting two-sector ATPase complex	0.014885	0.5513
	GO:0016132	brassinosteroid biosynthetic process	0.0184028	0.612	GO:0003682	chromatin binding	0.0179828	0.612	GO:0005886	plasma membrane	0.0329977	0.645
	GO:0009658	chloroplast organization and biogenesis	0.0215219	0.645	GO:0004194	pepsin A activity	0.0300981	0.645	GO:0009706	chloroplast inner membrane	0.0347686	0.645
	GO:0006855	multidrug transport	0.022048	0.645	GO:0008327	methyl-CpG binding	0.0310192	0.645
	GO:0006108	malate metabolic process	0.0221772	0.645	GO:0004553	hydrolase activity, hydrolyzing O-glycosyl compounds	0.0338906	0.645
	GO:0009933	meristem organization	0.0221772	0.645	GO:0050662	coenzyme binding	0.0353261	0.645
	GO:0010051	vascular tissue pattern formation (sensu Tracheophyta)	0.0221772	0.645	GO:0016829	lyase activity	0.0373351	0.645
	GO:0009561	megagametogenesis	0.0262406	0.645	GO:0042803	protein homodimerization activity	0.0398487	0.645
	GO:0006807	nitrogen compound metabolic process	0.045109	0.645
	GO:0006952	defense response	0.0468618	0.645
	The enrichment for 477 differential exonic splicing calls. Raw p: pvalue of Fisher's exact test; corrected p: family-wise Type I error rate (FWER).
	Supplemental Table 6B. Fisher's exact test for differential intron splicing enrichment in GO categories.
	Biological process (282 categories)				Molecular function (204 categories)				Cellular component (84 categories)
	GO	term	raw p	corrected p	GO	term	raw p	corrected p	GO	term	raw p	corrected p
	GO:0007623	circadian rhythm	0.00105344	0.0567	GO:0016168	chlorophyll binding	0.00368733	0.17343	GO:0009535	chloroplast thylakoid membrane	5.78451e-06	0.00045084
	GO:0008380	RNA splicing	0.00182194	0.09282	GO:0005524	ATP binding	0.00882939	0.37969	GO:0009543	chloroplast thylakoid lumen	5.38951e-05	0.0039347
	GO:0015979	photosynthesis	0.00250892	0.12299	GO:0016491	oxidoreductase activity	0.0098095	0.40221	GO:0009507	chloroplast	0.00153385	0.08109
	GO:0032313	regulation of Rab GTPase activity	0.0139956	0.532	GO:0005097	RAB GTPase activator activity	0.0136118	0.5304	GO:0009654	oxygen evolving complex	0.0221105	0.645
	GO:0009744	response to sucrose stimulus	0.0158217	0.5688	GO:0004564	beta-fructofuranosidase activity	0.0255311	0.645	GO:0005773	vacuole	0.0266073	0.645
	GO:0005975	carbohydrate metabolic process	0.0200059	0.62	GO:0030508	thiol-disulfide exchange intermediate activity	0.028071	0.645	GO:0030095	chloroplast photosystem II	0.0314375	0.645
	GO:0006855	multidrug transport	0.0237153	0.645	GO:0004295	trypsin activity	0.0301761	0.645
	GO:0009944	polarity specification of adaxial/abaxial axis	0.0260298	0.645	GO:0015250	water channel activity	0.0341353	0.645
	GO:0006808	regulation of nitrogen utilization	0.0307606	0.645	GO:0005515	protein binding	0.0438605	0.645
	GO:0030154	cell differentiation	0.0467468	0.645	GO:0016564	transcriptional repressor activity	0.0458798	0.645
					GO:0008236	serine-type peptidase activity	0.0464866	0.645
	The enrichment of 459 differential intronic splicing calls at 3% FDR. Raw p: pvalue of Fisher's exact test; corrected p: family-wise Type I error rate (FWER) .
	Supplemental Table 6C. Fisher's exact test for differential expression enrichment in GO categories.
	Biological process (330 categories)				Molecular function (234 categories)				Cellular component (90 categories)
	GO	term	raw p	corrected p	GO	term	raw p	corrected p	GO	term	raw p	corrected p
	GO:0006970	response to osmotic stress	7.41186e-07	6.0762e-05	GO:0004805	trehalose-phosphatase activity	9.40089e-05	0.006392	GO:0009535	chloroplast thylakoid membrane	4.55603e-08	3.7848e-06
	GO:0007623	circadian rhythm	1.37864e-06	0.00011178	GO:0015198	oligopeptide transporter activity	0.00014926	0.009387	GO:0016020	membrane	1.8651e-06	0.0001496
	GO:0009737	response to abscisic acid stimulus	3.91636e-06	0.00030968	GO:0008194	UDP-glycosyltransferase activity	0.000817242	0.044935	GO:0005886	plasma membrane	7.76791e-05	0.0054244
	GO:0015995	chlorophyll biosynthetic process	6.156e-06	0.00047432					GO:0009507	chloroplast	0.000558446	0.031806
	GO:0006952	defense response	2.36576e-05	0.0018012
	GO:0009414	response to water deprivation	2.92343e-05	0.00219
	GO:0009753	response to jasmonic acid stimulus	3.72246e-05	0.0027528
	GO:0009813	flavonoid biosynthetic process	6.09033e-05	0.0043848
	GO:0005992	trehalose biosynthetic process	7.63753e-05	0.0054244
	GO:0009409	response to cold	7.73148e-05	0.0054244
	GO:0010224	response to UV-B	0.000102147	0.006834
	GO:0009611	response to wounding	0.000112425	0.007392
	GO:0009695	jasmonic acid biosynthetic process	0.000114893	0.007475
	GO:0009266	response to temperature stimulus	0.000142569	0.009152
	GO:0016126	sterol biosynthetic process	0.000240138	0.01488
	GO:0008152	metabolic process	0.000285787	0.017446
	GO:0006857	oligopeptide transport	0.000437237	0.02622
	GO:0009651	response to salt stress	0.00044798	0.026432
	GO:0009624	response to nematode	0.000472728	0.027434
	The enrichment for 1,925 differential gene expression calls at 2% FDR. Raw p: pvalue of Fisher's exact test; corrected p: family-wise Type I error rate (FWER).

## Sheet: TableS7
	Supplemental Table 7. Differentially spliced or differentially expressed genes which were located in chloroplast thylakoid.
	Supplemental Table 7A. Differentially spliced genes which were located in chloroplast thylakoid.
	Differential intron (thylakoid membrane)	AT1G15820	Lhcb6 protein, light harvesting complex of photosystem II; chlorophylI binding
		AT1G20020	Ferrodoxin:NADP(H) oxidoreductase; electron transport; poly(U) binding
		AT1G31330	photosystem I reaction center subunit F (PsaF)
		AT1G44575	photosystem II subunit (PsbS), a ubiquitous pigment-binding protein assoicated with photosystem II light harvesting complex, nonphotochemical quenching
		AT2G39470	photosystem II reaction center subunit (PsbP) family protein, oxygen evolving complex, calcium ion binding
		AT3G01500	carbonic anhydrase 1 (CA1); carbon utilization, zinc ion binding
		AT3G08940	Lhcb4.2 protein, light harvesting complex of photosystem II, chlorophyll binding
		AT3G16000	DNA-binding protein that binds to plastid DNA non-specifically
		AT4G03280	encode the Rieske FeS center of cytochrome b6f comples, electron transport in cytochrome b6f between photosystem II and photosystem I, nonphotochemical quenching
		AT4G05180	photosystem II subunit (PsbQ) of oxygen evolving complex, calcium ion binding
		AT4G25080	responsible for the methylation of magnesium-protoporphyrin IX, chlorophyll biosynthetic process
		AT4G39710	immunophilin putative, FKBP-type peptidyl-prolyl cis-trans isomerase putative, protein folding, FK506 binding
		AT5G02160	expressed protein
		AT5G17170	rubredoxin family protein, eletron transport, metal ion binding
		AT5G21930	P-type ATPase, coupled to transmembrane movement of ions, phosphorylative mechanism, copper ion transmembrane transporter activity, photosynthetic electron transport
		AT5G64040	photosystem I reaction center subunit (PsaN), photosynthetic electron transport, calmodulin binding
	Differential intron (thylakoid lumen)	AT1G51350	armadillo/beta-catenin repeat family protein
		AT2G39470	photosystem II reaction center subunit (PsbP) family protein, oxygen evolving complex, calcium ion binding
		AT2G40400	expressed protein
		AT4G05180	photosystem II subunit (PsbQ) of oxygen evolving complex, calcium ion binding
		AT4G39710	immunophilin putative, FKBP-type peptidyl-prolyl cis-trans isomerase putative, protein folding, FK506 binding
		AT5G39830	DEG8, involved in the cleavage of photodamaged D2 protein of photosystem II, serine-type peptidase activity, trypsin activity, proteolysis
		AT5G46390	peptidase S41 family protein, protein binding, serine-type peptidase activity, intracellular signaling cascade
		AT5G64040	photosystem I reaction center subunit (PsaN), photosynthetic electron transport, calmodulin binding
	Differential exon (thylakoid membrane)	AT1G06690	aldo/keto reductase family protein
		AT1G24490	homologue of the Alb3/Oxa1/YidC family protein but is located in thylakoid membrane, chloroplast organization and biogenesis, signal transduction
		AT1G32060	phosphoribulokinase (PRK), ATP binding, protein binding
		AT1G77490	L-ascorbate peroxidase thylakoid-bound (tAPX), response to oxidative stress
		AT4G11960	encode a transmembrane protein PGRL1B, photosynthesis, photosynthetic electron transport in photosystem I
		AT5G35630	glutamine synthetase (GS2), glutamate-ammonia ligase activity (ATGSL1)
		AT5G37360	expressed protein
		AT5G38660	APE1 acclimation of photosynthesis to environment, mutant has altered acclimation responses
		AT5G42080	encodes a dynamin-like protein related to phragmoplastin, GTPase activity, protein binding
		AT5G42270	contains a conserved motif for ATPase and a metalloprotease characteristic to FtsH proteins, photosystem II associated light-harvesting complex II catabolic process
		AT5G43750	expressed protein
		AT5G45390	ATP-dependent Clp protease, chloroplastic endopeptidase Clp complex subunit (ClpP4), chloroplast organization and biogenesis
	Differential exon (thylakoid lumen)	AT4G18370	DEG5, involved in the cleavage of photodamaged D2 protein of photosystem II, serine-type peptidase activity, trypsin activity, proteolysis
		AT5G39830	DEG8, involved in the cleavage of photodamaged D2 protein of photosystem II, serine-type peptidase activity, trypsin activity, proteolysis
		AT5G46390	peptidase S41 family protein, protein binding, serine-type peptidase activity, intracellular signaling cascade
	Light-greyed genes are involved in photosynthesis reactions.
	Dark-greyed genes are involved in proteolysis.
	Supplemental Table 7B. Differentially expressed genes which were located in chloroplast thylakoid membrane and thylakoid lumen.
	differential gene (thylakoid membrane)	AT1G03600	photosystem II family protein
		AT1G06690	aldo/keto reductase familyprotein
		AT1G14345	expressed protein
		AT1G15820	Lhcb6 protein, light harvesting complex of photosystem II; chlorophylI binding
		AT1G34000	light stress-responsiveone-helix protein (OHP2), response to light intensity
		AT1G50020	expressed protein
		AT2G24020	expressed protein
		AT2G34460	flavin reductase-related, similar to NAD-dependent epimerase/dehydratase, coenzyme-binding
		AT2G39470	photosystem II reaction center subunit (PsbP) family protein, oxygen evolving complex, calcium ion binding
		AT2G42220	rhodanese-like domain-containing protein
		AT2G47450	chloroplast signal recognition particle component (CAO), involved in LHCP targeting, downregulated in response to high light, chromatin binding
		AT3G01440	oxygen evolving enhancer 3 (PsbQ) family protein, photosystem II, calcium ion binding
		AT3G01480	chloroplast cyclophilin, peptidyl-prolyl cis-trans isomerase activity, protein folding, photosystem II assembly, photosystem II stabilization
		AT3G08940	Lhcb4.2 protein, light harvesting complex of photosystem II, chlorophyll binding
		AT3G16000	DNA-binding protein that binds to plastid DNA non-specifically
		AT3G25480	rhodanese-like domain-containing protein
		AT3G25770	allene oxide cyclase which catalyzes an essential step in jasmonic acid biosynthesis, response to cold, stromule
		AT3G27690	Lhcb2:4 protein, light-harvesting complex of photosystem II, chlorophyll binding,
		AT3G27925	DEG1, Involved in the degradation of two lumenal proteins, plastocyanin and OE33, involved in the degradation of D1 protein, serine-type peptidase activity, proteolysis, photosystem II repair
		AT3G45140	lipoxygenase activity lipoxygenase (LOX2), jasmonic acid biosynthetic process, response to water deprivation, response to wounding
		AT3G51820	chlorophyll synthetase, perform esterification of chlorophyllide (a and b) which is the last step of chlorophyll biosynthesis
		AT3G56940	dicarboxylate diiron proteinputative (Crd1), magnesium-protoporphyrin IX monomethyl ester (oxidative) cyclase activity
		AT3G63160	expressed protein
		AT4G04020	fibrillin precursor protein, involved in abscisic acid-mediated photoprotection, response to cold
		AT4G09010	a microsomal ascorbate peroxidase APX4, response to oxidative stress
		AT4G13010	oxidoreductase zinc-binding dehydrogenase family protein, zinc ion binding
		AT4G22240	plastid-lipid associatedprotein PAP putative, structual molecule activity
		AT4G27440	light-dependent NADPH:protochlorophyllide oxidoreductase B, chlorophyll biosynthetic process
		AT4G37200	thioredoxin-like disulfide reductase activity that is involved in the biogenesis of the plastid cytochrome b6f complex
		AT4G37920	expressed protein
		AT4G37925	encodes subunit NDH-M of NAD(P)H:plastoquinone dehydrogenase complex (Ndh complex), NADH dehydrogenase complex (plastoquinone) assembly
		AT4G38100	threonine endopeptidase activity, ubiquitin-dependent protein catabolic process
		AT5G02120	encodes a one helix protein homologous to cyanobacterial high-light inducible proteins, thylakoid membrane one helixprotein (OHP), response to high light intensity
		AT5G17170	rubredoxin family protein, eletron transport, metal ion binding
		AT5G20140	SOUL heme-binding familyprotein
		AT5G21930	P-type ATPase, coupled to transmembrane movement of ions, phosphorylative mechanism, copper ion transmembrane transporter activity, photosynthetic electron transport
		AT5G23060	similar to Rhodanese-like
		AT5G28750	thylakoid assembly protein putative, protein transporter activity
		AT5G37360	expressed protein
		AT5G38660	APE1 acclimation of photosynthesis to environment, mutant has altered acclimation responses
		AT5G42070	expressed protein
		AT5G42270	contains a conserved motif for ATPase and a metalloprotease characteristic to FtsH proteins, ATPase, ATP-dependent peptidase activity, metalloprotease activity, photosystem II associated light-harvesting complex II catabolic process
		AT5G42650	allene oxide synthase (AOS) /hydroperoxide dehydrase / cytochrome P450 74A (CYP74A), catalyzes dehydration of the hydroperoxide to an unstable allene oxide in the JA biosynthetic pathway, oxygen bindin
		AT5G43750	expressed protein
		AT5G52780	expressed protein
	differential gene (thylakoid lumen)	AT1G03600	photosystem II family protein
		AT1G76100	plastocyanin, copper ion binding, electron transport
		AT1G76450	oxygen-evolving complex-related
		AT1G77090	thylakoid lumenal 29.8 kDa protein, calcium ion binding, photosynthesis
		AT2G39470	photosystem II reaction center subunit (PsbP) family protein, oxygen evolving complex, calcium ion binding
		AT2G40400	expressed protein
		AT3G01440	oxygen evolving enhancer 3 (PsbQ) family protein, photosystem II, calcium ion binding
		AT3G01480	chloroplast cyclophilin, peptidyl-prolyl cis-trans isomerase activity, protein folding, photosystem II assembly, photosystem II stabilization
		AT3G27925	DEG1, Involved in the degradation of two lumenal proteins, plastocyanin and OE33, involved in the degradation of D1 protein, serine-type peptidase activity, proteolysis, photosystem II repair
		AT3G56650	thylakoid lumenal 20 kDa protein, similar to AT1G77090 protein which involved in photosynthesis and calcium ion binding
		AT4G09010	a microsomal ascorbate peroxidase APX4, response to oxidative stress
		AT5G39830	DEG8, involved in the cleavage of photodamaged D2 protein of photosystem II, serine-type peptidase activity, trypsin activity, proteolysis
	Light-Greyed genes were overlapped with the differential spliced genes located in thylakoid membrane or thylakoid lumen.

## Sheet: TableS8
	Supplemental Table 8. Validation of detected differential exonic or intronic splicing.
	Supplemental Table 8A. Comparison of three approaches in detecting exonic splicing.
			Threshold 1		Threshold 2
			Called	Not called	Called	Not called
	Corrected by gene mean	Known	28	991	7	1012
		Not known	397	55145	90	55452
		Fold enrichment	3.92		4.26
		p-value	5.97e-09		0.0019
	Corrected by gene median polish	Known	24	995	6	1013
		Not known	430	55112	85	55457
		Fold enrichment	3.09		3.86
		p-value	3.6e-06		0.00614
	Splicing index	Known	16	1003	4	1015
		Not known	408	55134	95	55447
		Fold enrichment	2.16		2.3
		p-value	0.00529593		0.104146
	Called: the number of exons called significant for differential splicing at different threshold.
	Known: the number of exons known to be alternatively spliced based on expression clones (those exons appear in >= 50% but <100% expression clones).
	The p-values were obtained from Fisher’s exact test.
	Supplemental Table 8B. Experimentally determined FDR
		# of significant calls	estimated FDR	# of tested	# of valicated	experimental FDR
	Exon(corrected by mean)	477	1.17	36	16	0.444
	intron	459	0.026061	62	38	0.613
	# of significant calls: the number of exons or introns called signficant at certain FDR.
	estimated FDR: the permutation determined FDR associated with the number of significant calls.
	# of tested: the loci selected for experimental validation.
	# of validated: the loci suggested to be differential exonic or intronic splicing by RT-PCR.
	experimental FDR: the FDR estimated by experimental validation.

## Sheet: TableS9
	Supplemental Table 9. The impact of SFPs on the estimation of gene expression and splicing variations.
			Deltaa	Sig+b	Sig-c	Total	Falsed	FDR	Sig.SFPe	NonSig.SFPf	Sig.NonSFPg	NonSig.NonSFPh	Fold.Enrichmenti
	Gene expression	including SFP probes	0.5	4958	5149	10107	992.786	0.0982276	4628	5659	5479	8990	1.34187
			1	3093	1785	4878	240.803	0.0493651	2579	7708	2299	12170	1.77117
			1.5	2066	894	2960	79.17	0.0267466	1698	8589	1262	13207	2.0689
			1.6	1904	776	2680	64.57	0.0240933	1555	8732	1125	13344	2.11227
			1.7	1779	696	2475	52.635	0.0212667	1455	8832	1020	13449	2.17217
			1.8	1623	642	2265	43.306	0.0191196	1340	8947	925	13544	2.19297
			1.9	1511	576	2087	35.866	0.0171854	1247	9040	840	13629	2.23812
			2	1402	523	1925	29.99	0.0155792	1155	9132	770	13699	2.25016
			2.5	972	332	1304	13.648	0.0104663	815	9472	489	13980	2.45988
			3	638	212	850	6.656	0.00783059	553	9734	297	14172	2.71087
		excluding SFP probes	0.5	4911	3967	8878	901.238	0.101514	4001	6286	4877	9592	1.25185
			1	2674	1736	4410	215.1	0.0487755	2164	8123	2246	12223	1.4498
			1.5	1626	923	2549	70.393	0.0276159	1316	8971	1233	13236	1.57474
			1.6	1500	826	2326	57.368	0.0246638	1217	9070	1109	13360	1.61643
			1.7	1368	764	2132	47.241	0.0221581	1126	9161	1006	13463	1.6449
			1.8	1249	676	1925	39.127	0.0203257	1019	9268	906	13563	1.64595
			1.9	1166	636	1802	32.645	0.018116	958	9329	844	13625	1.65777
			2	1048	578	1626	27.401	0.0168518	866	9421	760	13709	1.65811
			2.5	690	334	1024	12.707	0.0124092	552	9735	472	13997	1.6815
			3	418	224	642	6.177	0.0096215	354	9933	288	14181	1.75484
	Exonic splicing	including SFP probes	0.1	2862	8501	11363	12474.5	1.09782	1499	3781	9864	52878	2.12528
			0.2	1456	2786	4242	2228.62	0.525371	907	4373	3335	59407	3.69462
			0.3	811	1284	2095	582.922	0.278244	571	4709	1524	61218	4.87081
			0.4	536	770	1306	208.492	0.159642	402	4878	904	61838	5.6373
			0.5	379	498	877	96.63	0.110182	292	4988	585	62157	6.22
			0.6	272	348	620	54.285	0.0875564	214	5066	406	62336	6.48577
			0.7	206	279	485	33.685	0.0694536	174	5106	311	62431	6.84082
			0.8	161	198	359	22.452	0.0625404	133	5147	226	62516	7.14793
			0.9	128	153	281	15.852	0.0564128	105	5175	176	62566	7.21281
			1	79	117	196	11.395	0.0581378	72	5208	124	62618	6.98134
		excluding SFP probes	0.1	1139	1470	2609	11499	4.41	372	4908	2237	60505	2.05005
			0.2	457	404	861	2093	2.43	168	5112	693	62049	2.94252
			0.3	287	190	477	559	1.17	113	5167	364	62378	3.74775
			0.4	177	129	306	205	0.67	71	5209	235	62507	3.62547
			0.5	127	109	236	97	0.41	56	5224	180	62562	3.72583
			0.6	92	86	178	55	0.308	43	5237	135	62607	3.80781
			0.7	77	69	146	34	0.234	34	5246	112	62630	3.62422
			0.8	57	54	111	23	0.208	28	5252	83	62659	4.02475
			0.9	32	39	71	16	0.228	19	5261	52	62690	4.35392
			1	28	29	57	12	0.205	15	5265	42	62700	4.25315
	Intronic splicing	including SFP probes	0.1	1473	50252	51725	19625.7	0.379423	5640	1181	46085	9953	1.03139
			0.2	812	13432	14244	2584.04	0.181412	1379	5442	12865	43173	0.85037
			0.3	533	2168	2701	375.168	0.1389	339	6482	2362	53676	1.18848
			0.4	409	697	1106	93.682	0.0847034	205	6616	901	55137	1.89617
			0.5	332	411	743	30.878	0.0415585	158	6663	585	55453	2.24779
			0.6	270	285	555	12.864	0.0231784	139	6682	416	55622	2.78139
			0.7	228	180	408	7.288	0.0178628	115	6706	293	55745	3.26267
			0.8	193	133	326	4.842	0.0148528	100	6721	226	55812	3.67439
			0.9	159	99	258	3.44	0.0133333	84	6737	174	55864	4.00309
			1	135	75	210	2.458	0.0117048	74	6747	136	55902	4.50827
		excluding SFP probes	0.1	1904	29793	31697	18400	0.580495	3531	3290	28166	27872	1.06205
			0.2	950	3712	4662	2248.94	0.482397	569	6252	4093	51945	1.15504
			0.3	561	1034	1595	331.981	0.208139	262	6559	1333	54705	1.63931
			0.4	405	523	928	85.085	0.0916864	182	6639	746	55292	2.03185
			0.5	316	352	668	28.445	0.0425823	135	6686	533	55505	2.10268
			0.6	239	220	459	11.962	0.026061	100	6721	359	55679	2.30761
			0.7	202	155	357	6.825	0.0191176	90	6731	267	55771	2.79293
			0.8	176	120	296	4.514	0.01525	81	6740	215	55823	3.12033
			0.9	140	94	234	3.067	0.0131068	68	6753	166	55872	3.38921
			1	120	75	195	2.242	0.0114974	55	6766	140	55898	3.24563
	Total number of analyzed genes 24,756; total number of analyzed exons 68,022 (15,349 genes); total number of analyzed introns 62,859 (17,434 genes).
	aThe thresholds.
	bSignificant calls with greater expression in Col.
	cSignificant calls with greater expression in Van.
	dFalse calls based on 1,000 permutations.
	eSignificant genes/exons/introns containing SFP probes.
	fNon-significant genes/exons/introns containing SFP probes.
	gSignificant genes/exons/introns without SFP probes.
	hNon-significant genes/exons/introns without SFP probes.
	iCalculated as: (Sig.SFP/NonSig.SFP)/(Sig.NonSFP/NonSig.NonSFP).

## Sheet: TableS10
	Supplemental Table 10. Comparison of HMM and annotation-based analysis.
				HMM
				Expression (Col>Van)	Expression (Van>Col)	Splicing (Col>Van)	Splicing (Van>Col)
				1667	1006	765	457
	Annotation	Expression (Col>Van)	1626	1273		184
		Expression (Van>Col)	923		733		111
		Splicing (Col>Van)	471	194		48
		Splicing (Van>Col)	356		107		38
	The area boxed by grids contained the numbers of genes overlapped between the results obtained from HMM and annotation-based analysis (see Table 2) for the corresponding categories.

[truncated: 1 more sheets: TableS11]
