# Supplementary material for: Whole genome transcriptome polymorphisms in Arabidopsis thaliana
Source: Genome Biol. 2008 Nov 24;9(11):R165. doi: 10.1186/gb-2008-9-11-r165 (PMC2614497; doi:10.1186/gb-2008-9-11-r165)
Supplement: Additional data file 4 — Genome tracks of SFPs, indels, expression variation, ASE, splicing variation and transcribed fragment variation. [file gb-2008-9-11-r165-S4.tgz]

Archive with 36 entries (36 files):
- ASE_chr1.txt
- ASE_chr2.txt
- ASE_chr3.txt
- ASE_chr4.txt
- ASE_chr5.txt
- ExonSplicing_chr1.txt
- ExonSplicing_chr2.txt
- ExonSplicing_chr3.txt
- ExonSplicing_chr4.txt
- ExonSplicing_chr5.txt
- GeneExpression_chr1.txt
- GeneExpression_chr2.txt
- GeneExpression_chr3.txt
- GeneExpression_chr4.txt
- GeneExpression_chr5.txt
- HMMsegments_chr1.txt
- HMMsegments_chr2.txt
- HMMsegments_chr3.txt
- HMMsegments_chr4.txt
- HMMsegments_chr5.txt
- Indel_chr1.txt
- Indel_chr2.txt
- Indel_chr3.txt
- Indel_chr4.txt
- Indel_chr5.txt
- IntronSplicing_chr1.txt
- IntronSplicing_chr2.txt
- IntronSplicing_chr3.txt
- IntronSplicing_chr4.txt
- IntronSplicing_chr5.txt
- SFP_chr1.txt
- SFP_chr2.txt
- SFP_chr3.txt
- SFP_chr4.txt
- SFP_chr5.txt
- gbrowser.txt
