# Supplementary material for: Whole genome transcriptome polymorphisms in Arabidopsis thaliana
Source: Genome Biol. 2008 Nov 24;9(11):R165. doi: 10.1186/gb-2008-9-11-r165 (PMC2614497; doi:10.1186/gb-2008-9-11-r165)
Supplement: Additional data file 4 — Genome tracks of SFPs, indels, expression variation, ASE, splicing variation and transcribed fragment variation. [file gb-2008-9-11-r165-S4.tgz › ASE_chr1.txt]

#11/17/08
#gBrowser annotation for allele specific expression.


[ASE]
glyph= xyplot
graph_type = boxes
bump=1
fgcolor = red
bgcolor = red
height = 25
min_score=-5
max_score=5
label = 0
key = Allele Specific Expression d score 


reference=Chr1
ASE AT1G01020 6807..8658 score=0.777551717779472
ASE AT1G01040 23141..31028 score=0.193102556579130
ASE AT1G01060 33817..37647 score=-0.656373131676207
ASE AT1G01070 38850..40929 score=0.422294338320263
ASE AT1G01110 53017..54646 score=-0.198138766452980
ASE AT1G01150 70137..71661 score=0.751990191298241
ASE AT1G01180 75690..77228 score=0.442334870251036
ASE AT1G01200 86706..88110 score=-0.192385427973819
ASE AT1G01280 112308..113878 score=-0.0849999151208246
ASE AT1G01300 116957..118720 score=-0.570319768344576
ASE AT1G01350 137232..139290 score=-0.318995811918863
ASE AT1G01420 154597..155906 score=-0.848635945810715
ASE AT1G01440 159861..162245 score=-0.435938227541829
ASE AT1G01480 175790..178361 score=-0.0615416828120337
ASE AT1G01560 202407..204192 score=-0.869740915472674
ASE AT1G01630 229013..230892 score=0.393098673495457
ASE AT1G01650 232885..237623 score=-0.0222820201567973
ASE AT1G01660 240069..242595 score=-0.09736680466027
ASE AT1G01670 242906..245913 score=-1.48282657056082
ASE AT1G01680 246417..248331 score=-0.863595824680775
ASE AT1G01690 249190..252361 score=-1.41877392829254
ASE AT1G01700 259796..261299 score=-0.461431546267918
ASE AT1G01710 262846..267727 score=0.779411764941618
ASE AT1G01720 268347..269612 score=-0.596198323477756
ASE AT1G01730 270973..271909 score=-0.0112841542011661
ASE AT1G01740 272128..274214 score=-0.488478622511533
ASE AT1G01750 275383..276211 score=-0.388198022288731
ASE AT1G01760 276897..278390 score=-0.84822235897472
ASE AT1G01770 278619..282590 score=0.116329418737108
ASE AT1G01790 286197..291065 score=0.652869709715698
ASE AT1G01830 298564..300766 score=0.143725848019498
ASE AT1G01920 316130..319610 score=0.466230131069523
ASE AT1G01930 319884..322833 score=-0.755868725253959
ASE AT1G01970 338283..339988 score=-0.39161834087588
ASE AT1G01980 340206..341938 score=-0.559775190939912
ASE AT1G01990 343283..344327 score=-0.788401842424847
ASE AT1G02010 347888..352439 score=0.209934178918865
ASE AT1G02020 352655..354932 score=-0.0730971109554295
ASE AT1G02065 365522..367225 score=-0.853403547827964
ASE AT1G02080 373700..386759 score=0.56986840914035
ASE AT1G02100 389876..392782 score=1.69342340009113
ASE AT1G02110 392940..395524 score=-0.131783062255592
ASE AT1G02130 400078..401866 score=1.20415176961811
ASE AT1G02145 404604..408517 score=-1.04226245835228
ASE AT1G02180 413559..414542 score=0.655034325614401
ASE AT1G02190 415178..417965 score=-0.5203023513816
ASE AT1G02205 418772..422409 score=-1.00666260800175
ASE AT1G02220 428897..430567 score=0.288176973986099
ASE AT1G02230 435192..436522 score=-0.322929995926821
ASE AT1G02250 438521..439501 score=-0.00510161543597547
ASE AT1G02260 440635..442815 score=0.74621230707917
ASE AT1G02300 453296..455380 score=-0.104904364587032
ASE AT1G02460 504677..507186 score=-2.24714383559801
ASE AT1G02510 520543..521605 score=0.365015659960193
ASE AT1G02520 524142..528231 score=-0.482681563080558
ASE AT1G02530 529835..534607 score=-0.208728757518743
ASE AT1G02540 534864..535659 score=-1.45148677005492
ASE AT1G02650 568700..570390 score=0.0256128452216378
ASE AT1G02660 572029..574967 score=0.298751658490881
ASE AT1G02680 580705..582138 score=-1.87675890304412
ASE AT1G02700 588319..589391 score=0.121886158454824
ASE AT1G02720 591989..594163 score=0.205558590736959
ASE AT1G02730 594630..598622 score=-0.46899707999771
ASE AT1G02740 599425..602025 score=-0.0898210301752486
ASE AT1G02770 605017..606645 score=-0.89065317023248
ASE AT1G02780 607934..609421 score=-0.0672374117052171
ASE AT1G02816 621456..622437 score=0.178125260252383
ASE AT1G02880 642892..644489 score=0.276533898069923
ASE AT1G02910 655642..658099 score=-0.668895760608306
ASE AT1G02970 673406..676341 score=-0.179672783693509
ASE AT1G02990 681466..687268 score=0.634383945867716
ASE AT1G03000 687966..692539 score=0.928308075871316
ASE AT1G03030 701487..703820 score=-0.014284594559375
ASE AT1G03040 703920..706559 score=0.77469183902522
ASE AT1G03070 730175..731522 score=-0.156940234569023
ASE AT1G03080 731767..737293 score=0.553850673222355
ASE AT1G03100 744235..746443 score=0.923682870774964
ASE AT1G03106 748109..748899 score=-0.413417962563939
ASE AT1G03110 749329..751874 score=-0.737424075304644
ASE AT1G03160 761290..766063 score=0.166356143301630
ASE AT1G03180 773530..775218 score=-0.758862252408619
ASE AT1G03210 782992..784215 score=-0.120361994946486
ASE AT1G03230 790084..791567 score=-0.301510160209554
ASE AT1G03290 807447..810655 score=-1.29794294818222
ASE AT1G03300 811071..813020 score=-1.35297893044765
ASE AT1G03330 818111..819492 score=0.211067321329246
ASE AT1G03350 822640..824250 score=-1.23330846503776
ASE AT1G03370 826587..835282 score=-0.81752596477175
ASE AT1G03457 860958..863973 score=1.29059379905612
ASE AT1G03470 865937..867662 score=1.14281433697740
ASE AT1G03530 880618..883372 score=-0.690480833690083
ASE AT1G03540 883779..885581 score=-1.16118345144036
ASE AT1G03590 894275..896425 score=-0.635097860939644
ASE AT1G03670 914301..916193 score=-1.25671605124931
ASE AT1G03687 918322..920431 score=-0.286025783114444
ASE AT1G03710 923498..924700 score=-1.87932420803022
ASE AT1G03720 925000..926333 score=-0.457661506406698
ASE AT1G03750 937959..941018 score=0.210983172166297
ASE AT1G03830 962051..966592 score=1.57522520298862
ASE AT1G03870 982568..983495 score=0.212310372105245
ASE AT1G03910 996123..1000191 score=-0.0761436649217826
ASE AT1G03990 1024885..1027583 score=-1.19023564174486
ASE AT1G04010 1031255..1036160 score=-0.513101987709657
ASE AT1G04020 1036582..1040032 score=0.670882738132638
ASE AT1G04050 1045685..1048568 score=-1.26670832156040
ASE AT1G04090 1057174..1059360 score=-0.835101498058324
ASE AT1G04100 1059504..1061141 score=0.84605679927275
ASE AT1G04120 1064496..1070750 score=-0.241232382110396
ASE AT1G04130 1073442..1075482 score=-0.468598706704977
ASE AT1G04150 1081230..1084219 score=0.308008056740254
ASE AT1G04160 1087135..1096113 score=-2.10953726647830
ASE AT1G04200 1109598..1114050 score=-0.264837364295625
ASE AT1G04210 1114511..1119632 score=-0.134127538035413
ASE AT1G04220 1119740..1122462 score=-0.749387721190334
ASE AT1G04250 1136265..1138540 score=-0.351890919805036
ASE AT1G04260 1140574..1141291 score=-0.134898903762050
ASE AT1G04270 1141625..1143014 score=3.35931768292509
ASE AT1G04280 1143438..1146601 score=-2.40420965733441
ASE AT1G04300 1148833..1154544 score=-0.0420425766345117
ASE AT1G04310 1154795..1157683 score=-0.929703924945034
ASE AT1G04360 1167525..1168676 score=0.282308902658313
ASE AT1G04380 1177118..1178346 score=-1.04346460049974
ASE AT1G04390 1179425..1183658 score=-1.41742707324175
ASE AT1G04400 1185613..1188484 score=0.600400389655344
ASE AT1G04410 1189154..1191374 score=3.05174153849116
ASE AT1G04420 1191624..1193855 score=1.55522257675127
ASE AT1G04440 1202288..1205744 score=0.53907485140019
ASE AT1G04470 1211105..1214621 score=0.158256864754842
ASE AT1G04510 1226611..1230674 score=0.216953295174937
ASE AT1G04540 1237259..1239002 score=-1.73966370336715
ASE AT1G04560 1245075..1245979 score=0.84313165329143
ASE AT1G04570 1246757..1248749 score=0.312981746628071
ASE AT1G04620 1282847..1286492 score=0.397484413902986
ASE AT1G04640 1292096..1293315 score=-0.0785280866622264
ASE AT1G04790 1345026..1348287 score=0.92415877806436
ASE AT1G04800 1348471..1349172 score=0.071988961758693
ASE AT1G04820 1356194..1358330 score=-0.715289120487905
ASE AT1G04860 1369132..1373076 score=-0.323746978685653
ASE AT1G04890 1380401..1382570 score=-1.71617809304671
ASE AT1G04900 1383847..1387806 score=0.681586221931514
ASE AT1G04910 1387915..1391149 score=-1.06635499071500
ASE AT1G04920 1391578..1395836 score=-0.63757357609148
ASE AT1G04945 1400926..1402978 score=0.410911689920100
ASE AT1G04985 1416397..1418431 score=-1.16596188706911
ASE AT1G05020 1435301..1437625 score=-0.655055631159356
ASE AT1G05030 1438224..1441372 score=0.430271834596404
ASE AT1G05080 1459082..1460477 score=0.274901594832095
ASE AT1G05150 1484127..1486890 score=-0.346044569278062
ASE AT1G05160 1487407..1490831 score=-0.314878843612136
ASE AT1G05170 1491194..1494175 score=-0.908792858143632
ASE AT1G05200 1505022..1509102 score=0.201349798799117
ASE AT1G05210 1510483..1511588 score=0.60448396368773
ASE AT1G05220 1511925..1512814 score=1.01137052669563
ASE AT1G05230 1512957..1518760 score=-1.07092780882545
ASE AT1G05260 1529759..1531249 score=-0.654406266395623
ASE AT1G05270 1531834..1534345 score=0.764576699362161
ASE AT1G05320 1553689..1557678 score=0.200064934894714
ASE AT1G05350 1560745..1564071 score=0.296052245332887
ASE AT1G05360 1564612..1567408 score=0.249692038453625
ASE AT1G05370 1569195..1572036 score=-1.08368338839227
ASE AT1G05380 1576880..1582588 score=-0.0671276476631345
ASE AT1G05460 1601251..1604954 score=0.264836454825828
ASE AT1G05490 1618612..1623419 score=-0.716826731497734
ASE AT1G05520 1630919..1635694 score=-0.739220695319111
ASE AT1G05570 1647816..1658663 score=-0.213284232654125
ASE AT1G05580 1665505..1668797 score=0.461727468759276
ASE AT1G05710 1715078..1717189 score=-0.141800108099744
ASE AT1G05730 1718908..1720273 score=-0.43293957152874
ASE AT1G05750 1721502..1724706 score=-0.986277874476567
ASE AT1G05780 1726678..1728218 score=-1.02362509776680
ASE AT1G05790 1732903..1737384 score=-0.506610713355946
ASE AT1G05800 1741238..1742557 score=-0.327722182772278
ASE AT1G05820 1749802..1753718 score=1.15665189182598
ASE AT1G05880 1775668..1778460 score=-0.316014861629270
ASE AT1G05890 1779466..1784495 score=0.059605234075431
ASE AT1G05900 1786897..1789618 score=-0.460011385314603
ASE AT1G05930 1799431..1800202 score=-1.01156686444770
ASE AT1G06010 1822638..1823906 score=0.120105709413914
ASE AT1G06110 1853132..1854978 score=0.714044302532113
ASE AT1G06140 1864823..1866444 score=-0.452329616451389
ASE AT1G06180 1889438..1891076 score=-0.290430916109666
ASE AT1G06270 1918091..1919712 score=-1.06367312639294
ASE AT1G06290 1922339..1926253 score=-0.66664862159295
ASE AT1G06360 1938963..1940416 score=0.240646107055263
ASE AT1G06390 1946874..1950709 score=0.821910893851492
ASE AT1G06410 1955410..1958705 score=0.222308191176628
ASE AT1G06440 1963434..1964995 score=-3.44477714650667
ASE AT1G06470 1969849..1973665 score=-0.644942040547674
ASE AT1G06550 2003654..2007168 score=-0.179023255974948
ASE AT1G06580 2014039..2016010 score=-0.0454225485977195
ASE AT1G06590 2016353..2024623 score=-0.196506419172333
ASE AT1G06620 2025602..2027162 score=-0.88433899212906
ASE AT1G06690 2049612..2052077 score=0.232915084658940
ASE AT1G06710 2057348..2060070 score=0.645891366656403
ASE AT1G06720 2060627..2067298 score=-0.781413472024891
ASE AT1G06760 2076556..2077610 score=0.715781914930818
ASE AT1G06840 2097855..2103465 score=-0.406403395751549
ASE AT1G06910 2121023..2123689 score=-4.03975767382659
ASE AT1G06930 2128856..2129828 score=-0.747030720045708
ASE AT1G06950 2130189..2135642 score=1.223028975917
ASE AT1G06990 2148447..2150106 score=-0.815134531977163
ASE AT1G07000 2150271..2152288 score=-1.25481883928116
ASE AT1G07040 2161053..2163191 score=2.16488234403163
ASE AT1G07135 2189982..2190561 score=0.670129808979476
ASE AT1G07140 2191759..2193773 score=-0.149594330283429
ASE AT1G07180 2204323..2206841 score=-0.783687103463583
ASE AT1G07200 2208751..2212365 score=0.855328608353149
ASE AT1G07280 2238424..2241061 score=1.07203117593146
ASE AT1G07330 2251146..2253530 score=-0.502016981570763
ASE AT1G07360 2260509..2262837 score=0.700829044058014
ASE AT1G07420 2277844..2280237 score=-0.154045688471479
ASE AT1G07510 2305392..2309469 score=-0.348107265827764
ASE AT1G07540 2318435..2321017 score=-0.336938937749514
ASE AT1G07550 2322666..2326540 score=-0.810260459621139
ASE AT1G07570 2331174..2333375 score=-1.05564334611593
ASE AT1G07590 2336590..2338669 score=-0.882845729867971
ASE AT1G07620 2344455..2346826 score=0.321229059733175
ASE AT1G07650 2359669..2366529 score=0.842502249725583
ASE AT1G07710 2386294..2387970 score=-0.699577478528143
ASE AT1G07720 2390783..2392426 score=0.924714362900621
ASE AT1G07740 2397455..2400401 score=-1.12574317291583
ASE AT1G07810 2416281..2420720 score=0.502471815836989
ASE AT1G07840 2424054..2426626 score=0.443055101192416
ASE AT1G07870 2429777..2431915 score=0.0216656398220827
ASE AT1G07990 2477156..2483076 score=-0.442520343788932
ASE AT1G08020 2489818..2490291 score=-0.655801036288845
ASE AT1G08060 2501791..2511027 score=-0.109923907212993
ASE AT1G08065 2511656..2513270 score=-1.44230711671834
ASE AT1G08070 2514251..2516535 score=-0.69520236586737
ASE AT1G08080 2517003..2518311 score=-0.730949420030989
ASE AT1G08130 2542798..2547925 score=-0.145907026071093
ASE AT1G08135 2548865..2551421 score=0.687360413031795
ASE AT1G08190 2567559..2573332 score=-0.925461887659557
ASE AT1G08200 2573879..2576655 score=0.873442034519172
ASE AT1G08210 2577074..2580572 score=-0.418278481826376
ASE AT1G08220 2581044..2583244 score=-0.641332675578286
ASE AT1G08230 2583781..2586460 score=-1.44102810619189
ASE AT1G08250 2589047..2590263 score=-0.64814626432714
ASE AT1G08260 2590974..2605946 score=0.280171052520820
ASE AT1G08310 2618656..2620285 score=0.610653563898257
ASE AT1G08350 2632995..2635810 score=-0.167692782710001
ASE AT1G08400 2643360..2645924 score=0.235200898431516
ASE AT1G08430 2658728..2660937 score=-0.205744400003392
ASE AT1G08440 2663015..2665239 score=-0.504140897891139
ASE AT1G08450 2667869..2671802 score=0.80498112323085
ASE AT1G08460 2672443..2674587 score=0.780660174864504
ASE AT1G08470 2682205..2684048 score=-1.15881539272537
ASE AT1G08480 2684295..2685560 score=-0.442340851533316
ASE AT1G08510 2691131..2694359 score=-0.288417210229185
ASE AT1G08520 2696420..2700831 score=0.0219048284038636
ASE AT1G08530 2701442..2703039 score=0.563746236780949
ASE AT1G08540 2703370..2706805 score=0.946414947269616
ASE AT1G08550 2706921..2709439 score=1.72359833918527
ASE AT1G08560 2709653..2710847 score=0.356926435708406
ASE AT1G08640 2748422..2751253 score=0.124478243177686
ASE AT1G08650 2752156..2753650 score=0.8141858340265
ASE AT1G08680 2762700..2768864 score=0.962831419610234
ASE AT1G08710 2771666..2773404 score=0.056456047482941
ASE AT1G08730 2779973..2788395 score=-0.144281215104220
ASE AT1G08750 2801095..2804424 score=-0.248339322731278
ASE AT1G08800 2813121..2817620 score=-0.205303522220980
ASE AT1G08860 2842180..2846108 score=-0.471214201965545
ASE AT1G08930 2873466..2877180 score=1.72903273624859
ASE AT1G08970 2882543..2884059 score=-0.0733292314909367
ASE AT1G09050 2918247..2920826 score=-1.16250498278986
ASE AT1G09190 2966226..2971436 score=-0.251193790935946
ASE AT1G09210 2972865..2976714 score=0.524102304326466
ASE AT1G09220 2977807..2978904 score=-0.521011730276624
ASE AT1G09250 2989475..2990229 score=1.30752756908536
ASE AT1G09260 2993397..2993718 score=-0.303503745560971
ASE AT1G09350 3019877..3021378 score=0.173990135590258
ASE AT1G09370 3024965..3025370 score=-1.40171665060796
ASE AT1G09400 3033661..3035026 score=-2.03088973664470
ASE AT1G09415 3037814..3038389 score=0.633545926916485
ASE AT1G09420 3038495..3041774 score=-0.47282947546597
ASE AT1G09440 3045516..3047240 score=-0.971326829078955
ASE AT1G09570 3095324..3100341 score=1.08903833934833
ASE AT1G09580 3104591..3106122 score=-0.581362128633064
ASE AT1G09600 3108612..3111285 score=-0.414854648185609
ASE AT1G09640 3119942..3122504 score=-0.812110926529702
ASE AT1G09650 3125814..3127069 score=-0.0284510219914455
ASE AT1G09680 3134179..3135918 score=-0.884215955843612
ASE AT1G09700 3137816..3140261 score=0.400955390126232
ASE AT1G09710 3140912..3144334 score=-1.22530179650422
ASE AT1G09720 3144480..3147256 score=-0.819010030874551
ASE AT1G09740 3154620..3156231 score=2.21774476622450
ASE AT1G09760 3159172..3161642 score=1.35306660105445
ASE AT1G09770 3161842..3165318 score=1.42984292653824
ASE AT1G09780 3165462..3167775 score=3.15802158193154
ASE AT1G09790 3168492..3170637 score=-0.63189317159764
ASE AT1G09795 3173524..3176844 score=0.826431802968075
ASE AT1G09800 3176970..3180383 score=-0.252653655378990
ASE AT1G09815 3189403..3190186 score=0.198685227823009
ASE AT1G09820 3190291..3192296 score=-0.328535880113788
ASE AT1G09830 3192864..3194958 score=0.367196798299384
ASE AT1G09840 3195869..3199907 score=0.104395293883009
ASE AT1G09850 3201798..3203959 score=0.443360632711011
ASE AT1G09870 3205801..3208479 score=-0.157670722614025
ASE AT1G09880 3208920..3211612 score=-0.767842445768452
ASE AT1G09890 3215338..3217516 score=-1.36404738439616
ASE AT1G09900 3218155..3219819 score=-0.578644407268343
ASE AT1G09910 3220069..3224450 score=0.982667787894612
ASE AT1G09920 3224723..3226976 score=1.40404146339683
ASE AT1G09930 3227505..3229967 score=-1.63301412102131
ASE AT1G09932 3230491..3233006 score=-0.696826200255578
ASE AT1G09940 3237066..3239474 score=-1.06379244324710
ASE AT1G09970 3252231..3255648 score=0.890057351410483
ASE AT1G09980 3256328..3261550 score=-0.79868542397177
ASE AT1G10000 3263902..3264733 score=-0.550961753804437
ASE AT1G10030 3273825..3275692 score=0.839905193662369
ASE AT1G10040 3275992..3278656 score=-2.22889232482788
ASE AT1G10060 3284338..3287054 score=-0.943901989180215
ASE AT1G10110 3302757..3303971 score=0.208568252461416
ASE AT1G10150 3325873..3327537 score=-1.19553182195271
ASE AT1G10170 3333609..3337481 score=1.17873171597050
ASE AT1G10220 3352177..3354645 score=-0.188259824970152
ASE AT1G10240 3356752..3359827 score=-0.406509506489007
ASE AT1G10280 3366570..3369034 score=0.105784422264694
ASE AT1G10290 3370592..3377376 score=1.5004197081539
ASE AT1G10300 3378185..3380138 score=-0.621927983613824
ASE AT1G10310 3381683..3383868 score=1.72777487615705
ASE AT1G10320 3384272..3388362 score=-1.11853489524333
ASE AT1G10330 3388780..3390065 score=-0.689504918551751
ASE AT1G10340 3390589..3392422 score=-0.9858821592758
ASE AT1G10350 3393595..3394870 score=-0.718791584475203
ASE AT1G10385 3403241..3405803 score=0.520772245764685
ASE AT1G10450 3432149..3438287 score=-0.630244376943854
ASE AT1G10460 3439328..3440265 score=0.174000190214621
ASE AT1G10540 3474956..3477883 score=-0.409731785126377
ASE AT1G10660 3532489..3535079 score=0.537311010210697
ASE AT1G10710 3558351..3561468 score=-0.730286412088958
ASE AT1G10750 3575089..3578394 score=-0.069304201653498
ASE AT1G10790 3596367..3597756 score=0.962798998736993
ASE AT1G10800 3598163..3598498 score=-2.19878839743143
ASE AT1G10820 3600970..3605040 score=-0.385064929767132
ASE AT1G10850 3611785..3614449 score=-0.474256438798069
ASE AT1G10910 3639879..3644122 score=0.0497853726776181
ASE AT1G11100 3703777..3709036 score=0.191957058342549
ASE AT1G11160 3734180..3739517 score=-0.62675997607551
ASE AT1G11170 3741551..3744603 score=-0.798457351594696
ASE AT1G11180 3745770..3748470 score=0.351051775615201
ASE AT1G11200 3753380..3755581 score=-0.426971025820107
ASE AT1G11410 3841345..3844354 score=-0.490417379724575
ASE AT1G11572 3884439..3884844 score=-1.07526059009515
ASE AT1G11670 3928165..3931422 score=-0.492327683430515
ASE AT1G11710 3948717..3951331 score=-1.06889269856189
ASE AT1G11720 3952528..3956973 score=0.223022291342668
ASE AT1G11740 3963415..3966811 score=-0.903395754303851
ASE AT1G11760 3972047..3973257 score=-1.30976905813228
ASE AT1G11765 3973876..3974334 score=-1.37444938562708
ASE AT1G11850 3999200..3999782 score=0.513164381250769
ASE AT1G11860 4001302..4003257 score=1.65693288038809
ASE AT1G11870 4003894..4006703 score=0.421031840175342
ASE AT1G11880 4007752..4010385 score=-0.95899188586118
ASE AT1G11900 4013148..4014649 score=-1.50244097887034
ASE AT1G11905 4014838..4016506 score=0.638187018260336
ASE AT1G11910 4016851..4020932 score=1.19762591477642
ASE AT1G11915 4021876..4023061 score=-0.534909582469197
ASE AT1G11920 4023670..4025018 score=-0.37213465997805
ASE AT1G11925 4025969..4026681 score=0.449247558115355
ASE AT1G11940 4031746..4034064 score=-1.43610953063215
ASE AT1G12000 4050066..4053803 score=-0.382916381408238
ASE AT1G12030 4064738..4066192 score=-0.405626435443505
ASE AT1G12064 4077566..4078015 score=-0.773478929301811
ASE AT1G12130 4118591..4120821 score=-0.883573952543534
ASE AT1G12150 4123548..4125291 score=-0.220593999050033
ASE AT1G12160 4126061..4128273 score=-0.497531762039137
ASE AT1G12170 4128658..4129677 score=1.26079925827257
ASE AT1G12180 4130438..4130945 score=-0.134888884539791
ASE AT1G12190 4133051..4134062 score=-1.40340302409807
ASE AT1G12210 4140956..4143482 score=-0.922638710676494
ASE AT1G12220 4145396..4147385 score=-1.49849881765735
ASE AT1G12230 4148067..4150960 score=2.02049671436572
ASE AT1G12240 4153642..4157562 score=-0.774362592748808
ASE AT1G12260 4162991..4164471 score=-0.773897329993172
ASE AT1G12270 4172073..4174690 score=0.252233899299319
ASE AT1G12280 4174903..4177543 score=-0.545177418840791
ASE AT1G12300 4183138..4186095 score=0.897853123306935
ASE AT1G12350 4198891..4200755 score=-0.0740579624515447
ASE AT1G12360 4200866..4206320 score=-0.741723435126124
ASE AT1G12370 4206440..4208920 score=-1.17810557473973
ASE AT1G12380 4214298..4217086 score=-1.70395387928891
ASE AT1G12430 4233907..4238704 score=-0.487611078505433
ASE AT1G12500 4263373..4264976 score=0.131919547274595
ASE AT1G12520 4267157..4268873 score=-1.10573787127695
ASE AT1G12550 4274658..4275877 score=0.111624536079925
ASE AT1G12560 4276577..4277836 score=-0.714123272887361
ASE AT1G12570 4278079..4280797 score=-2.49019851168353
ASE AT1G12600 4286294..4288799 score=-0.588986219480773
ASE AT1G12610 4289993..4290987 score=-0.998998133781703
ASE AT1G12620 4294674..4297017 score=0.587185343185957
ASE AT1G12630 4298959..4299447 score=-1.51221183065933
ASE AT1G12640 4303541..4305726 score=0.498798637748063
ASE AT1G12650 4305925..4307917 score=-0.220135434960354
ASE AT1G12660 4308991..4309491 score=-0.955800898075587
ASE AT1G12665 4312349..4312883 score=-0.254263189493489
ASE AT1G12710 4326751..4328460 score=0.477730078441929
ASE AT1G12725 4333410..4333997 score=-0.259187185857905
ASE AT1G12730 4334646..4337723 score=0.618196921905835
ASE AT1G12740 4342276..4344821 score=-0.157034275643962
ASE AT1G12760 4348597..4350828 score=-0.305603256447624
ASE AT1G12780 4356014..4358302 score=0.421881060741243
ASE AT1G12790 4359218..4361234 score=-1.13908007684785
ASE AT1G12805 4366591..4367039 score=-0.264184155705801
ASE AT1G12845 4378977..4379326 score=0.263032758818412
ASE AT1G12850 4379758..4381561 score=-0.757223357456185
ASE AT1G12860 4382340..4386312 score=1.16106651216445
ASE AT1G12870 4387136..4389091 score=-1.28156814057443
ASE AT1G12910 4394899..4396228 score=0.235932233733423
ASE AT1G12920 4396505..4398146 score=0.860246150583383
ASE AT1G12940 4416495..4418496 score=-0.879215511654074
ASE AT1G12960 4422723..4423119 score=-0.512707922043814
ASE AT1G12970 4423746..4425741 score=-1.60340503565769
ASE AT1G13080 4459248..4460836 score=-0.732242811818663
ASE AT1G13090 4461909..4463494 score=-0.851840011400189
ASE AT1G13120 4469182..4473092 score=-0.828202451102994
ASE AT1G13195 4501693..4503572 score=-1.20301487362537
ASE AT1G13200 4507262..4508299 score=-0.467442843674651
ASE AT1G13210 4509072..4513811 score=0.261996437244827
ASE AT1G13270 4544988..4547243 score=-0.165285858523059
ASE AT1G13280 4547507..4548818 score=0.305306862062106
ASE AT1G13290 4550197..4551572 score=-1.15556756737612
ASE AT1G13310 4561120..4562280 score=0.00470597258433317
ASE AT1G13320 4563533..4567720 score=0.490537343225689
ASE AT1G13400 4597932..4598872 score=0.143387415394927
ASE AT1G13460 4616418..4618068 score=0.509603861500678
ASE AT1G13470 4620231..4621559 score=0.520353031850609
ASE AT1G13560 4638535..4642069 score=1.30091942439878
ASE AT1G13570 4642597..4644329 score=-0.845782063643173
ASE AT1G13580 4644902..4646807 score=0.602717773615703
ASE AT1G13630 4670329..4672786 score=-0.0628406618306561
ASE AT1G13680 4690685..4692748 score=-1.25303585896915
ASE AT1G13690 4693327..4694250 score=1.10399813828815
ASE AT1G13750 4715407..4718178 score=0.0404104793015669
ASE AT1G13870 4747303..4748608 score=0.0829196427476465
ASE AT1G14040 4810496..4814441 score=-0.137377333194998
ASE AT1G14070 4818545..4820120 score=-1.15228493845908
ASE AT1G14080 4822597..4824333 score=-0.480169518095874
ASE AT1G14100 4828334..4829545 score=-0.426349388727776
ASE AT1G14130 4835850..4837554 score=0.0460105581048383
ASE AT1G14150 4839888..4840627 score=1.18636014906735
ASE AT1G14160 4840797..4841820 score=-0.406554569050563
ASE AT1G14180 4847202..4849173 score=-0.084378475357841
ASE AT1G14200 4854475..4855111 score=-1.05616269160766
ASE AT1G14260 4872902..4874779 score=-0.419028248917769
ASE AT1G14280 4877626..4879114 score=0.343622138467222
ASE AT1G14300 4882519..4884741 score=-0.441006458107481
ASE AT1G14320 4888212..4889589 score=1.21493276295716
ASE AT1G14330 4890134..4892223 score=0.728301449241968
ASE AT1G14360 4911425..4913122 score=0.851707133596867
ASE AT1G14390 4924271..4926757 score=-0.92786264868068
ASE AT1G14400 4927129..4928591 score=-1.66922820371515
ASE AT1G14410 4929167..4930853 score=0.188149601682436
ASE AT1G14420 4931573..4933473 score=-0.790063375386798
ASE AT1G14430 4934145..4936918 score=1.42120034484069
ASE AT1G14440 4938843..4939983 score=0.176766178614233
ASE AT1G14450 4946240..4947552 score=-0.451616564479202
ASE AT1G14500 4960383..4961730 score=-1.35954555829172
ASE AT1G14520 4968178..4970227 score=0.0481328818420937
ASE AT1G14540 4974151..4975506 score=-0.625299312133827
ASE AT1G14550 4979038..4980268 score=-0.182002189343266
ASE AT1G14570 4984426..4987170 score=-1.35327380678423
ASE AT1G14580 4989555..4992640 score=1.07582081584646
ASE AT1G14610 5008247..5014491 score=1.81914888596033
ASE AT1G14640 5023764..5025617 score=-0.574682262624256
ASE AT1G14660 5032019..5036421 score=-1.85616220271574
ASE AT1G14690 5051806..5055175 score=-1.56174453141073
ASE AT1G14740 5075364..5077772 score=0.653098597743018
ASE AT1G14770 5086681..5088402 score=0.959840242697974
ASE AT1G14780 5090998..5093837 score=-1.64578553047622
ASE AT1G14790 5094220..5097989 score=0.495161139603006
ASE AT1G14810 5102628..5104622 score=0.87087430374917
ASE AT1G14920 5149268..5151313 score=-0.926519477414504
ASE AT1G14990 5167173..5168221 score=1.10483935976743
ASE AT1G15030 5177602..5179801 score=0.0188786624997919
ASE AT1G15040 5180083..5181302 score=1.12548337171387
ASE AT1G15060 5183624..5186931 score=0.94696515092549
ASE AT1G15080 5187662..5189616 score=-1.63445672934230
ASE AT1G15370 5287082..5288491 score=0.419726803623504
ASE AT1G15400 5295827..5296764 score=3.21066636041923
ASE AT1G15410 5298350..5300676 score=-0.786023546428596
ASE AT1G15430 5304319..5305868 score=0.957779383052749
ASE AT1G15440 5306164..5309459 score=-0.84811272601074
ASE AT1G15600 5368943..5370047 score=-0.460026296427136
ASE AT1G15630 5376792..5377954 score=0.102263024283626
ASE AT1G15680 5393432..5394575 score=-0.80340543440768
ASE AT1G15710 5404342..5405589 score=0.123981756691281
ASE AT1G15720 5406034..5407280 score=-1.07354947696417
ASE AT1G15740 5410918..5414770 score=0.385766925188046
ASE AT1G15770 5426913..5429060 score=0.7019865217029
ASE AT1G15780 5430182..5435903 score=0.229068421796207
ASE AT1G15810 5444423..5446412 score=-0.107647655805763
ASE AT1G15860 5455048..5456893 score=-0.51135849810575
ASE AT1G15880 5458558..5460225 score=1.19110895563384
ASE AT1G15890 5461518..5463028 score=-0.464254031690144
ASE AT1G15900 5464482..5464654 score=-2.6366717564849
ASE AT1G15920 5469430..5471021 score=0.0619547212016909
ASE AT1G15960 5482209..5485032 score=-1.49027232064649
ASE AT1G15990 5491355..5493636 score=-1.36690649919830
ASE AT1G16020 5498169..5501306 score=-0.157848943228436
ASE AT1G16025 5501488..5501885 score=0.0367036585027789
ASE AT1G16030 5502244..5504436 score=-2.65922972803482
ASE AT1G16060 5508573..5511646 score=1.33484584329136
ASE AT1G16070 5511869..5513835 score=-0.113145953241685
ASE AT1G16110 5518407..5520856 score=-1.04196031987801
ASE AT1G16210 5546147..5547506 score=1.51943870307616
ASE AT1G16220 5548670..5550513 score=-0.368755048404189
ASE AT1G16225 5551068..5551766 score=-0.761612788775253
ASE AT1G16230 5553637..5554223 score=-0.204603115721533
ASE AT1G16240 5555136..5556763 score=0.549504464747547
ASE AT1G16250 5556992..5559468 score=-1.13831594759450
ASE AT1G16260 5560008..5562068 score=-0.900175383907032
ASE AT1G16270 5563894..5568318 score=0.430779289722801
ASE AT1G16280 5568500..5570400 score=-0.00213044130950630
ASE AT1G16300 5574392..5577485 score=-0.6792713319396
ASE AT1G16310 5578435..5580620 score=-0.334494101764639
ASE AT1G16320 5580869..5582072 score=1.7638177118398
ASE AT1G16330 5582388..5584128 score=-0.852930243397756
ASE AT1G16340 5587915..5590605 score=1.34322451114158
ASE AT1G16350 5590941..5592955 score=1.46683403540957
ASE AT1G16360 5593332..5594905 score=-1.09277423946374
ASE AT1G16440 5616259..5617533 score=-0.34652662663637
ASE AT1G16470 5622841..5625604 score=-1.63951018350028
ASE AT1G16540 5659396..5665378 score=-0.483940784035015
ASE AT1G16560 5668426..5670451 score=-0.434635013694097
ASE AT1G16590 5674002..5675043 score=-0.629178482958734
ASE AT1G16610 5675724..5678736 score=-0.0052620487711698
ASE AT1G16630 5682141..5684799 score=0.065829093461653
ASE AT1G16670 5697418..5699675 score=0.943039902306053
ASE AT1G16680 5703049..5705723 score=-0.80919822577976
ASE AT1G16705 5712104..5713687 score=-0.81501930154814
ASE AT1G16720 5723189..5726230 score=5.30292541033128
ASE AT1G16730 5726547..5727292 score=-0.787132379748777
ASE AT1G16750 5729163..5731845 score=-0.646786277171641
ASE AT1G16760 5734250..5737267 score=-0.0929923656014847
ASE AT1G16770 5738026..5739250 score=0.267139479587020
ASE AT1G16780 5739480..5743520 score=0.330675096404248
ASE AT1G16800 5745654..5755225 score=-0.895229787346577
ASE AT1G16810 5756159..5756763 score=-0.514357535570327
ASE AT1G16830 5758901..5762571 score=-0.259726040632343
ASE AT1G16870 5770747..5773219 score=0.686939478753192
ASE AT1G16880 5773574..5776239 score=0.58920649488099
ASE AT1G16905 5782491..5783811 score=-1.45693805603902
ASE AT1G16920 5787397..5789139 score=-0.977765613947386
ASE AT1G16930 5789968..5791412 score=0.0919943103340161
ASE AT1G16940 5791992..5793398 score=-0.340918814209569
ASE AT1G16980 5807324..5811415 score=0.0564630654901189
ASE AT1G17000 5813459..5816530 score=-1.57752991894403
ASE AT1G17040 5824859..5828159 score=-1.73451563379488
ASE AT1G17050 5829131..5831299 score=-0.894289035448191
ASE AT1G17060 5832168..5835397 score=-0.550215652512386
ASE AT1G17070 5837581..5840167 score=1.22990793038881
ASE AT1G17150 5865738..5867403 score=-0.772206383903983
ASE AT1G17160 5867731..5869241 score=0.658064722533989
ASE AT1G17170 5869917..5870748 score=0.159279461107423
ASE AT1G17200 5878512..5880002 score=0.432907737927648
ASE AT1G17240 5896502..5898375 score=-0.237262196339865
ASE AT1G17330 5929894..5931694 score=1.74634618185990
ASE AT1G17440 5984048..5987738 score=-1.31850531729486
ASE AT1G17460 5998871..6002655 score=0.235699818563084
ASE AT1G17580 6039303..6049507 score=-0.488438669673238
ASE AT1G17590 6050307..6052444 score=-1.44918455116851
ASE AT1G17610 6056914..6058311 score=-0.593711329848957
ASE AT1G17630 6064572..6066689 score=-0.352113880074864
ASE AT1G17745 6100951..6105197 score=0.368596637948705
ASE AT1G17750 6106677..6110055 score=-0.159184415102411
ASE AT1G17790 6125393..6127374 score=-1.03931169773149
ASE AT1G17820 6131633..6135322 score=-1.94571467785518
ASE AT1G17840 6142637..6146003 score=0.486429058576527
ASE AT1G17850 6146526..6148803 score=0.0307142122242523
ASE AT1G17860 6149303..6149832 score=8.56905537466412
ASE AT1G17870 6150113..6152188 score=-1.5068782131933
ASE AT1G17880 6152481..6153889 score=0.0175888344415269
ASE AT1G17890 6154329..6155660 score=0.763930472774068
ASE AT1G17910 6159127..6161483 score=-0.684965408674942
ASE AT1G17920 6161987..6165357 score=-0.0989929605612512
ASE AT1G17930 6166235..6168785 score=-0.754614453200924
ASE AT1G17940 6169487..6173203 score=0.223580026189647
ASE AT1G18140 6238873..6241037 score=-0.32737982966967
ASE AT1G18160 6248791..6253913 score=0.327155314319271
ASE AT1G18180 6255817..6257782 score=-0.942862214305851
ASE AT1G18190 6257899..6261408 score=-0.00782846355840627
ASE AT1G18270 6283466..6293733 score=0.137828278609088
ASE AT1G18400 6331385..6333693 score=-1.19899362806075
ASE AT1G18440 6345977..6347878 score=0.442519235532821
ASE AT1G18450 6348107..6351897 score=0.274554226589636
ASE AT1G18485 6363214..6366134 score=0.342445679201894
ASE AT1G18560 6385800..6388024 score=-0.988151718930045
ASE AT1G18580 6396017..6398185 score=-0.8384764106081
ASE AT1G18600 6400400..6402581 score=1.17682082439086
ASE AT1G18660 6421232..6425841 score=-0.492155347272756
ASE AT1G18670 6426911..6430621 score=-0.188454463532864
ASE AT1G18680 6431963..6433410 score=-0.31933400368134
ASE AT1G18690 6434328..6436850 score=0.72075966974838
ASE AT1G18700 6437595..6443190 score=1.10910260382280
ASE AT1G18730 6460624..6462070 score=0.942646182374436
ASE AT1G18740 6464122..6466175 score=0.443388736571819
ASE AT1G18800 6481110..6483567 score=-0.250577077260526
ASE AT1G18840 6500877..6504364 score=-0.902286107673235
ASE AT1G18850 6504848..6506400 score=0.386737883362193
ASE AT1G18870 6515676..6519137 score=-1.01132907269584
ASE AT1G18890 6523373..6525902 score=0.347226786988258
ASE AT1G18910 6532613..6533714 score=-1.11147722341598
ASE AT1G19000 6560804..6562740 score=1.95063349095929
ASE AT1G19100 6594989..6601271 score=-0.33766185512647
ASE AT1G19140 6610750..6612452 score=0.157968852020527
ASE AT1G19240 6649367..6650389 score=0.44433029659721
ASE AT1G19250 6650616..6653002 score=-0.696166540738804
ASE AT1G19290 6666711..6668877 score=-0.511139621395917
ASE AT1G19310 6676325..6677622 score=0.451846498481599
ASE AT1G19340 6684799..6687002 score=0.109860322912125
ASE AT1G19710 6814774..6816551 score=1.58430770578053
ASE AT1G19870 6895096..6898688 score=0.747602045243817
ASE AT1G19880 6900486..6903950 score=0.440443833667461
ASE AT1G19930 6917001..6918064 score=-1.37175758677087
ASE AT1G20000 6936892..6937617 score=-0.688544616776555
ASE AT1G20030 6945430..6947074 score=0.244093178729374
ASE AT1G20050 6949033..6950269 score=1.33917311189696
ASE AT1G20060 6950733..6956240 score=-1.28977171647437
ASE AT1G20100 6969159..6970804 score=0.305450984033624
ASE AT1G20110 6971530..6974774 score=-0.500476647233162
ASE AT1G20120 6975586..6977164 score=-0.316554361050598
ASE AT1G20130 6978094..6985063 score=-0.518746618046243
ASE AT1G20150 6987490..6990335 score=0.166406962861676
ASE AT1G20180 6996198..6997718 score=1.16050458552243
ASE AT1G20200 7001265..7004376 score=0.621802376946674
ASE AT1G20220 7004936..7007625 score=-0.508211715017729
ASE AT1G20225 7007763..7009283 score=1.78617172429142
ASE AT1G20230 7009588..7011713 score=-1.35661942648964
ASE AT1G20240 7012142..7015187 score=-0.216749290600166
ASE AT1G20270 7020825..7022999 score=-0.738089661149677
ASE AT1G20290 7025551..7028543 score=0.465350947532787
ASE AT1G20330 7038685..7040048 score=1.44900857189272
ASE AT1G20350 7043707..7044528 score=0.204558940387044
ASE AT1G20380 7061675..7064849 score=-0.085797493145164
ASE AT1G20400 7072201..7075781 score=-0.411239205777099
ASE AT1G20450 7088055..7089521 score=-0.58456475386773
ASE AT1G20490 7097303..7099356 score=0.254449745192796
ASE AT1G20500 7101591..7102734 score=-1.01788098112042
ASE AT1G20530 7108389..7110328 score=0.0041050135338387
ASE AT1G20550 7115360..7118114 score=0.209065608805097
ASE AT1G20560 7119721..7121752 score=-0.415408432520561
ASE AT1G20575 7126830..7128713 score=-1.01810628872291
ASE AT1G20620 7143057..7146474 score=-0.576172930521877
ASE AT1G20630 7146622..7149909 score=-0.077970150264422
ASE AT1G20640 7154548..7158172 score=1.07988594688132
ASE AT1G20690 7174441..7176292 score=0.802273515171744
ASE AT1G20750 7203327..7208769 score=-0.662591707104172
ASE AT1G20780 7217251..7220689 score=-1.64478711299860
ASE AT1G20830 7243086..7244857 score=-0.68065756928887
ASE AT1G20860 7254001..7258624 score=1.38361082705269
ASE AT1G20870 7259141..7260739 score=-0.411293117456656
ASE AT1G20890 7265827..7267275 score=-2.32384186685187
ASE AT1G20950 7297406..7301387 score=-1.02095261078383
ASE AT1G20980 7324573..7329036 score=1.20089401046638
ASE AT1G21060 7371798..7374066 score=-0.435442858742578
ASE AT1G21065 7374253..7375732 score=0.746108289093434
ASE AT1G21090 7384606..7386514 score=-1.51191740881965
ASE AT1G21140 7404397..7405236 score=-0.263809491753231
ASE AT1G21150 7406339..7407739 score=-0.314597559803641
ASE AT1G21160 7407983..7412814 score=-0.56940662032117
ASE AT1G21200 7421482..7423098 score=-0.70384352837448
ASE AT1G21210 7424694..7426947 score=-1.77422956871603
ASE AT1G21230 7430027..7432269 score=0.0109828302609885
ASE AT1G21240 7434370..7436155 score=-0.0713912777328472
ASE AT1G21250 7439268..7442049 score=0.402057536518751
ASE AT1G21350 7477000..7478992 score=0.649767510445903
ASE AT1G21360 7481414..7483384 score=-0.944167969715011
ASE AT1G21370 7483886..7485439 score=-0.293503136553518
ASE AT1G21400 7493492..7496536 score=1.82104247624818
ASE AT1G21430 7500872..7502076 score=-1.06973359694279
ASE AT1G21440 7502275..7504102 score=0.47759151849286
ASE AT1G21450 7509019..7511720 score=-0.0288509128859176
ASE AT1G21460 7511896..7513313 score=0.0439290365559027
ASE AT1G21475 7524169..7524601 score=0.134188620270058
ASE AT1G21530 7545145..7546796 score=-0.94403372280016
ASE AT1G21540 7548734..7550540 score=0.308529070511703
ASE AT1G21590 7566256..7569792 score=-0.460913136300449
ASE AT1G21650 7593511..7604111 score=1.46201973710809
ASE AT1G21680 7613016..7615263 score=1.51382334005412
ASE AT1G21730 7630147..7636555 score=-0.420586832272175
ASE AT1G21760 7649253..7651594 score=-0.831230089137121
ASE AT1G21840 7666552..7667623 score=0.951285851658094
ASE AT1G21860 7671029..7674134 score=0.866474125778008
ASE AT1G21870 7678203..7679602 score=-0.264317337204565
ASE AT1G21880 7680570..7682443 score=0.73280114749138
ASE AT1G21890 7682621..7685636 score=0.115455837701471
ASE AT1G21910 7696521..7697574 score=-0.189367397816097
ASE AT1G21920 7704265..7706086 score=1.59456582528423
ASE AT1G21940 7715166..7716952 score=-0.0609190431622379
ASE AT1G21960 7725972..7726501 score=-0.243988305815757
ASE AT1G22000 7744220..7747081 score=-1.41861668144926
ASE AT1G22015 7751015..7753496 score=-0.766584701957983
ASE AT1G22020 7754569..7757315 score=0.685659045970477
ASE AT1G22060 7773224..7780505 score=0.513892660433982
ASE AT1G22070 7789338..7792075 score=-0.998907724616923
ASE AT1G22080 7792499..7794537 score=-0.739883526258425
ASE AT1G22100 7798101..7799934 score=-0.173483149895489
ASE AT1G22110 7800545..7802449 score=-0.842681144604643
ASE AT1G22140 7814785..7815564 score=0.776995071524062
ASE AT1G22260 7859778..7865173 score=-1.08876801602363
ASE AT1G22270 7865464..7866096 score=1.00922027824543
ASE AT1G22340 7890530..7892066 score=-0.304257289192550
ASE AT1G22370 7898211..7899227 score=1.28784593586092
ASE AT1G22420 7916078..7917457 score=-0.906026654631305
ASE AT1G22440 7922476..7924894 score=0.410879487421
ASE AT1G22460 7927485..7930545 score=0.249299781412911
ASE AT1G22540 7964045..7966394 score=-0.0878326582756866
ASE AT1G22550 7966537..7968211 score=-0.374435079741531
ASE AT1G22570 7976636..7978537 score=-0.149955797739598
ASE AT1G22590 7981784..7984287 score=1.66997631650425
ASE AT1G22600 7987140..7989188 score=-0.581649554850761
ASE AT1G22650 8013376..8015942 score=0.399436698288931
ASE AT1G22660 8017431..8021648 score=-0.89658696788188
ASE AT1G22760 8055336..8058935 score=0.444416502304984
ASE AT1G22770 8061845..8067680 score=-0.194574993537995
ASE AT1G22800 8071972..8074163 score=-2.20910514593273
ASE AT1G22860 8083406..8089189 score=-0.891615407701886
ASE AT1G22870 8089505..8094127 score=-0.177118813553115
ASE AT1G22882 8098814..8101263 score=-0.786043406221806
ASE AT1G22910 8105568..8108127 score=0.464184878672523
ASE AT1G22920 8109795..8111871 score=0.825469457893594
ASE AT1G22985 8135236..8135830 score=0.646132744480958
ASE AT1G22990 8139191..8140152 score=1.881615907717
ASE AT1G23000 8143384..8144875 score=0.607650749413146
ASE AT1G23010 8147271..8149400 score=0.913952550191894
ASE AT1G23040 8165076..8165748 score=-0.4958532803045
ASE AT1G23060 8170760..8172946 score=1.14028173927432
ASE AT1G23110 8196521..8197956 score=-0.853332882209668
ASE AT1G23130 8200378..8201173 score=2.13718423369102
ASE AT1G23147 8205930..8206152 score=-0.755428774154507
ASE AT1G23160 8209263..8211169 score=-0.126910241479822
ASE AT1G23180 8215714..8219517 score=-0.264037890848135
ASE AT1G23200 8227158..8229497 score=-2.83936351038460
ASE AT1G23210 8240192..8242058 score=-0.234783134253265
ASE AT1G23220 8242425..8244260 score=0.923966394983475
ASE AT1G23230 8244484..8251691 score=-0.792914302528799
ASE AT1G23270 8259644..8260070 score=-0.857994949661699
ASE AT1G23280 8261056..8262595 score=0.407886581168284
ASE AT1G23330 8279586..8281862 score=-0.8179864810644
ASE AT1G23340 8283920..8286761 score=0.541350940561574
ASE AT1G23350 8293590..8294170 score=0.349818535615708
ASE AT1G23360 8295185..8296892 score=-1.16294611421795
ASE AT1G23380 8297305..8302521 score=0.504318569721946
ASE AT1G23390 8309154..8310555 score=2.16539139721478
ASE AT1G23440 8321657..8324133 score=1.11329055777688
ASE AT1G23550 8350835..8352176 score=-1.45093272110056
ASE AT1G23560 8352776..8354197 score=-0.663601959579732
ASE AT1G23570 8355135..8356178 score=-0.145984680251715
ASE AT1G23580 8357474..8358671 score=-0.22866007637878
ASE AT1G23590 8359152..8360605 score=-2.24444803187996
ASE AT1G23600 8361008..8362356 score=-0.600439308338359
ASE AT1G23630 8367186..8368271 score=-1.37484220506125
ASE AT1G23660 8371833..8372795 score=-0.762828831510507
ASE AT1G23670 8373330..8375809 score=-0.521023376601731
ASE AT1G23700 8379466..8381910 score=2.39161556318752
ASE AT1G23710 8385239..8386326 score=0.386026541540447
ASE AT1G23770 8405223..8406210 score=0.320918126340562
ASE AT1G23780 8406738..8408456 score=0.339444429222087
ASE AT1G23790 8410057..8411891 score=-0.74911776745293
ASE AT1G23800 8412224..8414834 score=1.19596606196481
ASE AT1G23850 8425762..8427111 score=-0.0339896423156899
ASE AT1G23870 8432178..8435591 score=1.47727916126121
ASE AT1G23890 8438924..8440782 score=-1.31721689824391
ASE AT1G23900 8441825..8447294 score=-0.064554398407833
ASE AT1G23935 8462823..8465578 score=-1.47501074779264
ASE AT1G23950 8470483..8471371 score=-0.619851869388133
ASE AT1G23960 8478411..8480287 score=1.7121243158389
ASE AT1G24010 8498933..8499437 score=-1.42480065331839
ASE AT1G24020 8500484..8501420 score=0.183667252446122
ASE AT1G24040 8505603..8506735 score=0.126769208842100
ASE AT1G24050 8507005..8508806 score=-1.04788672839339
ASE AT1G24130 8534205..8535336 score=0.907812415989148
ASE AT1G24140 8536103..8537316 score=0.475152440294851
ASE AT1G24150 8549506..8551853 score=0.00437519210422293
ASE AT1G24190 8563567..8569971 score=0.56437097760211
ASE AT1G24200 8571634..8572293 score=-0.583865698256172
ASE AT1G24220 8578920..8582284 score=-0.714004696985606
ASE AT1G24230 8584427..8584886 score=0.16328689576593
ASE AT1G24265 8600513..8603732 score=-1.15747120299318
ASE AT1G24290 8612574..8614254 score=1.05679092972941
ASE AT1G24330 8631788..8634766 score=0.803901769970255
ASE AT1G24350 8639057..8640443 score=-1.35435613660538
ASE AT1G24370 8643780..8644200 score=1.20119583168360
ASE AT1G24400 8651488..8653750 score=-1.32316275493389
ASE AT1G24420 8656718..8657823 score=-0.110871100903374
ASE AT1G24440 8662071..8663857 score=0.411295905768723
ASE AT1G24450 8664159..8665251 score=0.575474601533383
ASE AT1G24460 8666093..8672294 score=0.0946443396021627
ASE AT1G24470 8674154..8676243 score=-0.55125959875593
ASE AT1G24480 8676735..8677134 score=-1.11419019216496
ASE AT1G24490 8678856..8685231 score=0.0276430744013126
ASE AT1G24510 8685338..8688193 score=0.847134096511255
ASE AT1G24530 8693299..8694626 score=-0.385885853381911
ASE AT1G24570 8707515..8709513 score=0.404517480475928
ASE AT1G24577 8712506..8712976 score=0.792517078809466
ASE AT1G24590 8714391..8715261 score=-0.279459626436143
ASE AT1G24650 8734559..8737241 score=0.0763366723866923
ASE AT1G24706 8741914..8755448 score=0.173865547085790
ASE AT1G25230 8840400..8842274 score=-0.727703961134178
ASE AT1G25240 8845256..8846435 score=-0.405263403584494
ASE AT1G25270 8857741..8859758 score=-1.87820540107178
ASE AT1G25280 8863857..8866732 score=0.67516874682675
ASE AT1G25300 8871574..8872322 score=0.0457923632055138
ASE AT1G25330 8880286..8881960 score=-1.26585008768704
ASE AT1G25370 8897844..8899030 score=0.261785133247163
ASE AT1G25375 8900223..8903153 score=-0.65295357638109
ASE AT1G25380 8903453..8905959 score=1.07634532546221
ASE AT1G25390 8906533..8908734 score=-0.639522275821198
ASE AT1G25440 8933725..8935425 score=1.26262192581563
ASE AT1G25470 8944620..8946269 score=-0.541755791586527
ASE AT1G25500 8955297..8957838 score=-1.08307373891479
ASE AT1G25570 8991886..8995457 score=-0.594253409016117
ASE AT1G26090 9020380..9022470 score=-0.817641728776674
ASE AT1G26110 9024340..9027709 score=-0.191929458843870
ASE AT1G26130 9033642..9038202 score=-0.416644261137415
ASE AT1G26150 9039697..9043237 score=-0.279335216763509
ASE AT1G26170 9047558..9054386 score=-0.959699181603318
ASE AT1G26180 9054817..9056743 score=-0.0577426199273228
ASE AT1G26230 9072375..9075216 score=-0.993040313244085
ASE AT1G26260 9087133..9089311 score=-0.794101434332343
ASE AT1G26270 9089563..9092344 score=-0.498414137388208
ASE AT1G26330 9107613..9113473 score=0.0417123180165094
ASE AT1G26340 9114038..9114938 score=0.615698770873743
ASE AT1G26370 9121535..9125521 score=-0.35613617562056
ASE AT1G26380 9126761..9128443 score=0.758766847616047
ASE AT1G26400 9133289..9134793 score=0.138333614589371
ASE AT1G26440 9144088..9146017 score=-0.220424215283817
ASE AT1G26450 9148723..9150220 score=-0.867594884609
ASE AT1G26460 9151725..9154642 score=0.966549000011649
ASE AT1G26520 9163314..9165826 score=0.122698395286373
ASE AT1G26540 9167593..9170775 score=-1.92475255807227
ASE AT1G26560 9178362..9181681 score=-1.11551897069914
ASE AT1G26620 9195862..9199590 score=0.611995197482856
ASE AT1G26665 9214152..9215495 score=2.21505315449567
ASE AT1G26680 9219444..9223493 score=-0.546406943518642
ASE AT1G26690 9224264..9225710 score=1.31973405387122
ASE AT1G26700 9228212..9232153 score=0.562844591219239
ASE AT1G26710 9232362..9233115 score=0.301509562661554
ASE AT1G26730 9241449..9244379 score=-0.115876268530583
ASE AT1G26740 9245019..9246577 score=-1.51164528206186
ASE AT1G26760 9248275..9251566 score=1.03293124872559
ASE AT1G26762 9253659..9254112 score=0.326551002897772
ASE AT1G26795 9276385..9276865 score=0.125115017411772
ASE AT1G26800 9285188..9286243 score=-0.191694472934819
ASE AT1G26810 9286634..9289939 score=-0.305978240880299
ASE AT1G26820 9292445..9293749 score=0.0015149073266763
ASE AT1G26840 9298824..9300610 score=0.405793104747193
ASE AT1G26870 9313048..9314935 score=-0.82180391373612
ASE AT1G26970 9359792..9361728 score=-0.874816599886465
ASE AT1G27000 9374029..9376619 score=-0.529443675066785
ASE AT1G27070 9396665..9399392 score=-0.948810042806549
ASE AT1G27100 9407284..9411124 score=0.313495285137048
ASE AT1G27110 9413005..9417364 score=-0.856378819121057
ASE AT1G27120 9421197..9423978 score=-1.53224589252370
ASE AT1G27130 9425436..9426826 score=-0.502726222452302
ASE AT1G27150 9429048..9432130 score=-0.521588947397372
ASE AT1G27160 9432589..9433127 score=-0.636510431213563
ASE AT1G27170 9433597..9439241 score=-1.64803332560107
ASE AT1G27180 9439847..9444230 score=-0.708743132120017
ASE AT1G27190 9446700..9448698 score=-0.385113590938226
ASE AT1G27260 9469927..9470731 score=1.86849306306501
ASE AT1G27280 9474053..9474949 score=-0.832479260530823
ASE AT1G27290 9481562..9482653 score=0.227792155941782
ASE AT1G27310 9484480..9485851 score=0.727596442979606
ASE AT1G27320 9487755..9492224 score=-0.0830937564086959
ASE AT1G27340 9495687..9498048 score=-0.621744631042331
ASE AT1G27390 9513117..9514894 score=-0.599171319584427
ASE AT1G27430 9520984..9525640 score=-0.536753907743313
ASE AT1G27510 9554938..9558342 score=2.30480442977156
ASE AT1G27520 9558610..9562274 score=0.663278917893905
ASE AT1G27570 9575541..9582312 score=-0.0451693029624
ASE AT1G27610 9607169..9607499 score=-0.859953917898308
ASE AT1G27620 9608439..9610444 score=-0.795293622759666
ASE AT1G27720 9643359..9647175 score=-0.598606075037319
ASE AT1G27750 9657367..9661892 score=-0.769578891636327
ASE AT1G27752 9662071..9667411 score=1.11941076506570
ASE AT1G27770 9671635..9676099 score=-0.269349625546621
ASE AT1G27850 9699273..9703888 score=0.4893015430887
ASE AT1G27880 9708930..9713947 score=-1.75412897925123
ASE AT1G27900 9715566..9720510 score=0.610162925821471
ASE AT1G27920 9726942..9729733 score=-0.160350522611308
ASE AT1G27950 9740727..9742107 score=1.56207596272585
ASE AT1G28010 9763438..9768020 score=-1.26110169420637
ASE AT1G28030 9771781..9773305 score=-1.17502486863568
ASE AT1G28040 9773594..9775420 score=-0.716676769080523
ASE AT1G28060 9779116..9782655 score=0.585925978858276
ASE AT1G28070 9782994..9783913 score=-1.53130522952175
ASE AT1G28080 9789845..9791464 score=-0.978838680972242
ASE AT1G28090 9795772..9799019 score=-0.407351277467385
ASE AT1G28100 9801080..9803492 score=1.03367193199036
ASE AT1G28120 9812971..9815474 score=0.91064385111462
ASE AT1G28140 9832846..9834401 score=-0.155293669563159
ASE AT1G28150 9834953..9835855 score=1.04136045357153
ASE AT1G28160 9839410..9840050 score=-0.622817142010125
ASE AT1G28170 9841357..9842211 score=0.188887386051631
ASE AT1G28200 9850153..9852281 score=-0.903962088440763
ASE AT1G28210 9854742..9860078 score=-1.94345928346871
ASE AT1G28220 9860333..9861405 score=-0.502107768465501
ASE AT1G28230 9862183..9864489 score=-1.18714281206083
ASE AT1G28260 9875637..9879115 score=0.57266622407151
ASE AT1G28305 9905048..9905341 score=-0.519119759959902
ASE AT1G28320 9920593..9924438 score=0.658563999528216
ASE AT1G28335 9937050..9937476 score=-1.09647182419180
ASE AT1G28350 9944039..9949712 score=-0.0313316112803128
ASE AT1G28380 9963596..9966132 score=0.281302948742923
ASE AT1G28390 9966778..9968193 score=-0.186506779003363
ASE AT1G28420 9979938..9987599 score=2.02078288752933
ASE AT1G28430 9992979..9994587 score=-1.33811028323587
ASE AT1G28470 10010183..10012111 score=0.134750335078314
ASE AT1G28520 10029174..10031907 score=-1.22225874426974
ASE AT1G28560 10038044..10041426 score=0.169278616661903
ASE AT1G28580 10044515..10046372 score=0.00702726741515557
ASE AT1G28590 10047478..10049259 score=-2.40945254601334
ASE AT1G28610 10053662..10055687 score=-1.79139928973734
ASE AT1G28650 10069473..10070998 score=-1.59251942837882
ASE AT1G28670 10074514..10075785 score=1.37419599650651
ASE AT1G28695 10081908..10083079 score=-2.38081793460815
ASE AT1G29000 10113057..10114252 score=-2.06413495321651
ASE AT1G29020 10120507..10126885 score=-0.305154715246552
ASE AT1G29030 10129101..10133686 score=-0.717853827952419
ASE AT1G29040 10134143..10136076 score=0.0831602912650952
ASE AT1G29060 10147682..10149638 score=-0.401462467032614
ASE AT1G29070 10149794..10151268 score=4.08670885009785
ASE AT1G29080 10157508..10158580 score=-0.188496624991238
ASE AT1G29150 10180499..10182621 score=1.43094969732820
ASE AT1G29170 10190544..10194858 score=-0.752867274096443
ASE AT1G29179 10198885..10199386 score=-0.930238675154462
ASE AT1G29195 10202525..10203327 score=-0.958617865266446
ASE AT1G29200 10207901..10210436 score=-1.54673895630619
ASE AT1G29240 10216781..10219754 score=0.661488243045382
ASE AT1G29250 10223324..10224683 score=0.110313687973038
ASE AT1G29260 10224835..10226062 score=-0.958505823242284
ASE AT1G29320 10255325..10257989 score=-0.825641582110487
ASE AT1G29330 10258364..10261085 score=-0.153528337849661
ASE AT1G29390 10286286..10287807 score=1.31559305020639
ASE AT1G29400 10290062..10294393 score=-0.0990118140581562
ASE AT1G29540 10327248..10327788 score=-0.433038614266455
ASE AT1G29570 10335890..10337773 score=-0.589557461348405
ASE AT1G29600 10344034..10345594 score=-0.935678695733072
ASE AT1G29660 10371848..10373609 score=0.941770420324679
ASE AT1G29720 10393803..10395538 score=-0.861279158225303
ASE AT1G29730 10400552..10405831 score=0.651660389701145
ASE AT1G29740 10407494..10412891 score=-0.364421815669932
ASE AT1G29750 10413872..10420151 score=-0.289254349103484
ASE AT1G29760 10422304..10424269 score=0.61651879826875
ASE AT1G29770 10424568..10425596 score=0.772642578124315
ASE AT1G29800 10432580..10435250 score=-0.519246716716854
ASE AT1G29810 10435471..10437420 score=1.17185009721149
ASE AT1G29870 10456947..10458726 score=-1.44424968994036
ASE AT1G29880 10459523..10462758 score=0.178415993460479
ASE AT1G29900 10468092..10472143 score=0.903776790022323
ASE AT1G29950 10491734..10494548 score=0.572781094746915
ASE AT1G29970 10500111..10501366 score=-0.566102394287885
ASE AT1G30010 10513177..10516330 score=-0.884485593421775
ASE AT1G30080 10550955..10553115 score=-0.905330028841646
ASE AT1G30135 10596470..10597174 score=0.894923556082972
ASE AT1G30140 10598785..10599656 score=-1.18309233776838
ASE AT1G30160 10606587..10607642 score=-0.345902790151167
ASE AT1G30240 10641115..10645812 score=-0.0588881621877251
ASE AT1G30270 10654900..10658827 score=1.02704681068752
ASE AT1G30320 10680753..10682878 score=-0.409742219831535
ASE AT1G30330 10685824..10690752 score=0.432438088958325
ASE AT1G30360 10715635..10718780 score=1.22386155830358
ASE AT1G30410 10739391..10747275 score=-0.0142929883736414
ASE AT1G30420 10748800..10755995 score=-1.54176859175863
ASE AT1G30470 10779179..10786420 score=1.44047956473036
ASE AT1G30473 10787317..10788046 score=-1.16023273857015
ASE AT1G30490 10796274..10800894 score=-0.93609403633841
ASE AT1G30500 10804703..10805890 score=-0.996928559044499
ASE AT1G30510 10807080..10809148 score=0.0480531961947723
ASE AT1G30515 10809282..10809882 score=-1.03096578713878
ASE AT1G30530 10814661..10816473 score=-3.25914852272519
ASE AT1G30540 10816768..10819167 score=-0.371628243571028
ASE AT1G30550 10820793..10823354 score=-0.627482577534194
ASE AT1G30570 10828914..10831426 score=-0.133137600903777
ASE AT1G30610 10846672..10850471 score=1.00211933886889
ASE AT1G30680 10881590..10886321 score=-1.65461726225766
ASE AT1G30690 10887727..10890262 score=0.114175611048430
ASE AT1G30740 10903086..10904575 score=-0.799026547006332
ASE AT1G30757 10909294..10909722 score=0.348501788188978
ASE AT1G30760 10918368..10920558 score=-0.035112345855703
ASE AT1G30780 10923934..10926529 score=-0.723731328746562
ASE AT1G30790 10932713..10934019 score=0.0516710852360348
ASE AT1G30800 10936913..10937730 score=0.810310145077357
ASE AT1G30810 10938103..10942086 score=0.542582615827506
ASE AT1G30840 10974441..10975925 score=-0.614932440936448
ASE AT1G30860 10986541..10989250 score=0.416573016084818
ASE AT1G30920 11004240..11005392 score=-1.31482850418808
ASE AT1G30930 11014770..11015877 score=-0.498535463689012
ASE AT1G30950 11036224..11037427 score=-0.088062393735029
ASE AT1G31040 11069780..11072225 score=-1.21701027487521
ASE AT1G31050 11075688..11076150 score=-1.47673903719213
ASE AT1G31070 11084845..11088496 score=-0.384410620536422
ASE AT1G31120 11104338..11107627 score=0.444805722781616
ASE AT1G31150 11120074..11122530 score=-0.109008322443738
ASE AT1G31190 11144763..11146854 score=0.0600418617415989
ASE AT1G31200 11146927..11147632 score=-0.0606865256513596
ASE AT1G31220 11156822..11158414 score=-0.195603973313634
ASE AT1G31230 11158748..11163242 score=0.467042474091387
ASE AT1G31240 11163880..11164871 score=0.339052020204643
ASE AT1G31260 11175559..11177282 score=-2.08812198876569
ASE AT1G31300 11193759..11196082 score=0.756439433288992
ASE AT1G31310 11198476..11200092 score=-0.590836659317475
ASE AT1G31320 11213017..11214319 score=0.239318710351749
ASE AT1G31330 11214834..11216001 score=2.49920807469281
ASE AT1G31360 11232334..11237465 score=-0.0502271136210917
ASE AT1G31400 11245437..11246373 score=-0.725346910732486
ASE AT1G31410 11247065..11249309 score=0.856036093221593
ASE AT1G31420 11249659..11253811 score=1.79370891115136
ASE AT1G31430 11253984..11255642 score=-1.30437871898226
ASE AT1G31440 11255915..11258666 score=1.98686670292216
ASE AT1G31450 11259965..11261104 score=-0.389341912947150
ASE AT1G31460 11261658..11262716 score=-0.222783339504394
ASE AT1G31470 11263360..11264909 score=-0.822017973587461
ASE AT1G31480 11265986..11271144 score=0.42837551844821
ASE AT1G31500 11273645..11276521 score=0.0654940924483317
ASE AT1G31510 11277441..11278407 score=-1.64647507145026
ASE AT1G31530 11281228..11282348 score=-0.371327215873808
ASE AT1G31540 11291071..11292993 score=0.0607980246271534
ASE AT1G31550 11295615..11297250 score=-0.789030839469767
ASE AT1G31600 11313381..11314983 score=0.137100889508555
ASE AT1G31630 11318648..11319516 score=-2.06142029279095
ASE AT1G31640 11322738..11324145 score=-1.12315178185156
ASE AT1G31650 11326305..11330689 score=-0.361787365924499
ASE AT1G31670 11337574..11341756 score=-1.13107923465369
ASE AT1G31690 11345404..11347689 score=-0.131205211951942
ASE AT1G31710 11349827..11355366 score=-0.428452503238995
ASE AT1G31720 11356188..11357017 score=-0.48982199761577
ASE AT1G31730 11359623..11364174 score=0.657187393213952
ASE AT1G31740 11365279..11369749 score=-1.26603842533563
ASE AT1G31750 11370889..11372038 score=-1.18979607141541
ASE AT1G31770 11374943..11377740 score=0.257125014206055
ASE AT1G31780 11391218..11394617 score=-0.218396153907872
ASE AT1G31800 11396436..11399489 score=0.565166287949444
ASE AT1G31814 11412748..11414367 score=-1.55000661795760
ASE AT1G31817 11414736..11416324 score=-0.238274315890564
ASE AT1G31820 11416607..11417962 score=-1.06131435216872
ASE AT1G31830 11418655..11420727 score=-0.160105533231677
ASE AT1G31835 11423097..11423492 score=-0.60711889993212
ASE AT1G31840 11424030..11425915 score=0.0814558644635863
ASE AT1G31850 11431114..11433470 score=1.23076484559829
ASE AT1G31880 11445483..11449544 score=-0.851628943026464
ASE AT1G31910 11457454..11461733 score=3.1864151820822
ASE AT1G31920 11461865..11463610 score=-0.888743174742461
ASE AT1G31930 11465140..11469114 score=-0.096599225894533
ASE AT1G31940 11470056..11471291 score=0.845099038912815
ASE AT1G31950 11475777..11477988 score=-1.11339207774325
ASE AT1G31970 11479843..11482437 score=-0.148037979538916
ASE AT1G31990 11488098..11489162 score=-0.499986579158896
ASE AT1G32030 11514598..11515495 score=0.0653513328259266
ASE AT1G32040 11518765..11519964 score=-1.03505125177411
ASE AT1G32050 11528482..11531100 score=0.936198726574844
ASE AT1G32060 11532526..11534578 score=2.02069291506644
ASE AT1G32080 11537579..11539732 score=1.71939686058560
ASE AT1G32090 11540034..11544027 score=-0.835100883394329
ASE AT1G32100 11546559..11547960 score=0.447634699239731
ASE AT1G32140 11562727..11564745 score=-0.89668832897025
ASE AT1G32150 11565499..11568479 score=0.181174090642271
ASE AT1G32180 11586519..11589589 score=0.0542437245874055
ASE AT1G32200 11601779..11604922 score=-1.53263895474423
ASE AT1G32210 11605871..11607673 score=0.50160888347984
ASE AT1G32230 11612143..11616076 score=0.496984807904034
ASE AT1G32240 11625706..11630375 score=-0.152349988916030
ASE AT1G32260 11640724..11641838 score=-0.80144543887443
ASE AT1G32270 11642627..11644218 score=-1.06830215942775
ASE AT1G32300 11651422..11653222 score=0.100486832857370
ASE AT1G32330 11657014..11660282 score=0.685346711820426
ASE AT1G32340 11663167..11666018 score=0.284557808250009
ASE AT1G32350 11667044..11668637 score=-0.228929063434136
ASE AT1G32360 11672914..11675222 score=-0.330680863829664
ASE AT1G32375 11679232..11680622 score=0.536152634704699
ASE AT1G32400 11689127..11691484 score=1.67432040179444
ASE AT1G32410 11693801..11695394 score=-0.49504459433607
ASE AT1G32440 11712190..11714992 score=-0.231140691504861
ASE AT1G32460 11738103..11739167 score=1.82428331972876
ASE AT1G32470 11739366..11740224 score=4.55987195174819
ASE AT1G32480 11741061..11741915 score=0.197733701005554
ASE AT1G32490 11742149..11749612 score=0.298376613490158
ASE AT1G32510 11757052..11757783 score=-1.88654700377073
ASE AT1G32520 11758230..11759247 score=-0.908021631713166
ASE AT1G32530 11759596..11762559 score=0.0261956811527676
ASE AT1G32700 11827497..11829702 score=0.142282123535436
ASE AT1G32750 11846413..11856203 score=0.577623420014907
ASE AT1G32780 11869942..11872855 score=-2.34755016936345
ASE AT1G32810 11881781..11885789 score=-1.42913638809472
ASE AT1G32860 11907114..11908892 score=-0.571071176315081
ASE AT1G32900 11920467..11923727 score=-2.41176094814231
ASE AT1G32910 11925417..11926742 score=-1.54023772683476
ASE AT1G32930 11931846..11934711 score=-0.448611996447823
ASE AT1G32940 11937623..11940872 score=-0.321115627892271
ASE AT1G32950 11941445..11944655 score=-0.272147280211789
ASE AT1G32960 11945352..11948554 score=-0.594046485797258
ASE AT1G32970 11948769..11951947 score=-0.0980789063883474
ASE AT1G32980 11954270..11955106 score=0.0614192939670251
ASE AT1G33010 11959271..11960501 score=-0.267938077237225
ASE AT1G33020 11962797..11964716 score=-0.319271819591879
ASE AT1G33040 11966466..11967727 score=-0.232352441858179
ASE AT1G33050 11967940..11970966 score=0.646559387867635
ASE AT1G33060 11975594..11978427 score=0.352371371930457
ASE AT1G33080 11985793..11990376 score=-0.213265131020209
ASE AT1G33110 12005023..12008727 score=1.76451125935197
ASE AT1G33170 12027076..12030387 score=-1.66658927205586
ASE AT1G33220 12044988..12045806 score=-0.199916301980186
ASE AT1G33250 12057239..12059403 score=1.02675645423395
ASE AT1G33290 12074113..12075964 score=0.776924799145855
ASE AT1G33320 12081008..12083417 score=-0.903396852570474
ASE AT1G33350 12089398..12091635 score=-0.213566643471526
ASE AT1G33360 12091925..12095930 score=0.0329020417333592
ASE AT1G33410 12109690..12118795 score=-0.0883196271234785
ASE AT1G33440 12127391..12130372 score=-0.71576630940538
ASE AT1G33470 12144564..12147161 score=0.541576986548419
ASE AT1G33475 12147275..12148203 score=-1.03038388535343
ASE AT1G33480 12148711..12150106 score=-0.659592447976533
ASE AT1G33490 12150718..12152351 score=0.381769239831053
ASE AT1G33500 12152775..12154635 score=0.327972953037688
ASE AT1G33520 12157147..12158858 score=-0.445457229938346
ASE AT1G33530 12159881..12160860 score=-1.73015306931727
ASE AT1G33540 12162614..12164570 score=-0.930344940496715
ASE AT1G33560 12168743..12171917 score=0.314076600611162
ASE AT1G33590 12177795..12179366 score=2.43364673422235
ASE AT1G33600 12180951..12182285 score=1.05278100356083
ASE AT1G33610 12188930..12192701 score=0.168796158975293
ASE AT1G33670 12202123..12203351 score=0.08761203415102
ASE AT1G33680 12203930..12208196 score=-0.152334533570020
ASE AT1G33730 12227256..12228085 score=-0.606740871834263
ASE AT1G33770 12242155..12244372 score=-0.206422266999603
ASE AT1G33780 12244621..12246115 score=1.38175340049334
ASE AT1G33790 12256952..12260498 score=0.468188697822267
ASE AT1G33820 12278443..12279375 score=-0.588936979674565
ASE AT1G33830 12280449..12281249 score=-1.02454151106540
ASE AT1G33870 12301321..12302405 score=-1.62654290951097
ASE AT1G33890 12308370..12309524 score=0.572604609456891
ASE AT1G33900 12311635..12313470 score=-1.85008253602714
ASE AT1G33910 12314913..12316205 score=-2.08554660028690
ASE AT1G33920 12319973..12320771 score=-0.0055682229515092
ASE AT1G33930 12324056..12326946 score=-0.854197868751935
ASE AT1G33960 12346597..12348398 score=-0.856304019569741
ASE AT1G33970 12349646..12351131 score=1.24947385587179
ASE AT1G33980 12351606..12354871 score=0.260169286395201
ASE AT1G33990 12355717..12357774 score=1.56069340363279
ASE AT1G34000 12358027..12358895 score=0.542035018366477
ASE AT1G34010 12359571..12361123 score=1.87016282019649
ASE AT1G34030 12370080..12371445 score=0.860687828728013
ASE AT1G34040 12374407..12376126 score=0.0269798900504513
ASE AT1G34050 12393488..12395927 score=-1.17594856278686
ASE AT1G34060 12396415..12398148 score=0.00155240855467161
ASE AT1G34065 12398912..12400840 score=-0.159930387904183
ASE AT1G34110 12417204..12420977 score=-0.28820264054535
ASE AT1G34120 12426792..12429622 score=0.182119796939343
ASE AT1G34140 12433354..12434641 score=-0.544627989669403
ASE AT1G34150 12435941..12439426 score=0.999622514394674
ASE AT1G34160 12441381..12443199 score=-0.453349234849071
ASE AT1G34170 12443559..12446534 score=-0.0365468608570247
ASE AT1G34200 12455781..12457356 score=-1.24335178129125
ASE AT1G34210 12458639..12462738 score=-0.428251224327157
ASE AT1G34245 12472846..12473648 score=0.539354974698132
ASE AT1G34300 12503423..12505986 score=0.680368993718142
ASE AT1G34315 12514128..12516486 score=0.796770717391224
ASE AT1G34320 12520329..12524323 score=0.763827431926163
ASE AT1G34340 12530808..12534057 score=-0.324201331673055
ASE AT1G34350 12534457..12535976 score=0.430972141689505
ASE AT1G34370 12550435..12552518 score=0.808533412447385
ASE AT1G34420 12584581..12587524 score=-0.0811369068786336
ASE AT1G34440 12591795..12592375 score=1.82098049290746
ASE AT1G34480 12607301..12608974 score=-0.87150773618796
ASE AT1G34490 12609841..12610364 score=-2.10737075957522
ASE AT1G34550 12646718..12652538 score=-0.0591262601741352
ASE AT1G34560 12654098..12654561 score=-0.920399927433362
ASE AT1G34575 12657293..12658671 score=-0.234440012447163
ASE AT1G34580 12660588..12663807 score=0.503449215478853
ASE AT1G34590 12666002..12667713 score=-0.466558047272203
ASE AT1G34630 12685272..12687481 score=0.106794660821516
ASE AT1G34640 12687660..12688431 score=-0.312001194564502
ASE AT1G34650 12692984..12697655 score=-0.821531172768901
ASE AT1G34670 12709122..12710345 score=-1.4759542362901
ASE AT1G34750 12736082..12738120 score=-0.555125612278363
ASE AT1G34760 12743896..12745581 score=0.217932067241455
ASE AT1G34770 12746467..12748241 score=-2.63615555077048
ASE AT1G34780 12748622..12750218 score=-0.380131733993728
ASE AT1G35140 12851988..12852924 score=0.853583661493355
ASE AT1G35150 12864170..12866194 score=-0.698158973575201
ASE AT1G35160 12867230..12868706 score=0.0572277731033332
ASE AT1G35190 12890406..12892777 score=2.18253660521859
ASE AT1G35220 12908892..12914742 score=0.247937153878854
ASE AT1G35490 13061629..13063330 score=-0.33064981748575
ASE AT1G35510 13071208..13074886 score=-2.71336454365422
ASE AT1G35515 13077897..13080203 score=-0.409411608784315
ASE AT1G35530 13090172..13096997 score=-0.788882293549438
ASE AT1G35560 13115897..13117029 score=-1.903452160943
ASE AT1G35580 13122212..13125176 score=0.797513669336282
ASE AT1G35610 13143141..13144862 score=1.91228991220467
ASE AT1G35620 13156391..13158173 score=0.521222361789153
ASE AT1G35625 13158823..13159430 score=-1.62021935086537
ASE AT1G35630 13163368..13164020 score=-1.24988407009653
ASE AT1G35660 13192735..13197167 score=-0.450547088792033
ASE AT1G35670 13206678..13209367 score=0.639124786532467
ASE AT1G35680 13209954..13211527 score=1.75013531979423
ASE AT1G35710 13222226..13225658 score=-0.436964095025325
ASE AT1G35720 13226404..13228341 score=2.50533431799691
ASE AT1G35730 13228615..13230951 score=-0.537173265898415
ASE AT1G35750 13254662..13256735 score=-0.319702844570837
ASE AT1G35770 13271205..13275691 score=0.190119049818642
ASE AT1G35780 13278627..13281457 score=-0.128054685092888
ASE AT1G35850 13331855..13332617 score=-0.526202376855736
ASE AT1G35860 13333272..13335226 score=-1.46406866911321
ASE AT1G35880 13341154..13342397 score=0.260719294288719
ASE AT1G35910 13364289..13366236 score=-2.61167159914850
ASE AT1G36060 13455761..13457513 score=-0.0252686810195339
ASE AT1G36070 13468183..13471806 score=-0.912273277954416
ASE AT1G36510 13763708..13765381 score=-2.68661566370921
ASE AT1G36970 14018828..14020634 score=-1.47828677896398
ASE AT1G36990 14029775..14032782 score=-0.376506196761283
ASE AT1G37020 14049178..14052115 score=-1.63551604433516
ASE AT1G40230 15417624..15418219 score=-0.153396875421893
ASE AT1G40390 15435696..15437094 score=-0.799240690762973
ASE AT1G41810 15582511..15582874 score=0.599476649682853
ASE AT1G41820 15584961..15587519 score=-0.738165633228765
ASE AT1G41920 15684027..15684469 score=-0.471413138195549
ASE AT1G42460 15915995..15919890 score=-1.30253561468055
ASE AT1G42515 15961074..15961757 score=-0.569224059450544
ASE AT1G42540 15976052..15979109 score=-0.847849277618913
ASE AT1G42550 15979891..15982276 score=0.417102289111278
ASE AT1G42560 15982591..15984782 score=-0.500738014843814
ASE AT1G42970 16129818..16132229 score=0.905334108602497
ASE AT1G43000 16143298..16144023 score=-0.181905867249500
ASE AT1G43020 16157854..16160282 score=0.180286018433381
ASE AT1G43130 16230655..16233639 score=-0.228621364362757
ASE AT1G43160 16266262..16267218 score=-0.661451876477544
ASE AT1G43170 16269752..16271277 score=1.84689350490641
ASE AT1G43245 16311339..16313291 score=-1.24430696189695
ASE AT1G43260 16320697..16321644 score=0.058250140707655
ASE AT1G43560 16400609..16402259 score=1.34044654388806
ASE AT1G43570 16404511..16405315 score=-1.75239670992920
ASE AT1G43580 16413067..16415083 score=-0.270456429144157
ASE AT1G43620 16427996..16432589 score=-1.10180848373965
ASE AT1G43640 16441900..16444262 score=-1.70827424352127
ASE AT1G43650 16446131..16449195 score=0.318681586707108
ASE AT1G43660 16452790..16453002 score=-2.20483477197029
ASE AT1G43665 16455437..16456220 score=-1.02160301188359
ASE AT1G43680 16474677..16475662 score=0.222067238714679
ASE AT1G43710 16488856..16490781 score=-0.0164134897403009
ASE AT1G43730 16511197..16512205 score=-1.23532952554485
ASE AT1G43760 16531363..16533475 score=-0.325497301038797
ASE AT1G43770 16550879..16552904 score=-2.06593909787837
ASE AT1G43777 16560016..16561213 score=-1.13521554662806
ASE AT1G43780 16566280..16569813 score=-0.993129867216826
ASE AT1G43800 16580119..16581966 score=-1.11146364548932
ASE AT1G43850 16619654..16624438 score=-0.170776854235054
ASE AT1G43860 16624519..16626869 score=0.619705421939573
ASE AT1G43900 16656529..16658212 score=0.531213878915407
ASE AT1G44020 16718562..16721036 score=0.863920789585857
ASE AT1G44030 16727039..16729066 score=0.626722764896814
ASE AT1G44050 16742374..16743916 score=-0.47702251631177
ASE AT1G44090 16763151..16764893 score=-0.376279089839981
ASE AT1G44100 16766893..16770095 score=-0.733212174646029
ASE AT1G44110 16777345..16779553 score=-0.565754313847762
ASE AT1G44160 16797345..16798738 score=-0.142481024165633
ASE AT1G44180 16810439..16812633 score=-1.29357835524812
ASE AT1G44224 16823435..16824200 score=0.710331115898273
ASE AT1G44318 16833487..16836321 score=-0.852273167623167
ASE AT1G44350 16836758..16840578 score=-0.191631019011078
ASE AT1G44446 16850923..16853554 score=0.845350567273717
ASE AT1G44575 16874214..16875792 score=0.195420091310671
ASE AT1G44740 16889854..16891541 score=-0.672558995521711
ASE AT1G44770 16910033..16911836 score=-0.109062092314927
ASE AT1G44800 16916472..16919411 score=-0.653575867849965
ASE AT1G44820 16928758..16931099 score=1.27209977984362
ASE AT1G44890 16965752..16967347 score=-0.425671340662782
ASE AT1G44900 16972719..16976915 score=-1.23039235663017
ASE AT1G44910 16978076..16985307 score=-0.873838974695806
ASE AT1G44920 16985547..16986756 score=1.05987336459058
ASE AT1G44960 17001981..17004133 score=-0.268771338317684
ASE AT1G44970 17004579..17006092 score=0.0261749026720615
ASE AT1G44980 17006725..17007324 score=0.649373483497725
ASE AT1G45010 17015953..17017876 score=-0.753643730937845
ASE AT1G45015 17024048..17025190 score=0.511478498491927
ASE AT1G45100 17053088..17054575 score=-0.188239999486703
ASE AT1G45110 17054997..17057164 score=0.944395064406484
ASE AT1G45130 17067699..17071609 score=0.478979713072791
ASE AT1G45150 17079906..17084827 score=-1.15970340735175
ASE AT1G45160 17085991..17092936 score=-1.31865858838048
ASE AT1G45180 17101064..17104262 score=-0.149733601058904
ASE AT1G45191 17118499..17121559 score=-0.394738588870709
ASE AT1G45201 17126337..17131062 score=-0.61238026312568
ASE AT1G45207 17132897..17135915 score=-0.144073187075291
ASE AT1G45231 17150531..17153571 score=0.560141031845085
ASE AT1G45249 17167609..17169868 score=0.427440263525815
ASE AT1G45332 17174845..17179131 score=-1.00658637428907
ASE AT1G45403 17180234..17180781 score=-1.07824067781155
ASE AT1G45545 17183248..17185382 score=-1.54603586501373
ASE AT1G45616 17186003..17188811 score=-1.02695852222386
ASE AT1G46264 17227475..17228662 score=0.5630534841412
ASE AT1G46480 17239297..17240424 score=-0.213166183620756
ASE AT1G46696 17264315..17266416 score=0.0147934372079418
ASE AT1G46840 17272639..17274091 score=1.63866001144369
ASE AT1G46912 17275241..17276025 score=0.753860221466001
ASE AT1G47056 17278576..17279979 score=-0.86334870840897
ASE AT1G47240 17311385..17313825 score=-1.10711727532631
ASE AT1G47250 17321661..17323462 score=-0.160160030883740
ASE AT1G47270 17329029..17331084 score=0.0588540670325404
ASE AT1G47280 17334519..17336760 score=-2.93866279223032
ASE AT1G47290 17338387..17341554 score=-0.530886676675114
ASE AT1G47300 17342260..17343266 score=-0.870684467270983
ASE AT1G47330 17353509..17356221 score=-0.589306839983228
ASE AT1G47340 17356394..17358864 score=-0.6139191308971
ASE AT1G47370 17368416..17371121 score=0.505115439994857
ASE AT1G47380 17375015..17378477 score=-0.694066433144626
ASE AT1G47390 17381988..17383070 score=-0.827968532958037
ASE AT1G47420 17398104..17399634 score=-0.00677089950400992
ASE AT1G47480 17420039..17421711 score=0.118906973121026
ASE AT1G47500 17434957..17436739 score=-0.507772856785228
ASE AT1G47530 17454213..17456578 score=1.51101712481267
ASE AT1G47570 17481125..17485822 score=-0.935535765569258
ASE AT1G47603 17499346..17500531 score=-1.74522902834689
ASE AT1G47660 17536520..17537630 score=-0.67356418376145
ASE AT1G47730 17566427..17567520 score=-1.36950020540913
ASE AT1G47800 17603977..17605048 score=-1.39397296480001
ASE AT1G47830 17615542..17617273 score=-0.0227947049593845
ASE AT1G47840 17618731..17621142 score=0.188167144129678
ASE AT1G47890 17647793..17650679 score=0.138171931819684
ASE AT1G47900 17650866..17654509 score=-0.744266650767055
ASE AT1G47940 17671948..17673355 score=-2.47492998415667
ASE AT1G47960 17685811..17687284 score=0.333381008257291
ASE AT1G47980 17695678..17697394 score=-0.203897144401192
ASE AT1G47990 17702317..17704474 score=-1.60211601489023
ASE AT1G48000 17707956..17709921 score=-0.939349969434784
ASE AT1G48030 17720852..17722778 score=0.118145007627610
ASE AT1G48050 17727574..17730630 score=1.4621437113858
ASE AT1G48070 17734257..17734749 score=0.00634701244813821
ASE AT1G48090 17735771..17761363 score=-0.736174711447156
ASE AT1G48095 17763958..17765595 score=-1.10870810449253
ASE AT1G48160 17790250..17792329 score=0.185032186516556
ASE AT1G48170 17792770..17793628 score=0.857541241286379
ASE AT1G48175 17794179..17795892 score=0.630768258814784
ASE AT1G48200 17800443..17801930 score=-0.113465909302114
ASE AT1G48220 17806576..17808453 score=-0.0726400257268187
ASE AT1G48230 17809924..17812519 score=0.572933214044217
ASE AT1G48240 17812698..17815541 score=-1.89216143270597
ASE AT1G48260 17817685..17820856 score=0.383649102175827
ASE AT1G48270 17831692..17834058 score=0.731946988010006
ASE AT1G48360 17872315..17876628 score=-1.36661295388651
ASE AT1G48390 17883365..17884517 score=-1.28938506829002
ASE AT1G48400 17885833..17887234 score=1.11925114606423
ASE AT1G48405 17888358..17889270 score=-0.538747479602745
ASE AT1G48480 17922147..17924572 score=0.537439269191657
ASE AT1G48510 17938585..17940557 score=1.34057334012986
ASE AT1G48560 17956614..17958899 score=1.13517520161703
ASE AT1G48840 18065184..18068461 score=0.766451065677019
ASE AT1G48850 18068757..18071722 score=0.646694059652511
ASE AT1G48860 18072620..18075098 score=-0.371797256243635
ASE AT1G48870 18076013..18077998 score=-0.378129191054268
ASE AT1G48880 18084705..18086411 score=0.079144884006617
ASE AT1G48920 18101773..18105219 score=0.665395509233828
ASE AT1G48950 18110620..18113791 score=-0.979033943908949
ASE AT1G48980 18121683..18124219 score=1.0413235133727
ASE AT1G49010 18136445..18137504 score=-0.381148741975804
ASE AT1G49030 18140379..18141562 score=-0.682368487274711
ASE AT1G49040 18142924..18152610 score=0.894849360927982
ASE AT1G49050 18154203..18156935 score=0.62080312277208
ASE AT1G49100 18169879..18173759 score=-1.08371054509277
ASE AT1G49110 18175297..18175873 score=-0.205684657295025
ASE AT1G49120 18177090..18178008 score=-0.0891761637561271
ASE AT1G49130 18178419..18179658 score=0.594117577551478
ASE AT1G49200 18202009..18202725 score=-0.295270090558683
ASE AT1G49250 18224204..18227873 score=0.901926072332997
ASE AT1G49260 18229589..18230569 score=0.580825849692295
ASE AT1G49270 18231059..18233865 score=0.00159690236487049
ASE AT1G49360 18271046..18273096 score=0.6038981745916
ASE AT1G49400 18286743..18287814 score=-1.42333878076459
ASE AT1G49450 18309308..18311077 score=0.570576884097097
ASE AT1G49470 18314285..18315259 score=-0.286835637807324
ASE AT1G49490 18321286..18323707 score=0.121255961734391
ASE AT1G49510 18330587..18332156 score=0.181502721868850
ASE AT1G49530 18336150..18337224 score=-1.29970955132557
ASE AT1G49540 18337353..18341167 score=-1.4557406639377
ASE AT1G49560 18346229..18347908 score=-0.786942154167582
ASE AT1G49580 18355247..18358228 score=-0.00224357216229350
ASE AT1G49610 18365449..18366827 score=0.00471773960157278
ASE AT1G49630 18371349..18379013 score=-1.29780068510790
ASE AT1G49650 18381018..18382222 score=0.119643341309076
ASE AT1G49720 18404404..18406133 score=-0.481726511569273
ASE AT1G49730 18406318..18409149 score=-0.466218395262633
ASE AT1G49740 18411184..18413635 score=1.65028870715448
ASE AT1G49860 18462337..18463500 score=0.265250989510923
ASE AT1G49900 18477612..18481270 score=-0.0193730272444218
ASE AT1G49910 18482704..18485076 score=0.80799325990786
ASE AT1G49950 18497826..18500825 score=1.96962888744489
ASE AT1G49960 18502313..18505185 score=-0.135908408576763
ASE AT1G49980 18511723..18516793 score=0.275966637789354
ASE AT1G49990 18517303..18518649 score=1.34022771501870
ASE AT1G50000 18518844..18520872 score=0.326748009277310
ASE AT1G50090 18558373..18560430 score=0.0680249385821224
ASE AT1G50120 18565594..18569735 score=-0.684098668293414
ASE AT1G50140 18573449..18579475 score=-0.641339590908204
ASE AT1G50180 18587917..18588945 score=-1.62703712908622
ASE AT1G50240 18610728..18617749 score=-0.0935187708601053
ASE AT1G50260 18621307..18625258 score=0.258418658657249
ASE AT1G50270 18625765..18627302 score=0.123945917676800
ASE AT1G50280 18628870..18629970 score=-1.11723604004522
ASE AT1G50290 18631303..18632080 score=-0.355714803533956
ASE AT1G50300 18632316..18635558 score=-0.66240089138876
ASE AT1G50450 18691569..18694013 score=-0.0258597757004967
ASE AT1G50460 18697340..18701068 score=-0.921698651153947
ASE AT1G50570 18729999..18731929 score=1.18852124064004
ASE AT1G50575 18732445..18733966 score=-2.19041086125847
ASE AT1G50580 18734695..18735727 score=-0.858013514486054
ASE AT1G50620 18752226..18754919 score=0.0562761648695208
ASE AT1G50630 18755141..18757319 score=0.990342750806132
ASE AT1G50640 18760875..18761940 score=-0.528704735336519
ASE AT1G50660 18774615..18778290 score=-0.326791100795698
ASE AT1G50700 18785621..18787809 score=-1.95171427309799
ASE AT1G50710 18788240..18791383 score=0.793148018038743
ASE AT1G50820 18837042..18838492 score=-0.394884405536866
ASE AT1G50840 18842779..18847975 score=0.450072885483424
ASE AT1G50870 18858837..18859948 score=-0.328396316824884
ASE AT1G50920 18873815..18876500 score=1.35211735993216
ASE AT1G50950 18884023..18887812 score=0.0561739422594674
ASE AT1G50970 18899995..18903865 score=-0.556449695104077
ASE AT1G50980 18904326..18905681 score=-1.47080952831249
ASE AT1G51040 18924316..18926763 score=-0.647604075768588
ASE AT1G51080 18933444..18934372 score=-0.299720452964263
ASE AT1G51120 18941785..18942688 score=1.09074467001530
ASE AT1G51130 18943164..18945319 score=-1.44453177323160
ASE AT1G51140 18947155..18949330 score=0.180230326169825
ASE AT1G51190 18980974..18984183 score=-0.0223100155298145
ASE AT1G51200 18988190..18990202 score=2.00641381883677
ASE AT1G51260 19007297..19009201 score=-1.53041218670139
ASE AT1G51270 19011690..19014343 score=0.954812552800494
ASE AT1G51340 19035654..19038404 score=0.186473022402063
ASE AT1G51350 19039438..19042903 score=-1.18395702749609
ASE AT1G51370 19048879..19051026 score=-0.080350006421572
ASE AT1G51380 19051538..19053696 score=-1.31530828381381
ASE AT1G51390 19054003..19055639 score=-0.643651819578803
ASE AT1G51400 19055798..19056233 score=0.244608156021221
ASE AT1G51405 19061458..19063221 score=0.81181601064794
ASE AT1G51420 19068495..19070342 score=1.28700968936666
ASE AT1G51440 19074659..19076336 score=0.514060270940058
ASE AT1G51450 19078028..19080120 score=-1.23845599841739
ASE AT1G51460 19080823..19085032 score=-0.130440240297495
ASE AT1G51480 19094532..19097830 score=-0.530014258581495
ASE AT1G51490 19098593..19101027 score=-0.43774585438
ASE AT1G51520 19110470..19113115 score=-0.454058169409245
ASE AT1G51530 19113514..19115765 score=-0.882913524542352
ASE AT1G51538 19116849..19118872 score=-0.0163833097114754
ASE AT1G51580 19129266..19131704 score=0.290705640641194
ASE AT1G51610 19140062..19143532 score=-1.06513786604824
ASE AT1G51620 19143842..19145430 score=-0.752577394220891
ASE AT1G51630 19145664..19147915 score=0.260460898244971
ASE AT1G51670 19160835..19162389 score=-0.437703471635212
ASE AT1G51690 19167721..19173977 score=0.610324938555186
ASE AT1G51720 19184517..19190115 score=0.615493593410446
ASE AT1G51800 19217830..19221592 score=0.529237629453633
ASE AT1G51805 19224829..19229282 score=1.59218238382266
ASE AT1G51810 19230801..19235965 score=-1.256152510646
ASE AT1G51820 19241089..19245343 score=-0.77363565887781
ASE AT1G51830 19246734..19249653 score=0.940404958564088
ASE AT1G51840 19253144..19254323 score=1.73995273252294
ASE AT1G51850 19256707..19260419 score=0.186327471047297
ASE AT1G51880 19273875..19277723 score=-0.95406250403816
ASE AT1G51890 19278519..19281955 score=-0.618480313586764
ASE AT1G51900 19283573..19286450 score=-1.45944068021420
ASE AT1G51910 19287963..19292011 score=-0.596254404694739
ASE AT1G51940 19299586..19302720 score=0.619493676124446
ASE AT1G51965 19315753..19317764 score=-2.4235092924785
ASE AT1G51990 19334640..19336254 score=0.0644072137242854
ASE AT1G52000 19336877..19339362 score=-0.840421034124498
ASE AT1G52050 19358654..19359974 score=0.680510047302295
ASE AT1G52060 19362728..19364330 score=0.843761589452492
ASE AT1G52070 19368735..19370578 score=-0.04028237211037
ASE AT1G52080 19372860..19375572 score=0.114633824502649
ASE AT1G52100 19386819..19389185 score=-0.863090747592548
ASE AT1G52150 19413473..19418225 score=0.0217818467442308
ASE AT1G52155 19422083..19423421 score=-0.843250814240811
ASE AT1G52160 19424479..19428003 score=-0.0929840779073978
ASE AT1G52190 19438333..19442427 score=0.907036835163864
ASE AT1G52260 19464259..19467068 score=-0.88028216115128
ASE AT1G52280 19471753..19473111 score=-0.262071018822095
ASE AT1G52290 19473799..19476100 score=-0.74076707564377
ASE AT1G52320 19488059..19491014 score=-1.20860726258212
ASE AT1G52340 19493618..19495287 score=-1.62902915924915
ASE AT1G52360 19502868..19509797 score=1.54887590615928
ASE AT1G52370 19510133..19512439 score=1.21846785000069
ASE AT1G52400 19518809..19521794 score=0.0308047284262085
ASE AT1G52410 19524445..19529234 score=-0.314292259120444
ASE AT1G52420 19531572..19534774 score=0.661953835010137
ASE AT1G52470 19557493..19558974 score=-2.26501774021769
ASE AT1G52510 19566867..19568869 score=1.33141914080472
ASE AT1G52570 19587668..19590191 score=-0.674985084659493
ASE AT1G52590 19592764..19593864 score=-0.459396537733536
ASE AT1G52615 19604277..19605516 score=-0.0948414349745855
ASE AT1G52620 19607475..19609836 score=-0.804114495525662
ASE AT1G52630 19610045..19612212 score=-0.0139347541413730
ASE AT1G52640 19612476..19614072 score=-1.06928078535113
ASE AT1G52650 19614815..19616188 score=-2.94879264479599
ASE AT1G52730 19646198..19648774 score=0.340014999059799
ASE AT1G52750 19650208..19652879 score=-0.986619965572969
ASE AT1G52760 19655064..19656341 score=0.511300468567657
ASE AT1G52770 19659497..19661345 score=-1.05979744479588
ASE AT1G52800 19667801..19668997 score=-0.509882602022042
ASE AT1G52810 19670805..19671857 score=-0.869246751207222
ASE AT1G52820 19672987..19673913 score=-0.712753708841094
ASE AT1G52830 19676186..19677298 score=-0.944042239651446
ASE AT1G52920 19713009..19714699 score=-0.482303236755627
ASE AT1G52950 19730030..19731543 score=-1.17839516986043
ASE AT1G52990 19744188..19744943 score=-4.64675666210051
ASE AT1G53000 19748854..19750882 score=1.05691383870071
ASE AT1G53010 19751568..19752001 score=-0.452519623496562
ASE AT1G53020 19755110..19763127 score=1.40869795851129
ASE AT1G53035 19765368..19766206 score=0.330896270185338
ASE AT1G53040 19768018..19770785 score=-0.481947953034521
ASE AT1G53140 19802914..19806211 score=-0.961840087034736
ASE AT1G53170 19825076..19825855 score=-0.608833315902689
ASE AT1G53180 19835157..19836449 score=-0.395709834223036
ASE AT1G53190 19840767..19843864 score=1.22488866727379
ASE AT1G53200 19844178..19847036 score=0.582905281255584
ASE AT1G53210 19848379..19851434 score=0.140897393546593
ASE AT1G53250 19861037..19862829 score=-0.757768707989176
ASE AT1G53260 19862970..19864563 score=0.0859649343696875
ASE AT1G53265 19864782..19865099 score=-0.618627623482264
ASE AT1G53280 19868498..19870968 score=-0.268068891986471
ASE AT1G53290 19874955..19877121 score=0.442591531385161
ASE AT1G53300 19883104..19886001 score=0.25698318996951
ASE AT1G53320 19894725..19897122 score=1.78300179265552
ASE AT1G53325 19899043..19899298 score=-3.90957773050561
ASE AT1G53330 19899695..19900989 score=-1.48322895200365
ASE AT1G53340 19902703..19904458 score=-1.61915715548475
ASE AT1G53350 19907575..19910445 score=-2.35414190952997
ASE AT1G53370 19914206..19915239 score=1.41753079816804
ASE AT1G53380 19916838..19918343 score=0.265473476871789
ASE AT1G53420 19930298..19935069 score=-1.57244163626399
ASE AT1G53430 19938891..19944669 score=0.810464663814646
ASE AT1G53440 19950565..19954346 score=0.0274901925193915
ASE AT1G53490 19968773..19970524 score=-0.438018917869329
ASE AT1G53520 19980085..19981605 score=0.184346261592554
ASE AT1G53530 19981831..19983685 score=-0.51477024015051
ASE AT1G53550 19987090..19988257 score=1.18441050568905
ASE AT1G53590 19999993..20003864 score=-0.508335109845048
ASE AT1G53600 20004935..20009417 score=-0.650385612518118
ASE AT1G53640 20024559..20029063 score=-0.794634076962442
ASE AT1G53645 20029872..20032288 score=0.82859912480069
ASE AT1G53705 20054348..20055092 score=0.534647363658159
ASE AT1G53720 20060215..20063229 score=-0.308428550215565
ASE AT1G53730 20065407..20069269 score=-0.581945526891147
ASE AT1G53790 20082810..20085032 score=-0.342406189833478
ASE AT1G53820 20095324..20096025 score=-0.771092919285584
ASE AT1G53830 20102225..20104525 score=-0.66753785989132
ASE AT1G53840 20105215..20107282 score=1.67782723789919
ASE AT1G53910 20138988..20140579 score=1.84220700476637
ASE AT1G53920 20141458..20143261 score=-0.760072772063651
ASE AT1G53940 20146958..20148370 score=-1.88108658284992
ASE AT1G53990 20154695..20156367 score=-1.00015124345740
ASE AT1G54000 20158000..20159948 score=-0.391638846301961
ASE AT1G54020 20165363..20167360 score=-0.0111673499148890
ASE AT1G54030 20171340..20173098 score=0.325678442403352
ASE AT1G54040 20174481..20177549 score=-3.61114676788281
ASE AT1G54080 20187300..20190678 score=-0.0973918647542132
ASE AT1G54130 20214539..20217526 score=0.00061844659025313
ASE AT1G54140 20217731..20218857 score=0.989747385633387
ASE AT1G54190 20232732..20234212 score=0.499378091705765
ASE AT1G54217 20247785..20248705 score=-0.496518547604758
ASE AT1G54520 20367168..20369678 score=1.74026798349703
ASE AT1G54540 20371437..20372079 score=-0.464594536142203
ASE AT1G54560 20375348..20383185 score=-0.258733255787354
ASE AT1G54710 20420514..20424485 score=-0.570561889599797
ASE AT1G54740 20434428..20435616 score=1.69992644859138
ASE AT1G54920 20474509..20478797 score=0.536922839913091
ASE AT1G55020 20529369..20533868 score=0.918275107188092
ASE AT1G55040 20538605..20542750 score=-1.76555137134928
ASE AT1G55170 20583941..20585588 score=-2.28591127256009
ASE AT1G55310 20633723..20636444 score=-0.673414840519265
ASE AT1G55350 20657563..20668276 score=-0.332844007498607
ASE AT1G55430 20701331..20703263 score=-0.736092989534469
ASE AT1G55450 20708595..20710478 score=0.386155498420502
ASE AT1G55500 20723352..20726371 score=0.735808425817323
ASE AT1G55520 20729450..20731742 score=-0.552813862109599
ASE AT1G55540 20738446..20741664 score=-0.349047874767913
ASE AT1G55545 20742747..20746677 score=0.449273522845845
ASE AT1G55550 20752603..20756483 score=0.359318938776256
ASE AT1G55560 20757991..20760170 score=1.15143684872219
ASE AT1G55600 20777724..20779933 score=-0.189241520528210
ASE AT1G55630 20795384..20797211 score=-1.42570067838790
ASE AT1G55650 20800002..20802102 score=-0.89204019953411
ASE AT1G55670 20806578..20807015 score=1.51495210792967
ASE AT1G55675 20807383..20808153 score=-1.74148984169895
ASE AT1G55690 20812055..20816429 score=0.534588680248268
ASE AT1G55700 20825560..20826936 score=-2.21982578889157
ASE AT1G55720 20833049..20833963 score=-0.346145430888001
ASE AT1G55730 20835002..20838150 score=1.12804268641044
ASE AT1G55740 20839097..20842364 score=0.464650305643117
ASE AT1G55750 20843863..20848815 score=-1.95684012935331
ASE AT1G55780 20856374..20856660 score=-0.757907132750525
ASE AT1G55810 20864423..20867898 score=0.362588160853189
ASE AT1G55820 20868087..20871004 score=-0.232482795592446
ASE AT1G55840 20877305..20879844 score=1.88992145853069
ASE AT1G55860 20883164..20899045 score=-0.314865390242816
ASE AT1G55880 20902573..20904795 score=0.977208090057764
ASE AT1G55910 20909790..20910967 score=-0.513278220630007
ASE AT1G55915 20911223..20913145 score=-0.954970177745996
ASE AT1G55920 20915883..20917074 score=2.10640791102451
ASE AT1G55928 20921173..20921924 score=-0.232047894200300
ASE AT1G55930 20922385..20925841 score=-1.13590814646289
ASE AT1G55940 20926157..20929232 score=-0.410538604479659
ASE AT1G55950 20930524..20930916 score=0.290702423904363
ASE AT1G55960 20931347..20933568 score=-0.251168339173214
ASE AT1G55970 20935980..20941934 score=-1.21758235040362
ASE AT1G56000 20949608..20949970 score=0.785890230011216
ASE AT1G56020 20955901..20957097 score=-0.649793010517818
ASE AT1G56040 20964084..20965120 score=-0.522282292614946
ASE AT1G56070 20971619..20975387 score=3.71653361581821
ASE AT1G56130 20998652..21004507 score=-0.854022215041228
ASE AT1G56250 21065365..21066441 score=-1.16757528452369
ASE AT1G56260 21068209..21069470 score=-0.212289934048048
ASE AT1G56270 21074692..21075292 score=-1.54913993544983
ASE AT1G56290 21079000..21082407 score=-0.642595635487906
ASE AT1G56300 21082506..21083923 score=0.937594711077527
ASE AT1G56310 21086526..21088910 score=0.293839548525039
ASE AT1G56320 21089275..21090133 score=-0.0289985292658866
ASE AT1G56340 21093594..21096301 score=0.805360346618186
ASE AT1G56345 21096688..21098040 score=0.431005807055219
ASE AT1G56380 21105135..21106336 score=-0.786147331224096
ASE AT1G56400 21115589..21117273 score=-1.24426395121215
ASE AT1G56440 21142200..21145182 score=-1.2080907171683
ASE AT1G56450 21145542..21148037 score=-0.975593102276252
ASE AT1G56460 21149982..21153191 score=0.125095621491235
ASE AT1G56540 21185356..21188884 score=-0.393913625837831
ASE AT1G56560 21196170..21198712 score=0.264825782838505
ASE AT1G56570 21199462..21201348 score=-1.02736070424572
ASE AT1G56590 21205773..21208347 score=-1.53146587744651
ASE AT1G56600 21211197..21213134 score=0.352591085682221
ASE AT1G56630 21227278..21230554 score=-0.279438583963777
ASE AT1G57560 21320611..21321667 score=-0.184305150030503
ASE AT1G57570 21324593..21328190 score=-1.53624921763305
ASE AT1G57580 21328913..21329888 score=-0.712457092627706
ASE AT1G57590 21331066..21333340 score=-0.610176235221445
ASE AT1G57600 21334196..21338346 score=-2.15480810173010
ASE AT1G57610 21340958..21342347 score=-1.80718024338581
ASE AT1G57650 21354975..21357126 score=-1.16910818776715
ASE AT1G57670 21360896..21363474 score=0.662846045456154
ASE AT1G57720 21381296..21383802 score=1.74124031515204
ASE AT1G57770 21398933..21401866 score=-0.0881025561306128
ASE AT1G57790 21408122..21409552 score=-0.923556995505763
ASE AT1G57800 21412379..21415906 score=0.0929699247724816
ASE AT1G57820 21417962..21421491 score=-1.42384282597218
ASE AT1G57830 21423997..21424292 score=-1.20465926256947
ASE AT1G58025 21461836..21465406 score=-0.120003784420672
ASE AT1G58030 21467759..21471944 score=2.02708938357780
ASE AT1G58037 21477215..21478161 score=0.350124926237622
ASE AT1G58050 21482466..21491404 score=-0.247990965732321
ASE AT1G58060 21493008..21505335 score=0.172892946873324
ASE AT1G58070 21506579..21507657 score=-0.300999851830031
ASE AT1G58080 21508063..21511183 score=-2.0137174425651
ASE AT1G58100 21516100..21517648 score=1.02543887839329
ASE AT1G58110 21519168..21521687 score=0.244143812167817
ASE AT1G58120 21524184..21525861 score=0.458694710577102
ASE AT1G58180 21541605..21543363 score=0.219525930228661
ASE AT1G58190 21544430..21551561 score=-0.129893556711272
ASE AT1G58210 21557303..21561695 score=-0.204671461902708
ASE AT1G58220 21562069..21566516 score=-0.442367886482726
ASE AT1G58227 21570017..21576830 score=0.376536915537618
ASE AT1G58230 21577363..21582505 score=-0.363993417824975
ASE AT1G58250 21590835..21605213 score=0.200836141478675
ASE AT1G58270 21615796..21617659 score=2.06841520924941
ASE AT1G58280 21624017..21626114 score=-0.0562234267373308
ASE AT1G58290 21627480..21629809 score=1.09131880907274
ASE AT1G58300 21631713..21633634 score=-1.69559226664987
ASE AT1G58310 21635607..21637249 score=-1.02813687653509
ASE AT1G58320 21637820..21638955 score=-0.286954402168201
ASE AT1G58350 21666677..21671050 score=0.29964159443711
ASE AT1G58360 21680291..21684104 score=-1.49411593791816
ASE AT1G58370 21688654..21691832 score=0.493830396858578
ASE AT1G58390 21694645..21697457 score=-1.41013925388877
ASE AT1G58400 21699837..21702764 score=-1.7521128855055
ASE AT1G58410 21704909..21705819 score=-0.415557850288873
ASE AT1G58420 21711128..21711710 score=0.302855201234385
ASE AT1G58440 21717546..21720865 score=-0.563821132314772
ASE AT1G58460 21725084..21725836 score=-0.905537279707036
ASE AT1G58470 21731006..21732286 score=-0.545705770631549
ASE AT1G58520 21737219..21742085 score=-0.336624230107194
ASE AT1G58602 21764401..21768786 score=3.46471063142156
ASE AT1G59453 21854580..21856975 score=-1.65546524550058
ASE AT1G59500 21858248..21860237 score=0.183928469108919
ASE AT1G59510 21863352..21864698 score=-1.27971846397942
ASE AT1G59520 21865053..21869795 score=0.943530574552786
ASE AT1G59550 21883363..21884440 score=-0.634453259985487
ASE AT1G59620 21906312..21909289 score=0.334676759639651
ASE AT1G59630 21910895..21911567 score=-1.17997660229793
ASE AT1G59640 21913066..21914805 score=-0.79395476430959
ASE AT1G59650 21923503..21926517 score=-0.466333839280755
ASE AT1G59660 21928657..21933012 score=-1.01940409577636
ASE AT1G59670 21933727..21934845 score=0.255560070958929
ASE AT1G59675 21935521..21935966 score=-1.66028102047934
ASE AT1G59680 21936824..21937657 score=-1.63810215285164
ASE AT1G59690 21939085..21939441 score=-0.84702722977484
ASE AT1G59700 21939972..21941550 score=-1.37318697482698
ASE AT1G59710 21942229..21943358 score=-0.848854691315453
ASE AT1G59720 21943867..21945373 score=0.538978661881036
ASE AT1G59725 21954447..21955823 score=-0.399340045234099
ASE AT1G59740 21971735..21976026 score=-0.0110871659411181
ASE AT1G59750 21983063..21987996 score=-1.85535649569173
ASE AT1G59780 21997281..22001312 score=-0.967455833597955
ASE AT1G59790 22005201..22006907 score=-1.46220163783507
ASE AT1G59800 22008636..22009805 score=0.248026492194215
ASE AT1G59820 22014989..22023886 score=-0.309151988068994
ASE AT1G59830 22024218..22026072 score=0.782552284071502
ASE AT1G59840 22030225..22031824 score=-0.197795133881861
ASE AT1G59850 22033046..22033859 score=0.275876921453036
ASE AT1G59865 22036006..22036855 score=-2.37781609015345
ASE AT1G59870 22038224..22043599 score=1.54499068343409
ASE AT1G59900 22054948..22057342 score=1.20558276429862
ASE AT1G59910 22057666..22060637 score=0.67541534940536
ASE AT1G59940 22069411..22070558 score=-0.592654404141053
ASE AT1G59950 22071731..22074212 score=-0.559104147003982
ASE AT1G59960 22074973..22076779 score=-1.19501016489581
ASE AT1G59970 22077370..22078467 score=0.924369435017062
ASE AT1G59980 22084522..22087285 score=-1.36615210232096
ASE AT1G60010 22099061..22100170 score=2.33118188244428
ASE AT1G60030 22117563..22120480 score=-0.630973108714084
ASE AT1G60080 22155941..22158209 score=-0.777342911659155
ASE AT1G60090 22159245..22161573 score=-1.15718996950904
ASE AT1G60095 22164073..22165878 score=0.926488270330351
ASE AT1G60110 22172215..22174093 score=-1.74558673685944
ASE AT1G60130 22177898..22179873 score=-1.62207948095907
ASE AT1G60140 22180647..22184394 score=0.796730206591124
ASE AT1G60170 22196466..22198999 score=-0.65208076278427
ASE AT1G60190 22202068..22204270 score=-0.776577772359066
ASE AT1G60230 22215827..22218063 score=-0.0965867133628297
ASE AT1G60240 22218864..22219576 score=-1.35967900845643
ASE AT1G60250 22220807..22221451 score=0.629071404396033
ASE AT1G60280 22230575..22231324 score=-0.782059866945462
ASE AT1G60350 22245112..22245855 score=0.212344788891331
ASE AT1G60360 22246445..22247361 score=0.269980445984834
ASE AT1G60390 22251363..22253244 score=-0.0746634379360554
ASE AT1G60410 22262641..22264228 score=-0.319226515575651
ASE AT1G60420 22265542..22267996 score=0.856700334230254
ASE AT1G60430 22268134..22269620 score=-0.624356666724719
ASE AT1G60500 22295282..22297605 score=-1.15404093383137
ASE AT1G60550 22309593..22311816 score=1.20767305963849
ASE AT1G60560 22312357..22314977 score=-0.194254762617236
ASE AT1G60600 22328373..22330910 score=-0.393630629140433
ASE AT1G60610 22331705..22333883 score=-0.13961310770772
ASE AT1G60620 22334866..22337102 score=0.494439877048805
ASE AT1G60630 22338338..22340554 score=0.892927149236021
ASE AT1G60660 22346103..22346607 score=0.85646700705639
ASE AT1G60670 22347383..22351187 score=-0.240508455356648
ASE AT1G60680 22351378..22352754 score=1.08251473406973
ASE AT1G60690 22353609..22354937 score=-0.974379617728662
ASE AT1G60700 22355630..22358091 score=-0.210250590665635
ASE AT1G60710 22358419..22359714 score=-0.0986992306736177
ASE AT1G60730 22361790..22363631 score=-0.919058797126961
ASE AT1G60770 22370393..22372335 score=-0.187851973956163
ASE AT1G60790 22383735..22385872 score=-0.202291509441481
ASE AT1G60800 22387126..22391009 score=0.868393017730663
ASE AT1G60810 22392299..22394809 score=0.345570146845729
ASE AT1G60860 22404944..22411407 score=0.80996094458368
ASE AT1G60880 22415284..22415792 score=-0.973634161822157
ASE AT1G60890 22415949..22420850 score=-0.309637121673415
ASE AT1G60940 22442840..22445667 score=1.34248758123140
ASE AT1G60970 22451594..22453078 score=-1.65740677585863
ASE AT1G60980 22456238..22457756 score=-0.139358485528151
ASE AT1G60990 22465704..22469021 score=0.00872541372814067
ASE AT1G60995 22469315..22474314 score=-0.756011088167365
ASE AT1G61000 22474605..22477736 score=-0.0238708017945199
ASE AT1G61030 22481623..22485839 score=-1.83311498090744
ASE AT1G61050 22490488..22491858 score=-0.488627707127707
ASE AT1G61060 22492228..22493363 score=-0.679993376455998
ASE AT1G61070 22495434..22496171 score=-1.93643247136109
ASE AT1G61080 22496868..22500144 score=0.193349942201643
ASE AT1G61090 22503263..22505957 score=-1.0130624753398
ASE AT1G61120 22527302..22532257 score=-0.145318598251762
ASE AT1G61130 22532702..22535387 score=-0.893144895909523
ASE AT1G61140 22538410..22544258 score=-0.505188223748947
ASE AT1G61150 22546219..22548265 score=1.56845621338938
ASE AT1G61170 22553353..22554301 score=0.169386178963956
ASE AT1G61190 22561269..22562673 score=0.41283893242775
ASE AT1G61210 22568192..22575476 score=0.77201787841783
ASE AT1G61215 22576547..22579123 score=0.429686838791109
ASE AT1G61250 22589577..22592303 score=4.94415543093666
ASE AT1G61260 22597240..22598706 score=0.478329699809395
ASE AT1G61270 22603357..22605316 score=0.233897361493021
ASE AT1G61290 22608666..22609751 score=0.111978538597131
ASE AT1G61320 22621034..22622841 score=0.115583077505065
ASE AT1G61330 22626644..22627725 score=-0.68245518596508
ASE AT1G61340 22632000..22633522 score=-0.418250267462092
ASE AT1G61350 22637569..22639472 score=-0.605437376135173
ASE AT1G61370 22645790..22648656 score=0.434526291727315
ASE AT1G61380 22649778..22653170 score=0.401347160482951
ASE AT1G61430 22670007..22671865 score=-0.624898975620373
ASE AT1G61460 22677908..22681182 score=-0.69503727203668
ASE AT1G61480 22685002..22687506 score=-1.07318582126690
ASE AT1G61490 22688895..22691676 score=-0.239898505694386
ASE AT1G61500 22693675..22696474 score=0.173470301922214
ASE AT1G61520 22703708..22704982 score=1.02763032237609
ASE AT1G61540 22706174..22707255 score=-0.672436301344064
ASE AT1G61560 22712378..22715646 score=0.627079077417384
ASE AT1G61580 22724439..22725997 score=0.136540929496579
ASE AT1G61590 22727166..22729727 score=1.23814561303527
ASE AT1G61600 22733496..22734721 score=-0.625395063924915
ASE AT1G61610 22737131..22740133 score=-1.26843650535792
ASE AT1G61620 22741490..22743039 score=-1.37704091323054
ASE AT1G61630 22747866..22749731 score=-1.68465258105549
ASE AT1G61640 22750222..22752816 score=0.277218932601459
ASE AT1G61660 22757605..22759929 score=0.562078010844649
ASE AT1G61667 22771395..22772122 score=-0.719044042134924
ASE AT1G61670 22773694..22776044 score=0.0703145231298466
ASE AT1G61680 22776124..22778327 score=-1.73836378561661
ASE AT1G61688 22784468..22784974 score=-0.89391177172812
ASE AT1G61690 22786321..22790480 score=-0.318767787716321
ASE AT1G61700 22790730..22791898 score=-0.756405200790563
ASE AT1G61710 22792573..22794227 score=0.711620734611116
ASE AT1G61720 22794963..22796379 score=-0.723026029627802
ASE AT1G61740 22801901..22804672 score=0.141170589393687
ASE AT1G61760 22811149..22811741 score=-1.71800350757886
ASE AT1G61795 22823379..22824631 score=0.0397878722429679
ASE AT1G61800 22828246..22830352 score=0.092216577252853
ASE AT1G61810 22833683..22836509 score=-1.80840608793314
ASE AT1G61820 22838905..22842183 score=1.11555403055244
ASE AT1G61840 22851105..22852756 score=-0.9584403602282
ASE AT1G61850 22860063..22865843 score=-0.189624957590411
ASE AT1G61870 22868676..22870207 score=0.46687997185325
ASE AT1G61890 22871585..22874888 score=-1.48293173125172
ASE AT1G61900 22885908..22888698 score=1.10302832711582
ASE AT1G61920 22892221..22892409 score=0.093538753152014
ASE AT1G61930 22896756..22897496 score=0.115035417787070
ASE AT1G61950 22903199..22905560 score=-0.954297694349755
ASE AT1G61960 22906021..22907432 score=-1.8146975484732
ASE AT1G61970 22908183..22911225 score=-0.0963475435925634
ASE AT1G61980 22911796..22913081 score=-0.190158839845823
ASE AT1G62010 22919422..22920937 score=-0.287927021698891
ASE AT1G62020 22923520..22927554 score=0.981475469766621
ASE AT1G62030 22927929..22930189 score=-0.909856198305877
ASE AT1G62040 22936663..22938062 score=-1.35969554680206
ASE AT1G62050 22939821..22942659 score=-0.986128309611583
ASE AT1G62070 22947296..22947773 score=-1.71757958141030
ASE AT1G62085 22952551..22953765 score=-0.496717993453146
ASE AT1G62110 22961600..22963305 score=-0.635512201016606
ASE AT1G62150 22973868..22975359 score=1.28968281584792
ASE AT1G62170 22977574..22979036 score=-1.23929969258508
ASE AT1G62225 22993244..22993929 score=0.0642548147500698
ASE AT1G62240 22998343..22999050 score=-2.46210450079347
ASE AT1G62260 23001577..23003447 score=-0.795107847029276
ASE AT1G62270 23008193..23009267 score=-1.18432548582551
ASE AT1G62280 23010900..23012234 score=0.059900158612116
ASE AT1G62300 23020392..23022879 score=2.06550105872912
ASE AT1G62305 23030534..23032989 score=0.0715533984818243
ASE AT1G62310 23039740..23042949 score=-0.270441954469263
ASE AT1G62330 23050565..23053707 score=0.404259330501193
ASE AT1G62340 23054687..23059315 score=-0.714328587156786
ASE AT1G62350 23060313..23061536 score=0.328363189109101
ASE AT1G62430 23109673..23113125 score=-0.940723080686183
ASE AT1G62440 23115689..23118913 score=-0.351611372310078
ASE AT1G62450 23119630..23120995 score=0.705321128175778
ASE AT1G62530 23150039..23151025 score=-0.558638333251187
ASE AT1G62560 23163487..23166256 score=0.444011605424457
ASE AT1G62570 23172806..23175717 score=-0.349264601855108
ASE AT1G62580 23177176..23180386 score=-1.47925989173516
ASE AT1G62600 23184009..23184969 score=-1.29531431958703
ASE AT1G62630 23190064..23192217 score=-0.343125064326023
ASE AT1G62640 23195901..23198587 score=1.19614969319420
ASE AT1G62660 23203394..23207174 score=0.874311944159964
ASE AT1G62690 23214155..23215020 score=-1.51179504749211
ASE AT1G62700 23219920..23221244 score=-0.0937973876605123
ASE AT1G62710 23227562..23230455 score=1.02170150988852
ASE AT1G62750 23237255..23240094 score=2.55893482878372
ASE AT1G62760 23241292..23241718 score=-0.195312921540358
ASE AT1G62770 23249619..23250473 score=0.768678151590351
ASE AT1G62790 23256077..23257323 score=0.639371905200014
ASE AT1G62810 23261409..23265570 score=-0.0815808596892656
ASE AT1G62820 23267422..23267978 score=-1.26060083896399
ASE AT1G62830 23268188..23270740 score=-0.799789588412989
ASE AT1G62850 23276303..23277859 score=1.36330518152029
ASE AT1G62870 23287764..23290402 score=-1.34494318669370
ASE AT1G62880 23295629..23297185 score=-0.48363990540799
ASE AT1G62930 23310189..23312270 score=-0.431624710417443
ASE AT1G62940 23314217..23316365 score=-0.623288347159635
ASE AT1G62960 23321966..23323889 score=0.103780439930643
ASE AT1G62970 23327021..23329634 score=-0.582843804542825
ASE AT1G62980 23335338..23336576 score=-0.0242904716176845
ASE AT1G62990 23341025..23344299 score=-0.0962642893838046
ASE AT1G63010 23351547..23356008 score=-0.614053148500102
ASE AT1G63020 23358780..23366134 score=-0.297458119794426
ASE AT1G63050 23379696..23381864 score=-0.644018030362858
ASE AT1G63090 23394743..23396414 score=-0.8562764699695
ASE AT1G63110 23408587..23411559 score=-0.190410527558683
ASE AT1G63120 23412586..23414436 score=0.167147220807221
ASE AT1G63130 23416384..23418596 score=-0.59286536281767
ASE AT1G63150 23424501..23425165 score=-0.300996415626879
ASE AT1G63170 23429161..23430790 score=0.133106089050499
ASE AT1G63180 23431113..23433183 score=-1.99954728330856
ASE AT1G63200 23437302..23438136 score=0.392337703785965
ASE AT1G63210 23447355..23450961 score=-0.188067633192881
ASE AT1G63230 23454353..23455693 score=0.285249924037299
ASE AT1G63240 23459698..23462271 score=0.639416608227582
ASE AT1G63350 23498632..23501049 score=-0.399857316857577
ASE AT1G63530 23566998..23569155 score=-0.571923137866045
ASE AT1G63570 23579210..23579913 score=-0.952696606570068
ASE AT1G63590 23583679..23584300 score=0.121861498528109
ASE AT1G63600 23585384..23586230 score=0.224265007820906
ASE AT1G63640 23592730..23599415 score=-1.83150461601026
ASE AT1G63650 23603493..23606457 score=-0.815170413487273
ASE AT1G63660 23607640..23610728 score=0.440496844987246
ASE AT1G63670 23611241..23614094 score=-0.520657349534256
ASE AT1G63690 23622100..23626011 score=1.40878006059016
ASE AT1G63710 23635856..23637511 score=0.581568908405798
ASE AT1G63740 23649455..23652581 score=0.915834432819909
ASE AT1G63750 23654609..23658970 score=-1.03880941436358
ASE AT1G63770 23661310..23667864 score=1.50182152365896
ASE AT1G63780 23668518..23671014 score=0.224862667667665
ASE AT1G63800 23671307..23672655 score=1.57652438538812
ASE AT1G63810 23673202..23679517 score=-0.274558865821808
ASE AT1G63830 23688893..23690856 score=2.48263106177263
ASE AT1G63840 23693479..23694381 score=-0.923671761401948
ASE AT1G63850 23700719..23702310 score=-0.07490293234268
ASE AT1G63880 23716179..23719666 score=0.365736827505870
ASE AT1G63900 23720650..23722704 score=0.288295374915959
ASE AT1G63910 23723453..23725367 score=-1.57042056993414
ASE AT1G63930 23731604..23732967 score=-0.867614687477865
ASE AT1G63940 23733907..23737326 score=-0.0635091611007629
ASE AT1G63950 23738673..23739184 score=-0.926367543419317
ASE AT1G63970 23742359..23744005 score=2.00587182646549
ASE AT1G63980 23744197..23746421 score=0.0276444855990663
ASE AT1G63990 23746964..23748960 score=0.148610598674076
ASE AT1G64000 23750965..23752597 score=-0.995146801927638
ASE AT1G64030 23756575..23757949 score=-1.42525091314076
ASE AT1G64040 23762177..23764205 score=0.182723124738466
ASE AT1G64050 23766016..23769659 score=0.945251930186841
ASE AT1G64065 23782014..23783048 score=-0.509026778525886
ASE AT1G64070 23783695..23787043 score=0.547111664017883
ASE AT1G64080 23788715..23790229 score=-1.38320550965924
ASE AT1G64100 23795247..23797157 score=-0.759357154096556
ASE AT1G64140 23807534..23810739 score=2.41896406297545
ASE AT1G64150 23812713..23816224 score=0.645171871199942
ASE AT1G64170 23818950..23821935 score=0.645684531032327
ASE AT1G64180 23825195..23827902 score=-0.490409260699732
ASE AT1G64185 23828318..23828908 score=0.263250407714840
ASE AT1G64190 23829091..23830731 score=1.49399416300951
ASE AT1G64200 23832194..23833641 score=-1.72896116307766
ASE AT1G64210 23834772..23836380 score=0.669744905615811
ASE AT1G64230 23838354..23839025 score=1.46077827840514
ASE AT1G64235 23839936..23840151 score=-1.50319368075435
ASE AT1G64255 23848663..23850811 score=-1.28874638246812
ASE AT1G64260 23851485..23853456 score=-0.730608762916501
ASE AT1G64280 23856490..23859208 score=0.73935057252377
ASE AT1G64290 23860848..23862092 score=-2.11915975253318
ASE AT1G64295 23863565..23864242 score=-1.10153154303732
ASE AT1G64300 23866766..23869656 score=-0.610719945869719
ASE AT1G64310 23869727..23871333 score=-0.152540161781274
ASE AT1G64340 23881792..23882670 score=-1.55295778145727
ASE AT1G64355 23889791..23890796 score=1.27091300673215
ASE AT1G64360 23891586..23892158 score=-0.879546913902209
ASE AT1G64385 23903745..23905798 score=-1.13621913117375
ASE AT1G64400 23919276..23923391 score=0.383066517458754
ASE AT1G64520 23960050..23961861 score=0.892674329414442
ASE AT1G64530 23963399..23966697 score=-1.33838742324242
ASE AT1G64570 23982589..23987561 score=-0.098218927316331
ASE AT1G64580 23988742..23992396 score=-0.93252659320353
ASE AT1G64590 23997203..23999099 score=0.750388810996233
ASE AT1G64600 23999645..24002336 score=-0.415127992362256
ASE AT1G64610 24002401..24005468 score=0.375773621899470
ASE AT1G64625 24020407..24022857 score=-1.30089944752746
ASE AT1G64640 24025966..24026817 score=-0.461070221090538
ASE AT1G64650 24027228..24030072 score=-0.831257712775623
ASE AT1G64660 24032569..24034411 score=-0.218423928999785
ASE AT1G64680 24039751..24041007 score=-0.763035887902326
ASE AT1G64690 24041704..24042796 score=-1.20465404488494
ASE AT1G64700 24043498..24044194 score=1.22279717362925
ASE AT1G64710 24048253..24050135 score=0.113195342523211
ASE AT1G64720 24050320..24052220 score=1.65886496620901
ASE AT1G64750 24056183..24057338 score=0.193530099946264
ASE AT1G64760 24058050..24059843 score=-0.483529250433522
ASE AT1G64790 24068716..24085557 score=1.08610815473948
ASE AT1G64800 24088763..24089051 score=-0.138299927246727
ASE AT1G64810 24090228..24092011 score=-0.507150315665763
ASE AT1G64820 24092384..24094124 score=-0.2022931210339
ASE AT1G64830 24095058..24096215 score=0.205263146956074
ASE AT1G64840 24097305..24098926 score=-0.577212959896922
ASE AT1G64850 24100131..24101217 score=1.34791147284971
ASE AT1G64860 24101649..24104526 score=0.93288031532828
ASE AT1G64890 24113210..24115026 score=0.697379186160054
ASE AT1G64970 24137787..24139696 score=2.65977597427381
ASE AT1G64990 24143639..24149825 score=0.249369593843911
ASE AT1G65000 24150724..24152299 score=-0.722741385263943
ASE AT1G65010 24153565..24157883 score=1.28511063025515
ASE AT1G65040 24163561..24167179 score=-0.653715480413936
ASE AT1G65060 24171005..24175113 score=0.20438813784052
ASE AT1G65070 24176812..24179870 score=0.123473273535603
ASE AT1G65090 24184697..24186828 score=-0.599881838102068
ASE AT1G65110 24187640..24191958 score=0.498221414476528
ASE AT1G65130 24200137..24204672 score=-0.892804682973417
ASE AT1G65140 24205277..24206851 score=-0.741999280319665
ASE AT1G65160 24210033..24211372 score=0.29443779751233
ASE AT1G65170 24213437..24214725 score=-0.234626563746348
ASE AT1G65180 24215409..24217504 score=-1.13578763525984
ASE AT1G65190 24219846..24220979 score=3.08697739446307
ASE AT1G65200 24223146..24226331 score=-0.83068550438627
ASE AT1G65210 24228753..24229422 score=-0.367939734016453
ASE AT1G65220 24229788..24232506 score=2.00911010986063
ASE AT1G65240 24234574..24236983 score=-0.651443098013428
ASE AT1G65250 24238029..24238817 score=-0.540014252733389
ASE AT1G65270 24245418..24248544 score=-0.347314488040183
ASE AT1G65280 24248953..24252198 score=0.680607152632806
ASE AT1G65290 24252763..24253983 score=2.64538465259607
ASE AT1G65300 24258695..24259104 score=-0.693047594392167
ASE AT1G65310 24260923..24261848 score=0.190835048327537
ASE AT1G65320 24263582..24266548 score=0.865860005312527
ASE AT1G65370 24288238..24289143 score=-2.04449912113089
ASE AT1G65380 24290479..24292875 score=-1.15558947411158
ASE AT1G65390 24296168..24298224 score=-0.528062854399589
ASE AT1G65410 24298841..24301104 score=0.367390111065467
ASE AT1G65420 24301255..24301922 score=0.0609485929796045
ASE AT1G65440 24310459..24318223 score=0.417743051299542
ASE AT1G65445 24319618..24320381 score=-0.710866231571742
ASE AT1G65483 24346813..24347066 score=-1.21626358189723
ASE AT1G65520 24364745..24365644 score=-1.80558252026791
ASE AT1G65540 24366052..24369615 score=-0.438325591460642
ASE AT1G65550 24371437..24374420 score=-0.048357052379949
ASE AT1G65560 24375163..24377449 score=-0.515180796554416
ASE AT1G65570 24377793..24379463 score=-0.310731253954498
ASE AT1G65580 24380996..24387696 score=0.191200677640943
ASE AT1G65590 24389698..24394836 score=0.25426233999674
ASE AT1G65630 24410231..24412651 score=-2.16863046347248
ASE AT1G65640 24414555..24417168 score=-0.951101008663804
ASE AT1G65660 24421847..24424910 score=0.54243184612387
ASE AT1G65680 24430968..24432006 score=-0.644812173540596
ASE AT1G65690 24435111..24436557 score=0.0261885208272283
ASE AT1G65700 24437929..24439915 score=0.79145647003165
ASE AT1G65740 24455790..24456825 score=0.133218830762775
ASE AT1G65760 24462389..24463335 score=-0.461429677148665
ASE AT1G65770 24464382..24465347 score=-1.10108145578228
ASE AT1G65810 24480740..24484128 score=0.0356265303880501
ASE AT1G65840 24493452..24496616 score=1.04272934246826
ASE AT1G65850 24498433..24502098 score=0.173569617004021
ASE AT1G65860 24502761..24506330 score=-0.247049378155952
ASE AT1G65900 24519584..24522119 score=-0.774904357653303
ASE AT1G65910 24524541..24527791 score=0.0675887136517059
ASE AT1G65920 24528912..24532854 score=-1.08237950882001
ASE AT1G65950 24550405..24554768 score=-0.316731331837455
ASE AT1G65960 24558087..24560973 score=0.596557092121816
ASE AT1G65980 24562980..24564459 score=2.01656442229426
ASE AT1G65985 24566262..24569948 score=-1.29533394617010
ASE AT1G65990 24575399..24577011 score=-0.289310173616033
ASE AT1G66020 24581316..24583693 score=1.22885539487619
ASE AT1G66060 24597807..24599105 score=-2.16140942092458
ASE AT1G66070 24599657..24602128 score=-1.07568816985526
ASE AT1G66080 24603911..24604766 score=-1.83514455666703
ASE AT1G66090 24605800..24608174 score=-0.845369567377847
ASE AT1G66110 24613014..24613826 score=-0.0233537986713035
ASE AT1G66120 24616295..24618331 score=-1.17123748383783
ASE AT1G66130 24618638..24620405 score=0.310854256060136
ASE AT1G66150 24635069..24638327 score=-0.416612621795646
ASE AT1G66170 24642491..24645138 score=-0.428309511980371
ASE AT1G66190 24656516..24657554 score=-0.010744210496877
ASE AT1G66210 24669445..24672408 score=0.819151195104652
ASE AT1G66235 24686686..24687498 score=-0.969622022348533
ASE AT1G66250 24696568..24699089 score=0.296889634713842
ASE AT1G66260 24699361..24702080 score=1.00403791428759
ASE AT1G66330 24733468..24735786 score=1.58365578429368
ASE AT1G66345 24741461..24742774 score=0.0555944421565857
ASE AT1G66360 24755058..24756406 score=-1.19306695436457
ASE AT1G66420 24780858..24781542 score=1.32867225272381
ASE AT1G66430 24781936..24784251 score=0.0102966093001128
ASE AT1G66440 24785877..24787976 score=-1.04606942389802
ASE AT1G66470 24798878..24800500 score=1.45904958644507
ASE AT1G66490 24813150..24814137 score=-0.632087868193153
ASE AT1G66540 24828177..24830149 score=-0.291751036283379
ASE AT1G66600 24852138..24852938 score=0.641504454304672
ASE AT1G66610 24853737..24855096 score=-0.871629629885017
ASE AT1G66620 24856615..24857744 score=-0.325928133936868
ASE AT1G66630 24858974..24860352 score=-1.51722881336268
ASE AT1G66720 24884834..24885947 score=-0.284867638200413
ASE AT1G66730 24888601..24895462 score=-0.863528513260286
ASE AT1G66740 24896053..24897379 score=0.147535936236192
ASE AT1G66750 24898403..24900802 score=-0.0878566796872148
ASE AT1G66760 24905652..24908064 score=0.954179595559441
ASE AT1G66770 24910183..24910750 score=-0.321432474700931
ASE AT1G66780 24912891..24914972 score=-0.685720234595276
ASE AT1G66810 24931282..24932263 score=-0.220671154350867
ASE AT1G66830 24934457..24936461 score=0.560432930716418
ASE AT1G66840 24937782..24939284 score=-1.58482232491845
ASE AT1G66860 24945968..24948114 score=0.0628626361702484
ASE AT1G66880 24952709..24959122 score=-0.794369883097703
ASE AT1G66900 24963003..24965211 score=0.149143733474950
ASE AT1G66910 24965367..24967490 score=1.22814397828315
ASE AT1G66940 24976844..24978337 score=0.613226923496958
ASE AT1G66950 24981883..24988199 score=-0.918625231816395
ASE AT1G66960 24988637..24993282 score=-0.438182416663514
ASE AT1G66970 24996233..24999627 score=1.42617769810220
ASE AT1G66980 25001136..25005567 score=-0.77331873051378
ASE AT1G67000 25007794..25011277 score=0.229197951986678
ASE AT1G67020 25015173..25016354 score=-1.13807540282857
ASE AT1G67025 25017065..25017519 score=-0.563023466653887
ASE AT1G67030 25020249..25021021 score=0.260199902880635
ASE AT1G67040 25022813..25025572 score=-0.452401827223521
ASE AT1G67070 25045813..25048190 score=-0.396698169406346
ASE AT1G67120 25073252..25099157 score=-0.61421550660549
ASE AT1G67140 25104608..25120992 score=0.205655971938431
ASE AT1G67150 25126215..25128301 score=-0.32542258648273
ASE AT1G67160 25128483..25130720 score=0.381480555471862
ASE AT1G67170 25130976..25133014 score=0.458493121549474
ASE AT1G67180 25133391..25135759 score=-2.28400507162973
ASE AT1G67210 25144467..25147618 score=-1.08022607437174
ASE AT1G67280 25192014..25194298 score=-0.957097498386888
ASE AT1G67290 25194861..25196857 score=-0.980231769852806
ASE AT1G67330 25217617..25218792 score=0.281543709953849
ASE AT1G67400 25251701..25254377 score=0.108982018840330
ASE AT1G67420 25259089..25263853 score=-0.696316799676733
ASE AT1G67430 25266116..25267284 score=0.902425434876444
ASE AT1G67440 25267495..25269343 score=0.663269358944274
ASE AT1G67455 25271885..25273094 score=-0.032833348621749
ASE AT1G67470 25275941..25277191 score=-0.181757655443838
ASE AT1G67480 25279969..25282235 score=0.195831713369868
ASE AT1G67490 25284126..25290246 score=-1.74248186756926
ASE AT1G67510 25301166..25303693 score=-1.54251778654832
ASE AT1G67520 25306448..25309479 score=-0.871555349960894
ASE AT1G67540 25314966..25316120 score=-1.03361872693385
ASE AT1G67550 25316423..25320853 score=0.066529947791236
ASE AT1G67560 25323589..25327869 score=0.397233542089697
ASE AT1G67570 25328930..25330826 score=0.822939553948914
ASE AT1G67580 25331139..25334964 score=-1.13376485904607
ASE AT1G67630 25348136..25352047 score=0.214626486659650
ASE AT1G67640 25355864..25357539 score=-0.631994265229183
ASE AT1G67650 25363368..25365624 score=0.312089564347321
ASE AT1G67690 25373025..25377319 score=0.317791031617066
ASE AT1G67700 25377951..25379654 score=5.24383087211535
ASE AT1G67710 25380555..25382762 score=-0.563043092535662
ASE AT1G67720 25390058..25394684 score=-0.587134980703639
ASE AT1G67760 25409272..25409969 score=0.345917234935646
ASE AT1G67770 25411700..25413736 score=-0.740130866591493
ASE AT1G67775 25415133..25415309 score=0.060748787643901
ASE AT1G67830 25435251..25436636 score=0.159949517092665
ASE AT1G67840 25437770..25440638 score=1.16991615228228
ASE AT1G67865 25450053..25450330 score=-1.79481089393224
ASE AT1G67880 25457636..25459383 score=1.06385106262923
ASE AT1G67960 25484428..25487882 score=-0.981885758702494
ASE AT1G67990 25493161..25494483 score=-1.29188824079334
ASE AT1G68010 25496934..25499613 score=-0.293594996017098
ASE AT1G68030 25504111..25505093 score=0.0430653678142793
ASE AT1G68040 25506531..25508842 score=-0.95691107708746
ASE AT1G68070 25518969..25520459 score=2.37466346579204
ASE AT1G68080 25521091..25523039 score=-0.709189283585747
ASE AT1G68090 25523139..25524397 score=0.00267236282519457
ASE AT1G68100 25524875..25527670 score=-1.35936243297578
ASE AT1G68110 25528424..25529694 score=-0.419541180696236
ASE AT1G68170 25555606..25557886 score=-0.504642798195263
ASE AT1G68210 25569646..25572924 score=-0.88728834799058
ASE AT1G68250 25583190..25583812 score=-0.00642559017940396
ASE AT1G68270 25592025..25593820 score=0.795271730253458
ASE AT1G68370 25635537..25638322 score=-1.20240087781667
ASE AT1G68380 25639514..25641084 score=-0.199937668091114
ASE AT1G68390 25646461..25649223 score=-0.412085395068493
ASE AT1G68400 25649900..25652555 score=0.664606620966844
ASE AT1G68440 25661793..25662802 score=0.817662312312309
ASE AT1G68470 25680066..25681896 score=-0.765534481394322
ASE AT1G68600 25763509..25766442 score=-0.302641437145782
ASE AT1G68610 25767319..25767684 score=0.459367054383682
ASE AT1G68620 25769716..25770848 score=-1.47221937075571
ASE AT1G68630 25772723..25773045 score=-0.674475610568339
ASE AT1G68670 25785692..25787681 score=0.525155661780277
ASE AT1G68680 25789160..25790524 score=-0.528113443100183
ASE AT1G68710 25796887..25801583 score=-0.0813089474742628
ASE AT1G68720 25808108..25812602 score=-1.63429810186131
ASE AT1G68810 25864777..25866759 score=-0.505178122988674
ASE AT1G68840 25884109..25885370 score=1.3439449376617
ASE AT1G68862 25890485..25892624 score=-1.13577526367570
ASE AT1G68890 25900606..25910281 score=0.589290452779723
ASE AT1G68920 25918698..25921505 score=-0.39123278470035
ASE AT1G68930 25922004..25924148 score=-1.34978569975041
ASE AT1G68940 25926844..25929004 score=0.25479369668911
ASE AT1G68960 25933644..25934775 score=1.50233428136935
ASE AT1G68980 25936676..25938503 score=-0.41255946081105
ASE AT1G68990 25938743..25944506 score=-0.205872736141429
ASE AT1G69020 25947625..25950828 score=-0.968456905048164
ASE AT1G69080 25975713..25976833 score=-0.453354470994897
ASE AT1G69090 25981209..25982356 score=0.220874950708149
ASE AT1G69100 25983685..25985035 score=-0.390586710983094
ASE AT1G69160 26003920..26005216 score=-1.59034251725042
ASE AT1G69200 26019976..26022044 score=-0.848372853618602
ASE AT1G69220 26023824..26029792 score=-0.990979126661719
ASE AT1G69250 26036667..26038948 score=0.0927651770290583
ASE AT1G69260 26042850..26044299 score=0.155154554424494
ASE AT1G69270 26044401..26046300 score=0.785003202527431
ASE AT1G69280 26048831..26050992 score=-0.452929362524234
ASE AT1G69290 26052029..26052986 score=0.105548085256354
ASE AT1G69295 26053973..26056066 score=0.796678453544424
ASE AT1G69310 26058360..26061756 score=-0.225940302736769
ASE AT1G69350 26073571..26075779 score=0.2828899745368
ASE AT1G69430 26101441..26102953 score=-0.814637280842186
ASE AT1G69440 26105284..26108693 score=-0.27385907452632
ASE AT1G69460 26115509..26116799 score=2.96700764708371
ASE AT1G69480 26117810..26121102 score=-1.47619646684107
ASE AT1G69485 26122223..26123215 score=-0.156975840737872
ASE AT1G69520 26132040..26133116 score=1.31568274539769
ASE AT1G69523 26133257..26134862 score=0.951220638733867
ASE AT1G69530 26145735..26147025 score=-0.245884677383501
ASE AT1G69540 26148738..26150728 score=0.253246037568742
ASE AT1G69545 26152518..26154236 score=0.0442605362243919
ASE AT1G69550 26154954..26157179 score=-0.218544879764169
ASE AT1G69570 26165203..26167029 score=-0.593944433454089
ASE AT1G69630 26195532..26196794 score=-1.86092731902795
ASE AT1G69670 26205744..26207619 score=-0.440963842660022
ASE AT1G69710 26226182..26230147 score=0.0265998718103187
ASE AT1G69720 26230570..26232149 score=-0.883308467265057
ASE AT1G69730 26232333..26234823 score=-0.63284672087955
ASE AT1G69760 26242985..26244337 score=-1.50090045981991
ASE AT1G69770 26252044..26257216 score=0.175024534926486
ASE AT1G69790 26270277..26272615 score=-3.66577587776319
ASE AT1G69800 26277921..26279966 score=0.0813148306381258
ASE AT1G69810 26280914..26282746 score=-0.0752511806601054
ASE AT1G69820 26286815..26287747 score=-0.836735851348302
ASE AT1G69830 26292027..26296649 score=-0.089240606299135
ASE AT1G69840 26297327..26299428 score=0.181145239722679
ASE AT1G69860 26313346..26315745 score=-0.64077517184792
ASE AT1G69870 26319699..26323807 score=0.0601693886052583
ASE AT1G69880 26325148..26326595 score=-1.87651194471055
ASE AT1G69890 26326825..26328156 score=0.741247661961987
ASE AT1G69900 26330047..26331445 score=-0.843357286390686
ASE AT1G69910 26333785..26335839 score=-0.0470475687119945
ASE AT1G69935 26345539..26346745 score=1.86912548003300
ASE AT1G69970 26357597..26357892 score=-0.303766133841473
ASE AT1G69990 26363944..26365634 score=-0.325728550967651
ASE AT1G70060 26387462..26393541 score=1.12212636320837
ASE AT1G70070 26393690..26397811 score=-0.166319223989751
ASE AT1G70090 26404581..26405964 score=0.218191005363114
ASE AT1G70110 26409914..26411944 score=1.86871207021429
ASE AT1G70130 26413450..26415377 score=-0.92028129694647
ASE AT1G70140 26416378..26418698 score=-1.18302552982002
ASE AT1G70160 26423655..26426167 score=-0.63128107104575
ASE AT1G70190 26434237..26435168 score=-2.20729267843438
ASE AT1G70210 26443548..26446372 score=-0.379514636304936
ASE AT1G70220 26451126..26451626 score=-0.870259338523122
ASE AT1G70230 26454058..26455563 score=-0.310836020405749
ASE AT1G70260 26460573..26463073 score=-0.364653230974739
ASE AT1G70290 26474946..26478384 score=0.742011079824946
ASE AT1G70300 26481658..26485154 score=0.370492397319636
ASE AT1G70320 26492190..26504657 score=0.284124826114640
ASE AT1G70350 26510833..26511907 score=0.245418579346584
ASE AT1G70370 26516467..26518800 score=-0.249841541727620
ASE AT1G70400 26535553..26536776 score=-0.037031670105048
ASE AT1G70430 26549262..26552377 score=0.0860983832551298
ASE AT1G70460 26559636..26562787 score=-0.513721695730584
ASE AT1G70480 26565481..26567447 score=-0.195912467613018
ASE AT1G70510 26580266..26586046 score=-0.205304057492873
ASE AT1G70520 26588561..26590908 score=0.445883495783199
ASE AT1G70550 26601015..26603662 score=-1.29635836407162
ASE AT1G70590 26622091..26624025 score=0.838033167750444
ASE AT1G70600 26624680..26625268 score=1.63233215645849
ASE AT1G70610 26625743..26630091 score=1.41638747156427
ASE AT1G70620 26630302..26634714 score=1.28362976291163
ASE AT1G70630 26634909..26637640 score=-1.20498503096441
ASE AT1G70640 26639912..26640664 score=0.341827626892288
ASE AT1G70650 26641754..26643787 score=0.0538356567841734
ASE AT1G70690 26655812..26657274 score=0.697505827185817
ASE AT1G70710 26662811..26666658 score=0.0839617326161693
ASE AT1G70740 26677306..26679574 score=-0.107951756393768
ASE AT1G70810 26707795..26708758 score=0.152870584185384
ASE AT1G70820 26709170..26711837 score=0.572328957408191
ASE AT1G70880 26726547..26727381 score=-0.714705933547256
ASE AT1G70890 26729425..26730143 score=-1.94557149796587
ASE AT1G70900 26735555..26737481 score=-2.60376138395559
ASE AT1G70910 26737853..26738262 score=0.627095230348079
ASE AT1G70920 26739839..26742182 score=-0.623893362367813
ASE AT1G70940 26746736..26749988 score=-0.922746523535715
ASE AT1G70960 26759982..26760880 score=0.222747360646006
ASE AT1G70980 26766125..26768229 score=0.166979454883992
ASE AT1G70990 26771117..26771724 score=-0.449744590029843
ASE AT1G71010 26786557..26792566 score=-0.490191223218227
ASE AT1G71015 26792931..26793721 score=0.710399455100292
ASE AT1G71020 26794270..26796778 score=0.0397201435807796
ASE AT1G71030 26798846..26800006 score=0.760221044149359
ASE AT1G71040 26800715..26803900 score=0.387746623536899
ASE AT1G71050 26806869..26807876 score=-0.518474091249121
ASE AT1G71060 26809335..26810808 score=-0.520214027668933
ASE AT1G71070 26811026..26813147 score=0.669162677919918
ASE AT1G71080 26813651..26815463 score=0.406490733686373
ASE AT1G71090 26815927..26817749 score=-0.0986027045368858
ASE AT1G71140 26828357..26830321 score=-1.05570716138322
ASE AT1G71180 26836008..26837007 score=1.53381971130983
ASE AT1G71210 26842037..26845140 score=-2.12634775947176
ASE AT1G71240 26859104..26863297 score=-0.399296194230963
ASE AT1G71260 26865389..26867070 score=0.132103028482426
ASE AT1G71270 26867331..26873630 score=0.618243443030846
ASE AT1G71330 26887721..26888780 score=1.11666284553063
ASE AT1G71340 26889180..26891904 score=-0.575565646410145
ASE AT1G71370 26900703..26901804 score=-1.50409823991604
ASE AT1G71380 26903458..26905361 score=-0.411284012527787
ASE AT1G71400 26913536..26916114 score=-0.398801580076373
ASE AT1G71410 26916399..26921344 score=0.893067465729315
ASE AT1G71440 26924803..26928018 score=-0.773801060321514
ASE AT1G71460 26931798..26933961 score=-0.941239380074826
ASE AT1G71490 26936965..26939444 score=-0.0788093010804625
ASE AT1G71696 26970548..26974002 score=-0.740152143008396
ASE AT1G71760 26993038..26994062 score=-0.241480754564566
ASE AT1G71770 26994281..26997085 score=-0.159429906326000
ASE AT1G71790 27000485..27002613 score=-0.543296647293078
ASE AT1G71850 27028467..27029981 score=-1.41522503597652
ASE AT1G71880 27058064..27059823 score=0.737993470564926
ASE AT1G71890 27062162..27064202 score=-0.0262164971491312
ASE AT1G71900 27065159..27068024 score=-0.576623239574113
ASE AT1G71910 27068629..27069523 score=-1.95631912559892
ASE AT1G71930 27079803..27081486 score=-1.61484971958467
ASE AT1G71940 27082284..27083737 score=0.3748264885295
ASE AT1G71960 27086134..27091812 score=-0.836774496973201
ASE AT1G71970 27096709..27097636 score=-0.122914210010779
ASE AT1G71990 27104026..27105836 score=0.604728898463567
ASE AT1G72050 27118681..27121071 score=0.057362958556392
ASE AT1G72070 27122874..27123219 score=-0.0433566229568631
ASE AT1G72090 27127249..27130500 score=0.00899115489651638
ASE AT1G72100 27130922..27132572 score=-0.0997185541421102
ASE AT1G72120 27135864..27139998 score=-1.55409448676011
ASE AT1G72140 27145565..27148011 score=0.0341135266619381
ASE AT1G72200 27173475..27174917 score=-1.22466487415863
ASE AT1G72240 27193829..27194219 score=1.08812427560365
ASE AT1G72250 27196596..27201885 score=-0.408671464290855
ASE AT1G72270 27203411..27214714 score=-0.405439620485608
ASE AT1G72310 27229760..27231178 score=-0.509799097351216
ASE AT1G72320 27231857..27236591 score=-0.882411105388672
ASE AT1G72410 27255422..27260632 score=0.810005208458925
ASE AT1G72450 27277751..27279849 score=0.84270890558464
ASE AT1G72460 27283173..27285140 score=0.0367701148870864
ASE AT1G72470 27287444..27289525 score=-0.113850130973599
ASE AT1G72480 27289790..27291946 score=-0.198934638750141
ASE AT1G72490 27292573..27294674 score=1.17717878791707
ASE AT1G72520 27312286..27316376 score=-0.396981512524005
ASE AT1G72550 27323350..27327652 score=0.666992627559604
ASE AT1G72620 27344751..27345983 score=0.067332865448778
ASE AT1G72640 27350019..27351848 score=0.995025796481685
ASE AT1G72650 27353134..27357346 score=0.1071279900564
ASE AT1G72670 27360352..27362499 score=0.599707341283893
ASE AT1G72690 27364809..27365525 score=-0.675430341383021
ASE AT1G72710 27375954..27380186 score=2.50263402502665
ASE AT1G72740 27384037..27386516 score=0.165975126262410
ASE AT1G72760 27389161..27391875 score=-0.737695438427744
ASE AT1G72770 27394294..27396907 score=-1.17645099449566
ASE AT1G72810 27402291..27404016 score=0.156772553486952
ASE AT1G72840 27413005..27417258 score=-1.11111578975552
ASE AT1G72860 27422001..27424359 score=1.14693592058606
ASE AT1G72870 27424679..27426789 score=1.23443133103378
ASE AT1G72890 27433663..27435335 score=-1.25894171962561
ASE AT1G72900 27435914..27437374 score=1.16189462731787
ASE AT1G72920 27442490..27442715 score=-0.727713873548168
ASE AT1G72940 27446789..27447354 score=-1.08319366134401
ASE AT1G72960 27450278..27454485 score=-1.18776102224236
ASE AT1G72970 27456986..27459563 score=0.0434430792189197
ASE AT1G73060 27482644..27484997 score=1.39410187471220
ASE AT1G73080 27488176..27491803 score=-0.581528692318734
ASE AT1G73170 27515416..27518425 score=-0.32482649561669
ASE AT1G73210 27531716..27534475 score=0.315018709528979
ASE AT1G73220 27541942..27543790 score=0.0399363404056035
ASE AT1G73250 27548709..27550034 score=-1.20846170356517
ASE AT1G73260 27551030..27551835 score=2.83499016169832
ASE AT1G73320 27569118..27570845 score=-0.294117695661444
ASE AT1G73330 27572403..27573310 score=1.73094728534668
ASE AT1G73360 27582362..27586163 score=-1.87164105654981
ASE AT1G73370 27588207..27591948 score=-0.8460981792807
ASE AT1G73380 27592694..27594434 score=-0.846407371801866
ASE AT1G73390 27594540..27598747 score=-0.713967199287702
ASE AT1G73430 27607483..27614670 score=0.317940565801686
ASE AT1G73450 27617526..27622434 score=-0.280735844984413
ASE AT1G73480 27632617..27636332 score=-1.53563387856102
ASE AT1G73490 27636930..27638574 score=0.618198987912380
ASE AT1G73500 27642804..27644131 score=-0.202898402271144
ASE AT1G73560 27653369..27654066 score=-0.619596606136021
ASE AT1G73570 27654664..27657569 score=-0.581169957148285
ASE AT1G73590 27663428..27666792 score=-0.839945757487477
ASE AT1G73640 27690700..27691528 score=-1.35572526596380
ASE AT1G73680 27707663..27710991 score=1.13387859998395
ASE AT1G73740 27737932..27739781 score=-0.77731425473127
ASE AT1G73760 27742876..27744812 score=0.42314457206135
ASE AT1G73780 27747566..27747785 score=-1.52691884256824
ASE AT1G73810 27756109..27758916 score=0.449210872958199
ASE AT1G73840 27767386..27769999 score=0.0511420512301621
ASE AT1G73860 27774720..27780473 score=-0.400203608333307
ASE AT1G73880 27788652..27790415 score=-0.368842203391305
ASE AT1G73885 27790548..27791328 score=1.10785714612726
ASE AT1G73930 27798807..27801618 score=0.104889385419051
ASE AT1G73940 27802044..27803131 score=1.22233245003391
ASE AT1G73950 27803575..27808226 score=-0.511651896245732
ASE AT1G73960 27808762..27818086 score=-1.55262881716571
ASE AT1G73980 27823837..27827675 score=0.626110372220001
ASE AT1G74010 27835844..27837730 score=-0.0336388779555362
ASE AT1G74020 27838969..27840946 score=-0.414572426884664
ASE AT1G74030 27842855..27845480 score=-0.208431730857539
ASE AT1G74045 27849779..27850434 score=-0.278935544754476
ASE AT1G74050 27850722..27852414 score=-0.693238922000497
ASE AT1G74070 27855174..27856599 score=0.9128228457303
ASE AT1G74080 27859461..27861070 score=-1.13680335130175
ASE AT1G74120 27874995..27876876 score=-0.155978550154318
ASE AT1G74170 27895318..27899176 score=-0.195399514090452
ASE AT1G74180 27900874..27904521 score=-0.0300852848069398
ASE AT1G74190 27906289..27909708 score=0.500040549542276
ASE AT1G74250 27924020..27926018 score=-2.63149781229076
ASE AT1G74260 27926562..27931074 score=0.552332134457536
ASE AT1G74270 27931856..27933142 score=-2.11383732293650
ASE AT1G74310 27940263..27943689 score=-0.786429122498514
ASE AT1G74320 27944401..27946745 score=-0.405600379108775
ASE AT1G74340 27951834..27952292 score=0.0416333488149192
ASE AT1G74350 27952698..27954918 score=-0.630197400628136
ASE AT1G74360 27957906..27961702 score=-1.73561127365349
ASE AT1G74390 27965210..27967476 score=-0.669483238718594
ASE AT1G74440 27982951..27983969 score=-0.632611327394362
ASE AT1G74450 27986160..27987864 score=0.881051499856058
ASE AT1G74470 27994886..27996604 score=4.59683325994902
ASE AT1G74500 28001838..28002428 score=-1.646814865611
ASE AT1G74520 28011657..28012346 score=-0.682503956239252
ASE AT1G74580 28024450..28026664 score=0.101210282920174
ASE AT1G74730 28082563..28083543 score=2.23979584988170
ASE AT1G74770 28094804..28098435 score=-0.193118584413201
ASE AT1G74780 28099487..28101802 score=0.307469973043811
ASE AT1G74790 28102484..28105513 score=-0.0521843892511611
ASE AT1G74800 28105702..28108758 score=-1.14063645699845
ASE AT1G74820 28115555..28116126 score=-0.250403220117318
ASE AT1G74860 28127056..28129516 score=0.323830902413314
ASE AT1G74940 28149736..28150921 score=0.268621204827712
ASE AT1G74960 28155677..28159795 score=0.832530169683136
ASE AT1G74970 28161202..28162909 score=2.8201362536429
ASE AT1G74990 28163531..28164116 score=0.100243034964554
ASE AT1G75110 28197883..28199556 score=0.62706442748496
ASE AT1G75130 28203670..28205570 score=0.464182597702556
ASE AT1G75160 28213109..28215356 score=0.302277131250406
ASE AT1G75180 28219795..28222324 score=-1.87775358453851
ASE AT1G75190 28223083..28223623 score=0.460838764154402
ASE AT1G75210 28227519..28232586 score=0.467185413429638
ASE AT1G75250 28248069..28249077 score=-1.50736939409312
ASE AT1G75310 28264670..28269614 score=0.681452681566786
ASE AT1G75340 28272710..28275549 score=1.22473747391686
ASE AT1G75350 28275731..28276450 score=1.03834371073948
ASE AT1G75360 28278383..28279602 score=-1.32894483147335
ASE AT1G75460 28331653..28333300 score=-0.294892415874105
ASE AT1G75470 28333890..28334845 score=-0.777449736413264
ASE AT1G75730 28439370..28443310 score=0.628188316215221
ASE AT1G75750 28445477..28445953 score=2.69658570652213
ASE AT1G75790 28458470..28461115 score=-0.419440994155101
ASE AT1G75890 28496820..28498672 score=-2.30845154102268
ASE AT1G75920 28509263..28510686 score=0.519564896919001
ASE AT1G75930 28511924..28513447 score=-2.11586026020605
ASE AT1G75960 28521688..28523445 score=-0.0896427050037819
ASE AT1G75980 28526390..28527980 score=0.258840332064473
ASE AT1G75990 28528335..28530406 score=0.794310996320301
ASE AT1G76040 28542626..28545482 score=-1.37363478853396
ASE AT1G76065 28549252..28550242 score=-0.583304000251031
ASE AT1G76100 28558944..28559624 score=1.40384467392870
ASE AT1G76110 28559943..28562345 score=-0.156214525270993
ASE AT1G76130 28566168..28568895 score=1.35637537933351
ASE AT1G76140 28576038..28579537 score=-0.730905194048744
ASE AT1G76250 28611412..28613985 score=-0.503869233053006
ASE AT1G76300 28630909..28632177 score=1.06974671766144
ASE AT1G76340 28639887..28641160 score=-1.09026453163671
ASE AT1G76350 28644564..28647740 score=0.411431235005449
ASE AT1G76380 28656078..28659424 score=1.13776978686847
ASE AT1G76410 28673754..28674280 score=-0.622872061651281
ASE AT1G76430 28683858..28686777 score=-0.617994649701046
ASE AT1G76470 28694695..28696294 score=-0.8420385444347
ASE AT1G76480 28697098..28697804 score=1.65884923421938
ASE AT1G76520 28719970..28722273 score=2.34639945919156
ASE AT1G76530 28723321..28725166 score=-1.82289862182514
ASE AT1G76550 28727663..28731855 score=0.99035792815756
ASE AT1G76580 28740350..28743663 score=0.500257525172294
ASE AT1G76590 28745608..28747061 score=1.46491094797686
ASE AT1G76600 28751894..28752686 score=0.722356589213963
ASE AT1G76680 28781749..28783312 score=0.132538650942475
ASE AT1G76700 28785560..28788130 score=1.07865886578706
ASE AT1G76780 28821535..28826917 score=-1.65624434813365
ASE AT1G76810 28835909..28841424 score=0.196429740027917
ASE AT1G76830 28849622..28850622 score=0.902061719571889
ASE AT1G76880 28870515..28873059 score=-0.899309367511955
ASE AT1G76890 28878034..28880144 score=0.275445352828680
ASE AT1G76940 28907450..28909083 score=-1.19658173882823
ASE AT1G76955 28923733..28924410 score=-0.231426396702210
ASE AT1G76970 28927583..28930241 score=0.105359922189293
ASE AT1G77000 28945641..28947436 score=0.0398750941737238
ASE AT1G77090 28965300..28966741 score=0.126513415113705
ASE AT1G77093 28967401..28968008 score=-0.273858333405173
ASE AT1G77180 29004513..29006989 score=-0.680096976068038
ASE AT1G77260 29028698..29031838 score=-0.242936425534457
ASE AT1G77270 29032673..29036134 score=-1.35497706590691
ASE AT1G77290 29043372..29044642 score=-0.274000617983442
ASE AT1G77300 29044862..29053692 score=-0.0348138409263702
ASE AT1G77310 29056406..29061171 score=-0.155059157358893
ASE AT1G77320 29061445..29067821 score=-0.107905254382128
ASE AT1G77380 29079862..29082269 score=-0.407237303616496
ASE AT1G77405 29092042..29093342 score=-2.00268438051038
ASE AT1G77410 29093644..29098120 score=-1.21471426027898
ASE AT1G77420 29098390..29100567 score=-0.140908422855457
ASE AT1G77450 29104867..29106072 score=-0.179004799721978
ASE AT1G77460 29109483..29116759 score=-0.0598568412037125
ASE AT1G77470 29116907..29119279 score=-0.654689434798344
ASE AT1G77520 29135306..29137045 score=-2.4519922330514
ASE AT1G77530 29141104..29142345 score=-0.0770247951974776
ASE AT1G77540 29142522..29143047 score=0.302167948618862
ASE AT1G77550 29143207..29147862 score=0.178343753285850
ASE AT1G77570 29148324..29148866 score=-0.954876026236287
ASE AT1G77580 29149085..29152419 score=0.151470330161448
ASE AT1G77600 29157709..29166554 score=-0.81716876476342
ASE AT1G77620 29172705..29177698 score=-1.12593149406419
ASE AT1G77640 29183645..29184429 score=-1.09724153857914
ASE AT1G77655 29187643..29188032 score=-0.703628666139642
ASE AT1G77680 29196761..29201163 score=-0.691093970287561
ASE AT1G77710 29211547..29212980 score=0.386563910599288
ASE AT1G77740 29225438..29228978 score=0.471762349092025
ASE AT1G77750 29235123..29236385 score=-0.895979260226964
ASE AT1G77760 29240751..29244224 score=1.97062956705291
ASE AT1G77790 29255636..29256834 score=-1.06544502653491
ASE AT1G77800 29258301..29265401 score=0.522907026966429
ASE AT1G77840 29273801..29275448 score=2.21075207264591
ASE AT1G77860 29287554..29289325 score=-0.403944072431392
ASE AT1G77890 29297080..29300930 score=-0.140795781804643
ASE AT1G77920 29303182..29305681 score=-0.666253454871823
ASE AT1G77930 29305933..29308353 score=-0.497164145655429
ASE AT1G77950 29311869..29314640 score=-2.50169811127249
ASE AT1G77960 29315395..29317827 score=-0.773929491622335
ASE AT1G77980 29319736..29321794 score=-0.319506085034105
ASE AT1G77990 29322827..29328222 score=-0.425112151976506
ASE AT1G78000 29334628..29337999 score=0.562980869705715
ASE AT1G78010 29338417..29341320 score=1.48177729958998
ASE AT1G78060 29354654..29357771 score=0.80275104442469
ASE AT1G78080 29369153..29370881 score=3.49563233634708
ASE AT1G78130 29405062..29406612 score=-1.75897764671709
ASE AT1G78150 29409746..29411584 score=0.0323036781300783
ASE AT1G78160 29412794..29415051 score=-1.02644995353840
ASE AT1G78200 29425485..29426638 score=1.41729739324985
ASE AT1G78210 29427638..29429254 score=-0.108192520616448
ASE AT1G78220 29430676..29431661 score=-0.820429469871122
ASE AT1G78410 29507530..29508098 score=-0.60296227550678
ASE AT1G78430 29514092..29515735 score=0.429628137856369
ASE AT1G78440 29516520..29517887 score=-0.451792085586809
ASE AT1G78450 29521914..29522809 score=0.757930966858303
ASE AT1G78460 29523322..29524128 score=1.82121071459792
ASE AT1G78490 29533240..29535534 score=-0.184074534856996
ASE AT1G78500 29536582..29539979 score=-0.69331804621228
ASE AT1G78510 29540268..29542258 score=-0.541517122280425
ASE AT1G78570 29554595..29557076 score=0.815525108151079
ASE AT1G78620 29577793..29580673 score=-0.63472996707982
ASE AT1G78640 29584693..29586868 score=-0.429874601091007
ASE AT1G78650 29587834..29590498 score=0.51464136785246
ASE AT1G78660 29590823..29593023 score=-0.186462159726199
ASE AT1G78680 29598697..29601063 score=-1.27312791499483
ASE AT1G78830 29641869..29643424 score=1.26625906764486
ASE AT1G78870 29655356..29657334 score=1.00295964694775
ASE AT1G78890 29661498..29662901 score=0.858004963872704
ASE AT1G78895 29663177..29664829 score=-1.43306953666280
ASE AT1G78910 29670129..29672407 score=1.69588511003612
ASE AT1G78915 29672547..29676076 score=1.78356280605724
ASE AT1G78940 29685786..29688830 score=-0.895568931906002
ASE AT1G78955 29694098..29699089 score=-1.65957057024043
ASE AT1G78960 29701600..29706103 score=-0.796838438748813
ASE AT1G78990 29718551..29719839 score=-0.835513527432522
ASE AT1G79060 29746730..29748354 score=-1.26953018583957
ASE AT1G79080 29751917..29753802 score=-0.212068663973952
ASE AT1G79090 29754136..29758080 score=0.422239799862352
ASE AT1G79110 29764059..29765480 score=0.814412512337865
ASE AT1G79120 29772055..29773644 score=-0.615447176050675
ASE AT1G79150 29777579..29782816 score=-1.23395005862947
ASE AT1G79160 29784642..29785427 score=-0.108841102887860
ASE AT1G79180 29791456..29792590 score=-0.203945966968589
ASE AT1G79190 29793532..29799011 score=-0.506175418443474
ASE AT1G79220 29803841..29805388 score=0.699438784205719
ASE AT1G79230 29805633..29808725 score=1.98587550205297
ASE AT1G79330 29843643..29845006 score=-0.202715817975369
ASE AT1G79390 29868220..29869189 score=-0.540624756568297
ASE AT1G79440 29887333..29892225 score=0.457147933256078
ASE AT1G79480 29902764..29904422 score=-0.999336489725661
ASE AT1G79490 29905377..29908056 score=-1.10944958857997
ASE AT1G79500 29908490..29911407 score=-1.09836715872266
ASE AT1G79540 29924999..29927524 score=-0.336069447079632
ASE AT1G79550 29928926..29931393 score=-0.892406869106873
ASE AT1G79560 29931683..29937420 score=-0.369220749755409
ASE AT1G79570 29937528..29942391 score=0.489538055990668
ASE AT1G79640 29972137..29975941 score=-2.03137041776949
ASE AT1G79650 29977063..29980128 score=-0.131822858109721
ASE AT1G79660 29980809..29981544 score=2.21486324399985
ASE AT1G79670 29981721..29984163 score=-0.603609470789083
ASE AT1G79720 30002072..30003752 score=-0.368008835807277
ASE AT1G79820 30027398..30032237 score=0.56846769829971
ASE AT1G79840 30042421..30045869 score=-0.498421012791969
ASE AT1G79860 30047092..30049006 score=0.339142601032827
ASE AT1G79915 30062295..30063346 score=-1.38924340236606
ASE AT1G79920 30063545..30067592 score=0.919699046761005
ASE AT1G80100 30138720..30139492 score=1.73777648558048
ASE AT1G80190 30164381..30165974 score=-0.462643269140999
ASE AT1G80200 30167304..30167843 score=-1.47439264245919
ASE AT1G80210 30168021..30170623 score=0.379978133466008
ASE AT1G80230 30174509..30175969 score=-0.787725596545368
ASE AT1G80240 30176323..30177704 score=0.741915087757188
ASE AT1G80270 30185879..30188309 score=1.26004895719657
ASE AT1G80280 30188480..30191445 score=-1.07015853961893
ASE AT1G80290 30193228..30194554 score=1.67322960437387
ASE AT1G80300 30196830..30199369 score=0.458353871640844
ASE AT1G80310 30199559..30201412 score=1.01057313359964
ASE AT1G80330 30203052..30204416 score=-0.103980070193155
ASE AT1G80340 30205591..30207056 score=0.385057725690776
ASE AT1G80380 30222171..30224842 score=-0.995731053651773
ASE AT1G80400 30230076..30232282 score=-0.290975908034121
ASE AT1G80460 30251672..30253862 score=-0.26231794373011
ASE AT1G80480 30263004..30265501 score=2.47735432097481
ASE AT1G80490 30265824..30271868 score=1.11756647138314
ASE AT1G80530 30282870..30285169 score=-0.0281700640904107
ASE AT1G80560 30292671..30295137 score=1.08251628788670
ASE AT1G80570 30295278..30297258 score=-0.905493314864704
ASE AT1G80580 30298469..30299083 score=1.06173444197109
ASE AT1G80590 30301166..30302019 score=-0.92281220815092
ASE AT1G80600 30303413..30305427 score=1.24621319414055
ASE AT1G80610 30305680..30308892 score=0.172308864029086
ASE AT1G80640 30316585..30319200 score=-1.41281153250194
ASE AT1G80650 30319542..30320682 score=0.47930980063927
ASE AT1G80680 30328900..30333467 score=-0.438028564648032
ASE AT1G80710 30338910..30340641 score=-0.17046279611163
ASE AT1G80740 30347274..30351885 score=-0.349486482208115
ASE AT1G80750 30353691..30355336 score=-0.843876779063285
ASE AT1G80760 30355833..30357058 score=-1.05217691182409
ASE AT1G80770 30360138..30362790 score=-0.600971756925158
ASE AT1G80820 30375474..30377536 score=-0.244749933808067
ASE AT1G80830 30377866..30380516 score=1.02039293875243
ASE AT1G80870 30397019..30399162 score=-1.09169809579209
ASE AT1G80880 30400110..30401796 score=-0.867618028281084
ASE AT1G80900 30403100..30405194 score=0.073394447514426
ASE AT1G80910 30405629..30408336 score=1.31656634010172
ASE AT1G80930 30410343..30414555 score=1.80576743435673
ASE AT1G80940 30415721..30416974 score=-0.274118803032938
ASE AT1G80950 30417475..30419959 score=-0.500284144233997
ASE AT1G80960 30420733..30422973 score=-1.35115648809590
