# Supplementary material for: Whole genome transcriptome polymorphisms in Arabidopsis thaliana
Source: Genome Biol. 2008 Nov 24;9(11):R165. doi: 10.1186/gb-2008-9-11-r165 (PMC2614497; doi:10.1186/gb-2008-9-11-r165)
Supplement: Additional data file 4 — Genome tracks of SFPs, indels, expression variation, ASE, splicing variation and transcribed fragment variation. [file gb-2008-9-11-r165-S4.tgz › ASE_chr2.txt]

#11/17/08
#gBrowser annotation for allele specific expression.


[ASE]
glyph= xyplot
graph_type = boxes
bump=1
fgcolor = red
bgcolor = red
height = 25
min_score=-5
max_score=5
label = 0
key = Allele Specific Expression d score 


reference=Chr2
ASE AT2G01050 68369..69815 score=-0.28002801248717
ASE AT2G01070 75536..77703 score=1.32205989759454
ASE AT2G01090 80010..81161 score=0.220060057861628
ASE AT2G01100 81763..83190 score=0.212797563104324
ASE AT2G01110 83543..85178 score=1.30425919769728
ASE AT2G01130 88910..94614 score=0.364547708446298
ASE AT2G01150 100643..101469 score=0.99768118923612
ASE AT2G01180 106962..108735 score=-0.284416183243054
ASE AT2G01190 115052..117553 score=0.43771979038419
ASE AT2G01240 128441..129231 score=-1.46106696157053
ASE AT2G01275 142556..144373 score=-0.412582966956433
ASE AT2G01280 146158..148641 score=-0.303782069159868
ASE AT2G01290 149090..150312 score=0.957961110981793
ASE AT2G01320 154267..158166 score=-0.702210167122314
ASE AT2G01330 158309..160763 score=-1.06211694139538
ASE AT2G01390 172248..174022 score=0.921549219057228
ASE AT2G01400 174294..174977 score=-1.48571176451911
ASE AT2G01410 175624..176241 score=0.794922823881661
ASE AT2G01430 187814..190259 score=0.312623741548226
ASE AT2G01440 194101..199034 score=0.313884373066791
ASE AT2G01470 211985..214437 score=0.635623843000212
ASE AT2G01490 221317..223257 score=-0.59601994729617
ASE AT2G01510 230781..232492 score=-0.640704672820286
ASE AT2G01620 278123..279217 score=-0.414032808963540
ASE AT2G01650 284750..286376 score=-0.564953620221221
ASE AT2G01660 290688..292538 score=0.234380757559631
ASE AT2G01670 296521..298014 score=-0.0410350468504403
ASE AT2G01690 308738..313678 score=0.146047223783538
ASE AT2G01710 315731..316856 score=0.223516548049383
ASE AT2G01720 317102..320225 score=1.57371951564306
ASE AT2G01730 320505..323818 score=-0.618437669342456
ASE AT2G01735 324541..326033 score=-1.59907698537819
ASE AT2G01740 326141..327773 score=-0.352206775813882
ASE AT2G01750 328346..332077 score=-0.529649657970238
ASE AT2G01755 332216..332744 score=-0.425031015898283
ASE AT2G01760 332954..334606 score=-0.110556058276303
ASE AT2G01770 334778..336363 score=-2.13534822425645
ASE AT2G01780 338024..339838 score=-0.895378358122444
ASE AT2G01790 341499..342387 score=-0.441061046953743
ASE AT2G01810 347543..350117 score=-1.31930196717028
ASE AT2G01820 357538..360659 score=1.95817063425291
ASE AT2G01830 363005..367354 score=-1.35092270425934
ASE AT2G01890 396821..399144 score=1.02478685189918
ASE AT2G01900 405996..408934 score=-0.611972439243121
ASE AT2G01905 410322..415188 score=-1.29752819533134
ASE AT2G01910 417173..420536 score=0.876184944197337
ASE AT2G01918 424160..425666 score=1.16511623123479
ASE AT2G01930 427203..428743 score=0.763787891423988
ASE AT2G01950 440839..444226 score=-0.102219791514387
ASE AT2G01960 450418..451740 score=-0.159491873660666
ASE AT2G01980 457046..463258 score=-0.374869786217620
ASE AT2G02020 479122..481124 score=-1.18494228555001
ASE AT2G02030 482366..483687 score=-0.505976087131185
ASE AT2G02040 487453..489774 score=-0.110200108583210
ASE AT2G02060 495689..499491 score=-0.548433870509873
ASE AT2G02130 540023..540476 score=1.85419834486294
ASE AT2G02150 547305..552211 score=0.706793797418212
ASE AT2G02160 553172..556062 score=1.02376660804982
ASE AT2G02170 556597..558676 score=-0.108685149364256
ASE AT2G02220 584078..587079 score=-0.317895459948471
ASE AT2G02230 590407..591570 score=1.35533938749222
ASE AT2G02240 592417..593586 score=0.333158008027601
ASE AT2G02300 606425..607816 score=0.0693316285183083
ASE AT2G02320 610474..611702 score=0.198902669698618
ASE AT2G02380 627031..628641 score=-2.6550619044487
ASE AT2G02400 631417..632378 score=0.439129884441677
ASE AT2G02440 638001..639250 score=-3.21023262736093
ASE AT2G02450 648143..650764 score=-0.910463901015294
ASE AT2G02480 660744..665538 score=-1.33181175254071
ASE AT2G02500 670895..673110 score=-0.0557238864514084
ASE AT2G02510 673450..674684 score=-1.23712543872392
ASE AT2G02550 687447..688683 score=-1.56993754917380
ASE AT2G02570 698369..700846 score=0.81611459050954
ASE AT2G02580 701958..703396 score=-0.974893678203776
ASE AT2G02590 704986..706601 score=-0.56165415177375
ASE AT2G02630 723651..725459 score=-0.871638744708499
ASE AT2G02690 750532..751797 score=-2.65318720461981
ASE AT2G02700 756461..757887 score=-0.0889855206653634
ASE AT2G02710 758761..760735 score=2.21332860902401
ASE AT2G02720 763003..764364 score=0.237468124044752
ASE AT2G02730 765057..767389 score=0.0374648899658586
ASE AT2G02740 769387..771011 score=0.138761445288697
ASE AT2G02750 771445..773510 score=-1.32661174495418
ASE AT2G02760 773767..775259 score=1.72629641902312
ASE AT2G02770 776433..779711 score=-2.13216870201241
ASE AT2G02780 781879..784534 score=-0.277813069512601
ASE AT2G02790 787914..790817 score=0.197126963593507
ASE AT2G02820 804206..806430 score=0.342207528537476
ASE AT2G02835 820436..821084 score=0.606227110537158
ASE AT2G02870 837841..840039 score=0.445176127732169
ASE AT2G02890 843930..846587 score=0.492166622415716
ASE AT2G02910 847340..849577 score=-2.25796768954858
ASE AT2G03050 899709..900801 score=-0.149703383874798
ASE AT2G03060 901656..903937 score=-0.690176298492882
ASE AT2G03070 905620..908956 score=-0.600028193058081
ASE AT2G03090 916915..918421 score=-0.0143583084449112
ASE AT2G03140 942004..949821 score=-0.303600211408180
ASE AT2G03150 951923..959023 score=0.081758147111647
ASE AT2G03160 959652..960212 score=0.413962215068376
ASE AT2G03170 961340..961616 score=0.823725921589402
ASE AT2G03200 966581..967821 score=-1.16226378922764
ASE AT2G03220 970344..972373 score=-0.19629210101621
ASE AT2G03250 982224..986485 score=-0.309304779685064
ASE AT2G03260 987937..992313 score=-0.397568323061216
ASE AT2G03290 1000288..1000539 score=-0.387938251001281
ASE AT2G03330 1008513..1013947 score=-0.429194085540136
ASE AT2G03340 1014366..1016985 score=0.738571447465281
ASE AT2G03350 1019646..1021160 score=1.14661394992196
ASE AT2G03360 1022305..1023390 score=-0.288027870482792
ASE AT2G03370 1024947..1026957 score=-0.139538431496294
ASE AT2G03380 1028300..1030272 score=-1.08002056038843
ASE AT2G03390 1030456..1032535 score=1.24627040919529
ASE AT2G03410 1033725..1035979 score=-0.288280463068611
ASE AT2G03430 1036075..1037569 score=-0.141755068552978
ASE AT2G03450 1041385..1043535 score=-0.559725883978034
ASE AT2G03470 1045458..1047654 score=0.879392437526452
ASE AT2G03505 1064278..1065292 score=0.0256942450848985
ASE AT2G03510 1066704..1069052 score=1.41821188871962
ASE AT2G03530 1071593..1073485 score=-0.194999123846634
ASE AT2G03540 1073745..1074468 score=0.431740653200772
ASE AT2G03550 1077098..1077953 score=1.24760351145635
ASE AT2G03560 1079999..1081992 score=-0.648631353858142
ASE AT2G03640 1104347..1106748 score=1.62967339043093
ASE AT2G03680 1120789..1121831 score=0.519979507160119
ASE AT2G03690 1122129..1123137 score=-0.356368676627522
ASE AT2G03730 1137612..1140102 score=0.518741034906928
ASE AT2G03760 1149599..1150628 score=-0.393469674528596
ASE AT2G03770 1151032..1151814 score=-0.419222464996434
ASE AT2G03780 1152499..1154237 score=-0.312283956547746
ASE AT2G03810 1162853..1164518 score=0.198249416832101
ASE AT2G03840 1173219..1173971 score=0.0842645409841032
ASE AT2G03870 1180001..1181206 score=1.18522619626943
ASE AT2G03880 1181571..1183491 score=-1.62041087187216
ASE AT2G03980 1259414..1262409 score=-0.451679236122908
ASE AT2G04020 1274457..1275455 score=-0.379925875765461
ASE AT2G04025 1276777..1277716 score=-0.892726879803103
ASE AT2G04050 1337619..1339241 score=1.33166951588917
ASE AT2G04060 1342192..1343364 score=0.0520190113877933
ASE AT2G04070 1354048..1355559 score=-0.926584735295479
ASE AT2G04160 1401298..1407456 score=0.942650286118212
ASE AT2G04220 1445401..1446319 score=0.103073481764022
ASE AT2G04230 1446947..1449012 score=0.403083840669313
ASE AT2G04240 1461701..1462903 score=0.0552020186206395
ASE AT2G04270 1474676..1479999 score=-0.698806796208527
ASE AT2G04280 1480580..1482001 score=0.825028993286245
ASE AT2G04300 1493044..1496899 score=0.161382416541284
ASE AT2G04360 1519398..1521014 score=0.158160533561969
ASE AT2G04440 1541519..1542649 score=0.155214675349052
ASE AT2G04450 1543340..1545386 score=-1.63113561918379
ASE AT2G04495 1564176..1565072 score=1.10217349398063
ASE AT2G04500 1568279..1570076 score=-0.228500054871548
ASE AT2G04540 1581451..1584609 score=-0.60319212048334
ASE AT2G04550 1588402..1589924 score=-0.773748105277551
ASE AT2G04570 1594685..1596276 score=0.809890730696278
ASE AT2G04580 1599707..1600817 score=-1.20662389467534
ASE AT2G04620 1610503..1612855 score=-1.90626493000971
ASE AT2G04650 1621829..1624561 score=-0.546525495089066
ASE AT2G04680 1640305..1641995 score=-1.25015498587580
ASE AT2G04700 1646907..1648470 score=6.78127548362832
ASE AT2G04740 1657126..1659659 score=-0.339499940932038
ASE AT2G04795 1683090..1683404 score=-0.684249217026422
ASE AT2G04800 1687264..1687606 score=-0.181623940385511
ASE AT2G04810 1688773..1689859 score=-0.220884293544407
ASE AT2G04840 1697059..1698132 score=-0.335577763730270
ASE AT2G04860 1706804..1708492 score=-1.14080502618724
ASE AT2G04890 1720593..1722309 score=0.748640212631587
ASE AT2G04920 1726148..1727172 score=-0.205624245287519
ASE AT2G04930 1733637..1734455 score=-1.08231948367718
ASE AT2G05030 1781913..1782355 score=-0.0198794639520107
ASE AT2G05100 1823283..1824267 score=0.312425592762966
ASE AT2G05120 1841934..1846819 score=-0.0949490230143112
ASE AT2G05170 1869912..1873755 score=-0.116146511548481
ASE AT2G05180 1875380..1876389 score=-0.490473162619757
ASE AT2G05210 1891033..1894231 score=-1.66262142572232
ASE AT2G05290 1925279..1926616 score=0.326044395277716
ASE AT2G05320 1936039..1937356 score=-0.601604665746549
ASE AT2G05330 1938797..1939375 score=-1.39845899128827
ASE AT2G05350 1950510..1954669 score=-0.417570414396827
ASE AT2G05370 1960773..1961163 score=-0.983951660844077
ASE AT2G05380 1966828..1967880 score=2.12790018872424
ASE AT2G05400 1975059..1976441 score=-0.42887591130107
ASE AT2G05410 1977507..1978320 score=-0.661469986687519
ASE AT2G05420 1984095..1985296 score=0.257884078192603
ASE AT2G05430 1985993..1987113 score=0.318189562516263
ASE AT2G05530 2029728..2030353 score=-1.25599657165049
ASE AT2G05590 2067128..2069112 score=-0.339699341955091
ASE AT2G05600 2072739..2073458 score=-1.48130406769391
ASE AT2G05630 2083002..2084779 score=1.62983627457672
ASE AT2G05710 2141402..2146491 score=1.65423048818227
ASE AT2G05720 2147196..2148090 score=-2.24580684993265
ASE AT2G05752 2169337..2170478 score=-1.10511332334973
ASE AT2G05755 2170868..2173723 score=-1.55845229248203
ASE AT2G05760 2180918..2183845 score=0.7646318660727
ASE AT2G05790 2199287..2201431 score=1.57285702209171
ASE AT2G05810 2214191..2217123 score=-1.23740299725966
ASE AT2G05830 2229587..2231872 score=0.192042614969582
ASE AT2G05840 2234178..2236222 score=0.58846312726766
ASE AT2G05970 2308704..2309742 score=-0.53923066109816
ASE AT2G05990 2322279..2325103 score=-1.36518365635342
ASE AT2G06000 2327737..2329642 score=-0.0465626278657101
ASE AT2G06010 2336819..2338803 score=0.398090709555118
ASE AT2G06020 2342581..2346177 score=-0.602079922420234
ASE AT2G06025 2348153..2352050 score=0.642384004879356
ASE AT2G06040 2352273..2355539 score=-0.487440955884941
ASE AT2G06050 2359248..2362258 score=-1.33755025641541
ASE AT2G06120 2383127..2384644 score=-1.24902235091255
ASE AT2G06140 2393500..2394756 score=-1.06717420928965
ASE AT2G06200 2426283..2427111 score=-0.840770407294162
ASE AT2G06230 2440443..2440717 score=-0.627525803562388
ASE AT2G06420 2538839..2540288 score=-1.50626058656177
ASE AT2G06500 2580837..2583189 score=-0.506673650474097
ASE AT2G06775 2705833..2706119 score=0.198005210805872
ASE AT2G06820 2726658..2727338 score=0.456286103790408
ASE AT2G06845 2755115..2755980 score=0.936610126349549
ASE AT2G06860 2766436..2771892 score=-0.989898456451242
ASE AT2G06990 2895025..2901016 score=-0.859789832658706
ASE AT2G07020 2908574..2911181 score=-1.00997812342207
ASE AT2G07040 2916580..2918893 score=-0.156259027765617
ASE AT2G07050 2924560..2930543 score=-1.35525595685575
ASE AT2G07190 2987368..2988847 score=-1.37031890392554
ASE AT2G07240 3007107..3012118 score=-0.593098739616988
ASE AT2G07280 3026417..3029018 score=0.310907326679655
ASE AT2G07290 3029559..3030006 score=0.573779441461829
ASE AT2G07310 3034862..3036365 score=-0.404667906505517
ASE AT2G07320 3037438..3042836 score=-0.664690958175088
ASE AT2G07360 3047395..3057153 score=0.804857331584916
ASE AT2G07520 3135141..3135716 score=-0.690254787513754
ASE AT2G07560 3170016..3173980 score=-0.336495081566105
ASE AT2G07680 3515981..3522429 score=-1.10448284784489
ASE AT2G07690 3523167..3527375 score=-0.0718844032879278
ASE AT2G07740 3570281..3571490 score=-0.755182337864024
ASE AT2G07750 3577332..3580406 score=-0.587116287683001
ASE AT2G07760 3584451..3586226 score=-1.78993172473037
ASE AT2G09910 3760606..3762923 score=0.580202549439577
ASE AT2G10090 3830640..3830890 score=1.01376139746244
ASE AT2G10440 4020959..4025073 score=-1.41722367161966
ASE AT2G10608 4152887..4153217 score=-2.29425428035978
ASE AT2G10850 4283410..4284568 score=0.253696490278023
ASE AT2G10965 4330862..4331991 score=-0.0427316167465051
ASE AT2G10970 4340054..4340588 score=0.761689887791423
ASE AT2G10980 4343405..4344352 score=0.536396425052567
ASE AT2G11010 4369595..4372888 score=-0.966592994658071
ASE AT2G11200 4459135..4459420 score=0.549606855136799
ASE AT2G11462 4596930..4597433 score=0.475937419376168
ASE AT2G11490 4611389..4611936 score=-0.440199248713578
ASE AT2G11520 4625725..4628583 score=0.0473999440839048
ASE AT2G11810 4750460..4753683 score=0.116675141113030
ASE AT2G12400 5012039..5015376 score=-0.487402357970863
ASE AT2G12550 5122042..5125619 score=-1.10577804229683
ASE AT2G12646 5174145..5175831 score=-0.506164112792488
ASE AT2G12875 5296510..5298520 score=-0.670533774612517
ASE AT2G12900 5301008..5302464 score=-0.54679085438071
ASE AT2G12935 5322133..5323110 score=-2.47744343716434
ASE AT2G13100 5397406..5398927 score=-0.480220348695579
ASE AT2G13125 5422993..5423251 score=1.03106659300279
ASE AT2G13290 5518843..5520291 score=0.0846156952493542
ASE AT2G13295 5521422..5521655 score=-0.489894819816536
ASE AT2G13350 5543530..5544933 score=0.00025943246194797
ASE AT2G13360 5546456..5548325 score=6.83824341439939
ASE AT2G13370 5551368..5563411 score=0.00296663446491137
ASE AT2G13500 5635098..5635507 score=-0.398346919322758
ASE AT2G13510 5637140..5638173 score=-0.488983168120187
ASE AT2G13540 5644041..5649869 score=0.231819848643262
ASE AT2G13550 5655629..5656839 score=-2.14153820684395
ASE AT2G13600 5678796..5680612 score=-0.89138783898466
ASE AT2G13610 5680827..5682854 score=-0.537482244512557
ASE AT2G13620 5685098..5687650 score=0.313420812285217
ASE AT2G13650 5694679..5697774 score=-0.63435026488365
ASE AT2G13820 5781233..5783307 score=-0.805258402788663
ASE AT2G13975 5872024..5872527 score=0.504883435833655
ASE AT2G13980 5876940..5877406 score=-1.9781900958783
ASE AT2G14050 5916291..5920868 score=-1.2008329122739
ASE AT2G14060 5921654..5922824 score=-0.315691979974737
ASE AT2G14080 5932342..5936584 score=-0.302817977702021
ASE AT2G14095 5939597..5940808 score=-0.540545866577205
ASE AT2G14110 5959061..5960152 score=-0.217395047650377
ASE AT2G14120 5960384..5967190 score=-0.623139453450636
ASE AT2G14170 5984484..5988924 score=-0.129352618954730
ASE AT2G14210 6025888..6030849 score=-1.89672162104278
ASE AT2G14290 6064413..6065543 score=-1.05293484099395
ASE AT2G14390 6118028..6118963 score=-0.795662079234996
ASE AT2G14440 6150161..6152331 score=-1.32115956295833
ASE AT2G14520 6189289..6191709 score=0.870935953070563
ASE AT2G14530 6194530..6197419 score=1.08242285977692
ASE AT2G14560 6221059..6222753 score=-1.27715570559394
ASE AT2G14570 6228936..6230973 score=-0.870110536401932
ASE AT2G14590 6235929..6236768 score=1.59107842977704
ASE AT2G14620 6251965..6253153 score=-0.77388771638173
ASE AT2G14700 6299550..6302047 score=0.165365010076999
ASE AT2G14710 6305846..6307134 score=0.137427798162777
ASE AT2G14720 6307597..6311409 score=1.62211552589114
ASE AT2G14760 6328940..6330361 score=0.0113689124540565
ASE AT2G14800 6362376..6363640 score=-0.421616293168391
ASE AT2G14835 6374016..6378080 score=2.78256541703776
ASE AT2G14910 6413571..6416083 score=1.26092756846418
ASE AT2G14920 6425412..6426282 score=-0.205589452913634
ASE AT2G15020 6498557..6500350 score=-1.20143525747694
ASE AT2G15050 6525956..6526277 score=-0.176870422834845
ASE AT2G15080 6540839..6543957 score=-0.132587020909894
ASE AT2G15090 6549372..6550956 score=0.74613020737094
ASE AT2G15240 6622632..6626010 score=-0.811181860945198
ASE AT2G15260 6637989..6640974 score=-1.08293166473640
ASE AT2G15280 6647268..6649323 score=-0.367263658734936
ASE AT2G15290 6649427..6651081 score=0.0944592664297005
ASE AT2G15300 6656768..6659041 score=0.351236924019636
ASE AT2G15310 6660878..6662375 score=-0.842289491898087
ASE AT2G15325 6676742..6677264 score=-0.574919072775129
ASE AT2G15370 6705214..6706792 score=-0.167382917273415
ASE AT2G15390 6716511..6718201 score=-0.638786766360073
ASE AT2G15400 6720013..6721616 score=-0.195231645333978
ASE AT2G15420 6731659..6735251 score=-0.439020622270832
ASE AT2G15440 6750875..6751849 score=-0.95683373260717
ASE AT2G15520 6777931..6779263 score=0.130543799590556
ASE AT2G15530 6780123..6784229 score=0.368838247917983
ASE AT2G15550 6790405..6792108 score=-0.538649763741854
ASE AT2G15560 6795027..6797161 score=-0.395505314286373
ASE AT2G15570 6798485..6799926 score=0.252969138920991
ASE AT2G15580 6804711..6805949 score=0.0845248533594601
ASE AT2G15590 6809018..6809553 score=-2.19579527483233
ASE AT2G15610 6813128..6813440 score=-0.759920108887101
ASE AT2G15620 6817586..6819908 score=-0.124813333864110
ASE AT2G15630 6821614..6823439 score=0.458760159649511
ASE AT2G15660 6831726..6832633 score=-0.159642652025559
ASE AT2G15690 6838717..6840811 score=0.171030597659337
ASE AT2G15695 6840997..6843480 score=0.161973770422737
ASE AT2G15710 6849730..6852143 score=-1.49232051377004
ASE AT2G15740 6863922..6864801 score=0.621112932259518
ASE AT2G15750 6870004..6871134 score=-0.440135013819538
ASE AT2G15760 6872713..6873770 score=-0.71038791812566
ASE AT2G15770 6878378..6879304 score=-0.395268269599331
ASE AT2G15800 6887989..6889708 score=-0.63840078264314
ASE AT2G15880 6925199..6927387 score=1.57640331254173
ASE AT2G15890 6927907..6929039 score=1.45286538181921
ASE AT2G15900 6934526..6939305 score=0.138718136041101
ASE AT2G15910 6939834..6942402 score=1.14894049278667
ASE AT2G15960 6954457..6954707 score=-0.861430314755691
ASE AT2G15980 6958470..6959902 score=-2.54258360211071
ASE AT2G16015 6977461..6977882 score=1.11660226035172
ASE AT2G16030 6980839..6981948 score=-0.961309379714139
ASE AT2G16060 6989807..6990571 score=-1.21526841839145
ASE AT2G16120 7003845..7005505 score=0.38542696381085
ASE AT2G16140 7013343..7015246 score=0.377547812824907
ASE AT2G16230 7043116..7045396 score=-2.47232549051950
ASE AT2G16250 7047684..7049992 score=-0.605717972172786
ASE AT2G16270 7052678..7055348 score=-0.574130007546435
ASE AT2G16280 7058014..7059898 score=1.44339357461410
ASE AT2G16370 7088934..7091478 score=-0.546946909230996
ASE AT2G16440 7133452..7137755 score=-0.746709776020966
ASE AT2G16485 7150463..7152277 score=-0.631032176609308
ASE AT2G16505 7164395..7164766 score=-1.01009865815113
ASE AT2G16510 7166715..7167905 score=1.23342211678855
ASE AT2G16600 7208029..7208609 score=1.47593648742312
ASE AT2G16630 7216364..7218048 score=-0.0636268079875797
ASE AT2G16640 7218201..7222187 score=-0.89639019859039
ASE AT2G16660 7225803..7228604 score=-0.676746715368334
ASE AT2G16676 7237989..7238308 score=0.542134938706529
ASE AT2G16710 7255297..7257327 score=-0.507546280813306
ASE AT2G16750 7278212..7281726 score=0.0431523484962499
ASE AT2G16780 7288545..7290658 score=-0.267240602572943
ASE AT2G16790 7291091..7292278 score=-2.62053544536168
ASE AT2G16800 7292816..7294419 score=0.488789297563978
ASE AT2G16810 7294665..7296008 score=-2.05160772441808
ASE AT2G16850 7308711..7310423 score=0.395469596814673
ASE AT2G16860 7311033..7313728 score=-0.371827252428814
ASE AT2G16870 7315162..7318733 score=-0.652934141332859
ASE AT2G16880 7319341..7321576 score=-0.724499855961167
ASE AT2G16930 7348206..7349333 score=0.324765474333858
ASE AT2G16990 7390150..7394826 score=0.427618115489133
ASE AT2G17000 7396369..7399160 score=-0.879317995794176
ASE AT2G17010 7399964..7403025 score=-1.40285493491273
ASE AT2G17020 7403432..7405861 score=-0.100191568014162
ASE AT2G17030 7406191..7407979 score=-0.635513888434118
ASE AT2G17033 7408208..7410683 score=-0.580302638595735
ASE AT2G17040 7414224..7415263 score=-0.399141130672757
ASE AT2G17050 7417938..7422644 score=-0.240543609356813
ASE AT2G17060 7429637..7433882 score=-0.8593305053489
ASE AT2G17070 7437995..7438534 score=0.0440883120297718
ASE AT2G17090 7442284..7444331 score=-1.63357156380212
ASE AT2G17110 7450089..7453036 score=1.51099293480442
ASE AT2G17120 7466135..7467806 score=0.270271157909132
ASE AT2G17230 7501629..7503063 score=-0.0986884549133375
ASE AT2G17240 7505202..7506255 score=0.763947273752489
ASE AT2G17250 7506636..7510158 score=-0.346612315324787
ASE AT2G17260 7511830..7515421 score=-0.92981442389804
ASE AT2G17265 7515665..7516791 score=1.23708063372423
ASE AT2G17270 7517179..7519405 score=-1.19844317095518
ASE AT2G17280 7520283..7521951 score=-0.0169501873412901
ASE AT2G17290 7523568..7526529 score=0.279243843594153
ASE AT2G17305 7534756..7535868 score=1.33957208784888
ASE AT2G17320 7540622..7542950 score=0.0317642143271325
ASE AT2G17360 7553568..7555352 score=0.822982660732949
ASE AT2G17370 7556870..7559195 score=-0.3488018860091
ASE AT2G17380 7560073..7562082 score=2.30135715506337
ASE AT2G17390 7562728..7565069 score=0.914767498687261
ASE AT2G17410 7566159..7570797 score=0.629088179670026
ASE AT2G17420 7571489..7573517 score=2.36081907336338
ASE AT2G17430 7575106..7577887 score=0.527470713227955
ASE AT2G17440 7578419..7580754 score=0.699198747010746
ASE AT2G17442 7581160..7582091 score=-3.51771147083892
ASE AT2G17470 7591689..7595064 score=-0.662240970016477
ASE AT2G17540 7637695..7638876 score=-0.417409248445447
ASE AT2G17550 7641395..7644890 score=0.40736071848858
ASE AT2G17560 7649256..7650532 score=1.30097336641918
ASE AT2G17570 7651123..7653279 score=-0.166585112812591
ASE AT2G17580 7653560..7657260 score=-0.151433343029273
ASE AT2G17590 7658427..7660191 score=-1.69555245556474
ASE AT2G17600 7661605..7663278 score=-0.826076185617702
ASE AT2G17630 7673818..7675083 score=0.439117198965824
ASE AT2G17640 7675193..7677523 score=-0.76153319730743
ASE AT2G17650 7678133..7680049 score=-1.20158311605256
ASE AT2G17670 7681448..7683210 score=1.04590791467737
ASE AT2G17680 7686078..7687370 score=0.924745183868803
ASE AT2G17870 7771058..7772204 score=0.607355883184411
ASE AT2G17890 7776970..7779649 score=-0.555199675204592
ASE AT2G17900 7780437..7783748 score=-1.19180204841397
ASE AT2G17930 7791423..7809290 score=0.192041777974908
ASE AT2G18090 7871454..7874799 score=-0.724717187234787
ASE AT2G18110 7879912..7880961 score=3.11071802607346
ASE AT2G18120 7883704..7884539 score=-0.323265822234352
ASE AT2G18130 7886398..7890993 score=-0.503314522091278
ASE AT2G18170 7914898..7916945 score=-1.0133321545659
ASE AT2G18180 7918230..7920632 score=-0.968696322867078
ASE AT2G18193 7924587..7926300 score=1.79747666874302
ASE AT2G18210 7932417..7932928 score=1.48011284435421
ASE AT2G18220 7935444..7938858 score=-0.601119045901633
ASE AT2G18280 7953191..7955377 score=-0.00405860654703080
ASE AT2G18290 7955561..7957399 score=-1.15011270581183
ASE AT2G18300 7959810..7961637 score=0.98569278668144
ASE AT2G18340 7976428..7977993 score=-0.804977345068683
ASE AT2G18400 7996628..7997651 score=-0.78093929793144
ASE AT2G18410 7997843..7999806 score=-0.133830280680206
ASE AT2G18440 8002974..8003917 score=5.48719078961427
ASE AT2G18450 8004502..8007873 score=-0.728978616815901
ASE AT2G18480 8016718..8018283 score=0.61700850030771
ASE AT2G18620 8085421..8086301 score=1.0384361721554
ASE AT2G18670 8100415..8101806 score=0.832046107047007
ASE AT2G18690 8104490..8105622 score=-0.107126128242702
ASE AT2G18730 8126010..8128975 score=-0.965319401588229
ASE AT2G18760 8136228..8140559 score=-1.12427406744117
ASE AT2G18790 8146951..8151439 score=0.832221398703082
ASE AT2G18800 8152206..8153296 score=-0.393468709797569
ASE AT2G18870 8174774..8175508 score=0.650063092072877
ASE AT2G18876 8176742..8179542 score=-0.371538613968273
ASE AT2G18900 8195358..8199552 score=0.141233541457890
ASE AT2G18980 8240428..8242314 score=-0.730268552836285
ASE AT2G19050 8260519..8262564 score=-0.315461157226622
ASE AT2G19080 8269824..8271977 score=0.268992061669767
ASE AT2G19110 8286015..8293487 score=0.00697241975598146
ASE AT2G19130 8300778..8303328 score=-0.617638324214305
ASE AT2G19190 8333162..8337011 score=-0.724136819280849
ASE AT2G19200 8340335..8341647 score=-0.651376994806198
ASE AT2G19220 8347795..8349218 score=-1.18850150425055
ASE AT2G19230 8352407..8354429 score=-2.156996127197
ASE AT2G19240 8356606..8359627 score=-0.956245825942037
ASE AT2G19260 8363236..8367205 score=-1.07350042531778
ASE AT2G19270 8367316..8368877 score=-0.253450557164771
ASE AT2G19280 8369525..8372940 score=-2.11322981522181
ASE AT2G19360 8385746..8390388 score=-1.09709151428183
ASE AT2G19390 8396909..8404932 score=-0.94289441405552
ASE AT2G19410 8412017..8416079 score=-0.439332891933306
ASE AT2G19430 8422244..8424872 score=-1.43956134090104
ASE AT2G19500 8451425..8454386 score=-0.592804869798937
ASE AT2G19530 8467108..8468699 score=-0.670597035389537
ASE AT2G19560 8472860..8476161 score=-0.644500355138865
ASE AT2G19570 8477666..8478713 score=-0.751321341695827
ASE AT2G19580 8479323..8479707 score=-0.574907028316712
ASE AT2G19590 8483112..8484572 score=-0.433911714212822
ASE AT2G19600 8486331..8490885 score=-0.689987800996739
ASE AT2G19650 8500559..8502838 score=-1.08126073774058
ASE AT2G19660 8503828..8505709 score=-1.32582974433396
ASE AT2G19670 8506267..8508146 score=0.0410268867577932
ASE AT2G19680 8509069..8509880 score=-0.948645379601059
ASE AT2G19700 8512058..8512477 score=-1.44600464811356
ASE AT2G19710 8513288..8517023 score=0.121196069180089
ASE AT2G19740 8520612..8521558 score=1.56160574297572
ASE AT2G19800 8538130..8540452 score=-0.764845005204223
ASE AT2G19820 8560669..8560856 score=-0.415477190614218
ASE AT2G19880 8588473..8592518 score=0.173445096708843
ASE AT2G19890 8594316..8596626 score=-0.169193341044200
ASE AT2G19900 8599194..8602535 score=-0.799569702309468
ASE AT2G19910 8602934..8607820 score=-0.721497223201325
ASE AT2G20000 8639192..8644312 score=0.509488112161213
ASE AT2G20010 8644890..8648488 score=-0.55493541463719
ASE AT2G20020 8651553..8654155 score=0.568632948246814
ASE AT2G20040 8656607..8659505 score=0.579429725032593
ASE AT2G20050 8659820..8661229 score=0.402758892199258
ASE AT2G20060 8666135..8668422 score=0.712116714182742
ASE AT2G20070 8669116..8669644 score=-0.431900202360599
ASE AT2G20080 8670060..8671958 score=-0.579941273922348
ASE AT2G20100 8685298..8689086 score=-0.579095416607591
ASE AT2G20110 8691581..8694265 score=0.906667775057062
ASE AT2G20142 8703037..8703594 score=0.143450523841990
ASE AT2G20150 8705268..8705521 score=0.666393520566676
ASE AT2G20190 8718701..8726028 score=-0.359903883250035
ASE AT2G20360 8793067..8796529 score=0.834369069689167
ASE AT2G20370 8799085..8801416 score=-1.35276367521206
ASE AT2G20440 8817834..8820590 score=-0.653630955025196
ASE AT2G20450 8820973..8822258 score=-0.380391850234229
ASE AT2G20490 8839007..8839946 score=-1.82376714665521
ASE AT2G20590 8874278..8876153 score=-0.974317765691044
ASE AT2G20610 8885063..8887363 score=-0.31459059629043
ASE AT2G20625 8903260..8903697 score=-2.67033124368969
ASE AT2G20650 8910779..8914124 score=-0.177648002677542
ASE AT2G20680 8927579..8930125 score=-1.41960346293292
ASE AT2G20690 8930391..8931908 score=1.06266794292871
ASE AT2G20720 8934974..8937180 score=-0.463515360696691
ASE AT2G20725 8940741..8942556 score=0.159869189608011
ASE AT2G20740 8942748..8944515 score=1.14447026599369
ASE AT2G20750 8948238..8949693 score=0.424580230647695
ASE AT2G20760 8949937..8952263 score=-0.221374985680372
ASE AT2G20815 8967200..8968395 score=0.711798977824226
ASE AT2G20830 8975343..8977637 score=0.730915476349422
ASE AT2G20850 8982590..8986418 score=-3.23007776338992
ASE AT2G20860 8986715..8988261 score=0.646362289672272
ASE AT2G20900 8996491..9000039 score=0.428508922189419
ASE AT2G20940 9009120..9009715 score=-0.00228028635067702
ASE AT2G20950 9010345..9012939 score=0.240448638661068
ASE AT2G20960 9013735..9016747 score=1.80872035896121
ASE AT2G20970 9016990..9018089 score=0.267582638689328
ASE AT2G20980 9018601..9020991 score=-0.00352161247254799
ASE AT2G21045 9034965..9036066 score=0.029493813794408
ASE AT2G21050 9041223..9043675 score=-1.72532779336616
ASE AT2G21060 9043881..9044710 score=0.41138900193583
ASE AT2G21070 9048003..9050293 score=0.195778208907120
ASE AT2G21080 9050799..9052376 score=-0.117855664417656
ASE AT2G21090 9052605..9054631 score=-0.63839140683654
ASE AT2G21100 9055747..9056410 score=0.200047214012797
ASE AT2G21110 9057416..9057919 score=-1.43823723098584
ASE AT2G21120 9058834..9061673 score=0.0992022998982366
ASE AT2G21130 9062645..9063186 score=-2.17816725751800
ASE AT2G21180 9081834..9082422 score=-1.06259651535879
ASE AT2G21230 9100786..9103110 score=0.448555127764969
ASE AT2G21235 9103696..9105832 score=-0.921286598370122
ASE AT2G21330 9135349..9137309 score=0.194353792700453
ASE AT2G21340 9139770..9143070 score=-0.0509643596125474
ASE AT2G21350 9143603..9143996 score=0.218647423383341
ASE AT2G21370 9144538..9147120 score=1.19482076921204
ASE AT2G21400 9165492..9166677 score=1.31576401697781
ASE AT2G21420 9176837..9178697 score=-0.675887282308283
ASE AT2G21470 9205767..9209474 score=-1.06948161248368
ASE AT2G21480 9209909..9212392 score=-0.0291149929790464
ASE AT2G21490 9213107..9214150 score=-0.495867205629265
ASE AT2G21500 9214642..9216714 score=1.06286520057586
ASE AT2G21540 9227732..9231335 score=0.228071243060766
ASE AT2G21550 9234288..9237236 score=-0.22305697181625
ASE AT2G21590 9245592..9249414 score=0.632243559462226
ASE AT2G21610 9252271..9254077 score=-1.09076071347779
ASE AT2G21620 9255673..9257160 score=1.77476430159208
ASE AT2G21630 9257478..9260928 score=-1.55209387995573
ASE AT2G21710 9277963..9280452 score=-2.85533587515967
ASE AT2G21770 9291907..9296572 score=-0.699521907591364
ASE AT2G21800 9305294..9308950 score=-0.682253344246159
ASE AT2G21820 9310030..9310292 score=-0.71174378997049
ASE AT2G21830 9310797..9312794 score=-1.44321300773526
ASE AT2G21840 9314167..9317091 score=-0.558171127818805
ASE AT2G21850 9322359..9325184 score=-0.516280092416484
ASE AT2G21860 9325365..9327018 score=0.0793604403247322
ASE AT2G21870 9327435..9329795 score=1.48754627754420
ASE AT2G21900 9341242..9343262 score=-0.713702607712734
ASE AT2G21910 9348571..9350045 score=-0.701564276480745
ASE AT2G21930 9354738..9356185 score=-0.119849608751232
ASE AT2G21960 9361934..9363966 score=0.562583187911594
ASE AT2G22200 9450261..9451463 score=-0.222588704602392
ASE AT2G22230 9457132..9458623 score=0.361646378307405
ASE AT2G22350 9503148..9503827 score=1.27456786712101
ASE AT2G22370 9507960..9509247 score=-0.374536926730223
ASE AT2G22400 9511860..9515908 score=-0.336890733138494
ASE AT2G22410 9516088..9518204 score=-0.687557981814082
ASE AT2G22420 9520467..9521542 score=-0.455074418569613
ASE AT2G22430 9533178..9534835 score=-0.252584941268824
ASE AT2G22510 9576176..9576717 score=-0.847079318960189
ASE AT2G22530 9579940..9584500 score=-0.170201866613375
ASE AT2G22540 9587015..9590949 score=-0.521616944567737
ASE AT2G22610 9606637..9611797 score=-0.66814202217312
ASE AT2G22660 9634492..9638133 score=0.266151343730563
ASE AT2G22680 9652452..9654601 score=-0.439529186766089
ASE AT2G22690 9656908..9658436 score=0.0630714577807125
ASE AT2G22720 9664420..9667820 score=0.154144556788099
ASE AT2G22740 9671352..9674007 score=-0.537159957928025
ASE AT2G22750 9679236..9680657 score=-0.879033301900831
ASE AT2G22760 9685009..9686383 score=-0.707531041199012
ASE AT2G22795 9704330..9706931 score=0.942253854325253
ASE AT2G22830 9730789..9733333 score=0.299733823456245
ASE AT2G22840 9735827..9738291 score=1.73796920773981
ASE AT2G22905 9755846..9756471 score=-1.30415946114871
ASE AT2G22910 9757026..9759862 score=-0.0931890736225101
ASE AT2G22920 9761447..9763267 score=-0.821342792972965
ASE AT2G22950 9773225..9776445 score=-0.302061573696343
ASE AT2G22970 9783122..9785431 score=0.516142989471539
ASE AT2G22980 9787126..9790261 score=0.437702330366539
ASE AT2G22990 9793429..9797226 score=-0.404042958407875
ASE AT2G23000 9799310..9802914 score=0.374178392551666
ASE AT2G23100 9844259..9846752 score=-1.10922150126472
ASE AT2G23130 9851438..9852178 score=-2.00374569228612
ASE AT2G23140 9853000..9855764 score=-0.438566752705488
ASE AT2G23180 9882092..9883466 score=1.27535966207670
ASE AT2G23190 9884184..9885919 score=-0.519196320064507
ASE AT2G23200 9886350..9888926 score=-0.138821180908716
ASE AT2G23210 9889115..9890427 score=-0.536896553476077
ASE AT2G23230 9899799..9902396 score=-0.433758728198211
ASE AT2G23240 9902982..9903384 score=-1.30950724289541
ASE AT2G23250 9904932..9906087 score=0.565822850438452
ASE AT2G23260 9907042..9908448 score=-0.81408317899285
ASE AT2G23290 9912015..9912914 score=-1.19669186460445
ASE AT2G23300 9921893..9924185 score=0.460451855429906
ASE AT2G23360 9956939..9959849 score=-0.724344020796396
ASE AT2G23370 9959988..9962097 score=-0.868646985326617
ASE AT2G23380 9962671..9967369 score=0.407640370990536
ASE AT2G23390 9967453..9970661 score=-1.38821536384074
ASE AT2G23430 9983826..9985027 score=-0.482529133940319
ASE AT2G23470 10006218..10008483 score=-0.735866620038417
ASE AT2G23510 10018604..10020566 score=-0.191837022079548
ASE AT2G23540 10031421..10033248 score=0.128997742108253
ASE AT2G23600 10049369..10050727 score=0.556993119651339
ASE AT2G23610 10051262..10053591 score=-0.354249073377798
ASE AT2G23620 10054560..10056134 score=-0.0667521092111825
ASE AT2G23630 10059678..10062276 score=0.729362539654408
ASE AT2G23640 10064636..10066094 score=-0.41009553989635
ASE AT2G23660 10067338..10068860 score=-1.30321102458411
ASE AT2G23690 10079346..10082336 score=0.122174177719580
ASE AT2G23740 10104641..10109814 score=0.243591439658049
ASE AT2G23770 10127331..10129121 score=-0.037277562449419
ASE AT2G23790 10132607..10134525 score=1.17252696215267
ASE AT2G23820 10147633..10149945 score=0.239584104469492
ASE AT2G23890 10177670..10180920 score=-1.05974370720243
ASE AT2G24000 10216669..10221097 score=-0.492292679680522
ASE AT2G24010 10221818..10224571 score=-0.597032528289958
ASE AT2G24020 10224874..10226353 score=1.35178744367834
ASE AT2G24030 10227339..10229082 score=0.0762809457045302
ASE AT2G24050 10232359..10235639 score=0.0165131180770450
ASE AT2G24070 10238857..10242462 score=-0.491454058738803
ASE AT2G24080 10244705..10245846 score=-1.30659833551587
ASE AT2G24120 10256022..10261680 score=0.00762187301184914
ASE AT2G24140 10269718..10271051 score=0.0397527625360124
ASE AT2G24150 10272609..10274435 score=-0.70658393058225
ASE AT2G24180 10288920..10290651 score=1.05689082381877
ASE AT2G24190 10290818..10292041 score=-1.87056706688415
ASE AT2G24210 10301412..10304449 score=-0.665631560752461
ASE AT2G24250 10320379..10321630 score=0.0152155605035695
ASE AT2G24255 10322603..10324403 score=-0.963456724520337
ASE AT2G24260 10326457..10329165 score=-0.0521453052481839
ASE AT2G24270 10334154..10336818 score=-0.264558501467068
ASE AT2G24280 10340376..10344104 score=0.503350333792647
ASE AT2G24290 10345790..10347140 score=-0.597251523256357
ASE AT2G24300 10348004..10350598 score=-0.362835303592698
ASE AT2G24330 10354246..10356830 score=-0.975116018312942
ASE AT2G24340 10362794..10365650 score=-1.4781986339122
ASE AT2G24350 10368197..10371471 score=-0.699224382677636
ASE AT2G24370 10377072..10380114 score=0.165598700254448
ASE AT2G24395 10382561..10383159 score=1.03299347671206
ASE AT2G24420 10387116..10390442 score=0.71745639049702
ASE AT2G24430 10390624..10393445 score=-0.169488648899019
ASE AT2G24440 10398172..10399803 score=-0.924865359201931
ASE AT2G24500 10408165..10410001 score=-1.00147358067304
ASE AT2G24550 10435007..10436252 score=0.236565844309606
ASE AT2G24620 10470318..10470527 score=-1.50282647322085
ASE AT2G24650 10488059..10494626 score=-0.565166766405482
ASE AT2G24680 10500978..10505346 score=-0.828899158458936
ASE AT2G24690 10506637..10510105 score=-0.87030048390588
ASE AT2G24693 10513421..10513846 score=-0.836736821911522
ASE AT2G24700 10520104..10522437 score=-0.403980809996822
ASE AT2G24710 10523964..10527554 score=-0.375084470447330
ASE AT2G24720 10529869..10532776 score=-1.91502908346689
ASE AT2G24790 10573982..10575073 score=2.99309179628012
ASE AT2G24800 10578468..10579630 score=-0.206937865428724
ASE AT2G24830 10584074..10586264 score=-0.773429169945869
ASE AT2G24850 10590033..10592216 score=0.352680744570777
ASE AT2G24950 10620268..10622553 score=-1.51965490727869
ASE AT2G25050 10662035..10666430 score=0.564934378748621
ASE AT2G25070 10670355..10672985 score=1.53356790209072
ASE AT2G25090 10677576..10679699 score=0.625079620968451
ASE AT2G25110 10691255..10693041 score=-0.569554155389194
ASE AT2G25120 10697041..10698528 score=1.05113705794876
ASE AT2G25140 10704812..10709169 score=0.315633344788713
ASE AT2G25150 10709505..10711317 score=-0.480947419719833
ASE AT2G25170 10721477..10730964 score=-0.201790095931786
ASE AT2G25185 10738856..10739075 score=-0.971417284024472
ASE AT2G25190 10741024..10742656 score=0.292883939863308
ASE AT2G25220 10749852..10752152 score=0.119247850786043
ASE AT2G25250 10760958..10761678 score=1.52399530161506
ASE AT2G25270 10766840..10769396 score=0.254402596061543
ASE AT2G25280 10769664..10771860 score=0.464658023775168
ASE AT2G25310 10784261..10786241 score=0.272819656186929
ASE AT2G25320 10788978..10795117 score=0.307526953445721
ASE AT2G25330 10796162..10798116 score=0.539380874430763
ASE AT2G25370 10813786..10816718 score=-1.05487021405262
ASE AT2G25410 10821627..10822999 score=-0.582685953467506
ASE AT2G25420 10823818..10828097 score=0.693349734010205
ASE AT2G25440 10833824..10836440 score=-0.529279856575532
ASE AT2G25470 10845531..10848932 score=-0.812945233056533
ASE AT2G25480 10849943..10852637 score=0.376209607171442
ASE AT2G25482 10853011..10853333 score=-1.18916520548191
ASE AT2G25490 10854456..10857512 score=-0.60476961095661
ASE AT2G25510 10863615..10864190 score=-0.124538352390691
ASE AT2G25520 10867921..10869387 score=2.11786742317796
ASE AT2G25530 10870200..10873757 score=-1.29872272040014
ASE AT2G25540 10874064..10878477 score=-1.58025167187084
ASE AT2G25565 10891217..10892317 score=-3.57559934853877
ASE AT2G25600 10901626..10905202 score=-0.635294875123315
ASE AT2G25625 10913534..10914331 score=-0.754674285146288
ASE AT2G25630 10915448..10916919 score=0.683764760791491
ASE AT2G25640 10917567..10921010 score=-0.362587280183241
ASE AT2G25650 10921687..10923217 score=0.0876008917667101
ASE AT2G25660 10923286..10934432 score=0.294541504684744
ASE AT2G25670 10935850..10938104 score=0.964077267094239
ASE AT2G25690 10947291..10948998 score=-0.650938246951723
ASE AT2G25730 10963468..10979776 score=1.38847516464395
ASE AT2G25737 10984005..10986815 score=-1.18484193015829
ASE AT2G25740 10987212..10990918 score=0.764487211253088
ASE AT2G25910 11056164..11059118 score=1.81244222193487
ASE AT2G25930 11066119..11070259 score=2.14584472879459
ASE AT2G25940 11070400..11073071 score=-0.496187137830055
ASE AT2G25980 11084582..11086970 score=0.0119100154005443
ASE AT2G26080 11116161..11120804 score=0.882176028605787
ASE AT2G26100 11123027..11125259 score=-0.647618614114727
ASE AT2G26135 11137199..11138546 score=-0.948786833134992
ASE AT2G26180 11150447..11152168 score=-1.11556238532713
ASE AT2G26190 11154790..11157188 score=0.152193762637091
ASE AT2G26230 11171716..11173994 score=1.32939331332339
ASE AT2G26290 11199341..11201239 score=-0.478852024770749
ASE AT2G26300 11204081..11208076 score=0.220480289898695
ASE AT2G26330 11215286..11221004 score=-0.105160314226544
ASE AT2G26350 11224530..11227544 score=-0.0971671666682197
ASE AT2G26360 11227894..11230268 score=-0.318176497221902
ASE AT2G26410 11241737..11243482 score=-0.932407297533639
ASE AT2G26430 11250330..11253092 score=-0.0775030699422199
ASE AT2G26470 11266325..11269521 score=-0.499374910175028
ASE AT2G26480 11271045..11272620 score=-0.139550479399279
ASE AT2G26510 11281045..11284609 score=0.63382916967182
ASE AT2G26570 11306661..11309233 score=-0.675571851058799
ASE AT2G26600 11323489..11325520 score=-1.34399449795807
ASE AT2G26610 11325852..11331206 score=-0.970449041170803
ASE AT2G26640 11336958..11338888 score=0.8659423673379
ASE AT2G26650 11339034..11343624 score=-0.167637008837405
ASE AT2G26780 11417250..11430659 score=1.04212995517334
ASE AT2G26800 11436208..11439742 score=0.79975608782406
ASE AT2G26820 11446754..11449097 score=-1.44600968824476
ASE AT2G26830 11450710..11454125 score=-0.814246653580962
ASE AT2G26840 11454338..11455922 score=-0.646444701763265
ASE AT2G26850 11456398..11458256 score=-0.490192688763732
ASE AT2G26890 11469204..11480898 score=-0.274636536342892
ASE AT2G26910 11488699..11495224 score=1.33516578910586
ASE AT2G26980 11522103..11525362 score=-0.97482127865709
ASE AT2G27010 11533254..11534624 score=0.491856205363191
ASE AT2G27050 11552886..11555327 score=2.44582948256437
ASE AT2G27060 11558133..11561802 score=0.559043007825038
ASE AT2G27070 11564649..11567192 score=-1.06971175962791
ASE AT2G27080 11573360..11574203 score=0.518148198140805
ASE AT2G27090 11574636..11578860 score=-0.120134571148247
ASE AT2G27170 11616222..11624407 score=0.098596181340122
ASE AT2G27190 11628331..11630647 score=0.238935307680468
ASE AT2G27210 11637093..11643745 score=-0.641071860247721
ASE AT2G27250 11672098..11672761 score=-1.39087403128190
ASE AT2G27280 11680927..11682675 score=0.306971209910745
ASE AT2G27290 11685594..11686836 score=0.833533280743878
ASE AT2G27300 11687508..11689003 score=-0.959592621204373
ASE AT2G27310 11691053..11691970 score=-0.768508131890469
ASE AT2G27320 11700351..11701719 score=-1.0375562881729
ASE AT2G27340 11704053..11706234 score=0.562688558933912
ASE AT2G27350 11706719..11711166 score=-0.907854305331077
ASE AT2G27360 11713397..11714939 score=0.384646196884153
ASE AT2G27380 11720486..11722724 score=-1.43047736823484
ASE AT2G27385 11723577..11724284 score=-1.81215647621462
ASE AT2G27410 11731770..11732700 score=-0.284940722275924
ASE AT2G27430 11736909..11740238 score=-0.950526554178758
ASE AT2G27450 11744565..11746153 score=-0.229759305219220
ASE AT2G27480 11753787..11755031 score=-0.384540092274570
ASE AT2G27490 11755143..11756060 score=-0.560055141819575
ASE AT2G27520 11769169..11770101 score=-0.890489293949739
ASE AT2G27580 11783787..11784542 score=-0.533424747924045
ASE AT2G27630 11794504..11799553 score=-0.0505512892633038
ASE AT2G27650 11799903..11804762 score=-0.557209577330925
ASE AT2G27660 11805645..11807850 score=-0.591749173558336
ASE AT2G27700 11821068..11823040 score=-0.702282863551797
ASE AT2G27710 11824026..11824891 score=0.931938998828223
ASE AT2G27730 11826909..11828916 score=0.493256077352441
ASE AT2G27760 11831900..11834432 score=0.767460875937337
ASE AT2G27770 11839961..11841224 score=0.622635588408885
ASE AT2G27810 11859267..11863289 score=0.960105749032276
ASE AT2G27820 11863918..11865313 score=1.24069993223607
ASE AT2G27830 11867295..11868448 score=-1.25654864708072
ASE AT2G27920 11893387..11896093 score=1.4223590607111
ASE AT2G28060 11957130..11959259 score=-0.59125444034026
ASE AT2G28090 11979266..11981056 score=-1.01659571868197
ASE AT2G28100 11981746..11983615 score=0.286590067871534
ASE AT2G28105 11983865..11984729 score=-0.156663781168954
ASE AT2G28110 11985123..11986782 score=0.905687553535286
ASE AT2G28120 11992841..11994784 score=-0.868980716276937
ASE AT2G28130 11995771..11998638 score=-0.167223503923310
ASE AT2G28140 12002423..12002996 score=-1.83042051592369
ASE AT2G28150 12006910..12009504 score=-0.130353539421921
ASE AT2G28170 12013496..12016079 score=-1.78560946875774
ASE AT2G28260 12057070..12059489 score=-0.417943497424758
ASE AT2G28290 12063819..12080116 score=0.971545018836415
ASE AT2G28315 12096332..12097688 score=-0.139885324030198
ASE AT2G28360 12131729..12136841 score=0.203241164445676
ASE AT2G28380 12140918..12143143 score=-0.21681186324858
ASE AT2G28450 12169257..12172944 score=-0.934511226558104
ASE AT2G28470 12175988..12180620 score=0.207739528446522
ASE AT2G28480 12183630..12185480 score=-0.0772380004426754
ASE AT2G28520 12216984..12222841 score=1.38465791018630
ASE AT2G28570 12248894..12249693 score=-1.08377278159823
ASE AT2G28590 12256848..12258692 score=-0.570959302314329
ASE AT2G28605 12261995..12262859 score=0.349232005942483
ASE AT2G28640 12291729..12293690 score=0.448264622553424
ASE AT2G28650 12296335..12297994 score=-1.1822579039350
ASE AT2G28660 12302415..12304138 score=-0.675767102676094
ASE AT2G28760 12343274..12345692 score=1.69008823334812
ASE AT2G28820 12373841..12375150 score=0.00369900519532511
ASE AT2G28830 12375334..12377711 score=-0.395339358625118
ASE AT2G28850 12390732..12391408 score=-0.763329863491804
ASE AT2G28860 12395365..12396576 score=-2.11850200370838
ASE AT2G28880 12406059..12410571 score=-1.56922767746355
ASE AT2G28890 12412767..12415201 score=0.104868275684183
ASE AT2G28930 12431475..12433625 score=0.431130527081038
ASE AT2G28940 12433918..12435740 score=-0.886356341141977
ASE AT2G28950 12438502..12440559 score=-0.103022829076487
ASE AT2G28960 12445086..12449337 score=-0.137452139439131
ASE AT2G28970 12451236..12455201 score=-0.764211864318397
ASE AT2G28990 12462357..12466432 score=-1.43254070372324
ASE AT2G29000 12468413..12472065 score=-1.15563278308535
ASE AT2G29020 12476830..12478618 score=0.775585214343962
ASE AT2G29060 12489089..12494018 score=1.04660225358031
ASE AT2G29110 12514013..12517492 score=-1.43707553194321
ASE AT2G29120 12518386..12522957 score=-0.794949681233728
ASE AT2G29130 12532047..12534734 score=-1.71148119941261
ASE AT2G29180 12550124..12550830 score=1.90695092180419
ASE AT2G29190 12551086..12555439 score=-0.332589220840314
ASE AT2G29210 12565142..12569279 score=0.0534108067654462
ASE AT2G29220 12569915..12571702 score=1.03326245750357
ASE AT2G29310 12597127..12598337 score=0.157264299348651
ASE AT2G29320 12599489..12600710 score=-1.42853472076374
ASE AT2G29410 12623646..12624955 score=0.131444511919592
ASE AT2G29450 12631701..12632691 score=-0.575627394396202
ASE AT2G29460 12633707..12634555 score=-0.793430455952612
ASE AT2G29480 12637312..12638206 score=-1.62197359915570
ASE AT2G29490 12638490..12639520 score=-0.162841564716599
ASE AT2G29500 12640232..12640782 score=-1.19007591650163
ASE AT2G29510 12641616..12645069 score=0.437472033254237
ASE AT2G29525 12645444..12647819 score=-0.722978962947494
ASE AT2G29530 12647949..12649340 score=0.191606640637041
ASE AT2G29560 12653733..12656945 score=0.296152150687635
ASE AT2G29590 12661621..12662038 score=-0.149214518501694
ASE AT2G29600 12662598..12663730 score=-0.530129793909534
ASE AT2G29620 12669869..12672841 score=-0.171965886386396
ASE AT2G29650 12680520..12683081 score=1.06223268953978
ASE AT2G29670 12689389..12691867 score=0.223308526248328
ASE AT2G29690 12700949..12703982 score=0.543373081123367
ASE AT2G29720 12707504..12709388 score=-0.458866044964084
ASE AT2G29730 12710610..12712190 score=-0.173849779875827
ASE AT2G29740 12713870..12715389 score=0.445596393638607
ASE AT2G29760 12720013..12722115 score=-1.15130157071678
ASE AT2G29770 12722801..12723843 score=-0.296588672459052
ASE AT2G29780 12725236..12726358 score=-2.60352448373481
ASE AT2G29860 12744763..12745419 score=-1.69729023741271
ASE AT2G29910 12758264..12760174 score=0.160253964425644
ASE AT2G29930 12763568..12765612 score=-0.238380919169235
ASE AT2G29940 12767218..12773663 score=0.131085357056418
ASE AT2G29950 12774669..12775467 score=-0.912818381950051
ASE AT2G30000 12811030..12812021 score=-1.45687441652833
ASE AT2G30010 12812816..12816377 score=0.8831549763938
ASE AT2G30020 12821520..12822898 score=0.0120453308176837
ASE AT2G30060 12833992..12835969 score=1.68022055676782
ASE AT2G30070 12842954..12845639 score=-1.05158198735478
ASE AT2G30100 12854906..12859131 score=-0.93293487083422
ASE AT2G30115 12865755..12866347 score=0.216715256927790
ASE AT2G30140 12879206..12880687 score=0.142353804682898
ASE AT2G30150 12881801..12883164 score=-0.983465549391546
ASE AT2G30200 12890049..12892545 score=0.589258008896322
ASE AT2G30240 12907013..12909810 score=-1.09384811481576
ASE AT2G30250 12910424..12912213 score=-0.240054588936374
ASE AT2G30260 12912592..12914561 score=0.48661177922121
ASE AT2G30270 12915140..12916300 score=-0.104856053178792
ASE AT2G30290 12920007..12922806 score=1.24783488102456
ASE AT2G30390 12958107..12961107 score=1.41489805759804
ASE AT2G30410 12966365..12967761 score=0.554064003836239
ASE AT2G30420 12968073..12969227 score=-1.20091543814737
ASE AT2G30440 12980091..12982530 score=-0.358559680817304
ASE AT2G30470 12987617..12992062 score=-0.39822799881329
ASE AT2G30490 13000782..13002805 score=1.34709368209271
ASE AT2G30500 13005371..13006998 score=0.640393512317128
ASE AT2G30505 13008075..13009610 score=-1.19582680367380
ASE AT2G30520 13009979..13012613 score=1.74425792140707
ASE AT2G30575 13027495..13031250 score=-0.469749386024647
ASE AT2G30590 13040630..13042550 score=0.506498459041938
ASE AT2G30600 13044504..13048570 score=2.5352987449211
ASE AT2G30615 13048863..13049189 score=0.104092207670601
ASE AT2G30630 13053822..13056284 score=0.699461281593387
ASE AT2G30680 13080713..13082411 score=-1.03393837976377
ASE AT2G30690 13083360..13085629 score=-0.609734763176467
ASE AT2G30700 13089066..13092266 score=-1.49373244147626
ASE AT2G30790 13126168..13127126 score=0.801490993189915
ASE AT2G30820 13136709..13139499 score=0.0647452861401031
ASE AT2G30880 13149836..13152930 score=0.231379613076645
ASE AT2G30980 13189170..13192986 score=-0.522424298641445
ASE AT2G31010 13201357..13207142 score=0.645672132819303
ASE AT2G31020 13208739..13211865 score=-0.385521001380772
ASE AT2G31070 13227664..13229487 score=-0.483888253045582
ASE AT2G31081 13245210..13245582 score=-1.57932858842424
ASE AT2G31150 13279504..13281509 score=-0.51855500713306
ASE AT2G31160 13284899..13285583 score=-0.696484973942374
ASE AT2G31190 13298324..13300813 score=-0.258871609006347
ASE AT2G31200 13301074..13302432 score=1.94776109230570
ASE AT2G31220 13310234..13311922 score=-0.529337493048773
ASE AT2G31250 13326841..13328484 score=0.191454953476845
ASE AT2G31260 13329150..13334440 score=-0.225423561256631
ASE AT2G31270 13336138..13338759 score=-0.236310230256173
ASE AT2G31280 13346182..13350703 score=-0.423845062461739
ASE AT2G31290 13350933..13353118 score=0.402382698039000
ASE AT2G31300 13353225..13353742 score=-0.615108010280409
ASE AT2G31320 13360954..13366781 score=-1.44778890393268
ASE AT2G31400 13394162..13397678 score=-1.96949079594844
ASE AT2G31425 13401822..13402773 score=-2.88163836511989
ASE AT2G31430 13403353..13404085 score=-0.0117769339619157
ASE AT2G31450 13408311..13411195 score=0.324081471325585
ASE AT2G31480 13416251..13418056 score=-0.475108647548758
ASE AT2G31490 13419058..13420294 score=0.616766911519226
ASE AT2G31750 13504342..13507052 score=0.249261000318101
ASE AT2G31810 13531295..13535598 score=0.266839621973996
ASE AT2G31830 13539854..13544732 score=-0.0914728987648522
ASE AT2G31870 13557088..13560887 score=-0.155684430920806
ASE AT2G31900 13567890..13576579 score=-0.684679285416993
ASE AT2G31910 13578796..13581048 score=-0.438508858083799
ASE AT2G31955 13591342..13593577 score=0.54407110155902
ASE AT2G31970 13607657..13616120 score=0.107871856924701
ASE AT2G32090 13651492..13652850 score=1.11338280924458
ASE AT2G32100 13654943..13655797 score=1.23833801280237
ASE AT2G32120 13658747..13660951 score=-1.29368912318725
ASE AT2G32140 13663011..13664217 score=-0.732398665682602
ASE AT2G32160 13669367..13673318 score=0.0929550557656497
ASE AT2G32170 13673584..13677812 score=-0.2635828517818
ASE AT2G32235 13689915..13691256 score=-0.153592744591685
ASE AT2G32250 13700195..13703954 score=-0.169925473839653
ASE AT2G32260 13704686..13707691 score=-0.259195506738723
ASE AT2G32310 13731933..13733413 score=-0.235967514589274
ASE AT2G32320 13735044..13736323 score=-0.664881068607966
ASE AT2G32940 13979076..13984518 score=-0.235096330822615
ASE AT2G33200 14076637..14077715 score=0.0432312719408246
ASE AT2G33205 14078069..14080262 score=-0.455277498718892
ASE AT2G33640 14246359..14249294 score=-1.64675800072417
ASE AT2G33655 14249998..14251588 score=-0.281377041336249
ASE AT2G33670 14252114..14254973 score=-0.962779478375475
ASE AT2G34020 14378307..14380834 score=0.664819960526169
ASE AT2G34060 14392069..14393626 score=0.224027717299761
ASE AT2G34070 14394513..14397178 score=-0.360736625193382
ASE AT2G34100 14406652..14408969 score=-0.250904984070073
ASE AT2G34180 14437853..14439307 score=2.00428089548809
ASE AT2G34190 14443908..14446555 score=0.211328148859807
ASE AT2G34200 14447746..14449015 score=-1.65564642881328
ASE AT2G34210 14453038..14457353 score=-1.29831375165656
ASE AT2G34220 14457785..14460156 score=-1.44993509670398
ASE AT2G34250 14469128..14471747 score=0.000248258133341365
ASE AT2G34270 14475910..14476825 score=-1.01745206775454
ASE AT2G34300 14480909..14484496 score=-1.05621383110134
ASE AT2G34310 14484889..14486965 score=0.257999367837244
ASE AT2G34315 14487336..14490098 score=-0.218364409143513
ASE AT2G34320 14492095..14492846 score=-1.95877189226972
ASE AT2G34490 14542759..14544359 score=-0.0415876339522899
ASE AT2G34520 14554878..14555792 score=-1.11369434176397
ASE AT2G34560 14567826..14569897 score=1.09240934461666
ASE AT2G34680 14623729..14636026 score=-1.10177102059779
ASE AT2G34700 14641232..14642646 score=-0.820421027931482
ASE AT2G34710 14646532..14651331 score=0.150784644535085
ASE AT2G34730 14661732..14664658 score=-0.0892745975868119
ASE AT2G34750 14667382..14671281 score=0.515466453502083
ASE AT2G34770 14673848..14675240 score=0.258961230147058
ASE AT2G34780 14675752..14680870 score=-0.68031338671104
ASE AT2G34790 14681094..14684307 score=0.137369470449662
ASE AT2G34820 14696722..14697914 score=-0.299749733238199
ASE AT2G34880 14718981..14723700 score=0.542829790269501
ASE AT2G34910 14734011..14735018 score=-0.404100004441831
ASE AT2G34920 14735253..14738189 score=-0.97228466528717
ASE AT2G34930 14744152..14746869 score=0.570551546588675
ASE AT2G34940 14747602..14750440 score=0.0817755532012759
ASE AT2G34970 14753390..14755798 score=0.0233033657857683
ASE AT2G34980 14756057..14756924 score=-0.108789352644208
ASE AT2G35000 14758753..14760285 score=-0.891446163773239
ASE AT2G35010 14761376..14763066 score=0.453067392805421
ASE AT2G35040 14772304..14775291 score=-1.23142977351332
ASE AT2G35075 14793759..14796003 score=0.420971113735472
ASE AT2G35080 14796471..14798500 score=-0.484041824860528
ASE AT2G35100 14800788..14802676 score=0.596086954262629
ASE AT2G35130 14814597..14816819 score=-0.0716024357970339
ASE AT2G35160 14829922..14833210 score=-1.58822144234505
ASE AT2G35170 14834565..14836839 score=-0.238678808532252
ASE AT2G35200 14840985..14841538 score=-1.80348844318784
ASE AT2G35215 14846212..14846824 score=0.0523725494616125
ASE AT2G35230 14849405..14851471 score=0.410472476345592
ASE AT2G35260 14856657..14859024 score=1.77011608637467
ASE AT2G35270 14864124..14864925 score=0.355931144431608
ASE AT2G35320 14873928..14875921 score=-0.195692029351764
ASE AT2G35350 14888242..14891127 score=1.27246172232841
ASE AT2G35380 14899697..14900992 score=0.340166933650930
ASE AT2G35470 14915942..14916925 score=0.208891311985593
ASE AT2G35490 14919228..14920892 score=1.87024926928788
ASE AT2G35540 14934231..14935916 score=-1.10099809240603
ASE AT2G35585 14943844..14944976 score=-0.650212048286318
ASE AT2G35600 14947997..14952413 score=-0.519290496457599
ASE AT2G35620 14968065..14972408 score=0.0394933295428447
ASE AT2G35630 14973788..14987660 score=-0.376641681450097
ASE AT2G35670 14999640..15003688 score=0.0445009154084569
ASE AT2G35680 15003836..15006120 score=0.401923866147857
ASE AT2G35690 15007092..15010074 score=-0.848978726946778
ASE AT2G35760 15039003..15040315 score=-0.570935960961381
ASE AT2G35800 15051241..15055658 score=0.7622629585382
ASE AT2G35890 15074269..15076178 score=0.408256988025192
ASE AT2G35920 15082682..15087755 score=1.40924252654708
ASE AT2G35950 15111833..15113130 score=-0.340109990592445
ASE AT2G36000 15124477..15125617 score=-0.606593519174452
ASE AT2G36145 15175664..15176544 score=-0.501217512969757
ASE AT2G36230 15200852..15202577 score=-1.35168374147081
ASE AT2G36250 15204548..15207662 score=0.942003958582262
ASE AT2G36290 15215760..15217881 score=-0.213599204128079
ASE AT2G36305 15221664..15223604 score=0.00375090193235182
ASE AT2G36325 15238685..15240268 score=-0.72414156819643
ASE AT2G36340 15242819..15244773 score=-1.10007442815220
ASE AT2G36360 15250531..15254668 score=1.07110135938575
ASE AT2G36370 15254888..15259984 score=-0.357605010957281
ASE AT2G36440 15299728..15299898 score=-0.86795720615915
ASE AT2G36450 15301443..15301907 score=-0.380009036772596
ASE AT2G36470 15306469..15307991 score=-0.705999358428092
ASE AT2G36490 15315174..15321289 score=-0.0378029338298161
ASE AT2G36570 15342620..15344964 score=-0.816895794348579
ASE AT2G36590 15350232..15352339 score=-0.98624406013605
ASE AT2G36630 15359675..15362223 score=-1.20401894028949
ASE AT2G36670 15371938..15375180 score=-0.744299959160926
ASE AT2G36710 15396564..15397915 score=0.611052386175190
ASE AT2G36730 15412171..15413514 score=-0.603886340097453
ASE AT2G36750 15417550..15419095 score=0.369204662752420
ASE AT2G36760 15420130..15421596 score=-0.254871303593465
ASE AT2G36810 15432834..15443914 score=0.510610222858401
ASE AT2G36840 15458675..15460757 score=1.43841836460850
ASE AT2G36850 15461989..15476416 score=1.32764274197030
ASE AT2G36870 15479759..15481733 score=1.29750099225532
ASE AT2G36895 15496215..15497313 score=0.942630534520182
ASE AT2G36910 15509170..15514345 score=0.136296830275852
ASE AT2G36960 15530083..15534499 score=0.51496938033213
ASE AT2G36970 15536156..15537724 score=-0.652187151634057
ASE AT2G37010 15548803..15553187 score=-0.927324729400506
ASE AT2G37020 15553616..15556081 score=-0.166168811532952
ASE AT2G37025 15556119..15559096 score=-0.198968373521775
ASE AT2G37070 15586059..15588321 score=-1.30373466245490
ASE AT2G37150 15610690..15615481 score=-0.450372933285438
ASE AT2G37320 15674278..15675894 score=-0.454694333505987
ASE AT2G37340 15677280..15679721 score=-0.0817670017860322
ASE AT2G37370 15686208..15690193 score=-1.71595743483309
ASE AT2G37520 15751897..15756832 score=1.51018107749205
ASE AT2G37540 15758752..15760827 score=-0.333563624212791
ASE AT2G37560 15765787..15768301 score=-0.458064308916063
ASE AT2G37590 15776635..15777513 score=-0.472690242913913
ASE AT2G37600 15781393..15782404 score=2.71265501247383
ASE AT2G37650 15799721..15802186 score=0.446166300683888
ASE AT2G37660 15802373..15804118 score=1.74473465664553
ASE AT2G37670 15804512..15807570 score=-0.438985533689091
ASE AT2G37730 15829316..15831590 score=-1.85952908133895
ASE AT2G37770 15841980..15843899 score=-0.361917184105696
ASE AT2G37840 15858927..15863307 score=0.00401557039480028
ASE AT2G37970 15898055..15898766 score=1.46352581386260
ASE AT2G37975 15898948..15900692 score=1.03859018688726
ASE AT2G37980 15901177..15904528 score=-0.190307699537269
ASE AT2G38110 15959692..15962444 score=-0.96138033678541
ASE AT2G38185 16007062..16009776 score=0.205806471354103
ASE AT2G38320 16062481..16065027 score=1.12784552584236
ASE AT2G38365 16078091..16078470 score=0.546135098449048
ASE AT2G38380 16083625..16085593 score=-0.736144463853457
ASE AT2G38390 16086751..16088533 score=-0.168594825431110
ASE AT2G38400 16090809..16093371 score=0.570247120405524
ASE AT2G38430 16100035..16102077 score=0.0228067704355004
ASE AT2G38440 16102431..16108202 score=0.345735177955153
ASE AT2G38460 16110675..16113135 score=-0.981219395500887
ASE AT2G38480 16117942..16118842 score=-0.497091161601431
ASE AT2G38490 16120583..16122351 score=0.0297361240653460
ASE AT2G38570 16143938..16145459 score=-1.8980679469008
ASE AT2G38580 16145668..16149569 score=-0.787138699851827
ASE AT2G38590 16150043..16151229 score=0.284845213827307
ASE AT2G38610 16154294..16156789 score=0.0721452784218264
ASE AT2G38620 16159712..16161092 score=-2.08946683861042
ASE AT2G38630 16161167..16163616 score=-0.91855237766864
ASE AT2G38695 16185012..16187435 score=0.915558891912788
ASE AT2G38720 16195134..16199293 score=-1.22994886978266
ASE AT2G38750 16203354..16205500 score=0.897777488578576
ASE AT2G38770 16210061..16217387 score=-1.38669145343786
ASE AT2G38790 16221354..16222262 score=0.303855301624536
ASE AT2G38823 16231145..16232278 score=1.24992899160724
ASE AT2G38890 16248323..16249927 score=-0.908545029733094
ASE AT2G38920 16255228..16257965 score=-0.047179162531612
ASE AT2G38995 16289261..16291752 score=-0.572240195163921
ASE AT2G39000 16293422..16295002 score=0.314173570279623
ASE AT2G39090 16319808..16324360 score=-0.183066577419429
ASE AT2G39170 16341769..16343169 score=-0.983322530093476
ASE AT2G39190 16357039..16362992 score=-1.64075228219884
ASE AT2G39220 16381995..16383865 score=-1.17877774673218
ASE AT2G39340 16430721..16437016 score=1.09881847394606
ASE AT2G39440 16471899..16477202 score=0.174370213418662
ASE AT2G39560 16511954..16513023 score=0.162412084182915
ASE AT2G39570 16515033..16517244 score=3.38441675924232
ASE AT2G39580 16517505..16524102 score=0.0757717590292583
ASE AT2G39640 16532318..16534044 score=-0.495691623023692
ASE AT2G39720 16574304..16575859 score=-0.241801435291918
ASE AT2G39750 16586219..16589449 score=0.190244807218415
ASE AT2G39760 16590173..16593243 score=-0.849927088887905
ASE AT2G39770 16595789..16598001 score=0.0920376118913493
ASE AT2G39780 16598301..16600789 score=0.525273629752351
ASE AT2G39840 16634332..16636331 score=0.322752256351050
ASE AT2G39870 16650692..16652309 score=-1.22746686985929
ASE AT2G39930 16673152..16679508 score=1.27312514152609
ASE AT2G39950 16683646..16687427 score=1.46591816162716
ASE AT2G39980 16694833..16696949 score=0.300113034263263
ASE AT2G40000 16707736..16708993 score=0.256990787446168
ASE AT2G40020 16718049..16720041 score=0.476054369791196
ASE AT2G40030 16721560..16730603 score=-0.878696227482441
ASE AT2G40050 16730989..16732822 score=-0.216731710076698
ASE AT2G40090 16744585..16747411 score=0.163062613914653
ASE AT2G40116 16758807..16761509 score=-0.564703053196259
ASE AT2G40130 16773030..16776255 score=1.05017926636209
ASE AT2G40210 16800295..16801369 score=0.552055171472587
ASE AT2G40230 16810284..16811734 score=0.143591496361096
ASE AT2G40260 16823903..16825519 score=1.31190575780997
ASE AT2G40280 16832584..16835462 score=-0.363298466751318
ASE AT2G40290 16835882..16838072 score=0.506787142625764
ASE AT2G40300 16838393..16840140 score=-0.795581345809236
ASE AT2G40316 16843338..16846210 score=-0.671496705312476
ASE AT2G40320 16847266..16849191 score=0.153310962906073
ASE AT2G40360 16860041..16863716 score=-0.996759539040784
ASE AT2G40370 16865271..16867647 score=0.560002132241099
ASE AT2G40390 16874419..16876065 score=-0.383464162905989
ASE AT2G40400 16876460..16879803 score=0.6180125814762
ASE AT2G40420 16884325..16886186 score=-0.880691491643369
ASE AT2G40435 16893947..16895482 score=-1.13242554040032
ASE AT2G40450 16899115..16899842 score=-0.327440507732390
ASE AT2G40460 16904123..16908146 score=-0.448837227719428
ASE AT2G40480 16917476..16919609 score=0.108393601896260
ASE AT2G40490 16919934..16922196 score=1.33177700085306
ASE AT2G40580 16950976..16952053 score=-0.99403936977821
ASE AT2G40590 16952166..16953461 score=0.406713836978816
ASE AT2G40600 16953983..16955611 score=-1.34816292035644
ASE AT2G40630 16965306..16968160 score=-0.227383422448972
ASE AT2G40660 16973099..16976076 score=0.561321028095036
ASE AT2G40670 16977373..16978195 score=0.636837154402919
ASE AT2G40720 16994353..16996867 score=-2.47687447218971
ASE AT2G40745 17015350..17015902 score=0.337654344942669
ASE AT2G40770 17020438..17028372 score=0.64322974004265
ASE AT2G40900 17070220..17072738 score=0.364391148905306
ASE AT2G40920 17079648..17081213 score=0.0408221730685425
ASE AT2G41060 17134094..17136590 score=0.778956340813841
ASE AT2G41170 17166298..17168144 score=-0.337003915949635
ASE AT2G41250 17207764..17209601 score=-0.0866773677926278
ASE AT2G41290 17217615..17220011 score=-0.376752065312176
ASE AT2G41300 17221335..17223355 score=0.877654848361059
ASE AT2G41310 17229061..17231423 score=0.0745426245899585
ASE AT2G41330 17234166..17235299 score=-0.381913339354569
ASE AT2G41340 17236108..17237505 score=-0.736341705971742
ASE AT2G41370 17244830..17247327 score=-2.34044287143324
ASE AT2G41380 17259076..17260109 score=-0.126862669080098
ASE AT2G41410 17268909..17269793 score=0.188913810757003
ASE AT2G41420 17273792..17275065 score=0.301170878182476
ASE AT2G41430 17276394..17277460 score=-0.295472395965818
ASE AT2G41450 17285718..17292129 score=-0.903469127817277
ASE AT2G41460 17292806..17295946 score=0.356489859791858
ASE AT2G41470 17299316..17303424 score=0.915206563546239
ASE AT2G41520 17324605..17329975 score=0.38198863178692
ASE AT2G41600 17352577..17353703 score=-0.900546027157895
ASE AT2G41610 17354326..17355258 score=-1.40371710383531
ASE AT2G41620 17357415..17362125 score=-0.0611576478971238
ASE AT2G41670 17381186..17383170 score=-0.715270554443605
ASE AT2G41680 17383330..17386092 score=0.53599130735777
ASE AT2G41690 17388808..17389631 score=0.452795574423628
ASE AT2G41700 17390132..17403146 score=-0.783157626589039
ASE AT2G41720 17410752..17414193 score=0.840149444148007
ASE AT2G41740 17417819..17424800 score=1.10010321184908
ASE AT2G41810 17446547..17448378 score=-1.59973038986398
ASE AT2G41820 17453920..17457118 score=-0.997629061957933
ASE AT2G41830 17457190..17464112 score=0.825233853938451
ASE AT2G41840 17466876..17468593 score=-0.299086145032380
ASE AT2G41850 17469008..17471190 score=0.648169580720467
ASE AT2G41860 17474517..17476825 score=-0.299749951326994
ASE AT2G41910 17504043..17505029 score=0.498344724042135
ASE AT2G41930 17508716..17509673 score=-0.682054135892231
ASE AT2G41945 17516174..17519889 score=-1.19308247452569
ASE AT2G42120 17570305..17572798 score=0.917184383086498
ASE AT2G42150 17579578..17581603 score=0.0829547232191954
ASE AT2G42160 17581787..17584479 score=-0.410161092709894
ASE AT2G42170 17584807..17587424 score=-0.700309915610475
ASE AT2G42230 17600574..17603628 score=-0.362593269540566
ASE AT2G42270 17611435..17618157 score=0.799216491660427
ASE AT2G42290 17623986..17626631 score=0.0586755771752826
ASE AT2G42320 17634477..17637797 score=-0.0131650242258249
ASE AT2G42450 17679335..17682050 score=-1.03284826893283
ASE AT2G42500 17704781..17708351 score=0.988634759747626
ASE AT2G42540 17718154..17719103 score=0.175008956527628
ASE AT2G42550 17720297..17721213 score=-0.412422969846105
ASE AT2G42570 17724656..17727103 score=0.243079236038333
ASE AT2G42580 17735841..17738762 score=0.78137473398431
ASE AT2G42600 17741412..17746087 score=2.00497837141266
ASE AT2G42620 17763242..17765460 score=1.27553751978292
ASE AT2G42810 17819157..17823633 score=-1.51294982999120
ASE AT2G42850 17838756..17840455 score=-0.291057776468152
ASE AT2G42860 17840846..17842099 score=-0.216516975844915
ASE AT2G42950 17870884..17873534 score=-0.0360631601884279
ASE AT2G42955 17873775..17874623 score=-0.122988711293874
ASE AT2G42975 17881041..17881963 score=-0.823798428672233
ASE AT2G42980 17882114..17883629 score=-1.00903240510306
ASE AT2G43000 17887738..17889649 score=-2.01614733314365
ASE AT2G43010 17893520..17896090 score=-0.592622901464077
ASE AT2G43020 17898832..17901590 score=0.291767872665092
ASE AT2G43030 17901953..17902867 score=-0.0500699873463624
ASE AT2G43040 17903010..17906325 score=-1.78601490938684
ASE AT2G43050 17909580..17911403 score=-0.969178314380447
ASE AT2G43090 17926064..17927392 score=0.0186868760167746
ASE AT2G43100 17927791..17928698 score=-2.03835044165615
ASE AT2G43235 17975843..17977794 score=-0.803931287602517
ASE AT2G43240 17977948..17982906 score=-0.207495553320198
ASE AT2G43250 17984308..17986651 score=-1.15902348180118
ASE AT2G43255 17986942..17988330 score=-0.172853753710822
ASE AT2G43390 18027432..18027924 score=-0.947933384549153
ASE AT2G43400 18028319..18032252 score=-0.965592030122947
ASE AT2G43440 18046467..18047657 score=-0.304321565210343
ASE AT2G43470 18054852..18058233 score=-0.984329737428665
ASE AT2G43480 18060103..18061343 score=-0.0877877366648768
ASE AT2G43490 18062206..18065261 score=-0.0862074841957773
ASE AT2G43500 18069793..18073650 score=-0.790827020883007
ASE AT2G43510 18074524..18074849 score=-0.507803820709678
ASE AT2G43530 18077121..18077583 score=0.436714915260539
ASE AT2G43540 18079481..18079936 score=-0.879231992137705
ASE AT2G43550 18080302..18080845 score=1.14669679857348
ASE AT2G43610 18094986..18096284 score=0.414020779411236
ASE AT2G43620 18100943..18102090 score=-1.54436179440970
ASE AT2G43650 18106350..18110398 score=0.330871429682209
ASE AT2G43660 18110882..18111254 score=-2.81326026743108
ASE AT2G43700 18123581..18125862 score=0.415319379673567
ASE AT2G43740 18133721..18135322 score=-0.697749838442088
ASE AT2G43860 18170050..18171410 score=-0.27724954782115
ASE AT2G43870 18173700..18175329 score=-2.14801499409196
ASE AT2G43890 18184050..18185441 score=0.263352338895971
ASE AT2G43950 18207457..18209781 score=2.87288561808507
ASE AT2G43990 18219006..18220963 score=-0.222875640139973
ASE AT2G44150 18265724..18268458 score=0.153038157213145
ASE AT2G44160 18269314..18272383 score=0.544242459260457
ASE AT2G44175 18275864..18276154 score=-1.31773997152780
ASE AT2G44180 18276337..18278856 score=-0.147714304657161
ASE AT2G44200 18283303..18285676 score=-1.09067672126850
ASE AT2G44360 18327910..18328670 score=-0.8894678056811
ASE AT2G44370 18329101..18330078 score=-0.501193413593444
ASE AT2G44460 18353670..18356990 score=-1.11631365470371
ASE AT2G44480 18366825..18370123 score=-2.00929552903391
ASE AT2G44500 18381448..18383831 score=0.192084399588825
ASE AT2G44560 18398913..18400720 score=-0.260616443996284
ASE AT2G44610 18418546..18421114 score=-1.39006061796942
ASE AT2G44710 18439797..18444152 score=-0.126360980827274
ASE AT2G44730 18444434..18445596 score=0.63316803940264
ASE AT2G44810 18486116..18487197 score=0.760278489190523
ASE AT2G44830 18497436..18499845 score=0.598573337410302
ASE AT2G44900 18518818..18523402 score=0.786441029523726
ASE AT2G44930 18536652..18538772 score=0.639261481784268
ASE AT2G44950 18549535..18555638 score=-0.191480992587877
ASE AT2G44970 18555911..18559206 score=-0.650044367546355
ASE AT2G44990 18566028..18568347 score=0.0460719486942276
ASE AT2G45070 18594246..18595299 score=2.10469092352168
ASE AT2G45220 18651272..18653404 score=1.09502547970870
ASE AT2G45240 18663021..18665507 score=0.963080203699912
ASE AT2G45280 18677095..18679317 score=0.673200373488353
ASE AT2G45340 18698898..18701741 score=-0.410554942618804
ASE AT2G45350 18701903..18703665 score=-0.80999449296583
ASE AT2G45360 18705694..18706436 score=1.44074017825177
ASE AT2G45420 18725472..18727749 score=-0.019842564522944
ASE AT2G45460 18743940..18748682 score=-1.44770949598012
ASE AT2G45480 18752431..18754529 score=-1.21195854754802
ASE AT2G45540 18764612..18779267 score=0.75205350961704
ASE AT2G45550 18780681..18782672 score=-2.92925575621310
ASE AT2G45570 18786914..18788923 score=0.745793379605285
ASE AT2G45580 18789441..18791393 score=-0.706439731185033
ASE AT2G45590 18793775..18795949 score=0.0434941255994839
ASE AT2G45620 18799945..18802843 score=0.102412029992365
ASE AT2G45630 18803032..18804013 score=-0.825829648832389
ASE AT2G45670 18821883..18825488 score=1.54557051984598
ASE AT2G45680 18827415..18828912 score=-0.942260091279184
ASE AT2G45690 18830282..18832791 score=-0.300417140827327
ASE AT2G45740 18846674..18848379 score=5.20784699745663
ASE AT2G45970 18919501..18921734 score=0.065825867307094
ASE AT2G46030 18939184..18940479 score=-0.729569197475036
ASE AT2G46420 19060747..19064112 score=0.170975325114070
ASE AT2G46450 19072831..19075343 score=-0.69958124226609
ASE AT2G46470 19079379..19082126 score=-0.540102835837504
ASE AT2G46480 19083494..19085434 score=-0.361850969683295
ASE AT2G46495 19088173..19092712 score=-1.25383769595909
ASE AT2G46520 19103860..19107242 score=-0.669840365741984
ASE AT2G46530 19111872..19115332 score=0.629287006808452
ASE AT2G46535 19116702..19117497 score=0.856442721261726
ASE AT2G46550 19119104..19121106 score=0.808827652661305
ASE AT2G46560 19122474..19132896 score=0.461918141297622
ASE AT2G46570 19133987..19136084 score=1.30351378211438
ASE AT2G46580 19136375..19137637 score=-0.89279006656774
ASE AT2G46610 19143691..19145794 score=-0.0299494064070593
ASE AT2G46640 19155970..19157939 score=-0.611882997631150
ASE AT2G46660 19160778..19162532 score=-0.866217085359485
ASE AT2G46700 19189860..19193551 score=-0.321891844151155
ASE AT2G46735 19211320..19212151 score=-1.42495441532567
ASE AT2G46740 19212396..19214489 score=-0.573399461991669
ASE AT2G46760 19220119..19222223 score=-2.4250821068548
ASE AT2G46830 19252746..19255886 score=-2.00618850835562
ASE AT2G46850 19258152..19260368 score=-1.67385884545864
ASE AT2G46870 19268195..19269283 score=-0.0358483518767119
ASE AT2G46880 19271672..19273488 score=-0.534259610380127
ASE AT2G46890 19273933..19275227 score=-0.186181613441537
ASE AT2G46915 19281071..19284815 score=-0.185919651103885
ASE AT2G46920 19285213..19288810 score=-1.51388028515368
ASE AT2G46950 19296226..19298642 score=-0.821549859489086
ASE AT2G46980 19306662..19311192 score=0.0586858411548662
ASE AT2G46990 19315008..19316010 score=-1.19719576704564
ASE AT2G47030 19331334..19333454 score=0.152706290233320
ASE AT2G47240 19399727..19404711 score=1.79443108261691
ASE AT2G47260 19412002..19414060 score=-0.240237095058872
ASE AT2G47300 19425543..19429125 score=0.0037624103416335
ASE AT2G47340 19439249..19440134 score=-0.531645606851088
ASE AT2G47350 19440947..19444292 score=1.24890373757478
ASE AT2G47390 19449202..19453396 score=0.698255429134022
ASE AT2G47400 19453964..19454378 score=1.50691652976852
ASE AT2G47410 19455448..19464257 score=-1.08246672787267
ASE AT2G47430 19466115..19470577 score=-0.157666072151517
ASE AT2G47440 19476804..19478801 score=1.03809660613757
ASE AT2G47460 19483458..19486360 score=-1.41672185685006
ASE AT2G47470 19488549..19490922 score=0.517263297955462
ASE AT2G47480 19491101..19491625 score=-1.20442368507365
ASE AT2G47490 19494400..19496541 score=1.51168071488996
ASE AT2G47510 19505426..19509202 score=-0.24833813190921
ASE AT2G47520 19509911..19510554 score=-0.448069452946982
ASE AT2G47560 19518925..19519780 score=-0.801871106267701
ASE AT2G47580 19524254..19525914 score=0.833636542951934
ASE AT2G47600 19531266..19534451 score=0.0215231043628383
ASE AT2G47610 19536871..19538651 score=1.86121250929026
ASE AT2G47620 19539023..19541442 score=-0.455010774532327
ASE AT2G47680 19552990..19557943 score=-0.263869327041784
ASE AT2G47700 19559429..19561577 score=0.434923887538342
ASE AT2G47770 19575525..19576527 score=0.062033582660066
ASE AT2G47790 19578119..19580022 score=0.192567354577943
ASE AT2G47800 19581947..19587566 score=-0.48312380394876
ASE AT2G47810 19589862..19590579 score=-0.51948317823399
ASE AT2G47820 19594531..19597842 score=-0.247394973453005
ASE AT2G47900 19618067..19620238 score=-0.301880592722781
ASE AT2G47920 19622894..19623950 score=-1.25702938616191
ASE AT2G47950 19631301..19631799 score=0.217651190382845
ASE AT2G48050 19660290..19664934 score=-0.138735215316376
ASE AT2G48070 19669960..19671065 score=0.0234257220072585
ASE AT2G48090 19676293..19676723 score=1.50981903206330
ASE AT2G48110 19680358..19686755 score=-0.342532947224264
