# Supplementary material for: Whole genome transcriptome polymorphisms in Arabidopsis thaliana
Source: Genome Biol. 2008 Nov 24;9(11):R165. doi: 10.1186/gb-2008-9-11-r165 (PMC2614497; doi:10.1186/gb-2008-9-11-r165)
Supplement: Additional data file 4 — Genome tracks of SFPs, indels, expression variation, ASE, splicing variation and transcribed fragment variation. [file gb-2008-9-11-r165-S4.tgz › ASE_chr3.txt]

#11/17/08
#gBrowser annotation for allele specific expression.


[ASE]
glyph= xyplot
graph_type = boxes
bump=1
fgcolor = red
bgcolor = red
height = 25
min_score=-5
max_score=5
label = 0
key = Allele Specific Expression d score 


reference=Chr3
ASE AT3G01040 8955..12308 score=-0.166640681802036
ASE AT3G01080 25513..27406 score=-1.98534230011722
ASE AT3G01085 27987..30638 score=0.177408168209746
ASE AT3G01100 34748..38496 score=-1.83702131675435
ASE AT3G01120 38781..41847 score=0.757100652416109
ASE AT3G01130 44517..45573 score=0.986082939957422
ASE AT3G01140 46634..48248 score=-0.218326146765067
ASE AT3G01150 51683..54379 score=-0.133226339735809
ASE AT3G01170 57759..58699 score=-0.943400723396439
ASE AT3G01180 62317..65670 score=0.87892100897473
ASE AT3G01210 71638..73176 score=-0.180355012103859
ASE AT3G01220 73521..75335 score=-1.11914768081008
ASE AT3G01300 90615..93522 score=-0.00694610329274297
ASE AT3G01310 94213..101917 score=0.903328667420066
ASE AT3G01320 106762..113533 score=0.788061182471009
ASE AT3G01325 123475..123683 score=0.156536438945988
ASE AT3G01340 127365..128976 score=0.426176041320161
ASE AT3G01345 129135..130707 score=0.457351362043437
ASE AT3G01420 159515..162753 score=2.25233936768502
ASE AT3G01460 173320..182394 score=-0.169618572696792
ASE AT3G01480 188421..190827 score=3.36832543642277
ASE AT3G01490 190932..193530 score=0.544003626174204
ASE AT3G01510 198780..201717 score=1.42100554072293
ASE AT3G01516 207481..208067 score=0.309935553069631
ASE AT3G01540 212768..216598 score=0.585843048493587
ASE AT3G01670 247232..250283 score=-0.879394455612347
ASE AT3G01700 259004..259544 score=-0.155720680774621
ASE AT3G01740 267819..268791 score=0.323331008437416
ASE AT3G01820 293761..295411 score=0.869712526461188
ASE AT3G01930 319195..321440 score=-2.25150407885568
ASE AT3G01970 326574..327338 score=-1.03898445882231
ASE AT3G01980 327773..328925 score=-0.308847182726394
ASE AT3G01990 330141..332170 score=-0.213459143219209
ASE AT3G02020 340612..343777 score=-0.732161276998463
ASE AT3G02030 345021..348133 score=-0.442296658307466
ASE AT3G02040 348846..349994 score=0.450356322225548
ASE AT3G02125 378303..379352 score=0.190495460726287
ASE AT3G02130 381265..384352 score=0.308917362435732
ASE AT3G02160 394086..395927 score=-0.48790934385701
ASE AT3G02170 396074..399645 score=1.05705276277811
ASE AT3G02220 412150..413621 score=0.101057082398741
ASE AT3G02270 449015..450984 score=-0.499469672135997
ASE AT3G02280 453475..457805 score=0.581367992617792
ASE AT3G02530 528868..532566 score=1.20417439980778
ASE AT3G02540 532887..536312 score=-0.146683735520495
ASE AT3G02550 536718..537989 score=0.690849085768166
ASE AT3G02555 539816..540867 score=-0.232913959290628
ASE AT3G02560 541775..543212 score=0.861124846420519
ASE AT3G02570 543518..545503 score=0.631476954726061
ASE AT3G02630 562034..564850 score=1.84589416729298
ASE AT3G02650 566407..570086 score=-0.000149379456794055
ASE AT3G02680 576772..579409 score=-0.482764725220537
ASE AT3G02690 579635..581442 score=0.783078710850555
ASE AT3G02700 581698..582926 score=0.426090093816983
ASE AT3G02710 583167..585892 score=1.04218812893283
ASE AT3G02750 593239..596469 score=0.395298359704269
ASE AT3G02980 670937..672162 score=0.339090302270365
ASE AT3G02990 673562..676357 score=0.418633444122367
ASE AT3G03050 687106..691837 score=0.328713877944832
ASE AT3G03060 692053..695612 score=-0.460452336783545
ASE AT3G03070 696365..698074 score=2.31562895681993
ASE AT3G03080 698590..700273 score=-0.365649137761447
ASE AT3G03090 700528..704762 score=-0.660450960038715
ASE AT3G03110 708963..716881 score=1.06250499160919
ASE AT3G03140 724080..727434 score=0.285661472434252
ASE AT3G03190 735089..735939 score=-0.769910545255918
ASE AT3G03220 742377..744003 score=-0.977705778963238
ASE AT3G03230 744410..745984 score=-1.72511041215594
ASE AT3G03240 746794..748573 score=0.698717261631375
ASE AT3G03480 828311..829824 score=-0.457884304854092
ASE AT3G03610 868819..871659 score=-0.97496345988582
ASE AT3G03620 873788..876290 score=-1.18603850615186
ASE AT3G03680 907610..910659 score=-0.153182016954850
ASE AT3G03690 911283..913665 score=0.06167502537105
ASE AT3G03710 919807..924943 score=1.19537609678779
ASE AT3G03720 925623..929849 score=-1.32398795857078
ASE AT3G03760 943674..944783 score=-1.98592250442442
ASE AT3G03776 954151..954583 score=2.08699682579642
ASE AT3G03790 962038..968103 score=1.34333786123191
ASE AT3G03800 969313..971344 score=-0.91290236238766
ASE AT3G03810 971694..976331 score=-0.320478945285055
ASE AT3G03840 981093..981536 score=0.383123846478712
ASE AT3G03860 992141..994470 score=0.898946739044716
ASE AT3G03910 1006837..1008946 score=-0.149855020608216
ASE AT3G03930 1011623..1012777 score=-1.09923698141192
ASE AT3G03940 1014059..1019178 score=0.877958214336079
ASE AT3G03970 1028049..1030563 score=0.462830537554965
ASE AT3G03980 1031791..1033135 score=-0.619300581809495
ASE AT3G03990 1033826..1034863 score=0.0997523810446966
ASE AT3G04040 1047666..1049219 score=1.39647386588377
ASE AT3G04050 1049805..1051457 score=-1.27729932342260
ASE AT3G04140 1087021..1089199 score=0.910968602697015
ASE AT3G04160 1091174..1094340 score=0.45301184983983
ASE AT3G04180 1097484..1098008 score=-0.192484127281125
ASE AT3G04200 1103800..1104460 score=0.460197808121728
ASE AT3G04210 1106020..1107947 score=0.258860501176350
ASE AT3G04220 1109158..1112174 score=-0.890490991064247
ASE AT3G04230 1113034..1113592 score=0.431205891942183
ASE AT3G04260 1123075..1127460 score=0.239564096500260
ASE AT3G04280 1130021..1131069 score=-1.41568873388812
ASE AT3G04290 1133505..1136233 score=1.04566892327523
ASE AT3G04310 1141634..1142480 score=-1.07940413883827
ASE AT3G04320 1144020..1144378 score=-1.14866870724132
ASE AT3G04340 1146879..1152414 score=0.0711436391787499
ASE AT3G04370 1159435..1161085 score=-0.201801506996840
ASE AT3G04380 1161391..1164875 score=-0.349234132781243
ASE AT3G04430 1175527..1176901 score=-1.44524050958426
ASE AT3G04480 1193680..1197306 score=-0.888344371325314
ASE AT3G04530 1221560..1222520 score=0.528321703899733
ASE AT3G04560 1227437..1229375 score=0.535812338226525
ASE AT3G04580 1235315..1238459 score=-1.30945326155122
ASE AT3G04600 1243154..1246032 score=0.581607136285918
ASE AT3G04610 1250579..1254821 score=0.0138791831592842
ASE AT3G04640 1260988..1261663 score=0.250746393034177
ASE AT3G04650 1261998..1264561 score=-0.384260196567438
ASE AT3G04710 1278189..1281072 score=-2.81273878988685
ASE AT3G04760 1303694..1305770 score=1.12476400522146
ASE AT3G04790 1313362..1315199 score=-0.463030722012484
ASE AT3G04820 1321324..1325925 score=0.631635850691963
ASE AT3G04880 1346513..1347345 score=0.261667359816347
ASE AT3G05710 1685055..1687485 score=0.755871425878853
ASE AT3G05780 1715022..1719430 score=-0.350967679588359
ASE AT3G05790 1720182..1725167 score=-1.15267083119175
ASE AT3G05820 1732999..1735613 score=-0.253754988735483
ASE AT3G05840 1740710..1743083 score=0.498593152767318
ASE AT3G05937 1776177..1776705 score=-0.0479519344277783
ASE AT3G05940 1777443..1780142 score=-0.491697802793663
ASE AT3G05975 1792228..1792701 score=-0.759658422978832
ASE AT3G05990 1796966..1799856 score=0.298586437328266
ASE AT3G06010 1802454..1807254 score=0.0686478894321429
ASE AT3G06020 1813309..1814074 score=-1.57816378966921
ASE AT3G06030 1818853..1822824 score=-0.120656189109771
ASE AT3G06035 1823305..1824205 score=-0.9870769615695
ASE AT3G06080 1834800..1837767 score=0.106516666566159
ASE AT3G06120 1846545..1848100 score=-0.545157432702497
ASE AT3G06160 1864324..1867121 score=0.535080227821336
ASE AT3G06170 1867411..1869877 score=1.34688540503962
ASE AT3G06190 1874308..1876867 score=1.29501278650481
ASE AT3G06200 1877591..1879329 score=1.03534291570474
ASE AT3G06210 1880797..1883416 score=-0.53207366557786
ASE AT3G06290 1899052..1907276 score=-0.0343278812682323
ASE AT3G06420 1955067..1956353 score=1.85919485350005
ASE AT3G06440 1972724..1975720 score=-0.789251878235285
ASE AT3G06500 2012102..2015476 score=0.447237746050312
ASE AT3G06510 2016434..2019631 score=-0.38635935144144
ASE AT3G06530 2022600..2033705 score=-0.189818359828416
ASE AT3G06545 2038372..2038923 score=0.0113556951869588
ASE AT3G06560 2044362..2047114 score=-2.52455495304006
ASE AT3G06580 2049075..2051924 score=0.488923832961053
ASE AT3G06590 2054554..2055395 score=-2.14355457240239
ASE AT3G06650 2079053..2083206 score=-0.308881804565228
ASE AT3G06710 2118253..2120001 score=-0.235853212311663
ASE AT3G06720 2120403..2123989 score=-1.31798672757687
ASE AT3G06730 2124280..2126036 score=-1.47559530625854
ASE AT3G06740 2126579..2127263 score=-0.373855331278073
ASE AT3G06778 2140181..2141470 score=-0.552411114725732
ASE AT3G06780 2143496..2144319 score=0.41262660564285
ASE AT3G06820 2150865..2153409 score=-0.0759958782120597
ASE AT3G06850 2158003..2160419 score=0.442457768401205
ASE AT3G06860 2161951..2166223 score=1.10200358448524
ASE AT3G06880 2169896..2175585 score=0.379547959546196
ASE AT3G06970 2199670..2201126 score=0.413244553729671
ASE AT3G06990 2206534..2208006 score=-0.873858479625588
ASE AT3G07000 2209423..2211251 score=-0.158915429864432
ASE AT3G07010 2212804..2216473 score=1.06119250162214
ASE AT3G07040 2225980..2229018 score=-0.0447095628918896
ASE AT3G07050 2229598..2232300 score=0.171675690963435
ASE AT3G07060 2232649..2236889 score=0.409517260621913
ASE AT3G07090 2243153..2244787 score=-0.784193216463607
ASE AT3G07130 2255785..2257988 score=0.251515002762793
ASE AT3G07160 2264956..2279374 score=0.395054478595411
ASE AT3G07170 2280196..2282179 score=0.205416386034447
ASE AT3G07180 2282431..2285491 score=0.262513665927911
ASE AT3G07250 2300604..2308249 score=0.016612976827113
ASE AT3G07330 2335733..2339036 score=-1.07140091188094
ASE AT3G07340 2341009..2343414 score=0.488379612738131
ASE AT3G07350 2347541..2348739 score=0.0280109754830529
ASE AT3G07360 2354844..2356687 score=-1.17195943727744
ASE AT3G07400 2367302..2372242 score=0.102028076880224
ASE AT3G07420 2374113..2376581 score=-1.0013689170968
ASE AT3G07425 2378363..2378777 score=-1.07141651899107
ASE AT3G07430 2379286..2380150 score=-2.26380430084592
ASE AT3G07520 2394961..2398276 score=0.588339787237562
ASE AT3G07530 2400929..2404234 score=-0.344367154330319
ASE AT3G07580 2420992..2422642 score=-2.00034451438715
ASE AT3G07600 2424192..2424980 score=-1.53073548176494
ASE AT3G07610 2426099..2429251 score=-1.10430835213789
ASE AT3G07620 2433338..2434971 score=-1.22114121637682
ASE AT3G07680 2455285..2456841 score=-0.777680862333709
ASE AT3G07710 2464350..2464748 score=-1.66262978511441
ASE AT3G07740 2470029..2473058 score=0.487946339691998
ASE AT3G07870 2510981..2512339 score=-1.39835435780908
ASE AT3G07900 2520788..2522994 score=0.579271167858829
ASE AT3G08030 2564032..2565910 score=3.07788829882849
ASE AT3G08040 2566304..2569453 score=-1.75129567741828
ASE AT3G08490 2574008..2575138 score=-0.360726287190336
ASE AT3G08500 2576846..2578194 score=-0.81017351057921
ASE AT3G08505 2580130..2582048 score=0.580919201870881
ASE AT3G08510 2582425..2585825 score=1.24318910676989
ASE AT3G08590 2608503..2611374 score=2.73395526002116
ASE AT3G08600 2612424..2613764 score=0.0781517118100652
ASE AT3G08650 2624545..2627437 score=-0.0812949615517584
ASE AT3G08680 2637650..2640801 score=-0.835481912886828
ASE AT3G08740 2654743..2656170 score=-0.428458975694208
ASE AT3G08750 2656742..2657733 score=-1.71715811836825
ASE AT3G08780 2666093..2667485 score=-2.39557952561515
ASE AT3G08800 2671205..2675128 score=-0.333099034527065
ASE AT3G08870 2700366..2702514 score=-1.21204285349593
ASE AT3G08880 2703081..2704258 score=0.178447045279213
ASE AT3G08890 2706721..2707660 score=-0.124817635664745
ASE AT3G08900 2708823..2709691 score=-0.907061522410147
ASE AT3G08920 2712256..2713221 score=-1.72648109729337
ASE AT3G08930 2713535..2717271 score=-0.616360929035803
ASE AT3G08940 2717685..2718838 score=2.13108672584550
ASE AT3G08950 2727236..2729575 score=-0.402719145700826
ASE AT3G08955 2729867..2730904 score=-0.254267039043578
ASE AT3G08960 2731900..2736731 score=1.19939531479128
ASE AT3G08970 2737607..2740430 score=-0.145692269253432
ASE AT3G08990 2743091..2744748 score=1.20944426181618
ASE AT3G09010 2750021..2752253 score=-0.239120481492036
ASE AT3G09020 2753345..2754536 score=1.07439505501255
ASE AT3G09030 2754799..2756467 score=-1.59308432776375
ASE AT3G09040 2761210..2764269 score=-0.490179392488595
ASE AT3G09060 2766382..2768421 score=-1.42079251205523
ASE AT3G09070 2768762..2771067 score=-0.582244602915031
ASE AT3G09080 2776268..2781757 score=-1.0859513433758
ASE AT3G09090 2782764..2787796 score=0.0582541036156304
ASE AT3G09110 2794246..2795925 score=-0.996027354604794
ASE AT3G09120 2797466..2798734 score=0.875709527844559
ASE AT3G09130 2799327..2800474 score=-0.180556946721674
ASE AT3G09140 2800929..2802771 score=-1.28067027257275
ASE AT3G09162 2807701..2808255 score=0.959207747938218
ASE AT3G09180 2819121..2821352 score=-0.383163124796852
ASE AT3G09220 2827285..2830536 score=0.188744407680975
ASE AT3G09300 2857868..2860258 score=-0.610909706326852
ASE AT3G09310 2860686..2861329 score=-0.768927351197017
ASE AT3G09320 2861813..2864239 score=-1.50929090708714
ASE AT3G09360 2873445..2878489 score=-1.73470808532806
ASE AT3G09370 2879382..2882242 score=0.040908395622232
ASE AT3G09400 2891452..2893493 score=-0.275816612367356
ASE AT3G09430 2901283..2902553 score=-0.0238043077392920
ASE AT3G09440 2903254..2905644 score=-0.729596946513035
ASE AT3G09520 2923737..2925494 score=-0.417819095953045
ASE AT3G09530 2926421..2928080 score=-0.559722114634256
ASE AT3G09540 2928852..2931207 score=-0.049403479235687
ASE AT3G09550 2932466..2934146 score=-0.632134623402554
ASE AT3G09560 2934720..2939423 score=-1.69858650169343
ASE AT3G09600 2946431..2948944 score=-0.239302533495257
ASE AT3G09660 2961340..2966135 score=-3.10701747329029
ASE AT3G09670 2966380..2968890 score=-1.09640749379283
ASE AT3G09690 2971936..2974757 score=0.55601107710915
ASE AT3G09720 2980250..2983547 score=0.652152002213366
ASE AT3G09770 2996307..2998146 score=-0.79763217560309
ASE AT3G09780 3000868..3003116 score=-0.838244427402852
ASE AT3G09790 3003896..3006161 score=-0.791162152933563
ASE AT3G09800 3006711..3008418 score=-0.688780692162124
ASE AT3G09810 3008689..3011349 score=0.13430002980897
ASE AT3G09830 3016579..3018874 score=-0.481430906630824
ASE AT3G09850 3023261..3025731 score=1.73357155954051
ASE AT3G09920 3040332..3044736 score=0.0231439303616836
ASE AT3G09960 3062008..3063503 score=-1.40269293321712
ASE AT3G10010 3081845..3088150 score=-1.41196727732217
ASE AT3G10050 3098958..3101730 score=-1.08279893817403
ASE AT3G10060 3102197..3103549 score=-0.167763855865466
ASE AT3G10116 3126020..3126590 score=-0.613170798601893
ASE AT3G10130 3131047..3133073 score=-0.555688967698558
ASE AT3G10150 3137412..3139005 score=0.478815383434618
ASE AT3G10180 3146430..3154611 score=-0.434365347975501
ASE AT3G10190 3155357..3156025 score=-1.19208563286060
ASE AT3G10200 3157611..3160008 score=0.379856532241618
ASE AT3G10220 3161762..3164023 score=0.143229486801742
ASE AT3G10230 3164247..3166026 score=1.05462091118059
ASE AT3G10260 3171273..3172936 score=0.080592659591976
ASE AT3G10300 3186343..3188108 score=-0.869626402561602
ASE AT3G10310 3190227..3194962 score=-1.06434464083552
ASE AT3G10320 3195467..3197302 score=0.779118664532255
ASE AT3G10370 3216444..3219143 score=-0.180569478027358
ASE AT3G10380 3219541..3228925 score=-0.956607551895209
ASE AT3G10450 3249566..3252440 score=-2.00530062729674
ASE AT3G10480 3264351..3267024 score=0.381671728851857
ASE AT3G10490 3267859..3270840 score=-0.112282171697136
ASE AT3G10500 3271502..3273943 score=-0.548037982856365
ASE AT3G10540 3289831..3292633 score=0.532233145431241
ASE AT3G10560 3299908..3301679 score=-0.247813344673327
ASE AT3G10570 3302119..3303722 score=0.300639295454155
ASE AT3G10572 3304342..3306325 score=-0.0394871913242811
ASE AT3G10580 3307145..3308198 score=-0.471775157700148
ASE AT3G10650 3325175..3330819 score=-1.01307068294691
ASE AT3G10670 3335140..3337196 score=-1.07322169647814
ASE AT3G10680 3337787..3339321 score=-0.644684385443529
ASE AT3G10730 3358474..3360565 score=-0.0742257001723284
ASE AT3G10740 3361085..3365365 score=2.49164838441204
ASE AT3G10750 3366937..3368228 score=-0.595788917511243
ASE AT3G10770 3372369..3374258 score=0.442199098513287
ASE AT3G10790 3377452..3378321 score=1.26646013278789
ASE AT3G10820 3387376..3389452 score=1.10762160621178
ASE AT3G10840 3391096..3393272 score=0.296685503314469
ASE AT3G10845 3394005..3397475 score=0.00204288399569183
ASE AT3G10850 3397626..3399494 score=-0.0807790241603673
ASE AT3G10880 3405835..3407408 score=0.254460908398104
ASE AT3G10890 3407560..3408973 score=0.0949511021803833
ASE AT3G10915 3416048..3417749 score=-0.697649691026854
ASE AT3G10970 3433198..3436267 score=1.78534656971671
ASE AT3G10980 3438378..3440742 score=0.41818878808168
ASE AT3G10985 3442617..3443409 score=0.364061818727811
ASE AT3G10990 3446567..3446783 score=0.0316126780857637
ASE AT3G11000 3447711..3450299 score=-0.532659046373441
ASE AT3G11010 3452183..3453399 score=-0.825492294633923
ASE AT3G11040 3460140..3463274 score=-0.477993092731662
ASE AT3G11050 3463667..3465398 score=0.247637539147065
ASE AT3G11070 3467818..3470075 score=-0.739860966541104
ASE AT3G11080 3470524..3473126 score=-0.946305910598085
ASE AT3G11210 3510672..3513044 score=0.204231807557781
ASE AT3G11220 3513595..3516363 score=0.672527834612165
ASE AT3G11230 3516691..3518342 score=2.00003066011483
ASE AT3G11240 3518520..3521104 score=-0.342955847575162
ASE AT3G11260 3527638..3528378 score=-0.338451010899152
ASE AT3G11280 3533327..3534752 score=0.117324313858310
ASE AT3G11290 3535665..3537826 score=0.382826054565166
ASE AT3G11310 3542574..3544303 score=-0.257382736198509
ASE AT3G11320 3546951..3548795 score=-0.421826510005414
ASE AT3G11330 3552020..3554703 score=0.149973332551413
ASE AT3G11340 3556762..3558214 score=0.97070034385114
ASE AT3G11380 3564181..3565720 score=0.749532153470506
ASE AT3G11385 3566617..3568832 score=0.209993195466009
ASE AT3G11390 3569884..3571913 score=-1.39859070186027
ASE AT3G11400 3578405..3580437 score=0.654658363547975
ASE AT3G11430 3595775..3597874 score=0.322260367784731
ASE AT3G11450 3605238..3607458 score=-0.289059067193481
ASE AT3G11480 3614466..3617198 score=-0.62994172952469
ASE AT3G11580 3648969..3651213 score=-1.94599341540805
ASE AT3G11590 3660377..3663712 score=-0.0890438238232582
ASE AT3G11640 3674502..3675088 score=-0.747662277348671
ASE AT3G11690 3695005..3696391 score=0.220208620772235
ASE AT3G11700 3698996..3701457 score=-1.10827715747008
ASE AT3G11740 3712384..3713386 score=0.63237429870825
ASE AT3G11750 3715089..3715897 score=1.14413238693617
ASE AT3G11830 3732857..3736352 score=0.24296139250786
ASE AT3G11850 3738979..3741679 score=-0.557171150334469
ASE AT3G11920 3772324..3774846 score=0.967216840545187
ASE AT3G11930 3776314..3777637 score=0.577437234473226
ASE AT3G11964 3793990..3806614 score=-0.87998039080256
ASE AT3G12000 3818291..3819058 score=-0.285068345578068
ASE AT3G12050 3839146..3841305 score=0.115837989825535
ASE AT3G12080 3847790..3852099 score=0.291240407879795
ASE AT3G12090 3852170..3853695 score=-0.385931063926424
ASE AT3G12120 3860343..3863008 score=0.774580798869665
ASE AT3G12130 3864189..3866581 score=-2.34467522576847
ASE AT3G12145 3874617..3876205 score=-1.18200709517145
ASE AT3G12160 3879504..3880409 score=0.0530443573736696
ASE AT3G12200 3887085..3890790 score=-0.272277358807630
ASE AT3G12250 3905581..3908910 score=-1.30194208790745
ASE AT3G12260 3909016..3910352 score=0.742361323360161
ASE AT3G12270 3910660..3913294 score=-0.48630570205895
ASE AT3G12290 3919569..3921500 score=0.774020844463048
ASE AT3G12370 3937230..3938022 score=-0.176620438610586
ASE AT3G12380 3938236..3941875 score=0.584214400425744
ASE AT3G12520 3967832..3971848 score=0.242231528946622
ASE AT3G12530 3972360..3974185 score=-1.8160239482671
ASE AT3G12550 3978720..3981222 score=0.206843090328904
ASE AT3G12580 3991318..3993697 score=-0.347142816463786
ASE AT3G12850 4088436..4090112 score=0.266648192247917
ASE AT3G12860 4091566..4093742 score=0.144315083920049
ASE AT3G12880 4095564..4096214 score=-2.92032133155218
ASE AT3G12890 4099225..4100316 score=-0.0402424739083903
ASE AT3G12900 4104591..4106083 score=1.15569117017778
ASE AT3G12920 4121922..4123480 score=-2.58118246269975
ASE AT3G12930 4128454..4129922 score=-1.38280163241956
ASE AT3G13050 4176508..4179040 score=1.42646493886943
ASE AT3G13065 4187817..4190816 score=0.121810306535033
ASE AT3G13070 4191525..4195075 score=0.0266804262978087
ASE AT3G13120 4219827..4221533 score=1.58176495260110
ASE AT3G13130 4222924..4223658 score=-1.20154741949042
ASE AT3G13150 4227792..4229646 score=1.13034401448329
ASE AT3G13170 4231627..4233987 score=-0.207175170458297
ASE AT3G13180 4236123..4239992 score=-2.15037920089766
ASE AT3G13222 4251046..4254252 score=0.0686063318797006
ASE AT3G13229 4268488..4269682 score=-0.411120554449507
ASE AT3G13250 4277217..4281408 score=-2.42552547489081
ASE AT3G13270 4286055..4288327 score=-0.552865041345237
ASE AT3G13290 4297403..4303449 score=-0.146375474670814
ASE AT3G13330 4319658..4329986 score=-0.102026552275038
ASE AT3G13350 4335498..4337916 score=-0.290197069013668
ASE AT3G13430 4367550..4368847 score=-0.776768769338825
ASE AT3G13440 4378383..4379502 score=0.0342521397014264
ASE AT3G13480 4393012..4393780 score=0.357289959852173
ASE AT3G13490 4395804..4399281 score=-0.76245473392385
ASE AT3G13530 4411837..4419315 score=0.214613669631973
ASE AT3G13570 4429452..4432133 score=-0.104098526158599
ASE AT3G13600 4445124..4447339 score=-0.589001142266606
ASE AT3G13670 4469236..4472316 score=0.502233178556637
ASE AT3G13674 4474785..4475765 score=-0.576218877531496
ASE AT3G13677 4476301..4476966 score=0.201680445563722
ASE AT3G13680 4477364..4478649 score=-0.985585923027817
ASE AT3G13690 4485908..4490083 score=-0.727512859670333
ASE AT3G13750 4511044..4516254 score=2.5380934880586
ASE AT3G13760 4517630..4519456 score=-1.38598758744930
ASE AT3G13770 4519653..4521428 score=-0.637584638608434
ASE AT3G13790 4532979..4535812 score=-0.176882084510660
ASE AT3G13810 4544501..4547364 score=-0.341225539620817
ASE AT3G13840 4555516..4556820 score=1.31090146669662
ASE AT3G13900 4586186..4590653 score=-1.27410280310621
ASE AT3G13930 4596007..4600375 score=0.0257502523852734
ASE AT3G13940 4600609..4602454 score=0.0552850212972118
ASE AT3G13950 4604162..4605387 score=-0.817716939528408
ASE AT3G13990 4625587..4630543 score=-0.065547005265552
ASE AT3G14050 4650795..4653899 score=1.41771503529102
ASE AT3G14070 4661246..4663063 score=-1.86163645765051
ASE AT3G14100 4672961..4676036 score=2.47260770971082
ASE AT3G14120 4677826..4685597 score=0.560834717408801
ASE AT3G14130 4685665..4688298 score=-0.034650945069707
ASE AT3G14140 4688872..4690305 score=-1.56854417668083
ASE AT3G14160 4694066..4695462 score=-0.990116985623902
ASE AT3G14210 4729902..4731783 score=-0.476343139198707
ASE AT3G14220 4732907..4734485 score=-0.0143164589597425
ASE AT3G14225 4734663..4735986 score=0.336142098153414
ASE AT3G14250 4745939..4746940 score=-1.26107460343570
ASE AT3G14260 4747794..4748776 score=-0.85820945030121
ASE AT3G14360 4791652..4793536 score=0.785382725750151
ASE AT3G14362 4793754..4794412 score=0.097835166027878
ASE AT3G14380 4802969..4803781 score=-0.108667024108670
ASE AT3G14450 4849795..4851583 score=-0.0988068346245126
ASE AT3G14460 4852002..4856241 score=-0.822234382789837
ASE AT3G14480 4862159..4862595 score=-1.14371936230169
ASE AT3G14490 4863697..4865935 score=0.261692375662815
ASE AT3G14540 4881588..4883907 score=-0.560802773151278
ASE AT3G14560 4889104..4890073 score=0.504306234951274
ASE AT3G14570 4892663..4902498 score=-0.584040823372004
ASE AT3G14600 4911237..4912141 score=1.01729549578161
ASE AT3G14610 4912538..4914488 score=-0.251820050447105
ASE AT3G14630 4917541..4919387 score=-0.499806285488518
ASE AT3G14690 4937448..4939166 score=0.142910451565334
ASE AT3G14720 4946348..4948935 score=-2.00476977245318
ASE AT3G14760 4956367..4957137 score=-0.0533903073078778
ASE AT3G14820 4978973..4980195 score=-0.287662319767563
ASE AT3G14890 5008750..5013246 score=-1.16836334496330
ASE AT3G15070 5070200..5073302 score=0.281553800354141
ASE AT3G15090 5076702..5079029 score=0.200218281038446
ASE AT3G15130 5097285..5099188 score=-0.66969812659234
ASE AT3G15160 5104365..5108444 score=0.169682961220256
ASE AT3G15340 5159845..5162800 score=-2.26943460862075
ASE AT3G15351 5176054..5177517 score=-0.339476574995599
ASE AT3G15353 5180720..5181286 score=0.78033121746373
ASE AT3G15357 5187118..5187673 score=0.258691862102095
ASE AT3G15380 5193234..5196558 score=-0.465244806715404
ASE AT3G15390 5196699..5199516 score=0.278620468514275
ASE AT3G15410 5203327..5207471 score=0.754654786220001
ASE AT3G15430 5208754..5211719 score=-0.38092756204668
ASE AT3G15450 5213067..5214033 score=-0.675393234853994
ASE AT3G15470 5216306..5220163 score=0.04242130129367
ASE AT3G15490 5229130..5230570 score=-2.67806060253252
ASE AT3G15530 5252960..5254516 score=-1.02978564110346
ASE AT3G15605 5287984..5290773 score=-1.01314683505670
ASE AT3G15630 5296916..5297562 score=3.55094495486329
ASE AT3G15640 5299159..5301584 score=0.633739576887202
ASE AT3G15660 5307992..5309491 score=1.16164836771671
ASE AT3G15700 5321265..5322351 score=0.709644121254804
ASE AT3G15720 5325313..5327634 score=-0.706792140449925
ASE AT3G15730 5330353..5333713 score=3.2628914874667
ASE AT3G15740 5333930..5334513 score=-1.18270963835668
ASE AT3G15790 5343204..5344658 score=-1.28127387496766
ASE AT3G15820 5351086..5353687 score=0.33121976266597
ASE AT3G15860 5361224..5361694 score=1.51867610590511
ASE AT3G15880 5364839..5372277 score=-0.62529411748326
ASE AT3G15900 5376322..5377151 score=-0.22534349865936
ASE AT3G15910 5382067..5383048 score=-0.149006803540334
ASE AT3G15920 5383614..5386952 score=0.800163717516396
ASE AT3G15930 5387454..5389642 score=-1.70720177929575
ASE AT3G15950 5397685..5402567 score=1.08770945622473
ASE AT3G15960 5404061..5406438 score=-0.0276677595424596
ASE AT3G15970 5408815..5411123 score=0.114022892069345
ASE AT3G15990 5427044..5430842 score=-0.332506749603691
ASE AT3G16000 5430940..5433723 score=0.533865481622896
ASE AT3G16010 5434012..5436209 score=-0.536648029757254
ASE AT3G16030 5439618..5442744 score=-0.198177853764421
ASE AT3G16050 5444012..5445271 score=0.180856996151477
ASE AT3G16170 5476126..5480188 score=1.10461525404386
ASE AT3G16180 5481446..5485048 score=-0.583471552480259
ASE AT3G16190 5489879..5491223 score=1.48882611353472
ASE AT3G16200 5491448..5493583 score=-0.602979996088466
ASE AT3G16210 5494577..5495543 score=-0.704927328576507
ASE AT3G16220 5497658..5499134 score=-0.402723838536808
ASE AT3G16230 5500977..5503490 score=0.426685344873005
ASE AT3G16290 5521087..5524924 score=-0.842133388640099
ASE AT3G16320 5529384..5534559 score=0.284120515505783
ASE AT3G16340 5539912..5546328 score=-0.562791165192438
ASE AT3G16370 5556740..5558447 score=1.37632942005753
ASE AT3G16380 5558699..5560983 score=-0.643904643990604
ASE AT3G16410 5572118..5573280 score=0.69602716556575
ASE AT3G16440 5585943..5587609 score=-0.162791187004411
ASE AT3G16450 5588412..5589866 score=0.961779051491654
ASE AT3G16460 5592610..5595692 score=3.44749827310693
ASE AT3G16580 5647480..5648737 score=-0.589165528556902
ASE AT3G16600 5652870..5655606 score=0.559186950275184
ASE AT3G16640 5669410..5670836 score=0.98596943259984
ASE AT3G16700 5687796..5689655 score=-1.16933435946671
ASE AT3G16710 5690412..5691481 score=-0.38204461314474
ASE AT3G16740 5699351..5700778 score=0.0476144911595222
ASE AT3G16750 5701129..5702293 score=-1.28939065068047
ASE AT3G16780 5708950..5710549 score=-1.25574532167334
ASE AT3G16800 5721030..5723138 score=-0.947130441467452
ASE AT3G16810 5723367..5727600 score=-0.392296738166188
ASE AT3G16820 5728075..5729165 score=-1.48019478192019
ASE AT3G16860 5759531..5762126 score=0.512208367954879
ASE AT3G16960 5791846..5792252 score=0.111701772315519
ASE AT3G17140 5846012..5846229 score=-0.426719974240808
ASE AT3G17150 5847341..5848099 score=-0.583789006451282
ASE AT3G17152 5848849..5849485 score=-0.155738927456664
ASE AT3G17170 5853133..5854857 score=0.0101383633946842
ASE AT3G17280 5903498..5904574 score=0.253213230779479
ASE AT3G17320 5915473..5916597 score=0.00172418723993048
ASE AT3G17330 5916963..5920096 score=-0.152665279469383
ASE AT3G17340 5920525..5926829 score=0.298801995890294
ASE AT3G17350 5934090..5934981 score=-0.709752584931442
ASE AT3G17360 5936107..5946411 score=-0.665097779228696
ASE AT3G17380 5950204..5952123 score=-0.479186891818112
ASE AT3G17440 5969589..5972490 score=-0.77967883186177
ASE AT3G17450 5972681..5976097 score=-0.626943470035949
ASE AT3G17465 5978061..5979645 score=-1.18748578864398
ASE AT3G17510 5989003..5992689 score=1.15794200833057
ASE AT3G17520 5999370..6000352 score=-0.957854306895038
ASE AT3G17530 6000874..6002192 score=0.142942076973716
ASE AT3G17560 6006756..6007962 score=-0.0925350210950443
ASE AT3G17570 6009429..6010525 score=1.12450019620274
ASE AT3G17611 6024820..6026336 score=-0.197789320372606
ASE AT3G17620 6026586..6027624 score=-0.41150951669801
ASE AT3G17668 6039611..6040455 score=-0.244044597930011
ASE AT3G17690 6045035..6048436 score=0.951043757646106
ASE AT3G17700 6048929..6052516 score=0.381667555254714
ASE AT3G17710 6055557..6056474 score=-1.89723116974324
ASE AT3G17780 6086934..6088326 score=-0.66669831120652
ASE AT3G17850 6109775..6116422 score=0.501390061636934
ASE AT3G17860 6119811..6122945 score=-0.407357241667004
ASE AT3G17880 6123466..6126233 score=-0.508548071908992
ASE AT3G17890 6127242..6127856 score=0.0643227900136912
ASE AT3G17900 6128553..6133243 score=-0.37983691342752
ASE AT3G17940 6143539..6145321 score=0.265116128508850
ASE AT3G17950 6146257..6147187 score=0.407442534472259
ASE AT3G17980 6152131..6153306 score=1.50082979531651
ASE AT3G18020 6165466..6167428 score=-0.743396483898805
ASE AT3G18030 6167651..6168839 score=0.133537986316839
ASE AT3G18035 6169117..6171574 score=0.411941998252343
ASE AT3G18050 6180882..6182665 score=-0.67205480840159
ASE AT3G18060 6183786..6186892 score=-0.439530786900459
ASE AT3G18100 6200573..6204502 score=-1.19796586929913
ASE AT3G18110 6204826..6209676 score=0.209899679059286
ASE AT3G18130 6210921..6212410 score=-0.329306269246048
ASE AT3G18140 6212707..6214745 score=0.0286176922917782
ASE AT3G18165 6223187..6225293 score=-0.0101853694819482
ASE AT3G18180 6230530..6231756 score=-0.431322571448209
ASE AT3G18190 6232213..6234019 score=-0.0562833126698837
ASE AT3G18220 6247920..6249922 score=-0.368242351981989
ASE AT3G18240 6255746..6257907 score=0.700857346972518
ASE AT3G18270 6261965..6264072 score=-0.168718864970526
ASE AT3G18290 6274110..6280438 score=-0.28664757790881
ASE AT3G18350 6296869..6300624 score=-0.158878644708174
ASE AT3G18370 6306018..6310591 score=-1.03708074129568
ASE AT3G18390 6313483..6317931 score=-0.0940452328064845
ASE AT3G18420 6324662..6325765 score=-0.449006374818334
ASE AT3G18430 6325919..6327584 score=0.933536969244702
ASE AT3G18440 6328109..6330674 score=0.0980590382847605
ASE AT3G18450 6331464..6332143 score=1.30655657378229
ASE AT3G18490 6348769..6350630 score=-0.588557608349054
ASE AT3G18500 6352542..6355401 score=-0.860210596711485
ASE AT3G18510 6355661..6356013 score=-0.197340477717154
ASE AT3G18550 6383775..6385217 score=0.0958549630854669
ASE AT3G18600 6399612..6402884 score=-1.18404251138319
ASE AT3G18610 6404425..6407806 score=-0.937321697853102
ASE AT3G18640 6413543..6416498 score=0.552339584382887
ASE AT3G18660 6419160..6421776 score=-0.462113850538822
ASE AT3G18700 6431730..6432891 score=0.110744584930960
ASE AT3G18730 6445918..6453050 score=0.90231424621798
ASE AT3G18750 6454199..6457462 score=-0.519326857248523
ASE AT3G18773 6465857..6467146 score=-0.466392404402424
ASE AT3G18840 6496251..6498001 score=-0.559210513391123
ASE AT3G18850 6499422..6501204 score=0.0270233258057453
ASE AT3G18880 6509592..6510584 score=-1.73671464612397
ASE AT3G18890 6511058..6514751 score=1.57244561624761
ASE AT3G18900 6517677..6520728 score=-1.47580829049535
ASE AT3G18910 6521715..6522958 score=-1.11895919683880
ASE AT3G19000 6553589..6555074 score=0.424827368627572
ASE AT3G19020 6559091..6562071 score=-0.0684793931247848
ASE AT3G19030 6564005..6564396 score=-0.613165942622888
ASE AT3G19050 6578045..6590125 score=-0.821989290522302
ASE AT3G19055 6592317..6592899 score=1.29516220991637
ASE AT3G19080 6596099..6598613 score=-1.47133024202000
ASE AT3G19090 6601482..6603656 score=-0.742733875041657
ASE AT3G19100 6605495..6609272 score=0.60583002548302
ASE AT3G19130 6611220..6613940 score=0.144606245946237
ASE AT3G19140 6614943..6615298 score=0.5112640289743
ASE AT3G19160 6621995..6623270 score=-0.678538400659881
ASE AT3G19170 6625530..6631911 score=-1.78170607363123
ASE AT3G19180 6632803..6637104 score=0.365184606530908
ASE AT3G19184 6637549..6638906 score=-0.306500139704097
ASE AT3G19190 6639708..6648218 score=0.510819662504894
ASE AT3G19210 6652815..6658892 score=-1.02438775908406
ASE AT3G19230 6661144..6663478 score=0.436715483232826
ASE AT3G19240 6664276..6666417 score=-0.843557027056828
ASE AT3G19250 6666907..6668053 score=-0.275344358469872
ASE AT3G19260 6669191..6671468 score=0.420465749035522
ASE AT3G19310 6694241..6696175 score=0.313290785837945
ASE AT3G19320 6696439..6698012 score=-1.36188019920836
ASE AT3G19330 6699362..6701228 score=0.0431532593241727
ASE AT3G19340 6701300..6704208 score=0.767717664330584
ASE AT3G19370 6710753..6713602 score=-0.881210404252143
ASE AT3G19380 6714453..6716040 score=0.211745026610420
ASE AT3G19390 6723080..6724996 score=0.404749624015018
ASE AT3G19420 6731385..6735566 score=-0.329932819105989
ASE AT3G19450 6744617..6747109 score=1.37059638073846
ASE AT3G19490 6754817..6758250 score=-0.28959131181597
ASE AT3G19500 6759040..6760902 score=-0.673730035603575
ASE AT3G19508 6762261..6762680 score=-1.80783640561705
ASE AT3G19510 6762815..6766558 score=-0.723078925660902
ASE AT3G19515 6766707..6771149 score=-1.23805161561721
ASE AT3G19520 6772709..6774399 score=-0.220337367457075
ASE AT3G19615 6815068..6815351 score=-0.978973791433948
ASE AT3G19620 6815619..6818291 score=-0.170083314990894
ASE AT3G19670 6828082..6836575 score=-0.76355501839706
ASE AT3G19680 6840372..6842138 score=0.370201898779501
ASE AT3G19700 6843660..6846928 score=-1.66413033863119
ASE AT3G19740 6855929..6858599 score=-0.425913654843359
ASE AT3G19760 6863726..6866549 score=1.15343660305368
ASE AT3G19780 6870204..6874561 score=0.839210611437122
ASE AT3G19800 6876133..6877455 score=-1.29065329933324
ASE AT3G19840 6891154..6897149 score=-0.864560902072906
ASE AT3G19850 6898225..6901143 score=-0.296159817158757
ASE AT3G19870 6907505..6911045 score=-0.544567140538972
ASE AT3G19880 6911441..6912478 score=0.103479069942527
ASE AT3G19920 6929834..6931769 score=-0.826709637353784
ASE AT3G19950 6942885..6945029 score=0.177732468297936
ASE AT3G19970 6959433..6961607 score=0.175682628904433
ASE AT3G20010 6971372..6976557 score=-1.55871593763122
ASE AT3G20030 6990416..6991428 score=-0.571120574460279
ASE AT3G20070 7004722..7006831 score=-0.464476913625178
ASE AT3G20110 7021335..7023259 score=-0.583077068597214
ASE AT3G20120 7024275..7025896 score=0.187965883848932
ASE AT3G20140 7029444..7030630 score=-0.557983503152553
ASE AT3G20170 7041735..7043265 score=1.22605991132417
ASE AT3G20210 7052549..7054659 score=0.420807252715001
ASE AT3G20220 7054868..7055297 score=-0.0456842614798087
ASE AT3G20230 7055471..7056700 score=1.16596389893296
ASE AT3G20240 7057009..7058841 score=0.291549749599669
ASE AT3G20310 7084843..7086672 score=0.768496917634012
ASE AT3G20350 7096403..7099725 score=1.21008325122258
ASE AT3G20370 7105370..7107110 score=0.0701346620081522
ASE AT3G20380 7108256..7109852 score=-0.989580532319216
ASE AT3G20395 7111977..7113800 score=-0.577878006968533
ASE AT3G20420 7119324..7120844 score=-0.0152820329894421
ASE AT3G20440 7123269..7130356 score=0.0483459982073511
ASE AT3G20500 7157911..7160335 score=-0.150194759760364
ASE AT3G20510 7160723..7162068 score=-0.0796118139001525
ASE AT3G20540 7168133..7173509 score=-0.106414239460266
ASE AT3G20555 7178219..7178592 score=-1.78764924603989
ASE AT3G20557 7180107..7180732 score=0.201758157729053
ASE AT3G20580 7187930..7190479 score=-1.16195378127958
ASE AT3G20590 7191783..7192361 score=-0.650503919855334
ASE AT3G20620 7198495..7202481 score=-0.890767255641784
ASE AT3G20630 7202823..7208390 score=0.422107116774399
ASE AT3G20650 7220907..7223949 score=-0.68487345874254
ASE AT3G20860 7306149..7308384 score=0.589708214459067
ASE AT3G20870 7309455..7312714 score=0.743790958193175
ASE AT3G20880 7313552..7315790 score=0.633516050724667
ASE AT3G20930 7331750..7333950 score=0.470993382234233
ASE AT3G20950 7343301..7344722 score=0.365688635668840
ASE AT3G20960 7345797..7347077 score=1.45559808409803
ASE AT3G20970 7348242..7350256 score=0.571423378292662
ASE AT3G21060 7377434..7380116 score=-0.191618238536939
ASE AT3G21120 7406336..7407341 score=-1.72008893497826
ASE AT3G21150 7412672..7413484 score=-1.9563280548581
ASE AT3G21160 7413927..7418346 score=-1.88967832060584
ASE AT3G21170 7419985..7421108 score=0.106795820468077
ASE AT3G21200 7436093..7437921 score=0.969583020432797
ASE AT3G21240 7454282..7457309 score=-0.487756581618753
ASE AT3G21250 7457486..7462595 score=-0.00173860051429605
ASE AT3G21290 7482241..7488912 score=0.182342465475477
ASE AT3G21320 7499243..7501753 score=-0.44978746032517
ASE AT3G21360 7522921..7524020 score=-0.646160564525403
ASE AT3G21380 7528495..7530641 score=-2.43861378608443
ASE AT3G21465 7560762..7563415 score=-0.567969258377818
ASE AT3G21470 7563616..7565213 score=-0.104460032742448
ASE AT3G21480 7567729..7572142 score=-1.12471326627695
ASE AT3G21500 7573687..7576513 score=-0.0481468674851582
ASE AT3G21560 7595960..7597537 score=0.844452121161366
ASE AT3G21630 7615415..7618412 score=0.728443352869931
ASE AT3G21640 7619063..7621468 score=-1.01578414015618
ASE AT3G21670 7626948..7629132 score=2.72112651958946
ASE AT3G21780 7675284..7676290 score=1.25941875573637
ASE AT3G21810 7684432..7688406 score=-1.76164215104858
ASE AT3G21820 7688661..7691483 score=-0.619231067372633
ASE AT3G21865 7701065..7703320 score=2.30913310902069
ASE AT3G21950 7735177..7736023 score=-0.62607799691254
ASE AT3G21960 7737162..7738051 score=1.78599010434726
ASE AT3G22010 7754321..7755686 score=0.0559660442653952
ASE AT3G22080 7777828..7781712 score=-0.384352924748847
ASE AT3G22104 7789461..7792168 score=-0.600654870958806
ASE AT3G22110 7792689..7793564 score=-0.095762741641825
ASE AT3G22142 7803642..7807986 score=-0.370653192257271
ASE AT3G22170 7822094..7825859 score=0.875530911877457
ASE AT3G22250 7867774..7870125 score=-0.330483208114909
ASE AT3G22270 7874168..7878420 score=-0.931384167789027
ASE AT3G22275 7879042..7879794 score=-0.128563432687778
ASE AT3G22290 7881588..7885510 score=0.0597908162139473
ASE AT3G22310 7887359..7889991 score=0.280201654149416
ASE AT3G22320 7890921..7892312 score=-0.469988554008485
ASE AT3G22330 7892655..7895335 score=0.216776017680634
ASE AT3G22360 7904199..7905339 score=-1.46318230030093
ASE AT3G22380 7913234..7919371 score=-0.265720651207218
ASE AT3G22400 7926928..7931156 score=-0.746970333004316
ASE AT3G22410 7933241..7935276 score=-0.8940769145469
ASE AT3G22420 7946548..7948984 score=1.56658811510258
ASE AT3G22421 7949174..7950341 score=1.83524695540511
ASE AT3G22430 7953257..7954446 score=-1.70475377682731
ASE AT3G22470 7965993..7967947 score=-1.03862234448026
ASE AT3G22510 7973448..7974221 score=-1.46341222724854
ASE AT3G22550 7991847..7993443 score=0.838798430961352
ASE AT3G22570 8000530..8001100 score=-0.640426665837129
ASE AT3G22590 8003936..8005553 score=-0.220108252881573
ASE AT3G22800 8062897..8064477 score=-0.594454773201768
ASE AT3G22830 8078876..8080986 score=0.275882598358315
ASE AT3G22840 8084515..8085521 score=1.21205385619870
ASE AT3G22845 8087483..8088583 score=1.52402050449049
ASE AT3G22850 8088999..8090397 score=-0.397052954737897
ASE AT3G22860 8090689..8093081 score=0.585335996673525
ASE AT3G22870 8096325..8097454 score=-1.02958784363838
ASE AT3G22880 8097722..8100735 score=-0.409488629926449
ASE AT3G22910 8116399..8119374 score=0.986526941721377
ASE AT3G22920 8122768..8123381 score=-0.240956972768147
ASE AT3G22930 8124211..8125862 score=-0.702619978109456
ASE AT3G22940 8131588..8132642 score=-0.165002967883745
ASE AT3G22942 8134186..8135758 score=-0.178653633794014
ASE AT3G22950 8136287..8137870 score=0.0119089399172732
ASE AT3G22960 8139273..8141885 score=2.58726715668599
ASE AT3G22970 8152136..8154068 score=-0.548204565521287
ASE AT3G22980 8160204..8163310 score=-0.938653169700794
ASE AT3G22990 8164007..8166275 score=2.21773340836420
ASE AT3G23010 8174865..8176594 score=0.0657211769725638
ASE AT3G23060 8200812..8203130 score=-0.646241676261726
ASE AT3G23070 8203473..8207150 score=0.129572274235755
ASE AT3G23080 8207443..8209080 score=1.0872251164455
ASE AT3G23090 8214336..8217057 score=0.0747744659836597
ASE AT3G23110 8222406..8224859 score=-0.964376120130027
ASE AT3G23120 8227431..8229494 score=-0.697148181210184
ASE AT3G23160 8260076..8261976 score=-0.424482245340103
ASE AT3G23170 8268062..8268595 score=-1.35594234056249
ASE AT3G23200 8281431..8282634 score=-0.183705444646226
ASE AT3G23325 8346256..8347022 score=-0.69485983274974
ASE AT3G23340 8350826..8353902 score=-1.86036668818661
ASE AT3G23350 8354180..8355130 score=0.473358213614464
ASE AT3G23360 8355277..8356202 score=-1.51903453069264
ASE AT3G23370 8358365..8360775 score=-0.533765681237606
ASE AT3G23400 8376656..8378259 score=1.08578318598301
ASE AT3G23410 8382877..8386119 score=0.509554653124597
ASE AT3G23430 8387515..8393275 score=1.4207890135162
ASE AT3G23470 8415789..8417691 score=-0.0532053885747616
ASE AT3G23480 8418840..8422762 score=-0.0235163475606377
ASE AT3G23550 8448298..8450676 score=-0.476163905000859
ASE AT3G23560 8454151..8456586 score=-0.392147047274514
ASE AT3G23580 8460056..8462580 score=1.59423308392614
ASE AT3G23590 8467446..8473576 score=-0.558933155424521
ASE AT3G23605 8476660..8477338 score=1.84842875985646
ASE AT3G23610 8478180..8479662 score=-0.597733191066695
ASE AT3G23620 8480067..8482090 score=-0.0197684937090306
ASE AT3G23640 8501952..8509535 score=0.437646186760252
ASE AT3G23660 8513663..8517722 score=-0.0880014144864594
ASE AT3G23710 8534138..8536333 score=-1.43825700229356
ASE AT3G23730 8550116..8551071 score=2.68192915850013
ASE AT3G23740 8551801..8554706 score=-0.956767266912453
ASE AT3G23780 8567756..8574177 score=0.0127279828600483
ASE AT3G23820 8603493..8605413 score=-0.627960708539942
ASE AT3G23860 8617013..8617535 score=-1.01206674207789
ASE AT3G23900 8631684..8636025 score=-0.241127273185407
ASE AT3G23920 8641578..8644420 score=1.02471864226244
ASE AT3G23930 8646969..8647803 score=-0.521098124116615
ASE AT3G23940 8648728..8652462 score=-2.82759860376994
ASE AT3G23960 8657736..8658894 score=0.643124842665564
ASE AT3G23970 8660459..8661448 score=0.0482265289854619
ASE AT3G23990 8668950..8672454 score=-0.873653645808388
ASE AT3G24140 8715346..8718197 score=-0.0793025495719615
ASE AT3G24160 8726127..8729326 score=0.570797553303421
ASE AT3G24170 8729540..8734493 score=0.00835085945102801
ASE AT3G24210 8753520..8756004 score=-1.54036581046717
ASE AT3G24240 8780535..8784333 score=-0.120081216948554
ASE AT3G24260 8793956..8794937 score=-0.185208958013098
ASE AT3G24270 8796583..8797023 score=-0.866948768659545
ASE AT3G24320 8823000..8829651 score=-0.0221866827264054
ASE AT3G24450 8880130..8881697 score=-1.26228014259068
ASE AT3G24460 8886060..8889887 score=0.926154282756945
ASE AT3G24503 8919687..8922969 score=1.08438525489893
ASE AT3G24506 8928240..8929302 score=2.04358266931892
ASE AT3G24515 8934491..8936269 score=-0.175163497312925
ASE AT3G24530 8945434..8947903 score=0.413365075905254
ASE AT3G24550 8960303..8963549 score=2.89811826378641
ASE AT3G24560 8963790..8966439 score=0.542063707419347
ASE AT3G24570 8966662..8968627 score=1.12407155943504
ASE AT3G24580 8969231..8970241 score=0.295873352459122
ASE AT3G24600 8972303..8974861 score=-0.951669583622308
ASE AT3G24610 8975490..8978072 score=-3.87280201431155
ASE AT3G24620 8980716..8982679 score=-0.247693515261199
ASE AT3G24650 8997510..9001019 score=-0.170447089093365
ASE AT3G24660 9003657..9005909 score=-0.494989626723367
ASE AT3G24670 9005950..9008603 score=0.147893116248626
ASE AT3G24680 9015566..9016957 score=0.534575319708511
ASE AT3G24730 9030018..9030877 score=-0.0555675651234938
ASE AT3G24740 9031249..9033808 score=-0.0575994959441654
ASE AT3G24750 9036318..9037709 score=-0.679196308251488
ASE AT3G24780 9049450..9051573 score=-0.487393254445887
ASE AT3G24840 9067461..9070535 score=-0.509622049637693
ASE AT3G24850 9071136..9072113 score=0.530432452890081
ASE AT3G25030 9122759..9123383 score=0.159360330527149
ASE AT3G25050 9126852..9128312 score=-0.75787928044968
ASE AT3G25060 9128823..9130275 score=-1.06567191666411
ASE AT3G25070 9132348..9133931 score=-0.443634450123565
ASE AT3G25080 9136632..9137991 score=-0.517306423115488
ASE AT3G25100 9144031..9146191 score=-0.301687675751218
ASE AT3G25110 9146345..9148461 score=-0.067374589935534
ASE AT3G25120 9149558..9151009 score=1.06072068993477
ASE AT3G25130 9152414..9153816 score=-1.67652093739845
ASE AT3G25140 9154713..9156816 score=1.40817859247086
ASE AT3G25150 9157069..9159825 score=0.712431363825808
ASE AT3G25180 9167322..9169274 score=0.105034709790744
ASE AT3G25200 9178865..9179366 score=0.162143189288569
ASE AT3G25210 9181633..9183051 score=-0.378288487184769
ASE AT3G25220 9183866..9185853 score=0.166434656857557
ASE AT3G25230 9189427..9192609 score=-0.30746168794142
ASE AT3G25260 9200686..9203158 score=-1.18951944050622
ASE AT3G25280 9207464..9209219 score=1.00110409947282
ASE AT3G25290 9210188..9211600 score=1.31276684641666
ASE AT3G25420 9219086..9222051 score=-0.279409155458295
ASE AT3G25430 9222433..9224962 score=0.251980972402688
ASE AT3G25440 9225218..9226840 score=-1.59879420524712
ASE AT3G25460 9232878..9233689 score=-1.59551433892524
ASE AT3G25470 9234287..9236361 score=1.50211365800866
ASE AT3G25480 9236439..9237799 score=-0.436227327718427
ASE AT3G25490 9243015..9244272 score=-1.13900980260248
ASE AT3G25510 9262239..9269816 score=-0.753502602558791
ASE AT3G25530 9273057..9274468 score=-0.823722811982944
ASE AT3G25540 9275809..9277854 score=-0.0951059191259963
ASE AT3G25545 9278111..9279834 score=1.23200929138066
ASE AT3G25560 9280824..9283535 score=0.770256481451645
ASE AT3G25570 9288867..9290370 score=0.0340132082029501
ASE AT3G25580 9293719..9295548 score=-1.22907239313934
ASE AT3G25585 9296562..9299923 score=-0.356916388388355
ASE AT3G25590 9303251..9304732 score=-1.23350250746283
ASE AT3G25610 9310213..9314502 score=0.741196511395232
ASE AT3G25620 9317383..9320713 score=-0.921298317504124
ASE AT3G25640 9335072..9335982 score=-0.0195231028580719
ASE AT3G25660 9340767..9343428 score=-1.23302216102268
ASE AT3G25680 9350874..9353631 score=1.03289430120938
ASE AT3G25690 9355107..9358888 score=0.342326973925644
ASE AT3G25750 9402286..9403030 score=-0.0777358793814982
ASE AT3G25760 9405180..9406393 score=-2.33257634784088
ASE AT3G25800 9423866..9427192 score=0.875115513065255
ASE AT3G25805 9427566..9429329 score=-1.57010589821805
ASE AT3G25810 9432003..9435049 score=-1.59487886643958
ASE AT3G25840 9454115..9458690 score=-0.462709096235852
ASE AT3G25850 9459566..9460165 score=-2.12579385046492
ASE AT3G25855 9460765..9461495 score=-0.928383292621245
ASE AT3G25900 9482250..9484117 score=-0.749020273983844
ASE AT3G25905 9487433..9487927 score=0.989866748464703
ASE AT3G25930 9494271..9495161 score=5.52214236051696
ASE AT3G25950 9497429..9498310 score=-3.10744509462554
ASE AT3G25980 9504481..9505786 score=-0.71831353156753
ASE AT3G25990 9505969..9507950 score=-1.26067909466879
ASE AT3G26010 9513151..9514439 score=0.170183551725535
ASE AT3G26020 9515281..9518082 score=0.15865133403505
ASE AT3G26050 9523030..9525724 score=-0.257192230185504
ASE AT3G26060 9526020..9527515 score=-0.932108174848398
ASE AT3G26070 9527970..9529501 score=1.81375129472213
ASE AT3G26080 9530163..9531583 score=-0.744382242305063
ASE AT3G26120 9547640..9550393 score=-0.380124848428853
ASE AT3G26125 9553221..9554644 score=-0.599050138630437
ASE AT3G26130 9554970..9556800 score=-1.77022713915255
ASE AT3G26160 9569558..9571000 score=-0.669430068688344
ASE AT3G26190 9584799..9586020 score=1.12705821243682
ASE AT3G26200 9590673..9592304 score=-1.15664800432785
ASE AT3G26210 9594539..9596326 score=-0.622286071113437
ASE AT3G26240 9605157..9608387 score=-1.295748953606
ASE AT3G26260 9615587..9617728 score=-1.1255251878961
ASE AT3G26280 9631471..9633217 score=-0.520209967664582
ASE AT3G26290 9633989..9635438 score=1.58082553076011
ASE AT3G26300 9640606..9642073 score=0.220542752400123
ASE AT3G26310 9642424..9643992 score=-0.49299755776288
ASE AT3G26320 9645715..9647231 score=-2.22021344061736
ASE AT3G26330 9648241..9649773 score=-0.743828227053563
ASE AT3G26340 9651677..9654113 score=-0.608735081283133
ASE AT3G26380 9661295..9664442 score=-0.417724181575059
ASE AT3G26400 9667924..9670296 score=-0.00991729868906233
ASE AT3G26410 9670680..9672474 score=-0.504718910443581
ASE AT3G26440 9678597..9681013 score=-0.568296516319323
ASE AT3G26470 9687444..9688455 score=-0.988584064464883
ASE AT3G26480 9688955..9692047 score=0.197516919953614
ASE AT3G26490 9705393..9707357 score=-0.147866752834774
ASE AT3G26520 9723695..9724950 score=-0.0166252570575063
ASE AT3G26550 9748212..9750188 score=-0.505570192157884
ASE AT3G26560 9751150..9754886 score=0.198946811778519
ASE AT3G26570 9757429..9759819 score=0.816856196897542
ASE AT3G26590 9763007..9766465 score=-1.03212010848993
ASE AT3G26600 9770969..9773108 score=-0.63567848924874
ASE AT3G26618 9789830..9791545 score=0.672932721294496
ASE AT3G26630 9792684..9794209 score=0.60556913051105
ASE AT3G26680 9802460..9805389 score=-1.00990853240085
ASE AT3G26690 9805565..9806828 score=0.174133360584016
ASE AT3G26744 9833966..9836409 score=-0.280082788842220
ASE AT3G26750 9841330..9843017 score=-0.179053900583958
ASE AT3G26760 9844985..9846370 score=-1.3936563830474
ASE AT3G26782 9851837..9853947 score=-0.694897644656161
ASE AT3G26920 9922505..9924983 score=-0.339718563712428
ASE AT3G26930 9927048..9928606 score=-0.735878646996798
ASE AT3G26960 9945905..9946802 score=0.62143614869674
ASE AT3G27130 10005112..10005447 score=-1.64936070120435
ASE AT3G27150 10010735..10012222 score=-0.125004182198811
ASE AT3G27220 10052968..10054890 score=0.994875421642878
ASE AT3G27230 10055162..10056853 score=0.363045946193449
ASE AT3G27300 10084450..10087852 score=-0.136470121684734
ASE AT3G27320 10091402..10093924 score=0.271502380391187
ASE AT3G27400 10141557..10144382 score=-0.89027146410273
ASE AT3G27410 10146502..10146842 score=-0.352155110142782
ASE AT3G27420 10149881..10151418 score=-0.895757316806019
ASE AT3G27425 10152365..10152585 score=-0.309013791247688
ASE AT3G27430 10153790..10156467 score=0.179591114508086
ASE AT3G27440 10156814..10159099 score=-1.39518876865338
ASE AT3G27460 10160530..10163311 score=-0.561699295645106
ASE AT3G27470 10164291..10168016 score=-0.113796999810403
ASE AT3G27473 10170505..10172151 score=-1.35710368176919
ASE AT3G27490 10179371..10181325 score=-0.961936097964308
ASE AT3G27500 10184186..10186264 score=-1.39537121806334
ASE AT3G27510 10189514..10191468 score=-1.86168009409819
ASE AT3G27530 10194839..10200876 score=0.157108242937448
ASE AT3G27540 10206543..10208468 score=-1.11009080500692
ASE AT3G27550 10209077..10211041 score=-0.756669823043477
ASE AT3G27560 10211881..10214006 score=0.278128833866354
ASE AT3G27600 10224995..10226165 score=-0.847071667693898
ASE AT3G27620 10230303..10231910 score=-0.188957002181841
ASE AT3G27660 10245047..10246206 score=-1.48841079622754
ASE AT3G27785 10289923..10292144 score=-0.121577745997179
ASE AT3G27810 10308705..10311417 score=0.135046435498581
ASE AT3G27830 10319922..10320563 score=-0.641719865710951
ASE AT3G27860 10327383..10329242 score=-2.37566894018920
ASE AT3G27870 10332207..10336465 score=-1.71139425204601
ASE AT3G27906 10356889..10357630 score=-1.06607163324438
ASE AT3G27920 10363229..10364651 score=-0.418796321818485
ASE AT3G27930 10370598..10373613 score=0.0522015715512454
ASE AT3G27940 10374571..10377582 score=-0.607386181787505
ASE AT3G27960 10381685..10384099 score=-1.18742465285349
ASE AT3G27970 10390856..10392709 score=-0.288043692332965
ASE AT3G28007 10409485..10410847 score=-0.258761589754001
ASE AT3G28020 10419195..10420372 score=-0.258376451890912
ASE AT3G28030 10425513..10432384 score=-1.1877236083508
ASE AT3G28040 10436301..10439590 score=-0.0674115260786738
ASE AT3G28050 10444250..10446550 score=0.114249259748098
ASE AT3G28060 10447137..10448031 score=-1.87584107934743
ASE AT3G28140 10471706..10472335 score=-1.19408334185708
ASE AT3G28150 10473150..10474973 score=-0.875514377623705
ASE AT3G28180 10507090..10510441 score=1.35758819801989
ASE AT3G28220 10525650..10527936 score=-1.03455639166110
ASE AT3G28270 10539451..10541218 score=0.517835091217584
ASE AT3G28280 10541894..10542673 score=-0.0356334998104927
ASE AT3G28320 10583088..10584152 score=0.537477784596894
ASE AT3G28330 10587810..10588766 score=0.208210146458727
ASE AT3G28340 10590411..10591748 score=-0.374547957985741
ASE AT3G28345 10595177..10599960 score=-1.26003285944869
ASE AT3G28360 10612500..10615777 score=0.408156273124344
ASE AT3G28370 10622467..10623569 score=-0.235581602331239
ASE AT3G28380 10625021..10629328 score=0.433500317342346
ASE AT3G28415 10648401..10652718 score=0.488994103618788
ASE AT3G28430 10658476..10663912 score=1.14190572311372
ASE AT3G28450 10668755..10670584 score=0.148787580504929
ASE AT3G28455 10671272..10672378 score=-0.545915856015737
ASE AT3G28520 10689559..10690129 score=-0.728982970769864
ASE AT3G28540 10695722..10697321 score=-1.59005812282280
ASE AT3G28560 10708451..10709691 score=-1.14519146700432
ASE AT3G28600 10723764..10725096 score=-0.685829571317946
ASE AT3G28610 10726325..10727456 score=0.208894269104233
ASE AT3G28660 10740070..10740697 score=-0.471361445729883
ASE AT3G28670 10745074..10748365 score=1.52738780551319
ASE AT3G28680 10750157..10750897 score=0.343916842516915
ASE AT3G28700 10760807..10763260 score=-0.175114130809223
ASE AT3G28770 10798014..10804431 score=0.322552643719168
ASE AT3G28780 10807360..10809610 score=-0.923147573491206
ASE AT3G28790 10814601..10816864 score=-0.026122357878118
ASE AT3G28860 10871286..10878600 score=0.343530934674035
ASE AT3G28880 10893673..10896947 score=0.391131152432689
ASE AT3G28890 10897274..10900009 score=0.387333670401284
ASE AT3G28900 10903926..10905652 score=-1.17801512490859
ASE AT3G28980 10994513..10996218 score=-1.04252647412995
ASE AT3G28990 11003629..11004097 score=-1.67978775326856
ASE AT3G29033 11025522..11025961 score=0.182019870115558
ASE AT3G29035 11034921..11036216 score=-0.646190071316759
ASE AT3G29050 11040767..11041869 score=0.0433361407846708
ASE AT3G29060 11046245..11049665 score=-1.22739803261518
ASE AT3G29110 11083407..11087107 score=-0.913006670894381
ASE AT3G29130 11103544..11105063 score=0.581176194999089
ASE AT3G29160 11129927..11133256 score=0.930207192256367
ASE AT3G29185 11156355..11158351 score=-0.930780409084333
ASE AT3G29230 11190078..11191808 score=-0.542151542011001
ASE AT3G29305 11249941..11250436 score=-1.57846150120530
ASE AT3G29310 11250883..11252937 score=0.664242931116798
ASE AT3G29360 11268427..11270426 score=0.266992649123217
ASE AT3G29375 11281437..11283055 score=0.7379702319686
ASE AT3G29380 11283675..11284680 score=-1.14449858588251
ASE AT3G29385 11285662..11286188 score=-0.15923895150048
ASE AT3G29390 11290857..11295784 score=0.612353743015728
ASE AT3G29400 11298714..11300720 score=0.381914798470551
ASE AT3G29410 11303812..11306312 score=-0.920555044605157
ASE AT3G29430 11312628..11313929 score=-1.19175987304092
ASE AT3G29575 11384872..11386414 score=-0.141512732694825
ASE AT3G29630 11449593..11450849 score=0.826342215609694
ASE AT3G29635 11468453..11469683 score=-0.0866342108273753
ASE AT3G29636 11470460..11471225 score=0.6054874320891
ASE AT3G29638 11477489..11477963 score=-1.17984311440815
ASE AT3G29670 11530358..11531757 score=-2.23692373981047
ASE AT3G29680 11534007..11534863 score=0.951185120195013
ASE AT3G29720 11551981..11553811 score=0.233468319044301
ASE AT3G29750 11581629..11582957 score=-1.05726250213140
ASE AT3G29770 11650825..11653293 score=-2.02019162404615
ASE AT3G29791 11698666..11699222 score=-0.945038683615147
ASE AT3G29800 11722613..11724551 score=-0.881122182111665
ASE AT3G29830 11739828..11741294 score=0.0749007608425398
ASE AT3G30180 11813208..11816040 score=0.54122353985638
ASE AT3G30210 11840841..11842828 score=-0.618111022296182
ASE AT3G30230 11881731..11884137 score=-0.388773901733381
ASE AT3G30240 11886394..11886924 score=-1.35887189518228
ASE AT3G30250 11893259..11893893 score=0.196810453337515
ASE AT3G30280 11916879..11918130 score=1.61025018789810
ASE AT3G30290 11919779..11921984 score=0.489080745540384
ASE AT3G30300 11923861..11926859 score=-0.407530844192297
ASE AT3G30320 11934096..11936994 score=-0.586511910117846
ASE AT3G30340 11959143..11961413 score=0.285581505903079
ASE AT3G30350 11963053..11964014 score=0.0346143881235659
ASE AT3G30370 11967828..11968176 score=-1.04734621412129
ASE AT3G30380 11977073..11978972 score=-0.96256963480426
ASE AT3G30390 11979317..11982076 score=1.54456086769605
ASE AT3G30460 12106868..12107379 score=0.278103474909258
ASE AT3G30530 12142045..12142477 score=-1.03739554541564
ASE AT3G30770 12448161..12450364 score=0.563520274203772
ASE AT3G30775 12451226..12453605 score=4.12450053464337
ASE AT3G30820 12532343..12533546 score=-1.05458940839389
ASE AT3G30841 12593928..12595874 score=-0.426130486526280
ASE AT3G30842 12596479..12602890 score=-2.67948966013528
ASE AT3G31310 12679735..12681136 score=-0.838361525165212
ASE AT3G31320 12697133..12698373 score=-0.708903266163104
ASE AT3G31540 12845904..12848165 score=-1.16829226005386
ASE AT3G31910 12910520..12912013 score=-2.28457460975747
ASE AT3G31950 12952810..12953587 score=0.0338318470298614
ASE AT3G31980 12975189..12978868 score=0.239006786582276
ASE AT3G32040 13051500..13052581 score=-0.8176578032624
ASE AT3G32190 13167061..13167370 score=0.225275512112984
ASE AT3G32896 13428676..13429329 score=0.367228152395731
ASE AT3G32904 13455206..13456460 score=-1.08279213615177
ASE AT3G32930 13493247..13494499 score=1.54782904637364
ASE AT3G32940 13494679..13497425 score=0.240391705624841
ASE AT3G33494 14049416..14050284 score=-2.36780438126882
ASE AT3G36659 2100241..2100940 score=-0.657591832522466
ASE AT3G42050 14239653..14243220 score=0.218876349139512
ASE AT3G42140 14313088..14313947 score=0.507502561296433
ASE AT3G42160 14325561..14326023 score=-2.42987225856862
ASE AT3G42180 14335298..14339520 score=-0.427179091921995
ASE AT3G42190 14375911..14382006 score=-1.08482032288026
ASE AT3G42540 14656236..14657319 score=-1.02938129598518
ASE AT3G42550 14677286..14679457 score=-1.57053000761853
ASE AT3G42630 14733258..14734646 score=-0.600974011730803
ASE AT3G42660 14762284..14766600 score=-0.0361932268318812
ASE AT3G42670 14766973..14771049 score=-1.99498042104478
ASE AT3G42690 14777982..14781688 score=-0.774627363054728
ASE AT3G42700 14783689..14784156 score=0.402036265390155
ASE AT3G42723 14849473..14852139 score=-0.562767137883344
ASE AT3G42725 14853943..14854654 score=0.293706800933387
ASE AT3G42770 14878102..14880587 score=-0.579779037774632
ASE AT3G42786 14887518..14888159 score=-0.612178104140375
ASE AT3G42800 14916833..14917914 score=-0.050874442813381
ASE AT3G42820 14932075..14937985 score=-0.259241496576323
ASE AT3G42850 14951105..14956247 score=-0.263000646050361
ASE AT3G42860 14957177..14959104 score=0.151187616216510
ASE AT3G42870 14960464..14962134 score=0.688423644724369
ASE AT3G42880 14965596..14967505 score=-0.306574685230549
ASE AT3G42910 14985201..14988384 score=-1.54644896875693
ASE AT3G42950 15026179..15029031 score=-1.61010407964611
ASE AT3G42960 15029722..15030600 score=-0.0804161498008536
ASE AT3G43110 15102608..15103438 score=-0.870704303361894
ASE AT3G43180 15189055..15189854 score=0.628075767981638
ASE AT3G43190 15190325..15194935 score=-0.660229640776395
ASE AT3G43210 15201982..15207098 score=-1.49897503370343
ASE AT3G43230 15218385..15220783 score=-0.229345286660824
ASE AT3G43240 15220927..15225654 score=-0.514067974891852
ASE AT3G43270 15233222..15236305 score=-0.369851669800096
ASE AT3G43280 15240828..15241161 score=-0.24851040748515
ASE AT3G43300 15244912..15255982 score=0.0162637670420259
ASE AT3G43320 15286732..15287935 score=-1.21234449247598
ASE AT3G43430 15365639..15366256 score=-0.83283496387227
ASE AT3G43440 15378598..15380994 score=-0.485383422800136
ASE AT3G43460 15398840..15401371 score=-2.40748368714789
ASE AT3G43470 15403329..15404076 score=0.350359207796146
ASE AT3G43490 15409863..15410834 score=-1.10391959457671
ASE AT3G43500 15411315..15411560 score=-1.02792779342739
ASE AT3G43520 15417007..15418714 score=1.01496022200591
ASE AT3G43540 15441740..15444123 score=2.14742128841292
ASE AT3G43580 15513172..15514552 score=-1.22755870313179
ASE AT3G43590 15520684..15523522 score=-0.116301334438096
ASE AT3G43600 15523701..15528475 score=-0.593537958081659
ASE AT3G43610 15528763..15534887 score=0.0907581462763419
ASE AT3G43670 15578239..15580723 score=-1.10589348597027
ASE AT3G43680 15587545..15589066 score=-0.393194941548826
ASE AT3G43684 15596549..15597627 score=-0.792554463818283
ASE AT3G43710 15616614..15617689 score=0.0462025666223706
ASE AT3G43750 15657446..15658491 score=-0.745522008209189
ASE AT3G43760 15659208..15660383 score=-1.88192532845538
ASE AT3G43790 15666428..15669932 score=0.165232872129854
ASE AT3G43833 15698728..15699590 score=0.255080232101863
ASE AT3G43850 15713089..15715112 score=-0.202338937695974
ASE AT3G43860 15718180..15720726 score=-1.01902935752125
ASE AT3G43890 15752619..15754249 score=-1.98508371163305
ASE AT3G43910 15763020..15763633 score=-0.966196087425682
ASE AT3G43920 15764523..15771737 score=-0.050656694741524
ASE AT3G43930 15771915..15774216 score=-0.731968825414147
ASE AT3G43940 15775528..15776314 score=-0.0226404837928679
ASE AT3G43950 15777399..15777877 score=0.534254820713506
ASE AT3G43960 15785203..15786614 score=-0.552275865037173
ASE AT3G43970 15788448..15788922 score=-0.750267052444348
ASE AT3G43990 15794789..15796062 score=-1.26010664358708
ASE AT3G44050 15829715..15835804 score=-1.40964897630910
ASE AT3G44070 15839216..15840002 score=-2.30917185517394
ASE AT3G44080 15846674..15847933 score=-0.870006036303854
ASE AT3G44090 15850131..15851555 score=-0.513378084971505
ASE AT3G44100 15877156..15878244 score=1.31428589550992
ASE AT3G44110 15880189..15882185 score=2.99966627841365
ASE AT3G44160 15899942..15902856 score=-1.52886549234729
ASE AT3G44170 15905859..15906208 score=0.348330722819947
ASE AT3G44190 15912866..15914560 score=0.226697638590746
ASE AT3G44200 15917424..15922325 score=-0.772484031965452
ASE AT3G44220 15939181..15940609 score=-1.43905077384104
ASE AT3G44230 15943280..15943647 score=-1.66545205170498
ASE AT3G44250 15959584..15961059 score=0.244404046478629
ASE AT3G44260 15963100..15963987 score=-0.716665644992854
ASE AT3G44280 15979643..15982115 score=-0.151825285769719
ASE AT3G44290 15983925..15986158 score=-0.368277672665312
ASE AT3G44326 16011872..16013007 score=-2.43879713103773
ASE AT3G44330 16017666..16021908 score=0.996922208994225
ASE AT3G44340 16022614..16031224 score=0.9462428094743
ASE AT3G44350 16033825..16035432 score=-1.9007151513661
ASE AT3G44370 16041335..16046121 score=-0.265783352267076
ASE AT3G44430 16079270..16080675 score=0.126628759846081
ASE AT3G44520 16121486..16122083 score=0.132285525343218
ASE AT3G44530 16127024..16132350 score=0.31367504940126
ASE AT3G44540 16135108..16138731 score=-0.474403601111210
ASE AT3G44550 16149048..16152052 score=-0.4399589750266
ASE AT3G44560 16162147..16165343 score=-0.197960499932135
ASE AT3G44590 16175015..16175777 score=-0.197913497187501
ASE AT3G44600 16175923..16180141 score=-0.098160658687802
ASE AT3G44610 16199244..16203102 score=-0.142200274034283
ASE AT3G44620 16204838..16206769 score=-0.644338197387201
ASE AT3G44630 16206982..16211047 score=1.71231538958734
ASE AT3G44670 16230170..16231861 score=-0.0314111829850656
ASE AT3G44710 16262853..16264344 score=-0.740351658474506
ASE AT3G44730 16296879..16301684 score=0.227601832021886
ASE AT3G44740 16307246..16308558 score=-1.79547299008053
ASE AT3G44760 16316307..16317227 score=-1.03768361238769
ASE AT3G44770 16327095..16330321 score=-0.851131708924582
ASE AT3G44800 16354543..16356601 score=-0.89219319616982
ASE AT3G44805 16361388..16362261 score=-2.06752349527817
ASE AT3G44820 16372880..16375359 score=-0.665830549601862
ASE AT3G44830 16379909..16383304 score=-0.101236581956253
ASE AT3G44840 16383558..16384436 score=-1.11157278042391
ASE AT3G44850 16385732..16387887 score=0.659076651533221
ASE AT3G44860 16390843..16392009 score=-0.83544194468677
ASE AT3G44870 16393524..16394517 score=-0.174136983887631
ASE AT3G44880 16394595..16397240 score=0.4655456686261
ASE AT3G44890 16397408..16399384 score=-0.267446809993236
ASE AT3G44900 16399738..16402262 score=-1.01333138072256
ASE AT3G44910 16403184..16405220 score=-0.107211548596344
ASE AT3G44920 16408068..16410009 score=-0.154540912961594
ASE AT3G44930 16413088..16415545 score=0.724847211789448
ASE AT3G44960 16438780..16440087 score=0.239386757253897
ASE AT3G44970 16443420..16445788 score=0.326331805500837
ASE AT3G44980 16452144..16452832 score=0.126413841801325
ASE AT3G44990 16458076..16459620 score=1.11433105174097
ASE AT3G45000 16471624..16472368 score=0.296554532736412
ASE AT3G45010 16477286..16479852 score=0.81815706453432
ASE AT3G45030 16482455..16483325 score=-0.209800005226348
ASE AT3G45060 16488559..16490428 score=-0.613725433919711
ASE AT3G45090 16501601..16505697 score=-0.670053185102517
ASE AT3G45140 16536444..16540178 score=-0.864093183247106
ASE AT3G45150 16542202..16542603 score=-2.41997598068786
ASE AT3G45170 16548524..16549131 score=-0.238742664788559
ASE AT3G45190 16552683..16558193 score=0.983792146402428
ASE AT3G45200 16559850..16560635 score=-0.747147886982696
ASE AT3G45220 16575958..16577288 score=-0.743080031853137
ASE AT3G45230 16580032..16580749 score=0.781152649172624
ASE AT3G45240 16581591..16584678 score=0.368720425120362
ASE AT3G45243 16586842..16587110 score=0.303817252395691
ASE AT3G45260 16607550..16609606 score=-0.330912600317103
ASE AT3G45300 16632552..16635874 score=0.163205162155379
ASE AT3G45310 16639472..16641466 score=-1.19713288435586
ASE AT3G45320 16642666..16643019 score=-0.212644234753884
ASE AT3G45330 16643473..16645314 score=-0.259026493995776
ASE AT3G45390 16659026..16660829 score=-1.57878368850377
ASE AT3G45400 16662977..16664509 score=-1.18645667281315
ASE AT3G45410 16664913..16666896 score=0.0786769849445389
ASE AT3G45443 16678977..16680525 score=-0.424638823053213
ASE AT3G45450 16684172..16685837 score=-0.0818767279034966
ASE AT3G45460 16689669..16690992 score=-0.361206846834276
ASE AT3G45470 16691513..16692208 score=-0.852636280308701
ASE AT3G45480 16694206..16695553 score=0.0157307977859088
ASE AT3G45490 16698049..16698822 score=-1.16138535305417
ASE AT3G45500 16699415..16700598 score=-0.930087987389304
ASE AT3G45510 16701834..16702606 score=-0.960800600263526
ASE AT3G45530 16712123..16714320 score=-0.39076460877664
ASE AT3G45540 16717384..16718604 score=0.888895342468284
ASE AT3G45560 16731194..16733505 score=0.0238091480748736
ASE AT3G45570 16736189..16737088 score=-0.674603294171029
ASE AT3G45580 16740975..16742272 score=0.207924907359957
ASE AT3G45590 16743679..16744606 score=0.0405447370478448
ASE AT3G45600 16744914..16746864 score=1.87967364677502
ASE AT3G45610 16750318..16751414 score=-0.0368277275500877
ASE AT3G45630 16759285..16764147 score=-0.31366881465551
ASE AT3G45650 16770267..16772185 score=0.370382758706039
ASE AT3G45670 16776331..16777402 score=-0.778258427814098
ASE AT3G45690 16787270..16789070 score=-2.02956869650889
ASE AT3G45710 16793659..16795662 score=-0.152753192018830
ASE AT3G45720 16796032..16797828 score=-1.11586666334837
ASE AT3G45730 16800977..16801485 score=2.12439850507618
ASE AT3G45740 16801735..16804394 score=-1.35611018123557
ASE AT3G45750 16804606..16808847 score=-0.824739711127753
ASE AT3G45760 16813405..16815711 score=-0.699308893245862
ASE AT3G45780 16829471..16835067 score=1.29939885367972
ASE AT3G45800 16841073..16843075 score=0.0139764088507657
ASE AT3G45810 16843873..16848523 score=-0.420489785355246
ASE AT3G45830 16852284..16856448 score=0.0252596906414323
ASE AT3G45840 16858982..16860824 score=-1.43433456262888
ASE AT3G45850 16866604..16871891 score=-0.416701099364112
ASE AT3G45860 16874433..16876808 score=-0.642135801110063
ASE AT3G45870 16878193..16879807 score=-0.196684080591281
ASE AT3G45880 16880053..16882516 score=-0.889424952764762
ASE AT3G45900 16885438..16886849 score=-0.054276382985971
ASE AT3G45940 16897224..16900102 score=0.281767987931886
ASE AT3G45950 16900500..16901451 score=-0.546601317058953
ASE AT3G45960 16904054..16904823 score=-0.373621795577804
ASE AT3G45970 16907488..16908151 score=1.57613605703573
ASE AT3G45980 16908372..16908931 score=4.09021481481883
ASE AT3G46040 16925590..16926480 score=0.473715371626036
ASE AT3G46050 16927232..16928117 score=-1.03578227698385
ASE AT3G46070 16931569..16931923 score=-0.648718686718305
ASE AT3G46100 16939300..16941969 score=0.10350025984407
ASE AT3G46130 16956501..16957336 score=-0.262831135950471
ASE AT3G46160 16961938..16962916 score=-2.05347172120972
ASE AT3G46180 16965402..16967797 score=0.625585772262239
ASE AT3G46200 16980303..16982144 score=0.0363059327304066
ASE AT3G46220 16990082..16994983 score=0.368905169944676
ASE AT3G46230 16995183..16995790 score=-0.881788559204793
ASE AT3G46240 16996840..16999001 score=-0.0925684296636431
ASE AT3G46280 17016493..17019327 score=1.13783327857251
ASE AT3G46290 17024052..17026590 score=0.847856582224093
ASE AT3G46330 17032459..17035972 score=0.210754081412798
ASE AT3G46340 17038917..17042741 score=-0.591158499358197
ASE AT3G46400 17084218..17088282 score=0.0226682605188088
ASE AT3G46490 17127114..17130202 score=1.01814729977285
ASE AT3G46500 17131612..17133636 score=-0.458719159415626
ASE AT3G46510 17134782..17137656 score=0.625197521304677
ASE AT3G46520 17139274..17140728 score=-1.28184732815755
ASE AT3G46530 17141555..17144256 score=1.93169724629887
ASE AT3G46540 17145232..17146555 score=-0.656636830451634
ASE AT3G46560 17149598..17150466 score=0.00928527586046815
ASE AT3G46570 17156941..17157782 score=0.6559450932193
ASE AT3G46580 17159362..17160530 score=-1.09099940524276
ASE AT3G46590 17163771..17167104 score=-0.0809219374966295
ASE AT3G46600 17168920..17170819 score=1.25571981032245
ASE AT3G46610 17171051..17173406 score=-0.288525605479766
ASE AT3G46630 17192115..17193396 score=-1.03344903685615
ASE AT3G46690 17208713..17210246 score=0.111078375192678
ASE AT3G46700 17211303..17212770 score=-0.625758113496656
ASE AT3G46710 17217615..17219961 score=-0.0663496799847826
ASE AT3G46720 17221955..17223234 score=-0.270072882021443
ASE AT3G46730 17224128..17226548 score=-0.338088604202238
ASE AT3G46740 17226880..17230271 score=0.0169623791728841
ASE AT3G46770 17234962..17236273 score=0.428488211246395
ASE AT3G46790 17242841..17244913 score=-0.659196413805325
ASE AT3G46800 17245555..17247497 score=-1.54556631146120
ASE AT3G46810 17249290..17251511 score=-0.484818468574715
ASE AT3G46820 17252770..17255168 score=-0.175124634874701
ASE AT3G46840 17262006..17264819 score=0.291160128794320
ASE AT3G46910 17289632..17290608 score=-0.0579884488744819
ASE AT3G46920 17291436..17295820 score=-1.34318773599763
ASE AT3G46930 17296761..17298989 score=0.692099439163209
ASE AT3G46940 17299361..17299923 score=-1.66327964450079
ASE AT3G46950 17300349..17301819 score=-0.245179275919732
ASE AT3G46960 17301947..17309019 score=-0.743397773972560
ASE AT3G46980 17318063..17320845 score=0.300883204400874
ASE AT3G46990 17322780..17324545 score=0.331847715333632
ASE AT3G47000 17324755..17327391 score=0.193597463516167
ASE AT3G47020 17330864..17332030 score=-2.60738837589934
ASE AT3G47030 17333100..17334402 score=0.699040954739178
ASE AT3G47040 17335288..17338052 score=-0.595653741658728
ASE AT3G47050 17339090..17341839 score=0.936250400158188
ASE AT3G47090 17352510..17355335 score=-0.903501915366136
ASE AT3G47110 17358151..17361266 score=1.01905551543493
ASE AT3G47120 17362169..17363751 score=-0.976525507657595
ASE AT3G47130 17364783..17365640 score=0.236923520747486
ASE AT3G47150 17369928..17370595 score=0.293771277237713
ASE AT3G47160 17371058..17373063 score=1.96900100524619
ASE AT3G47170 17379674..17381437 score=-0.300080270572986
ASE AT3G47180 17383819..17384387 score=-0.611610278463119
ASE AT3G47200 17388505..17390060 score=0.602741303654016
ASE AT3G47210 17396319..17398185 score=-1.76913414044963
ASE AT3G47220 17398985..17401706 score=-2.13832386309350
ASE AT3G47250 17411030..17412693 score=0.763268749404578
ASE AT3G47340 17448963..17452204 score=1.57676362394948
ASE AT3G47350 17457797..17460037 score=-1.19644863036397
ASE AT3G47440 17493083..17493919 score=1.22415257049398
ASE AT3G47450 17494202..17497285 score=0.234447303590317
ASE AT3G47480 17507340..17507876 score=0.0139746763658646
ASE AT3G47500 17515009..17516942 score=0.0886637286721786
ASE AT3G47520 17524359..17525978 score=0.325217133934954
ASE AT3G47540 17532037..17533178 score=0.0404293963649259
ASE AT3G47550 17534453..17536397 score=0.351702738392225
ASE AT3G47560 17536639..17537993 score=-0.226596744641546
ASE AT3G47570 17538484..17541783 score=-0.384100661797256
ASE AT3G47580 17544207..17546692 score=-1.63304529404873
ASE AT3G47640 17578583..17580264 score=-1.45643553392881
ASE AT3G47660 17582299..17585592 score=-1.39643107084044
ASE AT3G47670 17585807..17586790 score=0.0617109260290328
ASE AT3G47690 17592091..17594545 score=0.234115228712258
ASE AT3G47700 17594621..17597583 score=-0.101353905556544
ASE AT3G47730 17605157..17609803 score=0.87197724532852
ASE AT3G47740 17611641..17615886 score=0.6065230670172
ASE AT3G47750 17617408..17620856 score=-1.14808322405246
ASE AT3G47760 17622764..17627210 score=-0.327472316289343
ASE AT3G47780 17635457..17639823 score=0.343865172770314
ASE AT3G47790 17640535..17644754 score=0.0531182081853371
ASE AT3G47800 17645992..17647922 score=1.93300114898369
ASE AT3G47810 17648244..17650562 score=0.644533235764594
ASE AT3G47820 17655430..17656891 score=0.279990026467844
ASE AT3G47860 17667712..17669217 score=-0.305720409864365
ASE AT3G47870 17670830..17671897 score=0.892154516447054
ASE AT3G47890 17677942..17684502 score=-0.80803155564943
ASE AT3G47910 17685393..17692639 score=0.367978814343489
ASE AT3G47920 17693930..17694691 score=-0.693273715786192
ASE AT3G47950 17703698..17708871 score=-1.03453978748363
ASE AT3G47960 17708989..17711739 score=0.535307381137613
ASE AT3G47980 17721454..17723745 score=-1.23669851532966
ASE AT3G47990 17724167..17727255 score=0.175394656891919
ASE AT3G48010 17732354..17734991 score=-1.75076224802528
ASE AT3G48070 17762019..17763357 score=-1.07793569282615
ASE AT3G48080 17764099..17765982 score=-1.12626162337991
ASE AT3G48090 17766524..17768648 score=0.526861036825158
ASE AT3G48100 17769419..17771744 score=0.672090839348212
ASE AT3G48110 17774054..17782101 score=-1.07369988369623
ASE AT3G48120 17784082..17785529 score=-1.03513973658886
ASE AT3G48170 17797190..17800879 score=0.239839350255676
ASE AT3G48190 17808320..17839502 score=-0.244313883327197
ASE AT3G48195 17839649..17843599 score=-0.764501048064054
ASE AT3G48200 17843828..17848435 score=0.123205533711812
ASE AT3G48210 17860351..17862639 score=0.0665588281024225
ASE AT3G48230 17866137..17869011 score=-1.13221253498606
ASE AT3G48240 17878371..17879313 score=-1.09372552528369
ASE AT3G48250 17881062..17882800 score=0.644805567104642
ASE AT3G48260 17884060..17885902 score=0.0399200505183165
ASE AT3G48270 17887548..17889132 score=-0.85215172929409
ASE AT3G48280 17890665..17892180 score=-1.21073528061762
ASE AT3G48290 17893539..17895183 score=-0.869830982010076
ASE AT3G48330 17903826..17904682 score=-0.109316676702736
ASE AT3G48340 17908810..17910098 score=-0.287337831765459
ASE AT3G48350 17916789..17918437 score=-0.636155051901388
ASE AT3G48360 17919220..17921443 score=3.04047376554412
ASE AT3G48380 17927397..17931172 score=0.597023615198578
ASE AT3G48410 17936691..17939037 score=-0.864455570743709
ASE AT3G48420 17940649..17942658 score=3.33749043648313
ASE AT3G48430 17946610..17951703 score=0.396272693910172
ASE AT3G48500 17973208..17976496 score=0.194362338352590
ASE AT3G48530 17998368..18000521 score=2.70967565032917
ASE AT3G48560 18012388..18014528 score=0.0197050420910814
ASE AT3G48670 18041792..18044886 score=-0.777226375755266
ASE AT3G48760 18086882..18089231 score=0.349979295828757
ASE AT3G48770 18089486..18097775 score=-0.550116790858701
ASE AT3G48780 18100216..18103631 score=0.805856243421474
ASE AT3G48790 18104664..18105858 score=-1.72882316998523
ASE AT3G48800 18106825..18107611 score=-1.48292227735258
ASE AT3G48830 18114487..18120938 score=-3.24943841732376
ASE AT3G48880 18138851..18140053 score=-0.569990851992643
ASE AT3G48950 18159036..18160908 score=0.653049603440294
ASE AT3G48970 18163445..18164324 score=1.46689695255528
ASE AT3G49000 18173714..18176947 score=0.94823415439992
ASE AT3G49040 18188881..18190249 score=-0.913907141799498
ASE AT3G49050 18191987..18194673 score=-0.204576706280815
ASE AT3G49060 18198223..18202874 score=-0.354936593122891
ASE AT3G49070 18203484..18204537 score=0.284640849758266
ASE AT3G49110 18211656..18214060 score=-2.54478762830343
ASE AT3G49140 18223168..18228774 score=-1.75282448192782
ASE AT3G49150 18229996..18232873 score=-0.130413767077861
ASE AT3G49160 18233049..18235756 score=-1.29712552583974
ASE AT3G49170 18238001..18240583 score=-1.31977126131500
ASE AT3G49180 18240858..18242805 score=-1.61932025555998
ASE AT3G49190 18243072..18245278 score=-0.439685656797719
ASE AT3G49240 18266958..18269050 score=0.241247987805186
ASE AT3G49250 18269303..18271953 score=0.412654138643636
ASE AT3G49310 18295929..18298948 score=-2.22440034247344
ASE AT3G49350 18308398..18311136 score=-0.969990843122661
ASE AT3G49360 18314087..18315318 score=-0.346837290345491
ASE AT3G49490 18355769..18359626 score=-0.702537203338062
ASE AT3G49560 18381549..18383030 score=0.442557041350132
ASE AT3G49600 18391541..18397993 score=-0.695940199658661
ASE AT3G49650 18416045..18420613 score=-2.18634830917749
ASE AT3G49670 18428799..18432063 score=-1.34104640180017
ASE AT3G49730 18453337..18458610 score=0.848747624580423
ASE AT3G49770 18471963..18472838 score=-0.60865565636674
ASE AT3G49780 18476652..18477226 score=6.39214983146866
ASE AT3G49790 18479085..18480676 score=0.893677766829849
ASE AT3G49800 18482648..18484630 score=0.177262888044809
ASE AT3G49810 18485547..18487392 score=-0.105109888557677
ASE AT3G49830 18493421..18494835 score=-0.141053263799555
ASE AT3G49910 18515266..18515831 score=1.10950623502612
ASE AT3G49950 18533528..18534839 score=0.890110409434075
ASE AT3G49960 18535153..18536650 score=0.364298230255578
ASE AT3G49970 18538211..18539846 score=-1.58712502905078
ASE AT3G50010 18548174..18550540 score=-1.33445552188568
ASE AT3G50020 18553158..18553658 score=0.297120360155595
ASE AT3G50040 18560261..18561942 score=0.249582108317709
ASE AT3G50060 18569027..18570025 score=0.284942654915206
ASE AT3G50090 18586520..18588093 score=0.00133781598202560
ASE AT3G50100 18589368..18591493 score=-0.593197157241984
ASE AT3G50110 18591631..18595474 score=-1.56827197874354
ASE AT3G50120 18596177..18598200 score=-0.105385098450859
ASE AT3G50130 18600115..18602151 score=-0.87647546158407
ASE AT3G50150 18606793..18608500 score=-0.171639954728350
ASE AT3G50160 18609578..18611932 score=-0.860382301528248
ASE AT3G50170 18612966..18614741 score=0.130032796764536
ASE AT3G50180 18615927..18618125 score=-0.6099742661448
ASE AT3G50200 18624041..18624219 score=-0.230591434129606
ASE AT3G50210 18625272..18627183 score=-0.224561695457553
ASE AT3G50220 18628487..18629612 score=-0.71599684169197
ASE AT3G50240 18634286..18639776 score=-0.86260195891519
ASE AT3G50260 18645546..18646343 score=-0.299966451427377
ASE AT3G50270 18646983..18648296 score=1.14747652166150
ASE AT3G50310 18659199..18660457 score=0.0520376450905491
ASE AT3G50340 18676094..18677626 score=-1.24878604600415
ASE AT3G50370 18687101..18695284 score=1.20972945844747
ASE AT3G50380 18697565..18711498 score=0.876377225991342
ASE AT3G50420 18721928..18724616 score=-0.785852798622376
ASE AT3G50430 18724696..18728240 score=-0.953136666867154
ASE AT3G50440 18728390..18729450 score=0.237135094648921
ASE AT3G50460 18738821..18739530 score=0.317806939164407
ASE AT3G50480 18744162..18744875 score=1.30051919040029
ASE AT3G50500 18752631..18755038 score=3.34798295803231
ASE AT3G50560 18772092..18774934 score=-1.54969898878716
ASE AT3G50580 18779761..18780484 score=-1.25947485920673
ASE AT3G50590 18782003..18790456 score=-1.24718965842302
ASE AT3G50630 18811375..18812520 score=0.0250773393789153
ASE AT3G50640 18814790..18815598 score=0.927487836038143
ASE AT3G50670 18837334..18840582 score=0.868676107955206
ASE AT3G50690 18846007..18848059 score=-0.962726112081759
ASE AT3G50700 18851482..18853907 score=-1.14364440385328
ASE AT3G50710 18856193..18857574 score=0.384924405778078
ASE AT3G50760 18879039..18880337 score=-1.06682101149101
ASE AT3G50770 18884938..18885718 score=-0.982780410965378
ASE AT3G50780 18886426..18888400 score=0.461384771016786
ASE AT3G50790 18890990..18892916 score=-0.382562848309231
ASE AT3G50810 18898598..18900820 score=-1.77048662836345
ASE AT3G50840 18907313..18909581 score=1.24815044359999
ASE AT3G50930 18940505..18942787 score=0.600259546993249
ASE AT3G50950 18946692..18949576 score=0.79214673500705
ASE AT3G50960 18949859..18951347 score=0.346284540045628
ASE AT3G50970 18951835..18952497 score=1.14149727486075
ASE AT3G50990 18954243..18955553 score=-1.29315302910055
ASE AT3G51040 18963302..18964762 score=-0.0475424335779354
ASE AT3G51060 18975346..18977299 score=-1.27717680196725
ASE AT3G51100 18991328..18993163 score=-0.201198076815784
ASE AT3G51110 18994602..18996785 score=-0.747044625380108
ASE AT3G51120 18996932..19002893 score=0.00276016818717956
ASE AT3G51160 19018047..19019391 score=-1.04287367605079
ASE AT3G51171 19022160..19022485 score=-1.63854376994750
ASE AT3G51180 19024411..19027121 score=0.801238454790449
ASE AT3G51200 19029858..19030101 score=0.768099503001576
ASE AT3G51240 19036251..19037809 score=-0.83015156952987
ASE AT3G51250 19039193..19041453 score=-0.467135752211098
ASE AT3G51260 19042000..19043994 score=1.07037246230229
ASE AT3G51270 19044824..19047697 score=0.217389623318869
ASE AT3G51280 19048279..19049773 score=0.09202593523038
ASE AT3G51370 19080342..19083149 score=0.888613612628134
ASE AT3G51440 19100104..19101553 score=-0.98364638012269
ASE AT3G51470 19108832..19110211 score=-0.869912669471127
ASE AT3G51480 19111651..19115694 score=-1.59148343570869
ASE AT3G51490 19116023..19118524 score=-0.353152822487144
ASE AT3G51550 19128615..19131828 score=-0.377622841522231
ASE AT3G51570 19137330..19141410 score=-0.102401332338745
ASE AT3G51580 19141856..19144289 score=-0.212524504958677
ASE AT3G51590 19146678..19147586 score=-1.45984972419766
ASE AT3G51620 19154622..19159188 score=0.435844454870091
ASE AT3G51660 19175126..19176198 score=0.874096037714771
ASE AT3G51680 19184630..19185614 score=1.69955980842976
ASE AT3G51740 19200026..19202948 score=0.397618854861312
ASE AT3G51750 19207492..19208245 score=-1.17387962719001
ASE AT3G51760 19209149..19210428 score=0.989796551431736
ASE AT3G51860 19250425..19253645 score=-0.705511551901767
ASE AT3G51990 19298898..19300273 score=0.189279180538776
ASE AT3G52000 19304160..19305530 score=0.105049642982003
ASE AT3G52030 19312871..19315110 score=1.93966233352699
ASE AT3G52040 19315223..19315766 score=0.405982575831412
ASE AT3G52160 19356107..19357544 score=0.180417201388297
ASE AT3G52170 19357948..19360448 score=-1.37941161601297
ASE AT3G52190 19364967..19367933 score=-0.667836644100778
ASE AT3G52200 19371177..19377281 score=1.35504334281745
ASE AT3G52230 19382299..19383605 score=-0.103514212606107
ASE AT3G52240 19383712..19386762 score=-0.764611059604365
ASE AT3G52250 19387617..19394051 score=-0.0390915498585675
ASE AT3G52260 19394306..19397418 score=1.63313523682302
ASE AT3G52330 19415999..19417050 score=-0.536928344219761
ASE AT3G52530 19495895..19496877 score=-0.799070345047572
ASE AT3G52540 19499577..19500652 score=-0.825845009461536
ASE AT3G52570 19512158..19513952 score=0.290971854858679
ASE AT3G52580 19514239..19515831 score=-0.472349714803321
ASE AT3G52600 19517993..19520253 score=0.00952746364399686
ASE AT3G52640 19525885..19531491 score=-0.265397657009382
ASE AT3G52660 19532644..19535859 score=-0.70977576752667
ASE AT3G52710 19545657..19546965 score=-1.05868354349306
ASE AT3G52720 19549684..19552241 score=-0.702302311784239
ASE AT3G52730 19553910..19555186 score=-0.0579810254507266
ASE AT3G52800 19580750..19581629 score=0.747252630833237
ASE AT3G52810 19582124..19584635 score=-0.298485391571514
ASE AT3G52820 19585031..19587893 score=0.0239261351914453
ASE AT3G52840 19592107..19597183 score=0.645373533434461
ASE AT3G52920 19635417..19637099 score=-0.213262332985297
ASE AT3G52940 19641363..19644225 score=-0.231328163807638
ASE AT3G52950 19645450..19647753 score=1.26921533052421
ASE AT3G52970 19652290..19654138 score=0.142609091474590
ASE AT3G53000 19665096..19667005 score=-0.722667918725045
ASE AT3G53020 19671532..19672949 score=2.08398896511229
ASE AT3G53030 19673275..19675438 score=-0.487366278900852
ASE AT3G53080 19689063..19689693 score=0.171599627833460
ASE AT3G53090 19690226..19695567 score=-0.674867085646815
ASE AT3G53100 19696339..19697605 score=-0.0775707383675294
ASE AT3G53110 19698731..19701411 score=-0.25359082885296
ASE AT3G53120 19702043..19703533 score=-1.28660775146854
ASE AT3G53130 19703740..19706559 score=-1.14904570961171
ASE AT3G53160 19713446..19714912 score=0.0165409445135496
ASE AT3G53190 19724901..19728520 score=0.256360840954162
ASE AT3G53200 19729400..19730288 score=-0.68481588499828
ASE AT3G53240 19744772..19750033 score=-0.844835345809294
ASE AT3G53260 19755098..19757740 score=1.16244444866821
ASE AT3G53305 19774677..19776021 score=-0.840173618354994
ASE AT3G53330 19783931..19784843 score=-0.725943069792219
ASE AT3G53360 19795478..19797748 score=-0.0396040447570753
ASE AT3G53370 19798906..19799801 score=0.929216950400093
ASE AT3G53380 19800087..19802357 score=0.0825906165484313
ASE AT3G53400 19809123..19811046 score=1.52467545389966
ASE AT3G53420 19814752..19816516 score=1.08381209534291
ASE AT3G53440 19821908..19823575 score=-1.22129704932704
ASE AT3G53470 19833850..19834431 score=1.14122715293720
ASE AT3G53480 19836335..19842595 score=-0.655819722144527
ASE AT3G53500 19845343..19848016 score=0.231663953375413
ASE AT3G53510 19848313..19850778 score=-1.20817758514772
ASE AT3G53520 19852494..19855231 score=0.800473631970003
ASE AT3G53530 19856210..19857512 score=-0.410310224863546
ASE AT3G53540 19857794..19861899 score=0.568419112010992
ASE AT3G53550 19868109..19869254 score=-0.70233339849076
ASE AT3G53560 19870619..19871977 score=-0.118099531125405
ASE AT3G53590 19878378..19882612 score=-2.76494611764198
ASE AT3G53600 19886501..19886971 score=1.15903169578335
ASE AT3G53620 19891605..19894625 score=-0.0390334654297225
ASE AT3G53630 19894872..19896724 score=-0.342065936108898
ASE AT3G53640 19898107..19899815 score=-0.736863934730221
ASE AT3G53670 19901424..19903323 score=-0.579075623762822
ASE AT3G53680 19903868..19908318 score=-0.564889696869998
ASE AT3G53690 19909776..19911021 score=-0.871039214525428
ASE AT3G53700 19911274..19913653 score=0.0115729152025929
ASE AT3G53710 19914416..19916445 score=0.55814010028773
ASE AT3G53720 19916656..19921028 score=0.344255838770623
ASE AT3G53750 19926300..19928417 score=0.287471933351832
ASE AT3G53760 19928880..19933242 score=-1.00388146273826
ASE AT3G53790 19939453..19941169 score=-0.54090768103522
ASE AT3G53830 19951839..19954739 score=-0.8422561309878
ASE AT3G53840 19956581..19958645 score=-2.60627110125023
ASE AT3G53850 19959116..19960167 score=0.196500029821944
ASE AT3G53860 19960553..19962252 score=-2.21450870740710
ASE AT3G53870 19962470..19963845 score=1.32409684214919
ASE AT3G53880 19964258..19966228 score=0.173273459741753
ASE AT3G53920 19971866..19974905 score=-0.372672483185819
ASE AT3G54000 20007585..20009518 score=-0.259122185550339
ASE AT3G54040 20024784..20026349 score=1.04845411163685
ASE AT3G54050 20027994..20029582 score=3.13178710107495
ASE AT3G54100 20045053..20048827 score=0.0932156966703803
ASE AT3G54200 20076666..20077392 score=0.853269793304134
ASE AT3G54220 20081161..20083703 score=-0.680218033055968
ASE AT3G54230 20084112..20091095 score=0.0257687052703375
ASE AT3G54250 20093364..20095666 score=-0.170788471765075
ASE AT3G54260 20096092..20097682 score=-1.28043719347651
ASE AT3G54380 20144986..20147730 score=0.445859784042056
ASE AT3G54400 20151137..20153575 score=1.62534390741744
ASE AT3G54430 20158188..20159030 score=-0.743274209467732
ASE AT3G54440 20159332..20168060 score=-0.643661200515859
ASE AT3G54560 20207465..20208549 score=-0.84579287616021
ASE AT3G54570 20208954..20210133 score=-0.19116706531664
ASE AT3G54600 20221893..20223984 score=0.582552683776825
ASE AT3G54650 20236853..20239860 score=-0.434949444204646
ASE AT3G54700 20259506..20260875 score=-2.24996547845198
ASE AT3G54710 20262812..20265014 score=-0.113920447068917
ASE AT3G54800 20297054..20300966 score=-0.547499335543918
ASE AT3G54860 20335155..20340877 score=-1.52432930821614
ASE AT3G54910 20353737..20355542 score=-0.516098574842832
ASE AT3G54930 20361912..20363885 score=-0.248983418048368
ASE AT3G54980 20381262..20384004 score=0.198653708830441
ASE AT3G55005 20395109..20397291 score=-0.172397758176171
ASE AT3G55010 20397828..20399698 score=0.327890795772862
ASE AT3G55020 20399875..20405719 score=1.09325835635634
ASE AT3G55060 20414351..20417117 score=0.0476680851017584
ASE AT3G55160 20456416..20463332 score=-1.17131625148868
ASE AT3G55230 20482758..20483817 score=0.924498332443691
ASE AT3G55250 20490314..20491410 score=1.11915277204876
ASE AT3G55260 20500503..20504020 score=0.469347546181526
ASE AT3G55270 20507100..20510959 score=0.172603346836725
ASE AT3G55320 20518033..20524323 score=-0.879541167687229
ASE AT3G55370 20538094..20540231 score=-0.554498031036756
ASE AT3G55410 20552815..20556965 score=-0.429695644342695
ASE AT3G55420 20558800..20559708 score=0.047593468362266
ASE AT3G55460 20571818..20574687 score=0.90295440758973
ASE AT3G55500 20585836..20587135 score=-0.521407328842568
ASE AT3G55540 20609257..20610539 score=-0.358061571797132
ASE AT3G55560 20615615..20617274 score=-0.618774391653448
ASE AT3G55610 20635057..20640043 score=1.19479561878633
ASE AT3G55640 20650831..20653610 score=-0.403308365341218
ASE AT3G55660 20659987..20662274 score=-0.198320992716667
ASE AT3G55690 20677946..20679242 score=-1.46103565968315
ASE AT3G55800 20720363..20722473 score=2.04121764339391
ASE AT3G55820 20724708..20725755 score=-2.66656001487219
ASE AT3G55840 20728423..20729782 score=0.748843064421875
ASE AT3G55850 20732741..20736470 score=0.0329187217416398
ASE AT3G55860 20739166..20739898 score=-0.891380170179223
ASE AT3G55870 20741911..20744819 score=-2.07798230679600
ASE AT3G55890 20751953..20752906 score=-0.0690177253262204
ASE AT3G55910 20753866..20754313 score=-0.422564015623524
ASE AT3G55930 20756381..20757916 score=-0.777580324833153
ASE AT3G55950 20764704..20767338 score=-0.771714238925973
ASE AT3G55980 20787291..20789697 score=-3.02355306865559
ASE AT3G55990 20791390..20794172 score=-0.0638758337375251
ASE AT3G56050 20808995..20811824 score=1.83519427423846
ASE AT3G56140 20840273..20843811 score=2.17203820279926
ASE AT3G56180 20855661..20856546 score=0.514213194710486
ASE AT3G56190 20856799..20859428 score=-1.78927119219227
ASE AT3G56250 20877111..20878689 score=0.143139876183448
ASE AT3G56260 20878986..20879962 score=-1.00308967974827
ASE AT3G56370 20910106..20913855 score=-0.303646046454339
ASE AT3G56390 20918375..20918629 score=-0.703431619887703
ASE AT3G56410 20927187..20932278 score=-0.699905672773319
ASE AT3G56430 20934624..20936737 score=0.873798879705757
ASE AT3G56470 20946028..20946971 score=-1.50514599991773
ASE AT3G56500 20954635..20954857 score=0.0118247181659216
ASE AT3G56510 20954967..20957206 score=-0.426265941193644
ASE AT3G56520 20958093..20958676 score=1.21179231890653
ASE AT3G56550 20963882..20965556 score=0.233303059720173
ASE AT3G56650 20995793..20996993 score=0.911333229895054
ASE AT3G56680 21002296..21004595 score=1.70490064384342
ASE AT3G56690 21004705..21009603 score=0.103486453776817
ASE AT3G56720 21022055..21024373 score=1.12435947564877
ASE AT3G56730 21025350..21025943 score=-0.344008956506549
ASE AT3G56850 21057354..21059458 score=0.115628986620534
ASE AT3G56890 21073991..21074660 score=0.865619831776909
ASE AT3G56950 21089417..21090796 score=-0.716137154172974
ASE AT3G56970 21095120..21096038 score=1.47223801386333
ASE AT3G56990 21099284..21102996 score=0.329713957409419
ASE AT3G57000 21103729..21105215 score=-0.582028066008817
ASE AT3G57010 21106726..21108407 score=0.840944054256508
ASE AT3G57020 21109321..21111322 score=-0.988883278386226
ASE AT3G57060 21125795..21131989 score=-0.0830693510365564
ASE AT3G57070 21135017..21136558 score=0.710261224680418
ASE AT3G57120 21149982..21151523 score=-0.0108468309068163
ASE AT3G57200 21180257..21183231 score=-0.843511340254739
ASE AT3G57270 21202285..21204133 score=-0.519239649580136
ASE AT3G57320 21220931..21221757 score=1.00911662587587
ASE AT3G57340 21230227..21231290 score=0.321630140978865
ASE AT3G57350 21231454..21236144 score=0.974654800098651
ASE AT3G57410 21254157..21261993 score=1.07890550055743
ASE AT3G57420 21263435..21266088 score=-1.84904953587220
ASE AT3G57430 21266654..21269383 score=-1.15918920966956
ASE AT3G57440 21269753..21271421 score=-0.558035843981186
ASE AT3G57470 21280339..21286488 score=-0.123822300116803
ASE AT3G57480 21288932..21290318 score=0.129072133405454
ASE AT3G57490 21290647..21291889 score=-1.01495397639320
ASE AT3G57520 21299808..21304023 score=2.77033454543398
ASE AT3G57530 21307640..21310544 score=0.0170704165515441
ASE AT3G57540 21312382..21313948 score=-0.849270049590498
ASE AT3G57550 21317697..21320363 score=-0.121806887842583
ASE AT3G57570 21323480..21331202 score=0.0843831478611911
ASE AT3G57580 21331568..21333062 score=0.259202441887444
ASE AT3G57610 21345338..21347620 score=0.184212323288607
ASE AT3G57620 21348570..21350187 score=-0.621093993049592
ASE AT3G57650 21360486..21363985 score=-0.668593031322214
ASE AT3G57710 21396955..21398208 score=-0.796396929919124
ASE AT3G57730 21400969..21402460 score=-0.609418863326234
ASE AT3G57740 21403806..21404667 score=-2.72234546303865
ASE AT3G57750 21404968..21406041 score=1.04934162515390
ASE AT3G57760 21406591..21408119 score=-0.733061515703077
ASE AT3G57780 21410806..21413228 score=-0.0331440394246500
ASE AT3G57830 21430545..21433381 score=-0.67428754381914
ASE AT3G57860 21437301..21439037 score=-0.378244151968699
ASE AT3G57880 21442140..21445516 score=0.526387865026392
ASE AT3G57890 21449323..21452861 score=1.14528356999931
ASE AT3G57930 21458120..21459654 score=0.648493745675712
ASE AT3G57940 21460339..21466851 score=-1.13150911081024
ASE AT3G57970 21476201..21477585 score=-0.702153827512386
ASE AT3G57990 21481078..21482363 score=0.542153124765773
ASE AT3G58000 21485940..21486414 score=-0.670885912105416
ASE AT3G58020 21489337..21494242 score=1.04562836511885
ASE AT3G58030 21495460..21497800 score=0.87782597507777
ASE AT3G58050 21503517..21507969 score=0.337233910705523
ASE AT3G58060 21508773..21510631 score=-0.0970381701373784
ASE AT3G58110 21527730..21530078 score=0.336885636574329
ASE AT3G58130 21538638..21540635 score=0.111999996074307
ASE AT3G58150 21543796..21545031 score=0.582191528816001
ASE AT3G58170 21553353..21554917 score=1.47276873047834
ASE AT3G58200 21570874..21572387 score=-1.04508098472620
ASE AT3G58250 21581798..21583040 score=-0.675973306768474
ASE AT3G58260 21584782..21586305 score=0.199429209637579
ASE AT3G58280 21589513..21590720 score=0.454723194363234
ASE AT3G58300 21593757..21594351 score=0.895872025716372
ASE AT3G58310 21595104..21595986 score=0.471732998044376
ASE AT3G58330 21598360..21598953 score=-1.67613515692564
ASE AT3G58340 21600078..21601139 score=-1.32894532713813
ASE AT3G58350 21602535..21603738 score=-1.18847627905281
ASE AT3G58360 21604611..21605813 score=0.97165927301210
ASE AT3G58380 21608862..21610509 score=0.385826672401624
ASE AT3G58390 21611068..21612138 score=0.764762910735218
ASE AT3G58420 21620345..21623283 score=-0.796757266236297
ASE AT3G58440 21629427..21632131 score=-1.00851037348397
ASE AT3G58470 21637695..21639513 score=-0.915358471179223
ASE AT3G58490 21643835..21646028 score=0.48777629345213
ASE AT3G58500 21646303..21649949 score=1.00765809992426
ASE AT3G58510 21651033..21654518 score=-0.133025561426789
ASE AT3G58520 21654778..21656442 score=0.750058125666187
ASE AT3G58530 21656512..21659314 score=-0.407040796177553
ASE AT3G58590 21677077..21679383 score=-0.510090503058534
ASE AT3G58600 21679599..21682100 score=0.859641708729128
ASE AT3G58610 21682478..21685667 score=0.320925924316093
ASE AT3G58680 21718288..21719849 score=2.69178776572468
ASE AT3G58810 21760958..21762880 score=-0.231063714308778
ASE AT3G58880 21779506..21780952 score=-0.0824202479072077
ASE AT3G58890 21782030..21783498 score=-0.401950453516878
ASE AT3G58900 21783850..21785601 score=-0.64376218632277
ASE AT3G58920 21787323..21788905 score=-0.50499307841643
ASE AT3G58930 21789250..21791347 score=-0.843425668974288
ASE AT3G58940 21791783..21794488 score=-0.0993769410597755
ASE AT3G58950 21795398..21796738 score=-1.68454320991245
ASE AT3G58960 21798129..21799661 score=-1.35886425120138
ASE AT3G58970 21800316..21802309 score=-0.0779311315065733
ASE AT3G59000 21810973..21812687 score=-1.53145057200238
ASE AT3G59010 21813825..21816046 score=-0.941536921173748
ASE AT3G59030 21830090..21832265 score=-0.510623621280858
ASE AT3G59040 21832492..21835192 score=2.25772127815722
ASE AT3G59050 21835714..21838462 score=-0.146646071654876
ASE AT3G59060 21839160..21841441 score=0.0574173927518599
ASE AT3G59090 21850215..21853658 score=-0.243056590148562
ASE AT3G59120 21869531..21871112 score=0.281549251107034
ASE AT3G59140 21874442..21879657 score=-0.577964796350636
ASE AT3G59150 21883691..21885687 score=0.406932612003294
ASE AT3G59170 21889150..21890696 score=1.19409942714370
ASE AT3G59190 21895504..21897717 score=1.13904613100960
ASE AT3G59210 21900547..21902690 score=0.340893242017425
ASE AT3G59220 21905203..21906517 score=0.397663607776549
ASE AT3G59230 21907050..21908688 score=-0.565442122737037
ASE AT3G59240 21909664..21911174 score=-1.48198266685449
ASE AT3G59250 21912616..21914244 score=-1.53023666678125
ASE AT3G59290 21922571..21928766 score=0.325011428424737
ASE AT3G59300 21929439..21932604 score=-0.0577243325210452
ASE AT3G59380 21955175..21956761 score=0.396934123463642
ASE AT3G59400 21959712..21960508 score=0.0610244625592066
ASE AT3G59420 21970787..21974002 score=1.19213347770181
ASE AT3G59430 21975090..21977910 score=-0.65177197975779
ASE AT3G59440 21981346..21981884 score=-0.829195940375426
ASE AT3G59510 21999448..22000581 score=-0.386105701313756
ASE AT3G59520 22002814..22004171 score=0.120971761453819
ASE AT3G59590 22025229..22026719 score=-0.305743300133269
ASE AT3G59600 22027442..22028996 score=1.20191279166626
ASE AT3G59610 22030561..22032199 score=-0.570344017464983
ASE AT3G59620 22034456..22035431 score=-1.08170652079264
ASE AT3G59630 22036131..22038800 score=1.30024865945007
ASE AT3G59640 22039750..22041236 score=-0.92347580280545
ASE AT3G59670 22050461..22053634 score=-0.219758592448732
ASE AT3G59700 22063203..22065220 score=-1.25958386232317
ASE AT3G59730 22076120..22076815 score=-0.0796383957911049
ASE AT3G59750 22080888..22082752 score=-0.401522405841691
ASE AT3G59760 22083053..22086348 score=0.64646590747661
ASE AT3G59770 22090027..22096654 score=0.185383569176235
ASE AT3G59780 22098114..22101368 score=1.17850363823468
ASE AT3G59850 22120343..22122529 score=0.354592042786135
ASE AT3G59890 22135266..22137543 score=-0.226645369158931
ASE AT3G59950 22155423..22158571 score=2.70098744920899
ASE AT3G60030 22176631..22180535 score=1.21399360792232
ASE AT3G60130 22221257..22224713 score=-0.723628068828954
ASE AT3G60420 22345416..22346646 score=-1.03714449214521
ASE AT3G60700 22449377..22450123 score=0.679588028563519
ASE AT3G60710 22451211..22452374 score=-0.691790026503126
ASE AT3G60720 22452738..22454681 score=-0.246723162829424
ASE AT3G60740 22458269..22464301 score=-0.345846262821567
ASE AT3G60800 22478280..22480464 score=0.334307859178545
ASE AT3G60830 22485081..22487366 score=-2.39595742275755
ASE AT3G60850 22493113..22495027 score=0.815613799536002
ASE AT3G60860 22495801..22502652 score=0.316159235701405
ASE AT3G60900 22510339..22512173 score=0.379096834078716
ASE AT3G60910 22512741..22514238 score=-0.911364933926228
ASE AT3G60920 22515122..22523993 score=0.828920784859218
ASE AT3G60940 22532561..22533167 score=0.152959357080481
ASE AT3G61040 22605087..22607020 score=-0.819928827190804
ASE AT3G61060 22613993..22615522 score=1.94309675603139
ASE AT3G61080 22618377..22619950 score=0.0196727454246369
ASE AT3G61130 22632958..22636549 score=0.158015223417116
ASE AT3G61140 22637233..22640929 score=0.786370396102727
ASE AT3G61150 22641601..22646052 score=0.26109894190157
ASE AT3G61160 22646974..22649595 score=-1.07464542518665
ASE AT3G61170 22649925..22652191 score=0.382803032082174
ASE AT3G61180 22656530..22658571 score=0.670055074231435
ASE AT3G61200 22668431..22669300 score=-0.8113239552623
ASE AT3G61240 22677183..22680695 score=1.65910820845262
ASE AT3G61260 22686273..22687675 score=2.7043081473105
ASE AT3G61270 22689142..22691310 score=0.155478576571526
ASE AT3G61280 22691945..22694694 score=-0.437909049575737
ASE AT3G61290 22695412..22697718 score=-0.270365140823169
ASE AT3G61320 22705011..22706521 score=-0.684410839135012
ASE AT3G61340 22712070..22713426 score=-1.33392220932622
ASE AT3G61360 22715447..22717089 score=-0.097326749485838
ASE AT3G61380 22719527..22722207 score=0.0410159363215891
ASE AT3G61390 22727388..22728958 score=-2.15303403888822
ASE AT3G61400 22729964..22731348 score=0.0414728998049599
ASE AT3G61410 22732014..22733595 score=-0.289237034363153
ASE AT3G61440 22746737..22748830 score=-0.754103180701193
ASE AT3G61450 22749395..22750931 score=-0.83250582073648
ASE AT3G61490 22769486..22771062 score=-0.297193511992984
ASE AT3G61500 22772354..22773043 score=-0.337554329712692
ASE AT3G61550 22787374..22788026 score=1.45628321424189
ASE AT3G61560 22788838..22790199 score=-0.761745688863745
ASE AT3G61570 22791229..22794705 score=-0.95613348724188
ASE AT3G61600 22806548..22809239 score=0.070057098524382
ASE AT3G61620 22812392..22814042 score=0.133357256593218
ASE AT3G61650 22824343..22825553 score=0.0915385781892158
ASE AT3G61670 22829561..22832933 score=0.486931182318759
ASE AT3G61898 22933621..22933837 score=1.15632960864488
ASE AT3G61910 22940128..22941305 score=0.0631798861521564
ASE AT3G61940 22948143..22949437 score=0.395368852730197
ASE AT3G62150 23019757..23024515 score=-0.111764673282431
ASE AT3G62160 23025226..23026715 score=0.064206664223815
ASE AT3G62190 23032120..23034226 score=-0.390230230028908
ASE AT3G62200 23034445..23036675 score=-0.939341858673653
ASE AT3G62210 23037645..23039197 score=0.127605448035385
ASE AT3G62220 23040077..23041795 score=-0.40514609338538
ASE AT3G62230 23042498..23043996 score=0.233743760151194
ASE AT3G62240 23044522..23047722 score=0.444140067001059
ASE AT3G62350 23082150..23082643 score=-0.00540824493334449
ASE AT3G62360 23083814..23091462 score=0.00110461985948875
ASE AT3G62370 23091735..23094184 score=0.827733314984346
ASE AT3G62390 23098014..23100089 score=0.296089478452268
ASE AT3G62420 23102854..23103114 score=0.853267209321826
ASE AT3G62430 23104784..23106182 score=-0.429423922865226
ASE AT3G62440 23107123..23108665 score=-1.94142068486596
ASE AT3G62460 23115854..23116375 score=-0.749551921915126
ASE AT3G62580 23157805..23158810 score=1.10843543488592
ASE AT3G62590 23158919..23161305 score=-0.919200412607491
ASE AT3G62610 23165750..23167431 score=0.910506455020857
ASE AT3G62620 23170767..23172798 score=-0.474313001930563
ASE AT3G62700 23201248..23206696 score=-1.16506168916011
ASE AT3G62750 23225335..23227711 score=1.23439438580045
ASE AT3G62760 23228413..23229203 score=-0.66643836207001
ASE AT3G62770 23229722..23232063 score=-0.615398563625141
ASE AT3G62800 23236699..23238113 score=-0.611203445404573
ASE AT3G62830 23243389..23246390 score=-0.767766289832366
ASE AT3G62860 23250430..23253183 score=0.538818385051055
ASE AT3G62890 23257140..23259000 score=-0.723848302267366
ASE AT3G62900 23260207..23265760 score=-1.26140080183475
ASE AT3G63000 23294613..23296488 score=-0.937415999175675
ASE AT3G63010 23300434..23302289 score=-2.46817037211321
ASE AT3G63070 23313344..23320585 score=0.84054633503729
ASE AT3G63080 23320736..23322251 score=0.047870595405944
ASE AT3G63150 23339976..23343796 score=0.873048291203643
ASE AT3G63160 23344698..23344952 score=0.0946333734887393
ASE AT3G63170 23345431..23347011 score=-0.0755479844318942
ASE AT3G63180 23347088..23351266 score=-0.8516312944343
ASE AT3G63190 23353592..23355727 score=0.459181375617019
ASE AT3G63210 23364700..23366055 score=0.172180410847629
ASE AT3G63240 23374919..23378554 score=-0.551507867385918
ASE AT3G63250 23381296..23383601 score=0.240068691322058
ASE AT3G63280 23389010..23392488 score=-2.43431330306777
ASE AT3G63300 23395959..23398787 score=1.21151147745735
ASE AT3G63330 23402757..23405300 score=-0.46483775858141
ASE AT3G63340 23405735..23409236 score=0.390212343206622
ASE AT3G63370 23413068..23416854 score=-0.289641784386987
ASE AT3G63400 23423005..23426521 score=-1.12413307081471
ASE AT3G63430 23431330..23433317 score=-1.12117601676733
ASE AT3G63470 23449502..23451814 score=-0.363407214894758
ASE AT3G63480 23452094..23454790 score=0.0437049090988192
ASE AT3G63520 23463945..23467017 score=-0.725212941712797
ASE AT3G66652 2084106..2087472 score=0.968006063528543
ASE AT3G66654 2088095..2090374 score=1.49345139939504
ASE AT3G66658 2095190..2099077 score=-0.477990794351617
