# Supplementary material for: Whole genome transcriptome polymorphisms in Arabidopsis thaliana
Source: Genome Biol. 2008 Nov 24;9(11):R165. doi: 10.1186/gb-2008-9-11-r165 (PMC2614497; doi:10.1186/gb-2008-9-11-r165)
Supplement: Additional data file 4 — Genome tracks of SFPs, indels, expression variation, ASE, splicing variation and transcribed fragment variation. [file gb-2008-9-11-r165-S4.tgz › ASE_chr4.txt]

#11/17/08
#gBrowser annotation for allele specific expression.


[ASE]
glyph= xyplot
graph_type = boxes
bump=1
fgcolor = red
bgcolor = red
height = 25
min_score=-5
max_score=5
label = 0
key = Allele Specific Expression d score 


reference=Chr4
ASE AT4G00040 14715..15951 score=-0.680309614689843
ASE AT4G00110 38530..40112 score=0.0700216795320977
ASE AT4G00120 41819..43177 score=-0.219150647190125
ASE AT4G00130 48672..48911 score=-0.266418397389066
ASE AT4G00160 63871..65387 score=-0.862414575840866
ASE AT4G00170 70498..72147 score=0.433772312679369
ASE AT4G00200 82461..84580 score=1.18698261464589
ASE AT4G00220 90031..92146 score=1.66046268428669
ASE AT4G00230 93951..97377 score=-0.785723492505371
ASE AT4G00231 97553..99035 score=0.623478516738889
ASE AT4G00232 100362..100639 score=-2.31575550780449
ASE AT4G00238 103974..105199 score=0.227686245503659
ASE AT4G00240 106413..110705 score=-0.987227703421189
ASE AT4G00250 112893..113937 score=-1.18569923361499
ASE AT4G00270 117229..118494 score=-2.14687591559644
ASE AT4G00290 122877..125275 score=-0.699061343360863
ASE AT4G00300 126609..130302 score=2.86346629082230
ASE AT4G00330 142618..144339 score=1.52367554559531
ASE AT4G00335 146800..148232 score=-0.988814836475424
ASE AT4G00350 151964..153961 score=-0.904366475157247
ASE AT4G00355 154766..156345 score=2.06050485126689
ASE AT4G00390 171529..172773 score=-0.275819441983462
ASE AT4G00430 185487..187603 score=0.462893235795023
ASE AT4G00440 193892..198534 score=0.51825923113767
ASE AT4G00450 203470..210916 score=-0.7364482024142
ASE AT4G00460 211095..213685 score=-1.57091067692241
ASE AT4G00480 217295..219640 score=0.89710757876034
ASE AT4G00490 222339..224987 score=-0.85268762557974
ASE AT4G00520 227691..231567 score=0.0769348307900153
ASE AT4G00585 251102..252579 score=1.13931276446514
ASE AT4G00630 261674..265936 score=-0.281319988421154
ASE AT4G00640 266311..267768 score=1.43182467842796
ASE AT4G00680 279690..280617 score=0.179167537263736
ASE AT4G00700 286135..289476 score=0.95237922952867
ASE AT4G00710 290094..293301 score=0.0100737237864991
ASE AT4G00740 307472..310387 score=0.189908071424408
ASE AT4G00750 314355..317520 score=-0.170277654413082
ASE AT4G00752 317688..320879 score=0.128758667217375
ASE AT4G00760 327043..328987 score=-2.26111167325282
ASE AT4G00770 331147..333348 score=-0.861854858228867
ASE AT4G00780 334903..336232 score=0.186231506688912
ASE AT4G00790 336972..340570 score=-0.249334143910655
ASE AT4G00810 345962..346513 score=0.158341570976649
ASE AT4G00820 349133..351487 score=-0.911654779933811
ASE AT4G00830 352016..355154 score=-0.806196480717082
ASE AT4G00870 362231..363645 score=0.524454402102633
ASE AT4G00880 366620..367241 score=0.042079994885779
ASE AT4G00900 382816..386190 score=0.533851352322094
ASE AT4G00950 405756..407037 score=0.475770368400278
ASE AT4G00955 412301..413233 score=0.674248412101893
ASE AT4G00960 414500..416120 score=-1.32579069629942
ASE AT4G00990 426967..431789 score=0.616131630476458
ASE AT4G01010 434586..437224 score=-0.6810143115196
ASE AT4G01020 439127..445123 score=-1.17315998128237
ASE AT4G01023 445888..446695 score=-0.791253137020955
ASE AT4G01026 447253..447861 score=0.963047902325289
ASE AT4G01040 453376..455494 score=-0.366784209771592
ASE AT4G01070 461829..463404 score=-1.02105052460982
ASE AT4G01080 466487..468249 score=0.0959490442005312
ASE AT4G01090 470595..473767 score=-0.00170581698695779
ASE AT4G01110 480100..481124 score=-1.04882508987474
ASE AT4G01160 494987..496932 score=-0.803248432046115
ASE AT4G01180 501439..503266 score=-0.647319767655298
ASE AT4G01200 506608..507521 score=-0.391546407966694
ASE AT4G01210 507741..512695 score=-0.103165876952749
ASE AT4G01220 513262..515780 score=0.437186306089111
ASE AT4G01230 516336..517376 score=-0.889778168363981
ASE AT4G01240 517808..520689 score=0.0978170571251863
ASE AT4G01260 528616..529508 score=-0.297512558543177
ASE AT4G01290 538153..543849 score=0.150943572055397
ASE AT4G01320 545817..549201 score=-0.128053212499746
ASE AT4G01330 550553..552832 score=2.68704285381037
ASE AT4G01350 560600..562229 score=-0.357824054355688
ASE AT4G01360 564778..566285 score=0.0229950152166283
ASE AT4G01370 567132..568922 score=0.157046149423800
ASE AT4G01380 569256..570019 score=-1.13926340948990
ASE AT4G01390 570256..571459 score=-2.14279760926255
ASE AT4G01400 573123..577218 score=-0.260146611076777
ASE AT4G01410 578243..579077 score=0.495626886291314
ASE AT4G01430 585750..587980 score=-0.454286245538252
ASE AT4G01460 620777..622837 score=-1.44729267306949
ASE AT4G01480 626111..627964 score=0.125665196868291
ASE AT4G01540 670512..671193 score=-0.71061237348042
ASE AT4G01550 674230..676387 score=-0.741950962787465
ASE AT4G01570 679469..681819 score=-0.52029490620441
ASE AT4G01590 688935..690200 score=-0.586678993289841
ASE AT4G01600 693223..694263 score=-0.229205438927269
ASE AT4G01610 694717..697066 score=0.625126453341276
ASE AT4G01630 700688..701495 score=0.84909581339516
ASE AT4G01650 704470..706910 score=-0.73926196976802
ASE AT4G01680 716034..717116 score=-0.0972568687811245
ASE AT4G01730 749920..752005 score=-0.357456905826060
ASE AT4G01740 753554..755283 score=-0.997324199929766
ASE AT4G01750 756385..758535 score=-2.35450573689758
ASE AT4G01760 759166..760967 score=-1.67199367650817
ASE AT4G01770 764515..766794 score=-1.74214477083048
ASE AT4G01800 770924..776090 score=-0.350624785101384
ASE AT4G01820 780874..785135 score=-0.283366272943925
ASE AT4G01830 785683..790326 score=-0.468718744607315
ASE AT4G01840 793395..794946 score=-0.458019968411165
ASE AT4G01850 796099..798235 score=2.31299705867036
ASE AT4G01860 801363..807981 score=-0.726033591065472
ASE AT4G01870 808492..810420 score=0.471683684380975
ASE AT4G01880 810756..812895 score=-0.730372606327699
ASE AT4G01883 813133..814903 score=-0.388118742749545
ASE AT4G01890 816214..818390 score=-2.21968322583890
ASE AT4G01897 820406..821465 score=0.057935539768791
ASE AT4G01900 821687..823285 score=-0.821242320624357
ASE AT4G01930 839420..840678 score=-1.58275519810639
ASE AT4G01950 844422..846676 score=0.106010149157090
ASE AT4G01970 854112..856940 score=-0.907674901999271
ASE AT4G01985 866281..867950 score=-1.00152113616347
ASE AT4G01990 871164..872867 score=-0.709826414282157
ASE AT4G01995 873058..874647 score=-1.28304105936360
ASE AT4G02010 881180..885298 score=0.272820633993316
ASE AT4G02060 901600..905438 score=-0.221398531768468
ASE AT4G02070 906075..912868 score=-0.333639331465085
ASE AT4G02075 913419..916446 score=-0.0951716424176608
ASE AT4G02100 930161..932283 score=-0.309286782823077
ASE AT4G02110 935236..940141 score=-0.193344590819674
ASE AT4G02120 940795..944178 score=-1.39558632103726
ASE AT4G02190 967415..969236 score=-1.38676922201771
ASE AT4G02310 1014752..1015691 score=-1.00814547246960
ASE AT4G02340 1035736..1037529 score=-0.450195558523631
ASE AT4G02350 1038123..1040712 score=-0.217697648623973
ASE AT4G02360 1041237..1041674 score=-0.692462983579375
ASE AT4G02370 1042367..1043167 score=0.452285799560297
ASE AT4G02410 1059915..1062114 score=0.0938906175122024
ASE AT4G02420 1064369..1066317 score=-0.406336585182252
ASE AT4G02425 1067380..1068754 score=-0.277512395485855
ASE AT4G02430 1069203..1072190 score=0.140784048737124
ASE AT4G02440 1072525..1073713 score=0.854774104177925
ASE AT4G02460 1076150..1080635 score=-0.472040816146358
ASE AT4G02480 1081828..1088749 score=0.386741846924045
ASE AT4G02500 1101509..1103575 score=-0.686343888474281
ASE AT4G02510 1104768..1109527 score=1.62989877911263
ASE AT4G02530 1112166..1113994 score=0.431992473374502
ASE AT4G02540 1117349..1119704 score=0.646639343574945
ASE AT4G02550 1120450..1122183 score=-0.378099513786942
ASE AT4G02560 1123622..1128372 score=-0.455507383910339
ASE AT4G02600 1144135..1147340 score=0.340511366647071
ASE AT4G02650 1156535..1158626 score=-1.00008950544238
ASE AT4G02660 1159689..1174281 score=-1.0212352458201
ASE AT4G02670 1176210..1178448 score=-0.441020844891100
ASE AT4G02680 1181074..1184870 score=-1.15502487354868
ASE AT4G02690 1185756..1187745 score=0.0133681895867077
ASE AT4G02700 1189097..1193462 score=-0.174459001829980
ASE AT4G02710 1193605..1197042 score=0.345583397300652
ASE AT4G02730 1207715..1209218 score=-0.236253431184622
ASE AT4G02733 1210263..1211451 score=-1.04770072336153
ASE AT4G02740 1217619..1220840 score=-0.146689268905354
ASE AT4G02750 1221169..1223434 score=-2.27363052256292
ASE AT4G02790 1247406..1249511 score=0.427787290025314
ASE AT4G02800 1250004..1251634 score=2.14484970150962
ASE AT4G02810 1256175..1257150 score=-0.196697712351661
ASE AT4G02820 1258601..1260555 score=0.623995386155149
ASE AT4G02830 1262346..1263910 score=-0.102961684793001
ASE AT4G02840 1264622..1266408 score=-0.319528432935358
ASE AT4G02850 1266521..1267738 score=-0.642523449003093
ASE AT4G02860 1268957..1270461 score=-0.394886562340999
ASE AT4G02870 1271682..1272658 score=0.818946658130374
ASE AT4G02880 1274558..1278109 score=-1.63906504878299
ASE AT4G03000 1324168..1327433 score=0.331037939143147
ASE AT4G03060 1351842..1353842 score=-0.248852632509838
ASE AT4G03460 1537584..1539741 score=-3.10698823918375
ASE AT4G03470 1542923..1544149 score=-2.48499378406469
ASE AT4G03480 1546204..1548841 score=-0.74374949438596
ASE AT4G03490 1549678..1552745 score=-1.29076975266963
ASE AT4G03500 1553446..1556331 score=-0.433405596790724
ASE AT4G03510 1557888..1559280 score=0.657660385325694
ASE AT4G03550 1573359..1579573 score=-0.61962189302459
ASE AT4G03560 1580189..1585879 score=-0.220103034869549
ASE AT4G03580 1596993..1598942 score=-1.99399381092243
ASE AT4G03630 1609018..1609941 score=0.452657409887185
ASE AT4G03635 1611755..1612566 score=-3.16153455475843
ASE AT4G03820 1771987..1774341 score=-0.00574327685429601
ASE AT4G03830 1790429..1792414 score=-0.745089361663492
ASE AT4G03890 1836495..1837742 score=-1.37818115212177
ASE AT4G03916 1852271..1852795 score=0.960061511432784
ASE AT4G04040 1939302..1942896 score=-1.16851252436200
ASE AT4G04110 1973264..1973688 score=0.162262520549326
ASE AT4G04130 1977777..1982614 score=-0.528836221872728
ASE AT4G04200 2027217..2028938 score=-1.84451447849498
ASE AT4G04210 2030334..2031776 score=0.868427274567168
ASE AT4G04220 2033423..2035898 score=-0.0805482117538422
ASE AT4G04340 2122677..2126743 score=0.962623988165984
ASE AT4G04350 2128092..2133001 score=-0.439614405488787
ASE AT4G04360 2133155..2133485 score=0.180272174847390
ASE AT4G04390 2142977..2147168 score=-1.07067999347275
ASE AT4G04404 2167145..2167388 score=-1.11221908355441
ASE AT4G04460 2225229..2227513 score=-0.53755128159356
ASE AT4G04480 2229739..2230763 score=-0.364271273851167
ASE AT4G04490 2231990..2234560 score=-0.578262120513775
ASE AT4G04500 2238426..2240801 score=-0.337088989061965
ASE AT4G04510 2242128..2244604 score=0.494792737846469
ASE AT4G04530 2252139..2256084 score=-2.01265432570014
ASE AT4G04540 2259634..2262064 score=-0.0480937701586601
ASE AT4G04545 2270611..2274343 score=-0.0804308894112421
ASE AT4G04570 2290116..2292421 score=0.0164719974978796
ASE AT4G04580 2294206..2294882 score=-0.195111334824531
ASE AT4G04670 2367624..2371934 score=-0.828158953671956
ASE AT4G04690 2374320..2375113 score=-1.45950024681425
ASE AT4G04700 2385286..2387962 score=-0.0548673350328549
ASE AT4G04740 2404369..2408391 score=-0.198110762945793
ASE AT4G04750 2417888..2422530 score=-0.621917078880989
ASE AT4G04760 2424398..2427726 score=-0.931299754568875
ASE AT4G04770 2427833..2429792 score=1.02550653813511
ASE AT4G04790 2435120..2439278 score=-0.42167718422991
ASE AT4G04800 2439571..2441144 score=0.256401778353907
ASE AT4G04840 2449576..2451522 score=0.784457637241237
ASE AT4G04870 2461815..2463912 score=-1.40547993731199
ASE AT4G04880 2465043..2467116 score=-1.12877777828401
ASE AT4G04890 2476512..2482229 score=1.66422449999811
ASE AT4G04910 2489574..2495659 score=0.387638641003048
ASE AT4G04920 2497971..2504754 score=-0.0344329140337404
ASE AT4G04950 2517783..2519929 score=0.661258331800701
ASE AT4G04955 2522139..2525243 score=-0.368123247503993
ASE AT4G04960 2533060..2535300 score=0.529885228251462
ASE AT4G04970 2537054..2542884 score=-0.0838348328077655
ASE AT4G04980 2544286..2546797 score=0.464454513879375
ASE AT4G04990 2555093..2557016 score=0.232935335984379
ASE AT4G05010 2567473..2568136 score=0.758720529232299
ASE AT4G05020 2572618..2576452 score=-0.274687985686594
ASE AT4G05040 2579630..2581706 score=-0.369050768569716
ASE AT4G05080 2603178..2604029 score=-0.302618433264865
ASE AT4G05090 2609154..2611727 score=-0.0668027200831631
ASE AT4G05130 2636971..2638923 score=-0.549113887428606
ASE AT4G05170 2668031..2669310 score=-0.278273686470831
ASE AT4G05180 2671838..2673200 score=1.73465497517715
ASE AT4G05190 2675113..2679490 score=0.221707766788385
ASE AT4G05260 2693815..2694431 score=-0.656830190277862
ASE AT4G05310 2714792..2715955 score=-0.721888965731333
ASE AT4G05330 2720795..2723092 score=-0.518493581014445
ASE AT4G05360 2728695..2732113 score=-1.73902787569714
ASE AT4G05370 2736130..2736555 score=-0.781779330231841
ASE AT4G05400 2741226..2742877 score=-0.225344175627315
ASE AT4G05410 2742955..2745594 score=0.268553783004969
ASE AT4G05420 2746199..2752907 score=-0.534295537436558
ASE AT4G05440 2757252..2758206 score=0.579821938195042
ASE AT4G05450 2758698..2760667 score=-0.305300456294633
ASE AT4G05460 2761003..2762357 score=-0.666391885830185
ASE AT4G05470 2763278..2767747 score=0.313718243847366
ASE AT4G05490 2771056..2772212 score=-1.61531917547559
ASE AT4G05497 2777918..2778764 score=-0.945608885882284
ASE AT4G05540 2818792..2821033 score=-0.393010232414438
ASE AT4G05590 2907107..2908485 score=0.71076413938369
ASE AT4G06526 3318307..3320860 score=0.263333011737615
ASE AT4G06634 3764383..3766560 score=0.236522250834366
ASE AT4G07400 4197847..4199412 score=0.158431276537271
ASE AT4G07825 4643853..4645151 score=0.482830374134782
ASE AT4G07965 4808867..4809305 score=0.699154382605882
ASE AT4G07990 4825421..4829545 score=0.515440330058867
ASE AT4G08040 4887116..4888902 score=-0.25139157762725
ASE AT4G08150 5147701..5150887 score=0.381545712625304
ASE AT4G08170 5163422..5167142 score=-1.15643352091455
ASE AT4G08180 5169514..5173605 score=0.888592693509443
ASE AT4G08230 5187921..5189576 score=1.93421133661354
ASE AT4G08250 5196802..5198180 score=-0.928953158478448
ASE AT4G08280 5230319..5232009 score=1.22659325908624
ASE AT4G08290 5238957..5240843 score=0.213108172137436
ASE AT4G08340 5264238..5271120 score=-2.12981545500004
ASE AT4G08350 5286591..5292100 score=-0.0130491874489764
ASE AT4G08390 5314916..5317379 score=-0.883461515035736
ASE AT4G08450 5365651..5371071 score=-0.372666199740796
ASE AT4G08480 5387736..5391467 score=0.220310156957957
ASE AT4G08500 5403770..5407216 score=-0.321086297711243
ASE AT4G08510 5410291..5413317 score=-0.0332686368935913
ASE AT4G08520 5418869..5420378 score=0.0162771544080180
ASE AT4G08550 5444340..5446540 score=0.0225221111976652
ASE AT4G08555 5448124..5448496 score=3.8857509368883
ASE AT4G08560 5450597..5453117 score=0.142740806242053
ASE AT4G08590 5463909..5466633 score=-0.245471776510629
ASE AT4G08620 5500329..5506237 score=-1.31981833407054
ASE AT4G08630 5507019..5511910 score=-0.214356596688734
ASE AT4G08640 5513307..5514104 score=0.289685374747701
ASE AT4G08691 5555967..5556310 score=-0.292863119011722
ASE AT4G08760 5586792..5591095 score=-0.0560655549520973
ASE AT4G08790 5608790..5611176 score=-0.121472926618326
ASE AT4G08800 5614125..5615856 score=0.498948912984497
ASE AT4G08820 5621753..5623177 score=0.02646602178513
ASE AT4G08840 5631381..5633571 score=-1.16796953543804
ASE AT4G08850 5636579..5640591 score=-0.399583083413081
ASE AT4G08867 5660213..5660552 score=0.544978748991676
ASE AT4G08868 5668605..5669012 score=0.120662900816121
ASE AT4G08870 5646539..5648654 score=1.0956229581525
ASE AT4G08878 5683263..5683791 score=-0.799242135807824
ASE AT4G08920 5724252..5727179 score=-0.209208636600182
ASE AT4G08940 5730872..5732156 score=-2.23949874066101
ASE AT4G08960 5746307..5748214 score=0.401081057152082
ASE AT4G08990 5765517..5769061 score=-0.645335121812323
ASE AT4G09000 5775199..5777307 score=1.05685196449316
ASE AT4G09080 5803809..5806196 score=0.111630500997676
ASE AT4G09110 5812479..5813358 score=0.859880613484916
ASE AT4G09120 5814030..5814934 score=-0.8844092165765
ASE AT4G09130 5815897..5816866 score=-1.32854486158151
ASE AT4G09140 5816979..5821016 score=-1.32923026762109
ASE AT4G09160 5839691..5842260 score=0.0707768554178358
ASE AT4G09180 5847474..5849626 score=0.00237441372408422
ASE AT4G09360 5940221..5943133 score=-0.82254994979932
ASE AT4G09420 5962307..5963706 score=-0.907349173644156
ASE AT4G09430 5970957..5975264 score=-0.934702941756153
ASE AT4G09460 5993106..5994168 score=-0.642922573838851
ASE AT4G09500 6018120..6019373 score=-0.00143533044672489
ASE AT4G09510 6021236..6023785 score=-0.780553060989229
ASE AT4G09520 6024996..6027029 score=-0.408266518964355
ASE AT4G09620 6077052..6079055 score=1.04718134424609
ASE AT4G09650 6100823..6101471 score=1.04176087219918
ASE AT4G09670 6107254..6109036 score=1.18241385811905
ASE AT4G09680 6116760..6123246 score=-0.408598961307556
ASE AT4G09690 6125025..6126040 score=-1.99968470100307
ASE AT4G09700 6126822..6127760 score=-0.728671137952782
ASE AT4G09730 6136261..6139666 score=0.747237669073227
ASE AT4G09750 6146704..6148702 score=-0.565934045173852
ASE AT4G09760 6148856..6151381 score=1.13857029729751
ASE AT4G09770 6154534..6155750 score=-0.902291939954824
ASE AT4G09800 6173717..6175037 score=0.456608949528609
ASE AT4G09820 6182037..6186460 score=0.0326486729978282
ASE AT4G09840 6190872..6191638 score=-1.82206409479955
ASE AT4G09870 6200103..6201132 score=0.787670510043199
ASE AT4G09900 6221855..6224096 score=2.11712593758286e-05
ASE AT4G09930 6228765..6230022 score=0.415989096079642
ASE AT4G09940 6231771..6233356 score=0.338196987915176
ASE AT4G09980 6247755..6252225 score=0.36216137132683
ASE AT4G09990 6258899..6260021 score=-0.191320854841297
ASE AT4G10010 6263599..6266206 score=-1.10332864680016
ASE AT4G10020 6268419..6270198 score=-0.691403793695373
ASE AT4G10030 6270478..6273074 score=0.946282352759533
ASE AT4G10040 6277008..6278441 score=0.221635513850164
ASE AT4G10050 6284527..6287143 score=-0.723612137818702
ASE AT4G10060 6288877..6295374 score=0.058547607911519
ASE AT4G10070 6295622..6299712 score=-0.0247775141407942
ASE AT4G10080 6300079..6302575 score=-0.471616049311462
ASE AT4G10100 6308739..6309351 score=-1.28372613566988
ASE AT4G10140 6322522..6324554 score=-0.334261358941339
ASE AT4G10160 6336030..6337290 score=0.424081875534159
ASE AT4G10180 6346466..6349176 score=-0.0641884253790996
ASE AT4G10190 6350976..6351977 score=-1.55638086978433
ASE AT4G10200 6353176..6355509 score=-0.557216226012449
ASE AT4G10210 6357264..6360075 score=0.582887168115335
ASE AT4G10220 6362181..6365038 score=1.68188309988073
ASE AT4G10250 6370362..6371256 score=-0.379802563516533
ASE AT4G10300 6384506..6386056 score=0.5795215764857
ASE AT4G10310 6391991..6395747 score=-0.114429099132077
ASE AT4G10320 6397393..6404471 score=1.33140248226095
ASE AT4G10330 6406549..6407727 score=-0.527258355541103
ASE AT4G10340 6408045..6409587 score=-0.767823439531914
ASE AT4G10350 6415396..6416345 score=-0.474585415181331
ASE AT4G10360 6420678..6422224 score=0.648367774112738
ASE AT4G10370 6423624..6425639 score=-1.63055215456561
ASE AT4G10390 6441860..6443395 score=0.147978479776791
ASE AT4G10430 6454882..6458011 score=-2.81666338103407
ASE AT4G10450 6463010..6464522 score=1.86609202795184
ASE AT4G10465 6473585..6475105 score=-0.321722434584658
ASE AT4G10490 6483877..6485206 score=-0.350431429152763
ASE AT4G10500 6491002..6492346 score=0.60775518850466
ASE AT4G10530 6509448..6510669 score=0.75480442914323
ASE AT4G10540 6512516..6515720 score=-2.62456760237123
ASE AT4G10550 6516689..6520266 score=-0.00219880988243550
ASE AT4G10560 6520821..6522815 score=-0.781067273345101
ASE AT4G10570 6523263..6528097 score=0.270415935730485
ASE AT4G10610 6557225..6559430 score=0.196561161129678
ASE AT4G10620 6564440..6566442 score=-1.07815937518890
ASE AT4G10630 6566623..6567613 score=-0.75666910979131
ASE AT4G10640 6571904..6574336 score=-0.204273362555098
ASE AT4G10650 6574418..6576178 score=-0.793618660199871
ASE AT4G10670 6584774..6585967 score=0.231027486564593
ASE AT4G10680 6587521..6587933 score=-0.398787661350591
ASE AT4G10720 6607967..6609346 score=-0.921848222615615
ASE AT4G10730 6609561..6614755 score=1.6850312769211
ASE AT4G10740 6617143..6618372 score=-1.16589414721813
ASE AT4G10750 6618666..6619755 score=0.143223873228439
ASE AT4G10770 6628465..6632558 score=-0.106793139918699
ASE AT4G10780 6635446..6637035 score=-2.72041024044484
ASE AT4G10790 6640765..6642997 score=0.0657932882701248
ASE AT4G10800 6643340..6644751 score=-0.789812622869503
ASE AT4G10810 6645849..6646200 score=2.08739679053671
ASE AT4G10820 6648027..6648675 score=-1.51233898914989
ASE AT4G10840 6656641..6659142 score=1.66506371786731
ASE AT4G10850 6674989..6676679 score=-1.30486720549687
ASE AT4G10890 6689362..6693721 score=-1.16608017611746
ASE AT4G11010 6732638..6734318 score=1.97769147692019
ASE AT4G11030 6738195..6742041 score=-0.422996596324162
ASE AT4G11050 6747492..6751280 score=0.427662434585671
ASE AT4G11070 6759345..6760575 score=0.108937444959735
ASE AT4G11080 6760909..6763229 score=-1.61200396909768
ASE AT4G11090 6764577..6766145 score=-0.413951314840759
ASE AT4G11100 6768611..6770057 score=-0.323207136805058
ASE AT4G11110 6771599..6777125 score=-0.194313159105912
ASE AT4G11120 6778042..6780119 score=0.200924132918363
ASE AT4G11130 6780554..6784341 score=-1.70613729195372
ASE AT4G11160 6803615..6806820 score=0.264283711976226
ASE AT4G11170 6811147..6817019 score=-0.820405643797715
ASE AT4G11200 6827759..6829426 score=-0.814560665316668
ASE AT4G11210 6832733..6833211 score=1.9826315003767
ASE AT4G11270 6854354..6859570 score=-0.285494406449906
ASE AT4G11280 6864081..6865919 score=0.373807649301081
ASE AT4G11290 6869991..6871465 score=0.953933661306122
ASE AT4G11300 6872379..6873413 score=-0.0882255513615676
ASE AT4G11320 6887367..6889009 score=0.95625049240544
ASE AT4G11330 6892187..6894049 score=0.362558808179051
ASE AT4G11340 6894262..6899086 score=0.308529708644134
ASE AT4G11350 6901763..6903883 score=-0.322832958552232
ASE AT4G11360 6906235..6906615 score=-0.842645893488636
ASE AT4G11380 6920489..6925917 score=-0.99025911084287
ASE AT4G11390 6927913..6930344 score=-0.800959124376882
ASE AT4G11393 6932395..6932681 score=-0.488181909534461
ASE AT4G11400 6938719..6940500 score=-0.187341561582191
ASE AT4G11410 6944981..6947228 score=-0.396439526058235
ASE AT4G11420 6947479..6952036 score=-0.0193084077835556
ASE AT4G11440 6955968..6958412 score=-0.696485924887574
ASE AT4G11450 6958682..6962013 score=0.122726656231977
ASE AT4G11460 6964537..6967022 score=-1.59927867643749
ASE AT4G11470 6967744..6970100 score=-0.555062091753519
ASE AT4G11480 6971440..6972455 score=-1.28960312163588
ASE AT4G11490 6978907..6981447 score=-1.04494690618184
ASE AT4G11530 6985633..6989550 score=-0.0828962196320399
ASE AT4G11540 6991031..6992502 score=-1.35848827574021
ASE AT4G11560 6999914..7003444 score=-0.518974925122817
ASE AT4G11570 7004467..7006012 score=0.377037518762151
ASE AT4G11580 7006794..7007550 score=-0.0110804900056172
ASE AT4G11590 7008599..7009707 score=-0.943076544560709
ASE AT4G11600 7009783..7011269 score=1.58742420609333
ASE AT4G11610 7013835..7017990 score=-0.0173712625698667
ASE AT4G11680 7053501..7055544 score=-0.773906878199772
ASE AT4G11720 7063299..7066834 score=-1.47550933875460
ASE AT4G11730 7067044..7070903 score=-0.905959736679281
ASE AT4G11750 7077590..7078523 score=0.186786796451519
ASE AT4G11760 7079905..7080310 score=-1.73423974789105
ASE AT4G11770 7082395..7083447 score=-1.58871409599399
ASE AT4G11780 7085990..7088158 score=-0.718617950907147
ASE AT4G11800 7093560..7098341 score=0.2275166080265
ASE AT4G11830 7115840..7121140 score=-1.18216038316735
ASE AT4G11880 7143097..7147130 score=-1.41937925662031
ASE AT4G11890 7148286..7149881 score=-0.198231716122758
ASE AT4G11900 7151418..7153283 score=-1.01206864345401
ASE AT4G11910 7156471..7158004 score=0.0500195978045641
ASE AT4G11920 7160448..7163267 score=-0.0598850566460146
ASE AT4G11930 7164896..7165674 score=-0.555208705307074
ASE AT4G11940 7168185..7168935 score=0.196444856667043
ASE AT4G11950 7173453..7174120 score=-0.343954964993346
ASE AT4G11960 7175064..7177789 score=-0.437640351120411
ASE AT4G11980 7183710..7185545 score=0.264774853037387
ASE AT4G11990 7186233..7189758 score=-1.30901644044805
ASE AT4G12000 7193266..7195006 score=-0.945058760673972
ASE AT4G12005 7196559..7197064 score=-0.946414738458628
ASE AT4G12010 7197233..7201336 score=-1.17355101096927
ASE AT4G12020 7201689..7208534 score=-1.35803661493893
ASE AT4G12030 7210910..7212955 score=-1.17383960341026
ASE AT4G12050 7219958..7221191 score=-0.227424991898140
ASE AT4G12060 7228012..7229910 score=0.8857550747956
ASE AT4G12070 7231885..7234334 score=0.425642116624478
ASE AT4G12090 7242172..7242690 score=0.783977915423879
ASE AT4G12100 7246481..7248098 score=-0.0841158073703444
ASE AT4G12110 7254054..7256318 score=-0.961867473899552
ASE AT4G12120 7256556..7261025 score=1.27878222212896
ASE AT4G12200 7280058..7280716 score=-2.00627038235556
ASE AT4G12220 7283269..7283696 score=-1.75263878370670
ASE AT4G12270 7297790..7299443 score=0.283132705810137
ASE AT4G12275 7300811..7301570 score=-2.24135583839848
ASE AT4G12300 7307845..7309737 score=-0.41363097311176
ASE AT4G12330 7317698..7319602 score=-0.0499610243814555
ASE AT4G12360 7328053..7329119 score=0.685949456604092
ASE AT4G12410 7342976..7343426 score=0.072336729219874
ASE AT4G12420 7349684..7353022 score=1.80925626897686
ASE AT4G12430 7365272..7368574 score=-0.63297472645008
ASE AT4G12450 7385905..7386611 score=-0.958769046135651
ASE AT4G12460 7391284..7396437 score=-0.0529557020330936
ASE AT4G12480 7406217..7406904 score=0.600253376849966
ASE AT4G12500 7414192..7414786 score=-0.0347231198131367
ASE AT4G12530 7428087..7428483 score=1.13594776860226
ASE AT4G12540 7429878..7431446 score=0.0301259579804812
ASE AT4G12560 7441758..7443636 score=1.02815588774144
ASE AT4G12600 7453218..7454362 score=-0.821246255350029
ASE AT4G12640 7462599..7467826 score=0.78003858183716
ASE AT4G12690 7480881..7481835 score=0.186655813894657
ASE AT4G12700 7482470..7484320 score=-0.0725151809369847
ASE AT4G12710 7484835..7486705 score=1.38676483918939
ASE AT4G12720 7487352..7490039 score=-0.71090557280138
ASE AT4G12730 7491392..7492781 score=2.40242752011507
ASE AT4G12750 7497852..7503628 score=-0.410138665352622
ASE AT4G12760 7504896..7506063 score=0.555852917335501
ASE AT4G12780 7514958..7516900 score=0.0239819701103130
ASE AT4G12790 7517085..7519326 score=-0.860715691439465
ASE AT4G12810 7522902..7523936 score=0.983293082912285
ASE AT4G12820 7527157..7528835 score=-0.368161161884816
ASE AT4G12830 7531145..7533559 score=0.129311278942126
ASE AT4G12870 7542249..7543356 score=-1.79873197708063
ASE AT4G12890 7546473..7547568 score=-1.75920968048940
ASE AT4G12920 7568285..7569414 score=0.576317758052788
ASE AT4G12930 7573278..7573672 score=0.910311241790341
ASE AT4G12960 7583280..7584575 score=-0.376804213064048
ASE AT4G12970 7586256..7586726 score=0.901998712664699
ASE AT4G12980 7589430..7591073 score=0.50311458522156
ASE AT4G13000 7598150..7599217 score=-0.00843989918677041
ASE AT4G13010 7600599..7602632 score=1.48048611003284
ASE AT4G13020 7603827..7607082 score=-0.0774461068251747
ASE AT4G13030 7607342..7609749 score=-0.22573018285209
ASE AT4G13060 7619987..7620907 score=-0.300821517176153
ASE AT4G13070 7621392..7623338 score=-0.760523337582682
ASE AT4G13080 7626656..7628302 score=-0.385912959056682
ASE AT4G13090 7631547..7632755 score=0.781065437720138
ASE AT4G13100 7636441..7637819 score=1.21960580290064
ASE AT4G13110 7641489..7642558 score=0.0523674341008907
ASE AT4G13130 7647384..7649770 score=0.0821901146188208
ASE AT4G13180 7657379..7658147 score=0.0561683521095911
ASE AT4G13200 7668160..7669059 score=1.09326591163728
ASE AT4G13230 7675827..7676626 score=-1.36716784111913
ASE AT4G13240 7680153..7682343 score=-0.965537193817108
ASE AT4G13280 7733192..7736415 score=-0.801790302159383
ASE AT4G13310 7750305..7751748 score=-0.169745320371159
ASE AT4G13320 7753352..7754035 score=-0.50390482828411
ASE AT4G13330 7754293..7755825 score=-0.710301053053626
ASE AT4G13340 7758662..7760963 score=0.911952147991533
ASE AT4G13345 7765174..7769620 score=-0.434172884206534
ASE AT4G13350 7769803..7773768 score=2.17562085854982
ASE AT4G13360 7775273..7777720 score=-0.62053962370986
ASE AT4G13370 7777870..7780322 score=-0.853766833010199
ASE AT4G13420 7796976..7802170 score=-0.88834496698534
ASE AT4G13430 7803951..7807848 score=-0.415846945091142
ASE AT4G13440 7810221..7810580 score=-0.698069084067222
ASE AT4G13450 7815151..7815977 score=-0.786911862678098
ASE AT4G13460 7824034..7826957 score=0.0422443335912057
ASE AT4G13490 7839326..7840263 score=-0.638940668180256
ASE AT4G13540 7869936..7870700 score=-0.561729073180182
ASE AT4G13590 7901322..7903815 score=-1.87665508235196
ASE AT4G13610 7915014..7920866 score=-1.09487200103417
ASE AT4G13615 7924318..7925024 score=1.39676185402952
ASE AT4G13620 7932447..7933507 score=-0.0939163352487847
ASE AT4G13630 7933917..7936439 score=0.696638610503426
ASE AT4G13640 7936767..7938612 score=1.11603981588005
ASE AT4G13650 7939077..7942867 score=-0.655026555647004
ASE AT4G13660 7946181..7948179 score=-1.09326627552117
ASE AT4G13680 7951698..7952732 score=0.397697927584473
ASE AT4G13690 7953694..7955135 score=-1.03247201715733
ASE AT4G13700 7957176..7958867 score=-0.124116667408669
ASE AT4G13710 7962602..7966414 score=-0.186208615239748
ASE AT4G13750 7978955..7987524 score=-1.11283999133147
ASE AT4G13770 7990542..7992237 score=0.762137039434893
ASE AT4G13820 8008108..8010630 score=-1.15100454690926
ASE AT4G13830 8011652..8012736 score=1.36908245408369
ASE AT4G13840 8014102..8016372 score=0.36501708323287
ASE AT4G13850 8021306..8021929 score=1.45337230768524
ASE AT4G13870 8023420..8025503 score=-0.349067215076847
ASE AT4G13880 8025977..8028017 score=0.587361679094313
ASE AT4G13885 8029721..8030736 score=-1.83153275268568
ASE AT4G13890 8031973..8033695 score=-1.57633200212965
ASE AT4G13920 8043847..8046523 score=-0.0816048221692438
ASE AT4G13930 8047690..8050037 score=-0.0579698901223737
ASE AT4G13950 8058121..8058627 score=-0.940954500054976
ASE AT4G13960 8060776..8062213 score=-0.266625490045936
ASE AT4G13965 8066718..8067490 score=-0.80122674881387
ASE AT4G13970 8070264..8075471 score=0.736681759171859
ASE AT4G13985 8080135..8081630 score=-0.755981562693258
ASE AT4G13990 8084401..8085939 score=-0.890131389240189
ASE AT4G14000 8090834..8092608 score=0.841893121335147
ASE AT4G14030 8098010..8100216 score=0.46576909885895
ASE AT4G14040 8100460..8102825 score=0.120858449722577
ASE AT4G14050 8103702..8105499 score=-0.377445088411417
ASE AT4G14070 8112026..8118105 score=1.09508628925683
ASE AT4G14080 8118607..8120117 score=1.22712311080374
ASE AT4G14090 8122503..8123805 score=-0.558049796084141
ASE AT4G14096 8124401..8126429 score=0.221736128168968
ASE AT4G14100 8120711..8121954 score=0.474802103725756
ASE AT4G14104 8128893..8129283 score=0.880185635108595
ASE AT4G14110 8132881..8134834 score=-2.6681372616509
ASE AT4G14120 8135194..8136789 score=-0.824050144727821
ASE AT4G14130 8137120..8138211 score=0.493815087848971
ASE AT4G14140 8146792..8151159 score=-0.809421554788337
ASE AT4G14145 8152297..8153074 score=0.791595240609753
ASE AT4G14147 8153943..8156275 score=-1.55254137920058
ASE AT4G14150 8158583..8164977 score=-1.32514005150801
ASE AT4G14160 8167422..8173317 score=1.12819838692312
ASE AT4G14165 8174679..8175597 score=-0.824052834922763
ASE AT4G14170 8176348..8178093 score=-1.33975869112585
ASE AT4G14180 8178318..8183458 score=-0.694653942051445
ASE AT4G14200 8185390..8188639 score=-1.55385912287273
ASE AT4G14210 8190249..8195233 score=-0.481143836656267
ASE AT4G14220 8195991..8198443 score=-0.262826548908370
ASE AT4G14240 8204383..8207305 score=-0.667317228189371
ASE AT4G14250 8209308..8213187 score=-0.467773241890022
ASE AT4G14280 8222516..8225045 score=-0.264637607739783
ASE AT4G14300 8231180..8232958 score=-0.385829780108036
ASE AT4G14350 8256085..8260546 score=-0.696004552803948
ASE AT4G14360 8267684..8271065 score=1.39840896596258
ASE AT4G14365 8271535..8273680 score=-0.227516438798697
ASE AT4G14370 8274363..8283244 score=-0.581316895280316
ASE AT4G14380 8285804..8286465 score=-0.59840396001466
ASE AT4G14390 8289916..8291256 score=-0.430597608495006
ASE AT4G14400 8294462..8298449 score=0.0217984469464205
ASE AT4G14410 8299753..8301599 score=1.61379532548162
ASE AT4G14420 8302069..8303720 score=-1.30964969215800
ASE AT4G14430 8304619..8305571 score=-0.333618736887140
ASE AT4G14440 8306824..8307668 score=-0.545593710012099
ASE AT4G14450 8309493..8309880 score=-1.93158817288582
ASE AT4G14490 8332125..8333550 score=-0.861393527527938
ASE AT4G14510 8337352..8341074 score=-0.793888805663256
ASE AT4G14550 8347835..8349978 score=2.47448636557895
ASE AT4G14560 8361094..8361811 score=-3.16176101749696
ASE AT4G14570 8362657..8366513 score=-0.677289626176639
ASE AT4G14590 8374404..8375872 score=0.440983756042248
ASE AT4G14600 8376465..8378295 score=-1.52087950119656
ASE AT4G14605 8378438..8380455 score=-1.37275187798770
ASE AT4G14630 8392843..8393744 score=0.099192110528087
ASE AT4G14650 8400771..8402881 score=0.0902251801183513
ASE AT4G14660 8406360..8407820 score=-0.777409103136362
ASE AT4G14670 8410098..8412424 score=-0.604358840012555
ASE AT4G14680 8413297..8415269 score=-0.107501654708358
ASE AT4G14690 8418282..8419209 score=0.309158799131076
ASE AT4G14695 8419820..8420803 score=-1.81137707320792
ASE AT4G14700 8422221..8424480 score=-1.25442456804873
ASE AT4G14713 8426733..8429516 score=-1.87143665972001
ASE AT4G14716 8430230..8431907 score=0.431128292178841
ASE AT4G14720 8431995..8434950 score=0.0762412080322312
ASE AT4G14760 8475975..8481021 score=0.835717118264414
ASE AT4G14780 8492941..8494533 score=0.331067583820907
ASE AT4G14820 8507823..8509993 score=-1.13540615319327
ASE AT4G14940 8541884..8544504 score=-0.402716024533573
ASE AT4G14950 8545175..8548004 score=-0.437691370681424
ASE AT4G14960 8548494..8549302 score=0.0403557036426957
ASE AT4G14965 8551354..8553433 score=-0.224842589808511
ASE AT4G14970 8553935..8561607 score=-1.01793351242741
ASE AT4G14980 8562166..8563596 score=-0.808842018851455
ASE AT4G14990 8565632..8569795 score=-0.105637505084797
ASE AT4G15010 8572919..8574899 score=-0.75936736216636
ASE AT4G15020 8575727..8578656 score=0.614247907731741
ASE AT4G15030 8578982..8581288 score=-0.51679844722633
ASE AT4G15056 8595994..8596957 score=0.129989019430803
ASE AT4G15060 8599053..8601608 score=-1.67223230013087
ASE AT4G15070 8603747..8606063 score=0.465916219525852
ASE AT4G15080 8608752..8612439 score=0.774562730673504
ASE AT4G15100 8626267..8629440 score=0.517619936330305
ASE AT4G15110 8629793..8632969 score=1.07583925173807
ASE AT4G15240 8703107..8705312 score=-0.953977879393195
ASE AT4G15290 8721764..8726657 score=-0.178299410864875
ASE AT4G15310 8736731..8739956 score=-0.773052647860387
ASE AT4G15320 8744489..8747897 score=0.0400763314729701
ASE AT4G15340 8754511..8760556 score=-0.515278010923739
ASE AT4G15350 8762959..8764567 score=0.929359843188456
ASE AT4G15360 8770215..8771846 score=-0.589354541845907
ASE AT4G15396 8807521..8810409 score=-0.460045660807402
ASE AT4G15400 8811935..8813431 score=-0.818363967465542
ASE AT4G15415 8817177..8819657 score=0.0465973379279095
ASE AT4G15417 8821741..8822947 score=-0.676771264963136
ASE AT4G15420 8823830..8825938 score=0.275867034582118
ASE AT4G15490 8852701..8854478 score=-1.45118156292229
ASE AT4G15500 8857029..8858503 score=-0.676502155183448
ASE AT4G15530 8864839..8870870 score=0.793774386673501
ASE AT4G15680 8931678..8932161 score=-2.0805475884551
ASE AT4G15710 8940324..8940825 score=-0.162998779953004
ASE AT4G15715 8945335..8945627 score=-1.09946082178342
ASE AT4G15720 8949565..8951463 score=-0.271930948975465
ASE AT4G15730 8951570..8957589 score=-0.726882282605338
ASE AT4G15740 8964779..8966110 score=0.597707710017707
ASE AT4G15755 8970690..8971437 score=0.215364937518862
ASE AT4G15810 8989232..8992569 score=-0.782675361791619
ASE AT4G15850 9001335..9004677 score=-0.964064456552874
ASE AT4G15870 9008419..9010924 score=-2.50372481802222
ASE AT4G15880 9012751..9016105 score=-0.433289705055068
ASE AT4G15890 9017462..9022972 score=-0.77960185943488
ASE AT4G15920 9030541..9033358 score=0.910938825251131
ASE AT4G15940 9038311..9040327 score=1.38990737286832
ASE AT4G15953 9042920..9043293 score=-0.956479779420585
ASE AT4G15960 9045696..9047441 score=-0.560628534986165
ASE AT4G15980 9057491..9059937 score=-0.172906155049832
ASE AT4G16045 9089908..9091672 score=-1.65874446489383
ASE AT4G16050 9092329..9094331 score=-0.428436378575429
ASE AT4G16060 9094417..9096266 score=-0.249276118640068
ASE AT4G16080 9101406..9102848 score=-0.230611315926148
ASE AT4G16090 9103256..9103929 score=-1.33655295880993
ASE AT4G16110 9113026..9115633 score=-1.19399551870918
ASE AT4G16130 9120871..9127920 score=-0.624992429934085
ASE AT4G16141 9131913..9132868 score=1.59322346018657
ASE AT4G16144 9137917..9141517 score=-0.499856848776965
ASE AT4G16146 9142464..9144354 score=-0.249426609537782
ASE AT4G16162 9161188..9161554 score=-0.0100119804047535
ASE AT4G16170 9165363..9167387 score=1.14484309130727
ASE AT4G16180 9168379..9170397 score=-0.345692371981356
ASE AT4G16190 9171631..9173020 score=7.00231126609132
ASE AT4G16210 9176757..9178018 score=-0.495083431131207
ASE AT4G16220 9182390..9183862 score=0.171354306309335
ASE AT4G16230 9185310..9188140 score=-1.60087375697414
ASE AT4G16250 9195702..9199454 score=0.134576296205798
ASE AT4G16260 9200046..9201498 score=-1.67724244960811
ASE AT4G16280 9206618..9214764 score=0.496835185753417
ASE AT4G16330 9226251..9227472 score=0.724816213712991
ASE AT4G16340 9228265..9241292 score=0.0078558402652062
ASE AT4G16360 9245157..9247149 score=2.62181833700491
ASE AT4G16380 9254585..9256158 score=0.536491819890354
ASE AT4G16390 9257989..9260269 score=-0.251227085462979
ASE AT4G16400 9260594..9261747 score=1.23054616018081
ASE AT4G16430 9267384..9269127 score=-0.349510458530380
ASE AT4G16444 9274467..9276325 score=-0.0558444028163881
ASE AT4G16450 9280096..9280664 score=0.218401129338245
ASE AT4G16510 9302952..9305024 score=-1.50582839601807
ASE AT4G16570 9336830..9340847 score=-0.420621532613802
ASE AT4G16590 9345163..9349152 score=-0.572669391598616
ASE AT4G16600 9350088..9352690 score=0.102910529351222
ASE AT4G16610 9354471..9355108 score=0.465527958487386
ASE AT4G16650 9372653..9376341 score=-1.31298978452534
ASE AT4G16670 9385304..9387615 score=-0.181700263457026
ASE AT4G16690 9392241..9393501 score=0.466317743538432
ASE AT4G16695 9394216..9395385 score=0.0066477989406459
ASE AT4G16710 9398603..9399771 score=0.193698301291140
ASE AT4G16730 9402941..9405958 score=0.070916284296453
ASE AT4G16740 9407787..9410849 score=-0.559857715669682
ASE AT4G16745 9412064..9414088 score=-0.224403361222478
ASE AT4G16750 9420953..9421647 score=-1.42050935428359
ASE AT4G16760 9424723..9428845 score=-0.335401033594973
ASE AT4G16765 9429946..9432322 score=0.554966737462145
ASE AT4G16770 9434447..9437143 score=-1.73742722778260
ASE AT4G16780 9449148..9450592 score=0.268193816392247
ASE AT4G16790 9451639..9453088 score=0.130741144408925
ASE AT4G16800 9454877..9456305 score=-0.0687118955848201
ASE AT4G16810 9457405..9462239 score=-0.697148887910515
ASE AT4G16820 9467608..9469095 score=-0.462342807988333
ASE AT4G16830 9470564..9472479 score=0.585888710589903
ASE AT4G16835 9473031..9474773 score=-1.70032510046727
ASE AT4G16845 9476567..9479760 score=-0.478509266631235
ASE AT4G16860 9488666..9491436 score=2.32799278940309
ASE AT4G16880 9496628..9498885 score=1.22730335134466
ASE AT4G16890 9502866..9505309 score=1.29189268687601
ASE AT4G16940 9533268..9535219 score=-0.92562410512394
ASE AT4G16950 9538997..9544248 score=3.39508399751751
ASE AT4G16960 9546390..9549041 score=-2.90127136254856
ASE AT4G16970 9551550..9555773 score=-0.404438369524817
ASE AT4G16990 9560203..9565296 score=1.21141554960673
ASE AT4G17000 9567071..9569918 score=-1.26152680333934
ASE AT4G17010 9575859..9577733 score=-0.403909257002875
ASE AT4G17020 9577999..9581385 score=1.22817854712692
ASE AT4G17030 9581664..9583152 score=-1.43830488923454
ASE AT4G17040 9585732..9589367 score=0.319357250842146
ASE AT4G17050 9589683..9592537 score=0.34137240360771
ASE AT4G17060 9593605..9595224 score=-0.812550447294384
ASE AT4G17070 9595518..9598082 score=-0.126083790158912
ASE AT4G17090 9605012..9607324 score=3.13650565947365
ASE AT4G17120 9616077..9624202 score=-0.0517939078731648
ASE AT4G17140 9627766..9635227 score=-0.331550268553244
ASE AT4G17170 9644760..9646337 score=1.69445791771717
ASE AT4G17180 9646518..9648275 score=-1.62189299035467
ASE AT4G17190 9648565..9650864 score=-0.139357206415073
ASE AT4G17200 9651133..9652166 score=-0.261663661141935
ASE AT4G17210 9652689..9654256 score=-0.681130840570905
ASE AT4G17215 9655838..9656520 score=-2.17575909392321
ASE AT4G17220 9656849..9659400 score=1.24142752239043
ASE AT4G17360 9703711..9705442 score=0.137911050791525
ASE AT4G17370 9706059..9708211 score=0.364593321846747
ASE AT4G17380 9708712..9714026 score=-0.675371572905914
ASE AT4G17460 9739812..9741027 score=1.38693900133906
ASE AT4G17470 9742981..9743942 score=-0.730489176658953
ASE AT4G17480 9745057..9746955 score=-0.281015731537548
ASE AT4G17483 9747357..9748868 score=-0.6311391376892
ASE AT4G17490 9752899..9753835 score=0.89092115840431
ASE AT4G17500 9759450..9760307 score=0.262926829999401
ASE AT4G17505 9764396..9766314 score=0.352203382863992
ASE AT4G17560 9780310..9782117 score=-2.14450198763542
ASE AT4G17580 9790213..9790705 score=-2.13161275766204
ASE AT4G17600 9803869..9804802 score=0.23181082194559
ASE AT4G17610 9805562..9814909 score=-1.37842030168739
ASE AT4G17660 9831365..9832933 score=-0.95255866713410
ASE AT4G17670 9833683..9834579 score=-0.633639244534784
ASE AT4G17680 9842901..9844216 score=-0.457294947732085
ASE AT4G17690 9846191..9847006 score=0.217950055032744
ASE AT4G17710 9856329..9859259 score=-0.891398760353712
ASE AT4G17713 9859867..9860010 score=-0.64541208984855
ASE AT4G17730 9865119..9866890 score=1.18043265583016
ASE AT4G17750 9869901..9871581 score=-0.209843243095385
ASE AT4G17770 9876398..9880165 score=-0.819205767282873
ASE AT4G17810 9906859..9907620 score=0.610500688257006
ASE AT4G17860 9924743..9926283 score=0.0543982854042316
ASE AT4G17880 9933540..9935423 score=-1.28658556924468
ASE AT4G17895 9939713..9942591 score=0.0342109146898017
ASE AT4G17980 9979021..9979738 score=-0.439143812327532
ASE AT4G17990 9984544..9988219 score=0.354034817103969
ASE AT4G18020 10003318..10007477 score=0.0493781757627337
ASE AT4G18170 10061405..10062805 score=0.309364862527472
ASE AT4G18190 10067829..10069314 score=-0.774482223847584
ASE AT4G18197 10071666..10073199 score=-2.40367876936816
ASE AT4G18210 10076145..10077735 score=0.0730310933147117
ASE AT4G18230 10080460..10081906 score=0.0929668525224967
ASE AT4G18240 10082139..10087145 score=1.07858313557637
ASE AT4G18250 10087367..10091954 score=0.150797921379037
ASE AT4G18290 10115478..10118547 score=0.645228183675078
ASE AT4G18300 10118892..10120942 score=-0.742866797880205
ASE AT4G18310 10122382..10122956 score=-0.292977173211859
ASE AT4G18320 10125070..10125931 score=0.581234214215385
ASE AT4G18330 10126608..10128713 score=-1.54700782750664
ASE AT4G18360 10146064..10148384 score=-1.01222505079693
ASE AT4G18370 10149189..10151032 score=2.12221366325489
ASE AT4G18375 10152514..10155076 score=0.242146752132468
ASE AT4G18390 10163090..10164647 score=-0.453653214449734
ASE AT4G18400 10169962..10171163 score=1.18586483656211
ASE AT4G18430 10183736..10185242 score=0.726512259818848
ASE AT4G18440 10186178..10188886 score=-0.997611350035714
ASE AT4G18450 10190346..10191039 score=-0.105795143399414
ASE AT4G18465 10197247..10201584 score=-1.92033539340354
ASE AT4G18470 10192919..10195486 score=0.816618919537831
ASE AT4G18490 10205316..10207997 score=-1.40107035290984
ASE AT4G18520 10215135..10217149 score=-0.838718786345734
ASE AT4G18530 10217424..10220486 score=-0.526087467076651
ASE AT4G18540 10221230..10223001 score=0.294042844875093
ASE AT4G18550 10224987..10226807 score=-0.539703834047995
ASE AT4G18570 10231269..10234562 score=0.917215458777272
ASE AT4G18630 10257130..10258895 score=-0.699904845726252
ASE AT4G18640 10259746..10263588 score=0.488097593704428
ASE AT4G18650 10264067..10265427 score=-0.464973411237006
ASE AT4G18670 10275478..10278476 score=0.626723008771449
ASE AT4G18690 10282768..10283737 score=-1.36730972147000
ASE AT4G18710 10296365..10299085 score=2.31528998364251
ASE AT4G18740 10303478..10304539 score=-0.440855968096808
ASE AT4G18750 10304870..10307527 score=-0.00909666185668826
ASE AT4G18770 10311187..10312514 score=-0.736527358281066
ASE AT4G18780 10313190..10316724 score=0.959576967029092
ASE AT4G18790 10317813..10319619 score=-1.04869072765859
ASE AT4G18800 10320014..10321547 score=-0.73503800946651
ASE AT4G18820 10330466..10334225 score=-0.834188080985993
ASE AT4G18830 10337228..10338475 score=-0.204614110121504
ASE AT4G18840 10338836..10340312 score=0.363514002301474
ASE AT4G18900 10356487..10359035 score=-0.735951465486053
ASE AT4G18910 10366133..10368368 score=-0.246109812011843
ASE AT4G18930 10370722..10371995 score=0.672401481998146
ASE AT4G18975 10391991..10393855 score=1.23668615939195
ASE AT4G18980 10398949..10399242 score=-0.128267656114377
ASE AT4G18990 10401954..10404127 score=-1.18152441372230
ASE AT4G19000 10405538..10407290 score=-1.49169439296996
ASE AT4G19006 10409206..10411334 score=0.122031839634802
ASE AT4G19010 10411594..10414203 score=1.28637206288514
ASE AT4G19020 10414562..10421186 score=-0.383120337652214
ASE AT4G19030 10421576..10423414 score=-0.454415721352835
ASE AT4G19035 10427819..10428501 score=0.215766902918408
ASE AT4G19040 10431564..10437359 score=-1.50757529376277
ASE AT4G19050 10438235..10443727 score=-0.531972076803835
ASE AT4G19060 10445034..10446246 score=0.621012210001831
ASE AT4G19090 10449987..10452711 score=-0.86702054201828
ASE AT4G19110 10454688..10459270 score=0.519734427786041
ASE AT4G19120 10460310..10464042 score=0.211721526774110
ASE AT4G19130 10466540..10468000 score=0.137483121102239
ASE AT4G19140 10469675..10471242 score=-0.581462500187229
ASE AT4G19150 10471422..10472723 score=0.475433437748447
ASE AT4G19170 10481804..10483689 score=-0.128874705312262
ASE AT4G19180 10485348..10487866 score=0.905235222148657
ASE AT4G19185 10489081..10491620 score=0.46861019614927
ASE AT4G19190 10493320..10496129 score=0.176024702637712
ASE AT4G19220 10505292..10508078 score=-0.0310950010420547
ASE AT4G19230 10521387..10523894 score=-0.296577763403593
ASE AT4G19240 10527887..10528839 score=0.178478213661170
ASE AT4G19360 10564160..10565390 score=-0.0795360432747893
ASE AT4G19410 10582063..10585659 score=1.87290116441472
ASE AT4G19430 10598462..10599065 score=-0.423717299124994
ASE AT4G19440 10601014..10604489 score=-0.397679191358407
ASE AT4G19450 10606560..10609314 score=0.285589336251377
ASE AT4G19460 10610367..10611944 score=0.278934439046094
ASE AT4G19470 10613037..10614311 score=-1.66379305927911
ASE AT4G19490 10615798..10622970 score=-0.0118136108025592
ASE AT4G19500 10625814..10629865 score=0.880049150905683
ASE AT4G19510 10633770..10638811 score=0.344404771239601
ASE AT4G19515 10640350..10641751 score=-0.838963787058813
ASE AT4G19520 10642924..10647043 score=-0.149101020244337
ASE AT4G19530 10651779..10657245 score=1.33412054721178
ASE AT4G19540 10657395..10659151 score=0.785417015940854
ASE AT4G19550 10659398..10660739 score=-1.41106849481584
ASE AT4G19560 10661911..10664604 score=-1.04678737829844
ASE AT4G19570 10665338..10667293 score=-1.13727732179934
ASE AT4G19600 10672789..10676684 score=0.0928591019026793
ASE AT4G19620 10682443..10682586 score=-0.797192995099335
ASE AT4G19640 10687252..10689572 score=-0.231532583237557
ASE AT4G19645 10689980..10691256 score=-2.34436042925851
ASE AT4G19650 10693399..10695573 score=-1.13770624528074
ASE AT4G19660 10696294..10698223 score=1.86353196240671
ASE AT4G19670 10699287..10701399 score=-0.00229197698390194
ASE AT4G19680 10703376..10704689 score=1.14879843614152
ASE AT4G19690 10707462..10708985 score=2.81545639004261
ASE AT4G19700 10713585..10714608 score=-0.63793641827441
ASE AT4G19720 10730374..10731708 score=-0.61479132232869
ASE AT4G19730 10733889..10734956 score=0.6669516144995
ASE AT4G19770 10753364..10754144 score=-1.12069716532713
ASE AT4G19810 10763948..10765714 score=0.804332518696961
ASE AT4G19820 10767461..10768563 score=0.445186220588556
ASE AT4G19840 10774283..10775844 score=1.13596206223601
ASE AT4G19860 10777634..10780406 score=2.28971790312079
ASE AT4G19910 10795899..10796683 score=-2.20249213943982
ASE AT4G19920 10797272..10798386 score=-0.963749727613245
ASE AT4G19930 10803684..10804832 score=-1.13187161812776
ASE AT4G19940 10806203..10807269 score=-0.08425737501255
ASE AT4G19960 10813612..10816995 score=-0.390867346145947
ASE AT4G19970 10818253..10825353 score=0.0242683276378883
ASE AT4G20010 10842023..10844040 score=-0.673991780931813
ASE AT4G20020 10844142..10846081 score=-1.21095919076131
ASE AT4G20030 10846367..10847245 score=-0.56677152302987
ASE AT4G20040 10847393..10848967 score=-0.410824304957853
ASE AT4G20060 10854868..10859047 score=-0.255861405816296
ASE AT4G20080 10865340..10867575 score=-1.04731880021103
ASE AT4G20090 10868423..10870309 score=0.120524255891552
ASE AT4G20095 10872211..10873009 score=-0.460906227422984
ASE AT4G20100 10874060..10874672 score=-0.598218263470155
ASE AT4G20110 10875449..10878544 score=0.501720481794863
ASE AT4G20130 10879094..10881871 score=1.54016830423514
ASE AT4G20140 10884301..10888226 score=-0.350323841331737
ASE AT4G20160 10891009..10894957 score=-0.190901326023888
ASE AT4G20200 10908751..10911096 score=-0.637144425218518
ASE AT4G20210 10913655..10918235 score=-0.189172119172199
ASE AT4G20230 10924291..10926697 score=0.607685461389203
ASE AT4G20240 10931571..10934178 score=-1.91414441853966
ASE AT4G20260 10940812..10943418 score=2.27994162070368
ASE AT4G20310 10961686..10963869 score=-0.453770599615352
ASE AT4G20320 10975001..10979391 score=-0.483575219662554
ASE AT4G20340 10985035..10987650 score=1.09781623159607
ASE AT4G20390 11007060..11007984 score=-0.457995060337181
ASE AT4G20400 11008718..11013804 score=0.139286533367508
ASE AT4G20410 11013909..11016546 score=-1.31497476220889
ASE AT4G20420 11016989..11017372 score=-1.06424805917699
ASE AT4G20430 11017689..11021034 score=0.313025256668005
ASE AT4G20450 11024065..11028993 score=-0.93184307517173
ASE AT4G20480 11034310..11035478 score=-1.65215991070316
ASE AT4G20700 11098570..11098997 score=0.125324921143341
ASE AT4G20740 11126170..11128290 score=-1.05469464898541
ASE AT4G20800 11139681..11141236 score=0.394264812166109
ASE AT4G20820 11150251..11151696 score=-0.810341569292866
ASE AT4G20860 11172876..11174350 score=1.27211521611138
ASE AT4G20870 11174496..11176861 score=1.75454066435323
ASE AT4G20910 11186114..11190688 score=0.3828279009386
ASE AT4G20930 11198452..11201014 score=-0.57496925655458
ASE AT4G20980 11216970..11219224 score=-0.79336949501654
ASE AT4G20990 11219774..11221061 score=-1.03544524085641
ASE AT4G21000 11222921..11223689 score=-1.56154577001982
ASE AT4G21020 11228291..11229485 score=-1.19182532844989
ASE AT4G21050 11238572..11239004 score=-1.11274451971597
ASE AT4G21060 11240752..11244847 score=0.058426916727276
ASE AT4G21065 11245970..11247782 score=-0.0765728126930716
ASE AT4G21070 11248100..11252688 score=-1.00783991684584
ASE AT4G21100 11258981..11265420 score=-0.101551025660154
ASE AT4G21105 11266312..11266865 score=-0.391055280457921
ASE AT4G21110 11267203..11268928 score=-1.21342270768785
ASE AT4G21140 11277608..11278198 score=0.0239456713411166
ASE AT4G21150 11278446..11283768 score=0.902625263963879
ASE AT4G21192 11294285..11295411 score=-1.10469122363808
ASE AT4G21323 11342553..11345600 score=-0.421461877403724
ASE AT4G21340 11353081..11354751 score=-0.362449738353470
ASE AT4G21350 11356166..11357242 score=0.0760091312277646
ASE AT4G21370 11384023..11387044 score=-0.389646498195719
ASE AT4G21380 11389055..11393204 score=-0.756941077092194
ASE AT4G21400 11399157..11401647 score=-1.20694114739147
ASE AT4G21430 11407867..11412154 score=0.204865696702317
ASE AT4G21440 11418486..11419659 score=-0.556532157164102
ASE AT4G21450 11426084..11428163 score=0.878754850150005
ASE AT4G21460 11428532..11430426 score=0.306313645141865
ASE AT4G21470 11431123..11433266 score=-0.701344421811646
ASE AT4G21480 11433342..11435278 score=0.240378905597898
ASE AT4G21490 11436560..11438902 score=0.502904068009448
ASE AT4G21500 11441151..11441729 score=-0.168231850431104
ASE AT4G21540 11456152..11462575 score=0.327164798457112
ASE AT4G21550 11464017..11468622 score=-0.617038997709043
ASE AT4G21590 11480388..11482651 score=0.885341060902801
ASE AT4G21640 11498248..11500610 score=-0.599612505914217
ASE AT4G21650 11501420..11504582 score=-1.79433929434207
ASE AT4G21670 11511128..11517308 score=-1.24842337298066
ASE AT4G21740 11546025..11546354 score=-0.868302297845125
ASE AT4G21750 11555280..11560691 score=0.98469266744844
ASE AT4G21760 11561263..11563491 score=-1.63482300728458
ASE AT4G21780 11567179..11567592 score=-0.242367755701127
ASE AT4G21800 11572799..11575059 score=-0.0727995128333945
ASE AT4G21810 11575167..11577156 score=0.502178746535715
ASE AT4G21820 11577585..11583868 score=0.0748274757926839
ASE AT4G21850 11591174..11592206 score=0.660150403159671
ASE AT4G21865 11601950..11603233 score=-0.232743081952236
ASE AT4G21900 11613354..11623497 score=-1.20156512385494
ASE AT4G22030 11672427..11675544 score=0.926322510115973
ASE AT4G22120 11715910..11719740 score=-0.253978886926811
ASE AT4G22130 11723528..11727661 score=1.42765409329354
ASE AT4G22165 11734420..11735354 score=0.383209357148812
ASE AT4G22170 11736666..11737671 score=0.422868897194542
ASE AT4G22190 11741962..11743252 score=-1.21101805563310
ASE AT4G22200 11746787..11750681 score=-0.659135577073854
ASE AT4G22240 11765871..11767298 score=0.281768077800349
ASE AT4G22250 11767553..11768403 score=0.537484413321206
ASE AT4G22260 11769813..11772499 score=0.186629443183935
ASE AT4G22280 11776058..11777453 score=-0.75784842531343
ASE AT4G22290 11782983..11785743 score=-0.0235300984580232
ASE AT4G22310 11791953..11792840 score=1.10526816427987
ASE AT4G22330 11797700..11799810 score=-0.266190892877057
ASE AT4G22390 11813988..11814777 score=-0.591052223659936
ASE AT4G22520 11858701..11858953 score=0.631876545558005
ASE AT4G22560 11880269..11880913 score=0.637303298178338
ASE AT4G22570 11882167..11885381 score=-0.925069245195873
ASE AT4G22590 11893528..11896401 score=1.08430945866917
ASE AT4G22600 11900282..11900945 score=0.472980577733554
ASE AT4G22620 11907645..11908026 score=0.2894781198691
ASE AT4G22630 11909397..11909920 score=-1.93218261254549
ASE AT4G22660 11915009..11915927 score=0.822936689317166
ASE AT4G22690 11929728..11930082 score=-1.23407101033097
ASE AT4G22720 11936959..11938727 score=0.181396156494280
ASE AT4G22730 11941153..11943739 score=0.0254083996952933
ASE AT4G22740 11943893..11945939 score=-1.15408367807810
ASE AT4G22750 11949306..11951391 score=0.405798627043353
ASE AT4G22753 11952037..11953582 score=0.281881841465643
ASE AT4G22756 11954902..11956729 score=-1.48023860894135
ASE AT4G22760 11958497..11962791 score=-1.00728663110422
ASE AT4G22770 11963835..11965654 score=0.297810111484345
ASE AT4G22820 11987802..11988941 score=-0.049601262118972
ASE AT4G22910 12012706..12015966 score=1.33029360987832
ASE AT4G23040 12075567..12078675 score=0.653578001147707
ASE AT4G23050 12080097..12084236 score=0.261431883590549
ASE AT4G23090 12100417..12101421 score=-0.974445564710807
ASE AT4G23100 12103173..12107288 score=-0.518797699145345
ASE AT4G23130 12117712..12120082 score=-2.0656533620271
ASE AT4G23140 12121633..12124124 score=-2.69950483307718
ASE AT4G23150 12126000..12128289 score=-0.520792294345867
ASE AT4G23160 12129715..12134105 score=-1.67872525722326
ASE AT4G23180 12138136..12140898 score=-0.174373532499044
ASE AT4G23190 12141084..12143774 score=-0.298881868615127
ASE AT4G23200 12145449..12147904 score=-0.341267314512172
ASE AT4G23210 12148792..12151154 score=0.0446328003535895
ASE AT4G23250 12162017..12166986 score=-0.272606229450135
ASE AT4G23260 12167445..12169871 score=-0.312306321464785
ASE AT4G23270 12171126..12173872 score=-0.271402111703750
ASE AT4G23510 12267570..12270529 score=-0.973208589420197
ASE AT4G23515 12271756..12272839 score=-1.26261201951636
ASE AT4G23520 12274471..12276209 score=-0.000186993649126528
ASE AT4G23540 12280951..12284668 score=-0.515607201368939
ASE AT4G23570 12299931..12302629 score=0.113797585415547
ASE AT4G23580 12304268..12305135 score=-3.63429738373468
ASE AT4G23590 12307271..12309630 score=-2.19329259822969
ASE AT4G23600 12310707..12313169 score=0.89850322331046
ASE AT4G23610 12314061..12314556 score=-0.923983073766598
ASE AT4G23620 12314953..12316650 score=-0.785525484738585
ASE AT4G23630 12317061..12319745 score=0.789093092013887
ASE AT4G23640 12320264..12324374 score=-2.20200002407358
ASE AT4G23650 12324844..12327450 score=0.975390022905352
ASE AT4G23660 12327728..12331538 score=1.69643972517448
ASE AT4G23670 12332687..12333737 score=-0.375857578182956
ASE AT4G23700 12342505..12345921 score=-0.309326757763438
ASE AT4G23720 12358681..12359813 score=0.870692719635197
ASE AT4G23750 12376213..12377779 score=0.439540131000908
ASE AT4G23800 12390188..12392267 score=-0.432895432807397
ASE AT4G23820 12397163..12400081 score=0.274720838413164
ASE AT4G23860 12409028..12411542 score=-0.355970616198218
ASE AT4G23870 12414576..12415007 score=0.532453372434182
ASE AT4G23880 12415801..12416394 score=-0.43979073254827
ASE AT4G23895 12422137..12424340 score=-0.507718546884424
ASE AT4G23990 12456507..12460719 score=-1.55020240576203
ASE AT4G24060 12503827..12505571 score=-1.57956537452721
ASE AT4G24090 12512854..12514443 score=0.174060670486012
ASE AT4G24100 12515087..12519755 score=-0.715052537378234
ASE AT4G24120 12524504..12527293 score=1.3896635483357
ASE AT4G24190 12551778..12555877 score=0.946093001547612
ASE AT4G24200 12556826..12560889 score=-0.535287744379282
ASE AT4G24210 12563677..12564375 score=1.07732419566056
ASE AT4G24220 12564972..12566529 score=-0.0467017337692599
ASE AT4G24240 12571866..12573654 score=1.54243081060243
ASE AT4G24250 12574844..12577550 score=-1.34730810283814
ASE AT4G24270 12581640..12587356 score=-0.614992055154873
ASE AT4G24320 12602406..12603467 score=-2.06827384722755
ASE AT4G24340 12607549..12609175 score=-0.138561427434648
ASE AT4G24350 12609560..12611353 score=0.759407986813556
ASE AT4G24400 12617342..12620575 score=0.407445470807343
ASE AT4G24450 12635435..12642776 score=0.0925643101523611
ASE AT4G24480 12650001..12654827 score=1.64969149502268
ASE AT4G24530 12667447..12669965 score=-0.1987517741862
ASE AT4G24580 12687892..12694220 score=0.124934060126720
ASE AT4G24600 12700128..12700450 score=0.174599119281336
ASE AT4G24610 12700627..12707878 score=-0.615433321136768
ASE AT4G24620 12708771..12712803 score=0.401227570697713
ASE AT4G24630 12714673..12717077 score=0.139699271970422
ASE AT4G24670 12727898..12730667 score=0.422813653157839
ASE AT4G24680 12733429..12739954 score=0.840267944307798
ASE AT4G24730 12752613..12753611 score=-0.526892256050583
ASE AT4G24760 12761295..12763726 score=-1.08974213196890
ASE AT4G24820 12790292..12792684 score=-0.157665580517124
ASE AT4G24830 12792952..12795970 score=-2.05660323444173
ASE AT4G24890 12811554..12814430 score=-1.42011302932188
ASE AT4G24900 12814901..12817550 score=-1.30601989484271
ASE AT4G24910 12817982..12818864 score=0.59862148348442
ASE AT4G24920 12819592..12820647 score=-1.14452523212477
ASE AT4G24940 12824266..12826099 score=-0.715782968694684
ASE AT4G24980 12847582..12848280 score=-0.740463165865576
ASE AT4G25000 12851993..12853779 score=0.0360820222734893
ASE AT4G25010 12854526..12856518 score=-1.40292887375101
ASE AT4G25020 12860717..12861969 score=0.549737491881784
ASE AT4G25040 12868364..12869379 score=-0.226564223355906
ASE AT4G25050 12870187..12871196 score=1.16450262724994
ASE AT4G25080 12877018..12878611 score=0.527436263584457
ASE AT4G25120 12890740..12898293 score=-0.15156862103331
ASE AT4G25130 12898608..12900049 score=2.82837347407649
ASE AT4G25150 12901825..12903089 score=-1.43883533590266
ASE AT4G25170 12909592..12911446 score=-1.23285319236295
ASE AT4G25180 12911597..12913983 score=0.916457476181406
ASE AT4G25220 12920926..12922858 score=0.103427934917179
ASE AT4G25230 12924066..12929083 score=0.941528674993985
ASE AT4G25240 12930415..12933762 score=-0.485959696143787
ASE AT4G25260 12935725..12936606 score=1.24280447972415
ASE AT4G25270 12937300..12938707 score=0.34328412551266
ASE AT4G25280 12939071..12940711 score=-0.79577986912586
ASE AT4G25300 12945200..12946754 score=0.208140431092804
ASE AT4G25310 12949685..12951162 score=1.43952179421268
ASE AT4G25315 12951391..12952792 score=-1.20231568431173
ASE AT4G25320 12954146..12956513 score=0.449723096729635
ASE AT4G25330 12957874..12958670 score=-1.37890348359013
ASE AT4G25340 12959495..12962664 score=1.15623417877929
ASE AT4G25370 12972729..12974854 score=-1.15049500104933
ASE AT4G25380 12975982..12976310 score=-2.26351250508931
ASE AT4G25390 12977379..12979532 score=0.96247379572431
ASE AT4G25400 12981299..12982382 score=-0.135950553081393
ASE AT4G25410 12985784..12986615 score=0.477384590382338
ASE AT4G25420 12990918..12992453 score=0.243034388998516
ASE AT4G25430 12998605..13000194 score=-0.149503295894768
ASE AT4G25450 13009792..13013916 score=-0.266772831796167
ASE AT4G25490 13021889..13022630 score=-0.376760015582123
ASE AT4G25530 13038375..13042363 score=-0.293521214353936
ASE AT4G25590 13059014..13060088 score=-0.0158431931073082
ASE AT4G25620 13067277..13069616 score=1.56708554518615
ASE AT4G25640 13076733..13078948 score=0.935908324176812
ASE AT4G25690 13090275..13091230 score=-1.30314662924027
ASE AT4G25710 13098196..13099466 score=-1.07096919785147
ASE AT4G25720 13099908..13102549 score=2.20187663339111
ASE AT4G25750 13110748..13112331 score=-0.160588440603531
ASE AT4G25760 13116082..13116700 score=-0.730083587375893
ASE AT4G25770 13117617..13120087 score=-0.473823970003463
ASE AT4G25780 13121150..13121903 score=-0.204183120547361
ASE AT4G25800 13125221..13127925 score=-0.625071083375661
ASE AT4G25830 13133577..13134888 score=-1.15467122916048
ASE AT4G25835 13136169..13137813 score=-0.716325181633782
ASE AT4G25840 13139029..13140945 score=-1.91273865440897
ASE AT4G25860 13147548..13149505 score=-0.90663694288326
ASE AT4G25870 13149784..13152244 score=-0.430441826300024
ASE AT4G25900 13161560..13163586 score=0.481270864400599
ASE AT4G25910 13164011..13165083 score=1.22044225301639
ASE AT4G25920 13165659..13166581 score=0.571070877402263
ASE AT4G25930 13168133..13169323 score=0.719085971699888
ASE AT4G25960 13177430..13183428 score=-0.434321053676258
ASE AT4G25970 13185744..13189302 score=-0.579073114311584
ASE AT4G25990 13191710..13193533 score=-1.02669378162721
ASE AT4G26170 13257783..13258898 score=-1.09734454342906
ASE AT4G26180 13260273..13261933 score=-0.544763404147887
ASE AT4G26190 13262311..13266312 score=0.185082475642713
ASE AT4G26210 13282013..13283292 score=0.88601431947907
ASE AT4G26230 13286041..13286728 score=0.962801674773012
ASE AT4G26240 13286798..13288961 score=0.821840697622658
ASE AT4G26280 13304853..13305715 score=-2.3860171478748
ASE AT4G26320 13317129..13317391 score=0.64667218741247
ASE AT4G26380 13338168..13340746 score=-0.785479024733789
ASE AT4G26480 13372900..13378247 score=-0.922205268341977
ASE AT4G26510 13384079..13388160 score=-0.0132112981220848
ASE AT4G26570 13408631..13411038 score=-0.398668746862183
ASE AT4G26590 13414004..13416939 score=0.261354581714668
ASE AT4G26620 13427419..13429817 score=-0.712128880655015
ASE AT4G26760 13478602..13481310 score=-1.01220402370744
ASE AT4G26770 13482104..13484714 score=-0.695215765331949
ASE AT4G26800 13489858..13491933 score=-0.712695219334922
ASE AT4G26810 13492115..13492829 score=-0.100681702808012
ASE AT4G26820 13493522..13494075 score=-0.767094995177948
ASE AT4G26830 13494682..13496437 score=0.150297713123248
ASE AT4G26850 13499019..13501619 score=-0.835008828600483
ASE AT4G26870 13505363..13507837 score=-0.769868798884975
ASE AT4G26890 13511886..13513352 score=-2.03676747615917
ASE AT4G26970 13543022..13548481 score=1.27903570420070
ASE AT4G27340 13687240..13690454 score=-0.539560856447446
ASE AT4G27360 13694044..13694514 score=0.811922330181294
ASE AT4G27370 13694907..13700666 score=-1.22644596412427
ASE AT4G27380 13701250..13702932 score=-0.541759527611157
ASE AT4G27390 13703158..13704624 score=0.043016363370253
ASE AT4G27400 13705358..13706632 score=0.922833492831898
ASE AT4G27410 13707321..13709117 score=-0.849422333861793
ASE AT4G27460 13732958..13734257 score=-0.266603054179091
ASE AT4G27510 13746229..13749017 score=-0.69749375721382
ASE AT4G27550 13755706..13759616 score=-0.167241319605379
ASE AT4G27585 13766786..13769948 score=0.0065884765854117
ASE AT4G27590 13771240..13771865 score=-0.0173042114601675
ASE AT4G27595 13772873..13776476 score=-1.23932546907873
ASE AT4G27680 13821111..13823298 score=0.441034206389999
ASE AT4G27710 13828428..13830493 score=0.771355496255375
ASE AT4G27720 13831057..13833764 score=-0.236232260662252
ASE AT4G27730 13833901..13836554 score=-0.777928804546367
ASE AT4G27740 13839417..13839592 score=-0.120269163849991
ASE AT4G27800 13851948..13854097 score=0.500605383770792
ASE AT4G27820 13857871..13860065 score=-0.139565459918546
ASE AT4G27860 13873858..13876477 score=-0.704667661568391
ASE AT4G27870 13878960..13882786 score=0.917863091181326
ASE AT4G27880 13883339..13884891 score=0.332882432381827
ASE AT4G27890 13886075..13888168 score=-1.17591144279802
ASE AT4G28010 13930403..13933169 score=0.903098274042476
ASE AT4G28030 13937691..13939002 score=1.21450765493916
ASE AT4G28090 13961954..13964189 score=0.352363046526442
ASE AT4G28100 13965143..13966848 score=0.132971433122196
ASE AT4G28110 13968076..13969286 score=-0.696917238677978
ASE AT4G28130 13971641..13974303 score=1.54962185991050
ASE AT4G28150 13977386..13978845 score=-0.138390828813088
ASE AT4G28160 13980335..13980875 score=-0.988654617979474
ASE AT4G28180 13982837..13983680 score=0.462239731315711
ASE AT4G28230 13995965..13997252 score=-0.285033774202065
ASE AT4G28240 13997320..13998223 score=-0.284659238470081
ASE AT4G28320 14018299..14020221 score=-0.404272157200288
ASE AT4G28340 14024809..14025618 score=1.39223795065028
ASE AT4G28420 14055738..14056946 score=-0.788051663878031
ASE AT4G28430 14057805..14059814 score=0.219438581396054
ASE AT4G28450 14061502..14064659 score=-1.52597671626125
ASE AT4G28470 14066896..14072413 score=0.753807060699065
ASE AT4G28485 14075344..14076003 score=-1.57495210526015
ASE AT4G28490 14077914..14081078 score=-0.546958570785909
ASE AT4G28550 14110895..14113711 score=-2.02534174180677
ASE AT4G28556 14114774..14115719 score=-1.24420679998891
ASE AT4G28570 14119444..14122033 score=-0.771300748681733
ASE AT4G28600 14129550..14132719 score=0.849636308313644
ASE AT4G28620 14135668..14137899 score=-0.139942893097755
ASE AT4G28640 14142192..14143813 score=0.939226081658173
ASE AT4G28650 14143997..14147531 score=-0.538520711195184
ASE AT4G28720 14192810..14194136 score=-0.654238062958862
ASE AT4G28730 14199130..14200748 score=-0.487162828388768
ASE AT4G28740 14200903..14202498 score=0.147026982388088
ASE AT4G28760 14207513..14211848 score=-0.134197968090267
ASE AT4G28770 14212152..14213638 score=-0.0331325894483258
ASE AT4G28780 14215603..14217552 score=0.28589784275697
ASE AT4G28790 14218287..14219990 score=-1.00201484442557
ASE AT4G28811 14225268..14228002 score=-1.20042770511121
ASE AT4G28830 14232646..14233916 score=-0.501370866102039
ASE AT4G28880 14251219..14254351 score=2.55811972871307
ASE AT4G28890 14256371..14257684 score=-1.52688886333961
ASE AT4G28910 14264224..14266651 score=0.188578927861187
ASE AT4G28920 14268486..14269379 score=-1.00002739626979
ASE AT4G28930 14271123..14271536 score=0.270904921934776
ASE AT4G29020 14304915..14305691 score=1.43077805883087
ASE AT4G29040 14312397..14314546 score=0.001899236369226
ASE AT4G29090 14333561..14335158 score=-2.58268153760838
ASE AT4G29180 14385592..14389597 score=-1.31012514196972
ASE AT4G29200 14398120..14399395 score=0.0132410598117907
ASE AT4G29240 14418662..14420232 score=0.650318882375295
ASE AT4G29250 14420714..14422109 score=-1.05253065928479
ASE AT4G29310 14437600..14439601 score=-0.562733936217145
ASE AT4G29380 14458831..14464800 score=1.24963787387499
ASE AT4G29460 14482945..14483864 score=-0.469460488075921
ASE AT4G29470 14484462..14485784 score=2.14016335809532
ASE AT4G29550 14502242..14503803 score=-2.54107391709456
ASE AT4G29560 14503972..14506002 score=0.131754458172
ASE AT4G29580 14510176..14510975 score=-0.281927823881807
ASE AT4G29830 14597667..14599148 score=1.13104230417412
ASE AT4G29950 14657168..14660485 score=2.86990470315192
ASE AT4G29960 14660625..14662274 score=-0.616796979445865
ASE AT4G29970 14662788..14663875 score=-0.549339527540378
ASE AT4G29980 14664960..14665574 score=-1.23611520944144
ASE AT4G30020 14677307..14681744 score=-0.0189858561688393
ASE AT4G30030 14682257..14683449 score=-3.4623857870776
ASE AT4G30040 14685615..14686837 score=0.627411790710620
ASE AT4G30100 14714283..14720041 score=0.0603742756425443
ASE AT4G30110 14720289..14724514 score=-0.617882288142906
ASE AT4G30120 14730420..14733444 score=-0.127399830647295
ASE AT4G30130 14735378..14737930 score=-0.791693959487626
ASE AT4G30160 14753468..14760129 score=0.636009435143087
ASE AT4G30200 14786730..14790469 score=0.737278440909486
ASE AT4G30230 14806434..14807321 score=-1.96848444672749
ASE AT4G30250 14811467..14812708 score=-0.78303044396313
ASE AT4G30400 14867007..14868592 score=1.20069458683228
ASE AT4G30430 14878969..14880268 score=-1.00824001442544
ASE AT4G30440 14881872..14883455 score=3.04277809934518
ASE AT4G30490 14899133..14902123 score=-0.115896668516603
ASE AT4G30500 14903869..14904842 score=-0.768967489605148
ASE AT4G30540 14923364..14925049 score=0.316894787253560
ASE AT4G30600 14937911..14941006 score=-0.558946679185778
ASE AT4G30750 14981333..14982315 score=2.51283531625241
ASE AT4G30790 14993132..14997715 score=1.1080607576113
ASE AT4G30810 15003513..15006128 score=1.45286949006770
ASE AT4G30870 15028616..15032191 score=0.133840989921665
ASE AT4G30910 15042460..15045135 score=0.209594977050609
ASE AT4G30935 15051895..15054009 score=1.63842135125695
ASE AT4G30980 15079323..15081644 score=0.691030558856627
ASE AT4G30990 15084706..15095926 score=0.506626078635856
ASE AT4G30993 15098143..15100462 score=0.631173368505253
ASE AT4G30996 15101301..15102622 score=0.429341299949211
ASE AT4G31020 15108669..15110159 score=-0.899716793351643
ASE AT4G31080 15120911..15123441 score=1.3152493716986
ASE AT4G31140 15141506..15143368 score=1.71660684549513
ASE AT4G31160 15145966..15153007 score=-1.00376531857756
ASE AT4G31170 15153215..15155611 score=1.25132068376358
ASE AT4G31180 15156740..15159557 score=0.489101489117054
ASE AT4G31210 15165340..15172654 score=-0.236234564934062
ASE AT4G31340 15205539..15209522 score=0.228135999837929
ASE AT4G31360 15221885..15223558 score=-1.85870075331790
ASE AT4G31390 15233115..15237056 score=0.0171270500499368
ASE AT4G31450 15255664..15258781 score=0.696961502883593
ASE AT4G31480 15264081..15267617 score=1.7846641273421
ASE AT4G31490 15268618..15272962 score=-0.313371521129604
ASE AT4G31500 15273513..15275264 score=0.793197573303664
ASE AT4G31520 15278354..15281706 score=-0.963115663001476
ASE AT4G31530 15282335..15284169 score=2.42224613232258
ASE AT4G31540 15284467..15287228 score=-0.384576421370924
ASE AT4G31550 15290071..15291490 score=1.78202534552697
ASE AT4G31560 15295263..15296192 score=0.433030095536648
ASE AT4G31570 15297369..15306002 score=-0.457989367565361
ASE AT4G31580 15306669..15308325 score=-0.800041768209518
ASE AT4G31600 15314900..15317095 score=-0.684061219418371
ASE AT4G31615 15320431..15321994 score=-0.124928696111528
ASE AT4G31630 15325369..15327201 score=0.0393120664515557
ASE AT4G31640 15328377..15329255 score=-0.478212453990337
ASE AT4G31650 15331371..15333230 score=-1.12967222585727
ASE AT4G31660 15334249..15335115 score=-0.835772875532767
ASE AT4G31670 15335888..15339555 score=-1.46635140986566
ASE AT4G31680 15340295..15341502 score=-1.15864633513208
ASE AT4G31710 15349141..15352914 score=-1.32196870344551
ASE AT4G31760 15368297..15369625 score=0.442068984158595
ASE AT4G31800 15383228..15384955 score=-1.31153565993178
ASE AT4G31805 15385274..15386964 score=0.52483865754963
ASE AT4G31840 15401694..15402411 score=-1.16718926158917
ASE AT4G31890 15426316..15429074 score=-0.173533961803052
ASE AT4G31910 15441099..15443845 score=0.870007097060494
ASE AT4G32000 15474372..15476539 score=-0.0789396285791907
ASE AT4G32020 15487994..15489415 score=-0.698321079801019
ASE AT4G32040 15494160..15496338 score=-0.120471048652654
ASE AT4G32060 15501158..15503549 score=0.694918369884578
ASE AT4G32160 15528827..15533068 score=1.06003264478992
ASE AT4G32240 15568356..15569187 score=0.610186150700825
ASE AT4G32270 15574938..15576514 score=-1.90845718309108
ASE AT4G32272 15576871..15579860 score=1.86368881159438
ASE AT4G32400 15638699..15640445 score=1.13662309899809
ASE AT4G32850 15849949..15854796 score=-0.94077085276867
ASE AT4G32910 15881305..15885381 score=0.633137479465005
ASE AT4G32920 15887597..15895985 score=-1.29685630532087
ASE AT4G32940 15900345..15903192 score=0.523872208307936
ASE AT4G32950 15904449..15905993 score=-1.56424060379637
ASE AT4G32960 15908741..15910159 score=0.134092403136174
ASE AT4G32970 15910399..15914250 score=-0.125247489388461
ASE AT4G32990 15920270..15922379 score=0.250616418047934
ASE AT4G33270 16044651..16046736 score=1.65583029769036
ASE AT4G33280 16047417..16049253 score=-0.330796700998206
ASE AT4G33300 16051189..16056488 score=2.24935312100495
ASE AT4G33830 16220369..16222255 score=-1.04601715935026
ASE AT4G33980 16282833..16284887 score=1.19010062134157
ASE AT4G33985 16288314..16288888 score=-0.0630479231093135
ASE AT4G34040 16304314..16308639 score=-1.56107641721650
ASE AT4G34100 16330589..16335044 score=-0.0722337657660859
ASE AT4G34215 16379646..16381254 score=0.850714616684816
ASE AT4G34220 16381566..16384176 score=0.259760266023936
ASE AT4G34240 16389695..16392739 score=0.669466633118916
ASE AT4G34250 16394711..16396464 score=-0.299272874819178
ASE AT4G34260 16398061..16401731 score=-0.205031322885457
ASE AT4G34270 16403871..16406201 score=-0.852424523649833
ASE AT4G34310 16414135..16419645 score=-0.156646361703347
ASE AT4G34320 16422217..16423823 score=-0.201527252513747
ASE AT4G34350 16428646..16431035 score=0.91294623515331
ASE AT4G34450 16471904..16476968 score=-0.246138756439584
ASE AT4G34490 16484578..16487370 score=-0.425136713157085
ASE AT4G34555 16504268..16505449 score=1.45802855903606
ASE AT4G34990 16661456..16662237 score=-0.558261643180611
ASE AT4G35040 16680422..16682018 score=0.458750633071999
ASE AT4G35070 16694207..16695614 score=1.11601188134966
ASE AT4G35080 16698343..16700298 score=0.204801054155869
ASE AT4G35090 16700601..16703309 score=0.689412362598673
ASE AT4G35120 16716815..16717925 score=0.318737947771197
ASE AT4G35230 16755125..16758025 score=2.16117493134216
ASE AT4G35240 16761578..16764316 score=0.674226211322601
ASE AT4G35310 16802376..16804798 score=1.33693732705145
ASE AT4G35370 16815181..16817219 score=-2.58362914563375
ASE AT4G35380 16819878..16826042 score=-0.555168914318885
ASE AT4G35390 16829382..16830640 score=0.52600027582562
ASE AT4G35440 16836865..16839353 score=0.448040400246998
ASE AT4G35460 16842188..16843950 score=0.802232113323329
ASE AT4G35470 16846382..16849081 score=-0.254735980300465
ASE AT4G35500 16857321..16859539 score=-1.37415845646541
ASE AT4G35520 16865504..16871697 score=-1.09129533010187
ASE AT4G35560 16881453..16886976 score=0.205997390475891
ASE AT4G35610 16899477..16900217 score=0.104234163649937
ASE AT4G35680 16917762..16919969 score=-0.66220841749981
ASE AT4G35690 16921841..16922913 score=0.147015715096240
ASE AT4G35710 16925321..16926082 score=0.0119651715894319
ASE AT4G35720 16928012..16929135 score=1.27611838473912
ASE AT4G35730 16931032..16933272 score=-0.591961453627618
ASE AT4G35740 16936176..16940275 score=-0.758331379313239
ASE AT4G35750 16940573..16941835 score=0.382640163225291
ASE AT4G35760 16942388..16944657 score=0.224388440937105
ASE AT4G35780 16946531..16950510 score=0.529970916656127
ASE AT4G35820 16971247..16972392 score=-1.23255323141830
ASE AT4G35910 17008630..17011448 score=0.0780177630110068
ASE AT4G35950 17023876..17025721 score=-0.55347396831166
ASE AT4G35990 17036331..17036931 score=0.451018027053606
ASE AT4G36010 17039209..17041100 score=1.00747417441248
ASE AT4G36020 17043271..17044289 score=0.997194454376692
ASE AT4G36050 17052102..17055026 score=-1.70804701836367
ASE AT4G36080 17059829..17077609 score=1.25677435080904
ASE AT4G36105 17084024..17085004 score=-0.824539891903918
ASE AT4G36120 17093317..17096519 score=0.215867927167623
ASE AT4G36130 17097612..17098804 score=0.746987438873922
ASE AT4G36140 17098975..17104377 score=-1.67035386218002
ASE AT4G36150 17104953..17108649 score=-1.62272825472134
ASE AT4G36210 17130255..17134577 score=0.249581693643215
ASE AT4G36250 17150892..17153530 score=0.00121262217219344
ASE AT4G36260 17155631..17157223 score=-0.33323515970385
ASE AT4G36270 17161360..17165103 score=-0.55301866694011
ASE AT4G36290 17169483..17173164 score=1.25724603260224
ASE AT4G36390 17194621..17197064 score=0.0351040665833016
ASE AT4G36400 17197284..17200854 score=0.0706593727718111
ASE AT4G36470 17215069..17216484 score=-0.355419642412977
ASE AT4G36520 17230775..17235472 score=0.301678601156248
ASE AT4G36530 17240018..17241919 score=1.32124827774326
ASE AT4G36610 17265468..17267215 score=1.62753007022512
ASE AT4G36630 17271955..17276577 score=-0.69453692440201
ASE AT4G36650 17283158..17285577 score=0.0364570699574373
ASE AT4G36660 17285756..17287355 score=0.116592795924990
ASE AT4G36670 17287558..17289474 score=-0.381783685923183
ASE AT4G36680 17292259..17293785 score=-0.692045906875403
ASE AT4G36700 17298210..17300325 score=-0.410549011833213
ASE AT4G36710 17305791..17307615 score=-0.955332371767357
ASE AT4G36790 17336179..17338263 score=-0.278377749868208
ASE AT4G36800 17341048..17342645 score=-0.594139595528925
ASE AT4G36820 17346890..17347898 score=-0.88910446658727
ASE AT4G36840 17351401..17352754 score=-0.0817070797689486
ASE AT4G36850 17353315..17355812 score=0.171259672973598
ASE AT4G36860 17358490..17361811 score=0.671810590205235
ASE AT4G36870 17369057..17373762 score=-1.26330392969627
ASE AT4G36890 17379231..17381713 score=-0.0986441476449449
ASE AT4G36920 17400927..17403272 score=-0.808551740029084
ASE AT4G36940 17416862..17419855 score=0.283095597245279
ASE AT4G36945 17420252..17421999 score=0.10195947665249
ASE AT4G36980 17433647..17437030 score=-0.641565182539385
ASE AT4G36990 17440459..17442106 score=1.02302723268817
ASE AT4G37000 17442602..17443734 score=1.29090237344525
ASE AT4G37010 17444408..17445373 score=0.729041241482203
ASE AT4G37030 17451975..17454723 score=-0.173570468255049
ASE AT4G37070 17464781..17467071 score=1.04454054813607
ASE AT4G37300 17554632..17555800 score=1.62447857621158
ASE AT4G37410 17590984..17592825 score=0.406302375111570
ASE AT4G37420 17593110..17594771 score=-0.950244353971041
ASE AT4G37440 17601222..17603903 score=-0.39017795795571
ASE AT4G37445 17604174..17604894 score=-0.462405524803882
ASE AT4G37490 17621900..17624183 score=0.779719262753486
ASE AT4G37608 17668970..17670404 score=0.337319967769453
ASE AT4G37610 17670662..17672284 score=1.49339376705339
ASE AT4G37640 17683053..17686852 score=0.448996242154826
ASE AT4G37650 17691770..17693662 score=-0.162384477759496
ASE AT4G37690 17707976..17709702 score=-0.872020150887175
ASE AT4G37740 17725359..17727682 score=-1.73786639295766
ASE AT4G37770 17752080..17754097 score=-0.363963656271609
ASE AT4G37790 17768130..17769486 score=-0.801206774335245
ASE AT4G37850 17796272..17797620 score=-0.850565802766834
ASE AT4G37860 17800677..17801848 score=0.0987158123001655
ASE AT4G37930 17831804..17834886 score=-1.00788564048936
ASE AT4G37950 17844473..17849184 score=0.436305026457209
ASE AT4G37970 17849639..17852127 score=-1.00730062008022
ASE AT4G38070 17876539..17882479 score=0.541614905169782
ASE AT4G38090 17883731..17884705 score=-1.2573218984132
ASE AT4G38110 17888559..17892105 score=-0.249859353871295
ASE AT4G38150 17900665..17902126 score=-0.684642893296689
ASE AT4G38160 17902270..17903533 score=-0.476905186461299
ASE AT4G38170 17904555..17906448 score=-0.0102096988083572
ASE AT4G38180 17906812..17909587 score=-0.0564717199771528
ASE AT4G38190 17909951..17913574 score=0.945944019446016
ASE AT4G38240 17931631..17935273 score=-0.273481559621147
ASE AT4G38340 17954736..17957729 score=-0.0644959531369324
ASE AT4G38350 17958370..17966381 score=0.353064473233832
ASE AT4G38380 17972152..17975061 score=-2.10720890453439
ASE AT4G38420 17982776..17985339 score=-0.739117760886919
ASE AT4G38500 18008062..18010737 score=-0.221790891863276
ASE AT4G38560 18029237..18031126 score=-0.59172989411617
ASE AT4G38590 18036114..18040898 score=0.415610497946397
ASE AT4G38600 18041031..18049257 score=0.443882242616383
ASE AT4G38620 18053558..18054825 score=0.0683064249965028
ASE AT4G38670 18069616..18071291 score=-0.0631098934507038
ASE AT4G38700 18076480..18077063 score=-0.252451328522457
ASE AT4G38710 18077812..18079980 score=-0.400137502030649
ASE AT4G38730 18080369..18082493 score=-0.761924824923655
ASE AT4G38740 18083447..18084208 score=-0.488526655359187
ASE AT4G38750 18084977..18090820 score=-0.374086104586647
ASE AT4G38760 18091836..18095491 score=0.628304707333394
ASE AT4G38770 18097030..18098483 score=3.83010412079196
ASE AT4G38790 18111348..18113104 score=0.688135841550486
ASE AT4G38810 18115348..18118971 score=-0.457501607666908
ASE AT4G38910 18144520..18146422 score=-0.48990421894101
ASE AT4G38920 18147335..18149213 score=0.407090840634729
ASE AT4G38950 18154579..18159882 score=-0.548547128429364
ASE AT4G38980 18166751..18168122 score=-0.874401738379813
ASE AT4G39000 18171746..18173755 score=1.05060996082877
ASE AT4G39370 18306279..18308744 score=-1.03819986763365
ASE AT4G39380 18309245..18312643 score=-0.406991620636643
ASE AT4G39510 18368992..18370615 score=-0.307994523115021
ASE AT4G39520 18371046..18374161 score=1.87309887342304
ASE AT4G39540 18378284..18380374 score=0.441492245713224
ASE AT4G39550 18380539..18381877 score=-0.76356557997427
ASE AT4G39580 18385695..18386759 score=-0.52101181195259
ASE AT4G39590 18387378..18388703 score=-2.70226042464163
ASE AT4G39600 18389447..18390453 score=-0.852192640470775
ASE AT4G39650 18403711..18405867 score=0.0130222340454763
ASE AT4G39660 18406825..18409467 score=0.0538369294567232
ASE AT4G39690 18417693..18421831 score=-0.708795615797358
ASE AT4G39750 18439132..18439492 score=-1.09224851759592
ASE AT4G39753 18440140..18441342 score=-1.48400330238274
ASE AT4G39756 18441759..18442846 score=-1.10769359564861
ASE AT4G39780 18458007..18459073 score=0.617165258556843
ASE AT4G39790 18462261..18464801 score=-0.476865134493826
ASE AT4G39830 18478975..18481299 score=-1.19511205392477
ASE AT4G39840 18485121..18486720 score=0.99275316400618
ASE AT4G39870 18501982..18504405 score=-0.0212760250804912
ASE AT4G39880 18504519..18505237 score=0.0780140897042885
ASE AT4G39900 18508390..18510427 score=-0.96484426290723
ASE AT4G39940 18519708..18521525 score=-1.27529121573737
ASE AT4G39950 18525257..18527419 score=-1.58828055435829
ASE AT4G39952 18527695..18529977 score=-0.348400252015021
ASE AT4G39960 18533753..18536436 score=1.96169561902792
ASE AT4G39970 18536626..18538457 score=1.94620433650278
ASE AT4G39980 18539643..18542049 score=1.47794723599059
ASE AT4G39990 18542533..18543835 score=0.273461281451627
ASE AT4G40000 18544009..18547478 score=0.229663157148735
ASE AT4G40010 18548725..18551017 score=-0.134110530106159
ASE AT4G40020 18553449..18555216 score=0.644888038919605
ASE AT4G40050 18560903..18563774 score=-0.603469629410115
ASE AT4G40060 18571415..18572911 score=1.63430754008311
