# Supplementary material for: Whole genome transcriptome polymorphisms in Arabidopsis thaliana
Source: Genome Biol. 2008 Nov 24;9(11):R165. doi: 10.1186/gb-2008-9-11-r165 (PMC2614497; doi:10.1186/gb-2008-9-11-r165)
Supplement: Additional data file 4 — Genome tracks of SFPs, indels, expression variation, ASE, splicing variation and transcribed fragment variation. [file gb-2008-9-11-r165-S4.tgz › ASE_chr5.txt]

#11/17/08
#gBrowser annotation for allele specific expression.


[ASE]
glyph= xyplot
graph_type = boxes
bump=1
fgcolor = red
bgcolor = red
height = 25
min_score=-5
max_score=5
label = 0
key = Allele Specific Expression d score 


reference=Chr5
ASE AT5G01120 44801..47001 score=-0.585770638555752
ASE AT5G01150 51984..53561 score=-0.551610734909868
ASE AT5G01170 58186..60057 score=0.252437399897061
ASE AT5G01290 117313..121340 score=-0.502332075473222
ASE AT5G01310 125310..128922 score=0.32360438245528
ASE AT5G01320 129355..131600 score=0.165062392877615
ASE AT5G01330 132488..134806 score=-0.894659464089308
ASE AT5G01350 145664..147136 score=0.483490682885394
ASE AT5G01360 147482..149322 score=-0.714545517639292
ASE AT5G01400 162577..171040 score=-0.98534637088071
ASE AT5G01410 172453..173569 score=1.66589118070625
ASE AT5G01420 174888..176157 score=-1.50438516569555
ASE AT5G01460 186758..190416 score=-0.330120293355288
ASE AT5G01480 193003..194087 score=-0.936485859788855
ASE AT5G01490 195535..198198 score=1.62924792747252
ASE AT5G01500 199006..201408 score=-0.578228143413727
ASE AT5G01510 201625..205353 score=0.743065425910494
ASE AT5G01520 206423..208510 score=0.122015648651448
ASE AT5G01530 208975..210297 score=-1.95127186980022
ASE AT5G01550 214573..216547 score=-0.620554967921725
ASE AT5G01570 221412..221893 score=-1.54991051828524
ASE AT5G01580 222807..223828 score=0.962942330999866
ASE AT5G01590 224187..226897 score=0.161799096087812
ASE AT5G01640 241396..242183 score=0.741044285017616
ASE AT5G01680 253993..256586 score=-0.554506700067394
ASE AT5G01690 257443..260270 score=-1.22254438678702
ASE AT5G01710 263574..265488 score=1.94314172431237
ASE AT5G01730 272861..277545 score=-0.107620779783682
ASE AT5G01740 280737..281258 score=-0.660045644801422
ASE AT5G01770 294568..301730 score=0.574356748826793
ASE AT5G01810 309753..311995 score=0.882689098359448
ASE AT5G01830 320703..323110 score=0.291074477081671
ASE AT5G01850 332380..334419 score=-0.551919695411243
ASE AT5G01910 357986..358615 score=-1.20111728282603
ASE AT5G01940 363731..364721 score=-0.472803759744991
ASE AT5G01970 373045..374876 score=-1.32338383342948
ASE AT5G01980 375247..377158 score=0.0606082905357587
ASE AT5G02010 383174..385693 score=-0.546744530701484
ASE AT5G02070 405916..408197 score=-1.20123418532806
ASE AT5G02100 413540..416176 score=0.199459052006084
ASE AT5G02110 417036..418461 score=0.532738681447967
ASE AT5G02140 423385..424176 score=0.388982585649406
ASE AT5G02150 424423..425706 score=0.866609061655878
ASE AT5G02160 426400..427208 score=2.13533586992498
ASE AT5G02200 438193..438836 score=-2.12142376026871
ASE AT5G02250 454780..459462 score=0.695808984238506
ASE AT5G02310 474310..482722 score=0.956802439445907
ASE AT5G02320 483132..484838 score=0.553446186157295
ASE AT5G02370 503508..506391 score=-1.38126468689205
ASE AT5G02390 508783..511686 score=-1.14742648309812
ASE AT5G02400 513588..515869 score=-0.722013528368285
ASE AT5G02410 517314..519728 score=0.113840180921991
ASE AT5G02440 531189..532870 score=-0.678831428329713
ASE AT5G02460 539424..541028 score=-0.55888810546974
ASE AT5G02470 542464..544394 score=0.0454000322826814
ASE AT5G02480 547757..549818 score=2.85344477150403
ASE AT5G02490 550163..551987 score=-0.574543222649773
ASE AT5G02500 553770..556388 score=1.87186372201505
ASE AT5G02510 560153..560823 score=-0.376671107447411
ASE AT5G02520 562393..564019 score=-0.737199766924198
ASE AT5G02540 568671..570859 score=-0.604357992106236
ASE AT5G02580 579899..580742 score=-0.175130895158958
ASE AT5G02600 584272..586890 score=-0.917258496258412
ASE AT5G02620 589595..591532 score=-0.223086141901126
ASE AT5G02630 591781..593147 score=-0.339697908740532
ASE AT5G02640 594275..594793 score=-0.780938025445919
ASE AT5G02650 598836..599667 score=-0.358177327887904
ASE AT5G02660 600545..602416 score=0.0173140580883367
ASE AT5G02740 616485..618591 score=-0.215360543952249
ASE AT5G02750 620113..621140 score=-1.66489567679823
ASE AT5G02770 627126..629174 score=-0.351296997968601
ASE AT5G02780 630932..632656 score=2.08824781161703
ASE AT5G02790 632844..635023 score=0.285874584834498
ASE AT5G02830 644381..648435 score=-0.104689761148072
ASE AT5G02860 654095..656512 score=0.468572526906606
ASE AT5G02870 657786..659698 score=3.5656311629293
ASE AT5G02880 662644..668979 score=0.250809283265989
ASE AT5G02900 674189..675483 score=1.36618045854403
ASE AT5G02930 682586..684293 score=-1.02732834725912
ASE AT5G02970 695035..697595 score=1.21704281723144
ASE AT5G02990 700172..702591 score=0.120142572842939
ASE AT5G03000 703309..704393 score=-1.01938896717123
ASE AT5G03030 708424..709689 score=-0.095527680871462
ASE AT5G03050 715093..716278 score=-0.866265993817906
ASE AT5G03160 750256..752679 score=-0.040869483401778
ASE AT5G03180 753972..756621 score=-0.379815788160365
ASE AT5G03190 758441..760279 score=-0.935657779413022
ASE AT5G03240 771820..773311 score=4.49834018471346
ASE AT5G03250 774429..776822 score=-0.510075587797453
ASE AT5G03260 777080..779395 score=0.597169415966823
ASE AT5G03270 781963..783769 score=-0.114041609542308
ASE AT5G03280 787559..793279 score=0.1949133602757
ASE AT5G03290 793974..796124 score=-0.147584154683973
ASE AT5G03300 796536..799127 score=-0.553791864263741
ASE AT5G03310 799273..799620 score=0.550323881019503
ASE AT5G03320 802757..804344 score=-0.381963129213496
ASE AT5G03330 807669..809722 score=-0.517390219332551
ASE AT5G03340 810140..813147 score=-0.970187409409242
ASE AT5G03345 814097..815541 score=-0.601917922068458
ASE AT5G03360 817951..824797 score=0.82692221110483
ASE AT5G03390 835100..836726 score=-0.358833069808343
ASE AT5G03400 837927..839189 score=-1.46471629353842
ASE AT5G03415 842538..845387 score=-1.70144163735848
ASE AT5G03420 845650..848563 score=0.736112587079301
ASE AT5G03435 853389..855532 score=0.676262505404177
ASE AT5G03460 864300..865618 score=0.60003272535034
ASE AT5G03480 869217..870659 score=0.0567833151871712
ASE AT5G03490 871567..873025 score=-0.0260371854118024
ASE AT5G03495 873495..874827 score=-1.64184910606832
ASE AT5G03500 876623..878322 score=-2.39800769982676
ASE AT5G03530 885564..887312 score=-0.184795302035415
ASE AT5G03540 889577..894108 score=-0.0703920652884397
ASE AT5G03570 904478..906621 score=1.16952479466308
ASE AT5G03630 922177..924619 score=0.697669557217158
ASE AT5G03730 974521..979703 score=-0.987728290637806
ASE AT5G03740 981883..984115 score=-2.02537859896886
ASE AT5G03750 984789..985370 score=-0.856752485578164
ASE AT5G03760 985734..990498 score=-0.210467136715121
ASE AT5G03795 1007514..1010352 score=-0.0204051206754718
ASE AT5G03800 1010801..1013524 score=0.0568588842823146
ASE AT5G03810 1014063..1015194 score=-1.62640337231319
ASE AT5G03820 1016330..1017177 score=-0.115416607670016
ASE AT5G03830 1018762..1020192 score=0.0533662992456034
ASE AT5G03900 1048283..1052301 score=0.203586179965782
ASE AT5G03905 1052599..1054037 score=0.637987282114948
ASE AT5G03910 1054283..1057074 score=-0.608402513706388
ASE AT5G03920 1058165..1058729 score=-0.361432692561423
ASE AT5G03930 1059572..1060083 score=-0.914102155577313
ASE AT5G03940 1060193..1063276 score=-0.0565771823568864
ASE AT5G03970 1071573..1073374 score=-1.89178948507475
ASE AT5G03990 1075805..1077412 score=-0.70454078187633
ASE AT5G04040 1089724..1093130 score=0.483306555541843
ASE AT5G04050 1096075..1098778 score=0.628850374260508
ASE AT5G04090 1105430..1107631 score=-0.704891864242856
ASE AT5G04130 1121831..1128004 score=-1.03841326318515
ASE AT5G04140 1129903..1138342 score=1.04796440981245
ASE AT5G04200 1153874..1154912 score=-0.00114696821850817
ASE AT5G04210 1155100..1155688 score=-1.07152457138127
ASE AT5G04220 1156021..1158753 score=0.180929924118447
ASE AT5G04230 1160884..1163737 score=0.70769153688907
ASE AT5G04280 1192470..1195506 score=-1.52866368923563
ASE AT5G04290 1196068..1202628 score=0.186023813992858
ASE AT5G04320 1209189..1212547 score=-0.957861966416742
ASE AT5G04340 1216135..1217003 score=0.319430424458965
ASE AT5G04347 1219913..1220241 score=0.282538199932742
ASE AT5G04350 1220820..1221187 score=0.589755647895612
ASE AT5G04400 1241572..1243274 score=-0.778958108678432
ASE AT5G04430 1250261..1253829 score=1.79043719107282
ASE AT5G04440 1254833..1256916 score=0.0061805480912829
ASE AT5G04460 1260043..1263709 score=-0.26648110704902
ASE AT5G04480 1271550..1277965 score=-0.105738552454264
ASE AT5G04500 1283619..1286310 score=0.061084051197046
ASE AT5G04780 1384563..1386395 score=-0.582811000618736
ASE AT5G04810 1390056..1393796 score=0.223017032068205
ASE AT5G04820 1399683..1400657 score=0.0776995484804227
ASE AT5G04870 1416793..1420158 score=0.0941508476194536
ASE AT5G04895 1428744..1434698 score=-0.362214495109244
ASE AT5G04940 1454223..1456917 score=1.64739674951975
ASE AT5G04970 1464226..1467030 score=-1.11635845437826
ASE AT5G04980 1468610..1470720 score=-0.9761527300483
ASE AT5G05020 1480804..1481615 score=-0.575279317905641
ASE AT5G05030 1484180..1486040 score=-0.131676345052271
ASE AT5G05050 1491632..1493391 score=-0.471209372949596
ASE AT5G05080 1498620..1500737 score=1.18067212210049
ASE AT5G05120 1511249..1511809 score=-1.25675960275009
ASE AT5G05130 1512116..1515043 score=-0.186442839524750
ASE AT5G05140 1519989..1522621 score=0.655901273475581
ASE AT5G05170 1530179..1535115 score=1.40813309194550
ASE AT5G05250 1557155..1557987 score=0.238335330145812
ASE AT5G05270 1563310..1564844 score=0.310116269261796
ASE AT5G05280 1565497..1566316 score=-1.34561382143580
ASE AT5G05290 1568780..1569804 score=-1.36854191197599
ASE AT5G05320 1575061..1576717 score=-0.129030298700200
ASE AT5G05350 1585336..1587489 score=-0.944621167760626
ASE AT5G05380 1592193..1592893 score=-1.08251629268562
ASE AT5G05390 1594764..1596971 score=-0.0639142234425676
ASE AT5G05400 1597767..1600306 score=-2.05407889144696
ASE AT5G05410 1602631..1603848 score=-0.333392678792847
ASE AT5G05430 1605309..1605964 score=-0.443168302242616
ASE AT5G05440 1609254..1610404 score=2.04955234067241
ASE AT5G05460 1615622..1618819 score=-1.25947615141884
ASE AT5G05490 1624301..1629171 score=0.25064901773999
ASE AT5G05580 1664148..1666238 score=-1.25487842304589
ASE AT5G05630 1682393..1684070 score=0.0117529851298528
ASE AT5G05660 1691011..1695455 score=-1.44391765539020
ASE AT5G05690 1702691..1706645 score=0.0350781058378830
ASE AT5G05700 1712725..1715688 score=0.636493721197168
ASE AT5G05710 1715885..1716424 score=0.0363367281355569
ASE AT5G05720 1717016..1719455 score=-0.518435285732239
ASE AT5G05730 1719603..1722889 score=-0.221754627183169
ASE AT5G05740 1723888..1726972 score=1.38990476954711
ASE AT5G05750 1727463..1728846 score=0.605288051847837
ASE AT5G05760 1728948..1730991 score=-0.904776910277602
ASE AT5G05780 1735746..1738453 score=-0.697659928438742
ASE AT5G05790 1740695..1741990 score=-0.393996439606222
ASE AT5G05850 1762589..1764632 score=-0.689050103168675
ASE AT5G05860 1765535..1767412 score=0.334350795837277
ASE AT5G05870 1767717..1769208 score=0.357826999560429
ASE AT5G05890 1772779..1773960 score=0.653413430228267
ASE AT5G05900 1774793..1776347 score=0.126029411146223
ASE AT5G05920 1777580..1779737 score=-0.130367880195080
ASE AT5G05930 1780058..1783339 score=-1.26972718923717
ASE AT5G05940 1785945..1788400 score=0.105390419672566
ASE AT5G05970 1795433..1799382 score=-0.532402712625726
ASE AT5G05980 1799519..1804452 score=0.168382959988846
ASE AT5G05990 1806877..1807864 score=-0.50229832190397
ASE AT5G06070 1828212..1829106 score=-1.58319560770653
ASE AT5G06090 1835136..1836639 score=-0.123630686423985
ASE AT5G06220 1880181..1884838 score=1.47393647357643
ASE AT5G06240 1888316..1889661 score=0.68980706707258
ASE AT5G06260 1902651..1904999 score=-0.352823964022643
ASE AT5G06280 1917668..1918846 score=-0.167030246660622
ASE AT5G06310 1928384..1930716 score=-0.528999979609388
ASE AT5G06320 1930977..1931686 score=0.826401535520899
ASE AT5G06400 1955974..1959017 score=-0.360607465347753
ASE AT5G06530 1989752..1994673 score=0.450244668449311
ASE AT5G06600 2019201..2027481 score=0.761719921799593
ASE AT5G06660 2046860..2047758 score=-0.101775031831109
ASE AT5G06670 2048308..2054906 score=-0.315754783688447
ASE AT5G06700 2063498..2065964 score=1.33931627649763
ASE AT5G06720 2077486..2078993 score=0.220655682802199
ASE AT5G06730 2079976..2081672 score=-0.144697744497308
ASE AT5G06780 2093990..2097102 score=-1.99028919999112
ASE AT5G06790 2097796..2098630 score=-0.085991107752284
ASE AT5G06800 2103151..2105862 score=1.32579253116065
ASE AT5G06805 2106396..2107887 score=-2.19114780615559
ASE AT5G06830 2116841..2119590 score=-0.0897578948802264
ASE AT5G06850 2127069..2129198 score=0.302664050633428
ASE AT5G06910 2140452..2142643 score=-1.33258404840739
ASE AT5G06930 2145001..2148006 score=-0.399889735951143
ASE AT5G07000 2171417..2172922 score=-1.28869175339584
ASE AT5G07010 2174801..2175931 score=1.375070956337
ASE AT5G07020 2180505..2182388 score=0.315943425674312
ASE AT5G07030 2183469..2185930 score=0.915728799845355
ASE AT5G07050 2191394..2193372 score=0.512805715281937
ASE AT5G07060 2194422..2195827 score=-0.415709015810166
ASE AT5G07080 2200358..2202027 score=-1.07892424276883
ASE AT5G07100 2204299..2205745 score=0.0890407180898595
ASE AT5G07120 2207007..2209504 score=-0.323327349531137
ASE AT5G07140 2212890..2215477 score=-1.11888640507512
ASE AT5G07150 2215849..2217926 score=-0.230855699148342
ASE AT5G07160 2220154..2220666 score=-0.726274211467214
ASE AT5G07170 2221828..2225072 score=-0.58283561968357
ASE AT5G07190 2237574..2238631 score=0.152898627678598
ASE AT5G07225 2269061..2270135 score=-1.01956552133265
ASE AT5G07230 2271028..2271564 score=-0.99018914557254
ASE AT5G07260 2277819..2280080 score=-0.0336091382822721
ASE AT5G07270 2280677..2283562 score=-0.740736414108008
ASE AT5G07280 2285086..2288611 score=-1.05904695721757
ASE AT5G07290 2293389..2298910 score=-0.147164778415682
ASE AT5G07310 2305720..2306528 score=1.07379190197818
ASE AT5G07380 2332488..2335667 score=-0.607901639652105
ASE AT5G07390 2336144..2339692 score=-0.215353633602007
ASE AT5G07400 2340806..2345353 score=-0.372527837668949
ASE AT5G07470 2362574..2364345 score=0.558978960128391
ASE AT5G07480 2367161..2369460 score=0.246976433469596
ASE AT5G07490 2370138..2370945 score=1.44401888096928
ASE AT5G07560 2390303..2390989 score=-0.820087254482047
ASE AT5G07570 2391817..2396213 score=-0.55918800797864
ASE AT5G07580 2399521..2400537 score=-0.187901811545368
ASE AT5G07610 2406059..2407261 score=-1.10298757061275
ASE AT5G07640 2414924..2416247 score=-0.537358622933369
ASE AT5G07650 2416429..2421764 score=-1.8516311849758
ASE AT5G07660 2422863..2429730 score=-0.915545387929058
ASE AT5G07670 2430139..2431988 score=-0.713314557107712
ASE AT5G07790 2483334..2486309 score=0.00661216020796029
ASE AT5G07910 2521588..2524180 score=-1.38640208616807
ASE AT5G07930 2530857..2532175 score=1.34237066766175
ASE AT5G07940 2533804..2540247 score=-0.625592238178991
ASE AT5G07970 2543960..2548679 score=-1.31564953290157
ASE AT5G07980 2549506..2554522 score=0.0970630730583002
ASE AT5G07990 2560418..2562995 score=1.13152679598628
ASE AT5G08000 2563573..2565450 score=-1.57264123030052
ASE AT5G08060 2580445..2582537 score=0.889886799462375
ASE AT5G08110 2594998..2600071 score=-0.699330842952211
ASE AT5G08130 2606348..2609588 score=-0.299650167480925
ASE AT5G08139 2616356..2617809 score=0.606180291642188
ASE AT5G08280 2663627..2665759 score=-0.287455159784434
ASE AT5G08340 2683836..2685563 score=1.74421063119845
ASE AT5G08380 2694744..2697693 score=-0.230865579371399
ASE AT5G08460 2733213..2735343 score=0.0339779150026539
ASE AT5G08470 2735947..2743030 score=-1.08223573479809
ASE AT5G08490 2745269..2747698 score=0.459010542309371
ASE AT5G08500 2748203..2751722 score=0.293364281473774
ASE AT5G08520 2755192..2758248 score=0.416030737563912
ASE AT5G08530 2759318..2761861 score=1.63352312155187
ASE AT5G08535 2762089..2763361 score=-0.926394715522033
ASE AT5G08540 2763860..2765532 score=1.99918822425099
ASE AT5G08550 2765758..2770259 score=-0.677437216079467
ASE AT5G08590 2783421..2786025 score=0.63309366808852
ASE AT5G08600 2786358..2789777 score=-0.81241276460999
ASE AT5G08660 2814535..2817971 score=0.399986099088424
ASE AT5G08740 2848557..2851411 score=0.477490665189508
ASE AT5G09330 2892475..2895345 score=1.87116493596855
ASE AT5G09340 2896677..2896890 score=-2.06348599939899
ASE AT5G09430 2932180..2933319 score=-0.719367032601877
ASE AT5G09440 2938475..2939404 score=1.4639578868523
ASE AT5G09450 2941811..2943542 score=0.208475709086470
ASE AT5G09470 2949265..2950464 score=-0.188165661822034
ASE AT5G09510 2955127..2956657 score=-1.03616612370589
ASE AT5G09550 2963811..2966536 score=0.742083523676776
ASE AT5G09570 2970685..2972088 score=-0.339943685360304
ASE AT5G09620 2983559..2985340 score=0.870269677800385
ASE AT5G09630 2985982..2987566 score=-0.504184219765697
ASE AT5G09660 2993494..2995650 score=0.770650029100277
ASE AT5G09670 2995949..2998830 score=0.141946783851950
ASE AT5G09690 3000892..3003224 score=0.875586050018534
ASE AT5G09700 3003791..3005096 score=-0.292099276779777
ASE AT5G09710 3007913..3010965 score=-0.327445423075314
ASE AT5G09720 3011792..3014363 score=-1.53644277514964
ASE AT5G09805 3047210..3047467 score=-0.0662259032352852
ASE AT5G09830 3057801..3058737 score=0.0508814128044534
ASE AT5G09860 3066723..3070909 score=-0.0116143573465740
ASE AT5G09880 3081553..3085239 score=1.78839679660423
ASE AT5G09995 3125118..3126295 score=-0.519533524926358
ASE AT5G10030 3137351..3140180 score=-0.808329608816924
ASE AT5G10090 3153728..3155722 score=-1.61183038075405
ASE AT5G10190 3199186..3201244 score=-0.109157955306352
ASE AT5G10200 3201556..3204337 score=-0.327894038425013
ASE AT5G10240 3212745..3216416 score=-1.01259541520930
ASE AT5G10250 3217064..3219330 score=-2.03259937384505
ASE AT5G10310 3241557..3242186 score=-0.669432972798409
ASE AT5G10340 3253887..3254999 score=-0.697044427826815
ASE AT5G10380 3267663..3268709 score=-0.702427997665355
ASE AT5G10410 3271961..3273309 score=-1.82290913785539
ASE AT5G10470 3290145..3297179 score=0.772636311877364
ASE AT5G10490 3300231..3304728 score=-0.083807157142379
ASE AT5G10500 3305334..3308076 score=-0.224382410416043
ASE AT5G10510 3316057..3319957 score=0.350598821040875
ASE AT5G10530 3325034..3326886 score=-0.180399555085495
ASE AT5G10560 3336359..3339332 score=0.108466721580143
ASE AT5G10570 3341414..3342920 score=0.64500925010585
ASE AT5G10580 3347542..3348691 score=0.482406164069811
ASE AT5G10600 3351063..3352736 score=-1.36253046676780
ASE AT5G10610 3353527..3354979 score=0.625958713297463
ASE AT5G10620 3355600..3356589 score=-0.811066331504083
ASE AT5G10625 3358815..3359750 score=-2.68234776774498
ASE AT5G10630 3360223..3364493 score=0.00116903268843576
ASE AT5G10660 3370515..3371842 score=0.100941086078976
ASE AT5G10690 3374479..3377417 score=0.851553541167503
ASE AT5G10700 3378232..3378851 score=0.853489491301385
ASE AT5G10710 3379142..3382744 score=0.0451978982949451
ASE AT5G10720 3386004..3390516 score=1.15561036302307
ASE AT5G10730 3390758..3393153 score=-0.0994883124901492
ASE AT5G10745 3396487..3397970 score=0.729328132729981
ASE AT5G10750 3398968..3400032 score=0.307392172873844
ASE AT5G10760 3400390..3402127 score=-0.465912034730077
ASE AT5G10770 3403279..3405411 score=0.366710273523631
ASE AT5G10790 3410531..3412560 score=-0.59702385595488
ASE AT5G10800 3412689..3418145 score=-0.915202401592682
ASE AT5G10810 3418761..3420257 score=0.58664978109803
ASE AT5G10820 3420898..3423172 score=1.53661880952284
ASE AT5G10830 3423679..3424624 score=-0.0835240230739042
ASE AT5G10840 3424734..3427857 score=0.155762770637828
ASE AT5G10850 3428158..3428705 score=-0.887053900568473
ASE AT5G10860 3428894..3430444 score=4.03621529770248
ASE AT5G10870 3430661..3432427 score=-0.1865623133775
ASE AT5G10880 3432805..3433833 score=0.0651919734058615
ASE AT5G10900 3436425..3439061 score=-1.24109767255576
ASE AT5G10920 3441757..3444008 score=-1.63198127261291
ASE AT5G10960 3464305..3465588 score=0.45597105287603
ASE AT5G11020 3486318..3489105 score=-1.11825718102634
ASE AT5G11040 3495301..3500861 score=-0.847259303091005
ASE AT5G11070 3516281..3516938 score=0.339882583091601
ASE AT5G11110 3536288..3541015 score=0.0189236204122469
ASE AT5G11130 3543615..3544643 score=-0.953337534236754
ASE AT5G11170 3553121..3556954 score=1.3639337930731
ASE AT5G11210 3571235..3574496 score=-0.12637519401605
ASE AT5G11220 3577052..3577951 score=-0.81302886124388
ASE AT5G11230 3580563..3581564 score=0.161098376582598
ASE AT5G11260 3593492..3594970 score=2.54097324890031
ASE AT5G11270 3595318..3597058 score=0.521606988180513
ASE AT5G11280 3597241..3598315 score=0.837609367900041
ASE AT5G11290 3599102..3600427 score=-0.720987993413974
ASE AT5G11300 3601659..3605207 score=-1.78508332484703
ASE AT5G11310 3606414..3608556 score=-0.212474509012713
ASE AT5G11330 3617293..3618842 score=-0.0494467426041121
ASE AT5G11380 3630001..3633369 score=0.162554390172309
ASE AT5G11470 3663384..3667012 score=-1.23412566509047
ASE AT5G11530 3695865..3701506 score=0.297696988581796
ASE AT5G11560 3709506..3713956 score=0.696430918075827
ASE AT5G11570 3715966..3718256 score=0.0369558835802127
ASE AT5G11580 3718854..3721246 score=0.545283028067572
ASE AT5G11590 3727585..3728634 score=-0.338667458565596
ASE AT5G11620 3739034..3740018 score=-1.00405471967298
ASE AT5G11680 3758869..3760822 score=0.427144515961646
ASE AT5G11690 3761380..3762288 score=-1.15925691155859
ASE AT5G11700 3762516..3771086 score=0.714025704980367
ASE AT5G11760 3789287..3790368 score=-0.603299792548497
ASE AT5G11790 3799564..3802691 score=-0.903172605162494
ASE AT5G11820 3810758..3811157 score=-0.242588249911671
ASE AT5G11840 3813651..3814768 score=1.14236965280873
ASE AT5G11850 3816476..3821033 score=-0.670497726211217
ASE AT5G11880 3827652..3829970 score=0.797128100265083
ASE AT5G11890 3831673..3832760 score=0.123002305010635
ASE AT5G11920 3839392..3842332 score=-0.754368083823111
ASE AT5G11940 3849298..3852361 score=-0.0118626223353173
ASE AT5G11980 3868693..3872170 score=-0.198631588507531
ASE AT5G12030 3884147..3884599 score=-1.39108553300376
ASE AT5G12080 3898111..3901481 score=1.05675803998766
ASE AT5G12090 3909914..3910828 score=-0.722086528513147
ASE AT5G12100 3911358..3914038 score=-0.380866572337956
ASE AT5G12120 3916049..3918596 score=-0.146132172265490
ASE AT5G12130 3919589..3922439 score=0.699769629221057
ASE AT5G12140 3922930..3924012 score=1.71583745920329
ASE AT5G12150 3924203..3930244 score=0.678372632732918
ASE AT5G12170 3931572..3934936 score=0.265790191795837
ASE AT5G12180 3937121..3939518 score=0.0345854425640109
ASE AT5G12200 3941551..3944745 score=2.12812807246278
ASE AT5G12260 3966375..3968780 score=-1.06460220251399
ASE AT5G12280 3972035..3973295 score=-1.41229526906464
ASE AT5G12290 3974291..3978143 score=-0.487711419041223
ASE AT5G12350 3995375..4000595 score=0.369529101792172
ASE AT5G12360 4000813..4002587 score=-1.26377271888677
ASE AT5G12370 4002952..4008722 score=0.0866969519190254
ASE AT5G12400 4013811..4020829 score=-0.921661169132136
ASE AT5G12430 4028059..4034071 score=0.811558259579562
ASE AT5G12890 4069618..4071190 score=-0.925049595031739
ASE AT5G12920 4077820..4082051 score=-1.67913267450854
ASE AT5G12980 4105415..4108172 score=0.463996229694943
ASE AT5G13090 4153640..4154638 score=0.8254203344278
ASE AT5G13210 4214598..4216546 score=-1.22482885153821
ASE AT5G13240 4225062..4227566 score=0.702865151930351
ASE AT5G13260 4243158..4246783 score=-0.847934849847871
ASE AT5G13290 4252889..4254422 score=-0.259321429942508
ASE AT5G13300 4255681..4262235 score=-0.682230098711157
ASE AT5G13360 4283481..4286179 score=-0.192882861044914
ASE AT5G13380 4289859..4292373 score=-2.04339975436640
ASE AT5G13390 4292865..4296626 score=-0.782331559972967
ASE AT5G13410 4299811..4301741 score=0.309288032566973
ASE AT5G13440 4308138..4310097 score=1.27300377005856
ASE AT5G13460 4315783..4318326 score=-1.35365991354348
ASE AT5G13550 4355279..4359525 score=-0.0832809536531032
ASE AT5G13560 4361302..4366425 score=-0.206910043870938
ASE AT5G13590 4374747..4378451 score=0.351302522409762
ASE AT5G13610 4383059..4384999 score=-0.978763916768879
ASE AT5G13630 4387460..4392215 score=2.92386910679412
ASE AT5G13655 4403106..4404205 score=-1.73080692298077
ASE AT5G13660 4404754..4406930 score=0.915233423115724
ASE AT5G13690 4415798..4420032 score=-0.448373393182997
ASE AT5G13720 4427776..4429011 score=-0.115949405532942
ASE AT5G13730 4429141..4430750 score=0.344655364727207
ASE AT5G13760 4442081..4444881 score=-1.06075581117973
ASE AT5G13850 4471331..4472810 score=-1.42576867513028
ASE AT5G13960 4501516..4506031 score=0.804047045411855
ASE AT5G13970 4506245..4507813 score=-1.26133223520655
ASE AT5G13980 4508528..4514393 score=0.417374441168669
ASE AT5G14080 4543155..4545215 score=0.0393941994612561
ASE AT5G14130 4558755..4560026 score=-0.377339226378534
ASE AT5G14160 4567348..4568391 score=-0.684554486467396
ASE AT5G14180 4571375..4574323 score=0.776343278719761
ASE AT5G14430 4652990..4655824 score=0.641685201782001
ASE AT5G14550 4691164..4693929 score=0.998916377887507
ASE AT5G14580 4697290..4703000 score=-0.0473172965853523
ASE AT5G14610 4710567..4715038 score=-1.33934648875700
ASE AT5G14620 4715290..4718669 score=1.50448302817134
ASE AT5G14650 4724579..4726488 score=-0.0334279640122742
ASE AT5G14660 4726697..4728709 score=0.59820408673139
ASE AT5G14680 4731003..4733069 score=-1.15674643298316
ASE AT5G14720 4748036..4753513 score=0.0586916319699563
ASE AT5G14740 4758020..4762539 score=1.27718931473535
ASE AT5G14760 4768463..4772094 score=-0.810174569557436
ASE AT5G14770 4772896..4775622 score=0.585837009630171
ASE AT5G14790 4782962..4785773 score=0.259129258232694
ASE AT5G14860 4805904..4807646 score=-2.08939114500213
ASE AT5G14870 4808102..4810883 score=-1.05046087462181
ASE AT5G14920 4826548..4827910 score=1.14181710652497
ASE AT5G14930 4828725..4830758 score=-0.183085649566339
ASE AT5G14950 4837337..4841856 score=-1.29540427872673
ASE AT5G14960 4843944..4846338 score=0.743037341502664
ASE AT5G14970 4847298..4848712 score=0.431511167419174
ASE AT5G14990 4850785..4852975 score=-1.78860330469768
ASE AT5G15010 4857270..4858873 score=-0.736698861162
ASE AT5G15020 4859195..4866015 score=1.30523652767854
ASE AT5G15080 4886243..4888615 score=-0.148181161162492
ASE AT5G15120 4898807..4900379 score=0.128983183689137
ASE AT5G15280 4962299..4966090 score=-0.314724179402094
ASE AT5G15290 4967116..4967830 score=-0.325869228285597
ASE AT5G15300 4968193..4970025 score=-2.16243796373399
ASE AT5G15320 4977555..4978872 score=2.10499579019536
ASE AT5G15340 4982364..4984129 score=-0.854600431581448
ASE AT5G15390 4995186..4997349 score=-0.358788977376304
ASE AT5G15400 4997645..5003102 score=-0.00822910548821131
ASE AT5G15410 5003363..5006880 score=-0.434964341434922
ASE AT5G15430 5009896..5011649 score=-0.754621921756016
ASE AT5G15450 5014295..5018308 score=-0.423874497619721
ASE AT5G15470 5021028..5024637 score=-0.0143458610977933
ASE AT5G15480 5025960..5027135 score=-0.716452287481759
ASE AT5G15490 5027697..5030160 score=-0.38478830090949
ASE AT5G15500 5031729..5033452 score=-1.79879130231425
ASE AT5G15510 5034133..5036732 score=-0.305843708072738
ASE AT5G15520 5037213..5038126 score=-0.920274444807947
ASE AT5G15540 5047692..5057380 score=-1.18319942332673
ASE AT5G15570 5066855..5067844 score=-0.495757204921829
ASE AT5G15580 5068331..5072413 score=0.614114630999638
ASE AT5G15610 5079532..5082072 score=-0.0225667899036046
ASE AT5G15620 5082501..5083944 score=-0.0781120637584812
ASE AT5G15640 5087409..5089987 score=-0.614178536900883
ASE AT5G15700 5115304..5121808 score=-2.27710955576629
ASE AT5G15730 5130526..5133151 score=1.03176475051641
ASE AT5G15740 5134592..5137534 score=-1.53161872692838
ASE AT5G15750 5141158..5142828 score=-0.35532291223216
ASE AT5G15760 5143073..5144005 score=-2.56460961299585
ASE AT5G15780 5144780..5146325 score=1.42539034068513
ASE AT5G15790 5148760..5151216 score=-0.202949048571145
ASE AT5G15800 5151457..5153908 score=0.00945263599589272
ASE AT5G15880 5185823..5187514 score=-0.297743285227963
ASE AT5G15890 5187726..5189305 score=-0.533039636955407
ASE AT5G15900 5189593..5192060 score=0.0209387917658918
ASE AT5G15920 5195703..5199531 score=-0.0439983081470404
ASE AT5G15950 5206127..5207887 score=1.25642860668085
ASE AT5G15980 5213161..5215566 score=0.137192233167276
ASE AT5G16010 5228028..5229049 score=0.496147539772434
ASE AT5G16020 5229692..5232194 score=0.364355284440591
ASE AT5G16080 5252424..5253595 score=-0.228270301156174
ASE AT5G16090 5256005..5257203 score=-1.39611231246771
ASE AT5G16100 5258618..5259688 score=-0.626950126821017
ASE AT5G16110 5260709..5262785 score=0.472242782514945
ASE AT5G16170 5277971..5279691 score=-1.95215076244253
ASE AT5G16180 5279978..5282655 score=0.665327241525789
ASE AT5G16190 5283635..5286107 score=0.260388435225788
ASE AT5G16210 5290923..5297959 score=-0.712151866838905
ASE AT5G16220 5298353..5300583 score=-0.274362887909112
ASE AT5G16230 5303359..5305880 score=-0.133325173562809
ASE AT5G16240 5306820..5309861 score=-3.03630934874949
ASE AT5G16250 5310134..5310937 score=-0.0235906256843717
ASE AT5G16270 5316420..5322656 score=-0.334618833337635
ASE AT5G16290 5333796..5337602 score=-0.239504029100439
ASE AT5G16320 5344520..5345920 score=-0.98858512239369
ASE AT5G16350 5352675..5354951 score=-1.35740250250886
ASE AT5G16360 5355142..5356283 score=-2.50373210738431
ASE AT5G16370 5356676..5358097 score=-2.44739834754306
ASE AT5G16380 5359392..5360668 score=0.0807996465996256
ASE AT5G16400 5363733..5365224 score=-0.197087705225442
ASE AT5G16530 5400811..5402428 score=-0.491906419660138
ASE AT5G16590 5431691..5434033 score=0.553808553866939
ASE AT5G16600 5438348..5440211 score=-1.41787554928297
ASE AT5G16630 5454875..5459583 score=-0.567690801844153
ASE AT5G16720 5494307..5496770 score=-1.74628560620955
ASE AT5G16730 5497644..5500788 score=0.792943451258032
ASE AT5G16770 5514901..5516741 score=-1.41083859375838
ASE AT5G16820 5530284..5532725 score=-0.0751277412822513
ASE AT5G16830 5532980..5535112 score=-0.147517852365534
ASE AT5G16850 5538265..5543470 score=1.32580093615912
ASE AT5G16860 5543850..5546365 score=-0.770355149212321
ASE AT5G16890 5551633..5554895 score=0.116811017609367
ASE AT5G16900 5555426..5559680 score=-0.00256931909851115
ASE AT5G16930 5568398..5571409 score=-0.193782756229388
ASE AT5G16950 5572584..5572990 score=0.79731260450669
ASE AT5G17000 5584815..5586960 score=-1.96991981542696
ASE AT5G17010 5587404..5592401 score=-1.6919007330347
ASE AT5G17090 5621295..5622447 score=-0.472929638435635
ASE AT5G17100 5623069..5624772 score=-0.997953877399566
ASE AT5G17120 5628583..5629214 score=-1.10044291225995
ASE AT5G17150 5638873..5639564 score=-0.0560317400551712
ASE AT5G17165 5643140..5647708 score=0.0110101378025820
ASE AT5G17170 5649216..5651135 score=0.860716045325153
ASE AT5G17180 5651440..5651692 score=-1.82405367016847
ASE AT5G17190 5652300..5652936 score=2.67553367858561
ASE AT5G17200 5653639..5655212 score=-0.58894479488936
ASE AT5G17220 5658526..5659309 score=-0.375767057993919
ASE AT5G17230 5659734..5662682 score=-1.52324729765521
ASE AT5G17240 5666907..5668731 score=-1.37151464859274
ASE AT5G17250 5668973..5673459 score=-1.57281079833414
ASE AT5G17260 5675373..5677795 score=0.611695832446574
ASE AT5G17270 5680010..5685552 score=-0.930824074786715
ASE AT5G17290 5686960..5689835 score=-0.603524266152763
ASE AT5G17300 5690304..5692841 score=-1.02567512777828
ASE AT5G17330 5711054..5714895 score=2.68675656199238
ASE AT5G17360 5720383..5721612 score=-0.553257872022507
ASE AT5G17370 5721830..5724658 score=-0.934417986325624
ASE AT5G17380 5724828..5726721 score=0.904090918195586
ASE AT5G17390 5727692..5728642 score=0.146693500102885
ASE AT5G17400 5728834..5730318 score=0.177727774971525
ASE AT5G17410 5730643..5736370 score=-0.319487164423520
ASE AT5G17420 5736734..5741447 score=-0.44684911072999
ASE AT5G17460 5757130..5759602 score=-1.92069502380934
ASE AT5G17470 5760994..5761282 score=0.373961370954796
ASE AT5G17480 5762701..5762913 score=0.621187197900221
ASE AT5G17490 5764111..5766065 score=-1.30581074927752
ASE AT5G17540 5782149..5783671 score=-0.269557139747171
ASE AT5G17560 5788461..5789885 score=1.39839341608104
ASE AT5G17620 5805757..5808462 score=0.423932052965346
ASE AT5G17680 5823047..5827106 score=0.123520666822482
ASE AT5G17700 5830605..5833817 score=0.823310165094683
ASE AT5G17750 5858757..5860004 score=1.89545666409382
ASE AT5G17780 5867331..5868982 score=0.0407256429561492
ASE AT5G17850 5899290..5900850 score=-0.364393981387852
ASE AT5G17880 5908892..5913053 score=-0.170109876319856
ASE AT5G17890 5916979..5923278 score=-0.828468238829535
ASE AT5G17910 5927879..5932539 score=-0.0775131791194166
ASE AT5G17930 5940022..5944369 score=0.112093130838280
ASE AT5G17980 5953628..5956713 score=0.856875318258146
ASE AT5G17990 5957269..5959841 score=-0.0604500282210759
ASE AT5G18070 5981005..5982891 score=0.166488963238764
ASE AT5G18110 5988948..5990644 score=-0.224642315198196
ASE AT5G18130 5995522..5997340 score=0.897670685574831
ASE AT5G18160 6002761..6003841 score=0.268972696159080
ASE AT5G18230 6021454..6027149 score=0.954034600487837
ASE AT5G18290 6055200..6056572 score=-1.82595952273300
ASE AT5G18300 6057887..6058187 score=-0.00575869009196188
ASE AT5G18320 6064455..6066176 score=-0.301999312320189
ASE AT5G18330 6068500..6070004 score=-0.392314112442440
ASE AT5G18340 6070662..6072096 score=-0.110675344605818
ASE AT5G18350 6074582..6078547 score=-0.325379938839745
ASE AT5G18390 6090986..6092440 score=0.113640106740180
ASE AT5G18450 6116131..6116988 score=-2.03161465725973
ASE AT5G18500 6138502..6141573 score=0.473570347346613
ASE AT5G18610 6192749..6195338 score=-0.187851010529389
ASE AT5G18620 6195943..6202091 score=0.77579635770134
ASE AT5G18630 6202625..6205595 score=-0.136105137847659
ASE AT5G18640 6213553..6215713 score=0.451673472044107
ASE AT5G18840 6282964..6286664 score=-0.780206539304726
ASE AT5G18870 6298420..6300077 score=0.618424448023808
ASE AT5G18880 6300607..6301401 score=-0.617500754212382
ASE AT5G18910 6306855..6309385 score=-0.539179100245438
ASE AT5G18920 6310118..6310818 score=-0.491217534437108
ASE AT5G18950 6328485..6329904 score=-0.585379359521193
ASE AT5G18970 6333229..6334600 score=0.191509502800124
ASE AT5G18980 6334945..6338080 score=-0.226241661349119
ASE AT5G18990 6340107..6341538 score=-0.84120480422801
ASE AT5G19010 6344825..6348190 score=-0.124669471401638
ASE AT5G19020 6352797..6357024 score=0.515842360644685
ASE AT5G19040 6361876..6363355 score=-1.25550009658538
ASE AT5G19050 6369292..6371848 score=0.596365779180552
ASE AT5G19080 6378331..6380582 score=-1.39388361552700
ASE AT5G19100 6408259..6409393 score=0.369282986677476
ASE AT5G19170 6445463..6447384 score=-0.177977919669885
ASE AT5G19180 6453362..6455897 score=1.12820539413627
ASE AT5G19200 6458958..6460680 score=-0.798331788145522
ASE AT5G19210 6461441..6463772 score=-0.354709868720706
ASE AT5G19220 6463881..6466708 score=0.265533514079190
ASE AT5G19230 6467995..6468377 score=0.249406141210941
ASE AT5G19290 6494061..6495204 score=0.0803686764373225
ASE AT5G19310 6498824..6503401 score=-0.084528485980269
ASE AT5G19400 6540002..6544985 score=0.47253094022178
ASE AT5G19410 6545240..6547092 score=-0.458497154702922
ASE AT5G19430 6553845..6555768 score=-0.543628198390882
ASE AT5G19470 6566368..6568745 score=0.00408102473596958
ASE AT5G19473 6569187..6570815 score=-1.48591595019102
ASE AT5G19485 6573662..6576318 score=-0.667156568644351
ASE AT5G19510 6581993..6583215 score=2.95605569659463
ASE AT5G19900 6728181..6730021 score=-0.355118656891464
ASE AT5G19920 6733315..6737343 score=1.33077490465852
ASE AT5G19940 6739622..6740635 score=2.12077168770916
ASE AT5G19950 6741024..6743757 score=-0.787805601749169
ASE AT5G19960 6743933..6746290 score=-0.672660845620407
ASE AT5G19990 6752024..6754066 score=0.784775886050315
ASE AT5G20050 6774304..6775814 score=0.877419333132232
ASE AT5G20060 6776343..6779569 score=0.168529384667294
ASE AT5G20070 6779866..6782387 score=-0.406005276909539
ASE AT5G20110 6791556..6793320 score=-0.0948084480648671
ASE AT5G20120 6795384..6797123 score=-0.30739593593099
ASE AT5G20190 6814098..6815106 score=0.972431684418006
ASE AT5G20200 6816719..6821727 score=-0.993611938343
ASE AT5G20260 6836838..6837871 score=-1.36104877515159
ASE AT5G20290 6851595..6853047 score=-0.522412398023803
ASE AT5G20320 6859236..6869214 score=-0.694072121053734
ASE AT5G20330 6871625..6872932 score=-1.50784897806983
ASE AT5G20340 6874797..6875812 score=-1.99005573863548
ASE AT5G20360 6882146..6884607 score=-0.197468928856289
ASE AT5G20370 6886966..6887277 score=-0.547810368449889
ASE AT5G20380 6887807..6892342 score=-1.62396290529981
ASE AT5G20390 6892898..6894004 score=0.198287659148083
ASE AT5G20410 6896802..6898740 score=-0.621061730368686
ASE AT5G20420 6899025..6903247 score=-0.472152649242208
ASE AT5G20440 6908923..6909760 score=-1.43827875284004
ASE AT5G20450 6910903..6913252 score=-1.48145816506195
ASE AT5G20470 6916418..6920110 score=-0.118770123868711
ASE AT5G20600 6966342..6967989 score=-0.0393160099776334
ASE AT5G20635 6979237..6981715 score=-0.163089540189903
ASE AT5G20650 6985457..6985901 score=0.318110294899430
ASE AT5G20700 7006011..7007035 score=-0.0809170491755309
ASE AT5G20710 7010632..7014063 score=-0.801100660583433
ASE AT5G20730 7016642..7022008 score=0.361429718421278
ASE AT5G20740 7025769..7026445 score=-0.891953762540669
ASE AT5G20750 7027894..7031137 score=-1.22622360883652
ASE AT5G20790 7040067..7040593 score=-0.24133577279074
ASE AT5G20810 7043909..7045637 score=-0.295888634426934
ASE AT5G20830 7050244..7054028 score=-0.464773414959927
ASE AT5G20840 7061183..7068940 score=-0.0614396197209006
ASE AT5G20860 7076936..7079040 score=-0.948327157361723
ASE AT5G20885 7084013..7084672 score=-0.82797869373781
ASE AT5G20890 7086729..7090022 score=-1.65937727015088
ASE AT5G20940 7104028..7106687 score=0.380156361877616
ASE AT5G20950 7107524..7111254 score=0.843740613656594
ASE AT5G20960 7116795..7122620 score=1.10941276204955
ASE AT5G21030 7139940..7144233 score=-1.10277875583406
ASE AT5G21040 7144997..7147084 score=-0.724495592691808
ASE AT5G21050 7147891..7148923 score=0.150080520540849
ASE AT5G21080 7158075..7162834 score=1.22855897494508
ASE AT5G21090 7164785..7167216 score=0.364413501575839
ASE AT5G21125 7185078..7185404 score=-0.159454177531323
ASE AT5G21160 7198921..7204066 score=-0.380177104518161
ASE AT5G21222 7208701..7213847 score=-0.0215013173944903
ASE AT5G21326 7217361..7221952 score=0.365112869694125
ASE AT5G21930 7243038..7249101 score=0.662640538326876
ASE AT5G21950 7254091..7255844 score=0.276671400355888
ASE AT5G21990 7273192..7276446 score=-0.0859475668364705
ASE AT5G22040 7297032..7298998 score=-0.000764311426919182
ASE AT5G22060 7303704..7305755 score=0.200843728401729
ASE AT5G22070 7307985..7310324 score=-0.92863307324401
ASE AT5G22090 7314741..7316586 score=1.55661649781081
ASE AT5G22100 7328963..7330776 score=-0.122229782291601
ASE AT5G22120 7334405..7336801 score=-2.13040547210781
ASE AT5G22130 7337165..7340011 score=-1.28666794971682
ASE AT5G22140 7340132..7341875 score=-0.198334772268332
ASE AT5G22150 7342589..7345867 score=1.17735817164967
ASE AT5G22160 7346989..7349191 score=-1.40022203014176
ASE AT5G22180 7353091..7353674 score=-0.127683978235964
ASE AT5G22250 7365769..7366708 score=-1.20741761339096
ASE AT5G22290 7376028..7377598 score=-0.860942798546554
ASE AT5G22300 7379463..7381742 score=-1.07157136563829
ASE AT5G22310 7383752..7385664 score=-1.02672075566458
ASE AT5G22355 7401701..7403721 score=-0.67269488601534
ASE AT5G22360 7404149..7405701 score=2.60961178879771
ASE AT5G22400 7422804..7425416 score=-0.00601873238216287
ASE AT5G22420 7429912..7432518 score=-1.18453572727308
ASE AT5G22430 7433782..7434715 score=-1.78548280963656
ASE AT5G22440 7435111..7436670 score=0.671659651941107
ASE AT5G22450 7437189..7442894 score=0.0604147801447830
ASE AT5G22470 7447194..7450950 score=0.17400496452029
ASE AT5G22490 7458951..7461015 score=0.0220785914454442
ASE AT5G22500 7470510..7474060 score=1.74333228084980
ASE AT5G22510 7474817..7477912 score=2.9221431757886
ASE AT5G22520 7478928..7479386 score=0.0186236477883388
ASE AT5G22530 7480541..7480941 score=-0.420990654571752
ASE AT5G22540 7481626..7482795 score=-0.477316663698897
ASE AT5G22555 7489450..7490328 score=-0.549364552943848
ASE AT5G22560 7491471..7493087 score=-0.593345241788104
ASE AT5G22570 7495624..7496719 score=-1.84468664599144
ASE AT5G22590 7504792..7505740 score=-1.12979097446558
ASE AT5G22600 7510821..7511602 score=-1.13195625337271
ASE AT5G22610 7515213..7516818 score=-0.33793827348419
ASE AT5G22620 7517867..7520206 score=0.0432087469304188
ASE AT5G22820 7623453..7626934 score=0.32353241640344
ASE AT5G22860 7639398..7642965 score=0.883923240608169
ASE AT5G22875 7650647..7651731 score=-1.12923981063687
ASE AT5G22900 7657244..7659822 score=-0.472048095509794
ASE AT5G22910 7660983..7663769 score=-0.59403097445101
ASE AT5G22940 7677044..7679099 score=1.80893034815328
ASE AT5G22970 7686412..7686767 score=0.322415950945292
ASE AT5G22980 7688099..7690455 score=-0.912794455176021
ASE AT5G22990 7691528..7692450 score=-0.153600321717813
ASE AT5G23010 7703172..7706778 score=-0.592518157577076
ASE AT5G23020 7718121..7721778 score=-1.67008439393224
ASE AT5G23050 7731276..7735401 score=0.421569720692578
ASE AT5G23060 7736620..7738491 score=1.61745968846657
ASE AT5G23070 7741935..7742850 score=0.159493016340821
ASE AT5G23080 7742996..7748863 score=0.0477410930140867
ASE AT5G23090 7749153..7750489 score=-0.255374535224158
ASE AT5G23100 7753441..7754593 score=0.639230100090423
ASE AT5G23150 7785849..7792441 score=-0.278192037947952
ASE AT5G23190 7803167..7805806 score=-0.894922002179678
ASE AT5G23200 7807180..7808995 score=-0.0711287769790042
ASE AT5G23210 7810758..7814990 score=0.160995198718929
ASE AT5G23250 7830364..7832801 score=-0.90444060703238
ASE AT5G23260 7836447..7838428 score=1.22629591630311
ASE AT5G23270 7838935..7840937 score=-0.849118854952928
ASE AT5G23280 7843097..7844244 score=-1.1597226210834
ASE AT5G23400 7880513..7882571 score=-0.580446290483281
ASE AT5G23405 7883059..7884332 score=-1.47065014585541
ASE AT5G23420 7888654..7890048 score=-0.580756693606701
ASE AT5G23450 7904785..7909553 score=0.823397462100933
ASE AT5G23460 7912762..7913461 score=-1.50578544287292
ASE AT5G23530 7933000..7934301 score=-0.387459492755081
ASE AT5G23570 7943143..7945977 score=-0.323437374539913
ASE AT5G23575 7946357..7950154 score=-0.796780691016588
ASE AT5G23580 7950311..7952471 score=-0.532110916066681
ASE AT5G23600 7955991..7956571 score=0.830019538993401
ASE AT5G23630 7960499..7967634 score=0.458330182861847
ASE AT5G23660 7971659..7973799 score=1.53346293209074
ASE AT5G23700 7992848..7996388 score=-0.831367323676149
ASE AT5G23720 7998230..8002775 score=-0.362229105666597
ASE AT5G23730 8005264..8006531 score=0.287681018430342
ASE AT5G23740 8008062..8009425 score=0.112142637531406
ASE AT5G23770 8014534..8016122 score=-1.74280345155687
ASE AT5G23810 8028398..8030786 score=-0.759528114218734
ASE AT5G23840 8036172..8036898 score=-0.411231534745944
ASE AT5G23850 8038066..8040849 score=-0.308431969048156
ASE AT5G23860 8042938..8044729 score=0.879543197793204
ASE AT5G23880 8052543..8058317 score=-0.294852305567234
ASE AT5G23900 8064048..8065045 score=0.8241034848621
ASE AT5G23930 8074686..8075959 score=0.097077750070189
ASE AT5G23990 8105989..8108509 score=-0.442753478175315
ASE AT5G24140 8164492..8167599 score=-0.627058009609186
ASE AT5G24150 8172418..8175326 score=-0.485944515793749
ASE AT5G24160 8183106..8186605 score=0.997221332725175
ASE AT5G24170 8189580..8191378 score=-0.820679199953666
ASE AT5G24190 8199780..8200749 score=-0.490743063137142
ASE AT5G24200 8203364..8205700 score=-0.474159562006912
ASE AT5G24210 8217816..8219585 score=0.619564350266133
ASE AT5G24230 8229210..8230870 score=0.166713055193316
ASE AT5G24240 8231122..8233090 score=-0.98967354530577
ASE AT5G24313 8276813..8277316 score=-0.905493671671431
ASE AT5G24314 8278768..8279085 score=-1.00328535962395
ASE AT5G24318 8282187..8283740 score=-1.02656492582272
ASE AT5G24320 8284873..8287596 score=0.277783126935444
ASE AT5G24350 8301137..8310793 score=-0.0708967318413229
ASE AT5G24355 8314908..8315232 score=-0.215621048547958
ASE AT5G24360 8316445..8319890 score=-0.530601823208394
ASE AT5G24380 8323949..8326572 score=-0.356374958866339
ASE AT5G24390 8326785..8329392 score=-0.0142265342816994
ASE AT5G24420 8336728..8337860 score=-0.658480204559707
ASE AT5G24430 8339262..8342964 score=-0.672618112260214
ASE AT5G24440 8345433..8347751 score=-0.178715013604884
ASE AT5G24450 8348337..8353178 score=-0.71641317381792
ASE AT5G24460 8354761..8355789 score=-0.245355434891058
ASE AT5G24470 8355975..8358849 score=0.255787348101812
ASE AT5G24480 8363943..8364958 score=-0.0113537885216726
ASE AT5G24500 8367530..8368717 score=-0.474344314391048
ASE AT5G24580 8410281..8411952 score=-0.148925389496781
ASE AT5G24600 8421680..8423446 score=-0.545902381715014
ASE AT5G24670 8448272..8451166 score=1.19542581411078
ASE AT5G24680 8453661..8455420 score=0.413952960016989
ASE AT5G24710 8458908..8468155 score=-0.141655513780772
ASE AT5G24740 8470006..8489647 score=-0.685835133373576
ASE AT5G24770 8500511..8502166 score=-0.941510521652737
ASE AT5G24780 8507610..8508933 score=-1.51660534876771
ASE AT5G24790 8512077..8513137 score=0.209110123219794
ASE AT5G24860 8541871..8542416 score=0.449608894405001
ASE AT5G24920 8584779..8585195 score=0.0605605909201517
ASE AT5G24940 8591422..8593583 score=-0.531280309119406
ASE AT5G24950 8595268..8597702 score=-1.01457174401056
ASE AT5G25040 8622020..8624152 score=-1.37680082819224
ASE AT5G25070 8641183..8643449 score=-0.261965268051253
ASE AT5G25090 8647214..8647760 score=0.981434356505312
ASE AT5G25100 8648263..8651118 score=0.110178535061429
ASE AT5G25110 8657720..8659200 score=0.310248770377332
ASE AT5G25130 8668310..8670012 score=0.104921046053222
ASE AT5G25220 8736082..8738494 score=0.37387156787062
ASE AT5G25240 8746792..8747069 score=-0.329794457197598
ASE AT5G25250 8749749..8751587 score=-0.47349089260107
ASE AT5G25260 8752721..8754345 score=0.841395531148272
ASE AT5G25265 8754588..8756840 score=0.364212624322047
ASE AT5G25270 8757611..8761968 score=0.505580696087506
ASE AT5G25300 8780253..8782790 score=-1.77176230836319
ASE AT5G25310 8786200..8787334 score=-0.615466270385846
ASE AT5G25320 8787445..8789508 score=-1.06988636461887
ASE AT5G25330 8791529..8792747 score=-2.14205600533141
ASE AT5G25340 8793048..8794208 score=-1.03827999535718
ASE AT5G25370 8804256..8807485 score=0.346003555271596
ASE AT5G25410 8831972..8833436 score=-1.29808566754469
ASE AT5G25415 8834225..8836989 score=-0.832639979118379
ASE AT5G25420 8838735..8841740 score=-1.14996868156750
ASE AT5G25425 8848655..8848963 score=-1.63422229080190
ASE AT5G25430 8851304..8854213 score=-0.404900179150428
ASE AT5G25460 8863456..8865590 score=3.45707234275075
ASE AT5G25470 8865908..8867651 score=-1.40993445446404
ASE AT5G25475 8867832..8869421 score=-0.420435698811967
ASE AT5G25490 8876478..8877701 score=0.561382862305453
ASE AT5G25520 8885091..8889558 score=-0.363694137911833
ASE AT5G25580 8903524..8906268 score=-0.831005239229188
ASE AT5G25590 8906640..8909734 score=-0.432513989279415
ASE AT5G25600 8912975..8913960 score=-0.461420386312832
ASE AT5G25610 8914247..8916778 score=-1.57805857724421
ASE AT5G25630 8947711..8949473 score=0.0158957539783690
ASE AT5G25760 8968129..8969165 score=0.254947151688239
ASE AT5G25800 8979655..8982786 score=-1.50768164990492
ASE AT5G25820 8997231..9000302 score=-0.726586400466461
ASE AT5G25830 9004432..9005460 score=0.199254775974534
ASE AT5G25840 9010732..9011483 score=1.44190158688268
ASE AT5G25860 9016952..9018379 score=-0.255052746304873
ASE AT5G25890 9033431..9034782 score=0.828672804446065
ASE AT5G25900 9036046..9038218 score=0.474313758671103
ASE AT5G25910 9039043..9041288 score=-0.417491756563308
ASE AT5G25950 9058018..9059715 score=-0.530139845463696
ASE AT5G25960 9062960..9064933 score=0.0641220026060604
ASE AT5G25970 9066361..9067872 score=0.762645239965232
ASE AT5G25980 9072780..9075620 score=-0.0913209885568683
ASE AT5G26100 9117327..9117790 score=-0.0420359011663885
ASE AT5G26150 9137482..9140069 score=0.369140636440565
ASE AT5G26160 9142947..9146474 score=-0.427749964044726
ASE AT5G26190 9153644..9155256 score=-0.0915611166107795
ASE AT5G26210 9158417..9160323 score=-1.04843798608425
ASE AT5G26240 9189544..9194698 score=-0.309007521969008
ASE AT5G26250 9196784..9198740 score=-1.02519236579652
ASE AT5G26260 9200461..9202355 score=0.781986769758997
ASE AT5G26270 9206555..9207423 score=4.3232259024919
ASE AT5G26310 9234680..9236358 score=0.661286703992642
ASE AT5G26330 9241618..9242687 score=-0.396542700382782
ASE AT5G26340 9243526..9247044 score=0.0351831815820094
ASE AT5G26360 9255133..9258948 score=-1.57820102177556
ASE AT5G26580 9393136..9394018 score=-0.414082283421134
ASE AT5G26594 9269301..9270201 score=-0.285779863959382
ASE AT5G26600 9377410..9379701 score=0.230898958656205
ASE AT5G26680 9312166..9315326 score=0.597068198815908
ASE AT5G26700 9308447..9309537 score=-0.389223280829314
ASE AT5G26720 9304110..9304660 score=0.246615724808727
ASE AT5G26742 9285118..9288971 score=-0.633564256620803
ASE AT5G26780 9418215..9422120 score=-0.0177610646879162
ASE AT5G26790 9423094..9423529 score=-0.319943553452942
ASE AT5G26810 9431009..9432649 score=-0.325078955743017
ASE AT5G26820 9433616..9436984 score=2.03035007350143
ASE AT5G26830 9437324..9441703 score=0.506514429376139
ASE AT5G26850 9445462..9450702 score=0.301338562356078
ASE AT5G26860 9451093..9456956 score=-0.468417176110122
ASE AT5G26880 9457844..9459210 score=1.70670157495656
ASE AT5G26910 9466004..9470383 score=-0.300414992024579
ASE AT5G26920 9475850..9478563 score=-0.443700627062659
ASE AT5G26940 9480734..9482607 score=-0.826860213773809
ASE AT5G26960 9484758..9486075 score=-0.115867301283094
ASE AT5G26980 9488314..9490774 score=-0.503249301379834
ASE AT5G26990 9491153..9493847 score=-0.132345793508158
ASE AT5G27000 9498100..9503101 score=-0.976310450098822
ASE AT5G27010 9503349..9507522 score=-1.12957524598006
ASE AT5G27030 9508899..9515356 score=-0.988384316666638
ASE AT5G27060 9522833..9525315 score=-0.753429723560194
ASE AT5G27230 9584178..9587977 score=-0.0505312975429675
ASE AT5G27280 9617521..9618352 score=0.87289237444073
ASE AT5G27290 9618524..9620509 score=-0.892379984421189
ASE AT5G27300 9620808..9624152 score=0.907206482064383
ASE AT5G27340 9635940..9636840 score=-0.554465971056472
ASE AT5G27360 9657020..9662397 score=-1.57305505710452
ASE AT5G27370 9667328..9667850 score=-0.333249630225243
ASE AT5G27380 9668029..9670798 score=1.02867975988568
ASE AT5G27390 9674657..9676116 score=0.185328535371947
ASE AT5G27395 9671536..9674217 score=-0.612799997135348
ASE AT5G27410 9678755..9682864 score=-0.0987152230279693
ASE AT5G27420 9684112..9685334 score=-0.421980897662954
ASE AT5G27430 9687470..9689386 score=-1.29581588116950
ASE AT5G27440 9689501..9690300 score=-0.917005984808378
ASE AT5G27460 9693367..9694811 score=-0.875444510807312
ASE AT5G27470 9695028..9697329 score=0.169777593130497
ASE AT5G27510 9713187..9714050 score=-0.103418586694220
ASE AT5G27520 9714476..9716305 score=0.338110866781008
ASE AT5G27530 9717515..9721022 score=-1.41701231003277
ASE AT5G27606 9752106..9753317 score=0.300044221255369
ASE AT5G27610 9764128..9769854 score=-1.26676326733748
ASE AT5G27620 9771350..9774830 score=-1.09033965032583
ASE AT5G27630 9776097..9780769 score=-0.669311363098754
ASE AT5G27640 9781041..9785268 score=0.823298604323087
ASE AT5G27670 9792716..9793415 score=0.288922345352918
ASE AT5G27680 9793870..9798934 score=0.410275819346956
ASE AT5G27690 9803826..9805101 score=-1.18406853275744
ASE AT5G27710 9813002..9815336 score=-0.349112148483111
ASE AT5G27740 9823688..9827016 score=0.184440228762908
ASE AT5G27750 9828288..9830136 score=-0.546062501878148
ASE AT5G27790 9841407..9841804 score=1.38685401661681
ASE AT5G27800 9842511..9843777 score=-1.0049794391136
ASE AT5G27820 9859849..9861038 score=-0.175777904370994
ASE AT5G27830 9861291..9862855 score=0.122168282541651
ASE AT5G27870 9879149..9881789 score=-0.791208970975296
ASE AT5G27880 9885971..9886723 score=-0.93646571247814
ASE AT5G27890 9903652..9905823 score=0.286883381613489
ASE AT5G27920 9942046..9944721 score=0.357290151407678
ASE AT5G27930 9958113..9961244 score=0.0930317357600436
ASE AT5G27950 9984173..9987896 score=0.331296936526502
ASE AT5G28020 10026252..10027989 score=0.639155118562815
ASE AT5G28030 10030439..10032284 score=-0.920157485612177
ASE AT5G28040 10037567..10038960 score=-0.0575691947574278
ASE AT5G28050 10043937..10045901 score=3.06263128392299
ASE AT5G28080 10090204..10092371 score=-0.358970920262727
ASE AT5G28090 10101078..10102227 score=-0.968076960858676
ASE AT5G28140 10115583..10116570 score=-1.10205782242657
ASE AT5G28150 10135534..10136896 score=-0.136463593873657
ASE AT5G28190 10167940..10170673 score=-2.04865238271900
ASE AT5G28250 10219130..10224566 score=-0.0125741069022059
ASE AT5G28295 10283314..10283728 score=-0.879992857328287
ASE AT5G28490 10454398..10455076 score=1.10482124690783
ASE AT5G28510 10481079..10484012 score=-1.27694014696233
ASE AT5G28550 10557728..10559694 score=-1.14554333458378
ASE AT5G28570 10574643..10575122 score=0.700102195800664
ASE AT5G28590 10579509..10581516 score=-1.00464982824095
ASE AT5G28620 10612544..10612931 score=0.468981050702965
ASE AT5G28823 10838022..10839811 score=-1.49832684755381
ASE AT5G28850 10876836..10881336 score=-1.112050520101
ASE AT5G28860 10883488..10884238 score=-1.06142012038091
ASE AT5G28885 10896792..10897725 score=0.00451818954239144
ASE AT5G28890 10904199..10904532 score=1.25811204087733
ASE AT5G28910 10930605..10932855 score=-0.306289129376809
ASE AT5G28920 10940197..10943345 score=0.177132369031961
ASE AT5G28930 10969327..10972455 score=-0.331738714492309
ASE AT5G28940 10985323..10987463 score=0.318928181075734
ASE AT5G29020 11041954..11046462 score=-2.02344621350975
ASE AT5G29070 11132201..11133404 score=-0.388321337790206
ASE AT5G30510 11636313..11638513 score=0.521109441234897
ASE AT5G31752 11451597..11453374 score=0.477976851436842
ASE AT5G32070 11464988..11466726 score=-0.351298909868670
ASE AT5G32440 12094126..12095708 score=0.810063658940583
ASE AT5G32590 12239008..12241241 score=1.19649607633819
ASE AT5G32600 12267011..12268858 score=-0.107212503483973
ASE AT5G32605 12272467..12273624 score=0.95655320584341
ASE AT5G32610 12274281..12276248 score=0.238228017213095
ASE AT5G32613 12280510..12282221 score=-1.25533894425106
ASE AT5G32621 12290182..12290873 score=-2.72816648314632
ASE AT5G33280 12566516..12569682 score=0.422029836642752
ASE AT5G33300 12579712..12582869 score=-0.466167174330073
ASE AT5G33320 12606058..12608943 score=0.23000120935344
ASE AT5G33370 12619838..12621863 score=-1.39317852239031
ASE AT5G33380 12625044..12625492 score=0.00868647925817171
ASE AT5G33393 12673872..12675772 score=-1.04947620559638
ASE AT5G33406 12693694..12695609 score=-0.480691137861905
ASE AT5G33806 12802087..12804142 score=-0.719822714468712
ASE AT5G33898 12804893..12805983 score=-1.64614279956608
ASE AT5G34830 12998900..12999682 score=0.574938078339151
ASE AT5G34850 13125384..13128846 score=2.45451903026054
ASE AT5G34860 13200006..13201574 score=-1.0532839667197
ASE AT5G34869 13078381..13079423 score=-2.21862312348526
ASE AT5G34870 13202813..13205134 score=0.187784942243950
ASE AT5G35100 13377555..13378584 score=0.953830617250474
ASE AT5G35160 13432194..13434268 score=-0.41334137362727
ASE AT5G35170 13436432..13440743 score=0.0860965089251437
ASE AT5G35180 13441678..13450192 score=-0.183458673346628
ASE AT5G35230 13507209..13508865 score=-0.507215318098960
ASE AT5G35360 13601538..13605608 score=0.242418750229273
ASE AT5G35370 13605808..13608454 score=1.05537785678965
ASE AT5G35380 13610679..13613428 score=-0.162938569202828
ASE AT5G35390 13614169..13616135 score=-0.364903911342426
ASE AT5G35400 13616455..13619474 score=-0.573777140786719
ASE AT5G35410 13651702..13655484 score=-0.218827020345194
ASE AT5G35430 13679331..13683091 score=-0.550962715625445
ASE AT5G35450 13685645..13688215 score=-0.861525737858536
ASE AT5G35460 13689772..13691858 score=0.351558144127256
ASE AT5G35490 13707058..13707742 score=-0.197667721193869
ASE AT5G35570 13766979..13770606 score=-1.26444110571903
ASE AT5G35590 13782394..13785018 score=0.181366590879046
ASE AT5G35604 13805534..13806532 score=0.73989275288584
ASE AT5G35620 13842002..13843542 score=0.93241376122974
ASE AT5G35630 13848629..13850630 score=1.86426748011039
ASE AT5G35670 13873417..13875023 score=-1.18793280595789
ASE AT5G35690 13882103..13885453 score=-0.0651601854382659
ASE AT5G35700 13889813..13894058 score=-0.190258265273539
ASE AT5G35715 13898673..13899981 score=-1.38942141190784
ASE AT5G35730 13911051..13913938 score=-0.108182472493465
ASE AT5G35735 13918003..13920192 score=1.33528563634023
ASE AT5G35750 13928639..13933460 score=-0.257322373341452
ASE AT5G35753 13939824..13942118 score=-0.494202323948369
ASE AT5G35760 13951461..13951964 score=-0.00375906180051503
ASE AT5G35790 13974105..13976851 score=1.57666179876587
ASE AT5G35810 14010667..14011711 score=-0.60175389830091
ASE AT5G35830 14017561..14018616 score=0.0106027178150868
ASE AT5G35917 14066392..14067974 score=-1.37310757586435
ASE AT5G35930 14084294..14091960 score=-1.68718134942293
ASE AT5G35940 14108054..14109524 score=0.319500999503298
ASE AT5G35960 14125808..14127687 score=-0.0762296896867749
ASE AT5G35970 14136176..14140484 score=1.73335385363813
ASE AT5G35980 14145294..14153468 score=0.784990167919704
ASE AT5G35995 14153865..14155788 score=1.0841656779868
ASE AT5G36100 14210094..14210836 score=-0.943912992527531
ASE AT5G36110 14212674..14214672 score=0.156691406726754
ASE AT5G36120 14215818..14216402 score=-0.219510366977157
ASE AT5G36140 14229459..14230446 score=0.914741421295294
ASE AT5G36150 14238450..14242538 score=-0.335363579762044
ASE AT5G36228 14288946..14289957 score=1.06702317826208
ASE AT5G36270 14310204..14310706 score=1.04061682006880
ASE AT5G36870 14535791..14549677 score=-1.49133307614662
ASE AT5G36880 14552115..14557490 score=0.218857118716308
ASE AT5G36890 14558635..14563363 score=0.67363812568616
ASE AT5G36905 14575248..14577374 score=-0.430608603873634
ASE AT5G36910 14579082..14579858 score=0.503460202001626
ASE AT5G36930 14584896..14589810 score=-0.53407843812633
ASE AT5G36940 14607488..14611581 score=-0.370357640941918
ASE AT5G36950 14612230..14615537 score=0.498209532272082
ASE AT5G36960 14615977..14616892 score=-3.11144619386896
ASE AT5G37010 14638023..14640135 score=0.685984912316652
ASE AT5G37050 14658291..14658613 score=-0.985889771036439
ASE AT5G37055 14658939..14659652 score=0.39736871691655
ASE AT5G37060 14660005..14662614 score=-0.0475565494324533
ASE AT5G37070 14668280..14669426 score=0.162564127463099
ASE AT5G37130 14698634..14703861 score=-1.49052850256614
ASE AT5G37160 14722983..14725488 score=-0.881884981012682
ASE AT5G37180 14735471..14739821 score=-0.507718473309028
ASE AT5G37190 14740628..14743610 score=-1.59652581929287
ASE AT5G37220 14751108..14751722 score=-0.306469230224897
ASE AT5G37290 14779633..14781497 score=-0.27197061958403
ASE AT5G37300 14784772..14787262 score=-1.10324279277113
ASE AT5G37310 14789777..14793413 score=-0.392133932632757
ASE AT5G37340 14804501..14809988 score=0.56019425833127
ASE AT5G37350 14810244..14813197 score=0.721727585047955
ASE AT5G37360 14822489..14825295 score=2.58801628812108
ASE AT5G37400 14851602..14853505 score=-0.132872898350367
ASE AT5G37410 14853882..14855687 score=-1.20508013944424
ASE AT5G37420 14857424..14858866 score=0.0194131150910247
ASE AT5G37430 14859659..14861340 score=-1.35509793942309
ASE AT5G37440 14861628..14862624 score=-2.39202435857213
ASE AT5G37450 14870034..14874256 score=-0.589604964047995
ASE AT5G37460 14876061..14877515 score=-0.479543591618662
ASE AT5G37474 14892472..14892731 score=-1.38612073667405
ASE AT5G37490 14904708..14906344 score=0.618687499188948
ASE AT5G37500 14907033..14912116 score=0.518190327658496
ASE AT5G37510 14914630..14917792 score=1.50836402868262
ASE AT5G37520 14919951..14921388 score=-0.827864365674543
ASE AT5G37530 14923738..14926370 score=-0.295482978312410
ASE AT5G37590 14947748..14949970 score=-0.989716033968764
ASE AT5G37620 14959673..14961199 score=-2.39622556752652
ASE AT5G37630 14964670..14969917 score=-0.838993933723285
ASE AT5G37650 14971583..14973020 score=-1.68686550856295
ASE AT5G37690 14990585..14993325 score=-0.897460597327459
ASE AT5G37710 14996382..14998572 score=-1.04586587328213
ASE AT5G37730 15003321..15004114 score=-0.84157351994888
ASE AT5G37740 15009343..15010741 score=-0.205072902503764
ASE AT5G37770 15016130..15016668 score=0.148219303434282
ASE AT5G37780 15021818..15022336 score=1.83265744808378
ASE AT5G37790 15025411..15028335 score=0.185015778456519
ASE AT5G37830 15073628..15077959 score=-0.607661356734175
ASE AT5G37840 15079285..15080585 score=-0.281478497796957
ASE AT5G37860 15086906..15087773 score=-0.215955163552542
ASE AT5G37870 15091007..15091998 score=-0.0507712477194289
ASE AT5G37890 15107527..15108972 score=-1.07053957559314
ASE AT5G37900 15111150..15111650 score=-1.14154081985367
ASE AT5G37910 15113490..15114464 score=0.15794735945231
ASE AT5G37920 15116575..15118245 score=-0.419685516729095
ASE AT5G37930 15119461..15120872 score=0.454999583957971
ASE AT5G37990 15150976..15152695 score=-1.09900935746432
ASE AT5G38010 15175609..15177404 score=-0.0449412905587493
ASE AT5G38020 15183054..15184840 score=-1.18656758123126
ASE AT5G38030 15188602..15192487 score=-0.165463143622656
ASE AT5G38040 15202381..15203698 score=-0.113100447878193
ASE AT5G38050 15204895..15205845 score=-0.0214704463429680
ASE AT5G38060 15206667..15207234 score=0.981842041820797
ASE AT5G38070 15207523..15208767 score=0.276849802879064
ASE AT5G38080 15208982..15209662 score=0.458385954992984
ASE AT5G38090 15210724..15211300 score=-0.629362808394171
ASE AT5G38100 15217037..15218403 score=-1.82888577158294
ASE AT5G38120 15231001..15233285 score=-0.271589259780149
ASE AT5G38130 15235246..15236583 score=-0.972602484965298
ASE AT5G38140 15237442..15239489 score=0.66257547123416
ASE AT5G38150 15240352..15241794 score=-1.6567060504121
ASE AT5G38160 15243086..15243263 score=-1.52104766793941
ASE AT5G38260 15300923..15302879 score=-1.21753558132979
ASE AT5G38270 15306301..15307426 score=-1.34122440627086
ASE AT5G38280 15310364..15314530 score=-0.0142516460236325
ASE AT5G38300 15323245..15323929 score=-0.464750079587712
ASE AT5G38310 15327698..15328531 score=-0.233055678846277
ASE AT5G38317 15331318..15332380 score=-0.549921013189514
ASE AT5G38320 15333387..15333956 score=-1.19200093310004
ASE AT5G38330 15334992..15335610 score=-0.650504733238986
ASE AT5G38340 15337728..15341211 score=0.237463778359948
ASE AT5G38350 15346783..15348616 score=-0.786634191015783
ASE AT5G38360 15348943..15350833 score=-0.121836949341418
ASE AT5G38370 15357685..15357867 score=-0.0765812581160105
ASE AT5G38380 15362678..15365617 score=0.137683724479724
ASE AT5G38386 15380407..15381933 score=-0.589371135208531
ASE AT5G38410 15394461..15395625 score=0.847811070603421
ASE AT5G38440 15407441..15407740 score=-1.23354811404812
ASE AT5G38500 15433251..15434344 score=-0.638644596081341
ASE AT5G38550 15450037..15452605 score=-0.931375419199683
ASE AT5G38565 15461581..15463216 score=0.908900759670619
ASE AT5G38590 15469208..15471029 score=-1.56107119478029
ASE AT5G38600 15473869..15477804 score=0.55349290981626
ASE AT5G38610 15478105..15478673 score=-0.618439013354678
ASE AT5G38640 15485627..15487915 score=0.678378411842152
ASE AT5G38650 15488197..15489898 score=0.734028718380941
ASE AT5G38660 15490412..15492683 score=-1.26821730649080
ASE AT5G38670 15493443..15493938 score=-1.61011640060604
ASE AT5G38680 15494554..15496130 score=0.117872207679748
ASE AT5G38690 15496685..15500447 score=-0.579027987558439
ASE AT5G38700 15506828..15507544 score=0.229914459281057
ASE AT5G38710 15518465..15521125 score=-0.329487980116511
ASE AT5G38720 15525526..15527759 score=1.12209040379501
ASE AT5G38730 15528122..15529871 score=-2.15840912864179
ASE AT5G38780 15547297..15548674 score=-0.889037551209025
ASE AT5G38790 15551039..15551294 score=0.0286652754198898
ASE AT5G38840 15568521..15572267 score=-0.432896195224741
ASE AT5G38850 15572380..15575927 score=0.0209738076307148
ASE AT5G38860 15576215..15578206 score=0.559886735876282
ASE AT5G38880 15580611..15586389 score=-0.9136604094794
ASE AT5G38890 15586714..15588277 score=-0.965384078761923
ASE AT5G38895 15589265..15590653 score=0.457575581775154
ASE AT5G38900 15590836..15592821 score=-0.424707554913042
ASE AT5G38910 15596044..15596767 score=0.704034524741419
ASE AT5G38940 15606303..15606810 score=-1.79810682970073
ASE AT5G38970 15611913..15614938 score=-1.38723615076757
ASE AT5G38990 15626122..15628734 score=0.206750455448506
ASE AT5G39000 15629148..15631413 score=-0.622631786870382
ASE AT5G39020 15634188..15636538 score=-0.829742244681876
ASE AT5G39030 15637335..15639658 score=-0.784695325658996
ASE AT5G39050 15651825..15653161 score=0.509165348449557
ASE AT5G39080 15658874..15660292 score=0.0822652171173379
ASE AT5G39100 15670381..15670746 score=-1.33190811233330
ASE AT5G39210 15720459..15721197 score=1.01808446664971
ASE AT5G39220 15723059..15725361 score=-0.278043817333228
ASE AT5G39260 15743649..15744633 score=-1.03819803479350
ASE AT5G39310 15756569..15757723 score=-1.06266953951968
ASE AT5G39320 15760559..15762019 score=1.50509883977636
ASE AT5G39360 15770265..15771849 score=0.643117560302448
ASE AT5G39370 15775024..15775310 score=-0.274769148013394
ASE AT5G39380 15776002..15777875 score=-1.85307425465638
ASE AT5G39390 15780984..15782496 score=1.52943873090021
ASE AT5G39400 15783306..15785351 score=-0.625840097357244
ASE AT5G39410 15785522..15787614 score=0.0197856931540193
ASE AT5G39420 15789331..15792297 score=-0.581879943337814
ASE AT5G39430 15792595..15794764 score=-0.822418542295699
ASE AT5G39460 15805687..15806840 score=-1.18479883198847
ASE AT5G39490 15823204..15824080 score=-1.77931647816185
ASE AT5G39500 15832507..15837185 score=-0.0615884567829407
ASE AT5G39510 15838678..15840871 score=-0.78277882405701
ASE AT5G39520 15841116..15842620 score=-0.322634942296210
ASE AT5G39530 15843437..15845239 score=0.53626314231699
ASE AT5G39550 15854663..15857780 score=-0.390420681435464
ASE AT5G39560 15858977..15860328 score=0.179119923288187
ASE AT5G39580 15864377..15866238 score=0.868264118600786
ASE AT5G39590 15868740..15871043 score=-0.0769526850728512
ASE AT5G39610 15875672..15876954 score=0.295977900984112
ASE AT5G39660 15896012..15898110 score=0.09726802327351
ASE AT5G39670 15900396..15901164 score=-0.383576120627815
ASE AT5G39730 15919054..15920063 score=1.73895443551231
ASE AT5G39770 15936745..15943971 score=-0.398788190847442
ASE AT5G39785 15946425..15949264 score=0.749803118000309
ASE AT5G39790 15950109..15952406 score=-0.211567634265444
ASE AT5G39820 15956574..15957683 score=-0.922367027319374
ASE AT5G39850 15967269..15968503 score=-0.340126277010016
ASE AT5G39865 15982726..15984352 score=-0.92832284253606
ASE AT5G39870 15986138..15987186 score=0.444705505358241
ASE AT5G39890 15991658..15993461 score=0.334283090921394
ASE AT5G39930 16002741..16004364 score=-0.979203293466603
ASE AT5G39940 16004841..16007805 score=0.0947329940004256
ASE AT5G39950 16007948..16009084 score=1.12549279211376
ASE AT5G39980 16018033..16020193 score=-0.0760293110435243
ASE AT5G39990 16021584..16023751 score=0.171298922569419
ASE AT5G40000 16028346..16029692 score=-1.09391638046235
ASE AT5G40010 16037579..16038923 score=-0.281638648033885
ASE AT5G40020 16040137..16041316 score=0.270047929868445
ASE AT5G40030 16043580..16045426 score=-0.64740303908215
ASE AT5G40050 16049331..16050559 score=-0.933857157380698
ASE AT5G40090 16059295..16060640 score=-0.5884278356434
ASE AT5G40150 16076751..16078234 score=0.212312643546284
ASE AT5G40170 16082319..16084717 score=1.73437022200595
ASE AT5G40190 16086438..16087162 score=-0.467643037341481
ASE AT5G40200 16087575..16090384 score=-0.00907120380756034
ASE AT5G40210 16090893..16093305 score=1.17350253565543
ASE AT5G40230 16096975..16098931 score=1.66047718408688
ASE AT5G40250 16103189..16104711 score=0.226677151120109
ASE AT5G40270 16110481..16114343 score=-1.02471082947742
ASE AT5G40280 16118632..16122134 score=1.30225008669721
ASE AT5G40290 16122731..16125038 score=0.853077992238486
ASE AT5G40300 16128000..16130090 score=0.548493738752931
ASE AT5G40310 16130508..16133031 score=-0.000821510977628985
ASE AT5G40320 16139005..16140689 score=-0.0410960781438974
ASE AT5G40340 16148973..16151865 score=-0.0665695307257399
ASE AT5G40360 16162392..16163762 score=-0.543118284001634
ASE AT5G40370 16164883..16166396 score=0.289132560687237
ASE AT5G40380 16169383..16172370 score=-0.0467014471216215
ASE AT5G40390 16178736..16182374 score=-0.256763997000249
ASE AT5G40405 16186601..16188216 score=0.0209623971588425
ASE AT5G40420 16190635..16191945 score=-0.696178576482335
ASE AT5G40450 16201899..16212826 score=0.285128820406627
ASE AT5G40470 16225259..16227049 score=-1.47452719231676
ASE AT5G40480 16230596..16241100 score=-0.690148397899473
ASE AT5G40490 16242608..16244884 score=0.451095848729191
ASE AT5G40510 16246410..16248275 score=-0.212975496601323
ASE AT5G40550 16258502..16260574 score=-0.544866882753208
ASE AT5G40560 16261770..16263705 score=-0.111862944324059
ASE AT5G40610 16282121..16284523 score=-1.08134725920037
ASE AT5G40710 16312402..16314208 score=-0.402186051906735
ASE AT5G40750 16326001..16326892 score=-0.072071237678506
ASE AT5G40770 16332110..16333933 score=-1.70228667064542
ASE AT5G40910 16413615..16416185 score=-0.330702094676811
ASE AT5G40930 16421684..16423178 score=1.23338275678842
ASE AT5G40940 16423904..16425119 score=0.177345565493615
ASE AT5G40950 16428099..16429196 score=2.30308542296977
ASE AT5G40990 16436173..16437601 score=-0.368615414573721
ASE AT5G41000 16438035..16440992 score=-0.168063058131343
ASE AT5G41020 16443124..16444970 score=-0.232228340095546
ASE AT5G41030 16446044..16446630 score=-0.322935243230978
ASE AT5G41040 16448609..16450290 score=-1.33845800924165
ASE AT5G41070 16455552..16457229 score=-0.832296689772614
ASE AT5G41080 16458976..16460977 score=0.180622411392471
ASE AT5G41100 16464558..16468080 score=-0.434583682466775
ASE AT5G41140 16485763..16489821 score=-0.309681842080825
ASE AT5G41170 16495723..16497791 score=-0.947223399667053
ASE AT5G41180 16501116..16504543 score=0.862943536660287
ASE AT5G41190 16504912..16507267 score=0.154971594615294
ASE AT5G41250 16518452..16520057 score=0.528866198651899
ASE AT5G41260 16521009..16524535 score=0.446902119859045
ASE AT5G41320 16551671..16552483 score=-0.397048768649754
ASE AT5G41340 16555343..16557171 score=1.09300409457501
ASE AT5G41350 16558734..16561157 score=-0.411970958801582
ASE AT5G41360 16561609..16566466 score=-0.723268325728862
ASE AT5G41380 16578860..16580921 score=0.571013951357072
ASE AT5G41390 16582614..16584547 score=0.434642933708474
ASE AT5G41400 16586688..16587331 score=0.331074837899658
ASE AT5G41410 16597445..16601191 score=-0.391556563574178
ASE AT5G41440 16604479..16604811 score=-0.0718935729751968
ASE AT5G41460 16606914..16609412 score=-0.08560217042458
ASE AT5G41470 16611336..16612726 score=-1.17806451764155
ASE AT5G41480 16613191..16615744 score=0.267893958015154
ASE AT5G41490 16617815..16618706 score=-1.70610402273596
ASE AT5G41500 16621414..16622414 score=-0.350532087396855
ASE AT5G41505 16622883..16623438 score=-0.960554968574662
ASE AT5G41510 16624495..16625451 score=-1.17732107772188
ASE AT5G41520 16626411..16627470 score=-0.809725428702881
ASE AT5G41540 16629917..16633270 score=-0.397813106260784
ASE AT5G41550 16634485..16637983 score=-1.16472603434004
ASE AT5G41570 16641571..16643157 score=-1.05257038355178
ASE AT5G41580 16643609..16647988 score=-1.79069584676678
ASE AT5G41600 16653548..16654848 score=-0.467502826410439
ASE AT5G41630 16667573..16668919 score=-0.879179496130896
ASE AT5G41640 16670632..16671836 score=0.611279830214065
ASE AT5G41670 16682569..16684348 score=-1.46092559993041
ASE AT5G41690 16687255..16692144 score=-1.20283930040430
ASE AT5G41720 16700459..16701115 score=-1.46691676793594
ASE AT5G41730 16702220..16704335 score=-0.249784000626563
ASE AT5G41740 16705951..16710023 score=0.207498843579649
ASE AT5G41750 16711377..16713296 score=-1.92391755299535
ASE AT5G41760 16724108..16726670 score=0.866703075701586
ASE AT5G41765 16733827..16734259 score=-0.719526268876581
ASE AT5G41810 16755291..16756853 score=0.770799089987822
ASE AT5G41820 16758035..16760611 score=-1.27805049366202
ASE AT5G41840 16771735..16773188 score=-2.02026601568649
ASE AT5G41850 16773958..16774959 score=-0.640300802349138
ASE AT5G41870 16776124..16777774 score=-0.765119243241777
ASE AT5G41880 16778377..16780948 score=1.43214597043500
ASE AT5G41890 16781532..16783727 score=0.843476672813094
ASE AT5G41900 16786186..16788740 score=-0.813424849386538
ASE AT5G41920 16796975..16798400 score=-0.0337077108885192
ASE AT5G41960 16806930..16808242 score=0.535430180959792
ASE AT5G41990 16812326..16815181 score=1.12410114170528
ASE AT5G42000 16816686..16818222 score=-0.815540390436719
ASE AT5G42030 16828705..16830359 score=0.244436225358952
ASE AT5G42080 16837860..16841870 score=0.770095143867244
ASE AT5G42090 16844037..16845635 score=1.11629238945598
ASE AT5G42120 16850318..16852342 score=-0.85241848883914
ASE AT5G42140 16854680..16858785 score=-0.298711082849092
ASE AT5G42170 16867200..16868896 score=-0.0690170634307603
ASE AT5G42220 16889599..16894848 score=-0.266701138161092
ASE AT5G42230 16898231..16901258 score=0.376301048828242
ASE AT5G42240 16905466..16908375 score=0.869587455929421
ASE AT5G42242 16908452..16908674 score=-1.16520751478044
ASE AT5G42250 16911271..16914666 score=0.0609123370631069
ASE AT5G42260 16915947..16917414 score=-0.85922803562619
ASE AT5G42270 16919708..16922297 score=-0.376933894575617
ASE AT5G42280 16922516..16925156 score=-0.601575477709573
ASE AT5G42290 16928982..16929195 score=-1.60610586056660
ASE AT5G42300 16930856..16931083 score=2.22714939855246
ASE AT5G42310 16933000..16935676 score=-1.29440510694120
ASE AT5G42320 16935786..16938665 score=-0.274163012470686
ASE AT5G42330 16943917..16944629 score=1.48876696651834
ASE AT5G42340 16945142..16947610 score=-1.55725998684558
ASE AT5G42370 16956573..16958859 score=-0.496597082524905
ASE AT5G42380 16959849..16960545 score=-0.0948910773517764
ASE AT5G42390 16962483..16970242 score=0.109123287209347
ASE AT5G42400 16971986..16977873 score=-1.14248087343530
ASE AT5G42430 16988618..16989564 score=-0.798509877981658
ASE AT5G42450 16994890..16996182 score=-0.744157190231804
ASE AT5G42490 17005844..17009774 score=-0.628299526892947
ASE AT5G42520 17018412..17019799 score=-0.00628698369449342
ASE AT5G42540 17024679..17031963 score=1.96557449362512
ASE AT5G42560 17032191..17034316 score=0.582217589899637
ASE AT5G42620 17083643..17088511 score=1.54642068089303
ASE AT5G42630 17091022..17092950 score=-1.24221627153687
ASE AT5G42655 17119451..17119779 score=0.305882988711827
ASE AT5G42660 17120186..17123175 score=-0.650849815141576
ASE AT5G42690 17133691..17136853 score=-0.356350873193669
ASE AT5G42700 17139950..17141513 score=-0.604039035347279
ASE AT5G42710 17142860..17145832 score=-1.15627935185141
ASE AT5G42720 17147539..17150015 score=-1.42243216741094
ASE AT5G42740 17152977..17158088 score=1.30416522485568
ASE AT5G42765 17167523..17168863 score=-1.26696814723507
ASE AT5G42770 17169265..17171675 score=-0.578291186516321
ASE AT5G42800 17181391..17183064 score=-0.732747425380095
ASE AT5G42810 17184058..17186444 score=-1.60630769799328
ASE AT5G42820 17187543..17188905 score=1.32800806099673
ASE AT5G42830 17193722..17195117 score=-0.467789212326485
ASE AT5G42840 17196413..17198368 score=-0.486537696286029
ASE AT5G42850 17198989..17199780 score=-0.469568823142133
ASE AT5G42860 17200381..17202085 score=-0.0384362783867368
ASE AT5G42890 17211459..17213227 score=0.747497142024668
ASE AT5G42900 17215358..17216933 score=-0.558849639392028
ASE AT5G42905 17218822..17219531 score=-0.0629162172956372
ASE AT5G42940 17233561..17237613 score=0.111442773288378
ASE AT5G42950 17241693..17248464 score=2.36412612767040
ASE AT5G42960 17252328..17253858 score=-0.292282052671632
ASE AT5G42970 17254474..17257913 score=-1.03877811099471
ASE AT5G42980 17259932..17261079 score=0.501130874809728
ASE AT5G43000 17263595..17264409 score=0.733072290308824
ASE AT5G43020 17272544..17274868 score=0.500895562047899
ASE AT5G43050 17285888..17286210 score=-0.796382745707994
ASE AT5G43060 17286834..17289302 score=0.369634525513173
ASE AT5G43070 17306414..17306939 score=0.670660217557468
ASE AT5G43080 17310453..17311604 score=-0.632673150100691
ASE AT5G43090 17313205..17315311 score=-1.73810983895709
ASE AT5G43100 17316405..17320164 score=-1.03856674288737
ASE AT5G43110 17327081..17328901 score=0.402615500092996
ASE AT5G43120 17329824..17331554 score=-0.891306691690895
ASE AT5G43130 17332786..17338357 score=-0.191863166532626
ASE AT5G43140 17338863..17340561 score=0.80107212333309
ASE AT5G43150 17342265..17343123 score=0.235758266449410
ASE AT5G43175 17351356..17352426 score=-0.984614616396413
ASE AT5G43180 17353691..17355019 score=0.52978053940353
ASE AT5G43200 17363428..17363826 score=-0.16733214491939
ASE AT5G43240 17370219..17371964 score=0.437906071539938
ASE AT5G43280 17385145..17386550 score=-0.318637806533565
ASE AT5G43290 17389157..17390379 score=-0.351459552677545
ASE AT5G43300 17394025..17396434 score=-1.84799344103611
ASE AT5G43310 17396837..17402601 score=-0.0818982885576102
ASE AT5G43320 17403163..17406587 score=1.03130257935039
ASE AT5G43330 17407657..17409825 score=-0.616019196811204
ASE AT5G43390 17440161..17442145 score=-1.90960493091844
ASE AT5G43400 17443397..17445425 score=0.454951159425548
ASE AT5G43420 17468913..17470263 score=-0.339035630965723
ASE AT5G43430 17470868..17472399 score=-0.0828383955222854
ASE AT5G43440 17472544..17473820 score=0.601845335290806
ASE AT5G43450 17474386..17475922 score=1.98003726179523
ASE AT5G43470 17479850..17484210 score=-0.225062351311376
ASE AT5G43500 17486916..17490552 score=0.715390501410664
ASE AT5G43530 17506550..17512009 score=-0.614446186539205
ASE AT5G43540 17514241..17514565 score=-0.923087377261738
ASE AT5G43560 17518278..17522706 score=-1.27593508146226
ASE AT5G43580 17525114..17525511 score=7.81397519738916
ASE AT5G43590 17526617..17528688 score=-0.44920025311878
ASE AT5G43630 17544457..17547693 score=0.324999779983224
ASE AT5G43650 17550467..17552001 score=-0.845613640710171
ASE AT5G43670 17556016..17559081 score=-0.851893050653568
ASE AT5G43700 17567504..17568762 score=0.777391731086246
ASE AT5G43710 17569456..17573855 score=-1.12791653863128
ASE AT5G43720 17574478..17576564 score=1.03311114085162
ASE AT5G43740 17583264..17585787 score=0.644459115242197
ASE AT5G43745 17586390..17592138 score=-0.66617532295153
ASE AT5G43750 17597194..17598359 score=0.602839983465715
ASE AT5G43760 17603073..17605736 score=4.36895211261966
ASE AT5G43780 17606749..17608737 score=2.61580945954152
ASE AT5G43790 17609272..17610677 score=0.497702584942193
ASE AT5G43810 17629079..17633978 score=0.61884511502902
ASE AT5G43830 17639599..17641455 score=-0.100060506085527
ASE AT5G43860 17647667..17649439 score=-0.744360918232555
ASE AT5G43870 17649647..17653054 score=-0.0234965996658537
ASE AT5G43900 17674178..17684016 score=1.06626679236855
ASE AT5G43910 17684765..17687363 score=-0.214193135405979
ASE AT5G43920 17689907..17693039 score=-0.583220930977518
ASE AT5G43930 17694070..17698276 score=-1.56178883092439
ASE AT5G43935 17699468..17700624 score=0.253454776079786
ASE AT5G43940 17701494..17703680 score=2.60457939737619
ASE AT5G43950 17703752..17705867 score=-0.711246147703367
ASE AT5G43960 17706052..17708929 score=-0.493876056970360
ASE AT5G43980 17711967..17713582 score=-0.286591567020619
ASE AT5G43990 17715162..17719175 score=1.12267229976775
ASE AT5G44000 17719425..17721155 score=0.399627491396053
ASE AT5G44010 17724251..17726135 score=-0.981599358065965
ASE AT5G44030 17731911..17736821 score=-0.0230718706056987
ASE AT5G44040 17736951..17738730 score=-0.156055936965451
ASE AT5G44050 17739703..17743423 score=0.30513995563568
ASE AT5G44060 17748235..17749084 score=0.890443500956426
ASE AT5G44090 17759996..17765568 score=-0.292880584890582
ASE AT5G44100 17766359..17769885 score=-0.111038130269433
ASE AT5G44110 17771330..17772954 score=0.438532086477164
ASE AT5G44160 17790197..17792845 score=-0.129381611598593
ASE AT5G44180 17800634..17807193 score=-0.189346845988530
ASE AT5G44190 17815655..17817981 score=-0.223341224289898
ASE AT5G44200 17819122..17821332 score=0.270988398975092
ASE AT5G44210 17823700..17824705 score=-0.228828742978787
ASE AT5G44220 17827727..17828517 score=-1.79815853066344
ASE AT5G44230 17831570..17833494 score=-0.956685759476126
ASE AT5G44240 17834907..17840879 score=0.710971965288971
ASE AT5G44250 17841021..17842933 score=0.431655109920357
ASE AT5G44260 17846873..17848331 score=-0.644664083271035
ASE AT5G44300 17862487..17863369 score=0.210036155473279
ASE AT5G44310 17865030..17866720 score=-0.0419986333689357
ASE AT5G44320 17871899..17873864 score=1.52259441004611
ASE AT5G44330 17874572..17876209 score=-4.2025730075816
ASE AT5G44350 17881743..17882825 score=-0.309851556470058
ASE AT5G44360 17889225..17890803 score=-0.92631570072455
ASE AT5G44390 17899471..17902146 score=-0.527331870630119
ASE AT5G44410 17908732..17910156 score=0.0138958149843104
ASE AT5G44440 17927940..17929506 score=-0.243669955562731
ASE AT5G44480 17938757..17940790 score=-0.318601427626862
ASE AT5G44490 17941261..17943046 score=1.21582148362247
ASE AT5G44510 17946929..17951121 score=-1.22144871468235
ASE AT5G44520 17952408..17953731 score=1.20165856142172
ASE AT5G44530 17954954..17958410 score=-0.673775074984004
ASE AT5G44550 17959417..17960364 score=-0.753399188482895
ASE AT5G44560 17963188..17964665 score=0.0501188017867297
ASE AT5G44565 17968763..17970194 score=0.101564516300494
ASE AT5G44568 17978471..17979274 score=-4.00820757593324
ASE AT5G44572 17985480..17986639 score=-0.159797856614037
ASE AT5G44574 17987992..17988443 score=0.141491402658725
ASE AT5G44575 17991120..17992032 score=-3.00583682730728
ASE AT5G44590 18004903..18006325 score=-0.62783136878997
ASE AT5G44610 18010793..18011434 score=0.027365959344759
ASE AT5G44635 18023702..18027733 score=-1.48770390122191
ASE AT5G44690 18046779..18049444 score=-0.584537149883676
ASE AT5G44710 18058161..18059709 score=-0.341991744629498
ASE AT5G44730 18062732..18063732 score=0.0386150749993493
ASE AT5G44740 18065041..18069087 score=-1.07769980925138
ASE AT5G44750 18069846..18077369 score=0.0463625778171596
ASE AT5G44760 18077841..18079946 score=-0.844081662853206
ASE AT5G44780 18085291..18087788 score=0.195370158139523
ASE AT5G44785 18087964..18090275 score=0.115881057519750
ASE AT5G44790 18092866..18097048 score=0.338307355498129
ASE AT5G44800 18100654..18110492 score=-1.05567386081166
ASE AT5G44820 18113027..18114705 score=-1.04566404420959
ASE AT5G44830 18117362..18118857 score=0.945296437645426
ASE AT5G44850 18125519..18126771 score=-1.21278176504270
ASE AT5G44870 18131897..18135751 score=0.159175965698648
ASE AT5G44930 18157535..18159351 score=-0.729811415223673
ASE AT5G44980 18178001..18179449 score=-2.01411607656245
ASE AT5G45030 18189636..18192505 score=-0.120055711384682
ASE AT5G45050 18194191..18198979 score=0.0245412335779283
ASE AT5G45060 18199301..18203670 score=-0.249927703361732
ASE AT5G45070 18205004..18206377 score=-0.0639078489925305
ASE AT5G45095 18224924..18226039 score=-1.60329370917125
ASE AT5G45100 18235977..18236921 score=-0.0464912494866156
ASE AT5G45105 18240699..18242144 score=1.21845264030822
ASE AT5G45110 18246209..18248653 score=0.0549809443583324
ASE AT5G45113 18249504..18250644 score=-0.972317334601925
ASE AT5G45120 18258313..18259670 score=-0.753242741047648
ASE AT5G45130 18261673..18263631 score=-0.132889038815808
ASE AT5G45140 18264551..18275344 score=-1.35807077833629
ASE AT5G45150 18277672..18281448 score=-0.657212802996249
ASE AT5G45160 18282000..18287457 score=-1.67196711175053
ASE AT5G45170 18287608..18290383 score=2.12259322582268
ASE AT5G45200 18301242..18307480 score=-1.4859902201406
ASE AT5G45210 18312793..18315625 score=0.257742527062402
ASE AT5G45220 18316538..18317941 score=-2.49013295939211
ASE AT5G45230 18319440..18325464 score=-0.424768668536646
ASE AT5G45240 18331003..18336099 score=-0.941962042144773
ASE AT5G45250 18339157..18343202 score=-0.731884307761401
ASE AT5G45260 18343449..18349786 score=-0.306006208338061
ASE AT5G45275 18351664..18354589 score=-0.0150262960948671
ASE AT5G45280 18362839..18366835 score=-0.813863865132747
ASE AT5G45290 18367022..18369685 score=-0.767496299172539
ASE AT5G45300 18370849..18374058 score=0.260934407926494
ASE AT5G45310 18376560..18378324 score=-1.04850477307792
ASE AT5G45330 18380669..18383884 score=-0.735083233925211
ASE AT5G45340 18386190..18388189 score=1.19513681108515
ASE AT5G45350 18399098..18400054 score=0.58173814559911
ASE AT5G45360 18401780..18403986 score=-0.816955574170605
ASE AT5G45380 18408361..18412933 score=-0.355877449518203
ASE AT5G45390 18413521..18415260 score=0.778497617119472
ASE AT5G45400 18416217..18418815 score=-0.602286252081845
ASE AT5G45410 18419204..18420973 score=1.34287505667378
ASE AT5G45420 18421389..18423714 score=0.431914698606701
ASE AT5G45430 18424628..18428882 score=2.20493177213256
ASE AT5G45440 18429685..18430734 score=-1.64697603290149
ASE AT5G45470 18439493..18442217 score=-0.0167072059109744
ASE AT5G45480 18443393..18446183 score=1.37478853594284
ASE AT5G45490 18448277..18449590 score=0.234640025463061
ASE AT5G45500 18449737..18451443 score=1.14642584856366
ASE AT5G45510 18461875..18466619 score=2.30525205898784
ASE AT5G45520 18466761..18470169 score=-1.40796651180662
ASE AT5G45530 18471544..18474429 score=-0.271797760101451
ASE AT5G45540 18475416..18478014 score=-0.421481314636958
ASE AT5G45550 18479384..18482272 score=-0.457962230765074
ASE AT5G45560 18482640..18488077 score=0.405209544160967
ASE AT5G45580 18498349..18499783 score=-2.37382113752721
ASE AT5G45590 18501826..18503442 score=0.148246696780049
ASE AT5G45600 18505212..18507055 score=-1.07158741106873
ASE AT5G45610 18513629..18516863 score=-0.364997492326365
ASE AT5G45620 18518779..18521296 score=-0.703957056443921
ASE AT5G45640 18524722..18528766 score=-1.83441456769111
ASE AT5G45650 18530695..18536057 score=1.55637035107995
ASE AT5G45660 18542324..18544196 score=-1.49629019499947
ASE AT5G45670 18545773..18547491 score=1.17477071657318
ASE AT5G45680 18548148..18549489 score=-0.0357079010241666
ASE AT5G45710 18558071..18559938 score=-0.0261879725523296
ASE AT5G45720 18560776..18564287 score=-0.98914701099679
ASE AT5G45730 18569218..18570864 score=-1.39997860537325
ASE AT5G45750 18576415..18577927 score=0.711650471405936
ASE AT5G45760 18578394..18580333 score=1.38879747316851
ASE AT5G45780 18584185..18586746 score=0.366631237270646
ASE AT5G45800 18592899..18596309 score=-0.296167461333585
ASE AT5G45810 18602163..18603584 score=-0.475086356101833
ASE AT5G45820 18604230..18605582 score=-0.61271189522088
ASE AT5G45830 18606830..18608557 score=-0.180829872651699
ASE AT5G45840 18611370..18614415 score=0.392084778592056
ASE AT5G45850 18617208..18618734 score=-0.591784318231
ASE AT5G45870 18623835..18624242 score=-0.0231746732894873
ASE AT5G45890 18630625..18632119 score=-0.916666411540844
ASE AT5G45900 18632492..18635704 score=-0.0532108560887222
ASE AT5G45910 18637528..18639455 score=-1.07136305638728
ASE AT5G45920 18639989..18641872 score=-1.17102039786218
ASE AT5G45930 18645737..18646724 score=1.38568760991265
ASE AT5G45980 18666161..18667739 score=-0.683725065256933
ASE AT5G45990 18668598..18671050 score=-0.428628581397752
ASE AT5G46000 18671559..18673581 score=-0.0511100191048935
ASE AT5G46040 18688624..18690704 score=-1.96879561956159
ASE AT5G46060 18698582..18699805 score=-1.22224689707534
ASE AT5G46080 18706783..18708066 score=-0.669134048041899
ASE AT5G46090 18710705..18711295 score=0.640708621421132
ASE AT5G46100 18711592..18712927 score=-1.47287148517091
ASE AT5G46110 18714545..18717699 score=-1.22930672996308
ASE AT5G46115 18718537..18718912 score=-0.102881050940675
ASE AT5G46130 18720180..18721567 score=-0.88851904366614
ASE AT5G46140 18722262..18723504 score=-0.590315251601601
ASE AT5G46190 18740373..18743310 score=-0.432061119663943
ASE AT5G46200 18745211..18747543 score=-0.747787429363129
ASE AT5G46240 18760793..18763944 score=0.101356427755757
ASE AT5G46250 18772532..18775406 score=0.292165192348216
ASE AT5G46260 18776424..18778529 score=0.383029560891799
ASE AT5G46270 18782123..18785210 score=0.0590726686205991
ASE AT5G46280 18786996..18790811 score=0.366031030274466
ASE AT5G46310 18802900..18804151 score=-0.433395823831239
ASE AT5G46320 18805473..18806102 score=0.133577784388679
ASE AT5G46330 18808989..18812682 score=-1.07185523956315
ASE AT5G46360 18824053..18825423 score=-0.440705970281155
ASE AT5G46380 18830320..18833146 score=-1.10779734801038
ASE AT5G46390 18833829..18836527 score=0.663660500793496
ASE AT5G46400 18837288..18841827 score=-0.110072131095879
ASE AT5G46420 18847217..18850131 score=0.182908819662353
ASE AT5G46450 18853030..18856736 score=0.651952690409407
ASE AT5G46460 18857589..18859595 score=-1.36628183207618
ASE AT5G46470 18860119..18866862 score=-0.0130357944108101
ASE AT5G46510 18877767..18882103 score=-0.902252694928769
ASE AT5G46530 18893336..18893949 score=0.474045018407161
ASE AT5G46540 18894455..18899520 score=-0.426793129020205
ASE AT5G46580 18914694..18916833 score=0.889278488482037
ASE AT5G46600 18924933..18927932 score=-1.13790740512365
ASE AT5G46610 18930047..18932947 score=-0.104562421393639
ASE AT5G46620 18934842..18936627 score=-0.217980605416111
ASE AT5G46630 18937841..18940616 score=0.249466754322680
ASE AT5G46650 18947663..18948491 score=-0.875966040889362
ASE AT5G46660 18949396..18950186 score=-0.847473514966475
ASE AT5G46670 18956460..18957212 score=-0.520259666074656
ASE AT5G46700 18968244..18969748 score=-1.39510755389757
ASE AT5G46710 18969898..18971740 score=1.13160936855329
ASE AT5G46720 18976420..18976880 score=-1.49215688948797
ASE AT5G46740 18982657..18985910 score=-1.57579614526316
ASE AT5G46750 18987001..18989018 score=1.55176597908894
ASE AT5G46770 18994694..18995303 score=-0.416660859713488
ASE AT5G46780 18996267..18997216 score=0.396439454431743
ASE AT5G46790 19001112..19001925 score=0.0170614378019875
ASE AT5G46795 19004282..19005320 score=-0.742833010619066
ASE AT5G46810 19008960..19010303 score=-0.76119463042348
ASE AT5G46840 19022905..19024957 score=0.981458718256589
ASE AT5G46860 19029278..19031199 score=-0.367701530832818
ASE AT5G46870 19032516..19034230 score=0.455920437680834
ASE AT5G46880 19048769..19052563 score=-0.084820894259963
ASE AT5G46910 19065063..19068062 score=0.656739011073183
ASE AT5G46980 19082734..19083169 score=-1.40895255076827
ASE AT5G47000 19086282..19087482 score=0.124504096080751
ASE AT5G47010 19089226..19096521 score=0.0709457043202712
ASE AT5G47020 19099235..19107213 score=0.908375727288992
ASE AT5G47050 19123558..19125525 score=-0.293827937369711
ASE AT5G47080 19141843..19143704 score=-0.893299105851574
ASE AT5G47130 19158252..19159078 score=-0.445243042943198
ASE AT5G47140 19161916..19164669 score=-0.0960508343958938
ASE AT5G47150 19168038..19168913 score=-0.341334129126485
ASE AT5G47160 19173987..19175178 score=-0.786717717987423
ASE AT5G47225 19191851..19192979 score=-0.890956891137807
ASE AT5G47240 19200940..19202823 score=0.864616494625284
ASE AT5G47250 19203044..19205927 score=-0.181472849851168
ASE AT5G47260 19206631..19209179 score=-1.12161421539728
ASE AT5G47280 19210464..19212741 score=-2.02060323667805
ASE AT5G47300 19215623..19216522 score=-0.0119970248167905
ASE AT5G47310 19218005..19219927 score=0.0552612472051911
ASE AT5G47320 19220367..19222475 score=-0.113203762646694
ASE AT5G47330 19224328..19225926 score=-1.08166016564064
ASE AT5G47340 19227559..19228312 score=-0.738146882670915
ASE AT5G47350 19230096..19231590 score=-1.72632552954735
ASE AT5G47370 19233610..19235122 score=-0.181364190315829
ASE AT5G47380 19238702..19241759 score=0.49248528340956
ASE AT5G47450 19265533..19266667 score=0.647087983884863
ASE AT5G47470 19271831..19273517 score=-1.05844469368038
ASE AT5G47480 19274674..19280603 score=0.0731600307248962
ASE AT5G47500 19288204..19290077 score=1.23618987166513
ASE AT5G47560 19304696..19307606 score=0.661171355566868
ASE AT5G47780 19365253..19367855 score=-1.42990838005173
ASE AT5G47790 19368560..19370574 score=-0.661080332102808
ASE AT5G47810 19373615..19375321 score=-0.290269586341455
ASE AT5G47820 19383759..19389990 score=0.163786628423631
ASE AT5G47830 19390208..19391521 score=-0.184789136787144
ASE AT5G47860 19398783..19401466 score=0.0130337205035456
ASE AT5G47910 19414693..19419227 score=0.661605313763471
ASE AT5G47920 19420699..19421234 score=-0.195415924213440
ASE AT5G47940 19426510..19429036 score=0.239589596607905
ASE AT5G47950 19434331..19435725 score=0.721270868303345
ASE AT5G47970 19439949..19442957 score=-0.0473807710860774
ASE AT5G48000 19461544..19464458 score=-0.998911799055325
ASE AT5G48010 19474192..19478797 score=-0.231287565949362
ASE AT5G48020 19479995..19482139 score=0.212211986989029
ASE AT5G48030 19483312..19487101 score=-0.464055395067935
ASE AT5G48040 19487421..19489619 score=-1.22927414174483
ASE AT5G48050 19489895..19490952 score=0.175241761227686
ASE AT5G48060 19492556..19496080 score=-0.234956345908789
ASE AT5G48070 19499343..19500546 score=-2.6932957691597
ASE AT5G48110 19518412..19521562 score=1.46463774084038
ASE AT5G48120 19525260..19532004 score=0.145269588726352
ASE AT5G48130 19533373..19535655 score=0.772187365461351
ASE AT5G48140 19536052..19537648 score=-0.124334436864355
ASE AT5G48150 19539612..19541839 score=0.0163931597061820
ASE AT5G48160 19545171..19547005 score=0.455257505934811
ASE AT5G48175 19556431..19556932 score=0.803783415626814
ASE AT5G48180 19558254..19559590 score=1.73410429112805
ASE AT5G48230 19569482..19572569 score=-0.268618680489379
ASE AT5G48300 19587511..19589904 score=0.0757014681650853
ASE AT5G48330 19603169..19605011 score=0.140780910318946
ASE AT5G48335 19605246..19606765 score=-0.681816444668952
ASE AT5G48340 19607707..19610086 score=-1.70878613926032
ASE AT5G48350 19610453..19611607 score=-0.226121431054010
ASE AT5G48410 19637493..19640524 score=0.368280974364174
ASE AT5G48420 19643614..19643986 score=-0.634743704883513
ASE AT5G48430 19645055..19646287 score=-0.161863354066084
ASE AT5G48440 19646939..19649780 score=-1.75001145752150
ASE AT5G48450 19650548..19652780 score=0.0934069582847141
ASE AT5G48460 19653518..19656679 score=-0.660446090922285
ASE AT5G48470 19658991..19661558 score=1.51007093685430
ASE AT5G48490 19665158..19665414 score=1.21546938729664
ASE AT5G48500 19670213..19671419 score=-0.248369195573357
ASE AT5G48520 19678433..19683604 score=0.927845852793522
ASE AT5G48530 19684157..19686002 score=-1.57174150913923
ASE AT5G48540 19686355..19687028 score=-0.321062764526792
ASE AT5G48550 19696133..19697745 score=0.100406713695256
ASE AT5G48570 19707830..19711058 score=-0.735422541477106
ASE AT5G48600 19719111..19726327 score=-0.146002771903195
ASE AT5G48610 19728761..19731881 score=-1.60183011527689
ASE AT5G48620 19735392..19738627 score=1.06454918806176
ASE AT5G48650 19743988..19746829 score=-1.30759599789709
ASE AT5G48655 19748462..19750233 score=-0.535047242587707
ASE AT5G48657 19751208..19752142 score=1.80688715843865
ASE AT5G48660 19753875..19755726 score=-2.69910088456466
ASE AT5G48670 19756067..19756930 score=-0.335991941872761
ASE AT5G48690 19764426..19766253 score=-1.24937295730310
ASE AT5G48730 19780375..19782377 score=-0.295182308173408
ASE AT5G48740 19782563..19786547 score=-0.480553291938589
ASE AT5G48750 19787348..19787967 score=-0.589739073796445
ASE AT5G48760 19788431..19789894 score=0.267418484388892
ASE AT5G48770 19791771..19793527 score=-1.50267610280296
ASE AT5G48780 19794758..19796341 score=-1.27389395623495
ASE AT5G48790 19797173..19799226 score=0.670769485802621
ASE AT5G48900 19842414..19846216 score=0.894835054133197
ASE AT5G48930 19853545..19855263 score=1.48417214670822
ASE AT5G48940 19856934..19860966 score=-0.328350390980981
ASE AT5G48960 19866832..19870737 score=-0.637758542452998
ASE AT5G49010 19883458..19885481 score=-0.0562377435469568
ASE AT5G49015 19886376..19887528 score=-0.039203482711835
ASE AT5G49020 19888596..19892106 score=0.752008713250132
ASE AT5G49040 19899974..19900361 score=-0.427905002272476
ASE AT5G49090 19910979..19911225 score=0.313558192632896
ASE AT5G49140 19936369..19940613 score=-1.46313787984814
ASE AT5G49150 19942178..19945648 score=-0.402293770560183
ASE AT5G49160 19949475..19955548 score=-0.232152048846981
ASE AT5G49190 19960541..19964400 score=-1.39045456208231
ASE AT5G49210 19966965..19968816 score=-0.517748699039852
ASE AT5G49215 19970754..19973252 score=-0.294339407750206
ASE AT5G49220 19973657..19976013 score=-0.0491355075173412
ASE AT5G49250 19982580..19983082 score=-1.42466193189199
ASE AT5G49290 19997434..20000974 score=0.130805270989090
ASE AT5G49310 20009264..20011713 score=-0.91553172408377
ASE AT5G49320 20012349..20013479 score=-1.27666622278098
ASE AT5G49360 20029107..20033838 score=1.747473843803
ASE AT5G49420 20052073..20053308 score=0.148639509094767
ASE AT5G49440 20065474..20066683 score=1.45106453763425
ASE AT5G49450 20069068..20069869 score=-0.295311378163258
ASE AT5G49490 20092565..20093340 score=0.308041006798276
ASE AT5G49500 20095913..20097344 score=-1.56366655854982
ASE AT5G49510 20097870..20099882 score=0.254528975246197
ASE AT5G49520 20108009..20110462 score=0.166628282285917
ASE AT5G49540 20121737..20122766 score=1.52788705916575
ASE AT5G49550 20123987..20124360 score=-0.631295338915326
ASE AT5G49555 20124541..20127824 score=0.307551030106197
ASE AT5G49570 20129135..20133340 score=-0.743255187852899
ASE AT5G49580 20141119..20143958 score=-0.365840279039575
ASE AT5G49610 20148691..20149863 score=-1.54352820967312
ASE AT5G49630 20159713..20163684 score=-1.30721374313596
ASE AT5G49665 20184240..20186660 score=-0.285850918251279
ASE AT5G49680 20194028..20205495 score=-0.236176677792067
ASE AT5G49690 20207067..20208552 score=-0.307320217587056
ASE AT5G49720 20214633..20217500 score=0.169964563947104
ASE AT5G49730 20218344..20221716 score=1.10878893361402
ASE AT5G49740 20222727..20225848 score=0.132407264589972
ASE AT5G49750 20228106..20230851 score=0.372592370034806
ASE AT5G49760 20233597..20238490 score=-2.33805653579410
ASE AT5G49780 20245802..20250134 score=-0.96133058719434
ASE AT5G49810 20256588..20263555 score=-0.202020713702239
ASE AT5G49820 20263740..20266713 score=0.235761497323720
ASE AT5G49830 20267718..20272196 score=0.598493363973446
ASE AT5G49840 20272461..20276237 score=0.798109505360296
ASE AT5G49850 20277275..20279756 score=-2.04887374567542
ASE AT5G49870 20288080..20289602 score=-2.55952367000051
ASE AT5G49880 20299417..20305252 score=0.0260481986322502
ASE AT5G49890 20305451..20309494 score=1.30723573389446
ASE AT5G49900 20313755..20319517 score=-0.707612763206858
ASE AT5G49910 20320706..20323574 score=-1.41037579474072
ASE AT5G49920 20323687..20324981 score=0.0224426565894850
ASE AT5G49930 20325267..20329986 score=1.15902061035367
ASE AT5G49945 20334714..20336913 score=-0.38341378915682
ASE AT5G49960 20341454..20344836 score=-1.16626022980738
ASE AT5G49970 20346443..20350338 score=2.05315491442086
ASE AT5G49980 20351349..20353746 score=0.300478677072871
ASE AT5G49990 20354887..20359090 score=-0.240444685890313
ASE AT5G50020 20368637..20371508 score=1.03286156949912
ASE AT5G50030 20371843..20372664 score=0.130703937261569
ASE AT5G50040 20374390..20375205 score=1.00824606971876
ASE AT5G50070 20381812..20382568 score=-0.922509629894426
ASE AT5G50115 20396709..20398167 score=0.923735359572937
ASE AT5G50130 20407254..20410308 score=0.305247620954862
ASE AT5G50140 20413289..20415223 score=-1.44913523230447
ASE AT5G50150 20419539..20423751 score=0.574856039624742
ASE AT5G50190 20450514..20452347 score=-0.626532737379439
ASE AT5G50230 20465616..20468095 score=-0.161526673279418
ASE AT5G50260 20472549..20474121 score=0.377225258048041
ASE AT5G50270 20474759..20475921 score=-0.265311184137768
ASE AT5G50280 20476585..20478697 score=-0.792082665976906
ASE AT5G50290 20479062..20481374 score=-1.64457870718094
ASE AT5G50300 20483488..20485280 score=0.337024695432751
ASE AT5G50320 20498356..20502030 score=0.417148866686282
ASE AT5G50330 20502472..20505885 score=0.421580806744400
ASE AT5G50340 20508718..20513114 score=-1.79382051919074
ASE AT5G50370 20526463..20527887 score=-0.520712632592232
ASE AT5G50390 20538058..20540191 score=0.807032645808391
ASE AT5G50420 20547501..20550056 score=-0.63013267910363
ASE AT5G50450 20560596..20561835 score=0.855905466189056
ASE AT5G50480 20574840..20575693 score=-2.03006701842935
ASE AT5G50720 20650529..20651715 score=0.521469901319128
ASE AT5G50740 20653244..20655196 score=0.081090069433714
ASE AT5G50770 20663931..20665869 score=-1.25297733940281
ASE AT5G50780 20667505..20672049 score=1.76079862639939
ASE AT5G50810 20692893..20693796 score=1.23923717196617
ASE AT5G50830 20700542..20702052 score=0.763246248788846
ASE AT5G50915 20727467..20729496 score=-2.06773436887440
ASE AT5G50960 20751400..20753213 score=0.989691631932388
ASE AT5G51040 20767973..20769191 score=-0.691815232291378
ASE AT5G51050 20770615..20772906 score=-0.124897016014446
ASE AT5G51060 20774560..20779638 score=-0.677530198414083
ASE AT5G51105 20794825..20795268 score=-1.44261338403829
ASE AT5G51110 20795453..20796612 score=2.98178798909329
ASE AT5G51160 20809458..20810956 score=-0.136065020871324
ASE AT5G51200 20822205..20836692 score=0.802045895563878
ASE AT5G51210 20837403..20838131 score=0.807477620534771
ASE AT5G51230 20841001..20846737 score=-0.318128352079115
ASE AT5G51290 20861314..20865534 score=-0.290545057811933
ASE AT5G51330 20875942..20878576 score=0.83860067314282
ASE AT5G51340 20880178..20884572 score=-1.43150670291688
ASE AT5G51370 20890030..20891327 score=0.740914744160492
ASE AT5G51380 20893105..20894960 score=-0.900258306929835
ASE AT5G51390 20895214..20895655 score=0.5271953824249
ASE AT5G51410 20898614..20900883 score=0.0107200027774539
ASE AT5G51450 20910334..20914761 score=0.70602833766005
ASE AT5G51460 20919325..20921709 score=-0.975984264606673
ASE AT5G51470 20924644..20926531 score=-0.123857710473215
ASE AT5G51520 20943199..20943678 score=-1.47899732584473
ASE AT5G51530 20944565..20948704 score=-1.1555768638243
ASE AT5G51540 20949272..20953549 score=-2.05387826018492
ASE AT5G51550 20956743..20958109 score=1.35485468131887
ASE AT5G51630 20987267..20992054 score=-0.694950012472167
ASE AT5G51640 20992620..20994794 score=-0.420817021958453
ASE AT5G51670 21010792..21012271 score=-1.52226372086829
ASE AT5G51730 21028660..21030842 score=-0.18752628287793
ASE AT5G51740 21034271..21036345 score=-0.99442396954026
ASE AT5G51790 21056999..21057586 score=-0.820277192259927
ASE AT5G51820 21080770..21085248 score=1.22869509947180
ASE AT5G51830 21086815..21088927 score=-0.146111180048199
ASE AT5G51930 21118436..21120614 score=-0.167923245658082
ASE AT5G51970 21128747..21130524 score=-0.576555930840786
ASE AT5G51980 21130632..21133361 score=-0.252187698069242
ASE AT5G52010 21138769..21140175 score=-1.27586186557077
ASE AT5G52030 21145345..21147287 score=-0.0283351518814771
ASE AT5G52050 21156181..21157762 score=-0.223158321243992
ASE AT5G52060 21169488..21171445 score=0.299125147028422
ASE AT5G52130 21199789..21201055 score=1.06408564963400
ASE AT5G52180 21217383..21218793 score=-0.762438608577169
ASE AT5G52230 21225150..21228961 score=0.198934925396016
ASE AT5G52240 21230292..21231790 score=-0.43184626037124
ASE AT5G52250 21234089..21235317 score=0.0436081552017413
ASE AT5G52280 21244202..21247404 score=0.087395521517525
ASE AT5G52290 21247592..21253747 score=0.353226644916462
ASE AT5G52390 21281276..21282427 score=-0.837181801004612
ASE AT5G52400 21290232..21292694 score=-0.995435637083653
ASE AT5G52420 21299068..21299939 score=1.17002301010898
ASE AT5G52430 21300088..21302430 score=-1.00170457825720
ASE AT5G52440 21304073..21306034 score=-0.111537125242477
ASE AT5G52470 21311486..21313645 score=0.857242495359841
ASE AT5G52490 21316334..21317421 score=0.80689978975266
ASE AT5G52520 21328320..21331309 score=2.38333210713994
ASE AT5G52540 21338671..21340936 score=-0.887126371723076
ASE AT5G52560 21347881..21351917 score=0.0382713647431407
ASE AT5G52570 21352077..21354185 score=-1.48819778933435
ASE AT5G52600 21360343..21361068 score=0.644868554143255
ASE AT5G52620 21365791..21366883 score=-1.07558815433184
ASE AT5G52640 21369765..21372548 score=-0.0795507909925144
ASE AT5G52650 21372865..21374301 score=1.89611790340969
ASE AT5G52660 21376322..21379319 score=0.944980747250683
ASE AT5G52680 21383306..21384051 score=-0.451369526246903
ASE AT5G52700 21390364..21391343 score=-0.625580972372353
ASE AT5G52710 21392980..21395343 score=-0.31461542241277
ASE AT5G52720 21396306..21396728 score=0.11808559122102
ASE AT5G52790 21408968..21411558 score=0.184284870126814
ASE AT5G52800 21413296..21415937 score=-0.863768740055933
ASE AT5G52810 21416548..21417762 score=0.260283217417122
ASE AT5G52850 21432257..21434807 score=0.224929818375397
ASE AT5G52860 21437013..21438771 score=-0.508428146238286
ASE AT5G52870 21445226..21446576 score=-0.893617070671024
ASE AT5G52882 21451279..21455551 score=-0.341334830602794
ASE AT5G52890 21462080..21464403 score=-0.32198510244079
ASE AT5G52920 21480766..21483981 score=3.32037092119347
ASE AT5G52930 21487564..21489004 score=-1.34503208629054
ASE AT5G52950 21491146..21494140 score=-1.25567294817615
ASE AT5G52970 21496827..21498405 score=-0.626726429931247
ASE AT5G52990 21501255..21502454 score=-0.723583569168805
ASE AT5G53000 21502713..21505075 score=-0.806514720300974
ASE AT5G53010 21505754..21513667 score=-1.04654871430141
ASE AT5G53020 21517120..21519559 score=-0.349070265036389
ASE AT5G53050 21527468..21530782 score=1.60420358927809
ASE AT5G53060 21532362..21535600 score=-1.87207700519589
ASE AT5G53080 21537765..21540431 score=0.65820914974994
ASE AT5G53090 21540635..21542838 score=-0.234302499631730
ASE AT5G53110 21546295..21546917 score=-0.898482227645443
ASE AT5G53120 21552631..21554883 score=-0.0993741642147428
ASE AT5G53130 21555069..21558239 score=0.912952987952007
ASE AT5G53140 21565707..21569672 score=0.621967967216367
ASE AT5G53150 21572071..21574607 score=0.707988430859933
ASE AT5G53160 21578040..21579449 score=1.03847856307865
ASE AT5G53220 21613216..21615376 score=-0.760261470671521
ASE AT5G53240 21618816..21619923 score=-0.306038838541236
ASE AT5G53250 21620927..21621426 score=0.274816695020342
ASE AT5G53280 21624877..21626436 score=-0.679825304628803
ASE AT5G53290 21635087..21636397 score=-1.29368241258688
ASE AT5G53340 21658264..21660624 score=0.378671557718622
ASE AT5G53360 21665133..21666579 score=-1.00002190768522
ASE AT5G53420 21690756..21692832 score=-1.07586004361575
ASE AT5G53430 21694623..21700639 score=-0.215405434181665
ASE AT5G53440 21700996..21705161 score=1.31571508193057
ASE AT5G53480 21730682..21734930 score=1.05471559492447
ASE AT5G53500 21742785..21746510 score=0.076216345848981
ASE AT5G53520 21760703..21763152 score=-0.855938296491266
ASE AT5G53530 21763262..21765755 score=0.511441414952822
ASE AT5G53540 21766623..21768448 score=0.433439962343110
ASE AT5G53550 21773408..21775972 score=1.04396418524052
ASE AT5G53560 21776663..21777719 score=0.604534572962381
ASE AT5G53570 21777904..21780658 score=-0.408750219359852
ASE AT5G53640 21803263..21807799 score=-0.819832117160609
ASE AT5G53680 21815598..21816254 score=-0.571436046368922
ASE AT5G53700 21818411..21819772 score=-1.65006560388918
ASE AT5G53740 21829671..21831233 score=-0.393661845793696
ASE AT5G53790 21860717..21862458 score=-0.865134718958252
ASE AT5G53810 21867432..21870197 score=-2.02623242091538
ASE AT5G53830 21874331..21875129 score=-0.00621827089826604
ASE AT5G53870 21887199..21888441 score=-1.21613235064755
ASE AT5G53890 21894310..21897638 score=-0.727068205802752
ASE AT5G53920 21909393..21911360 score=-0.587695057669957
ASE AT5G53930 21911534..21913603 score=-0.719103172867166
ASE AT5G53950 21919208..21921008 score=-0.0243001917000439
ASE AT5G53960 21924930..21925678 score=-1.60277762081778
ASE AT5G53990 21932791..21934331 score=-0.278176891571306
ASE AT5G54000 21935087..21936246 score=0.674859857414587
ASE AT5G54010 21937113..21938235 score=0.0364381226237966
ASE AT5G54040 21946252..21947545 score=-0.74846835330824
ASE AT5G54060 21954161..21955577 score=-0.556713767857858
ASE AT5G54067 21958987..21959315 score=-0.810260127477916
ASE AT5G54070 21961257..21962507 score=-0.296417926934367
ASE AT5G54080 21963293..21965221 score=0.705687079916853
ASE AT5G54090 21966167..21969691 score=-0.414959388755447
ASE AT5G54100 21971019..21973729 score=-0.193623612674026
ASE AT5G54110 21975457..21977777 score=-0.653407991088627
ASE AT5G54140 21983109..21985251 score=-1.25152812762221
ASE AT5G54160 21999314..22001544 score=0.452416490653117
ASE AT5G54170 22002188..22004308 score=0.531538195780961
ASE AT5G54180 22005749..22007409 score=0.190530327422948
ASE AT5G54200 22010676..22014172 score=-0.188329760923633
ASE AT5G54240 22040268..22041580 score=-0.0125743333920814
ASE AT5G54250 22042815..22047247 score=-2.16299335334793
ASE AT5G54260 22049328..22055189 score=-0.0205168297028611
ASE AT5G54280 22056805..22062410 score=0.434366141196058
ASE AT5G54290 22068285..22071121 score=0.814555754052332
ASE AT5G54300 22071295..22072633 score=-1.3474957818553
ASE AT5G54310 22074286..22078468 score=0.228749655958271
ASE AT5G54380 22094322..22097028 score=-0.0870569742926428
ASE AT5G54390 22103368..22105210 score=-0.258856240370234
ASE AT5G54400 22107779..22109304 score=0.79762464174604
ASE AT5G54410 22111499..22112103 score=-2.98794240350892
ASE AT5G54440 22117164..22124904 score=0.563319646549826
ASE AT5G54450 22125527..22126549 score=-1.49132671438145
ASE AT5G54470 22131575..22132503 score=-1.17602168956556
ASE AT5G54510 22148366..22150765 score=-0.499986720755347
ASE AT5G54520 22163754..22166253 score=-0.676344207794039
ASE AT5G54550 22175743..22176727 score=1.37798415932878
ASE AT5G54570 22184973..22187348 score=-0.0854532417502808
ASE AT5G54610 22202021..22203677 score=-0.311865221115158
ASE AT5G54640 22213703..22214550 score=1.04902074782802
ASE AT5G54650 22214866..22219302 score=-0.691131106797344
ASE AT5G54670 22226697..22231042 score=-0.766041693139716
ASE AT5G54710 22244817..22247010 score=-1.31052621505806
ASE AT5G54730 22251081..22253971 score=-0.0458832306704259
ASE AT5G54750 22259290..22260703 score=-0.184523682486360
ASE AT5G54760 22261092..22262924 score=-0.00931779026048863
ASE AT5G54820 22287130..22288957 score=-1.08193571352793
ASE AT5G54830 22290290..22293404 score=0.0865149828190783
ASE AT5G54840 22293739..22295539 score=0.622984264086833
ASE AT5G54850 22297846..22298614 score=-3.53684893475676
ASE AT5G54855 22300012..22301492 score=0.450666205230754
ASE AT5G54860 22301818..22304357 score=-0.399794487984248
ASE AT5G54870 22306474..22308982 score=0.267632563561898
ASE AT5G54880 22309167..22310470 score=1.29223980188092
ASE AT5G54890 22310579..22312336 score=-0.364223768373746
ASE AT5G54910 22315803..22318899 score=0.573499378483601
ASE AT5G54920 22319304..22322888 score=-0.168992080610232
ASE AT5G54930 22323033..22324772 score=0.385611070099933
ASE AT5G54940 22325570..22326021 score=-0.223428164672135
ASE AT5G54960 22327997..22329936 score=-0.251443069512077
ASE AT5G55010 22339167..22339388 score=-0.460615684580837
ASE AT5G55030 22344511..22347051 score=0.503875806337676
ASE AT5G55050 22354928..22357255 score=0.660851923481426
ASE AT5G55080 22368812..22370106 score=0.571751933153841
ASE AT5G55090 22374115..22375403 score=-0.566073479707690
ASE AT5G55120 22386374..22389040 score=-0.591715446301152
ASE AT5G55140 22398245..22399195 score=2.58778199875033
ASE AT5G55150 22399604..22400541 score=0.497868079750062
ASE AT5G55160 22401164..22402134 score=-0.578912852302834
ASE AT5G55270 22436423..22437536 score=-0.733437009920346
ASE AT5G55440 22483078..22484156 score=-1.16748042031235
ASE AT5G55480 22491470..22495321 score=0.290838370923867
ASE AT5G55500 22499441..22501702 score=-0.805155243007042
ASE AT5G55520 22505341..22508393 score=-1.15090181405540
ASE AT5G55690 22566063..22566815 score=-0.614154318008771
ASE AT5G55740 22579360..22581638 score=0.892863952597733
ASE AT5G55760 22584529..22588157 score=-0.0147751686717371
ASE AT5G55780 22593966..22595863 score=-0.300807073649032
ASE AT5G55820 22603517..22611233 score=-3.89947634719422
ASE AT5G55840 22615675..22619635 score=0.355066570752183
ASE AT5G55900 22654831..22656939 score=0.03628555114792
ASE AT5G55960 22679865..22682269 score=1.21953720126250
ASE AT5G55970 22685145..22686731 score=0.0426520315673963
ASE AT5G55990 22688714..22691056 score=0.385717770295706
ASE AT5G56000 22694913..22697336 score=-0.544359341045606
ASE AT5G56010 22698530..22701307 score=-0.841463555556165
ASE AT5G56075 22727123..22727968 score=-0.326443573398196
ASE AT5G56110 22736432..22737738 score=-0.931519673558514
ASE AT5G56180 22754583..22758165 score=0.50273685497307
ASE AT5G56190 22759954..22762261 score=0.241556401688836
ASE AT5G56200 22764985..22766352 score=-1.07735038951051
ASE AT5G56210 22767896..22769905 score=-1.34330542268977
ASE AT5G56220 22772216..22774983 score=-0.418645555726321
ASE AT5G56240 22777087..22781678 score=-0.147587583710239
ASE AT5G56250 22785907..22790059 score=0.397519017102904
ASE AT5G56260 22792606..22794488 score=-2.28616757799695
ASE AT5G56290 22803755..22809235 score=1.78076562093278
ASE AT5G56300 22816819..22818890 score=-0.884335759110823
ASE AT5G56310 22819595..22821528 score=-1.85480224094328
ASE AT5G56320 22826172..22827331 score=-0.634219148342121
ASE AT5G56330 22831600..22833305 score=-1.75486010704625
ASE AT5G56340 22835470..22836580 score=0.362849276580616
ASE AT5G56360 22840543..22845228 score=-0.104951136332616
ASE AT5G56369 22852828..22853017 score=-0.753450362461464
ASE AT5G56370 22853510..22855145 score=-1.00134999884503
ASE AT5G56380 22856025..22857904 score=-0.992046709052172
ASE AT5G56420 22867850..22869901 score=0.622029038858894
ASE AT5G56430 22870703..22871669 score=-0.0347119230081824
ASE AT5G56440 22873009..22874245 score=-0.96957971682946
ASE AT5G56450 22875966..22877252 score=-1.65610946014472
ASE AT5G56470 22886493..22887078 score=-0.685651874258859
ASE AT5G56500 22891267..22894371 score=-0.527790610684337
ASE AT5G56520 22902412..22903111 score=0.437536776867745
ASE AT5G56560 22916965..22919077 score=-0.974955441753141
ASE AT5G56570 22919958..22921676 score=0.261945756748378
ASE AT5G56580 22922014..22923835 score=0.115756944900554
ASE AT5G56620 22935796..22938280 score=-0.645281047312061
ASE AT5G56640 22944587..22946851 score=0.213569099498612
ASE AT5G56650 22948123..22949955 score=-0.722729725543044
ASE AT5G56660 22950515..22952454 score=-1.64125338367308
ASE AT5G56680 22953758..22956209 score=0.109491857091021
ASE AT5G56690 22956971..22958229 score=-0.959608982372039
ASE AT5G56700 22959036..22960495 score=-1.91030425763058
ASE AT5G56720 22963000..22963889 score=-0.53765511346395
ASE AT5G56730 22964149..22969736 score=-0.773618217808017
ASE AT5G56780 22981496..22983455 score=-1.4265462224592
ASE AT5G56790 22985178..22988688 score=0.511573205098763
ASE AT5G56800 22990245..22991408 score=-0.0409775951234669
ASE AT5G56810 22991741..22993180 score=-1.48467683604347
ASE AT5G56850 23002449..23005207 score=-0.0147212212036959
ASE AT5G56860 23006549..23008525 score=0.367065439994148
ASE AT5G56890 23027823..23032875 score=0.665893072399428
ASE AT5G56900 23036564..23039855 score=0.425999331967259
ASE AT5G56960 23055936..23058258 score=0.622816409989097
ASE AT5G56970 23062202..23065442 score=0.370450553628446
ASE AT5G56980 23073479..23074915 score=-0.594463545406117
ASE AT5G56990 23078364..23079466 score=-0.430564002814683
ASE AT5G57035 23097926..23101046 score=-0.186885540204933
ASE AT5G57060 23107366..23109185 score=0.340845742621849
ASE AT5G57110 23126732..23134732 score=3.83048817577942
ASE AT5G57130 23162212..23166703 score=-0.405514688711488
ASE AT5G57140 23167105..23168546 score=0.740510447621789
ASE AT5G57150 23169607..23172130 score=1.38269807432260
ASE AT5G57160 23172388..23178954 score=-0.572792460296196
ASE AT5G57170 23179307..23180444 score=0.575766362949873
ASE AT5G57180 23185079..23187394 score=1.06868570471039
ASE AT5G57190 23188774..23192551 score=-1.72825185722623
ASE AT5G57200 23194927..23197759 score=0.101423375294319
ASE AT5G57210 23198140..23200957 score=-0.431755699319743
ASE AT5G57220 23205250..23206931 score=0.655990386625845
ASE AT5G57240 23210710..23212665 score=-1.27847405069086
ASE AT5G57250 23212872..23215714 score=-0.220260231524573
ASE AT5G57270 23217984..23220944 score=-1.66840564455665
ASE AT5G57300 23225893..23227845 score=1.54027407220246
ASE AT5G57320 23229930..23234717 score=-0.85738466061874
ASE AT5G57345 23246663..23247725 score=0.328682956484271
ASE AT5G57350 23248125..23253605 score=1.35469921023638
ASE AT5G57380 23263711..23265672 score=-0.482814220615082
ASE AT5G57390 23270816..23273585 score=0.826666246845258
ASE AT5G57460 23292538..23294618 score=0.0496218559128554
ASE AT5G57580 23331954..23335324 score=0.870230830061315
ASE AT5G57640 23361846..23362786 score=-0.859951522225428
ASE AT5G57660 23372685..23374099 score=0.174327890712438
ASE AT5G57690 23389319..23391671 score=-0.219050716683394
ASE AT5G57710 23402010..23405509 score=1.05517766300145
ASE AT5G57720 23406994..23408726 score=-0.766939229761421
ASE AT5G57740 23411941..23414801 score=-0.850730041392963
ASE AT5G57750 23416960..23417379 score=-1.11135211024668
ASE AT5G57770 23418535..23420278 score=0.0207382498272844
ASE AT5G57780 23422615..23423122 score=1.03563504116260
ASE AT5G57840 23450135..23452439 score=1.48729209006413
ASE AT5G57890 23464642..23466848 score=-0.997469986423812
ASE AT5G58120 23534709..23538134 score=-1.36651719234783
ASE AT5G58320 23594659..23596854 score=-0.216114209614384
ASE AT5G58340 23599733..23601520 score=-0.847172322893855
ASE AT5G58400 23622502..23624233 score=-0.640683661010324
ASE AT5G58410 23626888..23634558 score=0.404921621408557
ASE AT5G58440 23641152..23643978 score=-1.19012904667565
ASE AT5G58460 23649721..23652234 score=-0.831982823969716
ASE AT5G58490 23660309..23661666 score=1.81671207426491
ASE AT5G58510 23665546..23671758 score=1.53556264898524
ASE AT5G58520 23672481..23675323 score=-1.15452946016322
ASE AT5G58550 23682575..23685663 score=1.22664051263721
ASE AT5G58560 23687670..23689870 score=-0.619461509155995
ASE AT5G58575 23691236..23692694 score=-0.642205435154365
ASE AT5G58610 23704025..23708223 score=-0.72209875887842
ASE AT5G58970 23825743..23828466 score=-0.0199385047158298
ASE AT5G58980 23828693..23831591 score=-0.198900143599346
ASE AT5G58990 23832353..23833340 score=-0.87431237154154
ASE AT5G59020 23844203..23847612 score=-0.98307825330332
ASE AT5G59050 23856406..23859784 score=1.52380805009380
ASE AT5G59070 23862495..23864540 score=-0.103994358018089
ASE AT5G59100 23876133..23879256 score=-0.223132994204191
ASE AT5G59120 23881979..23885221 score=-1.40538836795521
ASE AT5G59150 23893844..23895602 score=-0.234216852363527
ASE AT5G59190 23903075..23905858 score=0.361444291125986
ASE AT5G59200 23906045..23907741 score=0.457903092349734
ASE AT5G59230 23918800..23919579 score=-0.748462302684171
ASE AT5G59250 23921147..23924030 score=0.536320394715632
ASE AT5G59260 23925135..23927134 score=-0.748474529919976
ASE AT5G59270 23928389..23930388 score=0.190155079971127
ASE AT5G59290 23932887..23935341 score=0.850570764924004
ASE AT5G59300 23937289..23938436 score=1.16181856231823
ASE AT5G59320 23946259..23946930 score=0.690317905877146
ASE AT5G59340 23950718..23951738 score=-0.407477560162352
ASE AT5G59350 23958048..23959362 score=0.259307418858606
ASE AT5G59360 23962663..23963635 score=0.125045015279993
ASE AT5G59490 23999974..24001817 score=0.277297501309631
ASE AT5G59540 24013459..24014787 score=0.105752195485211
ASE AT5G59570 24021102..24022642 score=2.30462372089341
ASE AT5G59600 24028288..24030227 score=-0.877151970352382
ASE AT5G59610 24030402..24032127 score=0.752180691384347
ASE AT5G59616 24034728..24035234 score=0.406209475016989
ASE AT5G59650 24048753..24052287 score=-1.72627046050050
ASE AT5G59660 24052935..24057132 score=-1.49997055471214
ASE AT5G59670 24058716..24062593 score=-1.14653138448571
ASE AT5G59680 24065225..24067987 score=-0.601076010993824
ASE AT5G59700 24069613..24072629 score=-1.43486988891075
ASE AT5G59710 24074662..24078996 score=0.861709412461504
ASE AT5G59720 24079854..24080182 score=0.117633136879454
ASE AT5G59800 24111716..24113689 score=-0.180236498591762
ASE AT5G59810 24114157..24117753 score=1.28497636086292
ASE AT5G59820 24120330..24120667 score=0.854195708429871
ASE AT5G59880 24137551..24138950 score=-0.0633533330565200
ASE AT5G59900 24141258..24143858 score=-0.127386881647075
ASE AT5G59920 24145986..24147834 score=-0.352888037854383
ASE AT5G59940 24154642..24156481 score=-0.172557923515559
ASE AT5G59960 24159302..24162540 score=0.289312034726038
ASE AT5G59980 24164474..24166774 score=0.0481923962600569
ASE AT5G59990 24168484..24170142 score=-0.866614899566107
ASE AT5G60010 24177693..24181436 score=-1.21078092312023
ASE AT5G60040 24190627..24200727 score=-0.307208810606055
ASE AT5G60080 24210497..24212100 score=0.387964142165136
ASE AT5G60140 24231335..24232621 score=-1.75781049209667
ASE AT5G60200 24258243..24259696 score=-3.0095993562375
ASE AT5G60210 24260372..24262732 score=0.0340061475885945
ASE AT5G60220 24266247..24267252 score=-1.91930365072903
ASE AT5G60230 24267400..24268549 score=-0.936502537061849
ASE AT5G60250 24269373..24271990 score=-0.487291601546676
ASE AT5G60270 24274991..24277191 score=-1.71012092947190
ASE AT5G60300 24281872..24284386 score=-0.750847340873855
ASE AT5G60310 24285296..24287155 score=1.30360926027576
ASE AT5G60320 24288048..24290021 score=-0.290595909549345
ASE AT5G60340 24291115..24293083 score=1.71796436874738
ASE AT5G60350 24295089..24296302 score=-1.50177766780547
ASE AT5G60360 24297117..24299434 score=3.68859846128388
ASE AT5G60370 24300339..24302232 score=-0.625410683372602
ASE AT5G60380 24303204..24304969 score=-2.16978083223319
ASE AT5G60440 24323590..24324719 score=-1.70604963252401
ASE AT5G60480 24340859..24341361 score=-0.542272733731341
ASE AT5G60520 24349049..24350251 score=1.31194995138375
ASE AT5G60540 24353853..24355933 score=-0.763194885967095
ASE AT5G60550 24356457..24359715 score=-0.441943507658377
ASE AT5G60570 24365957..24367094 score=0.437601240747379
ASE AT5G60580 24371288..24374137 score=-0.0285646104142164
ASE AT5G60590 24374254..24375808 score=-0.212438000526559
ASE AT5G60600 24376199..24380493 score=0.860291314378264
ASE AT5G60630 24387026..24387438 score=0.779237563974706
ASE AT5G60640 24388224..24391223 score=0.665468884303285
ASE AT5G60690 24414246..24419170 score=-1.36215937630207
ASE AT5G60730 24439967..24442552 score=-0.525693704849965
ASE AT5G60760 24455737..24459367 score=-0.328323151007972
ASE AT5G60800 24478211..24479731 score=-1.18098997612005
ASE AT5G60805 24482342..24482684 score=-1.06424953537471
ASE AT5G60900 24515756..24518619 score=-0.508385731220579
ASE AT5G60940 24540253..24542896 score=0.413754763813739
ASE AT5G61010 24571145..24573925 score=-1.62289144397518
ASE AT5G61020 24574486..24577093 score=-0.690501423540444
ASE AT5G61120 24599564..24603004 score=-2.24602977566658
ASE AT5G61150 24620893..24624889 score=-0.857827169227101
ASE AT5G61160 24625961..24627436 score=-0.64680116131035
ASE AT5G61190 24632719..24637237 score=-0.590797395224906
ASE AT5G61200 24638146..24639330 score=-0.258344922700297
ASE AT5G61270 24656032..24657382 score=-0.149893794662964
ASE AT5G61300 24668069..24669948 score=-0.228248659164631
ASE AT5G61320 24672331..24673828 score=-0.128834742784058
ASE AT5G61330 24674443..24678211 score=0.277600459769468
ASE AT5G61340 24679334..24680327 score=0.385526859785295
ASE AT5G61360 24688253..24688951 score=-0.416434569674474
ASE AT5G61380 24692343..24695693 score=1.43861469136834
ASE AT5G61400 24698765..24700691 score=0.328680622405272
ASE AT5G61450 24727287..24730022 score=-0.186047927220387
ASE AT5G61470 24740086..24741181 score=-0.892580787756157
ASE AT5G61490 24749873..24750833 score=-0.212741801269998
ASE AT5G61500 24751041..24754025 score=-1.13028070473474
ASE AT5G61510 24754317..24756194 score=0.825069592348488
ASE AT5G61610 24787348..24788014 score=-0.532560840584129
ASE AT5G61660 24796498..24797035 score=-0.294233937599432
ASE AT5G61770 24833213..24834709 score=-0.318196471707928
ASE AT5G61780 24838478..24844166 score=0.0432114393063648
ASE AT5G61790 24844343..24846972 score=0.127479778523461
ASE AT5G61830 24854553..24856144 score=-1.01620191023556
ASE AT5G61865 24864591..24866955 score=-1.08279183911598
ASE AT5G61890 24869919..24870980 score=-0.340716847878342
ASE AT5G61940 24885379..24889676 score=-2.01933154655856
ASE AT5G61980 24911698..24916347 score=-0.254505805581569
ASE AT5G62170 24990244..24992668 score=-1.55262744083579
ASE AT5G62180 24996198..24997060 score=-0.384530232867101
ASE AT5G62190 24997578..25001166 score=-2.05366899102356
ASE AT5G62200 25001530..25002916 score=1.44291324429792
ASE AT5G62230 25013527..25019452 score=0.52884924906689
ASE AT5G62270 25029459..25031371 score=-0.97558363797538
ASE AT5G62310 25040653..25045600 score=-0.963336887081276
ASE AT5G62320 25045947..25047089 score=-0.69374999859164
ASE AT5G62330 25048827..25049388 score=0.224438527584643
ASE AT5G62340 25050751..25051473 score=-0.169157364428974
ASE AT5G62370 25059176..25062004 score=0.00683625804003373
ASE AT5G62390 25069331..25071497 score=0.82582791702814
ASE AT5G62410 25073497..25079793 score=-1.59503137288904
ASE AT5G62430 25086539..25088056 score=0.533619620508868
ASE AT5G62470 25096222..25098141 score=-1.34460468058520
ASE AT5G62480 25106033..25106743 score=-0.514330908527415
ASE AT5G62500 25109914..25112356 score=-0.442842667945725
ASE AT5G62510 25112663..25113567 score=0.00974161228548506
ASE AT5G62520 25115298..25115993 score=0.394648949066615
ASE AT5G62530 25117246..25120435 score=0.639904206458682
ASE AT5G62540 25121299..25122726 score=0.652557578257684
ASE AT5G62550 25122946..25125144 score=-0.90027594548031
ASE AT5G62560 25127305..25129148 score=-0.0188710067658664
ASE AT5G62580 25137081..25139715 score=-2.06453503904607
ASE AT5G62600 25140446..25149718 score=-0.0197836482407869
ASE AT5G62610 25150222..25151913 score=0.962825877801226
ASE AT5G62630 25160934..25163623 score=-1.66716741976507
ASE AT5G62640 25166731..25169752 score=-0.924762064993125
ASE AT5G62680 25182479..25185018 score=0.513048750890475
ASE AT5G62710 25204532..25207733 score=1.8023815202877
ASE AT5G62790 25231393..25234595 score=0.634443658501467
ASE AT5G62830 25243420..25243942 score=0.133526858374435
ASE AT5G62890 25260668..25264541 score=-0.9549008938357
ASE AT5G62910 25267959..25269370 score=0.531994005023224
ASE AT5G62940 25274150..25275872 score=-0.960026666137345
ASE AT5G62970 25289332..25290716 score=-0.0612712045302071
ASE AT5G63140 25345409..25346990 score=-1.10953565997087
ASE AT5G63220 25370287..25372700 score=-0.0393625416796094
ASE AT5G63250 25377409..25377802 score=-2.01579681750268
ASE AT5G63320 25391669..25393794 score=-1.23155750762668
ASE AT5G63370 25401175..25404377 score=1.49461273297232
ASE AT5G63380 25404736..25407258 score=0.653523039025224
ASE AT5G63390 25407764..25409778 score=-0.694801654008616
ASE AT5G63490 25435910..25439156 score=-0.882822560464923
ASE AT5G63520 25443428..25446322 score=-0.321136690568467
ASE AT5G63570 25469091..25470941 score=-0.0980095457223007
ASE AT5G63640 25495829..25498663 score=0.319072094213922
ASE AT5G63650 25498800..25500920 score=-0.151999276837005
ASE AT5G63680 25507334..25509851 score=-0.0773996619519834
ASE AT5G63710 25516683..25519894 score=0.901728778626585
ASE AT5G63750 25530281..25532132 score=0.486602078680736
ASE AT5G63770 25535895..25540638 score=-0.528775753446324
ASE AT5G63810 25554323..25558708 score=0.971330502671174
ASE AT5G63830 25560788..25561880 score=-0.970280008616893
ASE AT5G63840 25562274..25566293 score=-1.69003230472786
ASE AT5G63860 25571818..25575940 score=1.52822361838667
ASE AT5G63900 25585935..25587549 score=-0.84650869624632
ASE AT5G63930 25600314..25603674 score=-0.0163911343781424
ASE AT5G63950 25609203..25615677 score=-0.532895318255384
ASE AT5G64070 25654261..25661617 score=1.50977476649024
ASE AT5G64080 25662494..25663795 score=-0.806271242762044
ASE AT5G64250 25714668..25716400 score=-0.0684387110783323
ASE AT5G64270 25723920..25727999 score=1.90121882037806
ASE AT5G64300 25735668..25738342 score=0.576884486434099
ASE AT5G64320 25740541..25742641 score=0.0806916296304574
ASE AT5G64330 25744603..25747443 score=0.46022883933821
ASE AT5G64340 25747648..25750476 score=0.491905277580393
ASE AT5G64390 25760608..25764705 score=-0.644094498720006
ASE AT5G64410 25768098..25772193 score=0.518489211448788
ASE AT5G64440 25783035..25787586 score=-0.583336072201718
ASE AT5G64470 25793272..25795165 score=0.0238787981055244
ASE AT5G64500 25797685..25800856 score=1.10068816151489
ASE AT5G64540 25816096..25818460 score=0.0019245635958348
ASE AT5G64550 25818834..25822166 score=1.86711839968937
ASE AT5G64630 25850454..25853520 score=-0.767750231578617
ASE AT5G64690 25880223..25881963 score=-0.685658060373284
ASE AT5G64740 25898342..25903708 score=1.72235736517271
ASE AT5G64813 25927510..25930013 score=0.146897178410954
ASE AT5G64830 25931921..25933771 score=-0.302838113974797
ASE AT5G64840 25934038..25936995 score=1.77742388118811
ASE AT5G64860 25942435..25946034 score=-1.75524885380779
ASE AT5G64890 25951844..25952649 score=0.588683282423853
ASE AT5G64900 25954510..25955245 score=-3.01155023335795
ASE AT5G64940 25966213..25970975 score=1.23487032709050
ASE AT5G64950 25971076..25972349 score=0.175039851599238
ASE AT5G64980 25978185..25980442 score=-0.192409863805787
ASE AT5G65000 25982267..25984605 score=-0.19873607239218
ASE AT5G65090 26021254..26023853 score=-0.0761295798991925
ASE AT5G65100 26024109..26025663 score=-0.256754681562969
ASE AT5G65120 26030054..26031802 score=0.231886199319236
ASE AT5G65170 26058515..26059561 score=-1.31949013391097
ASE AT5G65180 26062659..26065168 score=0.201184324828223
ASE AT5G65200 26065378..26066947 score=-0.092300879592717
ASE AT5G65205 26068048..26069222 score=0.0120545102107672
ASE AT5G65230 26085815..26086719 score=-1.02209612436970
ASE AT5G65260 26097481..26100175 score=0.343725491612722
ASE AT5G65270 26100563..26101895 score=0.151559151830319
ASE AT5G65280 26103240..26105285 score=-0.409898924854401
ASE AT5G65290 26106780..26111667 score=-0.869254807478063
ASE AT5G65300 26112426..26112886 score=-0.308334410732683
ASE AT5G65320 26124449..26125934 score=-1.78035417118979
ASE AT5G65450 26175080..26178224 score=-0.808417836959445
ASE AT5G65490 26195171..26197499 score=0.650862365260809
ASE AT5G65495 26197736..26198267 score=-1.59192900756705
ASE AT5G65540 26212905..26215463 score=-1.28343604742620
ASE AT5G65550 26215579..26217019 score=-0.246211719134311
ASE AT5G65560 26218246..26220944 score=-0.0114050458370771
ASE AT5G65640 26254283..26256252 score=-0.413139679302658
ASE AT5G65670 26270897..26273660 score=-0.120579431626285
ASE AT5G65683 26278610..26280916 score=-1.54312624126653
ASE AT5G65690 26283696..26286710 score=-0.328554737942679
ASE AT5G65760 26325490..26328221 score=0.409333178356544
ASE AT5G65780 26332785..26335966 score=0.950862345076415
ASE AT5G65790 26340294..26341718 score=-1.82538377280413
ASE AT5G65810 26355044..26356944 score=-0.469298571400719
ASE AT5G65820 26357103..26358908 score=-0.103597851959093
ASE AT5G65830 26359343..26360497 score=-0.0420271312573006
ASE AT5G65850 26363533..26364782 score=0.688600007932462
ASE AT5G65880 26370234..26370949 score=-0.147579157465357
ASE AT5G65890 26372941..26375039 score=-0.607095604998392
ASE AT5G65925 26386270..26386883 score=1.07143323492524
ASE AT5G65930 26387472..26393710 score=-0.303434535483344
ASE AT5G65950 26397356..26402360 score=0.387895957275231
ASE AT5G65970 26404670..26407607 score=-0.95934667740329
ASE AT5G66050 26429342..26431647 score=1.16109958130796
ASE AT5G66100 26444729..26447199 score=0.846305871924628
ASE AT5G66140 26454458..26455948 score=0.47064552775913
ASE AT5G66150 26456310..26461624 score=-1.43865459714826
ASE AT5G66210 26473525..26476813 score=1.07335602856968
ASE AT5G66230 26479805..26481251 score=0.0603453881232178
ASE AT5G66270 26490546..26492935 score=-0.109578357114794
ASE AT5G66280 26493382..26494714 score=-0.0567518188988137
ASE AT5G66290 26495109..26496643 score=0.655588905972467
ASE AT5G66310 26502966..26508564 score=0.0556538021707907
ASE AT5G66350 26521693..26523772 score=-1.27506345681291
ASE AT5G66360 26527476..26528891 score=-1.21539650161119
ASE AT5G66390 26533191..26534590 score=0.759996826660754
ASE AT5G66450 26551832..26553140 score=-0.528137592211622
ASE AT5G66460 26555621..26558244 score=-0.408168106490993
ASE AT5G66470 26558948..26561513 score=-0.77017588954743
ASE AT5G66480 26561848..26564136 score=-0.808850393279824
ASE AT5G66500 26565313..26566868 score=-0.516207566095664
ASE AT5G66540 26573722..26576614 score=0.793947796004285
ASE AT5G66550 26576904..26578369 score=-1.39137343773676
ASE AT5G66600 26592259..26595998 score=0.314131195308914
ASE AT5G66610 26602006..26604957 score=-0.755623653868341
ASE AT5G66620 26606413..26608619 score=-1.39607915947399
ASE AT5G66630 26609863..26613107 score=0.59737407277426
ASE AT5G66650 26620316..26621491 score=-0.391935476593711
ASE AT5G66660 26626553..26627706 score=-1.43266582261845
ASE AT5G66670 26628717..26630086 score=-1.04317710424147
ASE AT5G66770 26677827..26680006 score=0.412233542723053
ASE AT5G66800 26688640..26689709 score=-1.57483823681688
ASE AT5G66810 26690218..26693735 score=-1.64956588187064
ASE AT5G66830 26708521..26709672 score=-2.19482187303543
ASE AT5G66840 26710243..26712504 score=-0.155574863289036
ASE AT5G66850 26712884..26716519 score=1.41090798581698
ASE AT5G66930 26743177..26744925 score=-1.98535327037061
ASE AT5G66940 26745216..26745870 score=-0.290305856338011
ASE AT5G66950 26750110..26753338 score=0.61182381444884
ASE AT5G66980 26758803..26760009 score=0.0699872931403196
ASE AT5G66990 26761540..26762544 score=0.285122539446925
ASE AT5G67020 26767064..26768346 score=0.221803496972932
ASE AT5G67040 26775152..26775619 score=-2.41840086744527
ASE AT5G67060 26783347..26784411 score=-0.921643445491214
ASE AT5G67070 26785249..26786027 score=1.25750747158579
ASE AT5G67100 26794272..26802282 score=-0.291692035297436
ASE AT5G67310 26873298..26874127 score=1.55002121132711
ASE AT5G67360 26889196..26891744 score=0.49457327716996
ASE AT5G67370 26894908..26896755 score=1.33120573847376
ASE AT5G67380 26898237..26900613 score=0.855747389270258
ASE AT5G67411 26915687..26916241 score=-0.401175398445478
ASE AT5G67420 26921569..26923223 score=-0.38025326147167
ASE AT5G67440 26930032..26933267 score=1.03129270067679
ASE AT5G67470 26943936..26947535 score=1.15300609218698
ASE AT5G67540 26961438..26963532 score=0.980069878697492
ASE AT5G67580 26972383..26974953 score=-1.32721273077152
