# Supplementary material for: Whole genome transcriptome polymorphisms in Arabidopsis thaliana
Source: Genome Biol. 2008 Nov 24;9(11):R165. doi: 10.1186/gb-2008-9-11-r165 (PMC2614497; doi:10.1186/gb-2008-9-11-r165)
Supplement: Additional data file 4 — Genome tracks of SFPs, indels, expression variation, ASE, splicing variation and transcribed fragment variation. [file gb-2008-9-11-r165-S4.tgz › ExonSplicing_chr1.txt]

#3/3/08
#gBrowser annotation for exon expression.


[ExonExpressionAdditive]
glyph= xyplot
graph_type = boxes
bump=1
fgcolor = red
bgcolor = red
height = 25
min_score=-3
max_score=3
label = 1
key = Exon Expression additive effect d score 


[ExonExpressionDominant]
glyph= xyplot
graph_type = boxes
bump=1
fgcolor = red
bgcolor = red
height = 25
min_score=-3
max_score=3
label = 1
key = Exon Expression dominant effect d score


[ExonExpressionMaternal]
glyph= xyplot
graph_type = boxes
bump=1
fgcolor = red
bgcolor = red
height = 25
min_score=-3
max_score=3
label = 1
key = Exon Expression maternal effect d score 


reference=Chr1


ExonExpressionAdditive AT1G01010.tu1 3628..3865 score=-0.179136257636735
ExonExpressionAdditive AT1G01010.tu2 4027..4245 score=0.0572332882736227
ExonExpressionAdditive AT1G01010.tu3 4537..4575 score=0.355253077677931
ExonExpressionAdditive AT1G01010.tu5 5192..5268 score=0.531204852179404
ExonExpressionAdditive AT1G01010.tu6 5443..5857 score=-0.261570496313048
ExonExpressionAdditive AT1G01020.tu10 8591..8658 score=-1.46476858642474
ExonExpressionAdditive AT1G01020.tu3 7240..7309 score=-1.08292923802640
ExonExpressionAdditive AT1G01020.tu5 7592..7630 score=1.44249862743593
ExonExpressionAdditive AT1G01020.tu8 8237..8305 score=1.57669456497110
ExonExpressionAdditive AT1G01030.tu2 13558..13696 score=-0.120036530151454
ExonExpressionAdditive AT1G01040.tu1 23141..24425 score=-0.646611649858608
ExonExpressionAdditive AT1G01040.tu10 26873..26946 score=-0.681861039934626
ExonExpressionAdditive AT1G01040.tu11 27090..27234 score=-0.298178486426578
ExonExpressionAdditive AT1G01040.tu12 27370..27477 score=0.279753505987000
ExonExpressionAdditive AT1G01040.tu13 27619..27656 score=-0.696403731467077
ExonExpressionAdditive AT1G01040.tu14 27796..28381 score=0.0117595968938010
ExonExpressionAdditive AT1G01040.tu16 28927..29034 score=0.521589112505124
ExonExpressionAdditive AT1G01040.tu17 29171..30013 score=0.88275508678632
ExonExpressionAdditive AT1G01040.tu19 30418..30742 score=1.01971553613766
ExonExpressionAdditive AT1G01040.tu2 24560..24629 score=0.361552996616872
ExonExpressionAdditive AT1G01040.tu20 30917..31028 score=1.11807726025797
ExonExpressionAdditive AT1G01040.tu3 24779..24921 score=-0.985434929398117
ExonExpressionAdditive AT1G01040.tu4 25041..25406 score=-0.896388132857582
ExonExpressionAdditive AT1G01040.tu5 25571..25708 score=0.138778343301897
ExonExpressionAdditive AT1G01040.tu6 25831..25972 score=0.549634209103107
ExonExpressionAdditive AT1G01040.tu7 26099..26139 score=-0.872195785369093
ExonExpressionAdditive AT1G01040.tu8 26287..26395 score=0.113343795458048
ExonExpressionAdditive AT1G01040.tu9 26546..26723 score=-0.705590837156474
ExonExpressionAdditive AT1G01050.tu1 31257..31392 score=-0.423877592661643
ExonExpressionAdditive AT1G01050.tu3 31716..31752 score=-0.276518429781275
ExonExpressionAdditive AT1G01050.tu8 32588..32624 score=-0.702249663206449
ExonExpressionAdditive AT1G01050.tu9 33038..33115 score=0.393236518062883
ExonExpressionAdditive AT1G01060.tu10 37107..37180 score=-0.84651585479532
ExonExpressionAdditive AT1G01060.tu13 37576..37647 score=-0.844670776639601
ExonExpressionAdditive AT1G01060.tu2 33817..33853 score=-0.779733972940709
ExonExpressionAdditive AT1G01060.tu3 33984..34315 score=0.472382389981023
ExonExpressionAdditive AT1G01060.tu7 35746..35937 score=0.365175006739438
ExonExpressionAdditive AT1G01060.tu8 36635..36671 score=-0.296269355079985
ExonExpressionAdditive AT1G01060.tu9 36817..36890 score=-0.437684476803211
ExonExpressionAdditive AT1G01070.tu1 38850..39029 score=0.509404445120523
ExonExpressionAdditive AT1G01070.tu2 39174..39250 score=0.531306481600323
ExonExpressionAdditive AT1G01070.tu7 40682..40857 score=-0.402415526313768
ExonExpressionAdditive AT1G01080.tu1 45386..45501 score=-1.28002318269906
ExonExpressionAdditive AT1G01090.tu3 48938..49268 score=0.424482053426051
ExonExpressionAdditive AT1G01110.tu1 53017..53121 score=0.140843003727655
ExonExpressionAdditive AT1G01110.tu2 53550..53583 score=1.05588333875617
ExonExpressionAdditive AT1G01140.tu11 65760..65835 score=0.646942126526373
ExonExpressionAdditive AT1G01140.tu14 66450..66518 score=-0.121747082470743
ExonExpressionAdditive AT1G01140.tu15 66698..66736 score=1.05032818929657
ExonExpressionAdditive AT1G01140.tu17 67352..67532 score=0.552600564664925
ExonExpressionAdditive AT1G01140.tu2 64224..64364 score=-0.957363995265883
ExonExpressionAdditive AT1G01140.tu6 64927..64966 score=-0.0476910943221743
ExonExpressionAdditive AT1G01140.tu8 65359..65395 score=-0.240206353274899
ExonExpressionAdditive AT1G01140.tu9 65583..65619 score=0.600237545854068
ExonExpressionAdditive AT1G01150.tu1 70137..70211 score=0.0996732040364466
ExonExpressionAdditive AT1G01160.tu2 73090..73127 score=-0.553751286011453
ExonExpressionAdditive AT1G01160.tu3 73313..73344 score=-0.114390184725272
ExonExpressionAdditive AT1G01160.tu4 73518..73695 score=0.501419506377442
ExonExpressionAdditive AT1G01160.tu5 73818..73854 score=0.578330141482804
ExonExpressionAdditive AT1G01180.tu2 76827..76904 score=0.585427511769018
ExonExpressionAdditive AT1G01180.tu3 77049..77228 score=-0.226772455370857
ExonExpressionAdditive AT1G01220.tu1 91783..92032 score=0.501077127619191
ExonExpressionAdditive AT1G01220.tu2 92297..92365 score=-0.44487547695324
ExonExpressionAdditive AT1G01220.tu3 92583..92841 score=-0.468440584155904
ExonExpressionAdditive AT1G01220.tu4 93091..93129 score=-1.05038678996519
ExonExpressionAdditive AT1G01220.tu6 94357..95045 score=0.0261140759031665
ExonExpressionAdditive AT1G01220.tu7 95158..95511 score=0.0956026839526056
ExonExpressionAdditive AT1G01225.tu1 95981..96121 score=0.268831081510369
ExonExpressionAdditive AT1G01230.tu2 98468..98499 score=0.0556903354510908
ExonExpressionAdditive AT1G01240.tu4 100059..100165 score=-0.210219694406338
ExonExpressionAdditive AT1G01260.tu2 109123..109300 score=0.114131819649680
ExonExpressionAdditive AT1G01290.tu1 114326..114398 score=-1.38088533173003
ExonExpressionAdditive AT1G01320.tu1 121142..121376 score=1.09526801435658
ExonExpressionAdditive AT1G01320.tu10 125170..125206 score=0.295036970863057
ExonExpressionAdditive AT1G01320.tu11 125343..125638 score=-0.513785112282386
ExonExpressionAdditive AT1G01320.tu12 125751..125829 score=-0.287378157429583
ExonExpressionAdditive AT1G01320.tu13 125937..125973 score=-0.157255453881037
ExonExpressionAdditive AT1G01320.tu14 126087..126550 score=-0.592933595356966
ExonExpressionAdditive AT1G01320.tu15 126699..126803 score=-0.871265789090371
ExonExpressionAdditive AT1G01320.tu16 126964..127426 score=0.183233618199660
ExonExpressionAdditive AT1G01320.tu20 128087..128274 score=1.01032873869089
ExonExpressionAdditive AT1G01320.tu21 128503..128537 score=-0.537182034645385
ExonExpressionAdditive AT1G01320.tu22 128968..129004 score=0.568144193536042
ExonExpressionAdditive AT1G01320.tu23 129858..129898 score=0.327994292404287
ExonExpressionAdditive AT1G01320.tu3 123596..123634 score=0.0467974215974668
ExonExpressionAdditive AT1G01320.tu4 123791..123863 score=0.260743108906970
ExonExpressionAdditive AT1G01320.tu5 124006..124043 score=-0.220154346976177
ExonExpressionAdditive AT1G01320.tu6 124236..124375 score=-0.633848098231498
ExonExpressionAdditive AT1G01320.tu7 124518..124553 score=-0.639783388079701
ExonExpressionAdditive AT1G01320.tu8 124723..124796 score=-0.0727701814472128
ExonExpressionAdditive AT1G01320.tu9 124959..124998 score=0.119138941417063
ExonExpressionAdditive AT1G01340.tu2 132878..133168 score=-0.383347496259093
ExonExpressionAdditive AT1G01340.tu3 133312..133460 score=0.348386311767064
ExonExpressionAdditive AT1G01340.tu5 133926..134144 score=0.210826883286261
ExonExpressionAdditive AT1G01350.tu2 137232..137409 score=1.34043323956056
ExonExpressionAdditive AT1G01350.tu4 138551..138736 score=-0.376787792769001
ExonExpressionAdditive AT1G01350.tu6 139217..139290 score=-0.186467100305500
ExonExpressionAdditive AT1G01360.tu2 142432..142572 score=0.166103922266358
ExonExpressionAdditive AT1G01370.tu8 144448..144516 score=0.107902503522941
ExonExpressionAdditive AT1G01380.tu2 147453..147491 score=-0.197593969334581
ExonExpressionAdditive AT1G01400.tu4 152091..152188 score=0.489552869411002
ExonExpressionAdditive AT1G01430.tu2 157847..158069 score=0.184046831956188
ExonExpressionAdditive AT1G01440.tu1 159861..159902 score=0.340064859254217
ExonExpressionAdditive AT1G01440.tu2 160090..160274 score=-0.262137157672868
ExonExpressionAdditive AT1G01460.tu2 169083..169197 score=-0.450651353694169
ExonExpressionAdditive AT1G01460.tu3 169382..169417 score=0.105927217335323
ExonExpressionAdditive AT1G01460.tu4 169607..169684 score=0.743515354273618
ExonExpressionAdditive AT1G01460.tu5 169801..169936 score=-0.0672905188456292
ExonExpressionAdditive AT1G01460.tu8 170413..170454 score=1.30633930149185
ExonExpressionAdditive AT1G01460.tu9 170637..170711 score=-0.720746912403926
ExonExpressionAdditive AT1G01480.tu1 175790..175940 score=0.0623864096617249
ExonExpressionAdditive AT1G01480.tu2 176273..176309 score=1.49813371775679
ExonExpressionAdditive AT1G01480.tu3 176611..176719 score=0.467719582697943
ExonExpressionAdditive AT1G01490.tu5 182143..182218 score=0.739197893764003
ExonExpressionAdditive AT1G01510.tu2 188001..188112 score=-1.17723395007942
ExonExpressionAdditive AT1G01510.tu3 188332..188367 score=-0.404736456923711
ExonExpressionAdditive AT1G01510.tu6 189569..189640 score=-0.200429183814762
ExonExpressionAdditive AT1G01510.tu7 189808..190000 score=-0.279413178568599
ExonExpressionAdditive AT1G01520.tu3 191188..191223 score=-0.630211941135442
ExonExpressionAdditive AT1G01520.tu4 191364..191429 score=0.98425349651336
ExonExpressionAdditive AT1G01520.tu5 191606..191643 score=0.179267817933933
ExonExpressionAdditive AT1G01520.tu6 191777..191852 score=0.237427567873511
ExonExpressionAdditive AT1G01540.tu3 197127..197162 score=-0.272111535826291
ExonExpressionAdditive AT1G01540.tu5 197531..197643 score=-0.234767425399266
ExonExpressionAdditive AT1G01540.tu8 197987..198101 score=0.132774001899586
ExonExpressionAdditive AT1G01540.tu9 198263..198592 score=0.283192581399549
ExonExpressionAdditive AT1G01550.tu1 199644..199715 score=0.233853533754968
ExonExpressionAdditive AT1G01550.tu3 199879..199911 score=-0.177866137986464
ExonExpressionAdditive AT1G01560.tu2 202778..202853 score=0.290232328075274
ExonExpressionAdditive AT1G01560.tu3 202988..203098 score=-0.450794872992036
ExonExpressionAdditive AT1G01570.tu3 207326..207362 score=0.0275948207382702
ExonExpressionAdditive AT1G01580.tu1 209422..209567 score=-0.0156107551027511
ExonExpressionAdditive AT1G01580.tu2 209789..209825 score=-0.744361228060016
ExonExpressionAdditive AT1G01580.tu3 209975..210118 score=0.301742180007232
ExonExpressionAdditive AT1G01580.tu4 210386..210495 score=0.656304891563023
ExonExpressionAdditive AT1G01580.tu5 211052..211344 score=0.61982362882097
ExonExpressionAdditive AT1G01580.tu6 211485..211661 score=-1.07734105091958
ExonExpressionAdditive AT1G01580.tu8 212687..213017 score=0.598807766148025
ExonExpressionAdditive AT1G01590.tu1 214320..214358 score=0.793020197589175
ExonExpressionAdditive AT1G01590.tu3 214695..214872 score=0.555976152003591
ExonExpressionAdditive AT1G01590.tu4 215310..215516 score=0.171919940359625
ExonExpressionAdditive AT1G01590.tu5 215662..215887 score=-1.63826812117467
ExonExpressionAdditive AT1G01590.tu6 216157..216232 score=0.474814146152866
ExonExpressionAdditive AT1G01590.tu8 217159..217237 score=-0.880052448620569
ExonExpressionAdditive AT1G01610.tu3 223560..223796 score=0.260642426052596
ExonExpressionAdditive AT1G01610.tu4 223952..224271 score=-0.85420335096202
ExonExpressionAdditive AT1G01620.tu2 226184..226261 score=0.771657167763782
ExonExpressionAdditive AT1G01620.tu3 226449..226629 score=0.0369836225427503
ExonExpressionAdditive AT1G01620.tu4 226950..226988 score=-0.719679836183036
ExonExpressionAdditive AT1G01620.tu6 227097..227266 score=-0.319118557690913
ExonExpressionAdditive AT1G01630.tu2 229418..229599 score=1.00802200305288
ExonExpressionAdditive AT1G01630.tu3 229861..229899 score=0.314064150491063
ExonExpressionAdditive AT1G01630.tu4 230351..230420 score=-0.66386495608685
ExonExpressionAdditive AT1G01640.tu2 231815..231881 score=0.381992737147754
ExonExpressionAdditive AT1G01640.tu4 232402..232439 score=1.33004281653042
ExonExpressionAdditive AT1G01650.tu1 232885..233281 score=-0.151905985490349
ExonExpressionAdditive AT1G01650.tu11 236460..236534 score=-0.589106383487950
ExonExpressionAdditive AT1G01650.tu12 236682..236751 score=-0.910306749472861
ExonExpressionAdditive AT1G01650.tu14 236902..237011 score=0.502208797387773
ExonExpressionAdditive AT1G01650.tu15 237515..237623 score=-0.308410787328547
ExonExpressionAdditive AT1G01650.tu2 233415..233446 score=0.889264487959304
ExonExpressionAdditive AT1G01650.tu4 234278..234351 score=1.19520040810609
ExonExpressionAdditive AT1G01650.tu7 235233..235338 score=0.450358156628789
ExonExpressionAdditive AT1G01650.tu9 235854..235961 score=0.126800607845476
ExonExpressionAdditive AT1G01660.tu1 240069..240173 score=0.183793127108769
ExonExpressionAdditive AT1G01660.tu2 240379..240567 score=-0.218256018856539
ExonExpressionAdditive AT1G01660.tu3 240746..240815 score=-0.648962338551807
ExonExpressionAdditive AT1G01660.tu4 240961..241214 score=0.26491326826089
ExonExpressionAdditive AT1G01660.tu5 241320..241428 score=0.00936559899011931
ExonExpressionAdditive AT1G01660.tu6 241604..241675 score=-1.02737789794936
ExonExpressionAdditive AT1G01660.tu7 241814..241884 score=1.27681121313270
ExonExpressionAdditive AT1G01670.tu3 244063..244143 score=-0.462312966272967
ExonExpressionAdditive AT1G01670.tu4 244291..244330 score=-0.508456853307126
ExonExpressionAdditive AT1G01670.tu6 244794..244829 score=0.407324837820294
ExonExpressionAdditive AT1G01680.tu3 247010..247048 score=0.269380651750358
ExonExpressionAdditive AT1G01680.tu4 247187..247223 score=0.803662688484734
ExonExpressionAdditive AT1G01690.tu12 251753..251787 score=0.119543438245293
ExonExpressionAdditive AT1G01690.tu3 249763..249837 score=-0.742868871702891
ExonExpressionAdditive AT1G01690.tu4 250016..250127 score=0.71671447169408
ExonExpressionAdditive AT1G01690.tu6 250687..250837 score=-0.117798543587043
ExonExpressionAdditive AT1G01700.tu2 259796..260013 score=-0.138461543399106
ExonExpressionAdditive AT1G01700.tu5 260741..260779 score=-0.0883454727353892
ExonExpressionAdditive AT1G01700.tu6 260961..260999 score=-0.785828357316485
ExonExpressionAdditive AT1G01700.tu7 261186..261299 score=-0.472736030142477
ExonExpressionAdditive AT1G01710.tu1 262846..262882 score=0.216173271514663
ExonExpressionAdditive AT1G01710.tu12 264797..264872 score=0.268322194511471
ExonExpressionAdditive AT1G01710.tu14 265324..265359 score=0.906294336516613
ExonExpressionAdditive AT1G01710.tu16 265765..265799 score=1.16381680294829
ExonExpressionAdditive AT1G01710.tu18 267302..267521 score=-0.287665607449949
ExonExpressionAdditive AT1G01710.tu6 263654..263727 score=-0.451693749707812
ExonExpressionAdditive AT1G01710.tu9 264275..264312 score=0.387398190921611
ExonExpressionAdditive AT1G01720.tu1 268347..268565 score=0.0619026220328154
ExonExpressionAdditive AT1G01720.tu2 268776..268965 score=-0.440001677360114
ExonExpressionAdditive AT1G01740.tu1 272128..272308 score=0.278015390403779
ExonExpressionAdditive AT1G01740.tu6 273495..273526 score=0.778194467429839
ExonExpressionAdditive AT1G01740.tu8 273874..274059 score=-0.0834756920444828
ExonExpressionAdditive AT1G01750.tu1 275383..275419 score=-0.0154354625677997
ExonExpressionAdditive AT1G01760.tu1 276897..276967 score=-0.969847206999587
ExonExpressionAdditive AT1G01760.tu3 277250..277356 score=-0.191081735447713
ExonExpressionAdditive AT1G01760.tu4 277507..277572 score=0.349167202815349
ExonExpressionAdditive AT1G01770.tu1 278619..278687 score=-0.456963808880331
ExonExpressionAdditive AT1G01770.tu11 280920..281094 score=0.151748376178519
ExonExpressionAdditive AT1G01770.tu13 281462..281496 score=0.815190166127558
ExonExpressionAdditive AT1G01770.tu14 281814..282144 score=-0.843050148657914
ExonExpressionAdditive AT1G01770.tu15 282509..282590 score=0.870459743857505
ExonExpressionAdditive AT1G01770.tu2 278925..279038 score=-0.0176284869567996
ExonExpressionAdditive AT1G01770.tu4 279361..279397 score=-0.267400132330747
ExonExpressionAdditive AT1G01770.tu6 279796..279871 score=0.0920011752962143
ExonExpressionAdditive AT1G01770.tu7 279980..280054 score=-0.71652232961754
ExonExpressionAdditive AT1G01770.tu8 280194..280343 score=0.781990226121318
ExonExpressionAdditive AT1G01770.tu9 280467..280538 score=0.0608920460349055
ExonExpressionAdditive AT1G01780.tu1 282926..282959 score=0.160781709582662
ExonExpressionAdditive AT1G01780.tu2 283139..283175 score=0.459341151578107
ExonExpressionAdditive AT1G01790.tu1 286197..286297 score=-0.368310038956881
ExonExpressionAdditive AT1G01790.tu10 288401..288473 score=-0.367512158759725
ExonExpressionAdditive AT1G01790.tu12 288881..289057 score=0.583066142792272
ExonExpressionAdditive AT1G01790.tu13 289251..289327 score=-0.283064162081983
ExonExpressionAdditive AT1G01790.tu17 290175..290291 score=-0.196770200182906
ExonExpressionAdditive AT1G01790.tu18 290430..290465 score=1.21137623567501
ExonExpressionAdditive AT1G01790.tu19 290569..290605 score=-0.247580679889163
ExonExpressionAdditive AT1G01790.tu2 286444..286582 score=-0.601357494199995
ExonExpressionAdditive AT1G01790.tu20 290750..291065 score=0.736740157613609
ExonExpressionAdditive AT1G01790.tu4 287031..287069 score=0.423811753235342
ExonExpressionAdditive AT1G01790.tu6 287414..287477 score=0.0725561480425583
ExonExpressionAdditive AT1G01790.tu7 287631..287669 score=0.160177604447985
ExonExpressionAdditive AT1G01790.tu9 288084..288121 score=-0.312853822161371
ExonExpressionAdditive AT1G01800.tu5 294225..294297 score=-0.396448652506571
ExonExpressionAdditive AT1G01820.tu1 296054..296208 score=-0.177193774234744
ExonExpressionAdditive AT1G01820.tu2 296386..296461 score=0.240031552434621
ExonExpressionAdditive AT1G01820.tu3 296640..296676 score=-0.277113418647228
ExonExpressionAdditive AT1G01820.tu6 297110..297143 score=1.02403103668854
ExonExpressionAdditive AT1G01820.tu7 297554..297727 score=-0.947111670624458
ExonExpressionAdditive AT1G01820.tu8 298038..298074 score=1.69513312681141
ExonExpressionAdditive AT1G01860.tu1 304355..304488 score=-0.662550341145857
ExonExpressionAdditive AT1G01860.tu3 304910..304946 score=-0.407638243684608
ExonExpressionAdditive AT1G01860.tu5 305179..305216 score=0.784628022520045
ExonExpressionAdditive AT1G01860.tu6 305370..305406 score=0.439947595018065
ExonExpressionAdditive AT1G01860.tu7 305579..305684 score=-0.691920870159374
ExonExpressionAdditive AT1G01860.tu8 305796..305895 score=-0.0156743824227225
ExonExpressionAdditive AT1G01860.tu9 306077..306259 score=0.69471370768091
ExonExpressionAdditive AT1G01880.tu1 306563..306744 score=-0.41103697778602
ExonExpressionAdditive AT1G01880.tu2 306893..307002 score=0.0280215067905282
ExonExpressionAdditive AT1G01880.tu3 307194..307313 score=0.082150726904576
ExonExpressionAdditive AT1G01880.tu4 307456..307772 score=-0.110137702593450
ExonExpressionAdditive AT1G01880.tu5 307913..308054 score=0.367277817103986
ExonExpressionAdditive AT1G01880.tu6 308157..308299 score=-0.214788689555327
ExonExpressionAdditive AT1G01880.tu7 308433..308545 score=-0.239862560545778
ExonExpressionAdditive AT1G01880.tu8 308808..308948 score=0.456951165867278
ExonExpressionAdditive AT1G01910.tu11 314098..314206 score=1.14196625199175
ExonExpressionAdditive AT1G01910.tu12 314447..314514 score=1.33546480947961
ExonExpressionAdditive AT1G01910.tu13 314657..314760 score=-0.405892697322051
ExonExpressionAdditive AT1G01910.tu14 314942..314978 score=0.447738921321385
ExonExpressionAdditive AT1G01910.tu15 315690..315873 score=-0.181809806191607
ExonExpressionAdditive AT1G01910.tu4 313255..313395 score=-1.81162819751451
ExonExpressionAdditive AT1G01910.tu6 313496..313527 score=0.802944667369604
ExonExpressionAdditive AT1G01910.tu7 313637..313704 score=-0.578596110239769
ExonExpressionAdditive AT1G01920.tu11 317552..317584 score=0.468985527194317
ExonExpressionAdditive AT1G01920.tu12 317764..317801 score=-0.0979025609888859
ExonExpressionAdditive AT1G01920.tu14 318133..318168 score=-0.331306559438038
ExonExpressionAdditive AT1G01920.tu17 318569..318746 score=0.354675181949312
ExonExpressionAdditive AT1G01920.tu18 319031..319068 score=-0.384327002721536
ExonExpressionAdditive AT1G01920.tu19 319205..319243 score=-0.159299211955487
ExonExpressionAdditive AT1G01920.tu20 319392..319610 score=-0.69476418320027
ExonExpressionAdditive AT1G01920.tu3 316361..316395 score=0.100614377361988
ExonExpressionAdditive AT1G01920.tu4 316528..316631 score=0.662775948598149
ExonExpressionAdditive AT1G01920.tu5 316811..316847 score=0.238570995466027
ExonExpressionAdditive AT1G01920.tu6 317020..317056 score=0.0121498355444647
ExonExpressionAdditive AT1G01920.tu8 317298..317400 score=-0.502584391624888
ExonExpressionAdditive AT1G01930.tu1 319884..320121 score=-0.120036670721564
ExonExpressionAdditive AT1G01930.tu5 321771..321841 score=-0.615028937530222
ExonExpressionAdditive AT1G01930.tu6 321986..322386 score=0.106125314765982
ExonExpressionAdditive AT1G01930.tu7 322536..322833 score=-0.161669618906209
ExonExpressionAdditive AT1G01940.tu2 323199..323236 score=-0.99413588095606
ExonExpressionAdditive AT1G01940.tu3 323678..323786 score=0.152635980270853
ExonExpressionAdditive AT1G01940.tu4 324277..324381 score=0.503263000600673
ExonExpressionAdditive AT1G01950.tu1 325519..325596 score=0.25251249411765
ExonExpressionAdditive AT1G01950.tu10 327988..328066 score=-0.224865424827893
ExonExpressionAdditive AT1G01950.tu13 328921..328995 score=-1.06279811641685
ExonExpressionAdditive AT1G01950.tu15 329299..329409 score=-0.527368632415292
ExonExpressionAdditive AT1G01950.tu16 329587..329661 score=-0.51413754003472
ExonExpressionAdditive AT1G01950.tu17 329776..329883 score=0.852048363087478
ExonExpressionAdditive AT1G01950.tu18 330057..330129 score=0.0288704428873439
ExonExpressionAdditive AT1G01950.tu19 330242..330381 score=-0.190764432630838
ExonExpressionAdditive AT1G01950.tu2 325902..325970 score=0.294529161125567
ExonExpressionAdditive AT1G01950.tu4 326334..326480 score=-0.0586706572546376
ExonExpressionAdditive AT1G01950.tu5 326613..326763 score=-0.0820442852537573
ExonExpressionAdditive AT1G01950.tu6 326950..327025 score=0.0415165855651162
ExonExpressionAdditive AT1G01950.tu7 327242..327354 score=-0.309152207550386
ExonExpressionAdditive AT1G01950.tu8 327499..327540 score=-0.248023576346591
ExonExpressionAdditive AT1G01950.tu9 327725..327837 score=1.12186672554731
ExonExpressionAdditive AT1G01960.tu1 330638..331410 score=0.610969593745267
ExonExpressionAdditive AT1G01960.tu10 336010..336193 score=0.865112953732279
ExonExpressionAdditive AT1G01960.tu11 336437..337552 score=0.330827681481087
ExonExpressionAdditive AT1G01960.tu2 331594..332161 score=0.149496859962686
ExonExpressionAdditive AT1G01960.tu3 332336..332594 score=-0.214328981838527
ExonExpressionAdditive AT1G01960.tu4 332739..333020 score=-0.0252447093587602
ExonExpressionAdditive AT1G01960.tu5 333164..333563 score=-0.00602345227145698
ExonExpressionAdditive AT1G01960.tu6 333907..334132 score=-0.189877078526757
ExonExpressionAdditive AT1G01960.tu7 334503..334716 score=-2.34658967547485
ExonExpressionAdditive AT1G01960.tu8 334963..335257 score=-0.0565360620745172
ExonExpressionAdditive AT1G01960.tu9 335434..335725 score=-0.472611804937511
ExonExpressionAdditive AT1G02010.tu1 347888..348100 score=0.533801072192604
ExonExpressionAdditive AT1G02010.tu11 350048..350084 score=-0.426190876368482
ExonExpressionAdditive AT1G02010.tu13 350473..350544 score=-0.56008195863264
ExonExpressionAdditive AT1G02010.tu14 350690..350757 score=0.0655950175491224
ExonExpressionAdditive AT1G02010.tu15 350869..350937 score=0.0123690971169587
ExonExpressionAdditive AT1G02010.tu16 351040..351112 score=-0.401558248960046
ExonExpressionAdditive AT1G02010.tu18 351444..351589 score=0.312548773491457
ExonExpressionAdditive AT1G02010.tu2 348207..348239 score=-1.19396626247685
ExonExpressionAdditive AT1G02010.tu20 351906..351973 score=-0.769092209870478
ExonExpressionAdditive AT1G02010.tu21 352148..352439 score=-0.0828845898217133
ExonExpressionAdditive AT1G02010.tu3 348388..348424 score=-0.574200861359334
ExonExpressionAdditive AT1G02010.tu8 349264..349336 score=1.57290855580006
ExonExpressionAdditive AT1G02010.tu9 349564..349675 score=0.653817079633094
ExonExpressionAdditive AT1G02020.tu1 352655..353146 score=0.112362759425716
ExonExpressionAdditive AT1G02050.tu2 360261..360480 score=-0.334918548518369
ExonExpressionAdditive AT1G02065.tu4 366734..366805 score=-0.0458564996277292
ExonExpressionAdditive AT1G02065.tu5 366985..367225 score=-0.415524941611692
ExonExpressionAdditive AT1G02080.tu10 376349..376416 score=0.470289162507232
ExonExpressionAdditive AT1G02080.tu11 376589..376762 score=-0.0886555147397869
ExonExpressionAdditive AT1G02080.tu13 377199..377269 score=-0.135887847851592
ExonExpressionAdditive AT1G02080.tu14 377449..377559 score=-0.789604923543123
ExonExpressionAdditive AT1G02080.tu15 377890..377991 score=0.836013123449358
ExonExpressionAdditive AT1G02080.tu18 378505..378610 score=0.723766574738354
ExonExpressionAdditive AT1G02080.tu19 378750..378817 score=0.268299192561780
ExonExpressionAdditive AT1G02080.tu2 373886..374143 score=-0.114212284433201
ExonExpressionAdditive AT1G02080.tu22 379321..379395 score=0.185583645127410
ExonExpressionAdditive AT1G02080.tu23 379577..379716 score=-0.724221509133526
ExonExpressionAdditive AT1G02080.tu24 379877..379954 score=-0.64510162528069
ExonExpressionAdditive AT1G02080.tu26 380273..380339 score=-0.445391588771262
ExonExpressionAdditive AT1G02080.tu27 380602..380673 score=0.190476322888839
ExonExpressionAdditive AT1G02080.tu28 380863..380969 score=0.721330745699124
ExonExpressionAdditive AT1G02080.tu29 381159..381302 score=0.352662586354029
ExonExpressionAdditive AT1G02080.tu3 374323..374466 score=-0.410909950958855
ExonExpressionAdditive AT1G02080.tu30 381416..381588 score=-0.670776964948577
ExonExpressionAdditive AT1G02080.tu31 381761..381798 score=0.954793121927143
ExonExpressionAdditive AT1G02080.tu32 381907..381981 score=1.00131554056556
ExonExpressionAdditive AT1G02080.tu34 382396..382505 score=1.37441715054249
ExonExpressionAdditive AT1G02080.tu35 382820..382891 score=0.481665064190006
ExonExpressionAdditive AT1G02080.tu37 383402..383504 score=-0.344051742105392
ExonExpressionAdditive AT1G02080.tu38 383614..383649 score=0.588304553555403
ExonExpressionAdditive AT1G02080.tu39 384090..384159 score=-0.246279570339651
ExonExpressionAdditive AT1G02080.tu4 374644..374873 score=-0.0362509635673518
ExonExpressionAdditive AT1G02080.tu40 384307..384402 score=-0.0523546132852243
ExonExpressionAdditive AT1G02080.tu42 384725..384796 score=-0.615645794025377
ExonExpressionAdditive AT1G02080.tu44 385221..385256 score=0.487218590893932
ExonExpressionAdditive AT1G02080.tu45 385452..385595 score=0.0759415287858782
ExonExpressionAdditive AT1G02080.tu46 385704..385773 score=-0.236441263576920
ExonExpressionAdditive AT1G02080.tu47 385916..385991 score=-0.569361511833305
ExonExpressionAdditive AT1G02080.tu48 386140..386292 score=0.398395688228942
ExonExpressionAdditive AT1G02080.tu49 386432..386759 score=0.0360976456167495
ExonExpressionAdditive AT1G02080.tu5 375129..375195 score=1.12584822340877
ExonExpressionAdditive AT1G02080.tu6 375367..375402 score=-0.190445025667563
ExonExpressionAdditive AT1G02080.tu7 375549..375658 score=-1.32509059326813
ExonExpressionAdditive AT1G02080.tu8 375803..375943 score=-0.970047120587249
ExonExpressionAdditive AT1G02080.tu9 376132..376203 score=-0.154804453780130
ExonExpressionAdditive AT1G02090.tu10 388860..388896 score=0.178880939187515
ExonExpressionAdditive AT1G02090.tu12 389235..389269 score=0.379683844121592
ExonExpressionAdditive AT1G02090.tu13 389412..389616 score=-0.759477472084236
ExonExpressionAdditive AT1G02090.tu3 387302..387481 score=0.0230669242354523
ExonExpressionAdditive AT1G02090.tu4 387589..387620 score=-0.809467528476167
ExonExpressionAdditive AT1G02090.tu7 388323..388394 score=0.611182027936931
ExonExpressionAdditive AT1G02090.tu8 388539..388573 score=0.0721000303853576
ExonExpressionAdditive AT1G02100.tu15 392612..392782 score=0.480526294313522
ExonExpressionAdditive AT1G02100.tu2 389876..389910 score=0.165458477809458
ExonExpressionAdditive AT1G02100.tu3 390105..390223 score=-1.33990666406029
ExonExpressionAdditive AT1G02100.tu5 390481..390518 score=-1.01359309718280
ExonExpressionAdditive AT1G02100.tu6 390782..390818 score=1.78201201246922
ExonExpressionAdditive AT1G02100.tu7 391012..391079 score=0.432165309157376
ExonExpressionAdditive AT1G02110.tu2 393979..394086 score=0.157468184161539
ExonExpressionAdditive AT1G02120.tu1 395778..395847 score=0.70805373128917
ExonExpressionAdditive AT1G02120.tu10 397873..397914 score=-0.606358095455909
ExonExpressionAdditive AT1G02120.tu11 398091..398125 score=0.451827203344944
ExonExpressionAdditive AT1G02120.tu13 398455..398491 score=-0.556537630914113
ExonExpressionAdditive AT1G02120.tu14 398605..398679 score=0.112482552233015
ExonExpressionAdditive AT1G02120.tu17 399170..399335 score=0.00717463364326062
ExonExpressionAdditive AT1G02120.tu6 396602..396678 score=-0.070068253687506
ExonExpressionAdditive AT1G02120.tu7 396787..396822 score=-0.193271677043615
ExonExpressionAdditive AT1G02120.tu8 396930..397002 score=0.183096508636397
ExonExpressionAdditive AT1G02130.tu2 400734..400801 score=-0.0909854018012633
ExonExpressionAdditive AT1G02130.tu3 401017..401053 score=-0.798603130831059
ExonExpressionAdditive AT1G02130.tu8 401787..401866 score=-0.0970905467359176
ExonExpressionAdditive AT1G02140.tu2 403811..403915 score=-0.551908882174429
ExonExpressionAdditive AT1G02145.tu1 404604..404640 score=0.0488865741104675
ExonExpressionAdditive AT1G02145.tu13 406726..406763 score=-0.424673004223321
ExonExpressionAdditive AT1G02145.tu16 407313..407351 score=-0.501595816757661
ExonExpressionAdditive AT1G02145.tu19 407739..407775 score=0.4276819099565
ExonExpressionAdditive AT1G02145.tu2 404778..404812 score=-0.548340485538288
ExonExpressionAdditive AT1G02145.tu21 408233..408272 score=-0.660245438614177
ExonExpressionAdditive AT1G02145.tu22 408415..408517 score=0.863259663967073
ExonExpressionAdditive AT1G02150.tu1 408625..409099 score=0.157381905178649
ExonExpressionAdditive AT1G02160.tu2 411172..411206 score=-0.017192761522028
ExonExpressionAdditive AT1G02170.tu2 412482..412739 score=-0.798232500888375
ExonExpressionAdditive AT1G02170.tu3 412883..412950 score=0.934652768461668
ExonExpressionAdditive AT1G02170.tu4 413094..413246 score=-0.106732625695323
ExonExpressionAdditive AT1G02170.tu5 413359..413467 score=0.399375056582631
ExonExpressionAdditive AT1G02180.tu2 414435..414542 score=-0.118928039261315
ExonExpressionAdditive AT1G02190.tu2 415805..415840 score=-0.0566278028503245
ExonExpressionAdditive AT1G02190.tu3 416053..416374 score=0.0217412829389934
ExonExpressionAdditive AT1G02190.tu6 417018..417120 score=-0.952605340708217
ExonExpressionAdditive AT1G02190.tu7 417306..417473 score=0.590268114004509
ExonExpressionAdditive AT1G02190.tu8 417657..417965 score=0.521674083094997
ExonExpressionAdditive AT1G02205.tu1 418772..418845 score=-1.04167793053907
ExonExpressionAdditive AT1G02205.tu10 421735..421772 score=-0.97824835938953
ExonExpressionAdditive AT1G02205.tu11 421990..422409 score=0.660199737288124
ExonExpressionAdditive AT1G02205.tu2 419020..419166 score=0.284219386096963
ExonExpressionAdditive AT1G02205.tu3 419313..419485 score=-0.518660042673061
ExonExpressionAdditive AT1G02205.tu5 419671..419842 score=0.838717414436576
ExonExpressionAdditive AT1G02205.tu6 420514..420801 score=0.346511262212641
ExonExpressionAdditive AT1G02205.tu8 421194..421337 score=-0.621482376610969
ExonExpressionAdditive AT1G02205.tu9 421520..421589 score=-0.354259775384046
ExonExpressionAdditive AT1G02220.tu1 428897..429069 score=-0.271337454789058
ExonExpressionAdditive AT1G02220.tu4 429912..429947 score=-1.32048052134963
ExonExpressionAdditive AT1G02220.tu5 430101..430175 score=1.04474633945323
ExonExpressionAdditive AT1G02220.tu6 430452..430567 score=-0.529161540313087
ExonExpressionAdditive AT1G02230.tu2 435480..435550 score=0.799621420163405
ExonExpressionAdditive AT1G02230.tu4 436019..436087 score=0.382971117696193
ExonExpressionAdditive AT1G02230.tu5 436343..436522 score=1.09086977226343
ExonExpressionAdditive AT1G02250.tu4 438809..438847 score=-0.0877897776055067
ExonExpressionAdditive AT1G02260.tu1 440635..440986 score=-0.510928109121569
ExonExpressionAdditive AT1G02260.tu2 441157..441266 score=-0.327019736039618
ExonExpressionAdditive AT1G02260.tu4 442743..442815 score=0.345294802279923
ExonExpressionAdditive AT1G02270.tu1 443217..443425 score=0.707567245923657
ExonExpressionAdditive AT1G02270.tu10 445867..445908 score=0.210040222232937
ExonExpressionAdditive AT1G02270.tu2 443640..443711 score=-0.452922620353822
ExonExpressionAdditive AT1G02270.tu3 444001..444068 score=0.265109730973533
ExonExpressionAdditive AT1G02270.tu5 444496..444571 score=-0.407524262645531
ExonExpressionAdditive AT1G02270.tu7 444847..445038 score=0.0328733658562183
ExonExpressionAdditive AT1G02270.tu8 445475..445538 score=0.0589996438822561
ExonExpressionAdditive AT1G02270.tu9 445655..445723 score=-0.224310664754282
ExonExpressionAdditive AT1G02280.tu1 448465..448610 score=0.948430350225279
ExonExpressionAdditive AT1G02280.tu2 448821..448934 score=-0.125857373343423
ExonExpressionAdditive AT1G02280.tu5 449734..449768 score=-0.678587718646066
ExonExpressionAdditive AT1G02280.tu6 449951..450027 score=0.283288273696159
ExonExpressionAdditive AT1G02280.tu7 450171..450244 score=0.770751689803651
ExonExpressionAdditive AT1G02300.tu1 453296..453327 score=-1.12792537603591
ExonExpressionAdditive AT1G02300.tu10 455344..455380 score=-0.585096704399274
ExonExpressionAdditive AT1G02300.tu4 453933..453974 score=-2.01019534001579
ExonExpressionAdditive AT1G02300.tu5 454225..454266 score=3.16881606375344
ExonExpressionAdditive AT1G02300.tu6 454404..454472 score=1.28262014950274
ExonExpressionAdditive AT1G02300.tu7 454723..454793 score=-3.16852768523374
ExonExpressionAdditive AT1G02300.tu8 454958..454994 score=-1.49960583568816
ExonExpressionAdditive AT1G02305.tu1 455709..455780 score=1.05230130902314
ExonExpressionAdditive AT1G02305.tu11 457839..458062 score=-1.16486336310117
ExonExpressionAdditive AT1G02305.tu7 457053..457090 score=0.530184994642588
ExonExpressionAdditive AT1G02305.tu8 457200..457345 score=0.956359530144985
ExonExpressionAdditive AT1G02305.tu9 457519..457559 score=-0.358712087572289
ExonExpressionAdditive AT1G02310.tu2 458766..458882 score=0.59111851364912
ExonExpressionAdditive AT1G02310.tu3 459026..459099 score=-0.510980429110118
ExonExpressionAdditive AT1G02310.tu4 459523..459664 score=0.463407089932286
ExonExpressionAdditive AT1G02310.tu5 460393..460600 score=-0.156873923037455
ExonExpressionAdditive AT1G02330.tu2 462496..462567 score=0.375403162899309
ExonExpressionAdditive AT1G02330.tu3 462747..462782 score=-0.379220370972195
ExonExpressionAdditive AT1G02330.tu4 462883..462955 score=-0.0143326607193219
ExonExpressionAdditive AT1G02330.tu5 463141..463250 score=-0.101990449279108
ExonExpressionAdditive AT1G02330.tu6 463493..463565 score=-0.0488452446962986
ExonExpressionAdditive AT1G02340.tu3 466966..467041 score=1.03880892317462
ExonExpressionAdditive AT1G02340.tu5 467743..467818 score=-1.83917300248711
ExonExpressionAdditive AT1G02350.tu1 469808..469920 score=1.03676052513084
ExonExpressionAdditive AT1G02350.tu3 470360..470395 score=-0.236163035678789
ExonExpressionAdditive AT1G02380.tu1 477007..477116 score=-0.466093367742551
ExonExpressionAdditive AT1G02400.tu3 489171..489541 score=0.72730078500046
ExonExpressionAdditive AT1G02410.tu1 490931..490962 score=-0.068898966389644
ExonExpressionAdditive AT1G02410.tu2 491275..491352 score=0.548043396542938
ExonExpressionAdditive AT1G02410.tu5 492091..492130 score=-0.321941199747749
ExonExpressionAdditive AT1G02410.tu8 492779..492859 score=-0.0338941283516815
ExonExpressionAdditive AT1G02460.tu2 505504..505542 score=1.03163433656925
ExonExpressionAdditive AT1G02460.tu3 505845..506019 score=0.320127445202738
ExonExpressionAdditive AT1G02470.tu1 511892..511969 score=-0.246460944961829
ExonExpressionAdditive AT1G02470.tu4 512378..512413 score=0.450620046395088
ExonExpressionAdditive AT1G02470.tu5 512549..512587 score=0.331776895856913
ExonExpressionAdditive AT1G02470.tu6 513180..513218 score=-0.309150093695182
ExonExpressionAdditive AT1G02470.tu8 513359..513536 score=0.80261040936351
ExonExpressionAdditive AT1G02475.tu1 513863..514000 score=-0.140089292314790
ExonExpressionAdditive AT1G02475.tu2 514121..514153 score=-0.0247911566313677
ExonExpressionAdditive AT1G02475.tu6 514708..514780 score=-0.515615769658185
ExonExpressionAdditive AT1G02475.tu7 514924..514958 score=-0.197587625096540
ExonExpressionAdditive AT1G02500.tu2 518301..518340 score=-0.185280876756678
ExonExpressionAdditive AT1G02510.tu1 520543..520758 score=-0.836071461100519
ExonExpressionAdditive AT1G02520.tu1 524142..524247 score=0.0984224316236372
ExonExpressionAdditive AT1G02520.tu4 524910..525057 score=1.24829071793784
ExonExpressionAdditive AT1G02520.tu9 528014..528231 score=0.332002495013669
ExonExpressionAdditive AT1G02530.tu10 534326..534607 score=0.538312893676109
ExonExpressionAdditive AT1G02530.tu3 530406..530479 score=0.682807995538244
ExonExpressionAdditive AT1G02530.tu7 533155..533189 score=-0.745557113972967
ExonExpressionAdditive AT1G02530.tu9 533824..533929 score=-0.685748054262938
ExonExpressionAdditive AT1G02560.tu1 537849..538077 score=0.829878974143297
ExonExpressionAdditive AT1G02560.tu2 538226..538264 score=-0.240567846695817
ExonExpressionAdditive AT1G02560.tu3 538453..538492 score=0.311796652677586
ExonExpressionAdditive AT1G02560.tu4 538631..538662 score=-0.61816372119607
ExonExpressionAdditive AT1G02560.tu6 538944..538978 score=1.34322515695606
ExonExpressionAdditive AT1G02560.tu8 539407..539440 score=-0.731880564745929
ExonExpressionAdditive AT1G02570.tu2 541892..542065 score=-0.476895788233572
ExonExpressionAdditive AT1G02580.tu10 547269..547346 score=-0.75337507205407
ExonExpressionAdditive AT1G02580.tu11 547504..547646 score=0.392712975613213
ExonExpressionAdditive AT1G02580.tu12 547756..547828 score=-0.176390861985445
ExonExpressionAdditive AT1G02580.tu15 548300..548410 score=0.906141791211406
ExonExpressionAdditive AT1G02580.tu17 548876..549020 score=-0.324453294102628
ExonExpressionAdditive AT1G02580.tu2 544980..545013 score=0.266780847816974
ExonExpressionAdditive AT1G02580.tu3 545645..545931 score=0.304936904946253
ExonExpressionAdditive AT1G02580.tu4 546071..546140 score=-0.861717159179393
ExonExpressionAdditive AT1G02580.tu6 546510..546582 score=0.499734495249415
ExonExpressionAdditive AT1G02580.tu9 547015..547124 score=0.417692424116285
ExonExpressionAdditive AT1G02640.tu1 564267..564622 score=-0.542526122713195
ExonExpressionAdditive AT1G02640.tu2 565474..565661 score=-0.541335513525287
ExonExpressionAdditive AT1G02640.tu3 565776..565921 score=0.0606656472635374
ExonExpressionAdditive AT1G02650.tu2 568852..569128 score=-0.00664401071386885
ExonExpressionAdditive AT1G02660.tu2 572874..573137 score=-0.00724715709432453
ExonExpressionAdditive AT1G02660.tu4 573498..573931 score=0.284462561410573
ExonExpressionAdditive AT1G02670.tu1 576041..576111 score=-0.606860965328155
ExonExpressionAdditive AT1G02670.tu16 580227..580263 score=0.50373484576788
ExonExpressionAdditive AT1G02670.tu5 577776..577916 score=0.462490557984761
ExonExpressionAdditive AT1G02670.tu6 577990..578024 score=-0.339314675453029
ExonExpressionAdditive AT1G02680.tu2 581127..581161 score=0.565005541044065
ExonExpressionAdditive AT1G02690.tu1 584250..584590 score=-0.599495708087719
ExonExpressionAdditive AT1G02690.tu2 584848..584920 score=-0.456944556578787
ExonExpressionAdditive AT1G02690.tu4 585277..585343 score=0.31578195062164
ExonExpressionAdditive AT1G02690.tu5 585522..585595 score=0.39770389929402
ExonExpressionAdditive AT1G02690.tu7 585777..585881 score=-0.420795264800727
ExonExpressionAdditive AT1G02690.tu8 586035..586073 score=0.277300852419977
ExonExpressionAdditive AT1G02690.tu9 586183..586295 score=0.285397188005879
ExonExpressionAdditive AT1G02700.tu1 588319..588500 score=-0.385419123414595
ExonExpressionAdditive AT1G02720.tu3 593860..594163 score=-0.47123350794877
ExonExpressionAdditive AT1G02730.tu2 596598..597288 score=0.260338299892612
ExonExpressionAdditive AT1G02730.tu3 597641..598622 score=0.189206979066538
ExonExpressionAdditive AT1G02740.tu1 599425..599644 score=0.561063936672374
ExonExpressionAdditive AT1G02740.tu2 599908..599943 score=0.187276402504733
ExonExpressionAdditive AT1G02740.tu3 600081..600192 score=0.476957541619132
ExonExpressionAdditive AT1G02740.tu5 600732..600804 score=1.11580129287426
ExonExpressionAdditive AT1G02740.tu7 601229..601298 score=-0.220940927583589
ExonExpressionAdditive AT1G02750.tu1 602493..602728 score=0.528000173191078
ExonExpressionAdditive AT1G02750.tu2 602988..603055 score=-0.19974605025681
ExonExpressionAdditive AT1G02750.tu3 603608..603645 score=-0.46199101223191
ExonExpressionAdditive AT1G02770.tu3 605714..605782 score=-1.12464461090844
ExonExpressionAdditive AT1G02770.tu4 605955..605993 score=-0.0293361448199775
ExonExpressionAdditive AT1G02770.tu6 606538..606645 score=1.09798216176860
ExonExpressionAdditive AT1G02780.tu2 608261..608295 score=-0.00547945839517812
ExonExpressionAdditive AT1G02780.tu5 609321..609421 score=-1.10880890912623
ExonExpressionAdditive AT1G02790.tu3 611702..611881 score=0.312917010588542
ExonExpressionAdditive AT1G02790.tu4 612031..612169 score=0.753001127179747
ExonExpressionAdditive AT1G02800.tu2 614004..614084 score=0.525273800457183
ExonExpressionAdditive AT1G02800.tu3 614265..614329 score=-0.593455324233891
ExonExpressionAdditive AT1G02800.tu4 614480..614512 score=0.123483401491962
ExonExpressionAdditive AT1G02800.tu5 614735..614776 score=-0.463709187022581
ExonExpressionAdditive AT1G02800.tu7 615291..615434 score=0.190190106365861
ExonExpressionAdditive AT1G02800.tu8 615977..616168 score=-0.377588610314148
ExonExpressionAdditive AT1G02840.tu12 628275..628380 score=-0.33547104378608
ExonExpressionAdditive AT1G02840.tu16 629575..629762 score=0.345561684045778
ExonExpressionAdditive AT1G02840.tu6 627311..627347 score=0.332974600480745
ExonExpressionAdditive AT1G02840.tu9 627833..627868 score=0.476983799237055
ExonExpressionAdditive AT1G02850.tu1 630502..630647 score=-0.494073913173265
ExonExpressionAdditive AT1G02850.tu11 632147..632294 score=0.105770590754385
ExonExpressionAdditive AT1G02850.tu13 632545..632579 score=0.221950403632519
ExonExpressionAdditive AT1G02850.tu14 632723..632764 score=0.968627855152507
ExonExpressionAdditive AT1G02850.tu16 632872..633122 score=-0.259565924972807
ExonExpressionAdditive AT1G02850.tu2 630836..630868 score=-0.687808928667132
ExonExpressionAdditive AT1G02850.tu6 631437..631472 score=0.447120953885096
ExonExpressionAdditive AT1G02850.tu7 631617..631827 score=0.200655488898313
ExonExpressionAdditive AT1G02860.tu2 635804..635942 score=0.540700887635903
ExonExpressionAdditive AT1G02860.tu3 636089..636307 score=-0.0454851035979065
ExonExpressionAdditive AT1G02860.tu4 636604..636677 score=0.113513367121769
ExonExpressionAdditive AT1G02860.tu6 637045..637109 score=0.452998611922282
ExonExpressionAdditive AT1G02870.tu1 637448..637484 score=-0.246317255508851
ExonExpressionAdditive AT1G02870.tu2 637631..637670 score=-0.693540254218379
ExonExpressionAdditive AT1G02890.tu1 645143..645449 score=0.335977452903318
ExonExpressionAdditive AT1G02890.tu10 647221..647257 score=-0.0841285926738816
ExonExpressionAdditive AT1G02890.tu12 647543..647579 score=-0.643798205941849
ExonExpressionAdditive AT1G02890.tu13 647730..647766 score=-0.317602684354615
ExonExpressionAdditive AT1G02890.tu15 648131..648239 score=-0.270344700011031
ExonExpressionAdditive AT1G02890.tu17 648565..648599 score=-0.320044209824171
ExonExpressionAdditive AT1G02890.tu19 648946..649118 score=-0.182474629132989
ExonExpressionAdditive AT1G02890.tu20 649376..649414 score=-0.0301123529250843
ExonExpressionAdditive AT1G02890.tu21 649599..649635 score=0.0112670954472500
ExonExpressionAdditive AT1G02890.tu22 649819..650398 score=-0.108841500303489
ExonExpressionAdditive AT1G02890.tu26 651337..651475 score=0.291679138562834
ExonExpressionAdditive AT1G02890.tu5 646179..646290 score=0.579304597982156
ExonExpressionAdditive AT1G02890.tu8 646792..646934 score=-0.132149338796396
ExonExpressionAdditive AT1G02910.tu1 655642..655787 score=-0.0227455771572471
ExonExpressionAdditive AT1G02910.tu2 655936..656004 score=-0.429462566764846
ExonExpressionAdditive AT1G02910.tu4 656340..656458 score=-0.256925870831237
ExonExpressionAdditive AT1G02910.tu5 656601..656716 score=0.222336076737818
ExonExpressionAdditive AT1G02910.tu6 656853..657014 score=-0.363647376299404
ExonExpressionAdditive AT1G02910.tu8 657426..657461 score=0.518249792878415
ExonExpressionAdditive AT1G02910.tu9 657883..658099 score=0.196324493709253
ExonExpressionAdditive AT1G02920.tu3 659565..659710 score=-0.807601393711158
ExonExpressionAdditive AT1G02940.tu3 663794..663826 score=0.738439522282822
ExonExpressionAdditive AT1G02940.tu4 664017..664092 score=0.0520155563697601
ExonExpressionAdditive AT1G02960.tu1 666902..667049 score=-0.118109652664403
ExonExpressionAdditive AT1G02960.tu4 667380..667415 score=-0.429270255637677
ExonExpressionAdditive AT1G02960.tu7 667744..667848 score=-0.0153021403092257
ExonExpressionAdditive AT1G02960.tu8 667992..668068 score=0.615486494693019
ExonExpressionAdditive AT1G02970.tu1 673406..673617 score=-0.375195309109737
ExonExpressionAdditive AT1G02970.tu10 676065..676341 score=0.149285800191912
ExonExpressionAdditive AT1G02970.tu4 674542..674615 score=-1.03856882214981
ExonExpressionAdditive AT1G02970.tu6 674968..675034 score=0.0825260994054176
ExonExpressionAdditive AT1G02970.tu8 675372..675441 score=0.809595563262895
ExonExpressionAdditive AT1G02970.tu9 675590..675921 score=0.130648467793499
ExonExpressionAdditive AT1G02980.tu1 677909..677945 score=-0.367059567929334
ExonExpressionAdditive AT1G02980.tu10 680126..680240 score=-0.286785610138005
ExonExpressionAdditive AT1G02980.tu12 680615..680731 score=0.02859377695095
ExonExpressionAdditive AT1G02980.tu14 681174..681259 score=-0.389148303499273
ExonExpressionAdditive AT1G02980.tu3 678302..678479 score=-0.327745965441238
ExonExpressionAdditive AT1G02980.tu4 678686..678755 score=0.503635520070221
ExonExpressionAdditive AT1G02980.tu6 679205..679241 score=-0.138263019477098
ExonExpressionAdditive AT1G02980.tu7 679388..679424 score=-0.0562444343020083
ExonExpressionAdditive AT1G02980.tu8 679647..679687 score=0.271355259362579
ExonExpressionAdditive AT1G02980.tu9 679825..679961 score=0.78373352108828
ExonExpressionAdditive AT1G02990.tu1 681466..681895 score=0.148714842921113
ExonExpressionAdditive AT1G02990.tu10 686686..686723 score=-0.938805900220757
ExonExpressionAdditive AT1G02990.tu11 686858..686970 score=-0.128864695717582
ExonExpressionAdditive AT1G02990.tu12 687185..687268 score=-0.873852076228279
ExonExpressionAdditive AT1G02990.tu2 682271..682346 score=-0.222164673337206
ExonExpressionAdditive AT1G02990.tu3 682749..682856 score=-0.227068149369411
ExonExpressionAdditive AT1G02990.tu5 683215..683285 score=-0.390227343376379
ExonExpressionAdditive AT1G02990.tu8 686082..686375 score=-0.330003279704454
ExonExpressionAdditive AT1G02990.tu9 686516..686552 score=0.131671243806536
ExonExpressionAdditive AT1G03000.tu1 687966..688042 score=-0.877136398394536
ExonExpressionAdditive AT1G03000.tu10 690790..690863 score=-0.172044620321885
ExonExpressionAdditive AT1G03000.tu11 691144..691329 score=0.486827703716578
ExonExpressionAdditive AT1G03000.tu12 691466..692036 score=-0.297137340303234
ExonExpressionAdditive AT1G03000.tu13 692179..692539 score=0.315034432967050
ExonExpressionAdditive AT1G03000.tu3 688473..688577 score=0.275726135021314
ExonExpressionAdditive AT1G03000.tu4 688729..688803 score=-0.104825396790881
ExonExpressionAdditive AT1G03000.tu5 689057..689126 score=-0.27140813198392
ExonExpressionAdditive AT1G03000.tu6 689297..689365 score=-0.0359871648627684
ExonExpressionAdditive AT1G03000.tu7 689546..689796 score=0.0561881523707278
ExonExpressionAdditive AT1G03000.tu8 690016..690124 score=-0.412466220231113
ExonExpressionAdditive AT1G03000.tu9 690454..690557 score=0.540787403412029
ExonExpressionAdditive AT1G03010.tu4 695544..695726 score=-0.193561783127188
ExonExpressionAdditive AT1G03010.tu5 695950..696358 score=-0.182792680510808
ExonExpressionAdditive AT1G03030.tu1 701487..701559 score=0.181634210367220
ExonExpressionAdditive AT1G03030.tu12 703496..703820 score=0.0292765225629031
ExonExpressionAdditive AT1G03030.tu2 701779..701851 score=-0.151917088752418
ExonExpressionAdditive AT1G03030.tu4 702109..702146 score=-0.305165670752041
ExonExpressionAdditive AT1G03030.tu5 702296..702442 score=0.0230423430240992
ExonExpressionAdditive AT1G03030.tu8 702831..702863 score=-0.19555757158673
ExonExpressionAdditive AT1G03030.tu9 703010..703046 score=1.05902291722983
ExonExpressionAdditive AT1G03040.tu2 704602..704633 score=-0.988625432750895
ExonExpressionAdditive AT1G03040.tu5 705535..705640 score=-0.188144307504512
ExonExpressionAdditive AT1G03050.tu2 708300..708406 score=0.277020632449329
ExonExpressionAdditive AT1G03050.tu4 709589..709841 score=0.772673786437689
ExonExpressionAdditive AT1G03055.tu5 711093..711164 score=0.521615371471475
ExonExpressionAdditive AT1G03055.tu6 711274..711388 score=0.157990414469038
ExonExpressionAdditive AT1G03060.tu1 712516..714172 score=0.228804657681072
ExonExpressionAdditive AT1G03060.tu10 722966..724081 score=-0.0268020506517101
ExonExpressionAdditive AT1G03060.tu13 724925..725067 score=0.208472809991821
ExonExpressionAdditive AT1G03060.tu14 725244..725348 score=-1.42502103064315
ExonExpressionAdditive AT1G03060.tu15 725565..725596 score=0.834251455699441
ExonExpressionAdditive AT1G03060.tu16 725704..725777 score=-0.632102476030342
ExonExpressionAdditive AT1G03060.tu17 726038..726105 score=0.240936974060930
ExonExpressionAdditive AT1G03060.tu18 726279..726315 score=-0.683222327790742
ExonExpressionAdditive AT1G03060.tu19 726807..726842 score=0.0605267667273892
ExonExpressionAdditive AT1G03060.tu3 714580..714832 score=0.278617557485385
ExonExpressionAdditive AT1G03060.tu4 715074..715287 score=0.583594904451444
ExonExpressionAdditive AT1G03060.tu6 718995..720515 score=-0.162956631568971
ExonExpressionAdditive AT1G03060.tu7 720729..721777 score=0.156115085257989
ExonExpressionAdditive AT1G03060.tu9 722132..722739 score=-0.344786532223145
ExonExpressionAdditive AT1G03070.tu3 730514..730553 score=0.0708651009658729
ExonExpressionAdditive AT1G03070.tu4 730989..731027 score=-1.08036189845657
ExonExpressionAdditive AT1G03080.tu1 731767..732761 score=-0.000918393635228875
ExonExpressionAdditive AT1G03080.tu3 737257..737293 score=0.397829741043704
ExonExpressionAdditive AT1G03090.tu1 739733..740023 score=0.706935540930701
ExonExpressionAdditive AT1G03090.tu10 742190..742258 score=0.284587261724204
ExonExpressionAdditive AT1G03090.tu11 742511..742696 score=-0.445785355394956
ExonExpressionAdditive AT1G03090.tu12 742849..742958 score=-0.813410205260184
ExonExpressionAdditive AT1G03090.tu13 743131..743167 score=0.97475483895653
ExonExpressionAdditive AT1G03090.tu14 743308..743492 score=-0.173721541392557
ExonExpressionAdditive AT1G03090.tu15 743628..743663 score=-0.302914008121301
ExonExpressionAdditive AT1G03090.tu2 740127..740163 score=-0.700102710370397
ExonExpressionAdditive AT1G03090.tu3 740369..740440 score=-0.341540422747891
ExonExpressionAdditive AT1G03090.tu4 740624..740731 score=0.76582985918285
ExonExpressionAdditive AT1G03090.tu7 741516..741552 score=-0.0207712623245149
ExonExpressionAdditive AT1G03090.tu8 741693..741770 score=0.157616763999337
ExonExpressionAdditive AT1G03090.tu9 741950..742022 score=-0.31881734794576
ExonExpressionAdditive AT1G03103.tu2 747653..747688 score=1.06818505197936
ExonExpressionAdditive AT1G03103.tu3 747901..748000 score=-0.294659430479523
ExonExpressionAdditive AT1G03110.tu1 749329..749443 score=0.74240029636104
ExonExpressionAdditive AT1G03110.tu2 749792..749897 score=-0.513894273117222
ExonExpressionAdditive AT1G03110.tu3 750131..750249 score=0.221327677135727
ExonExpressionAdditive AT1G03110.tu5 750549..750586 score=-0.498004826640401
ExonExpressionAdditive AT1G03110.tu6 750797..750831 score=0.0930141830662132
ExonExpressionAdditive AT1G03110.tu8 751115..751185 score=-0.00508357497630738
ExonExpressionAdditive AT1G03110.tu9 751295..751329 score=-1.01389773530384
ExonExpressionAdditive AT1G03150.tu1 756439..756513 score=0.505278347816765
ExonExpressionAdditive AT1G03150.tu2 756672..756708 score=1.30035684625894
ExonExpressionAdditive AT1G03150.tu3 757599..757634 score=0.719231536435651
ExonExpressionAdditive AT1G03160.tu1 761290..761781 score=0.748232737746696
ExonExpressionAdditive AT1G03160.tu10 765041..765222 score=-0.700287074099992
ExonExpressionAdditive AT1G03160.tu11 765497..765530 score=-0.361328084749631
ExonExpressionAdditive AT1G03160.tu12 765750..766063 score=-0.343710908449238
ExonExpressionAdditive AT1G03160.tu2 761884..762356 score=0.250699015453163
ExonExpressionAdditive AT1G03160.tu3 762502..762541 score=0.444031976050909
ExonExpressionAdditive AT1G03160.tu4 763041..763185 score=-1.00319339230806
ExonExpressionAdditive AT1G03160.tu5 763369..763406 score=0.257179278252910
ExonExpressionAdditive AT1G03160.tu7 764243..764534 score=0.00098443629858788
ExonExpressionAdditive AT1G03160.tu8 764714..764817 score=-0.270378745781172
ExonExpressionAdditive AT1G03160.tu9 764855..764894 score=-0.291325093257532
ExonExpressionAdditive AT1G03180.tu1 773530..773646 score=0.377587789627087
ExonExpressionAdditive AT1G03180.tu7 774969..775002 score=0.232888520228554
ExonExpressionAdditive AT1G03180.tu8 775143..775218 score=-0.260349812051404
ExonExpressionAdditive AT1G03190.tu10 778476..778575 score=-0.0120246542625033
ExonExpressionAdditive AT1G03190.tu11 778829..778863 score=-1.2812895114738
ExonExpressionAdditive AT1G03190.tu13 779188..779223 score=0.196677142364722
ExonExpressionAdditive AT1G03190.tu14 779549..779622 score=0.572765671134594
ExonExpressionAdditive AT1G03190.tu15 779748..779975 score=1.29123007703476
ExonExpressionAdditive AT1G03190.tu4 775852..776326 score=-0.451614809192929
ExonExpressionAdditive AT1G03190.tu5 776497..776714 score=-0.875306663669946
ExonExpressionAdditive AT1G03190.tu6 777143..777208 score=0.213494798013857
ExonExpressionAdditive AT1G03190.tu7 777351..777710 score=0.510642102199357
ExonExpressionAdditive AT1G03190.tu8 777887..777999 score=-0.57512908102903
ExonExpressionAdditive AT1G03190.tu9 778155..778300 score=0.027800823186126
ExonExpressionAdditive AT1G03210.tu3 783723..783795 score=0.0598454484724169
ExonExpressionAdditive AT1G03210.tu4 783935..783968 score=0.047877178550656
ExonExpressionAdditive AT1G03210.tu5 784142..784215 score=0.436324505750098
ExonExpressionAdditive AT1G03250.tu2 793845..793917 score=-0.859241050558727
ExonExpressionAdditive AT1G03250.tu3 794027..794141 score=-0.404439749511690
ExonExpressionAdditive AT1G03250.tu5 794576..794608 score=-0.262547384510885
ExonExpressionAdditive AT1G03260.tu1 795552..795832 score=-0.416555129122183
ExonExpressionAdditive AT1G03260.tu4 796801..796873 score=0.927992641161082
ExonExpressionAdditive AT1G03260.tu6 797330..797365 score=-0.41177811671306
ExonExpressionAdditive AT1G03260.tu7 797549..797588 score=0.325184886359133
ExonExpressionAdditive AT1G03260.tu8 797729..797770 score=-1.04785667735477
ExonExpressionAdditive AT1G03270.tu1 799214..799355 score=-0.365685902550125
ExonExpressionAdditive AT1G03270.tu10 801524..801855 score=-0.359594303509781
ExonExpressionAdditive AT1G03270.tu13 802308..802380 score=0.187955014101227
ExonExpressionAdditive AT1G03270.tu3 799816..799849 score=-0.179162888230169
ExonExpressionAdditive AT1G03270.tu4 799996..800068 score=0.236360261004247
ExonExpressionAdditive AT1G03270.tu6 800628..800665 score=-0.9276777792308
ExonExpressionAdditive AT1G03270.tu8 801186..801224 score=1.28884401045008
ExonExpressionAdditive AT1G03280.tu10 806266..806334 score=1.81557789947700
ExonExpressionAdditive AT1G03280.tu3 803859..803925 score=1.13057679883246
ExonExpressionAdditive AT1G03280.tu5 804772..804808 score=0.639122929009314
ExonExpressionAdditive AT1G03280.tu8 805504..805572 score=-0.91679950471939
ExonExpressionAdditive AT1G03280.tu9 805904..806011 score=-0.545229461519418
ExonExpressionAdditive AT1G03290.tu3 808248..808354 score=0.0624433097336003
ExonExpressionAdditive AT1G03290.tu5 809400..809509 score=0.139432012258890
ExonExpressionAdditive AT1G03290.tu6 809697..809732 score=1.14820510207884
ExonExpressionAdditive AT1G03290.tu7 809913..810024 score=0.147879778482361
ExonExpressionAdditive AT1G03290.tu9 810381..810655 score=-0.676775861375144
ExonExpressionAdditive AT1G03340.tu1 819701..819739 score=0.161165559340689
ExonExpressionAdditive AT1G03340.tu2 819895..820031 score=0.0228519529335264
ExonExpressionAdditive AT1G03340.tu3 820175..820432 score=-0.348001214128070
ExonExpressionAdditive AT1G03340.tu4 820583..820617 score=-0.533820972578634
ExonExpressionAdditive AT1G03360.tu1 824543..824757 score=0.00812711241526105
ExonExpressionAdditive AT1G03360.tu2 824903..824938 score=-0.884544994506062
ExonExpressionAdditive AT1G03360.tu4 825258..825293 score=0.442545801670196
ExonExpressionAdditive AT1G03370.tu1 826587..826709 score=0.557182858912114
ExonExpressionAdditive AT1G03370.tu10 834243..834384 score=-0.0909376167705491
ExonExpressionAdditive AT1G03370.tu11 834522..835282 score=-0.68464548260103
ExonExpressionAdditive AT1G03370.tu3 829713..830149 score=1.1757336084462
ExonExpressionAdditive AT1G03370.tu4 830950..831239 score=-0.329384634637819
ExonExpressionAdditive AT1G03370.tu5 831419..832577 score=-0.52319329715321
ExonExpressionAdditive AT1G03370.tu6 832766..832909 score=-0.257998990958355
ExonExpressionAdditive AT1G03370.tu7 833105..833337 score=-0.739879736673854
ExonExpressionAdditive AT1G03370.tu8 833404..833544 score=0.182792711702234
ExonExpressionAdditive AT1G03370.tu9 833724..833916 score=0.087564516926131
ExonExpressionAdditive AT1G03380.tu1 835836..836299 score=0.244578947627949
ExonExpressionAdditive AT1G03380.tu2 836760..837193 score=0.467433671648955
ExonExpressionAdditive AT1G03380.tu3 837478..837876 score=-0.149887111495234
ExonExpressionAdditive AT1G03380.tu4 838120..838260 score=-0.55441372415452
ExonExpressionAdditive AT1G03380.tu5 838503..839197 score=-0.271001502550912
ExonExpressionAdditive AT1G03380.tu6 839326..839432 score=0.601910894312286
ExonExpressionAdditive AT1G03380.tu7 839688..839756 score=0.720629530542906
ExonExpressionAdditive AT1G03380.tu8 839907..840368 score=-0.068300771754855
ExonExpressionAdditive AT1G03380.tu9 840518..840855 score=-0.491734874417931
ExonExpressionAdditive AT1G03400.tu2 843283..843498 score=-0.154937324071386
ExonExpressionAdditive AT1G03410.tu1 844743..844929 score=0.337583377888129
ExonExpressionAdditive AT1G03410.tu2 845223..845365 score=0.374295406202908
ExonExpressionAdditive AT1G03430.tu2 848378..848448 score=0.572163488110789
ExonExpressionAdditive AT1G03445.tu1 854468..854689 score=-0.234002253414602
ExonExpressionAdditive AT1G03445.tu10 856546..856621 score=0.359844091062362
ExonExpressionAdditive AT1G03445.tu11 856782..856818 score=0.367315984103765
ExonExpressionAdditive AT1G03445.tu13 857296..857370 score=0.431532966229439
ExonExpressionAdditive AT1G03445.tu14 857583..857614 score=0.492623389828639
ExonExpressionAdditive AT1G03445.tu15 857728..857759 score=0.306490577048942
ExonExpressionAdditive AT1G03445.tu17 858138..858173 score=-0.271503996730292
ExonExpressionAdditive AT1G03445.tu2 854828..854906 score=0.155503001373496
ExonExpressionAdditive AT1G03445.tu20 859017..859054 score=-0.342195107802193
ExonExpressionAdditive AT1G03445.tu21 859245..859278 score=-0.53398709935211
ExonExpressionAdditive AT1G03445.tu22 859429..859684 score=0.16230917476805
ExonExpressionAdditive AT1G03445.tu5 855430..855581 score=0.411723326708502
ExonExpressionAdditive AT1G03445.tu8 856125..856196 score=-0.298230302400982
ExonExpressionAdditive AT1G03457.tu1 860958..861220 score=0.613293038241722
ExonExpressionAdditive AT1G03457.tu10 863865..863973 score=-0.324245060542117
ExonExpressionAdditive AT1G03457.tu2 861393..861440 score=0.0620481267898257
ExonExpressionAdditive AT1G03457.tu4 862118..862156 score=0.564992938282297
ExonExpressionAdditive AT1G03457.tu5 862345..862381 score=-0.682255766614548
ExonExpressionAdditive AT1G03457.tu6 862497..862534 score=-0.181468906350964
ExonExpressionAdditive AT1G03475.tu1 869069..869324 score=0.200996878024210
ExonExpressionAdditive AT1G03475.tu2 869467..869538 score=-0.879314192442279
ExonExpressionAdditive AT1G03475.tu3 869686..869755 score=-0.0991695303565149
ExonExpressionAdditive AT1G03520.tu2 878570..878610 score=1.02940084877142
ExonExpressionAdditive AT1G03520.tu3 878749..878785 score=0.891131352029756
ExonExpressionAdditive AT1G03520.tu4 878976..879261 score=-0.637537917175845
ExonExpressionAdditive AT1G03520.tu6 879999..880112 score=-0.0218462644539217
ExonExpressionAdditive AT1G03550.tu11 887538..887611 score=-1.50200740554454
ExonExpressionAdditive AT1G03550.tu12 887751..887851 score=1.02616464845133
ExonExpressionAdditive AT1G03550.tu8 887046..887078 score=-0.656790961794301
ExonExpressionAdditive AT1G03590.tu2 895059..895175 score=-0.972964863863132
ExonExpressionAdditive AT1G03590.tu3 895392..895426 score=-0.205786851053685
ExonExpressionAdditive AT1G03590.tu4 895657..895802 score=-0.708567844621595
ExonExpressionAdditive AT1G03590.tu5 896135..896425 score=0.460177192093584
ExonExpressionAdditive AT1G03610.tu2 901475..901616 score=0.169759195171395
ExonExpressionAdditive AT1G03610.tu3 901909..902014 score=0.590513787686241
ExonExpressionAdditive AT1G03610.tu4 902187..902296 score=-0.253703394476569
ExonExpressionAdditive AT1G03620.tu1 904329..904401 score=0.166851686799049
ExonExpressionAdditive AT1G03620.tu2 904564..904599 score=0.630439601965703
ExonExpressionAdditive AT1G03620.tu6 905268..905342 score=-0.128111707402334
ExonExpressionAdditive AT1G03620.tu8 905699..905770 score=0.592177816796883
ExonExpressionAdditive AT1G03620.tu9 905951..905986 score=-0.741119307325765
ExonExpressionAdditive AT1G03630.tu2 907660..907696 score=-0.229298575169152
ExonExpressionAdditive AT1G03630.tu3 907842..907911 score=-0.0571638236163077
ExonExpressionAdditive AT1G03630.tu7 909093..909319 score=0.162894064940542
ExonExpressionAdditive AT1G03670.tu1 914301..914481 score=0.330554950685151
ExonExpressionAdditive AT1G03670.tu2 915137..915417 score=-0.14452529982338
ExonExpressionAdditive AT1G03687.tu1 918322..918533 score=0.449480284634184
ExonExpressionAdditive AT1G03687.tu2 918861..918961 score=-0.467698481269617
ExonExpressionAdditive AT1G03687.tu3 919108..919146 score=-0.304808723843332
ExonExpressionAdditive AT1G03687.tu4 919255..919324 score=-0.00128767545365145
ExonExpressionAdditive AT1G03687.tu5 919506..919547 score=-1.09241943785358
ExonExpressionAdditive AT1G03687.tu7 919922..919962 score=-0.0819674480568701
ExonExpressionAdditive AT1G03700.tu2 921293..921330 score=0.332354916542295
ExonExpressionAdditive AT1G03710.tu1 923498..923538 score=0.0300362028488136
ExonExpressionAdditive AT1G03740.tu2 934779..935023 score=-0.355619101048223
ExonExpressionAdditive AT1G03740.tu3 935209..935456 score=0.707249538967568
ExonExpressionAdditive AT1G03740.tu4 935597..935706 score=0.283585832983646
ExonExpressionAdditive AT1G03740.tu5 935891..936072 score=0.73965316173285
ExonExpressionAdditive AT1G03740.tu6 936220..936540 score=0.716554626140483
ExonExpressionAdditive AT1G03740.tu8 936680..937001 score=-0.871697747608833
ExonExpressionAdditive AT1G03750.tu1 937959..938252 score=0.744960720633267
ExonExpressionAdditive AT1G03750.tu2 938431..938500 score=-0.184169338698824
ExonExpressionAdditive AT1G03750.tu4 939873..939948 score=-0.841760652981455
ExonExpressionAdditive AT1G03750.tu5 940095..940319 score=-0.514213097177171
ExonExpressionAdditive AT1G03750.tu6 940501..940642 score=0.499832074267851
ExonExpressionAdditive AT1G03750.tu7 940792..941018 score=0.0755009597118149
ExonExpressionAdditive AT1G03760.tu1 941198..941234 score=0.260869556999568
ExonExpressionAdditive AT1G03760.tu10 943193..943342 score=1.31324121234094
ExonExpressionAdditive AT1G03760.tu2 941380..941413 score=-0.0594217095692088
ExonExpressionAdditive AT1G03760.tu4 941727..941759 score=1.58804888105279
ExonExpressionAdditive AT1G03760.tu8 942665..942774 score=-0.966748639032188
ExonExpressionAdditive AT1G03760.tu9 942979..943012 score=-0.828425521505356
ExonExpressionAdditive AT1G03770.tu1 944623..944914 score=-0.103691087073891
ExonExpressionAdditive AT1G03770.tu10 947388..947423 score=0.0878870053530374
ExonExpressionAdditive AT1G03770.tu5 945944..946021 score=-0.780585012434368
ExonExpressionAdditive AT1G03770.tu9 947208..947245 score=-0.123070408209471
ExonExpressionAdditive AT1G03780.tu11 949086..949155 score=0.0286338090162928
ExonExpressionAdditive AT1G03780.tu12 949360..949428 score=-0.255396584089646
ExonExpressionAdditive AT1G03780.tu14 949740..949772 score=-0.0446589969080848
ExonExpressionAdditive AT1G03780.tu15 949965..950041 score=0.630025053014381
ExonExpressionAdditive AT1G03780.tu16 950219..950296 score=0.674897490880294
ExonExpressionAdditive AT1G03780.tu18 950609..950749 score=-0.543811614089944
ExonExpressionAdditive AT1G03780.tu19 950893..950967 score=-0.378036477801796
ExonExpressionAdditive AT1G03780.tu2 947783..947962 score=0.352790009274209
ExonExpressionAdditive AT1G03780.tu20 951132..951169 score=-0.693375094340276
ExonExpressionAdditive AT1G03780.tu21 951540..951691 score=-0.196715309233879
ExonExpressionAdditive AT1G03780.tu4 948092..948124 score=1.05993142146574
ExonExpressionAdditive AT1G03780.tu6 948262..948295 score=0.372333270211434
ExonExpressionAdditive AT1G03780.tu7 948435..948581 score=-0.605081962322983
ExonExpressionAdditive AT1G03780.tu9 948720..948756 score=0.127224250243240
ExonExpressionAdditive AT1G03830.tu11 966049..966085 score=-0.168307410397208
ExonExpressionAdditive AT1G03830.tu12 966525..966592 score=0.0669522557184864
ExonExpressionAdditive AT1G03830.tu3 963657..964163 score=0.197192191774971
ExonExpressionAdditive AT1G03830.tu6 964761..964837 score=-0.43381686846172
ExonExpressionAdditive AT1G03830.tu8 965153..965260 score=0.261133312780613
ExonExpressionAdditive AT1G03860.tu2 979908..980054 score=0.248206665077499
ExonExpressionAdditive AT1G03860.tu3 980195..980297 score=0.312607798992607
ExonExpressionAdditive AT1G03860.tu4 980791..980859 score=0.0231657919001051
ExonExpressionAdditive AT1G03860.tu6 981003..981144 score=-0.137929049355677
ExonExpressionAdditive AT1G03860.tu8 981773..981843 score=-0.54270642404208
ExonExpressionAdditive AT1G03880.tu1 985749..986038 score=-0.5485217827397
ExonExpressionAdditive AT1G03880.tu2 986267..986491 score=0.361422982021075
ExonExpressionAdditive AT1G03880.tu3 986857..987208 score=0.0652017458458883
ExonExpressionAdditive AT1G03890.tu1 989201..989454 score=-0.0214313073740243
ExonExpressionAdditive AT1G03890.tu2 989683..989861 score=0.122548042611775
ExonExpressionAdditive AT1G03890.tu3 990043..990413 score=0.0265282245859236
ExonExpressionAdditive AT1G03900.tu2 992522..992662 score=0.705650847910235
ExonExpressionAdditive AT1G03905.tu2 994050..994163 score=0.0165562062737311
ExonExpressionAdditive AT1G03905.tu4 994488..994585 score=0.338532348959683
ExonExpressionAdditive AT1G03910.tu1 996123..996192 score=-0.442795234438925
ExonExpressionAdditive AT1G03910.tu10 999131..999351 score=0.329095169307431
ExonExpressionAdditive AT1G03910.tu11 999495..999649 score=-0.039335247817863
ExonExpressionAdditive AT1G03910.tu12 999835..999982 score=-0.470947907217052
ExonExpressionAdditive AT1G03910.tu13 1000119..1000191 score=0.0861350590631947
ExonExpressionAdditive AT1G03910.tu2 996520..996704 score=-0.60153234519519
ExonExpressionAdditive AT1G03910.tu5 997405..997437 score=0.193200040685942
ExonExpressionAdditive AT1G03910.tu7 997759..997868 score=0.193902163160439
ExonExpressionAdditive AT1G03910.tu8 998414..998489 score=0.249244591211869
ExonExpressionAdditive AT1G03910.tu9 998731..998951 score=0.763959183763723
ExonExpressionAdditive AT1G03920.tu1 1001310..1001622 score=0.0126322514038271
ExonExpressionAdditive AT1G03920.tu12 1004182..1004251 score=-0.880772983914687
ExonExpressionAdditive AT1G03920.tu2 1001802..1002012 score=0.109246947220795
ExonExpressionAdditive AT1G03920.tu3 1002136..1002343 score=-0.321390688673986
ExonExpressionAdditive AT1G03920.tu4 1002487..1002657 score=0.726754086346928
ExonExpressionAdditive AT1G03920.tu5 1002771..1002805 score=0.356107756030614
ExonExpressionAdditive AT1G03930.tu10 1007094..1007128 score=-0.341699245003826
ExonExpressionAdditive AT1G03930.tu13 1007636..1007672 score=0.447191029241933
ExonExpressionAdditive AT1G03950.tu1 1011220..1011405 score=1.20135806553835
ExonExpressionAdditive AT1G03950.tu11 1013222..1013329 score=1.84158785673204
ExonExpressionAdditive AT1G03950.tu6 1012189..1012223 score=-1.14013446361770
ExonExpressionAdditive AT1G03950.tu7 1012337..1012409 score=-0.789224678930892
ExonExpressionAdditive AT1G03960.tu11 1016335..1016402 score=-0.197275804707506
ExonExpressionAdditive AT1G03960.tu12 1016797..1016906 score=0.623115842137234
ExonExpressionAdditive AT1G03960.tu13 1017054..1017158 score=-0.123049186831431
ExonExpressionAdditive AT1G03960.tu14 1017331..1017365 score=-2.05944805408178
ExonExpressionAdditive AT1G03960.tu15 1017612..1017866 score=0.873873216353509
ExonExpressionAdditive AT1G03960.tu3 1014323..1014470 score=-0.129534242115510
ExonExpressionAdditive AT1G03960.tu6 1014939..1015012 score=0.698484478485522
ExonExpressionAdditive AT1G03960.tu7 1015186..1015256 score=-0.776132967563891
ExonExpressionAdditive AT1G03960.tu8 1015431..1015465 score=0.437743662303268
ExonExpressionAdditive AT1G03980.tu1 1019312..1019381 score=-0.185177547578719
ExonExpressionAdditive AT1G03980.tu2 1019604..1019746 score=0.835330315283203
ExonExpressionAdditive AT1G03980.tu3 1019930..1020042 score=0.330212281171464
ExonExpressionAdditive AT1G03980.tu4 1020190..1020334 score=-0.537402891041069
ExonExpressionAdditive AT1G03980.tu7 1020992..1021169 score=0.357049336237010
ExonExpressionAdditive AT1G03980.tu8 1021289..1021363 score=-0.58974083359042
ExonExpressionAdditive AT1G03980.tu9 1021823..1022074 score=-0.109436082361795
ExonExpressionAdditive AT1G03990.tu1 1024885..1025031 score=-0.331545458370211
ExonExpressionAdditive AT1G03990.tu2 1025317..1025525 score=0.938933588054553
ExonExpressionAdditive AT1G04010.tu1 1031255..1031467 score=-0.413596773698974
ExonExpressionAdditive AT1G04010.tu10 1033882..1033990 score=0.610342745506542
ExonExpressionAdditive AT1G04010.tu11 1034167..1034318 score=0.213547871264952
ExonExpressionAdditive AT1G04010.tu12 1034724..1034758 score=0.666446784054172
ExonExpressionAdditive AT1G04010.tu13 1034908..1035015 score=-0.085415840079206
ExonExpressionAdditive AT1G04010.tu14 1035158..1035263 score=0.29176927334909
ExonExpressionAdditive AT1G04010.tu15 1035384..1035496 score=0.0389689058524882
ExonExpressionAdditive AT1G04010.tu16 1035904..1036160 score=0.333954473042922
ExonExpressionAdditive AT1G04010.tu3 1031901..1031972 score=-0.379318881982138
ExonExpressionAdditive AT1G04010.tu4 1032077..1032108 score=-0.382298295277134
ExonExpressionAdditive AT1G04010.tu5 1032254..1032396 score=-1.06741225200479
ExonExpressionAdditive AT1G04010.tu6 1032582..1032618 score=-0.612867347062779
ExonExpressionAdditive AT1G04010.tu8 1033201..1033266 score=1.23218743461080
ExonExpressionAdditive AT1G04010.tu9 1033444..1033519 score=0.570531787186016
ExonExpressionAdditive AT1G04020.tu1 1036582..1036618 score=0.651611753217565
ExonExpressionAdditive AT1G04020.tu10 1038270..1038341 score=0.412670670983849
ExonExpressionAdditive AT1G04020.tu11 1038527..1038671 score=0.694859010073294
ExonExpressionAdditive AT1G04020.tu14 1039213..1039351 score=-0.448685039001681
ExonExpressionAdditive AT1G04020.tu15 1039490..1039563 score=-0.0147308267966578
ExonExpressionAdditive AT1G04020.tu16 1039705..1040032 score=-0.545507069579021
ExonExpressionAdditive AT1G04020.tu6 1037090..1037387 score=0.300911859468998
ExonExpressionAdditive AT1G04020.tu7 1037528..1037703 score=0.284053020270799
ExonExpressionAdditive AT1G04020.tu9 1037916..1038127 score=-0.347523612069347
ExonExpressionAdditive AT1G04030.tu2 1040889..1040929 score=1.02701497100871
ExonExpressionAdditive AT1G04030.tu4 1042239..1042275 score=-0.43162075831498
ExonExpressionAdditive AT1G04040.tu2 1042992..1043133 score=-0.0536081430871923
ExonExpressionAdditive AT1G04050.tu1 1045685..1045982 score=0.647610703101358
ExonExpressionAdditive AT1G04050.tu2 1046131..1046171 score=-0.997687866147217
ExonExpressionAdditive AT1G04050.tu5 1046632..1046851 score=0.462240595866686
ExonExpressionAdditive AT1G04050.tu7 1048172..1048380 score=0.840017316241598
ExonExpressionAdditive AT1G04080.tu1 1051356..1051465 score=-0.419402154197039
ExonExpressionAdditive AT1G04080.tu10 1055474..1055581 score=-0.228546067284559
ExonExpressionAdditive AT1G04080.tu11 1055791..1056048 score=-0.144814300917071
ExonExpressionAdditive AT1G04080.tu12 1056193..1056262 score=0.185392414115993
ExonExpressionAdditive AT1G04080.tu13 1056501..1056720 score=-0.139073001254830
ExonExpressionAdditive AT1G04080.tu2 1051808..1051987 score=0.311701957387831
ExonExpressionAdditive AT1G04080.tu3 1052168..1052244 score=0.254660798272076
ExonExpressionAdditive AT1G04080.tu4 1052559..1052740 score=-0.0394771073300404
ExonExpressionAdditive AT1G04080.tu5 1053333..1053444 score=-0.341063560749544
ExonExpressionAdditive AT1G04080.tu6 1053813..1054147 score=-0.0725844629480968
ExonExpressionAdditive AT1G04080.tu7 1054656..1054762 score=0.882609792838439
ExonExpressionAdditive AT1G04080.tu8 1054966..1055002 score=-0.115703833784787
ExonExpressionAdditive AT1G04080.tu9 1055183..1055255 score=0.268759171206769
ExonExpressionAdditive AT1G04090.tu1 1057174..1057242 score=0.0804280660209955
ExonExpressionAdditive AT1G04100.tu2 1060346..1060569 score=0.415985719575436
ExonExpressionAdditive AT1G04100.tu3 1060750..1060824 score=-0.0345052139845802
ExonExpressionAdditive AT1G04100.tu4 1060964..1061141 score=-0.166248607982078
ExonExpressionAdditive AT1G04120.tu1 1064496..1064934 score=-0.206627781852119
ExonExpressionAdditive AT1G04120.tu10 1067944..1068199 score=0.102847270291858
ExonExpressionAdditive AT1G04120.tu12 1070713..1070750 score=0.617369814586443
ExonExpressionAdditive AT1G04120.tu2 1065070..1065254 score=-1.44777679806800
ExonExpressionAdditive AT1G04120.tu4 1065556..1065802 score=-0.064145936018633
ExonExpressionAdditive AT1G04120.tu5 1065950..1066095 score=-0.0998475541233957
ExonExpressionAdditive AT1G04120.tu6 1066249..1066474 score=0.273056645344688
ExonExpressionAdditive AT1G04120.tu7 1066619..1066729 score=-0.536450468700388
ExonExpressionAdditive AT1G04120.tu8 1066875..1067509 score=0.211514181070742
ExonExpressionAdditive AT1G04130.tu1 1073442..1073543 score=-0.223754233779099
ExonExpressionAdditive AT1G04130.tu2 1073649..1073830 score=0.0201893172763231
ExonExpressionAdditive AT1G04130.tu3 1073945..1074017 score=-0.262292034200047
ExonExpressionAdditive AT1G04130.tu4 1074240..1074383 score=-0.491456836570868
ExonExpressionAdditive AT1G04130.tu5 1074527..1074563 score=0.234236027754520
ExonExpressionAdditive AT1G04130.tu6 1074923..1074996 score=0.240937949586595
ExonExpressionAdditive AT1G04130.tu8 1075298..1075482 score=0.595642137978454
ExonExpressionAdditive AT1G04140.tu10 1078439..1078507 score=0.0576970912822334
ExonExpressionAdditive AT1G04140.tu13 1079264..1079296 score=-1.09672887198938
ExonExpressionAdditive AT1G04140.tu15 1079642..1079761 score=2.08228996310330
ExonExpressionAdditive AT1G04140.tu16 1080250..1080605 score=0.501579656027135
ExonExpressionAdditive AT1G04140.tu2 1075681..1075985 score=0.304601744046733
ExonExpressionAdditive AT1G04140.tu4 1076159..1076196 score=0.181917122849063
ExonExpressionAdditive AT1G04140.tu8 1077087..1077160 score=0.933787538502625
ExonExpressionAdditive AT1G04160.tu10 1089177..1089217 score=0.862444964231374
ExonExpressionAdditive AT1G04160.tu11 1089400..1089432 score=1.40565327260556
ExonExpressionAdditive AT1G04160.tu13 1090050..1090124 score=-0.260649607371733
ExonExpressionAdditive AT1G04160.tu16 1090821..1090860 score=0.588581639006704
ExonExpressionAdditive AT1G04160.tu2 1087135..1087206 score=-0.337370423536591
ExonExpressionAdditive AT1G04160.tu20 1091730..1091766 score=-0.164257008004321
ExonExpressionAdditive AT1G04160.tu21 1091922..1092092 score=0.172444760762226
ExonExpressionAdditive AT1G04160.tu22 1092308..1092377 score=1.22127220799580
ExonExpressionAdditive AT1G04160.tu24 1092820..1092891 score=-0.261834683257013
ExonExpressionAdditive AT1G04160.tu25 1093111..1093188 score=0.425289661765787
ExonExpressionAdditive AT1G04160.tu26 1093337..1093409 score=0.649206076162315
ExonExpressionAdditive AT1G04160.tu29 1093845..1093951 score=-0.456966927094404
ExonExpressionAdditive AT1G04160.tu30 1094389..1094424 score=0.587314962065923
ExonExpressionAdditive AT1G04160.tu31 1094562..1094664 score=-1.12341205414906
ExonExpressionAdditive AT1G04160.tu32 1094912..1094985 score=0.140788374239870
ExonExpressionAdditive AT1G04160.tu34 1095345..1095380 score=-1.18357843454501
ExonExpressionAdditive AT1G04160.tu37 1095860..1095926 score=-0.0540879117809008
ExonExpressionAdditive AT1G04160.tu38 1096076..1096113 score=0.158396288869163
ExonExpressionAdditive AT1G04160.tu4 1087662..1087739 score=-1.09575189373982
ExonExpressionAdditive AT1G04160.tu5 1087884..1088024 score=0.422605193218316
ExonExpressionAdditive AT1G04160.tu8 1088670..1088741 score=0.370940185365104
ExonExpressionAdditive AT1G04170.tu2 1097421..1097487 score=0.182309905755291
ExonExpressionAdditive AT1G04170.tu4 1097806..1097880 score=-0.722970698530801
ExonExpressionAdditive AT1G04170.tu5 1097995..1098070 score=-0.799581413937187
ExonExpressionAdditive AT1G04170.tu6 1098367..1098575 score=-0.399430867805136
ExonExpressionAdditive AT1G04170.tu7 1098716..1098887 score=0.482959662002863
ExonExpressionAdditive AT1G04170.tu8 1099034..1099216 score=0.306906443798930
ExonExpressionAdditive AT1G04190.tu1 1106445..1106674 score=0.629175290259168
ExonExpressionAdditive AT1G04190.tu3 1107103..1107176 score=-0.213945086848896
ExonExpressionAdditive AT1G04190.tu4 1107283..1107391 score=-0.466073282086441
ExonExpressionAdditive AT1G04190.tu5 1107566..1107703 score=-0.317133575485581
ExonExpressionAdditive AT1G04190.tu7 1108016..1108052 score=0.211065677629472
ExonExpressionAdditive AT1G04200.tu1 1109598..1109809 score=0.00475936579953479
ExonExpressionAdditive AT1G04200.tu10 1112036..1112073 score=-0.0276329377262835
ExonExpressionAdditive AT1G04200.tu11 1112306..1112374 score=0.769221768371725
ExonExpressionAdditive AT1G04200.tu16 1113308..1113341 score=-1.50995978348016
ExonExpressionAdditive AT1G04200.tu17 1113497..1113536 score=0.926405111007902
ExonExpressionAdditive AT1G04200.tu18 1113860..1114050 score=-0.651764160460808
ExonExpressionAdditive AT1G04200.tu2 1109997..1110180 score=0.478305745834455
ExonExpressionAdditive AT1G04200.tu3 1110291..1110330 score=-0.201872997141639
ExonExpressionAdditive AT1G04200.tu4 1110478..1110550 score=0.165111568522086
ExonExpressionAdditive AT1G04200.tu6 1110994..1111173 score=0.163701584220020
ExonExpressionAdditive AT1G04200.tu7 1111308..1111345 score=-0.121795257001843
ExonExpressionAdditive AT1G04200.tu8 1111526..1111563 score=-0.424423951414582
ExonExpressionAdditive AT1G04200.tu9 1111812..1111885 score=0.35935116341743
ExonExpressionAdditive AT1G04210.tu1 1114511..1115134 score=0.505306068786023
ExonExpressionAdditive AT1G04210.tu10 1118971..1119007 score=-0.109154735329761
ExonExpressionAdditive AT1G04210.tu11 1119157..1119632 score=-0.0863053210146198
ExonExpressionAdditive AT1G04210.tu2 1115576..1115795 score=0.858205871147481
ExonExpressionAdditive AT1G04210.tu3 1115941..1116010 score=-0.255045023935234
ExonExpressionAdditive AT1G04210.tu4 1116238..1116894 score=-0.845748498533532
ExonExpressionAdditive AT1G04210.tu5 1117055..1117453 score=0.122871047934932
ExonExpressionAdditive AT1G04210.tu6 1117604..1117712 score=0.0900806903259094
ExonExpressionAdditive AT1G04210.tu7 1118007..1118111 score=0.0752475405590818
ExonExpressionAdditive AT1G04210.tu8 1118235..1118414 score=-0.307417090903349
ExonExpressionAdditive AT1G04210.tu9 1118535..1118821 score=0.408293590190342
ExonExpressionAdditive AT1G04230.tu1 1125570..1125679 score=-0.401380360304344
ExonExpressionAdditive AT1G04230.tu3 1126245..1126318 score=0.381016685184491
ExonExpressionAdditive AT1G04230.tu4 1126534..1126647 score=-0.0750437999683587
ExonExpressionAdditive AT1G04230.tu5 1126876..1126913 score=-0.67217273969199
ExonExpressionAdditive AT1G04230.tu6 1127193..1127230 score=-0.138770609683275
ExonExpressionAdditive AT1G04230.tu7 1127440..1127588 score=0.247124854409884
ExonExpressionAdditive AT1G04230.tu8 1127836..1128121 score=0.196377217332205
ExonExpressionAdditive AT1G04280.tu1 1143438..1143842 score=-0.241556562399341
ExonExpressionAdditive AT1G04280.tu2 1143992..1144063 score=0.093307231601353
ExonExpressionAdditive AT1G04280.tu3 1144254..1144526 score=0.630205629236411
ExonExpressionAdditive AT1G04280.tu4 1144661..1144768 score=0.514902349069605
ExonExpressionAdditive AT1G04280.tu5 1144903..1145054 score=-0.124776299930118
ExonExpressionAdditive AT1G04280.tu7 1145516..1145692 score=0.392059415770256
ExonExpressionAdditive AT1G04280.tu8 1146165..1146347 score=-0.993766884876957
ExonExpressionAdditive AT1G04280.tu9 1146566..1146601 score=0.450061878867154
ExonExpressionAdditive AT1G04300.tu14 1153238..1153309 score=0.103866843510501
ExonExpressionAdditive AT1G04300.tu15 1153738..1153815 score=-0.0690195769320541
ExonExpressionAdditive AT1G04300.tu2 1150190..1150293 score=-0.392618301764298
ExonExpressionAdditive AT1G04300.tu3 1150402..1150800 score=0.119331950115020
ExonExpressionAdditive AT1G04300.tu4 1151020..1151093 score=0.348220955532069
ExonExpressionAdditive AT1G04300.tu5 1151276..1151309 score=0.169176098219756
ExonExpressionAdditive AT1G04300.tu6 1151637..1151820 score=-0.124516869317456
ExonExpressionAdditive AT1G04310.tu1 1154795..1155260 score=0.0355248880843469
ExonExpressionAdditive AT1G04310.tu3 1157569..1157683 score=-0.147597420137974
ExonExpressionAdditive AT1G04340.tu2 1163641..1163679 score=-0.586343728519088
ExonExpressionAdditive AT1G04340.tu4 1163971..1164072 score=-0.0482795391471934
ExonExpressionAdditive AT1G04340.tu5 1164734..1164804 score=-0.139823372102867
ExonExpressionAdditive AT1G04350.tu2 1165893..1166067 score=-0.572044461747049
ExonExpressionAdditive AT1G04380.tu2 1177552..1177803 score=0.769177215014396
ExonExpressionAdditive AT1G04390.tu2 1180509..1180579 score=-0.864023195181361
ExonExpressionAdditive AT1G04390.tu4 1181697..1181735 score=0.444500997242437
ExonExpressionAdditive AT1G04390.tu5 1182114..1182291 score=-0.0596870649790479
ExonExpressionAdditive AT1G04390.tu6 1182470..1182546 score=-0.940323646568194
ExonExpressionAdditive AT1G04390.tu7 1182978..1183151 score=-0.458747131243756
ExonExpressionAdditive AT1G04390.tu8 1183318..1183390 score=1.37467425451094
ExonExpressionAdditive AT1G04390.tu9 1183550..1183658 score=-0.0588994498291389
ExonExpressionAdditive AT1G04400.tu4 1187286..1187449 score=-0.898031423239468
ExonExpressionAdditive AT1G04400.tu5 1187708..1187852 score=-1.62373241842454
ExonExpressionAdditive AT1G04400.tu8 1188413..1188484 score=-2.86264780717339
ExonExpressionAdditive AT1G04410.tu2 1189656..1189695 score=-1.08129835413003
ExonExpressionAdditive AT1G04410.tu3 1189835..1189871 score=-0.868428095561795
ExonExpressionAdditive AT1G04410.tu4 1190053..1190266 score=2.16328248337372
ExonExpressionAdditive AT1G04410.tu7 1191233..1191374 score=-1.35325190375311
ExonExpressionAdditive AT1G04420.tu1 1191624..1191737 score=-0.089783511290059
ExonExpressionAdditive AT1G04420.tu4 1192464..1192537 score=-0.0508868553895714
ExonExpressionAdditive AT1G04420.tu5 1192710..1192782 score=-0.330449553574183
ExonExpressionAdditive AT1G04420.tu6 1192956..1192992 score=2.28605358329202
ExonExpressionAdditive AT1G04420.tu7 1193138..1193277 score=-0.299073010550993
ExonExpressionAdditive AT1G04430.tu1 1198142..1198282 score=-0.34936233857491
ExonExpressionAdditive AT1G04430.tu2 1198832..1199009 score=0.539233220333582
ExonExpressionAdditive AT1G04430.tu3 1199196..1199336 score=-1.30773590550267
ExonExpressionAdditive AT1G04430.tu4 1199475..1199585 score=0.681030887796066
ExonExpressionAdditive AT1G04430.tu6 1200466..1200502 score=0.552786419307996
ExonExpressionAdditive AT1G04430.tu7 1200637..1200827 score=-0.273852634418425
ExonExpressionAdditive AT1G04430.tu8 1200999..1201285 score=-0.0392014627811505
ExonExpressionAdditive AT1G04440.tu1 1202288..1202721 score=1.86895452939036
ExonExpressionAdditive AT1G04440.tu13 1205131..1205203 score=-0.837244458531959
ExonExpressionAdditive AT1G04440.tu4 1203309..1203381 score=0.0189979862008608
ExonExpressionAdditive AT1G04450.tu1 1208738..1208776 score=0.104826559271585
ExonExpressionAdditive AT1G04450.tu2 1208952..1208995 score=0.535867932760829
ExonExpressionAdditive AT1G04470.tu2 1212225..1212372 score=-0.446681962133522
ExonExpressionAdditive AT1G04470.tu3 1212550..1213123 score=-0.00211339989360108
ExonExpressionAdditive AT1G04470.tu4 1213236..1213852 score=0.00152682026253278
ExonExpressionAdditive AT1G04470.tu5 1214082..1214621 score=0.232409778280247
ExonExpressionAdditive AT1G04490.tu2 1218057..1218128 score=0.322811093298622
ExonExpressionAdditive AT1G04500.tu3 1222250..1222339 score=0.598614790431769
ExonExpressionAdditive AT1G04500.tu5 1224195..1224301 score=-0.360943673382979
ExonExpressionAdditive AT1G04510.tu1 1226611..1226685 score=0.249003119750008
ExonExpressionAdditive AT1G04510.tu11 1229044..1229083 score=-0.442805557639451
ExonExpressionAdditive AT1G04510.tu13 1229496..1229531 score=-0.170915506878876
ExonExpressionAdditive AT1G04510.tu14 1229714..1229748 score=0.423562553647484
ExonExpressionAdditive AT1G04510.tu15 1229892..1229931 score=-0.185302646612276
ExonExpressionAdditive AT1G04510.tu20 1230482..1230674 score=0.459714419725704
ExonExpressionAdditive AT1G04510.tu6 1227812..1227924 score=0.214664579049301
ExonExpressionAdditive AT1G04510.tu7 1228058..1228128 score=-1.37304016204153
ExonExpressionAdditive AT1G04510.tu9 1228717..1228752 score=-0.058314938777911
ExonExpressionAdditive AT1G04520.tu4 1233782..1233964 score=-0.0323453565481866
ExonExpressionAdditive AT1G04530.tu1 1234215..1234464 score=0.071664024594148
ExonExpressionAdditive AT1G04530.tu2 1234607..1234678 score=-0.0166682628472479
ExonExpressionAdditive AT1G04530.tu4 1235203..1235342 score=-0.446660295844334
ExonExpressionAdditive AT1G04550.tu6 1241613..1241650 score=-0.0166695541141362
ExonExpressionAdditive AT1G04555.tu3 1243609..1243684 score=0.306309154879321
ExonExpressionAdditive AT1G04555.tu4 1243863..1243901 score=-0.439663654224476
ExonExpressionAdditive AT1G04560.tu1 1245075..1245111 score=-0.327039428758768
ExonExpressionAdditive AT1G04560.tu2 1245324..1245363 score=0.622528339146084
ExonExpressionAdditive AT1G04580.tu1 1252347..1252428 score=-1.19647733721477
ExonExpressionAdditive AT1G04580.tu10 1257440..1257475 score=0.658436898000725
ExonExpressionAdditive AT1G04580.tu2 1252546..1252687 score=0.105038058700861
ExonExpressionAdditive AT1G04580.tu6 1254259..1254362 score=-0.285060669430954
ExonExpressionAdditive AT1G04580.tu7 1254540..1254718 score=0.216582262296567
ExonExpressionAdditive AT1G04580.tu8 1254892..1255109 score=0.589229200314998
ExonExpressionAdditive AT1G04590.tu11 1261303..1261411 score=0.666632184663006
ExonExpressionAdditive AT1G04590.tu3 1259053..1259196 score=0.0280273741292951
ExonExpressionAdditive AT1G04590.tu5 1259366..1259548 score=-0.0306682439961301
ExonExpressionAdditive AT1G04590.tu6 1259783..1259820 score=-0.258087048287252
ExonExpressionAdditive AT1G04590.tu7 1260046..1260090 score=-0.682547424612117
ExonExpressionAdditive AT1G04590.tu8 1260541..1260578 score=0.221599752210520
ExonExpressionAdditive AT1G04600.tu10 1264599..1264635 score=-0.845287006541079
ExonExpressionAdditive AT1G04600.tu11 1264751..1264818 score=0.404051391037548
ExonExpressionAdditive AT1G04600.tu15 1265602..1265705 score=0.941904326725174
ExonExpressionAdditive AT1G04600.tu16 1265845..1265954 score=0.0787975575703957
ExonExpressionAdditive AT1G04600.tu17 1266097..1266166 score=0.324960168891011
ExonExpressionAdditive AT1G04600.tu19 1266541..1266574 score=0.357146509176022
ExonExpressionAdditive AT1G04600.tu2 1262594..1262633 score=-0.612048473492416
ExonExpressionAdditive AT1G04600.tu21 1267073..1267217 score=-0.293009117756569
ExonExpressionAdditive AT1G04600.tu24 1268016..1268243 score=0.37843803175962
ExonExpressionAdditive AT1G04600.tu25 1268417..1268522 score=-0.52289473660837
ExonExpressionAdditive AT1G04600.tu26 1268661..1268774 score=-0.780989054845669
ExonExpressionAdditive AT1G04600.tu27 1268948..1269059 score=-0.780100555467651
ExonExpressionAdditive AT1G04600.tu3 1262893..1262944 score=-0.313549520986865
ExonExpressionAdditive AT1G04600.tu31 1269767..1269801 score=0.486394821160299
ExonExpressionAdditive AT1G04600.tu33 1270265..1270373 score=0.352223854897504
ExonExpressionAdditive AT1G04600.tu34 1270591..1270701 score=-0.431571533404876
ExonExpressionAdditive AT1G04600.tu35 1270848..1271106 score=0.475896595005257
ExonExpressionAdditive AT1G04600.tu37 1271361..1271429 score=-0.0236031529969695
ExonExpressionAdditive AT1G04600.tu4 1263166..1263277 score=-0.253467139183006
ExonExpressionAdditive AT1G04600.tu42 1272257..1272292 score=-0.375241170177701
ExonExpressionAdditive AT1G04600.tu5 1263424..1263498 score=0.595941736111093
ExonExpressionAdditive AT1G04600.tu7 1263877..1263912 score=0.524185069944364
ExonExpressionAdditive AT1G04600.tu8 1264087..1264159 score=-0.107745123353447
ExonExpressionAdditive AT1G04600.tu9 1264310..1264347 score=-0.145522503873958
ExonExpressionAdditive AT1G04610.tu2 1280437..1280740 score=0.510159031416818
ExonExpressionAdditive AT1G04610.tu3 1281094..1281589 score=0.406913940444634
ExonExpressionAdditive AT1G04620.tu1 1282847..1282881 score=-0.378377727897374
ExonExpressionAdditive AT1G04620.tu10 1284381..1284417 score=-0.347122141751216
ExonExpressionAdditive AT1G04620.tu15 1285312..1285352 score=-1.05214714983312
ExonExpressionAdditive AT1G04620.tu16 1285520..1285594 score=1.22551565561908
ExonExpressionAdditive AT1G04620.tu19 1286421..1286492 score=3.727081055353
ExonExpressionAdditive AT1G04620.tu2 1283100..1283136 score=-0.770961591956941
ExonExpressionAdditive AT1G04620.tu4 1283486..1283523 score=0.271867078453447
ExonExpressionAdditive AT1G04620.tu5 1283663..1283695 score=-1.04680220291783
ExonExpressionAdditive AT1G04620.tu6 1283807..1283842 score=-1.09814461034044
ExonExpressionAdditive AT1G04650.tu1 1294905..1295438 score=0.853467264397234
ExonExpressionAdditive AT1G04650.tu2 1295617..1295658 score=0.380651530107406
ExonExpressionAdditive AT1G04650.tu4 1297767..1297804 score=0.166057919973230
ExonExpressionAdditive AT1G04650.tu5 1297944..1298021 score=-0.266854273440205
ExonExpressionAdditive AT1G04650.tu6 1298128..1298165 score=0.3301042240429
ExonExpressionAdditive AT1G04670.tu2 1302184..1302255 score=0.795113712958125
ExonExpressionAdditive AT1G04680.tu2 1304408..1304443 score=1.27929779180699
ExonExpressionAdditive AT1G04680.tu5 1306796..1306832 score=0.134725881199382
ExonExpressionAdditive AT1G04680.tu6 1307689..1307800 score=-0.84586875344699
ExonExpressionAdditive AT1G04690.tu2 1314455..1314632 score=-0.182010974529805
ExonExpressionAdditive AT1G04690.tu3 1314775..1314881 score=0.274877126301389
ExonExpressionAdditive AT1G04690.tu4 1315086..1315158 score=-0.93075831155004
ExonExpressionAdditive AT1G04690.tu5 1315338..1315663 score=-0.151659896919730
ExonExpressionAdditive AT1G04700.tu2 1318871..1319124 score=0.317194284625654
ExonExpressionAdditive AT1G04700.tu3 1319326..1319464 score=-0.060606017551436
ExonExpressionAdditive AT1G04700.tu4 1319598..1319707 score=1.05824427109925
ExonExpressionAdditive AT1G04700.tu5 1319843..1319944 score=0.745713965891037
ExonExpressionAdditive AT1G04700.tu8 1320478..1320799 score=-0.729218037731407
ExonExpressionAdditive AT1G04710.tu1 1321917..1321950 score=0.0364651605748254
ExonExpressionAdditive AT1G04710.tu10 1323733..1323769 score=0.059268174710495
ExonExpressionAdditive AT1G04710.tu12 1324123..1324199 score=-0.578941742047447
ExonExpressionAdditive AT1G04710.tu13 1324308..1324343 score=-0.00355240400623332
ExonExpressionAdditive AT1G04710.tu14 1324486..1324752 score=-0.039105776190462
ExonExpressionAdditive AT1G04710.tu3 1322411..1322444 score=0.0446575483094069
ExonExpressionAdditive AT1G04710.tu6 1322954..1322990 score=0.145138416155853
ExonExpressionAdditive AT1G04710.tu8 1323317..1323352 score=-0.248659322074997
ExonExpressionAdditive AT1G04730.tu12 1328062..1328099 score=-0.726749318513293
ExonExpressionAdditive AT1G04730.tu14 1328740..1328852 score=-0.57808011153746
ExonExpressionAdditive AT1G04730.tu17 1329559..1329596 score=-0.763305563611554
ExonExpressionAdditive AT1G04730.tu18 1329782..1329962 score=0.0994950076864314
ExonExpressionAdditive AT1G04730.tu19 1330214..1330313 score=-0.104804907433223
ExonExpressionAdditive AT1G04730.tu2 1325610..1325646 score=-0.709300077735803
ExonExpressionAdditive AT1G04730.tu20 1330475..1330576 score=0.276848292312868
ExonExpressionAdditive AT1G04730.tu21 1330796..1330973 score=0.653335714411895
ExonExpressionAdditive AT1G04730.tu3 1325865..1326085 score=-0.287591772560382
ExonExpressionAdditive AT1G04730.tu4 1326198..1326229 score=0.365992765805021
ExonExpressionAdditive AT1G04730.tu5 1326418..1326496 score=-0.219935759699238
ExonExpressionAdditive AT1G04730.tu6 1326638..1326785 score=0.282638885039797
ExonExpressionAdditive AT1G04750.tu1 1331467..1331535 score=0.130033571113312
ExonExpressionAdditive AT1G04750.tu5 1332649..1332686 score=0.825557494901666
ExonExpressionAdditive AT1G04750.tu7 1333442..1333479 score=-0.878920561410107
ExonExpressionAdditive AT1G04770.tu3 1337393..1337538 score=-0.0991028689848525
ExonExpressionAdditive AT1G04770.tu4 1337652..1337794 score=1.09389427498367
ExonExpressionAdditive AT1G04780.tu1 1340698..1341216 score=0.417395959986599
ExonExpressionAdditive AT1G04790.tu1 1345026..1345062 score=-0.0245783192052761
ExonExpressionAdditive AT1G04790.tu4 1346940..1347012 score=-0.136527233400264
ExonExpressionAdditive AT1G04790.tu5 1347244..1347352 score=-0.435520348313382
ExonExpressionAdditive AT1G04790.tu7 1347715..1347752 score=-0.155338418085845
ExonExpressionAdditive AT1G04790.tu8 1347901..1347938 score=-0.641518805031823
ExonExpressionAdditive AT1G04790.tu9 1348078..1348287 score=-0.357727230094254
ExonExpressionAdditive AT1G04810.tu1 1350206..1350424 score=0.396086602610764
ExonExpressionAdditive AT1G04810.tu10 1353589..1353696 score=0.309187320192157
ExonExpressionAdditive AT1G04810.tu11 1353915..1354023 score=0.238693644048093
ExonExpressionAdditive AT1G04810.tu12 1354247..1354672 score=-0.339477327674288
ExonExpressionAdditive AT1G04810.tu13 1354927..1355363 score=-0.145609804935229
ExonExpressionAdditive AT1G04810.tu3 1351136..1351172 score=-0.643009163020945
ExonExpressionAdditive AT1G04810.tu4 1351570..1351607 score=0.791845061752053
ExonExpressionAdditive AT1G04810.tu5 1351712..1351824 score=-0.27689806162607
ExonExpressionAdditive AT1G04810.tu6 1352071..1352434 score=0.660448050403494
ExonExpressionAdditive AT1G04810.tu8 1352922..1353070 score=-0.196218511154268
ExonExpressionAdditive AT1G04830.tu1 1359022..1359232 score=-0.6114155324936
ExonExpressionAdditive AT1G04830.tu2 1359410..1359448 score=-0.845641730063186
ExonExpressionAdditive AT1G04830.tu3 1359739..1359811 score=0.210990600680403
ExonExpressionAdditive AT1G04830.tu4 1360240..1360313 score=-0.00535144445566136
ExonExpressionAdditive AT1G04830.tu5 1360456..1360491 score=0.101525056384054
ExonExpressionAdditive AT1G04830.tu6 1360683..1360791 score=0.0461505486916159
ExonExpressionAdditive AT1G04830.tu7 1361075..1361144 score=-0.416980643308034
ExonExpressionAdditive AT1G04830.tu8 1361330..1361366 score=0.228249768099502
ExonExpressionAdditive AT1G04850.tu1 1365189..1365439 score=-0.798008507746462
ExonExpressionAdditive AT1G04850.tu10 1367628..1367664 score=0.0770598346897267
ExonExpressionAdditive AT1G04850.tu11 1367842..1367917 score=0.0455129791000414
ExonExpressionAdditive AT1G04850.tu2 1365663..1365699 score=0.561395632718797
ExonExpressionAdditive AT1G04850.tu3 1365881..1365919 score=0.301568582322736
ExonExpressionAdditive AT1G04850.tu4 1366057..1366091 score=1.06467140201682
ExonExpressionAdditive AT1G04850.tu6 1366407..1366443 score=0.576190079583354
ExonExpressionAdditive AT1G04850.tu9 1367158..1367192 score=0.389421770751798
ExonExpressionAdditive AT1G04860.tu1 1369132..1369503 score=-0.0410288546749802
ExonExpressionAdditive AT1G04860.tu3 1372894..1373076 score=-0.48159635439848
ExonExpressionAdditive AT1G04870.tu1 1373377..1373619 score=0.237287277982777
ExonExpressionAdditive AT1G04870.tu3 1373924..1374031 score=-0.225226832391819
ExonExpressionAdditive AT1G04870.tu4 1374349..1374385 score=0.377998453355250
ExonExpressionAdditive AT1G04870.tu5 1374764..1374801 score=-0.337297335932303
ExonExpressionAdditive AT1G04870.tu6 1375065..1375174 score=-0.81911795441068
ExonExpressionAdditive AT1G04880.tu3 1377145..1377218 score=0.659510451534086
ExonExpressionAdditive AT1G04880.tu5 1377673..1377709 score=-1.05443471939103
ExonExpressionAdditive AT1G04880.tu6 1378131..1378244 score=0.337802760660599
ExonExpressionAdditive AT1G04890.tu3 1382458..1382570 score=-0.0377894027613992
ExonExpressionAdditive AT1G04900.tu1 1383847..1383985 score=0.166875502766151
ExonExpressionAdditive AT1G04900.tu10 1386651..1386716 score=0.0146510391381503
ExonExpressionAdditive AT1G04900.tu12 1387224..1387265 score=-0.540314935090461
ExonExpressionAdditive AT1G04900.tu13 1387429..1387806 score=0.133577545205663
ExonExpressionAdditive AT1G04900.tu2 1384334..1384402 score=-0.145378385356746
ExonExpressionAdditive AT1G04900.tu5 1385417..1385455 score=-0.412356717581765
ExonExpressionAdditive AT1G04900.tu6 1385665..1385735 score=0.61244690496662
ExonExpressionAdditive AT1G04900.tu9 1386399..1386544 score=-0.366541267686382
ExonExpressionAdditive AT1G04910.tu2 1388881..1388919 score=-0.525045206833162
ExonExpressionAdditive AT1G04910.tu3 1389272..1389450 score=-0.447817564511109
ExonExpressionAdditive AT1G04910.tu4 1389620..1389657 score=-0.845440197397742
ExonExpressionAdditive AT1G04910.tu5 1390022..1390059 score=1.93354990796787
ExonExpressionAdditive AT1G04910.tu8 1390819..1390888 score=0.690451962859297
ExonExpressionAdditive AT1G04920.tu1 1391578..1391920 score=-0.298590809569438
ExonExpressionAdditive AT1G04920.tu10 1395153..1395228 score=-0.252915125281662
ExonExpressionAdditive AT1G04920.tu11 1395479..1395836 score=0.0324205388893172
ExonExpressionAdditive AT1G04920.tu2 1392059..1392166 score=-1.07532187620157
ExonExpressionAdditive AT1G04920.tu5 1393505..1393647 score=0.00926134705666196
ExonExpressionAdditive AT1G04920.tu6 1393825..1393895 score=0.0372476341811514
ExonExpressionAdditive AT1G04920.tu7 1394042..1394118 score=0.00104342638446336
ExonExpressionAdditive AT1G04920.tu8 1394265..1394876 score=0.113319081081147
ExonExpressionAdditive AT1G04930.tu1 1396436..1396610 score=0.323660105797678
ExonExpressionAdditive AT1G04930.tu2 1396791..1396828 score=0.810351362971223
ExonExpressionAdditive AT1G04940.tu1 1399225..1399295 score=0.91286556062917
ExonExpressionAdditive AT1G04940.tu2 1399598..1399740 score=-0.285582793371488
ExonExpressionAdditive AT1G04945.tu1 1400926..1401115 score=0.190040671010936
ExonExpressionAdditive AT1G04945.tu2 1401306..1401449 score=0.379576010614821
ExonExpressionAdditive AT1G04945.tu3 1401666..1401701 score=0.00350174959652942
ExonExpressionAdditive AT1G04945.tu4 1401843..1401913 score=0.181514918179996
ExonExpressionAdditive AT1G04945.tu5 1402089..1402479 score=0.296339471477022
ExonExpressionAdditive AT1G04950.tu1 1403124..1403418 score=-0.0423421150495874
ExonExpressionAdditive AT1G04950.tu10 1406564..1406596 score=-0.0946538781325574
ExonExpressionAdditive AT1G04950.tu11 1406895..1406933 score=-0.419892952141546
ExonExpressionAdditive AT1G04950.tu12 1407076..1407187 score=0.551876638505896
ExonExpressionAdditive AT1G04950.tu14 1407330..1407395 score=-0.986701963090185
ExonExpressionAdditive AT1G04950.tu2 1403596..1404080 score=-0.214662824634253
ExonExpressionAdditive AT1G04950.tu3 1404227..1404295 score=0.572775413916167
ExonExpressionAdditive AT1G04950.tu4 1404623..1404695 score=0.324102011143467
ExonExpressionAdditive AT1G04950.tu5 1405167..1405207 score=0.71095324771437
ExonExpressionAdditive AT1G04950.tu6 1405570..1405634 score=-0.453979444395149
ExonExpressionAdditive AT1G04950.tu7 1405777..1405842 score=-0.225532251283101
ExonExpressionAdditive AT1G04950.tu9 1406355..1406422 score=0.0732276011316767
ExonExpressionAdditive AT1G04960.tu10 1410200..1410275 score=-0.0515655557695385
ExonExpressionAdditive AT1G04960.tu12 1410627..1410733 score=-0.422545687711525
ExonExpressionAdditive AT1G04960.tu3 1408639..1408674 score=0.286519238698688
ExonExpressionAdditive AT1G04960.tu6 1409352..1409388 score=-1.15042927004584
ExonExpressionAdditive AT1G04960.tu7 1409532..1409604 score=0.167000107618548
ExonExpressionAdditive AT1G04960.tu9 1409958..1409993 score=0.099327059960735
ExonExpressionAdditive AT1G04970.tu1 1411287..1411572 score=-0.170116487645598
ExonExpressionAdditive AT1G04970.tu2 1411938..1412005 score=2.54687845741672
ExonExpressionAdditive AT1G04970.tu3 1412151..1412467 score=-0.168809480929253
ExonExpressionAdditive AT1G04970.tu4 1412657..1412867 score=-1.00958843890494
ExonExpressionAdditive AT1G04970.tu5 1413011..1413111 score=-0.44599267723246
ExonExpressionAdditive AT1G04980.tu4 1414689..1414799 score=0.0228384704986671
ExonExpressionAdditive AT1G04980.tu6 1415232..1415304 score=-0.140787862095774
ExonExpressionAdditive AT1G04980.tu7 1415513..1415550 score=0.609611604028927
ExonExpressionAdditive AT1G04980.tu8 1415696..1415763 score=-0.355186468849929
ExonExpressionAdditive AT1G04980.tu9 1416021..1416123 score=-0.226863505794492
ExonExpressionAdditive AT1G04985.tu2 1416879..1416955 score=0.0586291527775964
ExonExpressionAdditive AT1G04990.tu10 1421421..1421523 score=0.682704971219558
ExonExpressionAdditive AT1G04990.tu11 1421664..1421762 score=-0.0302383793770459
ExonExpressionAdditive AT1G04990.tu5 1419797..1420019 score=-0.789367600380193
ExonExpressionAdditive AT1G04990.tu6 1420161..1420344 score=-1.18235989762471
ExonExpressionAdditive AT1G04990.tu7 1420482..1420521 score=0.364442542987822
ExonExpressionAdditive AT1G04990.tu9 1420978..1421088 score=0.46215209498735
ExonExpressionAdditive AT1G05000.tu2 1426020..1426056 score=-0.378329309687296
ExonExpressionAdditive AT1G05010.tu2 1431838..1432061 score=0.264803639204142
ExonExpressionAdditive AT1G05010.tu4 1432678..1432835 score=-0.393249753283081
ExonExpressionAdditive AT1G05030.tu1 1438224..1438477 score=0.541077855013446
ExonExpressionAdditive AT1G05030.tu10 1440451..1440628 score=-0.181355483172733
ExonExpressionAdditive AT1G05030.tu11 1441011..1441050 score=-0.600658770321727
ExonExpressionAdditive AT1G05030.tu12 1441258..1441372 score=-0.448240917167387
ExonExpressionAdditive AT1G05030.tu4 1439006..1439042 score=-0.740446797405955
ExonExpressionAdditive AT1G05030.tu5 1439187..1439256 score=0.331962674576734
ExonExpressionAdditive AT1G05030.tu6 1439502..1439610 score=-0.408286813549497
ExonExpressionAdditive AT1G05030.tu7 1439754..1439792 score=-0.0243639571613946
ExonExpressionAdditive AT1G05030.tu8 1439927..1439995 score=0.172642937220053
ExonExpressionAdditive AT1G05040.tu2 1447760..1447834 score=0.435810970868683
ExonExpressionAdditive AT1G05055.tu1 1448721..1449035 score=0.0886361808716574
ExonExpressionAdditive AT1G05060.tu2 1451456..1451492 score=-0.17369035706692
ExonExpressionAdditive AT1G05060.tu3 1451678..1451714 score=0.259453659869414
ExonExpressionAdditive AT1G05060.tu4 1452358..1452392 score=-0.0206980730754225
ExonExpressionAdditive AT1G05080.tu2 1460065..1460135 score=0.0696109131699559
ExonExpressionAdditive AT1G05080.tu3 1460276..1460477 score=0.166684870495839
ExonExpressionAdditive AT1G05120.tu1 1471540..1471650 score=0.380417843935015
ExonExpressionAdditive AT1G05120.tu10 1473681..1473792 score=-0.215694066406768
ExonExpressionAdditive AT1G05120.tu12 1474120..1474154 score=0.820611809451433
ExonExpressionAdditive AT1G05120.tu13 1474259..1474338 score=-0.316126463749681
ExonExpressionAdditive AT1G05120.tu4 1472172..1472238 score=0.355832362137517
ExonExpressionAdditive AT1G05120.tu6 1472715..1472748 score=0.878286119974513
ExonExpressionAdditive AT1G05120.tu7 1473033..1473105 score=1.08659990092206
ExonExpressionAdditive AT1G05120.tu9 1473415..1473454 score=0.335175229900843
ExonExpressionAdditive AT1G05160.tu3 1488047..1488083 score=-0.454242851353619
ExonExpressionAdditive AT1G05160.tu6 1488572..1488754 score=0.47542936438216
ExonExpressionAdditive AT1G05160.tu8 1489598..1489815 score=-0.538028807575418
ExonExpressionAdditive AT1G05170.tu12 1493505..1493574 score=-0.362435303736453
ExonExpressionAdditive AT1G05170.tu13 1493821..1494175 score=0.199761183577187
ExonExpressionAdditive AT1G05170.tu3 1491967..1492002 score=-0.486946532515153
ExonExpressionAdditive AT1G05170.tu5 1492344..1492375 score=0.543620007635487
ExonExpressionAdditive AT1G05170.tu9 1493107..1493180 score=0.229070576067812
ExonExpressionAdditive AT1G05180.tu1 1498116..1498407 score=0.501574303673706
ExonExpressionAdditive AT1G05180.tu11 1500600..1500637 score=-0.667935751311644
ExonExpressionAdditive AT1G05180.tu14 1501220..1501255 score=-0.709173236765114
ExonExpressionAdditive AT1G05180.tu16 1501465..1501575 score=0.100784177113051
ExonExpressionAdditive AT1G05180.tu17 1501723..1501797 score=1.04836777668636
ExonExpressionAdditive AT1G05180.tu3 1498627..1498701 score=-0.232366293026754
ExonExpressionAdditive AT1G05180.tu6 1499511..1499582 score=0.136250831208352
ExonExpressionAdditive AT1G05180.tu8 1499920..1499951 score=-0.193663974116446
ExonExpressionAdditive AT1G05180.tu9 1500168..1500204 score=0.256386543872837
ExonExpressionAdditive AT1G05190.tu3 1503732..1503804 score=0.356771896927532
ExonExpressionAdditive AT1G05200.tu5 1507524..1507740 score=-1.40767555316259
ExonExpressionAdditive AT1G05200.tu7 1508042..1508396 score=1.30481352517583
ExonExpressionAdditive AT1G05230.tu1 1512957..1513218 score=-0.149456537287670
ExonExpressionAdditive AT1G05230.tu11 1516918..1516990 score=0.558898665755649
ExonExpressionAdditive AT1G05230.tu14 1518586..1518760 score=0.549641861831641
ExonExpressionAdditive AT1G05230.tu2 1513475..1513700 score=-0.635428330202704
ExonExpressionAdditive AT1G05230.tu3 1513863..1513900 score=0.319501871507118
ExonExpressionAdditive AT1G05230.tu4 1514011..1514215 score=0.197224540902621
ExonExpressionAdditive AT1G05230.tu6 1514627..1514743 score=0.250607185112178
ExonExpressionAdditive AT1G05230.tu7 1514900..1514935 score=-0.00132799411557718
ExonExpressionAdditive AT1G05230.tu8 1515081..1515419 score=-0.423141052226255
ExonExpressionAdditive AT1G05230.tu9 1515837..1515982 score=-0.0746935958258834
ExonExpressionAdditive AT1G05260.tu1 1529759..1530005 score=-0.0518746036016753
ExonExpressionAdditive AT1G05260.tu2 1530186..1530306 score=-0.187922292348354
ExonExpressionAdditive AT1G05260.tu3 1530420..1530567 score=0.0591643118497037
ExonExpressionAdditive AT1G05270.tu1 1531834..1531908 score=-0.110921331133598
ExonExpressionAdditive AT1G05270.tu2 1532081..1532117 score=-0.754437519794075
ExonExpressionAdditive AT1G05270.tu3 1532266..1532341 score=0.200012189413192
ExonExpressionAdditive AT1G05270.tu4 1532514..1532584 score=0.483279002312372
ExonExpressionAdditive AT1G05280.tu2 1535608..1535855 score=0.291349607012423
ExonExpressionAdditive AT1G05280.tu3 1535974..1536154 score=-0.115826853801076
ExonExpressionAdditive AT1G05290.tu1 1539209..1539247 score=0.106427292361130
ExonExpressionAdditive AT1G05290.tu3 1539831..1539941 score=0.726427271286755
ExonExpressionAdditive AT1G05310.tu1 1550636..1550748 score=0.578010152006163
ExonExpressionAdditive AT1G05310.tu3 1551315..1551389 score=0.200379597416381
ExonExpressionAdditive AT1G05310.tu4 1551843..1551951 score=-0.578697842013467
ExonExpressionAdditive AT1G05320.tu10 1557420..1557678 score=-0.00396770801795768
ExonExpressionAdditive AT1G05320.tu7 1556701..1556841 score=0.343688864872402
ExonExpressionAdditive AT1G05320.tu8 1556947..1557021 score=1.03033364324167
ExonExpressionAdditive AT1G05320.tu9 1557197..1557270 score=-0.632248275567193
ExonExpressionAdditive AT1G05340.tu1 1558950..1559100 score=1.01457286326607
ExonExpressionAdditive AT1G05340.tu2 1559416..1559485 score=2.26402672661655
ExonExpressionAdditive AT1G05350.tu1 1560745..1560923 score=0.902902794091002
ExonExpressionAdditive AT1G05350.tu10 1562659..1562695 score=-0.763906292290335
ExonExpressionAdditive AT1G05350.tu13 1563422..1563460 score=0.397230086834644
ExonExpressionAdditive AT1G05350.tu15 1564002..1564071 score=-0.990218710970187
ExonExpressionAdditive AT1G05350.tu3 1561361..1561397 score=0.605313761578134
ExonExpressionAdditive AT1G05350.tu6 1561974..1562005 score=-0.121401050350999
ExonExpressionAdditive AT1G05350.tu8 1562219..1562254 score=0.566950804029484
ExonExpressionAdditive AT1G05360.tu1 1564612..1564829 score=0.604725990165895
ExonExpressionAdditive AT1G05360.tu2 1565160..1565333 score=-1.04196714135821
ExonExpressionAdditive AT1G05360.tu4 1565824..1566075 score=0.243737999704771
ExonExpressionAdditive AT1G05360.tu5 1566341..1566417 score=-0.000854395335666455
ExonExpressionAdditive AT1G05360.tu6 1566602..1566683 score=-0.594009974522036
ExonExpressionAdditive AT1G05360.tu7 1566853..1566959 score=0.456993193081146
ExonExpressionAdditive AT1G05360.tu8 1567101..1567408 score=0.00186023877790407
ExonExpressionAdditive AT1G05370.tu3 1570539..1570609 score=1.13033161278907
ExonExpressionAdditive AT1G05370.tu6 1571318..1571350 score=-0.246545002445844
ExonExpressionAdditive AT1G05370.tu7 1571963..1572036 score=-0.00400408250925643
ExonExpressionAdditive AT1G05380.tu1 1576880..1577092 score=-0.635263460217258
ExonExpressionAdditive AT1G05380.tu3 1579330..1579397 score=-0.187100794737244
ExonExpressionAdditive AT1G05380.tu5 1580054..1580090 score=0.75536888354073
ExonExpressionAdditive AT1G05380.tu6 1580632..1580668 score=0.337609960480514
ExonExpressionAdditive AT1G05385.tu1 1582677..1582832 score=0.309166771162696
ExonExpressionAdditive AT1G05385.tu3 1583576..1583684 score=0.0828095418791764
ExonExpressionAdditive AT1G05410.tu2 1586034..1586071 score=-0.297458894216538
ExonExpressionAdditive AT1G05410.tu4 1586967..1587036 score=-0.496437198790289
ExonExpressionAdditive AT1G05410.tu6 1587220..1587256 score=-0.476763315717399
ExonExpressionAdditive AT1G05410.tu7 1587625..1587697 score=-0.448516955669682
ExonExpressionAdditive AT1G05430.tu3 1594925..1594994 score=0.51855008314191
ExonExpressionAdditive AT1G05430.tu5 1595354..1595389 score=0.329722883481413
ExonExpressionAdditive AT1G05430.tu6 1595685..1595760 score=0.801266050058012
ExonExpressionAdditive AT1G05440.tu2 1596916..1597023 score=-0.143915425686367
ExonExpressionAdditive AT1G05460.tu1 1601251..1601942 score=0.542643896069519
ExonExpressionAdditive AT1G05460.tu3 1603645..1603717 score=-0.75162456918663
ExonExpressionAdditive AT1G05460.tu5 1604918..1604954 score=1.13629494553954
ExonExpressionAdditive AT1G05470.tu1 1608574..1608757 score=0.129532743839656
ExonExpressionAdditive AT1G05470.tu2 1608901..1608936 score=-0.542957420404898
ExonExpressionAdditive AT1G05470.tu3 1609147..1609184 score=0.00275886003458614
ExonExpressionAdditive AT1G05470.tu6 1610498..1610566 score=0.164077177647038
ExonExpressionAdditive AT1G05490.tu2 1620828..1620934 score=-0.252768579203556
ExonExpressionAdditive AT1G05490.tu4 1623343..1623419 score=0.410682047659421
ExonExpressionAdditive AT1G05500.tu1 1625089..1625126 score=0.587982255282923
ExonExpressionAdditive AT1G05500.tu10 1628178..1628393 score=0.289060754411225
ExonExpressionAdditive AT1G05500.tu11 1628536..1628604 score=-0.788488185070417
ExonExpressionAdditive AT1G05500.tu12 1628805..1628912 score=-0.600594577982777
ExonExpressionAdditive AT1G05500.tu3 1625712..1625782 score=0.92028905072002
ExonExpressionAdditive AT1G05500.tu4 1626239..1626312 score=-0.738305388657517
ExonExpressionAdditive AT1G05500.tu5 1626522..1626562 score=-0.0323593599021047
ExonExpressionAdditive AT1G05500.tu6 1626843..1626883 score=0.65130753775417
ExonExpressionAdditive AT1G05500.tu7 1627095..1627131 score=-0.720747482450784
ExonExpressionAdditive AT1G05500.tu8 1627631..1627701 score=0.466490111622156
ExonExpressionAdditive AT1G05500.tu9 1627838..1627988 score=-0.0106745968517161
ExonExpressionAdditive AT1G05520.tu1 1630919..1631212 score=-0.086624052348649
ExonExpressionAdditive AT1G05520.tu10 1633972..1634038 score=1.18273690400919
ExonExpressionAdditive AT1G05520.tu11 1634693..1634760 score=-0.324949738352768
ExonExpressionAdditive AT1G05520.tu2 1631424..1631458 score=0.414846926561272
ExonExpressionAdditive AT1G05520.tu3 1631607..1631816 score=0.152760317513944
ExonExpressionAdditive AT1G05520.tu4 1631924..1631957 score=-0.590398946183024
ExonExpressionAdditive AT1G05520.tu6 1632989..1633024 score=-0.95272396118446
ExonExpressionAdditive AT1G05520.tu9 1633643..1633747 score=0.0767779665482987
ExonExpressionAdditive AT1G05540.tu1 1639279..1639319 score=0.551822200822414
ExonExpressionAdditive AT1G05550.tu3 1643139..1643205 score=0.176152849230615
ExonExpressionAdditive AT1G05550.tu5 1643653..1643722 score=-0.267899963150981
ExonExpressionAdditive AT1G05570.tu1 1647816..1648066 score=0.610183950848741
ExonExpressionAdditive AT1G05570.tu11 1650985..1651095 score=0.120819603101682
ExonExpressionAdditive AT1G05570.tu18 1652518..1652594 score=-0.708840229264275
ExonExpressionAdditive AT1G05570.tu19 1652758..1652835 score=-1.43910938334992
ExonExpressionAdditive AT1G05570.tu2 1648251..1648392 score=1.07551393229257
ExonExpressionAdditive AT1G05570.tu25 1654614..1654648 score=0.829923389676717
ExonExpressionAdditive AT1G05570.tu28 1655265..1655380 score=0.700318201046678
ExonExpressionAdditive AT1G05570.tu29 1655697..1655730 score=0.333422135331114
ExonExpressionAdditive AT1G05570.tu34 1656872..1656908 score=-0.239688479107605
ExonExpressionAdditive AT1G05570.tu38 1657659..1657737 score=-0.343606372985991
ExonExpressionAdditive AT1G05570.tu39 1657914..1657953 score=0.0348529288801988
ExonExpressionAdditive AT1G05570.tu4 1648643..1649390 score=0.254787361702265
ExonExpressionAdditive AT1G05570.tu41 1658348..1658383 score=-0.448726400447595
ExonExpressionAdditive AT1G05570.tu42 1658493..1658663 score=-0.346635615295435
ExonExpressionAdditive AT1G05570.tu5 1649631..1649735 score=-0.142740380964929
ExonExpressionAdditive AT1G05570.tu6 1649849..1649924 score=-1.56625082117255
ExonExpressionAdditive AT1G05570.tu9 1650464..1650536 score=-0.131976455834584
ExonExpressionAdditive AT1G05577.tu2 1662946..1662980 score=0.559984688781596
ExonExpressionAdditive AT1G05577.tu4 1663859..1663893 score=0.156582540096031
ExonExpressionAdditive AT1G05577.tu6 1664159..1664356 score=0.0480124136153873
ExonExpressionAdditive AT1G05580.tu3 1667260..1667692 score=-0.095604012962174
ExonExpressionAdditive AT1G05580.tu4 1668044..1668439 score=-0.119290358627448
ExonExpressionAdditive AT1G05580.tu6 1668579..1668797 score=0.218264768469163
ExonExpressionAdditive AT1G05590.tu1 1669372..1669482 score=1.71884628022247
ExonExpressionAdditive AT1G05610.tu1 1673902..1673966 score=-0.394325431387713
ExonExpressionAdditive AT1G05610.tu2 1674147..1674181 score=0.126364516351142
ExonExpressionAdditive AT1G05610.tu4 1674541..1674578 score=0.050771660798997
ExonExpressionAdditive AT1G05610.tu5 1674764..1674800 score=0.317349207119975
ExonExpressionAdditive AT1G05610.tu6 1674903..1675048 score=0.357313041253546
ExonExpressionAdditive AT1G05610.tu7 1675160..1675375 score=0.121120394800112
ExonExpressionAdditive AT1G05610.tu8 1675487..1675843 score=-0.446593842681118
ExonExpressionAdditive AT1G05615.tu2 1677908..1677944 score=-0.142253322917801
ExonExpressionAdditive AT1G05620.tu1 1679191..1679282 score=0.929459541011731
ExonExpressionAdditive AT1G05620.tu2 1679637..1679673 score=0.0342705065575105
ExonExpressionAdditive AT1G05620.tu3 1679823..1679858 score=0.441337201390108
ExonExpressionAdditive AT1G05620.tu4 1680179..1680257 score=1.05430846025744
ExonExpressionAdditive AT1G05620.tu5 1680404..1680479 score=0.257117558194145
ExonExpressionAdditive AT1G05620.tu6 1680622..1680690 score=-0.145054814816557
ExonExpressionAdditive AT1G05620.tu7 1680911..1680985 score=-1.70996332925148
ExonExpressionAdditive AT1G05620.tu8 1681184..1681253 score=-1.43717476430083
ExonExpressionAdditive AT1G05620.tu9 1681423..1681609 score=0.0824859488272695
ExonExpressionAdditive AT1G05630.tu10 1685702..1685875 score=0.0153451299292078
ExonExpressionAdditive AT1G05630.tu12 1686367..1686657 score=0.343729674269597
ExonExpressionAdditive AT1G05630.tu13 1686795..1687233 score=-0.066106892798049
ExonExpressionAdditive AT1G05630.tu2 1682438..1683274 score=-0.094489012469671
ExonExpressionAdditive AT1G05630.tu3 1683376..1683551 score=-0.205942172913159
ExonExpressionAdditive AT1G05630.tu4 1683731..1684488 score=0.322706759460963
ExonExpressionAdditive AT1G05630.tu6 1684894..1684930 score=-0.228123641988551
ExonExpressionAdditive AT1G05630.tu7 1685407..1685448 score=0.449366429461804
ExonExpressionAdditive AT1G05640.tu2 1688392..1688756 score=0.160776385746153
ExonExpressionAdditive AT1G05650.tu1 1690270..1690377 score=-0.0366767499983281
ExonExpressionAdditive AT1G05650.tu4 1691812..1692050 score=0.952389300854292
ExonExpressionAdditive AT1G05660.tu2 1694691..1694729 score=0.864872764055483
ExonExpressionAdditive AT1G05660.tu3 1695026..1695236 score=-0.604067917200573
ExonExpressionAdditive AT1G05670.tu2 1701066..1701140 score=1.19978821227802
ExonExpressionAdditive AT1G05670.tu3 1701325..1701896 score=-2.42641365592315
ExonExpressionAdditive AT1G05670.tu4 1702154..1702553 score=-1.97861941558085
ExonExpressionAdditive AT1G05690.tu1 1707088..1707126 score=0.451560277548858
ExonExpressionAdditive AT1G05690.tu3 1708112..1708184 score=0.271666589297255
ExonExpressionAdditive AT1G05690.tu5 1709093..1709233 score=0.388748458685472
ExonExpressionAdditive AT1G05700.tu10 1712734..1712771 score=-0.398447629140376
ExonExpressionAdditive AT1G05700.tu11 1712919..1713205 score=-0.588419218291999
ExonExpressionAdditive AT1G05700.tu2 1709970..1710433 score=0.147329694442211
ExonExpressionAdditive AT1G05700.tu3 1710691..1711095 score=0.678439291968921
ExonExpressionAdditive AT1G05700.tu4 1711197..1711299 score=0.457406867055276
ExonExpressionAdditive AT1G05700.tu7 1711779..1711888 score=-0.288353962093487
ExonExpressionAdditive AT1G05700.tu8 1712104..1712207 score=-0.0582836959850665
ExonExpressionAdditive AT1G05700.tu9 1712352..1712462 score=0.0495172500679283
ExonExpressionAdditive AT1G05730.tu2 1719803..1719869 score=-0.457941201493451
ExonExpressionAdditive AT1G05785.tu7 1731635..1731671 score=-0.585616256386896
ExonExpressionAdditive AT1G05785.tu8 1732025..1732059 score=-1.12517154193934
ExonExpressionAdditive AT1G05790.tu1 1732903..1732939 score=-0.52620673138568
ExonExpressionAdditive AT1G05790.tu10 1735122..1735157 score=-0.615383118913596
ExonExpressionAdditive AT1G05790.tu11 1735483..1735620 score=0.456116306881038
ExonExpressionAdditive AT1G05790.tu12 1735941..1736007 score=-0.147089516944867
ExonExpressionAdditive AT1G05790.tu13 1736153..1736223 score=0.247196891966701
ExonExpressionAdditive AT1G05790.tu14 1736350..1736425 score=-0.688751112576236
ExonExpressionAdditive AT1G05790.tu15 1736537..1736680 score=0.305819914892828
ExonExpressionAdditive AT1G05790.tu16 1736864..1737130 score=0.831349833655527
ExonExpressionAdditive AT1G05790.tu17 1737310..1737384 score=-0.641722318659035
ExonExpressionAdditive AT1G05790.tu2 1733064..1733254 score=0.476802465270753
ExonExpressionAdditive AT1G05790.tu3 1733469..1733503 score=-1.45639400267256
ExonExpressionAdditive AT1G05790.tu5 1733785..1733858 score=0.193531901743549
ExonExpressionAdditive AT1G05790.tu6 1733895..1733971 score=-0.186322437448973
ExonExpressionAdditive AT1G05790.tu7 1734119..1734154 score=0.381263725828645
ExonExpressionAdditive AT1G05790.tu8 1734687..1734758 score=-0.134843616698327
ExonExpressionAdditive AT1G05790.tu9 1734863..1734899 score=-0.487863215294028
ExonExpressionAdditive AT1G05805.tu3 1746755..1746827 score=0.108397102408788
ExonExpressionAdditive AT1G05805.tu5 1747203..1747236 score=0.553501670173624
ExonExpressionAdditive AT1G05805.tu6 1747393..1747635 score=-0.602851883677986
ExonExpressionAdditive AT1G05820.tu1 1749802..1749877 score=-0.383679310130947
ExonExpressionAdditive AT1G05820.tu10 1753681..1753718 score=-0.200229368088855
ExonExpressionAdditive AT1G05820.tu2 1750352..1750465 score=-0.383873685985105
ExonExpressionAdditive AT1G05820.tu3 1750650..1750685 score=0.531091629212541
ExonExpressionAdditive AT1G05820.tu4 1750896..1750931 score=1.55826763033358
ExonExpressionAdditive AT1G05820.tu5 1751140..1751215 score=-0.792730958047494
ExonExpressionAdditive AT1G05820.tu8 1753169..1753211 score=0.381208114020589
ExonExpressionAdditive AT1G05820.tu9 1753394..1753462 score=-0.172266098625391
ExonExpressionAdditive AT1G05830.tu1 1754295..1755038 score=-0.161170907210376
ExonExpressionAdditive AT1G05830.tu10 1757745..1757781 score=-0.660255514882924
ExonExpressionAdditive AT1G05830.tu15 1758729..1758768 score=0.199335801760529
ExonExpressionAdditive AT1G05830.tu17 1759118..1759264 score=-0.131476114017812
ExonExpressionAdditive AT1G05830.tu18 1759734..1759804 score=-0.528077274745443
ExonExpressionAdditive AT1G05830.tu21 1760715..1760755 score=0.0680963869176558
ExonExpressionAdditive AT1G05830.tu22 1760896..1760971 score=0.330408638635035
ExonExpressionAdditive AT1G05830.tu23 1761075..1761110 score=-0.130538947529195
ExonExpressionAdditive AT1G05830.tu26 1761547..1761691 score=0.400390731433713
ExonExpressionAdditive AT1G05830.tu5 1756096..1756169 score=-0.625943519314479
ExonExpressionAdditive AT1G05830.tu6 1756555..1756739 score=0.237177092790405
ExonExpressionAdditive AT1G05840.tu1 1762807..1762950 score=0.84093204064726
ExonExpressionAdditive AT1G05840.tu10 1765928..1766174 score=-0.0601228767336685
ExonExpressionAdditive AT1G05840.tu6 1763973..1764077 score=0.102090661688761
ExonExpressionAdditive AT1G05840.tu7 1764397..1764570 score=0.0767482526737393
ExonExpressionAdditive AT1G05840.tu8 1765302..1765531 score=-1.00435692565370
ExonExpressionAdditive AT1G05840.tu9 1765639..1765739 score=0.75246995331291
ExonExpressionAdditive AT1G05850.tu2 1767375..1767487 score=0.537424218824488
ExonExpressionAdditive AT1G05850.tu4 1768567..1768641 score=0.100578482712031
ExonExpressionAdditive AT1G05860.tu2 1770082..1770373 score=-0.412211949486146
ExonExpressionAdditive AT1G05860.tu3 1770879..1771056 score=-0.320534326603359
ExonExpressionAdditive AT1G05880.tu1 1775668..1775843 score=-0.299984692489386
ExonExpressionAdditive AT1G05880.tu11 1777649..1777685 score=0.367455353164812
ExonExpressionAdditive AT1G05880.tu13 1778057..1778096 score=1.33194271481347
ExonExpressionAdditive AT1G05880.tu14 1778245..1778460 score=-0.165846713345856
ExonExpressionAdditive AT1G05880.tu2 1775985..1776055 score=-0.0562893643355635
ExonExpressionAdditive AT1G05880.tu3 1776194..1776227 score=-0.0171219311978254
ExonExpressionAdditive AT1G05880.tu4 1776365..1776478 score=-0.305259003901195
ExonExpressionAdditive AT1G05880.tu5 1776688..1776724 score=-0.537985510184666
ExonExpressionAdditive AT1G05880.tu7 1776983..1777061 score=-0.076479469392516
ExonExpressionAdditive AT1G05880.tu8 1777208..1777244 score=-0.346158587387025
ExonExpressionAdditive AT1G05880.tu9 1777360..1777397 score=1.39529644068407
ExonExpressionAdditive AT1G05890.tu1 1779466..1779630 score=0.071277208999443
ExonExpressionAdditive AT1G05890.tu5 1781078..1781189 score=0.546454963463608
ExonExpressionAdditive AT1G05900.tu1 1786897..1786965 score=0.497032210281173
ExonExpressionAdditive AT1G05900.tu10 1789016..1789122 score=-1.43387475804438
ExonExpressionAdditive AT1G05900.tu12 1789377..1789618 score=0.0892970065525946
ExonExpressionAdditive AT1G05900.tu2 1787146..1787221 score=0.0885614082269186
ExonExpressionAdditive AT1G05900.tu4 1787623..1787663 score=-1.34149401019244
ExonExpressionAdditive AT1G05900.tu5 1787800..1787877 score=1.5262410880827
ExonExpressionAdditive AT1G05900.tu7 1788410..1788446 score=-0.531634458593325
ExonExpressionAdditive AT1G05900.tu9 1788908..1788980 score=-0.122573312754482
ExonExpressionAdditive AT1G05910.tu10 1795711..1795930 score=0.961869201587174
ExonExpressionAdditive AT1G05910.tu11 1796149..1796598 score=-0.323117248442503
ExonExpressionAdditive AT1G05910.tu2 1790770..1790989 score=-0.737178409414101
ExonExpressionAdditive AT1G05910.tu3 1791297..1791370 score=0.292722067697293
ExonExpressionAdditive AT1G05910.tu5 1793437..1793512 score=0.463035642294894
ExonExpressionAdditive AT1G05910.tu6 1793747..1793848 score=-0.470217178271453
ExonExpressionAdditive AT1G05910.tu7 1794397..1794601 score=-0.159327855273507
ExonExpressionAdditive AT1G05910.tu8 1795136..1795207 score=-0.110543808297013
ExonExpressionAdditive AT1G05910.tu9 1795528..1795564 score=-0.920829777169281
ExonExpressionAdditive AT1G05940.tu1 1801233..1801452 score=0.057081879292058
ExonExpressionAdditive AT1G05940.tu3 1802032..1802246 score=-0.215591689458789
ExonExpressionAdditive AT1G05940.tu4 1802369..1802504 score=-0.63288948484778
ExonExpressionAdditive AT1G05940.tu5 1802653..1802835 score=-0.474767618226248
ExonExpressionAdditive AT1G05940.tu6 1802942..1803083 score=0.253817556535031
ExonExpressionAdditive AT1G05940.tu7 1803203..1803561 score=0.400941443084848
ExonExpressionAdditive AT1G05940.tu8 1803700..1803939 score=0.296490402749311
ExonExpressionAdditive AT1G05950.tu1 1804588..1804686 score=0.136927780611050
ExonExpressionAdditive AT1G05950.tu10 1807329..1807444 score=0.362142218989807
ExonExpressionAdditive AT1G05950.tu3 1804986..1805092 score=-0.145815697998461
ExonExpressionAdditive AT1G05950.tu4 1805193..1805231 score=-0.545056299052426
ExonExpressionAdditive AT1G05950.tu5 1805377..1805553 score=0.109699509124191
ExonExpressionAdditive AT1G05950.tu6 1805700..1805849 score=-0.225963638192515
ExonExpressionAdditive AT1G05950.tu7 1805998..1806070 score=-0.206470101939717
ExonExpressionAdditive AT1G05950.tu8 1806548..1806653 score=0.555287465188789
ExonExpressionAdditive AT1G05950.tu9 1806830..1807185 score=-0.10568556553152
ExonExpressionAdditive AT1G05960.tu1 1807973..1808595 score=0.926788050220535
ExonExpressionAdditive AT1G05960.tu10 1811641..1811713 score=0.725380428129823
ExonExpressionAdditive AT1G05960.tu11 1812553..1812694 score=0.668338069942374
ExonExpressionAdditive AT1G05960.tu12 1812841..1812954 score=-0.476886841372467
ExonExpressionAdditive AT1G05960.tu13 1813164..1813268 score=-1.34937869595612
ExonExpressionAdditive AT1G05960.tu15 1813935..1814041 score=-0.424039682211309
ExonExpressionAdditive AT1G05960.tu16 1814152..1814220 score=-0.0815122072416189
ExonExpressionAdditive AT1G05960.tu17 1814464..1814497 score=-0.363955695851465
ExonExpressionAdditive AT1G05960.tu18 1814682..1814718 score=0.118534842432431
ExonExpressionAdditive AT1G05960.tu19 1814934..1815037 score=1.73586361879888
ExonExpressionAdditive AT1G05960.tu2 1808782..1808889 score=0.278875941227931
ExonExpressionAdditive AT1G05960.tu21 1815413..1815444 score=0.0118564022857733
ExonExpressionAdditive AT1G05960.tu3 1809036..1809116 score=-0.41150408491804
ExonExpressionAdditive AT1G05960.tu4 1809224..1809296 score=0.543719215757159
ExonExpressionAdditive AT1G05960.tu5 1809549..1809659 score=-0.654063508012675
ExonExpressionAdditive AT1G05960.tu6 1809840..1809917 score=-0.282669024313080
ExonExpressionAdditive AT1G05960.tu8 1810900..1811008 score=-0.795535930145455
ExonExpressionAdditive AT1G05960.tu9 1811177..1811503 score=-0.607899490898846
ExonExpressionAdditive AT1G06040.tu4 1829510..1829837 score=0.826679416382997
ExonExpressionAdditive AT1G06050.tu2 1832428..1832501 score=0.457972063357290
ExonExpressionAdditive AT1G06060.tu1 1832964..1833065 score=0.186690404660462
ExonExpressionAdditive AT1G06060.tu2 1833463..1833533 score=0.282304496826729
ExonExpressionAdditive AT1G06060.tu3 1833677..1833714 score=0.093970278271498
ExonExpressionAdditive AT1G06060.tu5 1834072..1834138 score=0.0667165390908766
ExonExpressionAdditive AT1G06060.tu6 1834294..1834330 score=0.17406527680434
ExonExpressionAdditive AT1G06070.tu3 1836144..1836217 score=0.457175692020236
ExonExpressionAdditive AT1G06070.tu5 1837436..1837628 score=-0.658833858196826
ExonExpressionAdditive AT1G06080.tu3 1844870..1844902 score=0.412070826886656
ExonExpressionAdditive AT1G06080.tu4 1845097..1845167 score=-0.845421689233615
ExonExpressionAdditive AT1G06090.tu5 1849428..1849574 score=0.140891410668259
ExonExpressionAdditive AT1G06100.tu2 1852024..1852057 score=-1.51863293382741
ExonExpressionAdditive AT1G06100.tu5 1852878..1852991 score=0.659416001627164
ExonExpressionAdditive AT1G06110.tu1 1853132..1853277 score=0.684304902985975
ExonExpressionAdditive AT1G06110.tu2 1853417..1853492 score=0.602955340293397
ExonExpressionAdditive AT1G06110.tu3 1853670..1853816 score=-0.229199528693899
ExonExpressionAdditive AT1G06110.tu5 1854758..1854978 score=0.659329044013191
ExonExpressionAdditive AT1G06130.tu2 1858351..1858386 score=-0.87390536611669
ExonExpressionAdditive AT1G06130.tu5 1859393..1859430 score=-0.362896651910813
ExonExpressionAdditive AT1G06130.tu6 1859650..1859719 score=-0.312129380142323
ExonExpressionAdditive AT1G06130.tu7 1860044..1860146 score=0.555654335118557
ExonExpressionAdditive AT1G06150.tu1 1869000..1869287 score=0.294624129663634
ExonExpressionAdditive AT1G06150.tu10 1872752..1872865 score=0.917445778465334
ExonExpressionAdditive AT1G06150.tu11 1873116..1873594 score=0.357345102619243
ExonExpressionAdditive AT1G06150.tu2 1869641..1869708 score=0.267795763973523
ExonExpressionAdditive AT1G06150.tu3 1869920..1869957 score=0.279006531876666
ExonExpressionAdditive AT1G06150.tu4 1870157..1870232 score=-0.126645178471606
ExonExpressionAdditive AT1G06150.tu6 1871677..1871754 score=0.717452115740891
ExonExpressionAdditive AT1G06170.tu2 1885118..1885231 score=-0.0240787275051994
ExonExpressionAdditive AT1G06180.tu1 1889438..1889613 score=0.271617913351075
ExonExpressionAdditive AT1G06180.tu2 1889794..1889900 score=0.412556727157260
ExonExpressionAdditive AT1G06190.tu1 1892319..1892582 score=0.0954378956505655
ExonExpressionAdditive AT1G06190.tu2 1892681..1892830 score=0.36426432568049
ExonExpressionAdditive AT1G06190.tu4 1894090..1894131 score=-1.32172407700074
ExonExpressionAdditive AT1G06200.tu2 1894817..1894854 score=-1.07281478424086
ExonExpressionAdditive AT1G06200.tu3 1894990..1895133 score=0.463012898668354
ExonExpressionAdditive AT1G06200.tu4 1895780..1895918 score=0.101855992914538
ExonExpressionAdditive AT1G06200.tu5 1896849..1896884 score=-0.873865505084482
ExonExpressionAdditive AT1G06210.tu3 1898147..1898372 score=-1.29074152746098
ExonExpressionAdditive AT1G06220.tu1 1899952..1900074 score=-0.549775024677829
ExonExpressionAdditive AT1G06220.tu11 1904074..1904110 score=0.249492067414306
ExonExpressionAdditive AT1G06230.tu5 1909941..1910012 score=0.0202463996053786
ExonExpressionAdditive AT1G06230.tu7 1910478..1910792 score=0.924021030082293
ExonExpressionAdditive AT1G06240.tu2 1911665..1911839 score=0.553494370219404
ExonExpressionAdditive AT1G06240.tu3 1911991..1912027 score=-0.63219679651857
ExonExpressionAdditive AT1G06240.tu4 1912170..1912309 score=-0.383138078567020
ExonExpressionAdditive AT1G06240.tu5 1912453..1912489 score=0.560858277242651
ExonExpressionAdditive AT1G06240.tu6 1912637..1912670 score=-0.0645552445848117
ExonExpressionAdditive AT1G06240.tu7 1912807..1913127 score=-0.902404082656287
ExonExpressionAdditive AT1G06250.tu2 1914208..1914526 score=-0.298675950011541
ExonExpressionAdditive AT1G06250.tu3 1914636..1914779 score=0.0464502010202093
ExonExpressionAdditive AT1G06270.tu2 1919532..1919712 score=-0.276175821953178
ExonExpressionAdditive AT1G06290.tu4 1923580..1923687 score=-0.179030297465183
ExonExpressionAdditive AT1G06290.tu7 1924192..1924264 score=-0.72920887972635
ExonExpressionAdditive AT1G06290.tu9 1924679..1924755 score=-0.0960230348971708
ExonExpressionAdditive AT1G06310.tu13 1930068..1930208 score=0.599285989929729
ExonExpressionAdditive AT1G06310.tu4 1927775..1927882 score=0.479297773710833
ExonExpressionAdditive AT1G06310.tu5 1927992..1928025 score=-0.431637908011935
ExonExpressionAdditive AT1G06310.tu9 1928953..1929024 score=-0.276626391083751
ExonExpressionAdditive AT1G06320.tu1 1930636..1930673 score=-1.29513166012632
ExonExpressionAdditive AT1G06330.tu2 1932191..1932226 score=0.301110119896795
ExonExpressionAdditive AT1G06390.tu13 1950331..1950403 score=-1.26407787114381
ExonExpressionAdditive AT1G06390.tu14 1950479..1950516 score=-1.27697365965013
ExonExpressionAdditive AT1G06390.tu15 1950633..1950709 score=1.06637691891853
ExonExpressionAdditive AT1G06390.tu2 1946874..1946908 score=0.785860749821225
ExonExpressionAdditive AT1G06390.tu3 1948121..1948156 score=0.87432626380659
ExonExpressionAdditive AT1G06390.tu4 1948423..1948460 score=0.106921550330852
ExonExpressionAdditive AT1G06390.tu5 1948576..1948720 score=0.704610797859133
ExonExpressionAdditive AT1G06390.tu6 1948933..1948967 score=-0.762274004791954
ExonExpressionAdditive AT1G06390.tu7 1949074..1949106 score=0.0761905971549259
ExonExpressionAdditive AT1G06410.tu2 1957480..1957725 score=0.0120955202005163
ExonExpressionAdditive AT1G06410.tu3 1957860..1958127 score=0.340139709181327
ExonExpressionAdditive AT1G06410.tu4 1958306..1958705 score=0.172904411011531
ExonExpressionAdditive AT1G06430.tu1 1960086..1960550 score=-0.262551346023244
ExonExpressionAdditive AT1G06430.tu2 1960660..1960870 score=0.283415335355742
ExonExpressionAdditive AT1G06430.tu3 1960982..1961270 score=0.807625238673754
ExonExpressionAdditive AT1G06460.tu1 1967276..1967307 score=-0.460454321301913
ExonExpressionAdditive AT1G06460.tu2 1967616..1967724 score=-0.723098677592172
ExonExpressionAdditive AT1G06460.tu3 1967865..1967936 score=0.387965685971785
ExonExpressionAdditive AT1G06460.tu4 1968226..1968381 score=-0.628596723426831
ExonExpressionAdditive AT1G06460.tu7 1969329..1969511 score=1.17990133566018
ExonExpressionAdditive AT1G06470.tu12 1972415..1972517 score=-0.593305370106343
ExonExpressionAdditive AT1G06470.tu13 1972734..1972771 score=0.102338978387765
ExonExpressionAdditive AT1G06470.tu14 1973237..1973273 score=0.673174003911386
ExonExpressionAdditive AT1G06470.tu15 1973420..1973665 score=-0.442892246033289
ExonExpressionAdditive AT1G06470.tu3 1970430..1970536 score=0.389097290365465
ExonExpressionAdditive AT1G06470.tu5 1970667..1970958 score=-0.102376499816280
ExonExpressionAdditive AT1G06470.tu6 1971127..1971203 score=-0.399853336288028
ExonExpressionAdditive AT1G06470.tu7 1971491..1971526 score=0.12665733653057
ExonExpressionAdditive AT1G06490.tu1 1978756..1978937 score=0.651784568478193
ExonExpressionAdditive AT1G06490.tu10 1980801..1980876 score=0.199658983142825
ExonExpressionAdditive AT1G06490.tu11 1981028..1981065 score=0.0141329986443525
ExonExpressionAdditive AT1G06490.tu12 1981214..1981255 score=-0.484013967955959
ExonExpressionAdditive AT1G06490.tu13 1981510..1981546 score=-1.01265893607935
ExonExpressionAdditive AT1G06490.tu15 1981865..1982205 score=0.207500030276209
ExonExpressionAdditive AT1G06490.tu2 1979081..1979150 score=0.490655837149707
ExonExpressionAdditive AT1G06490.tu20 1983257..1983330 score=0.802715510995633
ExonExpressionAdditive AT1G06490.tu21 1983475..1983513 score=-0.355825378218851
ExonExpressionAdditive AT1G06490.tu22 1983658..1983694 score=-0.567235058212149
ExonExpressionAdditive AT1G06490.tu23 1983809..1983948 score=1.14674421908043
ExonExpressionAdditive AT1G06490.tu24 1984120..1984156 score=-0.256143056073872
ExonExpressionAdditive AT1G06490.tu25 1984297..1984330 score=-0.802231721172476
ExonExpressionAdditive AT1G06490.tu26 1984558..1984625 score=-0.0536079965955116
ExonExpressionAdditive AT1G06490.tu27 1984777..1984812 score=-0.81622379616705
ExonExpressionAdditive AT1G06490.tu29 1985280..1985354 score=0.642936083109312
ExonExpressionAdditive AT1G06490.tu30 1985465..1985501 score=-0.50527055125268
ExonExpressionAdditive AT1G06490.tu31 1985689..1985839 score=-0.0900452062738872
ExonExpressionAdditive AT1G06490.tu33 1986243..1986322 score=0.0032733530806712
ExonExpressionAdditive AT1G06490.tu34 1986431..1986498 score=0.0463690872194717
ExonExpressionAdditive AT1G06490.tu36 1986935..1986971 score=-0.250159838699736
ExonExpressionAdditive AT1G06490.tu37 1987124..1987276 score=0.672982796418985
ExonExpressionAdditive AT1G06490.tu38 1987459..1988197 score=-0.524445894273242
ExonExpressionAdditive AT1G06490.tu4 1979539..1979570 score=1.01247894544110
ExonExpressionAdditive AT1G06490.tu40 1988517..1988659 score=0.00200756789884258
ExonExpressionAdditive AT1G06490.tu41 1988800..1989012 score=0.54792484302003
ExonExpressionAdditive AT1G06490.tu5 1979711..1979791 score=-0.0483844525940183
ExonExpressionAdditive AT1G06490.tu6 1979933..1980008 score=-0.558898172347444
ExonExpressionAdditive AT1G06490.tu7 1980137..1980207 score=-0.0685896709576565
ExonExpressionAdditive AT1G06490.tu9 1980542..1980617 score=-0.341015326231925
ExonExpressionAdditive AT1G06510.tu2 1992839..1992880 score=-0.186178828407156
ExonExpressionAdditive AT1G06550.tu1 2003654..2003839 score=-0.0781961116740969
ExonExpressionAdditive AT1G06550.tu10 2005740..2005776 score=-0.487496522701919
ExonExpressionAdditive AT1G06550.tu12 2006053..2006089 score=0.257287779437081
ExonExpressionAdditive AT1G06550.tu13 2006198..2006230 score=0.0492318184384487
ExonExpressionAdditive AT1G06550.tu14 2006366..2006403 score=0.788804229640915
ExonExpressionAdditive AT1G06550.tu16 2007059..2007168 score=0.149629105779198
ExonExpressionAdditive AT1G06550.tu4 2004356..2004423 score=-0.0596601400575726
ExonExpressionAdditive AT1G06550.tu5 2004718..2004753 score=-1.00792521221401
ExonExpressionAdditive AT1G06550.tu7 2005082..2005156 score=0.360470004852988
ExonExpressionAdditive AT1G06560.tu1 2007650..2007866 score=-0.43974481217832
ExonExpressionAdditive AT1G06560.tu10 2011364..2011400 score=-0.146384529195605
ExonExpressionAdditive AT1G06560.tu12 2011772..2011842 score=0.295066640044193
ExonExpressionAdditive AT1G06560.tu2 2008184..2008424 score=-0.362935034406038
ExonExpressionAdditive AT1G06560.tu3 2008737..2008844 score=0.159992271612380
ExonExpressionAdditive AT1G06560.tu4 2009280..2009352 score=0.621338766836925
ExonExpressionAdditive AT1G06560.tu5 2009496..2009534 score=-0.49619502867282
ExonExpressionAdditive AT1G06560.tu6 2009726..2009789 score=0.692306188433965
ExonExpressionAdditive AT1G06560.tu7 2010010..2010191 score=-0.361478275771703
ExonExpressionAdditive AT1G06560.tu8 2010563..2010714 score=0.244649220023851
ExonExpressionAdditive AT1G06560.tu9 2011083..2011119 score=0.13762485641013
ExonExpressionAdditive AT1G06570.tu1 2012052..2012125 score=0.670906702402902
ExonExpressionAdditive AT1G06590.tu1 2016353..2016642 score=0.475943473371958
ExonExpressionAdditive AT1G06590.tu11 2020752..2020964 score=-0.482689378319269
ExonExpressionAdditive AT1G06590.tu13 2021789..2021893 score=0.148967000199894
ExonExpressionAdditive AT1G06590.tu14 2022104..2022139 score=0.0424870574525646
ExonExpressionAdditive AT1G06590.tu15 2022280..2022315 score=0.842312718139973
ExonExpressionAdditive AT1G06590.tu16 2022472..2022575 score=0.311322424295331
ExonExpressionAdditive AT1G06590.tu17 2023054..2023239 score=-0.210184923736545
ExonExpressionAdditive AT1G06590.tu19 2023897..2023973 score=0.47183270959627
ExonExpressionAdditive AT1G06590.tu2 2016933..2016969 score=-0.195384138494179
ExonExpressionAdditive AT1G06590.tu20 2024361..2024623 score=-0.193404791078929
ExonExpressionAdditive AT1G06590.tu3 2017125..2017343 score=0.129098618411149
ExonExpressionAdditive AT1G06590.tu4 2017713..2017749 score=-0.253086575529519
ExonExpressionAdditive AT1G06590.tu5 2017924..2018032 score=0.65660948365355
ExonExpressionAdditive AT1G06590.tu6 2018247..2018320 score=0.440502399801647
ExonExpressionAdditive AT1G06590.tu9 2019698..2019914 score=0.81382744936204
ExonExpressionAdditive AT1G06620.tu2 2026502..2026686 score=0.446232437330808
ExonExpressionAdditive AT1G06630.tu3 2029037..2029163 score=-0.364245498748335
ExonExpressionAdditive AT1G06630.tu4 2029306..2029559 score=-0.34512105971107
ExonExpressionAdditive AT1G06640.tu3 2033195..2033299 score=-0.502514365710093
ExonExpressionAdditive AT1G06640.tu4 2033402..2033434 score=0.837174201335556
ExonExpressionAdditive AT1G06650.tu3 2036631..2036781 score=-0.0702040754947627
ExonExpressionAdditive AT1G06650.tu5 2037032..2037208 score=-0.0924187001230382
ExonExpressionAdditive AT1G06660.tu1 2037371..2037515 score=-0.152986185332655
ExonExpressionAdditive AT1G06660.tu4 2038731..2038909 score=-0.328948376509471
ExonExpressionAdditive AT1G06660.tu7 2039989..2040170 score=-1.19710908019412
ExonExpressionAdditive AT1G06670.tu1 2040447..2040624 score=-0.461253344884263
ExonExpressionAdditive AT1G06670.tu11 2043389..2043458 score=-0.372518161650883
ExonExpressionAdditive AT1G06670.tu12 2043675..2044541 score=0.0528354594951508
ExonExpressionAdditive AT1G06670.tu13 2044723..2045701 score=0.0324394001995385
ExonExpressionAdditive AT1G06670.tu2 2040903..2040941 score=0.298998520029876
ExonExpressionAdditive AT1G06670.tu3 2041128..2041378 score=-0.161864558533187
ExonExpressionAdditive AT1G06670.tu4 2041631..2041667 score=-0.236971084898595
ExonExpressionAdditive AT1G06670.tu6 2042213..2042288 score=-0.382989965681291
ExonExpressionAdditive AT1G06670.tu8 2042646..2042681 score=0.993689497532222
ExonExpressionAdditive AT1G06680.tu2 2048295..2048476 score=-0.613852103991351
ExonExpressionAdditive AT1G06690.tu10 2051800..2052077 score=-0.378579679258067
ExonExpressionAdditive AT1G06690.tu2 2050099..2050138 score=-1.33685059053064
ExonExpressionAdditive AT1G06690.tu3 2050492..2050533 score=-0.359037935282511
ExonExpressionAdditive AT1G06690.tu4 2050711..2050853 score=-0.269506816004166
ExonExpressionAdditive AT1G06690.tu7 2051259..2051369 score=-0.488607968652279
ExonExpressionAdditive AT1G06690.tu9 2051625..2051659 score=4.83855116645246
ExonExpressionAdditive AT1G06700.tu10 2055171..2055238 score=0.889755869800202
ExonExpressionAdditive AT1G06700.tu2 2052538..2052794 score=1.75782951600960
ExonExpressionAdditive AT1G06700.tu4 2053158..2053228 score=-0.445050457153172
ExonExpressionAdditive AT1G06700.tu5 2053440..2053549 score=-0.790186502677946
ExonExpressionAdditive AT1G06700.tu6 2053849..2053888 score=-0.692212971030397
ExonExpressionAdditive AT1G06700.tu7 2054064..2054197 score=-0.63854127960063
ExonExpressionAdditive AT1G06700.tu8 2054491..2054571 score=-0.57338700710785
ExonExpressionAdditive AT1G06720.tu1 2060627..2060662 score=0.540990290864672
ExonExpressionAdditive AT1G06720.tu10 2064132..2064243 score=-0.0352290932140514
ExonExpressionAdditive AT1G06720.tu11 2064637..2064887 score=-0.213749689340289
ExonExpressionAdditive AT1G06720.tu12 2065146..2065356 score=-0.385579749951766
ExonExpressionAdditive AT1G06720.tu13 2065866..2065971 score=0.537028882031273
ExonExpressionAdditive AT1G06720.tu14 2066150..2066300 score=-0.566727795363784
ExonExpressionAdditive AT1G06720.tu15 2066518..2066559 score=-0.0899517633312798
ExonExpressionAdditive AT1G06720.tu17 2066924..2066998 score=-0.739431385541362
ExonExpressionAdditive AT1G06720.tu18 2067158..2067298 score=-1.15149091728987
ExonExpressionAdditive AT1G06720.tu2 2060877..2061052 score=0.194905068030940
ExonExpressionAdditive AT1G06720.tu3 2061265..2061412 score=-0.635086293188953
ExonExpressionAdditive AT1G06720.tu4 2061554..2061691 score=1.12574201068933
ExonExpressionAdditive AT1G06720.tu5 2062224..2062337 score=0.958757435197972
ExonExpressionAdditive AT1G06720.tu6 2062619..2062798 score=0.232541646515011
ExonExpressionAdditive AT1G06720.tu8 2063368..2063621 score=0.0665387513242758
ExonExpressionAdditive AT1G06720.tu9 2063771..2063910 score=0.0560320959407567
ExonExpressionAdditive AT1G06730.tu1 2067578..2067963 score=0.15447181828172
ExonExpressionAdditive AT1G06730.tu2 2068248..2068428 score=-0.546266283795945
ExonExpressionAdditive AT1G06730.tu3 2068996..2069203 score=-0.326889902900496
ExonExpressionAdditive AT1G06730.tu4 2069375..2069448 score=-0.676278992910623
ExonExpressionAdditive AT1G06750.tu1 2074030..2074066 score=0.207907320370203
ExonExpressionAdditive AT1G06750.tu2 2074293..2074440 score=-0.428538679425519
ExonExpressionAdditive AT1G06750.tu4 2074726..2074907 score=0.0609705252068601
ExonExpressionAdditive AT1G06750.tu6 2075314..2075559 score=-0.248546819483323
ExonExpressionAdditive AT1G06750.tu7 2075699..2075768 score=-0.0438927194240857
ExonExpressionAdditive AT1G06750.tu8 2076092..2076168 score=0.210098165056092
ExonExpressionAdditive AT1G06760.tu2 2077431..2077610 score=0.593858264107088
ExonExpressionAdditive AT1G06770.tu5 2080520..2080733 score=-0.115069621217408
ExonExpressionAdditive AT1G06770.tu6 2081138..2081178 score=0.0493672476405346
ExonExpressionAdditive AT1G06780.tu1 2083434..2083762 score=-0.440607516346824
ExonExpressionAdditive AT1G06780.tu4 2084324..2084355 score=0.33899503675254
ExonExpressionAdditive AT1G06780.tu6 2084806..2085050 score=-0.157908331273864
ExonExpressionAdditive AT1G06780.tu7 2085238..2085555 score=0.362028418023925
ExonExpressionAdditive AT1G06780.tu8 2085737..2086211 score=-0.315477135076887
ExonExpressionAdditive AT1G06780.tu9 2086579..2086917 score=0.148049022275640
ExonExpressionAdditive AT1G06790.tu1 2087291..2087327 score=1.56549584642839
ExonExpressionAdditive AT1G06790.tu2 2087690..2087725 score=0.00287575196972536
ExonExpressionAdditive AT1G06790.tu4 2088314..2088348 score=-0.0510761068981991
ExonExpressionAdditive AT1G06790.tu5 2088562..2088598 score=-0.176091977963312
ExonExpressionAdditive AT1G06790.tu6 2088772..2088805 score=-0.610098731038187
ExonExpressionAdditive AT1G06790.tu7 2088911..2088980 score=-0.176568154850968
ExonExpressionAdditive AT1G06790.tu9 2089301..2089368 score=-0.277349136924986
ExonExpressionAdditive AT1G06820.tu1 2092967..2093188 score=0.265944621256858
ExonExpressionAdditive AT1G06820.tu10 2095098..2095136 score=0.409561496436257
ExonExpressionAdditive AT1G06820.tu11 2095319..2095390 score=-0.289419920439682
ExonExpressionAdditive AT1G06820.tu12 2095491..2095677 score=-0.386305485052619
ExonExpressionAdditive AT1G06820.tu13 2095829..2096171 score=0.489160688314898
ExonExpressionAdditive AT1G06820.tu2 2093341..2093381 score=0.244183724174797
ExonExpressionAdditive AT1G06820.tu3 2093524..2093600 score=-0.565773255870864
ExonExpressionAdditive AT1G06820.tu4 2093822..2093857 score=0.367211507997412
ExonExpressionAdditive AT1G06820.tu5 2094043..2094116 score=-1.02954277286361
ExonExpressionAdditive AT1G06820.tu6 2094264..2094300 score=1.03886474637631
ExonExpressionAdditive AT1G06820.tu8 2094690..2094805 score=-0.749258086713587
ExonExpressionAdditive AT1G06820.tu9 2094911..2094948 score=0.282125228838356
ExonExpressionAdditive AT1G06840.tu1 2097855..2098172 score=0.207274335076797
ExonExpressionAdditive AT1G06840.tu11 2101154..2101192 score=0.235310198817320
ExonExpressionAdditive AT1G06840.tu15 2102090..2102125 score=0.302268530761866
ExonExpressionAdditive AT1G06840.tu16 2102299..2102373 score=-0.97809010272086
ExonExpressionAdditive AT1G06840.tu18 2102661..2102698 score=-0.364033055467762
ExonExpressionAdditive AT1G06840.tu19 2102841..2102914 score=0.0824557469442924
ExonExpressionAdditive AT1G06840.tu2 2098278..2098388 score=-0.447356003894492
ExonExpressionAdditive AT1G06840.tu20 2103430..2103465 score=0.285733306965305
ExonExpressionAdditive AT1G06840.tu3 2098534..2098705 score=-0.258971272155973
ExonExpressionAdditive AT1G06840.tu5 2099076..2099339 score=0.353466488910738
ExonExpressionAdditive AT1G06840.tu6 2099482..2099588 score=0.232419090003137
ExonExpressionAdditive AT1G06840.tu7 2099887..2100309 score=0.0525973740332202
ExonExpressionAdditive AT1G06850.tu4 2106018..2106058 score=-0.421324892987770
ExonExpressionAdditive AT1G06870.tu3 2109925..2109960 score=0.312049729979298
ExonExpressionAdditive AT1G06870.tu4 2110174..2110210 score=-1.54989422546305
ExonExpressionAdditive AT1G06870.tu6 2110576..2110865 score=-0.52754779133997
ExonExpressionAdditive AT1G06890.tu2 2111680..2111832 score=0.145111492279814
ExonExpressionAdditive AT1G06890.tu7 2113277..2113314 score=-0.0360681587766972
ExonExpressionAdditive AT1G06890.tu8 2113972..2114043 score=0.529246481891834
ExonExpressionAdditive AT1G06900.tu1 2115014..2115333 score=0.334649896967325
ExonExpressionAdditive AT1G06900.tu10 2117855..2117960 score=-0.157878637029305
ExonExpressionAdditive AT1G06900.tu11 2118250..2118355 score=0.367266940950294
ExonExpressionAdditive AT1G06900.tu12 2118503..2118704 score=-0.771079085445751
ExonExpressionAdditive AT1G06900.tu13 2118853..2118922 score=0.40944882407953
ExonExpressionAdditive AT1G06900.tu14 2119070..2119107 score=-0.447632989766164
ExonExpressionAdditive AT1G06900.tu15 2119290..2119325 score=0.289028719614776
ExonExpressionAdditive AT1G06900.tu16 2119696..2119732 score=-0.528723907719589
ExonExpressionAdditive AT1G06900.tu18 2120161..2120196 score=-0.110601637940513
ExonExpressionAdditive AT1G06900.tu19 2120323..2120716 score=-0.260894356891606
ExonExpressionAdditive AT1G06900.tu3 2115743..2115844 score=1.11323549989792
ExonExpressionAdditive AT1G06900.tu4 2116027..2116063 score=-0.760936833355035
ExonExpressionAdditive AT1G06900.tu5 2116203..2116349 score=-0.0575651733946778
ExonExpressionAdditive AT1G06900.tu6 2116530..2116603 score=-0.272895424361063
ExonExpressionAdditive AT1G06900.tu7 2116837..2116912 score=0.0573813713500456
ExonExpressionAdditive AT1G06900.tu8 2117116..2117377 score=-0.0138178794708917
ExonExpressionAdditive AT1G06900.tu9 2117525..2117638 score=0.0805993017532325
ExonExpressionAdditive AT1G06910.tu2 2121795..2122046 score=0.164818245328193
ExonExpressionAdditive AT1G06910.tu3 2122442..2122589 score=0.194101978369294
ExonExpressionAdditive AT1G06910.tu6 2123501..2123689 score=-0.0308626027441388
ExonExpressionAdditive AT1G06925.tu2 2128157..2128190 score=-0.0455986035703579
ExonExpressionAdditive AT1G06950.tu1 2130189..2130509 score=0.48378481492081
ExonExpressionAdditive AT1G06950.tu11 2134324..2134396 score=-0.91409444859456
ExonExpressionAdditive AT1G06950.tu12 2134531..2134563 score=1.10357817340073
ExonExpressionAdditive AT1G06950.tu13 2134712..2134787 score=-0.461282591436526
ExonExpressionAdditive AT1G06950.tu15 2135075..2135642 score=0.370187355413973
ExonExpressionAdditive AT1G06950.tu4 2132034..2132143 score=-1.36413167990079
ExonExpressionAdditive AT1G06950.tu5 2132485..2132662 score=-0.113842385642471
ExonExpressionAdditive AT1G06950.tu6 2132843..2132920 score=-1.23027326784671
ExonExpressionAdditive AT1G06950.tu7 2133029..2133108 score=-0.184764975432286
ExonExpressionAdditive AT1G06950.tu8 2133605..2133642 score=-0.0184314116933165
ExonExpressionAdditive AT1G06960.tu2 2135893..2135929 score=-0.553812391518122
ExonExpressionAdditive AT1G06960.tu4 2136484..2136556 score=0.484842585688912
ExonExpressionAdditive AT1G06970.tu1 2138160..2138275 score=1.07799258956851
ExonExpressionAdditive AT1G06990.tu3 2149872..2150106 score=0.955290491687872
ExonExpressionAdditive AT1G07010.tu1 2152949..2153095 score=0.399741461726649
ExonExpressionAdditive AT1G07010.tu2 2153212..2153291 score=-1.59448933910782
ExonExpressionAdditive AT1G07010.tu3 2153500..2153573 score=0.229274965513989
ExonExpressionAdditive AT1G07010.tu4 2153760..2153869 score=0.959311100689141
ExonExpressionAdditive AT1G07010.tu5 2154039..2154149 score=-0.0309581756639314
ExonExpressionAdditive AT1G07010.tu6 2154261..2154364 score=-0.624136976015754
ExonExpressionAdditive AT1G07010.tu7 2154552..2154584 score=0.140818275224066
ExonExpressionAdditive AT1G07010.tu8 2154721..2154758 score=-0.164289710710615
ExonExpressionAdditive AT1G07010.tu9 2154895..2155147 score=0.437213342256735
ExonExpressionAdditive AT1G07040.tu1 2161053..2161261 score=0.0150851887822147
ExonExpressionAdditive AT1G07040.tu2 2161518..2161586 score=-1.35419177403359
ExonExpressionAdditive AT1G07040.tu3 2161736..2161847 score=-0.173642368286864
ExonExpressionAdditive AT1G07040.tu4 2161987..2162064 score=-0.169480994281503
ExonExpressionAdditive AT1G07040.tu5 2162171..2162355 score=-0.177918556433787
ExonExpressionAdditive AT1G07040.tu6 2162500..2162538 score=0.58454247151512
ExonExpressionAdditive AT1G07050.tu1 2164253..2164330 score=0.932686984191906
ExonExpressionAdditive AT1G07060.tu2 2167681..2167792 score=-0.659797214962421
ExonExpressionAdditive AT1G07060.tu4 2168273..2168309 score=0.738223624173289
ExonExpressionAdditive AT1G07080.tu3 2170701..2170811 score=-0.329426569286523
ExonExpressionAdditive AT1G07080.tu4 2171069..2171106 score=0.0798009368615077
ExonExpressionAdditive AT1G07110.tu1 2178129..2178401 score=0.703747590102903
ExonExpressionAdditive AT1G07110.tu10 2180753..2180794 score=-1.34904447011094
ExonExpressionAdditive AT1G07110.tu11 2180961..2180998 score=-1.07914447766624
ExonExpressionAdditive AT1G07110.tu15 2181762..2181801 score=-0.490123903083199
ExonExpressionAdditive AT1G07110.tu17 2182078..2182115 score=-0.883661247296863
ExonExpressionAdditive AT1G07110.tu18 2182324..2182402 score=-0.000917852335906886
ExonExpressionAdditive AT1G07110.tu19 2182548..2182699 score=-0.270595679482405
ExonExpressionAdditive AT1G07110.tu23 2183828..2184051 score=1.45184612104837
ExonExpressionAdditive AT1G07110.tu3 2178776..2178814 score=0.947078637720826
ExonExpressionAdditive AT1G07110.tu4 2178925..2178957 score=0.204835785030086
ExonExpressionAdditive AT1G07110.tu7 2179957..2179992 score=-0.410182384504361
ExonExpressionAdditive AT1G07110.tu8 2180285..2180316 score=-0.725186741039395
ExonExpressionAdditive AT1G07120.tu1 2184796..2184939 score=0.169443043202507
ExonExpressionAdditive AT1G07120.tu2 2185038..2185140 score=-0.383563051599569
ExonExpressionAdditive AT1G07120.tu3 2185398..2185465 score=-0.108399612444373
ExonExpressionAdditive AT1G07140.tu2 2193042..2193118 score=0.144128057516848
ExonExpressionAdditive AT1G07140.tu3 2193342..2193379 score=-0.695178999569561
ExonExpressionAdditive AT1G07140.tu4 2193558..2193773 score=0.335197666140791
ExonExpressionAdditive AT1G07160.tu2 2198625..2198880 score=-0.0837246399715274
ExonExpressionAdditive AT1G07170.tu5 2201061..2201116 score=-0.394791531652832
ExonExpressionAdditive AT1G07180.tu2 2205189..2205335 score=-0.557757355515989
ExonExpressionAdditive AT1G07180.tu3 2205486..2205607 score=-1.78965095862756
ExonExpressionAdditive AT1G07180.tu5 2205942..2206012 score=0.528422448312832
ExonExpressionAdditive AT1G07180.tu6 2206147..2206218 score=0.450015649553886
ExonExpressionAdditive AT1G07180.tu7 2206371..2206485 score=0.665731891414807
ExonExpressionAdditive AT1G07180.tu8 2206627..2206841 score=0.507469302597019
ExonExpressionAdditive AT1G07200.tu4 2210620..2210831 score=-0.0078235386188456
ExonExpressionAdditive AT1G07210.tu1 2215215..2215386 score=0.354584121695818
ExonExpressionAdditive AT1G07210.tu3 2216146..2216183 score=0.940643088840804
ExonExpressionAdditive AT1G07220.tu1 2217042..2217368 score=-0.497899213140296
ExonExpressionAdditive AT1G07220.tu2 2217519..2217628 score=1.20596769245657
ExonExpressionAdditive AT1G07220.tu4 2217960..2218107 score=0.0741355412504445
ExonExpressionAdditive AT1G07220.tu6 2218679..2218881 score=0.410051596461718
ExonExpressionAdditive AT1G07230.tu1 2220272..2220714 score=-0.381853804204096
ExonExpressionAdditive AT1G07230.tu2 2221216..2221352 score=-0.0838220736601231
ExonExpressionAdditive AT1G07270.tu14 2232225..2232365 score=0.110107162068288
ExonExpressionAdditive AT1G07270.tu16 2232742..2232859 score=-0.863676924088396
ExonExpressionAdditive AT1G07270.tu2 2229913..2229949 score=-0.145707387920797
ExonExpressionAdditive AT1G07270.tu3 2230133..2230169 score=0.288521232641697
ExonExpressionAdditive AT1G07270.tu6 2230719..2230754 score=-0.0688372592702589
ExonExpressionAdditive AT1G07280.tu6 2240738..2241061 score=0.0284966596117111
ExonExpressionAdditive AT1G07290.tu2 2242465..2242537 score=-0.254226868075297
ExonExpressionAdditive AT1G07290.tu3 2242679..2242745 score=-0.236127003202536
ExonExpressionAdditive AT1G07290.tu5 2243431..2243463 score=-0.60460261782157
ExonExpressionAdditive AT1G07290.tu6 2243579..2243612 score=-0.186417502051681
ExonExpressionAdditive AT1G07290.tu7 2243753..2243863 score=-0.129217439083922
ExonExpressionAdditive AT1G07290.tu8 2244044..2244154 score=0.780731182470635
ExonExpressionAdditive AT1G07290.tu9 2244304..2244387 score=0.176097001537618
ExonExpressionAdditive AT1G07320.tu6 2250195..2250451 score=-0.287841523506389
ExonExpressionAdditive AT1G07330.tu4 2253242..2253530 score=0.288399974841617
ExonExpressionAdditive AT1G07340.tu1 2254843..2254951 score=-0.0329169870065200
ExonExpressionAdditive AT1G07340.tu2 2255084..2255377 score=0.428976859006018
ExonExpressionAdditive AT1G07340.tu4 2256297..2256673 score=-0.383728573649252
ExonExpressionAdditive AT1G07350.tu4 2258549..2258582 score=-0.695987813138657
ExonExpressionAdditive AT1G07350.tu6 2259010..2259129 score=0.504137715977363
ExonExpressionAdditive AT1G07350.tu9 2260026..2260065 score=0.336631764433521
ExonExpressionAdditive AT1G07360.tu3 2262092..2262311 score=-0.261507769432191
ExonExpressionAdditive AT1G07360.tu4 2262727..2262837 score=0.341749184773433
ExonExpressionAdditive AT1G07370.tu2 2263754..2263819 score=0.278000985800809
ExonExpressionAdditive AT1G07370.tu3 2263964..2263998 score=-0.721211321542303
ExonExpressionAdditive AT1G07380.tu1 2264832..2265051 score=0.239294039913996
ExonExpressionAdditive AT1G07380.tu10 2268032..2268291 score=-0.357730757414185
ExonExpressionAdditive AT1G07380.tu2 2265476..2265721 score=-0.643171073357905
ExonExpressionAdditive AT1G07380.tu3 2265908..2265984 score=-0.410289120177273
ExonExpressionAdditive AT1G07380.tu5 2266265..2266366 score=0.0339196900510603
ExonExpressionAdditive AT1G07380.tu6 2266516..2266657 score=-0.0262492011963609
ExonExpressionAdditive AT1G07380.tu7 2266890..2267105 score=0.261609797706840
ExonExpressionAdditive AT1G07380.tu8 2267216..2267389 score=0.850941844028331
ExonExpressionAdditive AT1G07380.tu9 2267678..2267822 score=0.00533053716517517
ExonExpressionAdditive AT1G07390.tu1 2269880..2270171 score=0.106354384320638
ExonExpressionAdditive AT1G07390.tu10 2272475..2272975 score=-0.135812789555439
ExonExpressionAdditive AT1G07390.tu2 2270582..2270690 score=-0.412325554592047
ExonExpressionAdditive AT1G07390.tu4 2271019..2271054 score=0.881392818534468
ExonExpressionAdditive AT1G07390.tu6 2271343..2271375 score=0.381122471416582
ExonExpressionAdditive AT1G07390.tu7 2271519..2271557 score=0.547995506375738
ExonExpressionAdditive AT1G07390.tu9 2272035..2272070 score=-0.734293244435467
ExonExpressionAdditive AT1G07420.tu3 2278585..2278694 score=-0.529890029027465
ExonExpressionAdditive AT1G07420.tu5 2279015..2279084 score=0.581296303644638
ExonExpressionAdditive AT1G07420.tu6 2279267..2279343 score=-0.488562419655631
ExonExpressionAdditive AT1G07420.tu7 2279452..2279606 score=0.880448531190115
ExonExpressionAdditive AT1G07430.tu2 2281770..2282025 score=-0.345378878410467
ExonExpressionAdditive AT1G07440.tu4 2286718..2286788 score=0.171775628244266
ExonExpressionAdditive AT1G07440.tu6 2287305..2287451 score=-1.77255450070546
ExonExpressionAdditive AT1G07440.tu7 2287633..2287703 score=1.30503107506052
ExonExpressionAdditive AT1G07450.tu2 2288314..2288387 score=0.204149518354199
ExonExpressionAdditive AT1G07450.tu4 2288966..2289036 score=0.194558791030853
ExonExpressionAdditive AT1G07470.tu1 2291446..2291484 score=-0.466550794459121
ExonExpressionAdditive AT1G07470.tu8 2293346..2293452 score=0.615206770464082
ExonExpressionAdditive AT1G07510.tu1 2305392..2305689 score=0.601806651239753
ExonExpressionAdditive AT1G07510.tu2 2305857..2306011 score=-0.0740081102111521
ExonExpressionAdditive AT1G07510.tu5 2306692..2307153 score=-0.330989597215924
ExonExpressionAdditive AT1G07510.tu7 2308273..2308453 score=0.182738678770869
ExonExpressionAdditive AT1G07530.tu2 2316309..2316345 score=-0.462539839437527
ExonExpressionAdditive AT1G07540.tu1 2318435..2318579 score=0.00360038146064885
ExonExpressionAdditive AT1G07540.tu2 2318700..2318736 score=0.845484259342045
ExonExpressionAdditive AT1G07540.tu3 2318860..2319035 score=0.717289740492292
ExonExpressionAdditive AT1G07540.tu9 2320983..2321017 score=-1.26240071812103
ExonExpressionAdditive AT1G07550.tu1 2322812..2323040 score=0.765822615085454
ExonExpressionAdditive AT1G07550.tu13 2326474..2326540 score=-0.507578794595579
ExonExpressionAdditive AT1G07550.tu6 2324205..2324279 score=-0.704998713934911
ExonExpressionAdditive AT1G07560.tu1 2327308..2327342 score=-0.706856520008279
ExonExpressionAdditive AT1G07560.tu10 2330070..2330106 score=0.328160934322423
ExonExpressionAdditive AT1G07560.tu11 2330284..2330319 score=-0.00733207995600024
ExonExpressionAdditive AT1G07560.tu12 2330418..2330561 score=-0.0914108671431492
ExonExpressionAdditive AT1G07560.tu13 2330773..2331068 score=-0.688142543497246
ExonExpressionAdditive AT1G07560.tu2 2327572..2328001 score=0.138138956547064
ExonExpressionAdditive AT1G07560.tu3 2328182..2328607 score=0.384108994432927
ExonExpressionAdditive AT1G07560.tu8 2329597..2329637 score=-0.148766919274209
ExonExpressionAdditive AT1G07560.tu9 2329782..2329931 score=0.467294635667485
ExonExpressionAdditive AT1G07570.tu4 2332196..2332273 score=-1.19569458203015
ExonExpressionAdditive AT1G07570.tu6 2332707..2332888 score=0.672362784510299
ExonExpressionAdditive AT1G07590.tu2 2338128..2338669 score=-0.276099075135292
ExonExpressionAdditive AT1G07615.tu2 2343459..2343494 score=-0.290830231681653
ExonExpressionAdditive AT1G07615.tu3 2343639..2343676 score=0.984018092200784
ExonExpressionAdditive AT1G07615.tu4 2343858..2343931 score=0.38230505564949
ExonExpressionAdditive AT1G07615.tu5 2344117..2344225 score=0.730687709806047
ExonExpressionAdditive AT1G07620.tu1 2344455..2345000 score=0.129251119725842
ExonExpressionAdditive AT1G07620.tu3 2346288..2346326 score=-0.77846963495269
ExonExpressionAdditive AT1G07620.tu4 2346724..2346826 score=-0.616761505468131
ExonExpressionAdditive AT1G07630.tu2 2350786..2350843 score=0.921805608094057
ExonExpressionAdditive AT1G07630.tu3 2350979..2351162 score=-0.343045868028309
ExonExpressionAdditive AT1G07630.tu4 2351317..2351637 score=0.322674778673429
ExonExpressionAdditive AT1G07650.tu1 2359669..2360117 score=-0.0643150059157744
ExonExpressionAdditive AT1G07650.tu11 2362765..2362800 score=0.262691481909692
ExonExpressionAdditive AT1G07650.tu15 2363363..2363413 score=0.0550087472011775
ExonExpressionAdditive AT1G07650.tu16 2363538..2363574 score=-0.187022350051309
ExonExpressionAdditive AT1G07650.tu18 2363864..2363900 score=0.105984154365156
ExonExpressionAdditive AT1G07650.tu20 2364317..2364351 score=-0.920466321379546
ExonExpressionAdditive AT1G07650.tu21 2364462..2364498 score=-0.347005760797808
ExonExpressionAdditive AT1G07650.tu23 2366110..2366142 score=-0.487239826776902
ExonExpressionAdditive AT1G07650.tu24 2366319..2366529 score=-0.0639176775643161
ExonExpressionAdditive AT1G07650.tu3 2360546..2360616 score=0.515751905850264
ExonExpressionAdditive AT1G07650.tu4 2360847..2361026 score=0.0379947937788408
ExonExpressionAdditive AT1G07650.tu6 2361388..2361496 score=0.144997541778231
ExonExpressionAdditive AT1G07650.tu7 2361615..2361759 score=0.243133919936078
ExonExpressionAdditive AT1G07650.tu8 2361906..2362226 score=0.740006390709855
ExonExpressionAdditive AT1G07670.tu2 2370984..2371094 score=0.0604784425294442
ExonExpressionAdditive AT1G07680.tu1 2376027..2376062 score=-0.081822724008284
ExonExpressionAdditive AT1G07680.tu3 2376904..2376941 score=-0.180567152133721
ExonExpressionAdditive AT1G07690.tu1 2378078..2378116 score=-0.805556914904539
ExonExpressionAdditive AT1G07700.tu10 2381002..2381215 score=0.0116766435028114
ExonExpressionAdditive AT1G07700.tu3 2379655..2379771 score=0.906408171636583
ExonExpressionAdditive AT1G07700.tu5 2380097..2380203 score=-0.848520630355165
ExonExpressionAdditive AT1G07700.tu8 2380856..2380892 score=0.437804630974569
ExonExpressionAdditive AT1G07705.tu1 2381621..2381691 score=-0.129493672616094
ExonExpressionAdditive AT1G07705.tu10 2384304..2384415 score=-0.366703380579957
ExonExpressionAdditive AT1G07705.tu11 2384567..2384960 score=-0.379151088194006
ExonExpressionAdditive AT1G07705.tu14 2385271..2385529 score=1.29485259238560
ExonExpressionAdditive AT1G07705.tu15 2385565..2385636 score=-0.0512752486734962
ExonExpressionAdditive AT1G07705.tu16 2385813..2386037 score=0.344633871180362
ExonExpressionAdditive AT1G07705.tu4 2382435..2382540 score=-0.876798908619231
ExonExpressionAdditive AT1G07705.tu6 2382852..2382999 score=0.121685835571992
ExonExpressionAdditive AT1G07705.tu7 2383361..2383504 score=0.35649354396826
ExonExpressionAdditive AT1G07710.tu2 2387642..2387970 score=-0.365260371907359
ExonExpressionAdditive AT1G07745.tu2 2400621..2400825 score=0.511171163063402
ExonExpressionAdditive AT1G07745.tu3 2400970..2401080 score=-0.0744218982305339
ExonExpressionAdditive AT1G07745.tu4 2401187..2401222 score=-0.0781748207492279
ExonExpressionAdditive AT1G07745.tu5 2401369..2401410 score=-0.0338977407077265
ExonExpressionAdditive AT1G07745.tu7 2401741..2401851 score=-0.618691445559642
ExonExpressionAdditive AT1G07745.tu8 2402085..2402228 score=-0.451707857435576
ExonExpressionAdditive AT1G07750.tu1 2404138..2404345 score=0.930742970212589
ExonExpressionAdditive AT1G07750.tu3 2405706..2405844 score=-0.0590016681394441
ExonExpressionAdditive AT1G07810.tu8 2419758..2419873 score=0.553702142997069
ExonExpressionAdditive AT1G07830.tu1 2422228..2422296 score=1.26002261205793
ExonExpressionAdditive AT1G07830.tu2 2422511..2422623 score=-0.587372849547333
ExonExpressionAdditive AT1G07830.tu3 2422938..2423011 score=-0.262907198806512
ExonExpressionAdditive AT1G07840.tu12 2426411..2426626 score=0.572816730378734
ExonExpressionAdditive AT1G07840.tu2 2424054..2424125 score=-0.165951636835674
ExonExpressionAdditive AT1G07840.tu5 2424858..2424893 score=-0.462008830754131
ExonExpressionAdditive AT1G07840.tu6 2425182..2425287 score=-0.424151151514331
ExonExpressionAdditive AT1G07840.tu7 2425431..2425578 score=0.504041612217191
ExonExpressionAdditive AT1G07840.tu8 2425681..2425831 score=-0.69865750841787
ExonExpressionAdditive AT1G07840.tu9 2425970..2426038 score=0.422004803073664
ExonExpressionAdditive AT1G07870.tu3 2430847..2430992 score=-0.197812786257784
ExonExpressionAdditive AT1G07870.tu4 2431228..2431299 score=-0.651362689442009
ExonExpressionAdditive AT1G07870.tu5 2431741..2431915 score=0.156788969115173
ExonExpressionAdditive AT1G07880.tu2 2434104..2434319 score=0.168280521131987
ExonExpressionAdditive AT1G07880.tu3 2434469..2434586 score=0.245323439544087
ExonExpressionAdditive AT1G07880.tu5 2434756..2435004 score=-0.106061359855252
ExonExpressionAdditive AT1G07880.tu6 2435160..2435262 score=-0.689797147044211
ExonExpressionAdditive AT1G07880.tu7 2435372..2435403 score=-0.348121033648958
ExonExpressionAdditive AT1G07880.tu8 2435595..2435632 score=0.33870190584251
ExonExpressionAdditive AT1G07890.tu10 2438219..2438292 score=0.140628932027134
ExonExpressionAdditive AT1G07890.tu11 2438495..2438526 score=0.0788235215902533
ExonExpressionAdditive AT1G07890.tu13 2438931..2438967 score=0.0352242794872505
ExonExpressionAdditive AT1G07890.tu3 2437481..2437518 score=0.91738109325656
ExonExpressionAdditive AT1G07890.tu9 2438034..2438073 score=-0.343150663544137
ExonExpressionAdditive AT1G07910.tu1 2445463..2445535 score=0.321684801076942
ExonExpressionAdditive AT1G07910.tu11 2449330..2449402 score=0.94243090676504
ExonExpressionAdditive AT1G07910.tu12 2449657..2449766 score=0.757270282121597
ExonExpressionAdditive AT1G07910.tu14 2450261..2450293 score=-0.0523996124183105
ExonExpressionAdditive AT1G07910.tu17 2450986..2451199 score=-0.64849202299512
ExonExpressionAdditive AT1G07910.tu18 2451574..2451645 score=0.306865681249781
ExonExpressionAdditive AT1G07910.tu19 2451785..2451821 score=-0.214098163877205
ExonExpressionAdditive AT1G07910.tu2 2446701..2447062 score=0.143635620020952
ExonExpressionAdditive AT1G07910.tu21 2452455..2452493 score=-0.985535164467644
ExonExpressionAdditive AT1G07910.tu23 2452815..2452850 score=0.842790724589956
ExonExpressionAdditive AT1G07910.tu24 2452993..2453030 score=-0.774750222640095
ExonExpressionAdditive AT1G07910.tu25 2453448..2453485 score=-0.751574573882786
ExonExpressionAdditive AT1G07910.tu26 2453704..2453808 score=-0.144551137198704
ExonExpressionAdditive AT1G07910.tu27 2453990..2454611 score=0.223714374562493
ExonExpressionAdditive AT1G07910.tu4 2447362..2447398 score=0.310052506771926
ExonExpressionAdditive AT1G07910.tu5 2447854..2447891 score=-0.177224461252877
ExonExpressionAdditive AT1G07910.tu7 2448218..2448293 score=-0.296890925898871
ExonExpressionAdditive AT1G07910.tu8 2448704..2448776 score=-0.00413346828196671
ExonExpressionAdditive AT1G07910.tu9 2448917..2449022 score=-0.421652710342062
ExonExpressionAdditive AT1G07960.tu6 2467638..2467746 score=0.321153434934744
ExonExpressionAdditive AT1G07960.tu8 2468467..2468571 score=-0.36146721000371
ExonExpressionAdditive AT1G07970.tu1 2469318..2469635 score=-0.184265051124641
ExonExpressionAdditive AT1G07970.tu2 2469805..2470094 score=0.0914640892371530
ExonExpressionAdditive AT1G07970.tu3 2470236..2470415 score=0.0987208984245397
ExonExpressionAdditive AT1G07970.tu4 2470696..2470841 score=-0.129906693687381
ExonExpressionAdditive AT1G07970.tu7 2472346..2472576 score=-0.525507073797853
ExonExpressionAdditive AT1G07990.tu1 2477156..2477409 score=0.0176442388864755
ExonExpressionAdditive AT1G07990.tu10 2479637..2479673 score=-0.219844562399374
ExonExpressionAdditive AT1G07990.tu11 2480183..2480219 score=0.224339870652337
ExonExpressionAdditive AT1G07990.tu12 2480439..2480477 score=0.460331888621892
ExonExpressionAdditive AT1G07990.tu13 2480593..2480703 score=0.229249781263799
ExonExpressionAdditive AT1G07990.tu14 2480914..2480957 score=-0.106777394681848
ExonExpressionAdditive AT1G07990.tu15 2481214..2481249 score=-0.0381970296054493
ExonExpressionAdditive AT1G07990.tu16 2481571..2481641 score=-0.615214889151153
ExonExpressionAdditive AT1G07990.tu3 2477988..2478024 score=0.497072699048177
ExonExpressionAdditive AT1G07990.tu8 2479108..2479148 score=-0.495501056493707
ExonExpressionAdditive AT1G08000.tu2 2484327..2484471 score=0.153479187164456
ExonExpressionAdditive AT1G08000.tu4 2484911..2485061 score=-1.10391211299364
ExonExpressionAdditive AT1G08010.tu2 2487164..2487309 score=0.647301231697427
ExonExpressionAdditive AT1G08010.tu3 2487855..2487924 score=-0.271416243298859
ExonExpressionAdditive AT1G08040.tu1 2495417..2495561 score=-0.54186681367694
ExonExpressionAdditive AT1G08040.tu11 2497328..2497401 score=0.522831217423801
ExonExpressionAdditive AT1G08040.tu12 2497587..2497622 score=-0.00182464975487636
ExonExpressionAdditive AT1G08040.tu13 2497772..2497808 score=-0.155462156455260
ExonExpressionAdditive AT1G08040.tu16 2498492..2498607 score=0.533709228023109
ExonExpressionAdditive AT1G08050.tu2 2501119..2501295 score=0.308193762651181
ExonExpressionAdditive AT1G08060.tu1 2501791..2502483 score=-0.0859381970939816
ExonExpressionAdditive AT1G08060.tu10 2506611..2506788 score=-0.119010579687358
ExonExpressionAdditive AT1G08060.tu11 2506895..2507773 score=-0.292861925176503
ExonExpressionAdditive AT1G08060.tu12 2508174..2508246 score=0.12154433204009
ExonExpressionAdditive AT1G08060.tu13 2508710..2508893 score=-0.0885833886461762
ExonExpressionAdditive AT1G08060.tu15 2509251..2510405 score=-0.101725466053408
ExonExpressionAdditive AT1G08060.tu17 2510803..2511027 score=-0.139572814889046
ExonExpressionAdditive AT1G08060.tu2 2502595..2502771 score=-0.380282357641459
ExonExpressionAdditive AT1G08060.tu3 2502921..2503030 score=-0.116013890911745
ExonExpressionAdditive AT1G08060.tu4 2503170..2503278 score=-0.981623074043058
ExonExpressionAdditive AT1G08060.tu5 2503493..2503603 score=0.801313142540815
ExonExpressionAdditive AT1G08060.tu6 2503724..2503830 score=-0.369271719325171
ExonExpressionAdditive AT1G08060.tu7 2504017..2504127 score=0.300494414596152
ExonExpressionAdditive AT1G08060.tu8 2504308..2505687 score=0.502579466212715
ExonExpressionAdditive AT1G08060.tu9 2505910..2505986 score=-0.0894059123602809
ExonExpressionAdditive AT1G08065.tu1 2511656..2511859 score=0.0637946728001728
ExonExpressionAdditive AT1G08065.tu4 2512475..2512510 score=-0.495319782459753
ExonExpressionAdditive AT1G08065.tu5 2512688..2512757 score=-0.392543896212411
ExonExpressionAdditive AT1G08065.tu6 2513017..2513086 score=-0.178419116208942
ExonExpressionAdditive AT1G08080.tu1 2517003..2517074 score=-0.0682107383751588
ExonExpressionAdditive AT1G08080.tu3 2517367..2517401 score=-0.76210335820609
ExonExpressionAdditive AT1G08080.tu4 2517653..2517691 score=0.0416386406868465
ExonExpressionAdditive AT1G08080.tu5 2517869..2517905 score=0.136636414066546
ExonExpressionAdditive AT1G08090.tu2 2525055..2525129 score=0.0850602980629053
ExonExpressionAdditive AT1G08110.tu11 2536876..2536911 score=0.111183100628709
ExonExpressionAdditive AT1G08110.tu12 2537027..2537059 score=-0.742477264899137
ExonExpressionAdditive AT1G08110.tu13 2537315..2537388 score=0.113740769970249
ExonExpressionAdditive AT1G08110.tu8 2535717..2535754 score=0.0981101265012807
ExonExpressionAdditive AT1G08125.tu1 2539657..2539732 score=-0.601646854656261
ExonExpressionAdditive AT1G08125.tu4 2540421..2540457 score=-0.121525693691447
ExonExpressionAdditive AT1G08125.tu5 2540609..2540644 score=0.706916238670616
ExonExpressionAdditive AT1G08125.tu6 2540905..2540974 score=-0.402588474954777
ExonExpressionAdditive AT1G08125.tu7 2541150..2541184 score=-0.333746352362442
ExonExpressionAdditive AT1G08130.tu1 2542798..2542939 score=-0.486371442520857
ExonExpressionAdditive AT1G08130.tu10 2544976..2545011 score=0.228134069000172
ExonExpressionAdditive AT1G08130.tu11 2545553..2545586 score=-0.377315300687045
ExonExpressionAdditive AT1G08130.tu12 2545731..2545798 score=0.484945788325777
ExonExpressionAdditive AT1G08130.tu13 2545943..2546053 score=-0.682973443963795
ExonExpressionAdditive AT1G08130.tu14 2546369..2546445 score=0.263620839604785
ExonExpressionAdditive AT1G08130.tu16 2546812..2546882 score=-0.458471814210203
ExonExpressionAdditive AT1G08130.tu2 2543095..2543131 score=1.33562222390827
ExonExpressionAdditive AT1G08135.tu1 2548865..2549230 score=0.490148579849828
ExonExpressionAdditive AT1G08135.tu2 2549361..2549974 score=0.0984741323659207
ExonExpressionAdditive AT1G08140.tu1 2552076..2552594 score=-0.682576961499445
ExonExpressionAdditive AT1G08140.tu2 2552953..2553568 score=-0.050964422978336
ExonExpressionAdditive AT1G08140.tu4 2554810..2555109 score=0.329335485004313
ExonExpressionAdditive AT1G08150.tu1 2556406..2556781 score=-0.088281011620178
ExonExpressionAdditive AT1G08150.tu4 2558796..2559048 score=0.81418345756097
ExonExpressionAdditive AT1G08190.tu1 2567559..2567890 score=0.247863620752962
ExonExpressionAdditive AT1G08190.tu10 2570471..2570580 score=-0.113724759785215
ExonExpressionAdditive AT1G08190.tu12 2570868..2570908 score=-0.327476103170765
ExonExpressionAdditive AT1G08190.tu13 2571291..2571461 score=-0.614382436746564
ExonExpressionAdditive AT1G08190.tu15 2571746..2571818 score=-0.228978075902141
ExonExpressionAdditive AT1G08190.tu16 2572011..2572046 score=0.442096255456422
ExonExpressionAdditive AT1G08190.tu17 2572191..2572227 score=-0.976057934944922
ExonExpressionAdditive AT1G08190.tu19 2572661..2573332 score=0.322802515775366
ExonExpressionAdditive AT1G08190.tu2 2568208..2568378 score=0.877577895655186
ExonExpressionAdditive AT1G08190.tu3 2568527..2568636 score=0.350013547849825
ExonExpressionAdditive AT1G08190.tu4 2568778..2568994 score=0.0899460903516332
ExonExpressionAdditive AT1G08190.tu5 2569143..2569244 score=0.209475676909899
ExonExpressionAdditive AT1G08190.tu7 2569588..2569628 score=-0.774637230114944
ExonExpressionAdditive AT1G08190.tu8 2570007..2570079 score=-0.412084645520615
ExonExpressionAdditive AT1G08190.tu9 2570220..2570254 score=-0.00252702652561346
ExonExpressionAdditive AT1G08200.tu3 2574716..2574750 score=-0.764448088403627
ExonExpressionAdditive AT1G08200.tu5 2575078..2575149 score=-0.156977134706027
ExonExpressionAdditive AT1G08200.tu8 2576100..2576141 score=1.50076017264307
ExonExpressionAdditive AT1G08210.tu1 2577074..2577232 score=0.276933786236884
ExonExpressionAdditive AT1G08210.tu10 2580362..2580572 score=0.577489583613763
ExonExpressionAdditive AT1G08210.tu4 2577864..2577941 score=-0.091007050737846
ExonExpressionAdditive AT1G08210.tu5 2578057..2578092 score=2.53364805605877
ExonExpressionAdditive AT1G08210.tu6 2578349..2578423 score=-0.185610251010603
ExonExpressionAdditive AT1G08210.tu7 2578915..2579053 score=-1.29153331508046
ExonExpressionAdditive AT1G08210.tu8 2579444..2579626 score=-1.12920303754336
ExonExpressionAdditive AT1G08210.tu9 2579819..2579886 score=0.55218580377174
ExonExpressionAdditive AT1G08220.tu10 2583142..2583244 score=-0.162274290337428
ExonExpressionAdditive AT1G08220.tu3 2581584..2581654 score=0.560460027103063
ExonExpressionAdditive AT1G08220.tu4 2581798..2581942 score=-0.138844881567642
ExonExpressionAdditive AT1G08220.tu5 2582104..2582138 score=0.386010987862249
ExonExpressionAdditive AT1G08220.tu6 2582398..2582528 score=-0.141602525787042
ExonExpressionAdditive AT1G08230.tu2 2584307..2584418 score=-2.36071281539764
ExonExpressionAdditive AT1G08230.tu3 2584591..2584630 score=-0.0978077013102996
ExonExpressionAdditive AT1G08230.tu5 2586326..2586460 score=2.21228866088320
ExonExpressionAdditive AT1G08260.tu1 2590974..2591009 score=0.108141926591087
ExonExpressionAdditive AT1G08260.tu14 2595448..2595515 score=1.00370692395199
ExonExpressionAdditive AT1G08260.tu17 2596470..2596577 score=-0.484896260678553
ExonExpressionAdditive AT1G08260.tu2 2591303..2591338 score=-0.0880013019922377
ExonExpressionAdditive AT1G08260.tu25 2598767..2598839 score=-1.04690342264280
ExonExpressionAdditive AT1G08260.tu28 2599787..2599859 score=-0.914983561920404
ExonExpressionAdditive AT1G08260.tu29 2600029..2600249 score=-0.886013002509786
ExonExpressionAdditive AT1G08260.tu30 2600523..2600589 score=0.148116714097025
ExonExpressionAdditive AT1G08260.tu31 2600760..2600865 score=-0.263851964302656
ExonExpressionAdditive AT1G08260.tu34 2602172..2602246 score=1.13787030095819
ExonExpressionAdditive AT1G08260.tu35 2602355..2602391 score=-0.558765877258732
ExonExpressionAdditive AT1G08260.tu41 2603939..2604045 score=-0.623675649215092
ExonExpressionAdditive AT1G08260.tu43 2604644..2604752 score=0.0331055666901853
ExonExpressionAdditive AT1G08260.tu44 2605224..2605438 score=-0.118184454076073
ExonExpressionAdditive AT1G08260.tu46 2605912..2605946 score=0.556574098653525
ExonExpressionAdditive AT1G08260.tu5 2592229..2592265 score=-0.130050517969062
ExonExpressionAdditive AT1G08260.tu6 2592488..2592524 score=0.272021952673187
ExonExpressionAdditive AT1G08260.tu7 2592666..2592737 score=0.528746016810552
ExonExpressionAdditive AT1G08300.tu3 2615506..2615789 score=-0.449583548828681
ExonExpressionAdditive AT1G08300.tu5 2616698..2616774 score=-0.0792508777837537
ExonExpressionAdditive AT1G08310.tu2 2619116..2619224 score=0.240050138055785
ExonExpressionAdditive AT1G08310.tu4 2619411..2619569 score=0.102840520345020
ExonExpressionAdditive AT1G08310.tu6 2620033..2620285 score=-0.17427977086271
ExonExpressionAdditive AT1G08320.tu1 2621919..2622170 score=-0.535154029122443
ExonExpressionAdditive AT1G08320.tu11 2626206..2626238 score=0.158417861158121
ExonExpressionAdditive AT1G08320.tu13 2627353..2627420 score=-0.0622757164763087
ExonExpressionAdditive AT1G08320.tu2 2622319..2622394 score=0.387859207388207
ExonExpressionAdditive AT1G08320.tu3 2623257..2623406 score=-0.326537854253718
ExonExpressionAdditive AT1G08320.tu4 2623700..2623916 score=0.477388550475718
ExonExpressionAdditive AT1G08320.tu9 2625602..2625785 score=-0.303039207555465
ExonExpressionAdditive AT1G08340.tu2 2631619..2631722 score=0.0958572127826513
ExonExpressionAdditive AT1G08340.tu3 2631863..2632036 score=0.83792217305025
ExonExpressionAdditive AT1G08350.tu1 2632995..2633169 score=0.228748934274585
ExonExpressionAdditive AT1G08350.tu2 2633442..2633868 score=0.367831087230881
ExonExpressionAdditive AT1G08350.tu3 2634014..2634121 score=-0.0701050817994306
ExonExpressionAdditive AT1G08350.tu7 2635291..2635394 score=-0.871118890109803
ExonExpressionAdditive AT1G08350.tu8 2635466..2635536 score=-0.308858618325906
ExonExpressionAdditive AT1G08360.tu4 2637079..2637115 score=-0.0756070505182057
ExonExpressionAdditive AT1G08370.tu1 2638224..2638481 score=0.320965665694371
ExonExpressionAdditive AT1G08370.tu4 2638913..2639019 score=-0.70038040899506
ExonExpressionAdditive AT1G08370.tu6 2639484..2639521 score=-0.0557254581774096
ExonExpressionAdditive AT1G08370.tu8 2640309..2640480 score=0.119985483060098
ExonExpressionAdditive AT1G08380.tu3 2641718..2641755 score=0.375507040551698
ExonExpressionAdditive AT1G08400.tu4 2645741..2645924 score=-0.242505314875587
ExonExpressionAdditive AT1G08410.tu1 2646199..2646433 score=-0.580296157143931
ExonExpressionAdditive AT1G08410.tu4 2647474..2647510 score=-0.146992259154943
ExonExpressionAdditive AT1G08420.tu1 2649815..2650387 score=0.816081823668905
ExonExpressionAdditive AT1G08420.tu11 2653468..2653615 score=-0.0227730458871505
ExonExpressionAdditive AT1G08420.tu12 2653885..2653996 score=0.210013331971750
ExonExpressionAdditive AT1G08420.tu14 2654766..2654874 score=-0.432041392648749
ExonExpressionAdditive AT1G08420.tu17 2655379..2655554 score=0.0701602857557302
ExonExpressionAdditive AT1G08420.tu20 2656243..2656317 score=-0.440787124866404
ExonExpressionAdditive AT1G08420.tu21 2656490..2656942 score=-1.39634437601820
ExonExpressionAdditive AT1G08420.tu3 2651128..2651169 score=0.603717397719666
ExonExpressionAdditive AT1G08420.tu6 2651677..2651751 score=0.612529536770431
ExonExpressionAdditive AT1G08420.tu7 2651856..2651890 score=0.632259419588529
ExonExpressionAdditive AT1G08420.tu8 2652477..2652546 score=-0.241197828856348
ExonExpressionAdditive AT1G08430.tu1 2658728..2658839 score=-0.7101660263749
ExonExpressionAdditive AT1G08430.tu2 2659119..2659190 score=0.0434233265709145
ExonExpressionAdditive AT1G08430.tu3 2659443..2659622 score=0.263500395318583
ExonExpressionAdditive AT1G08430.tu5 2660008..2660082 score=-0.0450786380297788
ExonExpressionAdditive AT1G08440.tu1 2663015..2663090 score=-0.503741604469675
ExonExpressionAdditive AT1G08440.tu2 2663396..2663466 score=0.856300975844463
ExonExpressionAdditive AT1G08440.tu3 2663730..2663839 score=0.62671202818887
ExonExpressionAdditive AT1G08440.tu4 2664149..2664180 score=0.393727337899532
ExonExpressionAdditive AT1G08440.tu5 2664427..2664498 score=-0.871732154853941
ExonExpressionAdditive AT1G08450.tu11 2669825..2669858 score=-0.878859595390054
ExonExpressionAdditive AT1G08450.tu13 2670266..2670380 score=0.0418417866742933
ExonExpressionAdditive AT1G08450.tu14 2670635..2670782 score=0.0322953891418859
ExonExpressionAdditive AT1G08450.tu15 2671295..2671367 score=-0.67068754617702
ExonExpressionAdditive AT1G08450.tu16 2671699..2671802 score=-0.393223713778634
ExonExpressionAdditive AT1G08450.tu2 2667869..2667972 score=1.91399873254368
ExonExpressionAdditive AT1G08450.tu6 2668698..2668735 score=1.02430581329161
ExonExpressionAdditive AT1G08450.tu7 2669067..2669104 score=-0.887895705438076
ExonExpressionAdditive AT1G08450.tu9 2669387..2669421 score=-0.0137144596984315
ExonExpressionAdditive AT1G08460.tu1 2672443..2672686 score=0.627094503970672
ExonExpressionAdditive AT1G08465.tu1 2675805..2676045 score=-0.706822732353421
ExonExpressionAdditive AT1G08465.tu2 2678089..2678163 score=0.318358887196797
ExonExpressionAdditive AT1G08465.tu3 2678307..2678410 score=-0.0194293566645601
ExonExpressionAdditive AT1G08465.tu5 2678695..2678731 score=0.0192621036134313
ExonExpressionAdditive AT1G08465.tu6 2679305..2679736 score=0.88696870009267
ExonExpressionAdditive AT1G08470.tu2 2682877..2683024 score=0.241340211569984
ExonExpressionAdditive AT1G08470.tu3 2683305..2683558 score=-0.128602007867382
ExonExpressionAdditive AT1G08480.tu1 2684295..2684402 score=0.0724161428046792
ExonExpressionAdditive AT1G08480.tu2 2684878..2684913 score=0.760350553584859
ExonExpressionAdditive AT1G08490.tu1 2685670..2686112 score=-0.275246854359538
ExonExpressionAdditive AT1G08490.tu2 2686687..2686794 score=0.337541644605449
ExonExpressionAdditive AT1G08490.tu3 2686940..2687018 score=-0.380113996200355
ExonExpressionAdditive AT1G08490.tu4 2687121..2687157 score=-0.270886697447150
ExonExpressionAdditive AT1G08490.tu5 2687304..2687345 score=-0.0979212280937364
ExonExpressionAdditive AT1G08490.tu6 2687454..2687567 score=0.123636103871919
ExonExpressionAdditive AT1G08490.tu7 2687740..2687854 score=0.328047949181089
ExonExpressionAdditive AT1G08490.tu8 2688003..2688219 score=0.540436883409138
ExonExpressionAdditive AT1G08490.tu9 2688358..2688572 score=-0.388196620962985
ExonExpressionAdditive AT1G08510.tu2 2691965..2692074 score=-0.0303332455008031
ExonExpressionAdditive AT1G08510.tu3 2692374..2692446 score=0.777431374401423
ExonExpressionAdditive AT1G08510.tu4 2692732..2692806 score=-1.33223374329393
ExonExpressionAdditive AT1G08510.tu6 2694078..2694359 score=-0.0515722012712689
ExonExpressionAdditive AT1G08520.tu1 2696420..2696766 score=1.36648200127918
ExonExpressionAdditive AT1G08520.tu10 2699526..2699598 score=-0.929201215406544
ExonExpressionAdditive AT1G08520.tu11 2699859..2699893 score=-0.436132754803298
ExonExpressionAdditive AT1G08520.tu12 2700040..2700115 score=-0.537126287130285
ExonExpressionAdditive AT1G08520.tu13 2700262..2700369 score=-0.311049929607172
ExonExpressionAdditive AT1G08520.tu14 2700518..2700555 score=0.0750683272089729
ExonExpressionAdditive AT1G08520.tu15 2700760..2700831 score=-0.152215748088003
ExonExpressionAdditive AT1G08520.tu2 2697075..2697153 score=0.373051390843064
ExonExpressionAdditive AT1G08520.tu4 2697471..2697729 score=0.982787902083273
ExonExpressionAdditive AT1G08520.tu6 2698134..2698171 score=-1.27192209434092
ExonExpressionAdditive AT1G08520.tu8 2698984..2699060 score=-1.01832023082229
ExonExpressionAdditive AT1G08530.tu4 2702590..2702627 score=-0.179207441513675
ExonExpressionAdditive AT1G08540.tu1 2703370..2703440 score=-0.475584945993369
ExonExpressionAdditive AT1G08540.tu2 2704102..2704214 score=0.0227355991632782
ExonExpressionAdditive AT1G08540.tu4 2705549..2705624 score=-0.382113287756452
ExonExpressionAdditive AT1G08550.tu1 2706921..2707013 score=-0.174651377339842
ExonExpressionAdditive AT1G08550.tu3 2707430..2707637 score=0.413273868162044
ExonExpressionAdditive AT1G08550.tu4 2707815..2707884 score=0.542385685200176
ExonExpressionAdditive AT1G08550.tu5 2708199..2708236 score=1.81345586275262
ExonExpressionAdditive AT1G08560.tu2 2710816..2710847 score=-0.57925461705539
ExonExpressionAdditive AT1G08570.tu1 2712903..2713114 score=0.185706835330873
ExonExpressionAdditive AT1G08570.tu2 2713147..2713187 score=0.0745558862525513
ExonExpressionAdditive AT1G08570.tu4 2713542..2713688 score=-0.00607250667810625
ExonExpressionAdditive AT1G08570.tu5 2713825..2713935 score=0.168902347664350
ExonExpressionAdditive AT1G08580.tu3 2715960..2715997 score=-0.288476662119101
ExonExpressionAdditive AT1G08600.tu1 2724578..2724829 score=-0.250430887412970
ExonExpressionAdditive AT1G08600.tu10 2728262..2728524 score=0.685532295657568
ExonExpressionAdditive AT1G08600.tu12 2728859..2729040 score=-0.240715638153152
ExonExpressionAdditive AT1G08600.tu13 2729225..2729298 score=-0.274077175790486
ExonExpressionAdditive AT1G08600.tu14 2729467..2729574 score=0.42000166775392
ExonExpressionAdditive AT1G08600.tu15 2730025..2730097 score=-1.71723768875881
ExonExpressionAdditive AT1G08600.tu16 2730426..2730458 score=-0.622159302157327
ExonExpressionAdditive AT1G08600.tu18 2730801..2731013 score=-0.0557238109989023
ExonExpressionAdditive AT1G08600.tu19 2731214..2731315 score=-0.246528136708472
ExonExpressionAdditive AT1G08600.tu21 2731948..2732124 score=0.388324520847212
ExonExpressionAdditive AT1G08600.tu22 2732231..2732376 score=0.161350805289671
ExonExpressionAdditive AT1G08600.tu24 2732705..2732924 score=0.854572576954506
ExonExpressionAdditive AT1G08600.tu25 2733141..2733555 score=-0.094136170976058
ExonExpressionAdditive AT1G08600.tu3 2725114..2725189 score=0.297422949336141
ExonExpressionAdditive AT1G08600.tu4 2725324..2725358 score=-1.06570503820633
ExonExpressionAdditive AT1G08600.tu5 2725506..2725652 score=-0.89430554191935
ExonExpressionAdditive AT1G08600.tu6 2725771..2725995 score=-0.456542990046019
ExonExpressionAdditive AT1G08600.tu7 2726584..2726618 score=0.131767492887625
ExonExpressionAdditive AT1G08600.tu9 2727509..2727763 score=0.679708436806608
ExonExpressionAdditive AT1G08620.tu1 2737576..2737824 score=-0.365046699832774
ExonExpressionAdditive AT1G08620.tu10 2743052..2743702 score=0.288059699017047
ExonExpressionAdditive AT1G08620.tu2 2737968..2738007 score=1.32123929490800
ExonExpressionAdditive AT1G08620.tu3 2738358..2738795 score=0.236232406094489
ExonExpressionAdditive AT1G08620.tu4 2738982..2739136 score=0.0546879510091201
ExonExpressionAdditive AT1G08620.tu5 2739585..2739690 score=0.590648845628896
ExonExpressionAdditive AT1G08620.tu6 2740120..2740382 score=-0.612772479260846
ExonExpressionAdditive AT1G08620.tu8 2742187..2742262 score=0.0745618472083573
ExonExpressionAdditive AT1G08620.tu9 2742626..2742695 score=0.0994273177895194
ExonExpressionAdditive AT1G08630.tu1 2743776..2743936 score=-0.335471517599932
ExonExpressionAdditive AT1G08630.tu3 2744275..2744312 score=0.323606193807087
ExonExpressionAdditive AT1G08630.tu6 2744671..2744785 score=0.166412623475918
ExonExpressionAdditive AT1G08640.tu10 2751110..2751253 score=-0.210212779167952
ExonExpressionAdditive AT1G08640.tu3 2749509..2749541 score=-0.776898826338412
ExonExpressionAdditive AT1G08640.tu4 2749684..2749766 score=-0.611301606527787
ExonExpressionAdditive AT1G08640.tu7 2750344..2750379 score=0.930256468774472
ExonExpressionAdditive AT1G08640.tu8 2750494..2750528 score=-0.759322513132461
ExonExpressionAdditive AT1G08660.tu10 2759010..2759042 score=-0.736981318509264
ExonExpressionAdditive AT1G08660.tu11 2759188..2759225 score=-0.910121361891166
ExonExpressionAdditive AT1G08660.tu12 2759440..2759471 score=0.305643941441367
ExonExpressionAdditive AT1G08660.tu13 2759576..2759727 score=-0.454484504504593
ExonExpressionAdditive AT1G08660.tu5 2757813..2757923 score=-0.0239001187979689
ExonExpressionAdditive AT1G08660.tu7 2758355..2758395 score=0.255462622569902
ExonExpressionAdditive AT1G08660.tu8 2758584..2758687 score=0.649047846602799
ExonExpressionAdditive AT1G08660.tu9 2758831..2758867 score=-0.269427198957005
ExonExpressionAdditive AT1G08670.tu2 2761141..2761240 score=-0.147835370477648
ExonExpressionAdditive AT1G08670.tu3 2761466..2761535 score=-0.327724369680673
ExonExpressionAdditive AT1G08680.tu1 2762700..2762884 score=1.33143980743066
ExonExpressionAdditive AT1G08680.tu11 2766516..2766586 score=-0.218539351851322
ExonExpressionAdditive AT1G08680.tu12 2766736..2766771 score=0.216304519296923
ExonExpressionAdditive AT1G08680.tu14 2767623..2767696 score=-0.263392229012732
ExonExpressionAdditive AT1G08680.tu16 2768324..2768864 score=0.278661009483854
ExonExpressionAdditive AT1G08680.tu2 2763292..2763329 score=-0.850416737347618
ExonExpressionAdditive AT1G08680.tu6 2765057..2765179 score=-0.280064744213515
ExonExpressionAdditive AT1G08680.tu7 2765215..2765285 score=-0.269399119798546
ExonExpressionAdditive AT1G08680.tu8 2765320..2765395 score=-0.55122068412801
ExonExpressionAdditive AT1G08710.tu2 2772069..2772185 score=0.31832347472362
ExonExpressionAdditive AT1G08710.tu3 2772473..2772582 score=0.649279842825303
ExonExpressionAdditive AT1G08710.tu4 2772727..2772836 score=-0.742580798682095
ExonExpressionAdditive AT1G08710.tu6 2773219..2773404 score=-0.230182194398743
ExonExpressionAdditive AT1G08720.tu1 2774046..2774470 score=0.441397037560365
ExonExpressionAdditive AT1G08720.tu10 2778361..2778395 score=0.634529869165818
ExonExpressionAdditive AT1G08720.tu12 2778784..2778890 score=-0.158491229996516
ExonExpressionAdditive AT1G08720.tu13 2778997..2779244 score=-1.06230854471417
ExonExpressionAdditive AT1G08720.tu2 2774869..2775220 score=0.111569345075351
ExonExpressionAdditive AT1G08720.tu3 2775536..2775571 score=0.154108505888029
ExonExpressionAdditive AT1G08720.tu7 2777811..2777847 score=-0.241970748326130
ExonExpressionAdditive AT1G08730.tu10 2781906..2782013 score=0.880577438042694
ExonExpressionAdditive AT1G08730.tu16 2782964..2783067 score=0.431457637985248
ExonExpressionAdditive AT1G08730.tu17 2783293..2783400 score=0.0507963745764427
ExonExpressionAdditive AT1G08730.tu20 2783969..2784074 score=-0.190282611723806
ExonExpressionAdditive AT1G08730.tu21 2784241..2784350 score=-0.226554720323099
ExonExpressionAdditive AT1G08730.tu22 2784531..2784566 score=-0.692555604877292
ExonExpressionAdditive AT1G08730.tu24 2785184..2785258 score=0.563367259883276
ExonExpressionAdditive AT1G08730.tu25 2785473..2785579 score=-0.139370216347093
ExonExpressionAdditive AT1G08730.tu26 2785724..2785796 score=-0.549148927463513
ExonExpressionAdditive AT1G08730.tu28 2786105..2786214 score=-0.095919725237009
ExonExpressionAdditive AT1G08730.tu29 2786395..2786498 score=-0.161378999044622
ExonExpressionAdditive AT1G08730.tu30 2786729..2786767 score=-0.34430701013208
ExonExpressionAdditive AT1G08730.tu31 2787025..2787057 score=-0.719423481165563
ExonExpressionAdditive AT1G08730.tu38 2788249..2788395 score=0.450187025069663
ExonExpressionAdditive AT1G08730.tu4 2780590..2780626 score=0.785824038429353
ExonExpressionAdditive AT1G08730.tu7 2781222..2781334 score=-0.524599321456781
ExonExpressionAdditive AT1G08730.tu8 2781437..2781507 score=0.220562886325844
ExonExpressionAdditive AT1G08730.tu9 2781693..2781797 score=0.436935752889058
ExonExpressionAdditive AT1G08750.tu10 2802815..2802856 score=-0.0493475983398763
ExonExpressionAdditive AT1G08750.tu13 2803558..2803595 score=-0.0184042945334574
ExonExpressionAdditive AT1G08750.tu14 2803879..2803986 score=-0.277655087954383
ExonExpressionAdditive AT1G08750.tu15 2804280..2804424 score=0.247219064401374
ExonExpressionAdditive AT1G08750.tu6 2801318..2801357 score=-0.0859566982168046
ExonExpressionAdditive AT1G08750.tu8 2801985..2802059 score=0.160354285717284
ExonExpressionAdditive AT1G08750.tu9 2802420..2802568 score=0.371615673777659
ExonExpressionAdditive AT1G08760.tu2 2806789..2807013 score=0.825727393951746
ExonExpressionAdditive AT1G08760.tu3 2807306..2807342 score=0.640234317884236
ExonExpressionAdditive AT1G08780.tu2 2810937..2811007 score=-0.366075903317221
ExonExpressionAdditive AT1G08800.tu1 2813121..2813392 score=0.173654652713703
ExonExpressionAdditive AT1G08800.tu4 2817450..2817620 score=-1.03165582686744
ExonExpressionAdditive AT1G08810.tu4 2819976..2820010 score=-0.0900013442108955
ExonExpressionAdditive AT1G08810.tu5 2820046..2820082 score=-0.145262259303085
ExonExpressionAdditive AT1G08820.tu1 2821625..2821874 score=-0.180595797030002
ExonExpressionAdditive AT1G08820.tu2 2822023..2822055 score=0.0559479546634161
ExonExpressionAdditive AT1G08820.tu4 2822865..2822974 score=-0.220836514676668
ExonExpressionAdditive AT1G08820.tu5 2823120..2823192 score=-0.519253869992802
ExonExpressionAdditive AT1G08820.tu6 2823640..2823676 score=0.785636388360756
ExonExpressionAdditive AT1G08820.tu8 2824392..2824427 score=-0.0277817792563428
ExonExpressionAdditive AT1G08820.tu9 2824795..2824882 score=-0.228526160876421
ExonExpressionAdditive AT1G08830.tu1 2827055..2827088 score=0.170474723201945
ExonExpressionAdditive AT1G08830.tu10 2829096..2829278 score=-1.07584318719423
ExonExpressionAdditive AT1G08830.tu2 2827123..2827158 score=1.11680246117268
ExonExpressionAdditive AT1G08830.tu5 2827875..2827943 score=-0.116928009136846
ExonExpressionAdditive AT1G08830.tu6 2828122..2828158 score=0.152423486117570
ExonExpressionAdditive AT1G08830.tu9 2828747..2828780 score=0.279534256528944
ExonExpressionAdditive AT1G08840.tu1 2829595..2829694 score=0.0976861217960252
ExonExpressionAdditive AT1G08840.tu10 2831704..2831740 score=-0.0167156817163122
ExonExpressionAdditive AT1G08840.tu11 2832044..2832080 score=0.727055826330429
ExonExpressionAdditive AT1G08840.tu12 2832298..2832338 score=0.479236956294359
ExonExpressionAdditive AT1G08840.tu14 2832680..2832749 score=-0.164294721946765
ExonExpressionAdditive AT1G08840.tu16 2833162..2833379 score=0.156593510780793
ExonExpressionAdditive AT1G08840.tu17 2833508..2833609 score=-0.233562642061328
ExonExpressionAdditive AT1G08840.tu18 2834181..2834222 score=0.191818804771740
ExonExpressionAdditive AT1G08840.tu2 2829803..2829873 score=-0.0296253326437523
ExonExpressionAdditive AT1G08840.tu21 2834651..2834724 score=0.396959688569535
ExonExpressionAdditive AT1G08840.tu25 2835979..2836018 score=-0.959141941253677
ExonExpressionAdditive AT1G08840.tu26 2836166..2836268 score=0.477848037121324
ExonExpressionAdditive AT1G08840.tu27 2836600..2836638 score=0.210372878497224
ExonExpressionAdditive AT1G08840.tu29 2836894..2837042 score=-0.349013782899924
ExonExpressionAdditive AT1G08840.tu3 2830023..2830130 score=-0.0167712732661057
ExonExpressionAdditive AT1G08840.tu31 2837398..2837579 score=-0.444835097537319
ExonExpressionAdditive AT1G08840.tu32 2837763..2837798 score=-0.492780342814821
ExonExpressionAdditive AT1G08840.tu33 2838080..2838292 score=0.187296086631190
ExonExpressionAdditive AT1G08840.tu6 2830783..2830890 score=1.44784702186244
ExonExpressionAdditive AT1G08840.tu9 2831491..2831565 score=0.26336418431305
ExonExpressionAdditive AT1G08845.tu1 2839154..2839260 score=0.0231899741885631
ExonExpressionAdditive AT1G08845.tu2 2839874..2839946 score=-0.534838404980832
ExonExpressionAdditive AT1G08860.tu1 2842180..2842292 score=-0.243457232183093
ExonExpressionAdditive AT1G08860.tu10 2844564..2844634 score=0.241490456130816
ExonExpressionAdditive AT1G08860.tu12 2845080..2845150 score=0.723834345004411
ExonExpressionAdditive AT1G08860.tu13 2845371..2845444 score=0.135861286381795
ExonExpressionAdditive AT1G08860.tu14 2845667..2845699 score=-1.15033672630885
ExonExpressionAdditive AT1G08860.tu15 2845858..2845895 score=-1.15401783402129
ExonExpressionAdditive AT1G08860.tu16 2846073..2846108 score=0.343184256768932
ExonExpressionAdditive AT1G08860.tu3 2843178..2843251 score=0.145538139653683
ExonExpressionAdditive AT1G08860.tu6 2843786..2843823 score=0.712798090196619
ExonExpressionAdditive AT1G08860.tu7 2844070..2844104 score=0.132641609751860
ExonExpressionAdditive AT1G08890.tu1 2848341..2848474 score=-0.183007590736691
ExonExpressionAdditive AT1G08890.tu13 2850818..2850850 score=1.37912103729245
ExonExpressionAdditive AT1G08890.tu16 2851270..2851306 score=-0.392076044453348
ExonExpressionAdditive AT1G08890.tu18 2851927..2852106 score=-0.127783375784833
ExonExpressionAdditive AT1G08890.tu3 2848928..2848973 score=-0.573527062006415
ExonExpressionAdditive AT1G08890.tu9 2849959..2849996 score=-0.344469917702737
ExonExpressionAdditive AT1G08900.tu10 2853770..2853801 score=-0.433861236293183
ExonExpressionAdditive AT1G08900.tu11 2853940..2854016 score=0.00673493038955507
ExonExpressionAdditive AT1G08900.tu19 2855283..2855351 score=-0.388857956376227
ExonExpressionAdditive AT1G08900.tu2 2852496..2852562 score=0.0242071947402502
ExonExpressionAdditive AT1G08900.tu20 2855527..2855598 score=-0.490116072540066
ExonExpressionAdditive AT1G08900.tu7 2853262..2853299 score=0.154514000859619
ExonExpressionAdditive AT1G08910.tu11 2858077..2858117 score=-0.750726865781067
ExonExpressionAdditive AT1G08910.tu15 2858988..2859028 score=0.232648746636912
ExonExpressionAdditive AT1G08910.tu2 2856418..2856456 score=-1.01077367484259
ExonExpressionAdditive AT1G08910.tu3 2856597..2856632 score=-0.286837286163554
ExonExpressionAdditive AT1G08910.tu4 2856770..2856808 score=-1.04972821114691
ExonExpressionAdditive AT1G08910.tu6 2857092..2857133 score=-0.363526832290143
ExonExpressionAdditive AT1G08920.tu1 2867295..2867548 score=-0.252000368228085
ExonExpressionAdditive AT1G08920.tu17 2870053..2870092 score=0.299196904126074
ExonExpressionAdditive AT1G08920.tu4 2868020..2868090 score=0.518985029360952
ExonExpressionAdditive AT1G08920.tu8 2868724..2868759 score=0.28899139959844
ExonExpressionAdditive AT1G08920.tu9 2868903..2868939 score=0.280504393290798
ExonExpressionAdditive AT1G08930.tu1 2873466..2873797 score=0.40280370962315
ExonExpressionAdditive AT1G08930.tu11 2875637..2875673 score=-0.314181261450269
ExonExpressionAdditive AT1G08930.tu15 2876359..2876398 score=-0.178145235327448
ExonExpressionAdditive AT1G08930.tu16 2876681..2876717 score=-0.205611970158370
ExonExpressionAdditive AT1G08930.tu17 2876862..2877073 score=-0.128427380346548
ExonExpressionAdditive AT1G08930.tu3 2874122..2874153 score=0.523866999201274
ExonExpressionAdditive AT1G08930.tu9 2875207..2875246 score=-0.264387356885015
ExonExpressionAdditive AT1G08970.tu2 2882543..2882655 score=0.27922810464138
ExonExpressionAdditive AT1G08980.tu1 2884421..2884538 score=-0.517550931761182
ExonExpressionAdditive AT1G08980.tu2 2884700..2884770 score=-0.645284210030817
ExonExpressionAdditive AT1G08980.tu3 2884946..2885016 score=0.0461023152960467
ExonExpressionAdditive AT1G08980.tu4 2885166..2885233 score=0.38747162739371
ExonExpressionAdditive AT1G08980.tu5 2885342..2885512 score=0.213428718476661
ExonExpressionAdditive AT1G08980.tu6 2885616..2885720 score=-0.675096122503408
ExonExpressionAdditive AT1G08980.tu7 2885858..2885962 score=-0.0967091568596422
ExonExpressionAdditive AT1G08980.tu8 2886115..2886189 score=0.766607297517403
ExonExpressionAdditive AT1G08980.tu9 2886321..2886581 score=0.295321426964930
ExonExpressionAdditive AT1G09000.tu1 2891050..2891299 score=-0.447915224758098
ExonExpressionAdditive AT1G09000.tu13 2893417..2893597 score=0.919368420238003
ExonExpressionAdditive AT1G09000.tu14 2893784..2893895 score=0.921156874430684
ExonExpressionAdditive AT1G09000.tu15 2894007..2894337 score=0.078038498689106
ExonExpressionAdditive AT1G09000.tu17 2894894..2895108 score=0.185295264705331
ExonExpressionAdditive AT1G09000.tu5 2892018..2892059 score=-0.132884864464902
ExonExpressionAdditive AT1G09000.tu8 2892615..2892654 score=-0.0240447401046956
ExonExpressionAdditive AT1G09010.tu10 2898825..2898864 score=0.0294458265041298
ExonExpressionAdditive AT1G09010.tu11 2899163..2899339 score=1.67447662247840
ExonExpressionAdditive AT1G09010.tu2 2896158..2896333 score=-0.151329001238702
ExonExpressionAdditive AT1G09010.tu3 2896574..2897170 score=-0.244265622114648
ExonExpressionAdditive AT1G09010.tu4 2897281..2897428 score=-0.50885214201298
ExonExpressionAdditive AT1G09010.tu5 2897568..2897709 score=-0.706810803675206
ExonExpressionAdditive AT1G09010.tu6 2897861..2898006 score=0.537853180698628
ExonExpressionAdditive AT1G09010.tu8 2898313..2898348 score=-0.192612783681498
ExonExpressionAdditive AT1G09010.tu9 2898458..2898637 score=0.234908102301342
ExonExpressionAdditive AT1G09020.tu1 2899950..2900205 score=1.43706860821724
ExonExpressionAdditive AT1G09020.tu10 2902849..2902952 score=-0.264125652262006
ExonExpressionAdditive AT1G09020.tu11 2903282..2903385 score=0.527993317978296
ExonExpressionAdditive AT1G09020.tu12 2903864..2903900 score=0.124787858704976
ExonExpressionAdditive AT1G09020.tu2 2900353..2900426 score=-0.555344620255659
ExonExpressionAdditive AT1G09020.tu5 2901277..2901425 score=0.0185417673339386
ExonExpressionAdditive AT1G09020.tu7 2902046..2902159 score=-0.119816305969918
ExonExpressionAdditive AT1G09020.tu8 2902376..2902422 score=-0.217418861349691
ExonExpressionAdditive AT1G09060.tu1 2921071..2921285 score=-0.364625137978363
ExonExpressionAdditive AT1G09060.tu11 2924221..2924255 score=-0.487465528052733
ExonExpressionAdditive AT1G09060.tu12 2924439..2924513 score=-0.455437487315461
ExonExpressionAdditive AT1G09060.tu13 2924663..2925234 score=-0.0722258449215445
ExonExpressionAdditive AT1G09060.tu3 2921631..2921702 score=0.0938367404732465
ExonExpressionAdditive AT1G09060.tu4 2921851..2921887 score=0.441994799138277
ExonExpressionAdditive AT1G09060.tu6 2922184..2922442 score=0.127014598721049
ExonExpressionAdditive AT1G09060.tu7 2922734..2922945 score=-0.187161401747313
ExonExpressionAdditive AT1G09080.tu1 2929248..2929741 score=0.581809769012465
ExonExpressionAdditive AT1G09080.tu2 2929853..2930071 score=1.59794504941038
ExonExpressionAdditive AT1G09080.tu4 2931131..2931236 score=0.913669872592975
ExonExpressionAdditive AT1G09080.tu5 2931388..2931645 score=-0.801026656709819
ExonExpressionAdditive AT1G09090.tu1 2932803..2933066 score=1.39423846511096
ExonExpressionAdditive AT1G09090.tu12 2935810..2936251 score=-0.684500382854465
ExonExpressionAdditive AT1G09090.tu13 2936439..2936475 score=0.319648701420541
ExonExpressionAdditive AT1G09090.tu2 2933313..2933419 score=1.60520065851161
ExonExpressionAdditive AT1G09090.tu4 2933689..2933760 score=-1.39771534285221
ExonExpressionAdditive AT1G09090.tu5 2933967..2934362 score=-0.00826826772477041
ExonExpressionAdditive AT1G09090.tu6 2934546..2934886 score=-0.194845712623355
ExonExpressionAdditive AT1G09090.tu7 2935064..2935099 score=0.348699859451939
ExonExpressionAdditive AT1G09090.tu8 2935278..2935346 score=-0.738574809805276
ExonExpressionAdditive AT1G09100.tu1 2936689..2936722 score=-0.144387002690698
ExonExpressionAdditive AT1G09100.tu10 2939185..2939296 score=-0.254776295709789
ExonExpressionAdditive AT1G09100.tu2 2936864..2936936 score=0.952854159922613
ExonExpressionAdditive AT1G09100.tu3 2937163..2937236 score=0.91932109283051
ExonExpressionAdditive AT1G09100.tu4 2937376..2937416 score=-0.0341781317741844
ExonExpressionAdditive AT1G09100.tu5 2937525..2937600 score=-0.103966798704246
ExonExpressionAdditive AT1G09100.tu6 2937753..2937907 score=0.501978771094431
ExonExpressionAdditive AT1G09100.tu7 2938056..2938202 score=-0.35541370313874
ExonExpressionAdditive AT1G09100.tu8 2938345..2938417 score=-0.734169463220107
ExonExpressionAdditive AT1G09130.tu1 2939669..2939815 score=0.081909604722493
ExonExpressionAdditive AT1G09130.tu10 2941582..2941618 score=1.45236560821393
ExonExpressionAdditive AT1G09130.tu3 2940069..2940139 score=-0.449572642681492
ExonExpressionAdditive AT1G09130.tu4 2940395..2940428 score=-0.607813371083507
ExonExpressionAdditive AT1G09130.tu7 2940967..2941039 score=0.0971547638247733
ExonExpressionAdditive AT1G09130.tu9 2941362..2941434 score=-0.0471409565383721
ExonExpressionAdditive AT1G09140.tu1 2942571..2942859 score=0.290495110429937
ExonExpressionAdditive AT1G09140.tu10 2945219..2945255 score=0.141529664002966
ExonExpressionAdditive AT1G09140.tu11 2945398..2945436 score=-0.177052310649358
ExonExpressionAdditive AT1G09140.tu13 2945752..2945936 score=-0.367633474856059
ExonExpressionAdditive AT1G09140.tu4 2944198..2944235 score=0.845638894658263
ExonExpressionAdditive AT1G09140.tu5 2944347..2944417 score=0.0710390780722001
ExonExpressionAdditive AT1G09150.tu1 2946293..2946362 score=-0.421402816934510
ExonExpressionAdditive AT1G09150.tu5 2947570..2947610 score=0.85823580597949
ExonExpressionAdditive AT1G09150.tu6 2948175..2948279 score=0.415460773981976
ExonExpressionAdditive AT1G09155.tu2 2950414..2950482 score=-0.372627272509776
ExonExpressionAdditive AT1G09155.tu3 2950664..2950969 score=-0.282944278318110
ExonExpressionAdditive AT1G09160.tu1 2952775..2952996 score=0.543477351456636
ExonExpressionAdditive AT1G09160.tu10 2955503..2955578 score=-0.0718127745797232
ExonExpressionAdditive AT1G09160.tu11 2955614..2955648 score=-0.359261853893999
ExonExpressionAdditive AT1G09160.tu3 2953215..2953395 score=-0.563962289716376
ExonExpressionAdditive AT1G09160.tu4 2953535..2953686 score=-0.765808385747417
ExonExpressionAdditive AT1G09160.tu5 2953862..2953934 score=-0.371374282193847
ExonExpressionAdditive AT1G09160.tu6 2954087..2954125 score=-0.296817010944917
ExonExpressionAdditive AT1G09160.tu7 2954310..2954492 score=0.294786675579058
ExonExpressionAdditive AT1G09160.tu8 2954671..2954707 score=0.230897591353988
ExonExpressionAdditive AT1G09160.tu9 2954881..2955061 score=0.713328836856607
ExonExpressionAdditive AT1G09170.tu1 2956620..2956694 score=0.133036646573998
ExonExpressionAdditive AT1G09170.tu10 2959601..2959677 score=-0.112909225016355
ExonExpressionAdditive AT1G09170.tu12 2960044..2960119 score=-0.133084382343547
ExonExpressionAdditive AT1G09170.tu13 2960325..2960357 score=0.417569098685089
ExonExpressionAdditive AT1G09170.tu15 2960678..2960711 score=0.55660380036494
ExonExpressionAdditive AT1G09170.tu16 2960834..2961049 score=-0.342511743419318
ExonExpressionAdditive AT1G09170.tu18 2961598..2961751 score=-0.375380215065052
ExonExpressionAdditive AT1G09170.tu19 2962120..2962196 score=0.160520464190813
ExonExpressionAdditive AT1G09170.tu2 2956874..2957225 score=0.110551871362745
ExonExpressionAdditive AT1G09170.tu3 2957373..2957524 score=-0.152202565757423
ExonExpressionAdditive AT1G09170.tu4 2957712..2957818 score=0.373262801527825
ExonExpressionAdditive AT1G09170.tu5 2957999..2958190 score=-0.0247868158002292
ExonExpressionAdditive AT1G09170.tu6 2958519..2958596 score=-0.509302940574774
ExonExpressionAdditive AT1G09170.tu8 2959030..2959102 score=-0.789695011001832
ExonExpressionAdditive AT1G09170.tu9 2959372..2959409 score=0.871662839982399
ExonExpressionAdditive AT1G09180.tu2 2965417..2965452 score=-0.617463617952424
ExonExpressionAdditive AT1G09190.tu2 2968147..2968221 score=0.619010998877721
ExonExpressionAdditive AT1G09190.tu3 2968398..2968429 score=-0.404805742403047
ExonExpressionAdditive AT1G09190.tu5 2968985..2969058 score=-0.62511305211005
ExonExpressionAdditive AT1G09190.tu6 2969382..2969448 score=0.93852500524842
ExonExpressionAdditive AT1G09190.tu7 2969594..2969634 score=0.912226544077832
ExonExpressionAdditive AT1G09190.tu9 2969993..2970028 score=-0.357892405136229
ExonExpressionAdditive AT1G09210.tu1 2972865..2973184 score=-0.50750619434113
ExonExpressionAdditive AT1G09210.tu10 2975208..2975420 score=0.520694698146413
ExonExpressionAdditive AT1G09210.tu11 2975570..2975643 score=0.411684829170362
ExonExpressionAdditive AT1G09210.tu12 2975864..2975935 score=0.0477729756828406
ExonExpressionAdditive AT1G09210.tu13 2976606..2976714 score=-0.169360188090588
ExonExpressionAdditive AT1G09210.tu2 2973335..2973410 score=-0.686578859512188
ExonExpressionAdditive AT1G09210.tu9 2974931..2975001 score=0.0795120634109783
ExonExpressionAdditive AT1G09230.tu1 2979536..2979677 score=-0.21321587995005
ExonExpressionAdditive AT1G09230.tu10 2982095..2982131 score=-0.315186516934509
ExonExpressionAdditive AT1G09230.tu11 2982409..2982588 score=-0.79526568216615
ExonExpressionAdditive AT1G09230.tu4 2980231..2980270 score=-0.774906667648457
ExonExpressionAdditive AT1G09230.tu5 2980635..2980744 score=0.367335486872764
ExonExpressionAdditive AT1G09230.tu6 2980886..2980992 score=0.6407674911186
ExonExpressionAdditive AT1G09230.tu7 2981279..2981385 score=0.0336420430346284
ExonExpressionAdditive AT1G09230.tu8 2981545..2981578 score=0.456190186535427
ExonExpressionAdditive AT1G09230.tu9 2981836..2981910 score=0.296415610505472
ExonExpressionAdditive AT1G09270.tu10 2996823..2996890 score=-0.617685021245608
ExonExpressionAdditive AT1G09270.tu11 2997199..2997272 score=-0.348574395757257
ExonExpressionAdditive AT1G09270.tu12 2997524..2997809 score=-0.555353197015857
ExonExpressionAdditive AT1G09270.tu14 2997922..2998033 score=0.778861457892293
ExonExpressionAdditive AT1G09270.tu2 2994511..2994687 score=-0.337600253870388
ExonExpressionAdditive AT1G09270.tu6 2995585..2995626 score=0.832522344372678
ExonExpressionAdditive AT1G09270.tu7 2995886..2995990 score=0.446794641230351
ExonExpressionAdditive AT1G09270.tu8 2996243..2996348 score=0.386189372811565
ExonExpressionAdditive AT1G09280.tu3 2999233..2999304 score=-0.420174708615632
ExonExpressionAdditive AT1G09280.tu5 2999620..2999657 score=0.721688034215022
ExonExpressionAdditive AT1G09280.tu6 2999763..2999908 score=0.329470076455358
ExonExpressionAdditive AT1G09280.tu7 3000066..3000119 score=0.0361650983268655
ExonExpressionAdditive AT1G09280.tu8 3000558..3000672 score=-0.504826269716501
ExonExpressionAdditive AT1G09280.tu9 3001109..3001305 score=-0.449370855769183
ExonExpressionAdditive AT1G09290.tu1 3001548..3001762 score=1.14761404289038
ExonExpressionAdditive AT1G09290.tu2 3001949..3002088 score=0.112206179499409
ExonExpressionAdditive AT1G09290.tu3 3002230..3002303 score=-0.277544429360023
ExonExpressionAdditive AT1G09290.tu4 3002666..3002809 score=0.0523982824169481
ExonExpressionAdditive AT1G09290.tu5 3002927..3002963 score=-1.09536535495838
ExonExpressionAdditive AT1G09290.tu7 3003537..3003750 score=-0.452268828572097
ExonExpressionAdditive AT1G09300.tu1 3003931..3004000 score=-0.347862471281230
ExonExpressionAdditive AT1G09300.tu10 3006994..3007030 score=-0.266657166667390
ExonExpressionAdditive AT1G09300.tu13 3007911..3008097 score=-0.0260443569772656
ExonExpressionAdditive AT1G09300.tu2 3004378..3004412 score=-0.173114040766213
ExonExpressionAdditive AT1G09300.tu3 3004521..3004732 score=0.541251744776179
ExonExpressionAdditive AT1G09300.tu4 3004884..3004919 score=-0.457802406123244
ExonExpressionAdditive AT1G09300.tu5 3005096..3005243 score=0.331295876730327
ExonExpressionAdditive AT1G09300.tu6 3005786..3005827 score=0.226858165186403
ExonExpressionAdditive AT1G09300.tu8 3006148..3006224 score=-1.02231702462922
ExonExpressionAdditive AT1G09320.tu1 3009958..3010205 score=-0.274117635944771
ExonExpressionAdditive AT1G09320.tu2 3010502..3010866 score=0.515894397865495
ExonExpressionAdditive AT1G09330.tu2 3013263..3013296 score=-0.542911106127487
ExonExpressionAdditive AT1G09340.tu1 3015349..3015531 score=-0.193000152713839
ExonExpressionAdditive AT1G09340.tu10 3017868..3018157 score=0.307275570541019
ExonExpressionAdditive AT1G09340.tu2 3016043..3016114 score=0.301298350090373
ExonExpressionAdditive AT1G09340.tu3 3016266..3016302 score=-0.658612968765852
ExonExpressionAdditive AT1G09340.tu6 3016814..3016847 score=-0.323379614678306
ExonExpressionAdditive AT1G09340.tu7 3017066..3017207 score=0.222743502945533
ExonExpressionAdditive AT1G09340.tu8 3017398..3017468 score=0.626972349962638
ExonExpressionAdditive AT1G09340.tu9 3017677..3017714 score=-0.750805762668474
ExonExpressionAdditive AT1G09350.tu3 3020811..3020886 score=-0.687100125841769
ExonExpressionAdditive AT1G09380.tu1 3026191..3026512 score=-0.0730847889899868
ExonExpressionAdditive AT1G09380.tu2 3026657..3026768 score=0.556303763664964
ExonExpressionAdditive AT1G09380.tu3 3026914..3027020 score=0.00482282404003542
ExonExpressionAdditive AT1G09380.tu4 3027165..3027380 score=-0.00298632868230382
ExonExpressionAdditive AT1G09380.tu5 3027501..3027573 score=-0.758091479784624
ExonExpressionAdditive AT1G09380.tu7 3029168..3029450 score=-0.0383943012259586
ExonExpressionAdditive AT1G09390.tu2 3032110..3032252 score=0.089570917216748
ExonExpressionAdditive AT1G09390.tu3 3032402..3032511 score=0.345767162882130
ExonExpressionAdditive AT1G09390.tu4 3032711..3032898 score=0.139539609587742
ExonExpressionAdditive AT1G09390.tu5 3033193..3033421 score=0.273070023894988
ExonExpressionAdditive AT1G09400.tu2 3034326..3034399 score=-0.394570765092682
ExonExpressionAdditive AT1G09400.tu3 3034550..3034586 score=0.200778233104822
ExonExpressionAdditive AT1G09400.tu4 3034736..3034844 score=0.0800928205437354
ExonExpressionAdditive AT1G09400.tu5 3034992..3035026 score=0.332880743329005
ExonExpressionAdditive AT1G09420.tu1 3038495..3038859 score=0.745811523949723
ExonExpressionAdditive AT1G09420.tu10 3040874..3041052 score=0.860932190150465
ExonExpressionAdditive AT1G09420.tu11 3041191..3041337 score=0.179912703221772
ExonExpressionAdditive AT1G09420.tu12 3041632..3041774 score=-0.0228384019839673
ExonExpressionAdditive AT1G09420.tu2 3038974..3039157 score=-0.413042372210528
ExonExpressionAdditive AT1G09420.tu3 3039268..3039403 score=0.284893658451776
ExonExpressionAdditive AT1G09420.tu4 3039591..3039627 score=-0.748344444517757
ExonExpressionAdditive AT1G09420.tu6 3039954..3039985 score=-0.997054452248012
ExonExpressionAdditive AT1G09420.tu7 3040124..3040274 score=0.286049303305454
ExonExpressionAdditive AT1G09420.tu8 3040456..3040493 score=-0.340672452489143
ExonExpressionAdditive AT1G09420.tu9 3040673..3040704 score=-1.43498329533353
ExonExpressionAdditive AT1G09430.tu1 3042008..3042117 score=-1.04023356754466
ExonExpressionAdditive AT1G09430.tu10 3044440..3044477 score=1.27599743638011
ExonExpressionAdditive AT1G09430.tu11 3044650..3044727 score=-0.102651855284163
ExonExpressionAdditive AT1G09430.tu12 3044907..3045285 score=0.530946372823068
ExonExpressionAdditive AT1G09430.tu2 3042495..3042642 score=0.113359853786531
ExonExpressionAdditive AT1G09430.tu3 3042743..3042849 score=-0.70516953929151
ExonExpressionAdditive AT1G09430.tu4 3043016..3043052 score=-0.0260786641043869
ExonExpressionAdditive AT1G09430.tu6 3043550..3043584 score=0.516469573507432
ExonExpressionAdditive AT1G09430.tu8 3043920..3043995 score=0.518034210029037
ExonExpressionAdditive AT1G09430.tu9 3044228..3044266 score=-0.652793233834347
ExonExpressionAdditive AT1G09440.tu1 3045516..3045583 score=0.220734830220231
ExonExpressionAdditive AT1G09440.tu2 3045762..3045832 score=0.27588924813008
ExonExpressionAdditive AT1G09440.tu3 3045976..3046010 score=-0.196176756987905
ExonExpressionAdditive AT1G09440.tu4 3046216..3046326 score=0.369600888794484
ExonExpressionAdditive AT1G09440.tu5 3046468..3046505 score=0.690244402548419
ExonExpressionAdditive AT1G09450.tu11 3051943..3052011 score=1.01678681843159
ExonExpressionAdditive AT1G09450.tu12 3052155..3052192 score=-0.0119611212597701
ExonExpressionAdditive AT1G09450.tu15 3052724..3053003 score=-0.0693478411239899
ExonExpressionAdditive AT1G09450.tu4 3049696..3049731 score=-0.0622229300516756
ExonExpressionAdditive AT1G09450.tu6 3050703..3050774 score=-1.07864836669417
ExonExpressionAdditive AT1G09450.tu7 3051175..3051212 score=-0.329676837988188
ExonExpressionAdditive AT1G09450.tu8 3051397..3051434 score=-0.702117938162978
ExonExpressionAdditive AT1G09450.tu9 3051581..3051617 score=-0.863581644584914
ExonExpressionAdditive AT1G09460.tu2 3054670..3054740 score=-0.142524875936797
ExonExpressionAdditive AT1G09460.tu3 3054915..3055060 score=-0.0762616151483709
ExonExpressionAdditive AT1G09470.tu1 3055279..3055530 score=0.718542702711369
ExonExpressionAdditive AT1G09480.tu4 3059874..3059942 score=-0.169909795566226
ExonExpressionAdditive AT1G09500.tu4 3067375..3067483 score=-0.564845779138242
ExonExpressionAdditive AT1G09500.tu5 3067620..3067763 score=0.0561572077784862
ExonExpressionAdditive AT1G09500.tu6 3067935..3068081 score=0.276107952502170
ExonExpressionAdditive AT1G09500.tu8 3068366..3068434 score=0.387298205106677
ExonExpressionAdditive AT1G09510.tu1 3069388..3069455 score=0.779127043900182
ExonExpressionAdditive AT1G09510.tu3 3069962..3070080 score=-0.728057101717692
ExonExpressionAdditive AT1G09530.tu2 3076688..3076724 score=-0.936432752969232
ExonExpressionAdditive AT1G09530.tu4 3077209..3077246 score=-0.592150362632601
ExonExpressionAdditive AT1G09530.tu6 3078337..3078415 score=0.212630391865504
ExonExpressionAdditive AT1G09540.tu1 3086213..3086340 score=0.305566388571243
ExonExpressionAdditive AT1G09550.tu10 3091580..3091687 score=-0.0536197678126486
ExonExpressionAdditive AT1G09550.tu12 3092128..3092301 score=0.56174955081604
ExonExpressionAdditive AT1G09550.tu2 3089899..3090005 score=-0.333969969732563
ExonExpressionAdditive AT1G09550.tu3 3090390..3090425 score=0.693317246942815
ExonExpressionAdditive AT1G09550.tu7 3091001..3091073 score=-0.576703824059775
ExonExpressionAdditive AT1G09570.tu1 3095324..3095685 score=-0.371026199894529
ExonExpressionAdditive AT1G09570.tu2 3095795..3096053 score=-0.0699138802337131
ExonExpressionAdditive AT1G09570.tu3 3096167..3096930 score=0.434654277362079
ExonExpressionAdditive AT1G09570.tu5 3100200..3100341 score=0.0303337145995042
ExonExpressionAdditive AT1G09580.tu4 3106052..3106122 score=-0.0802037841198848
ExonExpressionAdditive AT1G09600.tu1 3108612..3108974 score=0.461037247137617
ExonExpressionAdditive AT1G09600.tu2 3109214..3109455 score=-0.675374348311881
ExonExpressionAdditive AT1G09600.tu3 3109599..3109994 score=-0.197006856947639
ExonExpressionAdditive AT1G09600.tu5 3110467..3110500 score=0.0242433778068345
ExonExpressionAdditive AT1G09600.tu7 3111179..3111285 score=0.425458477307852
ExonExpressionAdditive AT1G09620.tu1 3112933..3113083 score=1.18764237753795
ExonExpressionAdditive AT1G09620.tu3 3116635..3116666 score=0.513073118487966
ExonExpressionAdditive AT1G09640.tu1 3119942..3119982 score=-1.10644556409513
ExonExpressionAdditive AT1G09640.tu3 3120399..3120513 score=0.317117041587176
ExonExpressionAdditive AT1G09640.tu6 3120954..3121021 score=-0.508967798213656
ExonExpressionAdditive AT1G09640.tu7 3121191..3121546 score=-0.200064041780364
ExonExpressionAdditive AT1G09660.tu10 3130912..3131021 score=0.231441390374307
ExonExpressionAdditive AT1G09660.tu4 3128276..3128378 score=-0.0492702674812658
ExonExpressionAdditive AT1G09660.tu5 3128889..3128920 score=-0.691986136773954
ExonExpressionAdditive AT1G09660.tu6 3129072..3129152 score=0.160006597491149
ExonExpressionAdditive AT1G09660.tu7 3129325..3129359 score=0.0678518452555914
ExonExpressionAdditive AT1G09660.tu8 3130106..3130141 score=-0.837962952571163
ExonExpressionAdditive AT1G09660.tu9 3130696..3130767 score=0.210677186129393
ExonExpressionAdditive AT1G09700.tu3 3140138..3140261 score=0.280251733989464
ExonExpressionAdditive AT1G09710.tu1 3140912..3140981 score=-0.00586423958597844
ExonExpressionAdditive AT1G09710.tu3 3141354..3141457 score=-0.336065800092779
ExonExpressionAdditive AT1G09710.tu5 3142064..3142349 score=-0.218954606774894
ExonExpressionAdditive AT1G09710.tu6 3142941..3143049 score=0.176541907468149
ExonExpressionAdditive AT1G09730.tu1 3147677..3148523 score=0.780765069646758
ExonExpressionAdditive AT1G09730.tu10 3151924..3151958 score=0.748187833850034
ExonExpressionAdditive AT1G09730.tu11 3152462..3152538 score=-0.576096103969938
ExonExpressionAdditive AT1G09730.tu12 3152755..3152854 score=0.561892540720314
ExonExpressionAdditive AT1G09730.tu13 3153015..3153196 score=-0.594903000781573
ExonExpressionAdditive AT1G09730.tu14 3153348..3153706 score=0.580575707007058
ExonExpressionAdditive AT1G09730.tu15 3154110..3154211 score=-0.920389148753202
ExonExpressionAdditive AT1G09730.tu2 3148666..3149049 score=-0.832155473733871
ExonExpressionAdditive AT1G09730.tu7 3150779..3150848 score=0.0540157751759539
ExonExpressionAdditive AT1G09730.tu8 3151163..3151274 score=-0.552734633609986
ExonExpressionAdditive AT1G09740.tu2 3154904..3154976 score=0.31721586790718
ExonExpressionAdditive AT1G09740.tu4 3155769..3155801 score=-0.523690556260355
ExonExpressionAdditive AT1G09740.tu5 3156052..3156231 score=-1.83552351948347
ExonExpressionAdditive AT1G09760.tu4 3159945..3159978 score=1.00457745994952
ExonExpressionAdditive AT1G09760.tu5 3160641..3160754 score=-0.167858587616535
ExonExpressionAdditive AT1G09760.tu6 3160905..3160975 score=-0.207358835772795
ExonExpressionAdditive AT1G09760.tu8 3161573..3161642 score=0.202701529842530
ExonExpressionAdditive AT1G09770.tu1 3161842..3162150 score=0.00147496634333104
ExonExpressionAdditive AT1G09770.tu3 3164478..3164549 score=0.152565432471153
ExonExpressionAdditive AT1G09770.tu4 3164764..3165318 score=0.111980941233067
ExonExpressionAdditive AT1G09780.tu1 3165462..3165674 score=0.0633933045840228
ExonExpressionAdditive AT1G09780.tu2 3165821..3165896 score=-0.529736474459885
ExonExpressionAdditive AT1G09780.tu3 3166043..3166080 score=-0.34365003302562
ExonExpressionAdditive AT1G09780.tu4 3166255..3166397 score=0.34044133655279
ExonExpressionAdditive AT1G09780.tu5 3166614..3167034 score=0.196000788493713
ExonExpressionAdditive AT1G09780.tu6 3167413..3167524 score=-0.424786385245666
ExonExpressionAdditive AT1G09780.tu7 3167669..3167775 score=0.345060433671014
ExonExpressionAdditive AT1G09790.tu1 3168492..3168856 score=0.80620235377828
ExonExpressionAdditive AT1G09790.tu3 3169362..3169435 score=0.300682577838491
ExonExpressionAdditive AT1G09795.tu10 3176315..3176349 score=-0.445423803715488
ExonExpressionAdditive AT1G09795.tu11 3176625..3176844 score=0.885138095137456
ExonExpressionAdditive AT1G09795.tu3 3174661..3174697 score=0.0824498841405014
ExonExpressionAdditive AT1G09795.tu6 3175350..3175386 score=-0.342663162603815
ExonExpressionAdditive AT1G09795.tu8 3175938..3176007 score=0.170986537727118
ExonExpressionAdditive AT1G09800.tu1 3176970..3177190 score=0.495398347117974
ExonExpressionAdditive AT1G09800.tu10 3180093..3180383 score=-0.0184763788937727
ExonExpressionAdditive AT1G09800.tu2 3177336..3177371 score=-0.170598228515507
ExonExpressionAdditive AT1G09800.tu3 3177628..3177803 score=0.424969706674143
ExonExpressionAdditive AT1G09800.tu5 3178614..3178655 score=-0.280651398680239
ExonExpressionAdditive AT1G09800.tu6 3178841..3178878 score=-1.12023824714269
ExonExpressionAdditive AT1G09800.tu8 3179492..3179531 score=0.204750386480889
ExonExpressionAdditive AT1G09810.tu1 3180942..3181247 score=-1.00554454075158
ExonExpressionAdditive AT1G09810.tu2 3181427..3181709 score=-0.0347472155138654
ExonExpressionAdditive AT1G09810.tu4 3182524..3182630 score=0.742245128725777
ExonExpressionAdditive AT1G09810.tu9 3184130..3184207 score=-0.535177252259714
ExonExpressionAdditive AT1G09830.tu1 3193055..3193162 score=-0.201275043625131
ExonExpressionAdditive AT1G09830.tu4 3194677..3194958 score=0.041429378373259
ExonExpressionAdditive AT1G09840.tu10 3198725..3198863 score=0.128469568901821
ExonExpressionAdditive AT1G09840.tu12 3199185..3199226 score=0.625739782229671
ExonExpressionAdditive AT1G09840.tu13 3199408..3199585 score=0.15861517966728
ExonExpressionAdditive AT1G09840.tu16 3199838..3199907 score=-1.69583720184556
ExonExpressionAdditive AT1G09850.tu2 3202835..3202910 score=0.219577446046319
ExonExpressionAdditive AT1G09850.tu3 3203065..3203140 score=1.26331188731689
ExonExpressionAdditive AT1G09850.tu5 3203780..3203959 score=-0.7895174317623
ExonExpressionAdditive AT1G09870.tu1 3205801..3205872 score=1.2006947802157
ExonExpressionAdditive AT1G09870.tu11 3208299..3208479 score=0.174398678364494
ExonExpressionAdditive AT1G09870.tu3 3206310..3206530 score=0.133265476107559
ExonExpressionAdditive AT1G09870.tu4 3206705..3206782 score=-0.531785516052096
ExonExpressionAdditive AT1G09870.tu5 3206991..3207065 score=-0.212085511087861
ExonExpressionAdditive AT1G09870.tu7 3207389..3207460 score=-0.552330504398594
ExonExpressionAdditive AT1G09870.tu8 3207646..3207682 score=0.0982317368614878
ExonExpressionAdditive AT1G09870.tu9 3207861..3207968 score=-0.338553754090064
ExonExpressionAdditive AT1G09880.tu1 3208920..3209069 score=-0.305920016671109
ExonExpressionAdditive AT1G09880.tu11 3211404..3211440 score=-0.648577118581706
ExonExpressionAdditive AT1G09880.tu12 3211581..3211612 score=1.32631042626566
ExonExpressionAdditive AT1G09880.tu2 3209184..3209277 score=-0.555510738262054
ExonExpressionAdditive AT1G09880.tu4 3209780..3209852 score=0.187172879351926
ExonExpressionAdditive AT1G09880.tu5 3210011..3210042 score=0.54263665102879
ExonExpressionAdditive AT1G09880.tu6 3210148..3210185 score=0.133440328690429
ExonExpressionAdditive AT1G09880.tu7 3210399..3210472 score=-0.675679625567533
ExonExpressionAdditive AT1G09880.tu8 3210580..3210721 score=-0.375948099804744
ExonExpressionAdditive AT1G09880.tu9 3210900..3211082 score=0.393701938741776
ExonExpressionAdditive AT1G09890.tu11 3217313..3217382 score=-0.0154479249132442
ExonExpressionAdditive AT1G09890.tu2 3215338..3215412 score=-2.80629831971437
ExonExpressionAdditive AT1G09890.tu3 3215582..3215619 score=0.852583157974567
ExonExpressionAdditive AT1G09890.tu4 3215799..3215837 score=-0.0328009840178867
ExonExpressionAdditive AT1G09890.tu5 3215983..3216095 score=-0.137202167188739
ExonExpressionAdditive AT1G09890.tu6 3216201..3216305 score=0.330715619321124
ExonExpressionAdditive AT1G09890.tu7 3216464..3216570 score=0.832535469064737
ExonExpressionAdditive AT1G09890.tu8 3216740..3216776 score=-0.245031953369803
ExonExpressionAdditive AT1G09910.tu1 3220069..3220346 score=0.418578323730602
ExonExpressionAdditive AT1G09910.tu10 3222761..3222800 score=-0.314578744531296
ExonExpressionAdditive AT1G09910.tu11 3222939..3223009 score=0.0152450713503415
ExonExpressionAdditive AT1G09910.tu14 3223770..3223804 score=-0.366450665060929
ExonExpressionAdditive AT1G09910.tu15 3224414..3224450 score=-1.41910973550757
ExonExpressionAdditive AT1G09910.tu2 3220495..3220635 score=0.369543440629213
ExonExpressionAdditive AT1G09910.tu3 3220807..3220921 score=1.03881524983377
ExonExpressionAdditive AT1G09910.tu4 3221066..3221132 score=1.47074411216369
ExonExpressionAdditive AT1G09910.tu6 3221566..3221599 score=-0.469520136285627
ExonExpressionAdditive AT1G09910.tu7 3221741..3221846 score=0.0521258686720305
ExonExpressionAdditive AT1G09910.tu8 3221995..3222106 score=-0.766466797529604
ExonExpressionAdditive AT1G09910.tu9 3222365..3222474 score=-0.561340643487103
ExonExpressionAdditive AT1G09920.tu3 3225325..3225361 score=0.0503493362772362
ExonExpressionAdditive AT1G09920.tu4 3226007..3226118 score=0.0674804089127141
ExonExpressionAdditive AT1G09920.tu5 3226861..3226976 score=0.0329644918179423
ExonExpressionAdditive AT1G09930.tu2 3228377..3228556 score=-0.964974194253247
ExonExpressionAdditive AT1G09930.tu3 3228868..3229225 score=0.131932603484824
ExonExpressionAdditive AT1G09930.tu4 3229370..3229442 score=0.730560468433332
ExonExpressionAdditive AT1G09930.tu5 3229583..3229967 score=-0.301798494923453
ExonExpressionAdditive AT1G09932.tu1 3230491..3230717 score=-0.0453296847811799
ExonExpressionAdditive AT1G09932.tu3 3231072..3231144 score=0.415092367876341
ExonExpressionAdditive AT1G09932.tu4 3231547..3231615 score=0.42880996510184
ExonExpressionAdditive AT1G09932.tu6 3232025..3232060 score=-0.308493567157931
ExonExpressionAdditive AT1G09932.tu7 3232503..3232536 score=-0.552551708375886
ExonExpressionAdditive AT1G09932.tu8 3232679..3232752 score=0.125991282954517
ExonExpressionAdditive AT1G09935.tu3 3234333..3234371 score=-0.366491068283037
ExonExpressionAdditive AT1G09935.tu4 3234515..3234556 score=0.275376858492935
ExonExpressionAdditive AT1G09935.tu6 3234876..3234911 score=0.514923403062088
ExonExpressionAdditive AT1G09935.tu7 3235084..3235120 score=-0.347516555068328
ExonExpressionAdditive AT1G09960.tu5 3246574..3246681 score=0.101697803701957
ExonExpressionAdditive AT1G09960.tu6 3246830..3247153 score=-0.88291848175373
ExonExpressionAdditive AT1G09970.tu1 3252231..3252269 score=-0.217842239601828
ExonExpressionAdditive AT1G09970.tu4 3255073..3255609 score=-1.20749471179256
ExonExpressionAdditive AT1G09980.tu1 3256328..3256754 score=-0.0284075345601385
ExonExpressionAdditive AT1G09980.tu10 3258928..3259037 score=0.433047729144287
ExonExpressionAdditive AT1G09980.tu11 3259499..3259536 score=-0.608314753291025
ExonExpressionAdditive AT1G09980.tu12 3259715..3259861 score=0.146976120444677
ExonExpressionAdditive AT1G09980.tu14 3260525..3260558 score=0.369265834330254
ExonExpressionAdditive AT1G09980.tu15 3260737..3260916 score=0.742086617926848
ExonExpressionAdditive AT1G09980.tu16 3261359..3261550 score=-0.840446581760215
ExonExpressionAdditive AT1G09980.tu3 3257118..3257268 score=-1.03901499199289
ExonExpressionAdditive AT1G09980.tu4 3257391..3257541 score=0.485177183159385
ExonExpressionAdditive AT1G09980.tu5 3257926..3258070 score=-0.268452432479041
ExonExpressionAdditive AT1G09980.tu6 3258218..3258252 score=1.00865919213425
ExonExpressionAdditive AT1G09980.tu7 3258358..3258428 score=-0.204488658631875
ExonExpressionAdditive AT1G09980.tu8 3258642..3258712 score=-0.147999966614314
ExonExpressionAdditive AT1G10010.tu1 3265970..3266257 score=-0.335808601948135
ExonExpressionAdditive AT1G10010.tu2 3266975..3267015 score=0.235473404754123
ExonExpressionAdditive AT1G10010.tu3 3267192..3267370 score=-0.296755548114431
ExonExpressionAdditive AT1G10010.tu4 3267517..3267593 score=0.146904881573234
ExonExpressionAdditive AT1G10010.tu5 3267927..3268050 score=-0.238842415696975
ExonExpressionAdditive AT1G10030.tu1 3273825..3274001 score=-0.564541391379042
ExonExpressionAdditive AT1G10030.tu3 3275581..3275692 score=-0.414565113676801
ExonExpressionAdditive AT1G10040.tu10 3277786..3277823 score=-0.584935298597085
ExonExpressionAdditive AT1G10040.tu12 3278224..3278656 score=-0.156305990049726
ExonExpressionAdditive AT1G10040.tu2 3275992..3276143 score=-0.198683540453858
ExonExpressionAdditive AT1G10040.tu4 3276286..3276324 score=0.395954396994809
ExonExpressionAdditive AT1G10040.tu5 3276440..3276550 score=0.653479010393154
ExonExpressionAdditive AT1G10040.tu6 3276662..3276699 score=-0.419280076804388
ExonExpressionAdditive AT1G10040.tu8 3277060..3277143 score=0.496609657815534
ExonExpressionAdditive AT1G10040.tu9 3277365..3277510 score=-0.158084106116411
ExonExpressionAdditive AT1G10050.tu1 3279270..3279554 score=0.237480459745112
ExonExpressionAdditive AT1G10050.tu2 3279706..3279810 score=0.58327552694836
ExonExpressionAdditive AT1G10050.tu3 3280305..3280564 score=-0.256793984882535
ExonExpressionAdditive AT1G10050.tu4 3280782..3280850 score=-1.12041285855161
ExonExpressionAdditive AT1G10050.tu5 3280971..3281261 score=-0.246930486165276
ExonExpressionAdditive AT1G10050.tu7 3281697..3282216 score=-0.0442840349094514
ExonExpressionAdditive AT1G10060.tu1 3284338..3284445 score=0.341585751914198
ExonExpressionAdditive AT1G10060.tu2 3284648..3284680 score=-0.0486776440857362
ExonExpressionAdditive AT1G10060.tu3 3285225..3285299 score=0.430489892488995
ExonExpressionAdditive AT1G10060.tu4 3285454..3285565 score=-0.904564511905237
ExonExpressionAdditive AT1G10060.tu5 3285703..3285776 score=0.163754712067396
ExonExpressionAdditive AT1G10060.tu6 3285890..3285962 score=0.384463970931682
ExonExpressionAdditive AT1G10070.tu1 3288079..3288114 score=-1.62779085056466
ExonExpressionAdditive AT1G10070.tu10 3289685..3289721 score=-0.346846666581828
ExonExpressionAdditive AT1G10070.tu11 3289866..3289943 score=0.113109771829352
ExonExpressionAdditive AT1G10070.tu13 3290057..3290235 score=-0.361548113759778
ExonExpressionAdditive AT1G10070.tu5 3288636..3288741 score=0.0869032010185235
ExonExpressionAdditive AT1G10070.tu6 3288854..3288995 score=0.36756921466021
ExonExpressionAdditive AT1G10070.tu7 3289139..3289209 score=0.369529317054177
ExonExpressionAdditive AT1G10070.tu9 3289514..3289551 score=0.306819114686455
ExonExpressionAdditive AT1G10090.tu1 3290490..3290856 score=0.453117224790235
ExonExpressionAdditive AT1G10090.tu10 3295023..3295342 score=-0.0142695703385450
ExonExpressionAdditive AT1G10090.tu11 3295959..3296178 score=-0.378014843413183
ExonExpressionAdditive AT1G10090.tu2 3291000..3291104 score=0.511770257721845
ExonExpressionAdditive AT1G10090.tu3 3291783..3291863 score=-0.55130876271707
ExonExpressionAdditive AT1G10090.tu4 3292073..3292217 score=0.479067147166384
ExonExpressionAdditive AT1G10090.tu5 3292602..3292866 score=-0.100346373449214
ExonExpressionAdditive AT1G10090.tu6 3293329..3293439 score=-0.0174892126129130
ExonExpressionAdditive AT1G10090.tu7 3294159..3294295 score=0.167149726024059
ExonExpressionAdditive AT1G10090.tu9 3294696..3294770 score=-0.63254718265419
ExonExpressionAdditive AT1G10095.tu1 3297347..3297583 score=0.501250381455791
ExonExpressionAdditive AT1G10095.tu10 3300273..3300383 score=0.0432094185052715
ExonExpressionAdditive AT1G10095.tu2 3297775..3297954 score=-0.800489443720416
ExonExpressionAdditive AT1G10095.tu5 3298747..3298778 score=-1.04718880751238
ExonExpressionAdditive AT1G10095.tu7 3299369..3299405 score=-1.01768803785502
ExonExpressionAdditive AT1G10120.tu1 3304119..3304229 score=0.338477676446653
ExonExpressionAdditive AT1G10120.tu2 3304367..3304401 score=-0.897572567571383
ExonExpressionAdditive AT1G10120.tu3 3304545..3304621 score=-0.669544294227224
ExonExpressionAdditive AT1G10120.tu7 3305244..3305318 score=0.555159023143537
ExonExpressionAdditive AT1G10130.tu1 3310948..3311145 score=0.835219927808109
ExonExpressionAdditive AT1G10130.tu10 3314117..3314152 score=-0.61809174928491
ExonExpressionAdditive AT1G10130.tu11 3314344..3314421 score=-0.386255936258251
ExonExpressionAdditive AT1G10130.tu12 3314734..3314768 score=0.357031875604533
ExonExpressionAdditive AT1G10130.tu13 3315103..3315137 score=0.0273435459040076
ExonExpressionAdditive AT1G10130.tu14 3315541..3315577 score=-0.111626692498882
ExonExpressionAdditive AT1G10130.tu15 3315908..3316009 score=0.547023251571632
ExonExpressionAdditive AT1G10130.tu16 3316372..3316443 score=-0.171151159146672
ExonExpressionAdditive AT1G10130.tu17 3316944..3317048 score=1.10223867026853
ExonExpressionAdditive AT1G10130.tu19 3317803..3317954 score=-0.342071036338152
ExonExpressionAdditive AT1G10130.tu20 3318204..3318240 score=0.55549669167485
ExonExpressionAdditive AT1G10130.tu21 3318383..3318423 score=-0.53022811092769
ExonExpressionAdditive AT1G10130.tu22 3318537..3318645 score=-0.427043252548124
ExonExpressionAdditive AT1G10130.tu24 3319095..3319133 score=1.04818457921234
ExonExpressionAdditive AT1G10130.tu26 3319919..3319991 score=-0.749109914714002
ExonExpressionAdditive AT1G10130.tu29 3320792..3320830 score=0.536082041328209
ExonExpressionAdditive AT1G10130.tu30 3321001..3321109 score=0.458132744594348
ExonExpressionAdditive AT1G10130.tu31 3321213..3321252 score=-0.0618812806246458
ExonExpressionAdditive AT1G10130.tu34 3321883..3322164 score=0.252882186117948
ExonExpressionAdditive AT1G10130.tu5 3312419..3312495 score=-0.833316176865456
ExonExpressionAdditive AT1G10130.tu6 3312930..3312966 score=-0.183575066800348
ExonExpressionAdditive AT1G10180.tu1 3338363..3338613 score=0.344774149285801
ExonExpressionAdditive AT1G10180.tu2 3338759..3338832 score=0.429937489290460
ExonExpressionAdditive AT1G10180.tu3 3339049..3339190 score=-0.342170592622697
ExonExpressionAdditive AT1G10180.tu4 3339343..3339768 score=-0.0263674153577467
ExonExpressionAdditive AT1G10180.tu7 3341422..3341572 score=0.537647516105418
ExonExpressionAdditive AT1G10200.tu2 3347030..3347068 score=0.361571546620678
ExonExpressionAdditive AT1G10200.tu5 3347650..3347766 score=0.509338104409861
ExonExpressionAdditive AT1G10240.tu2 3357681..3357944 score=0.188200999756382
ExonExpressionAdditive AT1G10240.tu4 3359791..3359827 score=-0.705339090917436
ExonExpressionAdditive AT1G10290.tu1 3370592..3370890 score=0.107162091005238
ExonExpressionAdditive AT1G10290.tu13 3374406..3374447 score=-1.27570537363611
ExonExpressionAdditive AT1G10290.tu14 3374643..3374714 score=-0.0636101908414937
ExonExpressionAdditive AT1G10290.tu17 3375466..3375537 score=0.412218775095986
ExonExpressionAdditive AT1G10290.tu18 3375702..3375741 score=0.23567626092968
ExonExpressionAdditive AT1G10290.tu21 3376569..3376642 score=-0.597786611401495
ExonExpressionAdditive AT1G10290.tu22 3376973..3377376 score=0.578899260109464
ExonExpressionAdditive AT1G10290.tu3 3371346..3371413 score=-0.285497804410746
ExonExpressionAdditive AT1G10290.tu6 3372259..3372296 score=0.0214364617279173
ExonExpressionAdditive AT1G10290.tu7 3372539..3372682 score=0.840370612903717
ExonExpressionAdditive AT1G10290.tu8 3372968..3373036 score=-0.77491127459624
ExonExpressionAdditive AT1G10310.tu1 3381683..3381785 score=-0.700714309894877
ExonExpressionAdditive AT1G10310.tu2 3382040..3382178 score=0.967791548854192
ExonExpressionAdditive AT1G10310.tu4 3383300..3383334 score=-0.47629057716645
ExonExpressionAdditive AT1G10320.tu1 3384785..3385037 score=0.209815475383040
ExonExpressionAdditive AT1G10320.tu2 3385288..3385353 score=0.314672885200213
ExonExpressionAdditive AT1G10320.tu4 3385967..3386038 score=1.43067858597482
ExonExpressionAdditive AT1G10320.tu5 3386411..3386446 score=-0.475298320817418
ExonExpressionAdditive AT1G10320.tu6 3387310..3387381 score=0.212894709026502
ExonExpressionAdditive AT1G10320.tu7 3387533..3387638 score=-0.0604340687878481
ExonExpressionAdditive AT1G10320.tu8 3387742..3387847 score=-0.585699143703895
ExonExpressionAdditive AT1G10320.tu9 3387992..3388362 score=-0.210827284792653
ExonExpressionAdditive AT1G10380.tu3 3402071..3402290 score=-0.263847403071632
ExonExpressionAdditive AT1G10385.tu1 3403241..3403352 score=0.408039167841651
ExonExpressionAdditive AT1G10390.tu10 3410817..3411404 score=-0.0140729075286114
ExonExpressionAdditive AT1G10390.tu11 3411612..3411863 score=0.516996266845555
ExonExpressionAdditive AT1G10390.tu12 3412033..3412069 score=-0.381669564001317
ExonExpressionAdditive AT1G10390.tu13 3412507..3412576 score=0.194801136733787
ExonExpressionAdditive AT1G10390.tu15 3412750..3412782 score=0.229610393614832
ExonExpressionAdditive AT1G10390.tu3 3408419..3408561 score=0.0750415532865363
ExonExpressionAdditive AT1G10390.tu8 3409701..3410287 score=0.119014535974791
ExonExpressionAdditive AT1G10390.tu9 3410510..3410636 score=-0.325837726327638
ExonExpressionAdditive AT1G10410.tu1 3416702..3416847 score=0.548786795679801
ExonExpressionAdditive AT1G10410.tu2 3417030..3417065 score=-1.11247129146248
ExonExpressionAdditive AT1G10410.tu3 3417248..3417389 score=0.828187577394662
ExonExpressionAdditive AT1G10410.tu4 3417543..3417577 score=0.0544931377205129
ExonExpressionAdditive AT1G10410.tu5 3417789..3417863 score=1.02213432945477
ExonExpressionAdditive AT1G10410.tu6 3417994..3418100 score=-0.196703536388481
ExonExpressionAdditive AT1G10410.tu7 3418392..3418537 score=0.156765290661502
ExonExpressionAdditive AT1G10410.tu8 3418678..3418714 score=-0.327459060362399
ExonExpressionAdditive AT1G10410.tu9 3419185..3419622 score=-0.620151471342069
ExonExpressionAdditive AT1G10417.tu4 3425793..3425831 score=0.137258874348927
ExonExpressionAdditive AT1G10430.tu2 3429002..3429038 score=0.249462869893202
ExonExpressionAdditive AT1G10430.tu4 3429510..3429544 score=1.67027921052989
ExonExpressionAdditive AT1G10430.tu5 3429721..3429757 score=-1.39371693775814
ExonExpressionAdditive AT1G10450.tu1 3432149..3432346 score=0.788141283007848
ExonExpressionAdditive AT1G10450.tu10 3434888..3435091 score=-0.675887729444825
ExonExpressionAdditive AT1G10450.tu11 3435440..3435842 score=-0.278505578883208
ExonExpressionAdditive AT1G10450.tu12 3436068..3436622 score=0.074645763005416
ExonExpressionAdditive AT1G10450.tu13 3436772..3436806 score=-0.153098724594165
ExonExpressionAdditive AT1G10450.tu16 3437400..3437505 score=0.722721107081905
ExonExpressionAdditive AT1G10450.tu17 3437610..3437647 score=1.04217871645721
ExonExpressionAdditive AT1G10450.tu18 3437826..3437930 score=-0.162019124857533
ExonExpressionAdditive AT1G10450.tu19 3438197..3438287 score=0.691184858000460
ExonExpressionAdditive AT1G10450.tu2 3432553..3432623 score=0.347124059163049
ExonExpressionAdditive AT1G10450.tu3 3432768..3432924 score=-0.721609225782926
ExonExpressionAdditive AT1G10450.tu4 3433036..3433106 score=0.320179121826969
ExonExpressionAdditive AT1G10450.tu7 3433948..3434130 score=-0.360320507834821
ExonExpressionAdditive AT1G10450.tu8 3434274..3434377 score=-0.0273552844504216
ExonExpressionAdditive AT1G10450.tu9 3434700..3434774 score=-0.680769288574698
ExonExpressionAdditive AT1G10470.tu2 3443104..3443139 score=-0.214854170956280
ExonExpressionAdditive AT1G10470.tu4 3443427..3443463 score=-0.978233274484376
ExonExpressionAdditive AT1G10470.tu5 3443613..3443860 score=0.0774407195830001
ExonExpressionAdditive AT1G10490.tu10 3455571..3455607 score=-0.0428744944854878
ExonExpressionAdditive AT1G10490.tu11 3455815..3455849 score=-0.222000147977351
ExonExpressionAdditive AT1G10490.tu13 3456589..3456661 score=0.434063118575913
ExonExpressionAdditive AT1G10490.tu15 3456960..3457033 score=-0.322685085471109
ExonExpressionAdditive AT1G10490.tu17 3457440..3457552 score=0.275806734898945
ExonExpressionAdditive AT1G10490.tu24 3459056..3459093 score=0.0514526744320001
ExonExpressionAdditive AT1G10490.tu25 3459237..3459273 score=-0.573790877729824
ExonExpressionAdditive AT1G10490.tu27 3459679..3459894 score=0.427036617393054
ExonExpressionAdditive AT1G10490.tu3 3453807..3453843 score=0.166636264038218
ExonExpressionAdditive AT1G10490.tu4 3454105..3454212 score=0.142517202143294
ExonExpressionAdditive AT1G10490.tu5 3454355..3454458 score=-0.707720902313442
ExonExpressionAdditive AT1G10490.tu6 3454564..3454706 score=-0.203446433873762
ExonExpressionAdditive AT1G10490.tu7 3454856..3454891 score=0.664123428092259
ExonExpressionAdditive AT1G10490.tu9 3455252..3455285 score=-0.612249809524138
ExonExpressionAdditive AT1G10510.tu1 3461722..3461789 score=-0.299231833710090
ExonExpressionAdditive AT1G10510.tu11 3464236..3464270 score=0.789566245580423
ExonExpressionAdditive AT1G10510.tu14 3464766..3464803 score=-0.188441539220740
ExonExpressionAdditive AT1G10510.tu15 3464979..3465045 score=-0.319840240472125
ExonExpressionAdditive AT1G10510.tu17 3465340..3465409 score=-0.629376052231595
ExonExpressionAdditive AT1G10510.tu18 3465523..3465672 score=-0.660482363179484
ExonExpressionAdditive AT1G10510.tu2 3461898..3462121 score=1.22485199644317
ExonExpressionAdditive AT1G10510.tu3 3462417..3462559 score=-0.497811705468817
ExonExpressionAdditive AT1G10510.tu5 3462892..3462961 score=-0.496454175545051
ExonExpressionAdditive AT1G10510.tu6 3463243..3463282 score=-0.302705890335429
ExonExpressionAdditive AT1G10510.tu7 3463428..3463466 score=0.508215019839436
ExonExpressionAdditive AT1G10510.tu8 3463610..3463645 score=0.0142635849283821
ExonExpressionAdditive AT1G10520.tu11 3468568..3468609 score=-0.245478763417182
ExonExpressionAdditive AT1G10520.tu12 3468796..3468833 score=0.376897445321588
ExonExpressionAdditive AT1G10520.tu14 3469155..3469221 score=-0.134053694088835
ExonExpressionAdditive AT1G10520.tu3 3466557..3466813 score=0.560728363071462
ExonExpressionAdditive AT1G10520.tu5 3467157..3467230 score=0.0243206974070694
ExonExpressionAdditive AT1G10520.tu7 3467717..3467823 score=0.479876958512941
ExonExpressionAdditive AT1G10520.tu8 3467965..3468001 score=-0.411592356588931
ExonExpressionAdditive AT1G10520.tu9 3468102..3468172 score=-0.518103411282771
ExonExpressionAdditive AT1G10522.tu4 3470335..3470369 score=-0.985264593172118
ExonExpressionAdditive AT1G10540.tu1 3474956..3475213 score=0.633136242248994
ExonExpressionAdditive AT1G10540.tu10 3476825..3476864 score=0.135168257693961
ExonExpressionAdditive AT1G10540.tu11 3477034..3477069 score=0.509235482967009
ExonExpressionAdditive AT1G10540.tu14 3477663..3477883 score=-0.772063549694042
ExonExpressionAdditive AT1G10540.tu2 3475325..3475357 score=0.493732362846373
ExonExpressionAdditive AT1G10540.tu3 3475583..3475619 score=-0.491706051323960
ExonExpressionAdditive AT1G10540.tu6 3476087..3476126 score=-1.18121352153293
ExonExpressionAdditive AT1G10540.tu8 3476426..3476573 score=0.151480331299401
ExonExpressionAdditive AT1G10550.tu2 3480160..3480348 score=-0.810271272213173
ExonExpressionAdditive AT1G10550.tu3 3480494..3480529 score=1.38500202394601
ExonExpressionAdditive AT1G10550.tu4 3480775..3480887 score=-0.594557932987503
ExonExpressionAdditive AT1G10570.tu11 3489671..3489742 score=0.63970318156843
ExonExpressionAdditive AT1G10570.tu12 3490045..3490112 score=-0.283303082203138
ExonExpressionAdditive AT1G10570.tu13 3490392..3490430 score=0.379804601465882
ExonExpressionAdditive AT1G10570.tu14 3490607..3490681 score=-0.209099250367627
ExonExpressionAdditive AT1G10570.tu15 3490820..3490889 score=0.834471379572795
ExonExpressionAdditive AT1G10570.tu16 3490991..3491247 score=-0.341161944798237
ExonExpressionAdditive AT1G10570.tu2 3487605..3487932 score=0.325312147258609
ExonExpressionAdditive AT1G10570.tu5 3488477..3488545 score=-0.326849892821590
ExonExpressionAdditive AT1G10570.tu6 3488647..3488891 score=-0.898071274632494
ExonExpressionAdditive AT1G10580.tu1 3491282..3491555 score=1.05075171736973
ExonExpressionAdditive AT1G10600.tu2 3503720..3503832 score=-0.540692306316445
ExonExpressionAdditive AT1G10600.tu3 3504047..3504083 score=0.208995031927314
ExonExpressionAdditive AT1G10600.tu7 3504727..3504762 score=-0.415033333551873
ExonExpressionAdditive AT1G10600.tu8 3504871..3504904 score=-0.677854447702936
ExonExpressionAdditive AT1G10610.tu1 3506214..3506513 score=-0.248923733655204
ExonExpressionAdditive AT1G10610.tu2 3507139..3507180 score=-0.306939602184733
ExonExpressionAdditive AT1G10610.tu6 3508155..3508261 score=-0.151055643220899
ExonExpressionAdditive AT1G10610.tu7 3508444..3508552 score=0.221971890410757
ExonExpressionAdditive AT1G10610.tu8 3508699..3508913 score=-0.189939428414228
ExonExpressionAdditive AT1G10620.tu1 3509015..3509231 score=-0.474274458284928
ExonExpressionAdditive AT1G10620.tu2 3509382..3509455 score=0.396837031890575
ExonExpressionAdditive AT1G10620.tu3 3509606..3509712 score=-0.169594456947736
ExonExpressionAdditive AT1G10620.tu4 3509857..3509891 score=-0.350091552731529
ExonExpressionAdditive AT1G10620.tu7 3510498..3510896 score=0.617806708371053
ExonExpressionAdditive AT1G10640.tu2 3516177..3516316 score=0.431033270908702
ExonExpressionAdditive AT1G10640.tu4 3516566..3516742 score=-0.0237944640476610
ExonExpressionAdditive AT1G10640.tu5 3516883..3516955 score=0.150578093794119
ExonExpressionAdditive AT1G10650.tu2 3524832..3525093 score=0.176007642858584
ExonExpressionAdditive AT1G10650.tu3 3525233..3525372 score=0.491478886422896
ExonExpressionAdditive AT1G10650.tu5 3526121..3526310 score=-1.71119267611304
ExonExpressionAdditive AT1G10657.tu3 3530834..3530868 score=-0.318020147737885
ExonExpressionAdditive AT1G10660.tu10 3533528..3533677 score=-0.103387835895492
ExonExpressionAdditive AT1G10660.tu13 3534242..3534280 score=0.111774149707490
ExonExpressionAdditive AT1G10660.tu15 3534681..3535079 score=-0.0630975609925109
ExonExpressionAdditive AT1G10660.tu4 3532489..3532637 score=-0.576481787715182
ExonExpressionAdditive AT1G10670.tu11 3537356..3537391 score=0.0476926014073459
ExonExpressionAdditive AT1G10670.tu13 3537684..3537758 score=0.563933086920433
ExonExpressionAdditive AT1G10670.tu5 3536130..3536167 score=-0.374098381157814
ExonExpressionAdditive AT1G10670.tu6 3536458..3536493 score=-0.107804863338776
ExonExpressionAdditive AT1G10680.tu1 3538516..3538651 score=-0.848438304542632
ExonExpressionAdditive AT1G10680.tu10 3542351..3542493 score=0.493123470281418
ExonExpressionAdditive AT1G10680.tu11 3542748..3542780 score=0.419886344142764
ExonExpressionAdditive AT1G10680.tu13 3543574..3543755 score=0.395509899606684
ExonExpressionAdditive AT1G10680.tu2 3538821..3539104 score=-0.776154961940731
ExonExpressionAdditive AT1G10680.tu3 3539314..3539599 score=-0.75544377310204
ExonExpressionAdditive AT1G10680.tu4 3539778..3539954 score=0.65382291208686
ExonExpressionAdditive AT1G10680.tu5 3540125..3540310 score=-0.150345026947868
ExonExpressionAdditive AT1G10680.tu6 3540451..3540788 score=-0.0928521232623166
ExonExpressionAdditive AT1G10680.tu7 3540935..3541266 score=0.143526710240894
ExonExpressionAdditive AT1G10680.tu8 3541380..3541880 score=0.631324627037732
ExonExpressionAdditive AT1G10680.tu9 3542021..3542200 score=-0.298544719951364
ExonExpressionAdditive AT1G10700.tu2 3554866..3555089 score=-0.394262883376007
ExonExpressionAdditive AT1G10700.tu3 3555232..3555269 score=-0.254414987294158
ExonExpressionAdditive AT1G10700.tu6 3555951..3555988 score=0.171776091368587
ExonExpressionAdditive AT1G10710.tu11 3561362..3561468 score=-1.13783486353015
ExonExpressionAdditive AT1G10710.tu2 3558877..3558956 score=0.984644333553697
ExonExpressionAdditive AT1G10710.tu5 3559536..3559642 score=0.264318293343976
ExonExpressionAdditive AT1G10710.tu6 3559779..3559932 score=-0.104099161142474
ExonExpressionAdditive AT1G10720.tu2 3563719..3563834 score=0.0392223522739137
ExonExpressionAdditive AT1G10730.tu1 3565534..3565566 score=0.295944859788898
ExonExpressionAdditive AT1G10730.tu10 3567440..3567516 score=-0.82893207266442
ExonExpressionAdditive AT1G10730.tu11 3567686..3567723 score=0.37326271204342
ExonExpressionAdditive AT1G10730.tu4 3566213..3566310 score=0.141525132266929
ExonExpressionAdditive AT1G10730.tu6 3566604..3566670 score=0.587650580169832
ExonExpressionAdditive AT1G10730.tu7 3566826..3566861 score=0.309640421148747
ExonExpressionAdditive AT1G10730.tu9 3567231..3567339 score=-0.244592560616303
ExonExpressionAdditive AT1G10740.tu10 3570259..3570735 score=0.0465760514787651
ExonExpressionAdditive AT1G10740.tu2 3568265..3568501 score=-0.301608665813378
ExonExpressionAdditive AT1G10740.tu4 3568651..3568718 score=0.400347388933234
ExonExpressionAdditive AT1G10740.tu6 3569472..3569508 score=-0.0830850648313711
ExonExpressionAdditive AT1G10740.tu7 3569651..3569724 score=0.432299832520963
ExonExpressionAdditive AT1G10740.tu8 3569866..3569897 score=-0.0656474409525468
ExonExpressionAdditive AT1G10740.tu9 3570042..3570080 score=-1.20873460738524
ExonExpressionAdditive AT1G10750.tu2 3576111..3576151 score=-0.371630072436313
ExonExpressionAdditive AT1G10750.tu4 3576478..3576586 score=-0.357500240512656
ExonExpressionAdditive AT1G10750.tu5 3577348..3577492 score=0.594758421682666
ExonExpressionAdditive AT1G10750.tu6 3577635..3577670 score=-0.725364439015830
ExonExpressionAdditive AT1G10760.tu1 3581070..3581373 score=0.992226729405322
ExonExpressionAdditive AT1G10760.tu10 3583837..3583978 score=0.201289668068350
ExonExpressionAdditive AT1G10760.tu11 3584157..3584230 score=-0.72128581156443
ExonExpressionAdditive AT1G10760.tu12 3584381..3584482 score=-0.56549869635166
ExonExpressionAdditive AT1G10760.tu13 3584764..3584800 score=-0.83472184368346
ExonExpressionAdditive AT1G10760.tu14 3585013..3585085 score=0.117487975257118
ExonExpressionAdditive AT1G10760.tu15 3585233..3585269 score=-0.25041807211836
ExonExpressionAdditive AT1G10760.tu17 3585528..3585561 score=0.562047504159496
ExonExpressionAdditive AT1G10760.tu18 3585740..3585890 score=-0.398002277034375
ExonExpressionAdditive AT1G10760.tu19 3585988..3586060 score=-0.119791600556010
ExonExpressionAdditive AT1G10760.tu20 3586372..3586481 score=-0.125062234423269
ExonExpressionAdditive AT1G10760.tu21 3586722..3586792 score=-0.316264810018367
ExonExpressionAdditive AT1G10760.tu22 3587082..3587148 score=0.125404480095180
ExonExpressionAdditive AT1G10760.tu23 3587255..3587356 score=0.59454767761904
ExonExpressionAdditive AT1G10760.tu24 3587494..3587531 score=-1.00794276482127
ExonExpressionAdditive AT1G10760.tu25 3587716..3587756 score=0.470996353222329
ExonExpressionAdditive AT1G10760.tu26 3587930..3588293 score=0.235863550866617
ExonExpressionAdditive AT1G10760.tu28 3589003..3589039 score=-0.0802615364129734
ExonExpressionAdditive AT1G10760.tu29 3589217..3589255 score=-0.0245471586096866
ExonExpressionAdditive AT1G10760.tu32 3589802..3590024 score=0.0273555874115721
ExonExpressionAdditive AT1G10760.tu4 3581915..3582055 score=-0.0450711936854021
ExonExpressionAdditive AT1G10760.tu7 3583051..3583118 score=0.360786335492771
ExonExpressionAdditive AT1G10760.tu8 3583340..3583447 score=-0.683311647476714
ExonExpressionAdditive AT1G10780.tu1 3592816..3593069 score=-0.0595758089798807
ExonExpressionAdditive AT1G10780.tu2 3593214..3593463 score=0.297325662245213
ExonExpressionAdditive AT1G10790.tu1 3596367..3596510 score=-0.360952869578618
ExonExpressionAdditive AT1G10790.tu2 3597014..3597052 score=-0.508979963844268
ExonExpressionAdditive AT1G10810.tu2 3599718..3599819 score=0.667035303149192
ExonExpressionAdditive AT1G10810.tu3 3600032..3600068 score=-1.50999801199982
ExonExpressionAdditive AT1G10820.tu11 3604793..3604969 score=0.626605081929277
ExonExpressionAdditive AT1G10820.tu2 3601738..3601771 score=0.398865174580786
ExonExpressionAdditive AT1G10820.tu4 3602173..3602210 score=-0.392904680840223
ExonExpressionAdditive AT1G10820.tu5 3602388..3602426 score=-0.159262881994602
ExonExpressionAdditive AT1G10820.tu8 3604437..3604509 score=0.621290675913916
ExonExpressionAdditive AT1G10830.tu2 3606508..3606685 score=0.459687888105191
ExonExpressionAdditive AT1G10830.tu3 3606830..3606906 score=-1.21554610836255
ExonExpressionAdditive AT1G10840.tu1 3607669..3607922 score=-0.0488309184025352
ExonExpressionAdditive AT1G10840.tu10 3609844..3609881 score=0.00182957459885311
ExonExpressionAdditive AT1G10840.tu11 3610096..3610159 score=0.528432222531802
ExonExpressionAdditive AT1G10840.tu2 3608064..3608143 score=-0.189799062038537
ExonExpressionAdditive AT1G10840.tu5 3608716..3608752 score=0.253038039399231
ExonExpressionAdditive AT1G10840.tu7 3609082..3609119 score=-0.619195960032868
ExonExpressionAdditive AT1G10840.tu8 3609459..3609495 score=-0.267537743250683
ExonExpressionAdditive AT1G10840.tu9 3609634..3609670 score=-0.973113339679371
ExonExpressionAdditive AT1G10870.tu1 3616660..3616974 score=-0.455862424980129
ExonExpressionAdditive AT1G10870.tu11 3621151..3621221 score=-0.329313609860308
ExonExpressionAdditive AT1G10870.tu17 3622947..3622983 score=0.300987411420108
ExonExpressionAdditive AT1G10870.tu19 3623599..3623744 score=0.158964230194492
ExonExpressionAdditive AT1G10870.tu2 3617263..3617653 score=0.149297936088526
ExonExpressionAdditive AT1G10870.tu4 3618104..3618145 score=-0.443505673008761
ExonExpressionAdditive AT1G10870.tu5 3618628..3618773 score=-0.100407864022972
ExonExpressionAdditive AT1G10870.tu7 3619199..3619380 score=0.319234251433012
ExonExpressionAdditive AT1G10870.tu9 3620403..3620511 score=0.175178259566519
ExonExpressionAdditive AT1G10880.tu1 3624073..3624110 score=0.402200494920873
ExonExpressionAdditive AT1G10880.tu2 3624356..3624461 score=0.154097329775595
ExonExpressionAdditive AT1G10880.tu3 3624684..3624719 score=0.683407710682401
ExonExpressionAdditive AT1G10880.tu4 3624908..3625050 score=-0.237960065319985
ExonExpressionAdditive AT1G10880.tu5 3625190..3625334 score=-0.304122628250754
ExonExpressionAdditive AT1G10880.tu7 3626514..3627005 score=-0.0787608120360556
ExonExpressionAdditive AT1G10890.tu1 3627716..3627757 score=0.316070536528018
ExonExpressionAdditive AT1G10890.tu2 3628021..3628344 score=0.504729392954872
ExonExpressionAdditive AT1G10890.tu3 3628910..3629256 score=-0.102592322153571
ExonExpressionAdditive AT1G10890.tu4 3629835..3630012 score=0.783103468032962
ExonExpressionAdditive AT1G10890.tu5 3630408..3630516 score=1.08575081127857
ExonExpressionAdditive AT1G10890.tu6 3630997..3631379 score=-1.49654201871279
ExonExpressionAdditive AT1G10890.tu7 3631562..3632065 score=-0.595482844023861
ExonExpressionAdditive AT1G10900.tu1 3632275..3632635 score=-0.212140604103405
ExonExpressionAdditive AT1G10900.tu10 3637065..3637102 score=-0.537866567437396
ExonExpressionAdditive AT1G10900.tu3 3633192..3633265 score=0.0752988170760448
ExonExpressionAdditive AT1G10900.tu4 3633521..3633600 score=0.221732623594410
ExonExpressionAdditive AT1G10900.tu5 3633833..3633869 score=0.582776441229071
ExonExpressionAdditive AT1G10900.tu6 3634092..3634220 score=-0.0409844433335929
ExonExpressionAdditive AT1G10900.tu7 3634837..3634946 score=-0.125786986498667
ExonExpressionAdditive AT1G10900.tu9 3636415..3636485 score=-0.155034008729498
ExonExpressionAdditive AT1G10910.tu1 3639879..3640151 score=-0.279149691835327
ExonExpressionAdditive AT1G10910.tu10 3643761..3644122 score=0.927878569390052
ExonExpressionAdditive AT1G10910.tu2 3640545..3640581 score=-0.32968538923931
ExonExpressionAdditive AT1G10910.tu3 3640793..3640970 score=-0.472046547306179
ExonExpressionAdditive AT1G10910.tu4 3641258..3641518 score=-0.471648581271476
ExonExpressionAdditive AT1G10910.tu5 3642095..3642135 score=0.344260784672689
ExonExpressionAdditive AT1G10910.tu7 3642790..3642999 score=-0.0245325228625667
ExonExpressionAdditive AT1G10910.tu8 3643221..3643295 score=0.0461735885203147
ExonExpressionAdditive AT1G10910.tu9 3643477..3643549 score=-0.143604655100353
ExonExpressionAdditive AT1G10920.tu2 3646223..3646297 score=-0.131266972635811
ExonExpressionAdditive AT1G10920.tu3 3646620..3647346 score=0.250023261211156
ExonExpressionAdditive AT1G10920.tu4 3647669..3647744 score=-1.48761712625705
ExonExpressionAdditive AT1G10930.tu1 3647933..3648293 score=0.87159661925057
ExonExpressionAdditive AT1G10930.tu14 3651021..3651059 score=0.188976370983447
ExonExpressionAdditive AT1G10930.tu15 3651286..3651361 score=0.490778292544394
ExonExpressionAdditive AT1G10930.tu16 3651649..3651723 score=0.686513650627226
ExonExpressionAdditive AT1G10930.tu17 3651897..3651934 score=0.41660500592339
ExonExpressionAdditive AT1G10930.tu18 3652113..3652184 score=-0.589961240388603
ExonExpressionAdditive AT1G10930.tu19 3652329..3652622 score=-0.0161550937600295
ExonExpressionAdditive AT1G10930.tu2 3648475..3648511 score=1.15380359758785
ExonExpressionAdditive AT1G10930.tu20 3652983..3653058 score=0.60869261182589
ExonExpressionAdditive AT1G10930.tu21 3653232..3653309 score=-0.551939747927347
ExonExpressionAdditive AT1G10930.tu22 3653618..3653900 score=-0.555445731481313
ExonExpressionAdditive AT1G10930.tu24 3654746..3654849 score=-0.450729031169024
ExonExpressionAdditive AT1G10930.tu25 3654994..3655042 score=0.273807457710709
ExonExpressionAdditive AT1G10930.tu26 3655460..3655565 score=-0.98366752901889
ExonExpressionAdditive AT1G10930.tu4 3648840..3648913 score=-0.340160055402685
ExonExpressionAdditive AT1G10930.tu6 3649290..3649399 score=-0.199416999851630
ExonExpressionAdditive AT1G10930.tu8 3649820..3649925 score=-0.548351058173248
ExonExpressionAdditive AT1G10930.tu9 3650072..3650103 score=0.324089103299868
ExonExpressionAdditive AT1G10940.tu4 3656946..3656985 score=-0.000510608425522914
ExonExpressionAdditive AT1G10940.tu5 3657123..3657155 score=1.29802915627370
ExonExpressionAdditive AT1G10950.tu1 3659221..3659297 score=0.367595421997397
ExonExpressionAdditive AT1G10950.tu10 3662578..3662805 score=0.0826556583948584
ExonExpressionAdditive AT1G10950.tu11 3663224..3663372 score=-0.269312881452136
ExonExpressionAdditive AT1G10950.tu12 3663553..3663945 score=0.222582389929025
ExonExpressionAdditive AT1G10950.tu2 3660324..3660467 score=-0.45042368410389
ExonExpressionAdditive AT1G10950.tu8 3661996..3662145 score=0.161037696920830
ExonExpressionAdditive AT1G10950.tu9 3662287..3662320 score=0.0421746527343326
ExonExpressionAdditive AT1G10970.tu4 3667048..3667118 score=0.0251765540322205
ExonExpressionAdditive AT1G10980.tu1 3667264..3667670 score=-0.250749309439943
ExonExpressionAdditive AT1G10980.tu2 3667922..3667988 score=-0.258816885631965
ExonExpressionAdditive AT1G10980.tu3 3668123..3668160 score=-0.517795688391408
ExonExpressionAdditive AT1G10980.tu5 3669618..3669874 score=0.265898419319856
ExonExpressionAdditive AT1G10990.tu3 3671010..3671115 score=-0.446878490044098
ExonExpressionAdditive AT1G11000.tu10 3673945..3673981 score=-0.618967272060471
ExonExpressionAdditive AT1G11000.tu12 3674874..3674912 score=0.211109699195943
ExonExpressionAdditive AT1G11000.tu13 3675056..3675200 score=1.24881181364062
ExonExpressionAdditive AT1G11000.tu15 3675796..3675944 score=0.56894676117354
ExonExpressionAdditive AT1G11000.tu5 3672986..3673020 score=0.970298992152524
ExonExpressionAdditive AT1G11000.tu9 3673722..3673757 score=-0.0313085770686322
ExonExpressionAdditive AT1G11020.tu2 3677747..3677817 score=0.276445589711352
ExonExpressionAdditive AT1G11040.tu3 3680796..3680900 score=0.101777457461082
ExonExpressionAdditive AT1G11060.tu13 3689480..3689763 score=0.351140872138338
ExonExpressionAdditive AT1G11060.tu2 3685684..3685719 score=-0.692493047910787
ExonExpressionAdditive AT1G11060.tu3 3686013..3686234 score=0.472410107906606
ExonExpressionAdditive AT1G11060.tu4 3686510..3686545 score=0.0498702601602111
ExonExpressionAdditive AT1G11060.tu5 3687039..3687075 score=-0.408073264798261
ExonExpressionAdditive AT1G11060.tu7 3687521..3687552 score=-0.31726544894686
ExonExpressionAdditive AT1G11060.tu8 3687710..3688252 score=0.224572679714020
ExonExpressionAdditive AT1G11060.tu9 3688447..3688551 score=-0.305543757326134
ExonExpressionAdditive AT1G11070.tu1 3690259..3690603 score=0.00967703597828779
ExonExpressionAdditive AT1G11070.tu2 3690939..3691119 score=0.500007048334526
ExonExpressionAdditive AT1G11070.tu3 3691230..3691368 score=-0.0676619648474159
ExonExpressionAdditive AT1G11070.tu5 3692764..3692801 score=0.226554620735073
ExonExpressionAdditive AT1G11080.tu1 3694817..3694995 score=0.277303412790301
ExonExpressionAdditive AT1G11080.tu2 3695195..3695232 score=0.61141311590332
ExonExpressionAdditive AT1G11080.tu3 3695562..3695598 score=0.857559010006031
ExonExpressionAdditive AT1G11100.tu1 3703777..3704002 score=-0.434220133958333
ExonExpressionAdditive AT1G11100.tu11 3708602..3708749 score=0.567135458337621
ExonExpressionAdditive AT1G11100.tu12 3709000..3709036 score=0.0857360461040728
ExonExpressionAdditive AT1G11100.tu2 3704149..3704292 score=0.255664897544523
ExonExpressionAdditive AT1G11100.tu3 3704475..3705027 score=-0.279719765677061
ExonExpressionAdditive AT1G11100.tu4 3705207..3705339 score=0.0980852812250884
ExonExpressionAdditive AT1G11100.tu5 3705520..3705556 score=-0.214265900916508
ExonExpressionAdditive AT1G11100.tu6 3705744..3706032 score=0.494265674746608
ExonExpressionAdditive AT1G11100.tu7 3706210..3706498 score=-0.329252529475437
ExonExpressionAdditive AT1G11100.tu8 3706670..3706706 score=0.253948684525058
ExonExpressionAdditive AT1G11110.tu5 3711227..3711261 score=0.277422669406026
ExonExpressionAdditive AT1G11110.tu6 3711610..3711681 score=-0.188446169540627
ExonExpressionAdditive AT1G11130.tu1 3722876..3723199 score=0.721591894336433
ExonExpressionAdditive AT1G11130.tu10 3724991..3725452 score=-0.278553283167010
ExonExpressionAdditive AT1G11130.tu11 3725600..3725900 score=0.235063426409243
ExonExpressionAdditive AT1G11130.tu12 3726081..3726192 score=-0.551052846442498
ExonExpressionAdditive AT1G11130.tu13 3726403..3726480 score=0.929009152245686
ExonExpressionAdditive AT1G11130.tu14 3726582..3726653 score=-0.972923051503534
ExonExpressionAdditive AT1G11130.tu15 3726849..3726954 score=-0.442052163556518
ExonExpressionAdditive AT1G11130.tu16 3727141..3727364 score=-0.710985477461212
ExonExpressionAdditive AT1G11130.tu2 3723598..3723706 score=1.08647394817343
ExonExpressionAdditive AT1G11130.tu4 3724055..3724091 score=0.399297091969998
ExonExpressionAdditive AT1G11130.tu5 3724232..3724271 score=0.218734793278003
ExonExpressionAdditive AT1G11130.tu6 3724382..3724419 score=-0.158908737009433
ExonExpressionAdditive AT1G11160.tu10 3736804..3736945 score=0.334735596682702
ExonExpressionAdditive AT1G11160.tu13 3738312..3738387 score=-0.464721779983151
ExonExpressionAdditive AT1G11160.tu16 3738885..3738951 score=-0.338384527904668
ExonExpressionAdditive AT1G11160.tu18 3739301..3739517 score=-0.693404520315158
ExonExpressionAdditive AT1G11160.tu3 3734493..3734601 score=0.400277787180702
ExonExpressionAdditive AT1G11160.tu6 3735177..3735213 score=0.337668033770492
ExonExpressionAdditive AT1G11160.tu8 3735625..3735694 score=0.558813720271667
ExonExpressionAdditive AT1G11160.tu9 3736240..3736668 score=-0.025978510828798
ExonExpressionAdditive AT1G11170.tu12 3743262..3743294 score=0.654847535728962
ExonExpressionAdditive AT1G11170.tu20 3744254..3744603 score=-0.402186577180158
ExonExpressionAdditive AT1G11170.tu3 3741551..3741587 score=0.129713625919260
ExonExpressionAdditive AT1G11170.tu4 3741728..3741763 score=0.0529163225470685
ExonExpressionAdditive AT1G11170.tu5 3741906..3741939 score=-0.337752687739446
ExonExpressionAdditive AT1G11170.tu7 3742195..3742273 score=0.408249226938056
ExonExpressionAdditive AT1G11170.tu9 3742589..3742663 score=-0.0575620759375403
ExonExpressionAdditive AT1G11180.tu1 3745770..3745810 score=-0.475754939840432
ExonExpressionAdditive AT1G11180.tu2 3746340..3746413 score=1.08324635599155
ExonExpressionAdditive AT1G11180.tu9 3747755..3747790 score=1.29638270026122
ExonExpressionAdditive AT1G11190.tu1 3750201..3750430 score=0.509600008518762
ExonExpressionAdditive AT1G11190.tu3 3751220..3751256 score=0.0675460556915285
ExonExpressionAdditive AT1G11190.tu7 3751936..3751977 score=-1.00229645290100
ExonExpressionAdditive AT1G11190.tu8 3752131..3752273 score=0.209005114819694
ExonExpressionAdditive AT1G11190.tu9 3752603..3752675 score=-0.172581214346158
ExonExpressionAdditive AT1G11200.tu2 3753895..3754078 score=-0.764275301124825
ExonExpressionAdditive AT1G11240.tu4 3768211..3768251 score=-1.34542390304681
ExonExpressionAdditive AT1G11260.tu1 3777380..3777494 score=0.340973252555733
ExonExpressionAdditive AT1G11270.tu2 3780453..3780681 score=-0.751086766073707
ExonExpressionAdditive AT1G11270.tu3 3785752..3785823 score=-1.37090348800567
ExonExpressionAdditive AT1G11270.tu4 3785856..3785958 score=1.13011273106345
ExonExpressionAdditive AT1G11270.tu6 3786799..3786976 score=0.643358703888439
ExonExpressionAdditive AT1G11280.tu1 3787371..3787728 score=-0.00423110104904647
ExonExpressionAdditive AT1G11280.tu10 3790760..3790797 score=0.81293505148641
ExonExpressionAdditive AT1G11280.tu2 3787842..3787951 score=0.479426004997429
ExonExpressionAdditive AT1G11280.tu3 3788092..3788199 score=-0.941845655229051
ExonExpressionAdditive AT1G11280.tu4 3788419..3788558 score=0.216389950033153
ExonExpressionAdditive AT1G11280.tu7 3789146..3789182 score=1.67853914044154
ExonExpressionAdditive AT1G11300.tu11 3799588..3799738 score=-0.8594552856437
ExonExpressionAdditive AT1G11300.tu14 3800410..3800657 score=-0.447116046487463
ExonExpressionAdditive AT1G11300.tu2 3795758..3795824 score=-0.199400865125704
ExonExpressionAdditive AT1G11300.tu4 3796232..3796311 score=0.167307343295036
ExonExpressionAdditive AT1G11300.tu7 3797037..3797284 score=0.546013359329016
ExonExpressionAdditive AT1G11300.tu8 3797739..3798947 score=-0.0251368818522985
ExonExpressionAdditive AT1G11300.tu9 3799162..3799201 score=0.103246149406455
ExonExpressionAdditive AT1G11310.tu11 3802966..3803002 score=-0.218935980290288
ExonExpressionAdditive AT1G11310.tu12 3803141..3803350 score=-0.382855217928904
ExonExpressionAdditive AT1G11310.tu14 3803757..3804111 score=0.972407933891538
ExonExpressionAdditive AT1G11310.tu5 3801924..3801961 score=-0.384170269521764
ExonExpressionAdditive AT1G11310.tu8 3802376..3802417 score=-0.711569323119967
ExonExpressionAdditive AT1G11310.tu9 3802636..3802674 score=-0.628618489586603
ExonExpressionAdditive AT1G11320.tu1 3807162..3807308 score=-0.0151790283097123
ExonExpressionAdditive AT1G11330.tu2 3811818..3811857 score=-0.712036102588586
ExonExpressionAdditive AT1G11330.tu3 3812006..3812140 score=0.988230806568692
ExonExpressionAdditive AT1G11330.tu4 3812274..3812345 score=-0.21168550916168
ExonExpressionAdditive AT1G11330.tu7 3813106..3813542 score=-0.241845542529745
ExonExpressionAdditive AT1G11340.tu1 3814123..3814367 score=-0.327824826327501
ExonExpressionAdditive AT1G11340.tu3 3814769..3814840 score=-0.458113857300898
ExonExpressionAdditive AT1G11340.tu5 3815499..3815568 score=0.152868015862833
ExonExpressionAdditive AT1G11340.tu6 3815711..3815779 score=-0.174525890088399
ExonExpressionAdditive AT1G11350.tu1 3817605..3817889 score=0.282202935379476
ExonExpressionAdditive AT1G11350.tu3 3818389..3818424 score=0.0856328172547239
ExonExpressionAdditive AT1G11350.tu4 3818800..3818900 score=-0.0102031992617418
ExonExpressionAdditive AT1G11350.tu5 3819005..3819172 score=-0.832921102959342
ExonExpressionAdditive AT1G11350.tu6 3819316..3819352 score=-0.37013927552149
ExonExpressionAdditive AT1G11360.tu2 3821545..3821766 score=-0.0129202562403020
ExonExpressionAdditive AT1G11370.tu3 3830832..3830932 score=-0.332629735585174
ExonExpressionAdditive AT1G11380.tu3 3833340..3833415 score=0.38718373941921
ExonExpressionAdditive AT1G11390.tu1 3834488..3834830 score=-0.0771699595847844
ExonExpressionAdditive AT1G11390.tu3 3835420..3835630 score=0.686243247939846
ExonExpressionAdditive AT1G11390.tu5 3837300..3837589 score=-0.321163357372219
ExonExpressionAdditive AT1G11400.tu2 3837857..3837944 score=0.513799860967457
ExonExpressionAdditive AT1G11400.tu6 3839272..3839307 score=-0.372841421997156
ExonExpressionAdditive AT1G11400.tu7 3839416..3839560 score=-0.888238618507817
ExonExpressionAdditive AT1G11400.tu8 3839885..3840136 score=0.368816223034969
ExonExpressionAdditive AT1G11410.tu3 3842910..3843016 score=-0.109305793404150
ExonExpressionAdditive AT1G11410.tu4 3843387..3843595 score=0.127236944861384
ExonExpressionAdditive AT1G11410.tu6 3844036..3844354 score=0.116530215359893
ExonExpressionAdditive AT1G11420.tu2 3845420..3845459 score=0.0612222313289167
ExonExpressionAdditive AT1G11420.tu5 3846009..3846307 score=-0.639761692012445
ExonExpressionAdditive AT1G11430.tu3 3848610..3848646 score=0.0835859052116142
ExonExpressionAdditive AT1G11450.tu6 3854401..3854690 score=-1.40828433371925
ExonExpressionAdditive AT1G11450.tu7 3854916..3854983 score=-0.15011174489675
ExonExpressionAdditive AT1G11475.tu3 3863580..3863654 score=-0.240252084391002
ExonExpressionAdditive AT1G11480.tu4 3865341..3865415 score=0.235940367268707
ExonExpressionAdditive AT1G11480.tu7 3866660..3866947 score=-0.186199884120139
ExonExpressionAdditive AT1G11500.tu1 3870857..3870893 score=-0.0448969486676976
ExonExpressionAdditive AT1G11530.tu1 3874448..3874546 score=0.924063034573644
ExonExpressionAdditive AT1G11530.tu2 3874880..3874952 score=-0.703671024875694
ExonExpressionAdditive AT1G11540.tu1 3875491..3875740 score=-0.0928571170043491
ExonExpressionAdditive AT1G11540.tu2 3875881..3875990 score=0.70627611893983
ExonExpressionAdditive AT1G11540.tu3 3876141..3876243 score=-0.508472027585406
ExonExpressionAdditive AT1G11545.tu3 3879811..3879882 score=0.353086400995736
ExonExpressionAdditive AT1G11545.tu4 3880141..3880252 score=1.44370165177459
ExonExpressionAdditive AT1G11580.tu2 3889593..3889816 score=0.379199355744458
ExonExpressionAdditive AT1G11650.tu1 3914775..3915099 score=0.259657272565084
ExonExpressionAdditive AT1G11650.tu4 3917169..3917273 score=-0.0393791830705817
ExonExpressionAdditive AT1G11650.tu7 3917428..3917466 score=-0.167757303996771
ExonExpressionAdditive AT1G11660.tu10 3924247..3924468 score=-0.0952329503273429
ExonExpressionAdditive AT1G11660.tu2 3922375..3922517 score=-0.195108807058304
ExonExpressionAdditive AT1G11660.tu3 3922758..3922793 score=-0.375526645214235
ExonExpressionAdditive AT1G11660.tu6 3923202..3923277 score=-0.160774436396203
ExonExpressionAdditive AT1G11660.tu8 3923735..3923812 score=-0.737617755515864
ExonExpressionAdditive AT1G11660.tu9 3923989..3924061 score=0.392234440387536
ExonExpressionAdditive AT1G11670.tu1 3928165..3928553 score=-0.241353567842806
ExonExpressionAdditive AT1G11670.tu2 3928723..3928758 score=0.343931937576988
ExonExpressionAdditive AT1G11670.tu3 3928903..3928973 score=-0.684636306784896
ExonExpressionAdditive AT1G11670.tu4 3929126..3929302 score=-0.429521137113412
ExonExpressionAdditive AT1G11670.tu7 3931170..3931422 score=1.23922299249829
ExonExpressionAdditive AT1G11680.tu1 3938525..3938562 score=-0.115440409922631
ExonExpressionAdditive AT1G11680.tu2 3938988..3939355 score=-0.525645070231702
ExonExpressionAdditive AT1G11720.tu10 3955804..3955913 score=0.306083515281852
ExonExpressionAdditive AT1G11720.tu11 3956066..3956172 score=-0.130044243059209
ExonExpressionAdditive AT1G11720.tu12 3956320..3956357 score=-0.173549107517543
ExonExpressionAdditive AT1G11720.tu13 3956495..3956576 score=-0.193087448401275
ExonExpressionAdditive AT1G11720.tu14 3956717..3956973 score=0.101176091462044
ExonExpressionAdditive AT1G11720.tu2 3953741..3953913 score=0.733370878242767
ExonExpressionAdditive AT1G11720.tu3 3954164..3954286 score=0.0126749981080754
ExonExpressionAdditive AT1G11720.tu4 3954470..3954565 score=0.185542835657980
ExonExpressionAdditive AT1G11720.tu7 3955086..3955123 score=-0.588728673950725
ExonExpressionAdditive AT1G11720.tu8 3955308..3955376 score=-1.56093423365843
ExonExpressionAdditive AT1G11720.tu9 3955601..3955674 score=-0.487606420746066
ExonExpressionAdditive AT1G11730.tu10 3959685..3959759 score=-0.192264315416150
ExonExpressionAdditive AT1G11730.tu11 3959972..3960075 score=-0.175223116600817
ExonExpressionAdditive AT1G11730.tu2 3958185..3958224 score=0.948496232001291
ExonExpressionAdditive AT1G11730.tu4 3958455..3958604 score=-0.317673397188958
ExonExpressionAdditive AT1G11730.tu6 3958903..3958938 score=0.266010265561141
ExonExpressionAdditive AT1G11730.tu7 3959066..3959138 score=-0.153499451329812
ExonExpressionAdditive AT1G11730.tu9 3959460..3959494 score=-0.33046957978606
ExonExpressionAdditive AT1G11740.tu1 3963415..3963517 score=2.33288979739439
ExonExpressionAdditive AT1G11740.tu3 3964907..3965187 score=-0.751142378760657
ExonExpressionAdditive AT1G11750.tu1 3967468..3967649 score=-0.140775155656761
ExonExpressionAdditive AT1G11750.tu4 3968391..3968501 score=0.298250220708636
ExonExpressionAdditive AT1G11750.tu6 3968797..3968870 score=0.186921482570174
ExonExpressionAdditive AT1G11750.tu8 3969233..3969269 score=0.590124405997234
ExonExpressionAdditive AT1G11750.tu9 3969484..3969632 score=-0.0182169030259870
ExonExpressionAdditive AT1G11755.tu1 3969855..3969926 score=0.189525237269906
ExonExpressionAdditive AT1G11755.tu3 3970393..3970462 score=0.309532526373827
ExonExpressionAdditive AT1G11755.tu4 3970610..3970719 score=-0.644400875022698
ExonExpressionAdditive AT1G11755.tu8 3971619..3971799 score=0.266040016109202
ExonExpressionAdditive AT1G11780.tu2 3977895..3977963 score=0.121027039947576
ExonExpressionAdditive AT1G11780.tu4 3978250..3978323 score=-0.240553443852801
ExonExpressionAdditive AT1G11780.tu5 3978470..3978725 score=0.332706280779676
ExonExpressionAdditive AT1G11780.tu6 3978844..3978909 score=0.116114248766743
ExonExpressionAdditive AT1G11780.tu7 3979093..3979168 score=-0.479692746342102
ExonExpressionAdditive AT1G11790.tu11 3984750..3984788 score=0.423650895266908
ExonExpressionAdditive AT1G11790.tu12 3984894..3985114 score=-0.182560357416453
ExonExpressionAdditive AT1G11790.tu3 3983345..3983415 score=-0.188765612575519
ExonExpressionAdditive AT1G11790.tu4 3983600..3983703 score=0.0865977370467815
ExonExpressionAdditive AT1G11790.tu6 3984000..3984037 score=0.00769489468383705
ExonExpressionAdditive AT1G11800.tu2 3986232..3986268 score=0.0279223193362212
ExonExpressionAdditive AT1G11800.tu3 3986410..3986479 score=-0.864551009451416
ExonExpressionAdditive AT1G11820.tu1 3991140..3991249 score=0.901239341839872
ExonExpressionAdditive AT1G11820.tu4 3993305..3993504 score=0.282191705484790
ExonExpressionAdditive AT1G11840.tu1 3995265..3995338 score=-1.00432935538858
ExonExpressionAdditive AT1G11840.tu11 3996613..3996760 score=1.67631971572521
ExonExpressionAdditive AT1G11840.tu13 3997056..3997093 score=0.628852859856209
ExonExpressionAdditive AT1G11840.tu15 3997306..3997345 score=0.00360588381247969
ExonExpressionAdditive AT1G11840.tu8 3996055..3996095 score=0.211060386815040
ExonExpressionAdditive AT1G11840.tu9 3996238..3996276 score=-1.02111322215006
ExonExpressionAdditive AT1G11860.tu2 4001302..4001339 score=0.324691826117716
ExonExpressionAdditive AT1G11860.tu5 4002475..4002545 score=-0.893439694859339
ExonExpressionAdditive AT1G11870.tu1 4003894..4004042 score=0.548698360770567
ExonExpressionAdditive AT1G11870.tu3 4004187..4004296 score=-0.809112463072745
ExonExpressionAdditive AT1G11870.tu5 4004734..4004808 score=3.06992560323109
ExonExpressionAdditive AT1G11870.tu6 4004983..4005021 score=-1.31157554844057
ExonExpressionAdditive AT1G11870.tu7 4005348..4005465 score=-1.17319271974454
ExonExpressionAdditive AT1G11870.tu8 4005656..4005723 score=-1.07454262887035
ExonExpressionAdditive AT1G11870.tu9 4005909..4005945 score=-1.2145848878291
ExonExpressionAdditive AT1G11880.tu2 4008187..4008298 score=0.894568577978576
ExonExpressionAdditive AT1G11880.tu3 4008439..4008593 score=-1.08454789440915
ExonExpressionAdditive AT1G11880.tu4 4008752..4008869 score=-0.119381636628236
ExonExpressionAdditive AT1G11880.tu5 4009315..4009430 score=0.243779003831799
ExonExpressionAdditive AT1G11880.tu6 4009605..4009642 score=-0.160276946359587
ExonExpressionAdditive AT1G11890.tu1 4010813..4010852 score=0.58428010108615
ExonExpressionAdditive AT1G11890.tu2 4011533..4011645 score=0.451100848633948
ExonExpressionAdditive AT1G11890.tu4 4012227..4012343 score=-0.525810768279288
ExonExpressionAdditive AT1G11900.tu2 4014610..4014649 score=0.228373773592615
ExonExpressionAdditive AT1G11910.tu10 4018960..4018995 score=-0.0709849482268876
ExonExpressionAdditive AT1G11910.tu11 4019100..4019172 score=1.35915514225734
ExonExpressionAdditive AT1G11910.tu13 4019576..4019836 score=0.0355417916247809
ExonExpressionAdditive AT1G11910.tu14 4020898..4020932 score=-0.0422070064723719
ExonExpressionAdditive AT1G11910.tu2 4017323..4017360 score=-0.398743939426724
ExonExpressionAdditive AT1G11910.tu3 4017469..4017506 score=0.233849680873677
ExonExpressionAdditive AT1G11910.tu4 4017697..4017768 score=-0.0580200011814733
ExonExpressionAdditive AT1G11910.tu9 4018704..4018785 score=-1.22113189207857
ExonExpressionAdditive AT1G11915.tu3 4022958..4023061 score=-0.196163137625504
ExonExpressionAdditive AT1G11920.tu2 4024019..4024056 score=0.675330529365096
ExonExpressionAdditive AT1G11930.tu2 4029129..4029163 score=-0.277901043149415
ExonExpressionAdditive AT1G11930.tu4 4029633..4029667 score=0.197853476151656
ExonExpressionAdditive AT1G11930.tu5 4029840..4029916 score=0.240860190019074
ExonExpressionAdditive AT1G11930.tu6 4030056..4030091 score=0.968939448588457
ExonExpressionAdditive AT1G11930.tu8 4030250..4030429 score=0.117609359685658
ExonExpressionAdditive AT1G11940.tu1 4031746..4031889 score=-0.776725039344712
ExonExpressionAdditive AT1G11940.tu2 4032046..4032112 score=-0.615158712824882
ExonExpressionAdditive AT1G11940.tu3 4032259..4032300 score=-0.24449988070495
ExonExpressionAdditive AT1G11940.tu9 4033484..4033559 score=0.552846424887784
ExonExpressionAdditive AT1G11950.tu1 4034693..4034797 score=0.215015797496465
ExonExpressionAdditive AT1G11950.tu10 4037393..4037427 score=0.551955159952251
ExonExpressionAdditive AT1G11950.tu11 4037611..4037647 score=0.418802776178003
ExonExpressionAdditive AT1G11950.tu12 4037784..4038259 score=-0.59880388723009
ExonExpressionAdditive AT1G11950.tu2 4034949..4034985 score=0.380251671465611
ExonExpressionAdditive AT1G11950.tu5 4035473..4035609 score=0.0253037228301595
ExonExpressionAdditive AT1G11950.tu6 4035856..4036031 score=0.3191008100893
ExonExpressionAdditive AT1G11950.tu9 4037165..4037239 score=0.818818053027351
ExonExpressionAdditive AT1G11960.tu10 4042202..4042238 score=0.00850157211423342
ExonExpressionAdditive AT1G11960.tu11 4042377..4042484 score=0.406604581722691
ExonExpressionAdditive AT1G11960.tu12 4042597..4042706 score=-0.00695163318577664
ExonExpressionAdditive AT1G11960.tu13 4042924..4043183 score=0.522984964467915
ExonExpressionAdditive AT1G11960.tu14 4043776..4043811 score=-0.318457790802791
ExonExpressionAdditive AT1G11960.tu2 4039814..4040090 score=-0.418740653936002
ExonExpressionAdditive AT1G11960.tu3 4040275..4040377 score=-0.739380395812732
ExonExpressionAdditive AT1G11960.tu4 4040674..4040895 score=1.08694547704813
ExonExpressionAdditive AT1G11960.tu5 4041081..4041283 score=-0.460685142242928
ExonExpressionAdditive AT1G11960.tu7 4041563..4041634 score=0.549376045378747
ExonExpressionAdditive AT1G11960.tu9 4042057..4042095 score=-0.20481513152009
ExonExpressionAdditive AT1G11990.tu1 4046333..4046511 score=0.0400373875666276
ExonExpressionAdditive AT1G11990.tu11 4048760..4049026 score=0.459561901506787
ExonExpressionAdditive AT1G11990.tu2 4046669..4046772 score=0.401416585329583
ExonExpressionAdditive AT1G11990.tu3 4047058..4047094 score=-1.38790960993414
ExonExpressionAdditive AT1G11990.tu4 4047230..4047303 score=-0.243332702974008
ExonExpressionAdditive AT1G11990.tu5 4047453..4047520 score=0.00874370768436415
ExonExpressionAdditive AT1G11990.tu7 4047888..4047924 score=-0.773280956475095
ExonExpressionAdditive AT1G11990.tu9 4048182..4048295 score=0.126387092944655
ExonExpressionAdditive AT1G12000.tu1 4050066..4050207 score=-0.321059302527766
ExonExpressionAdditive AT1G12000.tu10 4052061..4052099 score=0.075562901458237
ExonExpressionAdditive AT1G12000.tu14 4052919..4053019 score=0.332599180673302
ExonExpressionAdditive AT1G12000.tu15 4053231..4053267 score=-0.177370095797055
ExonExpressionAdditive AT1G12000.tu16 4053553..4053803 score=0.0552897982281135
ExonExpressionAdditive AT1G12000.tu4 4050603..4050637 score=0.311898271039632
ExonExpressionAdditive AT1G12000.tu5 4050816..4050850 score=0.517540679881367
ExonExpressionAdditive AT1G12000.tu6 4051027..4051060 score=-0.0916375176946653
ExonExpressionAdditive AT1G12000.tu7 4051252..4051360 score=0.187782830915292
ExonExpressionAdditive AT1G12010.tu1 4056292..4056361 score=-0.359640083055354
ExonExpressionAdditive AT1G12010.tu2 4056566..4056747 score=-0.230752705914657
ExonExpressionAdditive AT1G12050.tu1 4072757..4073073 score=0.611120549975192
ExonExpressionAdditive AT1G12050.tu12 4075340..4075407 score=1.08107828632661
ExonExpressionAdditive AT1G12050.tu13 4075526..4075599 score=0.188990862797579
ExonExpressionAdditive AT1G12050.tu15 4075950..4076173 score=-1.51973139891498
ExonExpressionAdditive AT1G12050.tu4 4073829..4073870 score=0.524712968873478
ExonExpressionAdditive AT1G12050.tu6 4074346..4074386 score=0.0863152475798882
ExonExpressionAdditive AT1G12050.tu7 4074545..4074615 score=-0.41973947881602
ExonExpressionAdditive AT1G12050.tu8 4074717..4074750 score=-0.0211355657186746
ExonExpressionAdditive AT1G12070.tu2 4079173..4079244 score=0.0550960839352042
ExonExpressionAdditive AT1G12070.tu4 4079777..4079817 score=-0.101876796529748
ExonExpressionAdditive AT1G12110.tu1 4105227..4105419 score=-0.563829635768418
ExonExpressionAdditive AT1G12110.tu2 4105636..4105778 score=-0.111600855424930
ExonExpressionAdditive AT1G12110.tu4 4106167..4106644 score=0.00078777383714933
ExonExpressionAdditive AT1G12120.tu2 4116369..4116476 score=-0.362732710328284
ExonExpressionAdditive AT1G12120.tu3 4117297..4117513 score=-0.585479497191755
ExonExpressionAdditive AT1G12130.tu3 4119842..4119913 score=0.836338160663933
ExonExpressionAdditive AT1G12130.tu4 4120061..4120241 score=-0.462105007050278
ExonExpressionAdditive AT1G12140.tu5 4122672..4122849 score=-0.00850492759749344
ExonExpressionAdditive AT1G12150.tu2 4125184..4125291 score=-0.0160630397911573
ExonExpressionAdditive AT1G12160.tu4 4127079..4127285 score=0.68000797775563
ExonExpressionAdditive AT1G12180.tu1 4130438..4130470 score=-0.807656949450126
ExonExpressionAdditive AT1G12200.tu3 4138629..4138704 score=-0.453262276650012
ExonExpressionAdditive AT1G12200.tu5 4139078..4139149 score=-0.226282442003971
ExonExpressionAdditive AT1G12200.tu6 4139350..4139460 score=0.108929216604451
ExonExpressionAdditive AT1G12200.tu7 4139629..4139976 score=-0.7168628445171
ExonExpressionAdditive AT1G12230.tu2 4148211..4148281 score=0.216948735651419
ExonExpressionAdditive AT1G12230.tu4 4149077..4149114 score=-0.255562046384652
ExonExpressionAdditive AT1G12230.tu5 4149253..4149287 score=-1.58390940226602
ExonExpressionAdditive AT1G12230.tu6 4149437..4149475 score=0.602180967903226
ExonExpressionAdditive AT1G12240.tu1 4153642..4154047 score=-0.427526026940119
ExonExpressionAdditive AT1G12240.tu3 4155148..4155255 score=-0.308430604328475
ExonExpressionAdditive AT1G12240.tu5 4156575..4156880 score=1.25122242039581
ExonExpressionAdditive AT1G12240.tu7 4157237..4157562 score=-0.570714687779557
ExonExpressionAdditive AT1G12244.tu2 4158123..4158195 score=-0.28662685894586
ExonExpressionAdditive AT1G12244.tu3 4158374..4158409 score=0.0894519708448818
ExonExpressionAdditive AT1G12250.tu1 4159283..4159391 score=-0.559448546733224
ExonExpressionAdditive AT1G12250.tu3 4159572..4159717 score=0.346767067583194
ExonExpressionAdditive AT1G12250.tu5 4160074..4160111 score=-0.108664754236346
ExonExpressionAdditive AT1G12250.tu7 4160852..4160925 score=0.82046681355554
ExonExpressionAdditive AT1G12260.tu2 4163963..4164074 score=-1.16010093764389
ExonExpressionAdditive AT1G12260.tu3 4164385..4164471 score=0.0842373050375709
ExonExpressionAdditive AT1G12270.tu2 4173116..4173365 score=-0.272739865858762
ExonExpressionAdditive AT1G12270.tu3 4173555..4173592 score=0.412407472950678
ExonExpressionAdditive AT1G12270.tu4 4173773..4173919 score=0.297420242960426
ExonExpressionAdditive AT1G12270.tu7 4174505..4174690 score=0.374862498938763
ExonExpressionAdditive AT1G12330.tu3 4196312..4196536 score=-0.87739743729427
ExonExpressionAdditive AT1G12350.tu2 4198891..4198962 score=1.13477454864054
ExonExpressionAdditive AT1G12360.tu1 4200866..4201197 score=0.182355457210055
ExonExpressionAdditive AT1G12360.tu12 4203881..4203912 score=-1.31726790279986
ExonExpressionAdditive AT1G12360.tu13 4204183..4204218 score=0.319510266915095
ExonExpressionAdditive AT1G12360.tu15 4204722..4204756 score=-0.177661601756652
ExonExpressionAdditive AT1G12360.tu18 4205248..4205396 score=0.266513502806454
ExonExpressionAdditive AT1G12360.tu19 4205697..4205735 score=0.461859318007583
ExonExpressionAdditive AT1G12360.tu2 4201942..4201978 score=-0.508290542094331
ExonExpressionAdditive AT1G12360.tu20 4205884..4205956 score=0.563925715237054
ExonExpressionAdditive AT1G12360.tu21 4206103..4206320 score=0.128510469020252
ExonExpressionAdditive AT1G12360.tu4 4202295..4202332 score=-0.546881361907122
ExonExpressionAdditive AT1G12360.tu8 4202960..4203071 score=-0.427701462913408
ExonExpressionAdditive AT1G12360.tu9 4203212..4203320 score=0.473057813021658
ExonExpressionAdditive AT1G12370.tu10 4208038..4208290 score=0.364882067597719
ExonExpressionAdditive AT1G12370.tu2 4206440..4206617 score=-0.851258549795874
ExonExpressionAdditive AT1G12370.tu4 4206948..4206981 score=-0.0802690804715407
ExonExpressionAdditive AT1G12370.tu8 4207382..4207488 score=1.50081639069712
ExonExpressionAdditive AT1G12370.tu9 4207669..4207851 score=0.371067664123696
ExonExpressionAdditive AT1G12410.tu1 4223018..4223105 score=0.285009923832927
ExonExpressionAdditive AT1G12410.tu3 4223384..4223420 score=0.316396556208491
ExonExpressionAdditive AT1G12410.tu4 4223818..4223854 score=0.429643706825434
ExonExpressionAdditive AT1G12410.tu5 4223996..4224103 score=-0.939979652414553
ExonExpressionAdditive AT1G12410.tu8 4224619..4224654 score=-0.0401229877580314
ExonExpressionAdditive AT1G12420.tu2 4227135..4227171 score=0.527141654674875
ExonExpressionAdditive AT1G12420.tu5 4228194..4228230 score=-1.09731349460772
ExonExpressionAdditive AT1G12420.tu7 4228874..4229050 score=0.263696730081731
ExonExpressionAdditive AT1G12430.tu1 4233907..4234238 score=-0.175597548467379
ExonExpressionAdditive AT1G12430.tu10 4236140..4236213 score=-0.232757402964000
ExonExpressionAdditive AT1G12430.tu11 4236352..4236462 score=0.0719538558237311
ExonExpressionAdditive AT1G12430.tu13 4236930..4236995 score=-0.0224357681124326
ExonExpressionAdditive AT1G12430.tu14 4237173..4237287 score=-0.209703645725850
ExonExpressionAdditive AT1G12430.tu15 4237395..4237755 score=-0.225820529592242
ExonExpressionAdditive AT1G12430.tu16 4237893..4237968 score=1.00681649308064
ExonExpressionAdditive AT1G12430.tu18 4238371..4238704 score=0.144520841227279
ExonExpressionAdditive AT1G12430.tu2 4234391..4234459 score=0.849143286246848
ExonExpressionAdditive AT1G12430.tu3 4234565..4234668 score=-0.561240326505958
ExonExpressionAdditive AT1G12430.tu4 4234798..4234906 score=-0.355174729689255
ExonExpressionAdditive AT1G12430.tu5 4235021..4235055 score=0.910928453126287
ExonExpressionAdditive AT1G12430.tu6 4235250..4235326 score=-0.131147144113246
ExonExpressionAdditive AT1G12430.tu7 4235443..4235555 score=0.437231921200147
ExonExpressionAdditive AT1G12430.tu9 4235892..4235998 score=-0.592663311372198
ExonExpressionAdditive AT1G12440.tu3 4242821..4242929 score=0.252230934700549
ExonExpressionAdditive AT1G12450.tu2 4244952..4245146 score=-0.502749037437372
ExonExpressionAdditive AT1G12470.tu1 4251362..4251434 score=0.165688560077192
ExonExpressionAdditive AT1G12470.tu13 4254388..4254494 score=-0.518018745745755
ExonExpressionAdditive AT1G12470.tu14 4254715..4254751 score=0.00371325963189945
ExonExpressionAdditive AT1G12470.tu16 4255074..4255147 score=0.0372715272258307
ExonExpressionAdditive AT1G12470.tu17 4255283..4255317 score=0.557570306878967
ExonExpressionAdditive AT1G12470.tu18 4255605..4255711 score=0.0749678890871138
ExonExpressionAdditive AT1G12470.tu19 4256022..4256091 score=-0.474634873450733
ExonExpressionAdditive AT1G12470.tu2 4251641..4251784 score=-0.206771040733173
ExonExpressionAdditive AT1G12470.tu20 4256243..4256352 score=-0.121825885856635
ExonExpressionAdditive AT1G12470.tu21 4256588..4256659 score=-0.247210298101936
ExonExpressionAdditive AT1G12470.tu22 4256833..4256905 score=0.279794076608592
ExonExpressionAdditive AT1G12470.tu23 4257016..4257196 score=0.146646647018018
ExonExpressionAdditive AT1G12470.tu3 4251967..4252003 score=-0.274220839898391
ExonExpressionAdditive AT1G12470.tu4 4252176..4252213 score=0.842937716101841
ExonExpressionAdditive AT1G12470.tu5 4252607..4252708 score=0.615162838143739
ExonExpressionAdditive AT1G12470.tu7 4252991..4253096 score=-0.162113624185106
ExonExpressionAdditive AT1G12470.tu8 4253270..4253341 score=-0.441150623913924
ExonExpressionAdditive AT1G12470.tu9 4253518..4253591 score=-0.483923274026431
ExonExpressionAdditive AT1G12480.tu1 4257386..4257735 score=0.317663152334224
ExonExpressionAdditive AT1G12520.tu3 4268171..4268241 score=-1.52610868486042
ExonExpressionAdditive AT1G12520.tu8 4268690..4268873 score=-0.413530056608236
ExonExpressionAdditive AT1G12530.tu3 4270670..4270708 score=-1.60387027272825
ExonExpressionAdditive AT1G12540.tu1 4273127..4273230 score=0.7555539023945
ExonExpressionAdditive AT1G12560.tu1 4276577..4276653 score=-1.60852362886179
ExonExpressionAdditive AT1G12570.tu1 4278079..4278183 score=0.0440825549107853
ExonExpressionAdditive AT1G12570.tu3 4279599..4279810 score=-1.13202453479114
ExonExpressionAdditive AT1G12570.tu4 4280282..4280574 score=0.448071082442445
ExonExpressionAdditive AT1G12580.tu1 4282917..4282953 score=-0.815258065236325
ExonExpressionAdditive AT1G12580.tu3 4284325..4284585 score=0.452263963469777
ExonExpressionAdditive AT1G12580.tu4 4284772..4285130 score=-0.631564592051341
ExonExpressionAdditive AT1G12580.tu5 4285399..4285777 score=0.363881785227048
ExonExpressionAdditive AT1G12600.tu1 4286294..4286562 score=-0.0423361335612413
ExonExpressionAdditive AT1G12600.tu2 4286853..4286889 score=-0.166497476328206
ExonExpressionAdditive AT1G12600.tu3 4287141..4287212 score=-0.265136197335034
ExonExpressionAdditive AT1G12600.tu4 4287380..4287531 score=0.849979429833313
ExonExpressionAdditive AT1G12600.tu5 4288039..4288143 score=-0.682035658843184
ExonExpressionAdditive AT1G12600.tu7 4288727..4288799 score=0.751410793558024
ExonExpressionAdditive AT1G12650.tu11 4307260..4307292 score=-0.516682877452659
ExonExpressionAdditive AT1G12650.tu13 4307602..4307638 score=1.68904497252485
ExonExpressionAdditive AT1G12650.tu2 4305961..4305999 score=-0.0687228721663232
ExonExpressionAdditive AT1G12650.tu6 4306395..4306429 score=0.205104920827670
ExonExpressionAdditive AT1G12680.tu2 4320651..4320840 score=0.190176400396644
ExonExpressionAdditive AT1G12680.tu4 4322773..4322843 score=0.30846558670583
ExonExpressionAdditive AT1G12700.tu2 4323769..4324014 score=0.595898096954431
ExonExpressionAdditive AT1G12700.tu3 4324196..4324232 score=-0.601145808318896
ExonExpressionAdditive AT1G12710.tu2 4327804..4327839 score=0.063167063188353
ExonExpressionAdditive AT1G12730.tu1 4334646..4334795 score=-0.0415536505744511
ExonExpressionAdditive AT1G12730.tu11 4336726..4336832 score=-0.156220600150390
ExonExpressionAdditive AT1G12730.tu12 4336985..4337019 score=0.595045062616894
ExonExpressionAdditive AT1G12730.tu15 4337543..4337723 score=-0.272652322131665
ExonExpressionAdditive AT1G12730.tu3 4335095..4335126 score=0.122276982957883
ExonExpressionAdditive AT1G12730.tu7 4335753..4335861 score=-0.63231479171957
ExonExpressionAdditive AT1G12730.tu9 4336187..4336404 score=0.243998216553328
ExonExpressionAdditive AT1G12740.tu1 4342276..4342611 score=-0.884931760060567
ExonExpressionAdditive AT1G12740.tu2 4342747..4342961 score=-0.38274571315562
ExonExpressionAdditive AT1G12740.tu3 4343173..4343244 score=0.443132119915829
ExonExpressionAdditive AT1G12740.tu4 4343386..4343578 score=1.24600148237331
ExonExpressionAdditive AT1G12740.tu7 4344090..4344129 score=-0.418525381282539
ExonExpressionAdditive AT1G12740.tu8 4344266..4344339 score=-0.75970695321766
ExonExpressionAdditive AT1G12740.tu9 4344527..4344821 score=-0.0674763810359709
ExonExpressionAdditive AT1G12750.tu3 4345574..4345676 score=-0.382102099423657
ExonExpressionAdditive AT1G12750.tu4 4345820..4345933 score=0.323374778923301
ExonExpressionAdditive AT1G12750.tu5 4346488..4346662 score=0.514801708362591
ExonExpressionAdditive AT1G12750.tu7 4347433..4347505 score=0.548360553103807
ExonExpressionAdditive AT1G12760.tu1 4348597..4348739 score=-0.614395453555382
ExonExpressionAdditive AT1G12760.tu4 4349674..4349748 score=-1.09008789581181
ExonExpressionAdditive AT1G12760.tu6 4350066..4350168 score=0.214292049255766
ExonExpressionAdditive AT1G12770.tu1 4351070..4351111 score=0.450700447084950
ExonExpressionAdditive AT1G12780.tu1 4356014..4356163 score=0.485255089505608
ExonExpressionAdditive AT1G12790.tu2 4359587..4359625 score=0.0859813499464787
ExonExpressionAdditive AT1G12790.tu3 4359931..4359962 score=0.523581515671392
ExonExpressionAdditive AT1G12790.tu6 4360381..4360452 score=0.239371189361245
ExonExpressionAdditive AT1G12790.tu8 4360750..4360817 score=0.501637218078224
ExonExpressionAdditive AT1G12790.tu9 4361159..4361234 score=-0.397057142080078
ExonExpressionAdditive AT1G12800.tu1 4361551..4361831 score=0.441080858391057
ExonExpressionAdditive AT1G12800.tu10 4363710..4363780 score=0.196796964904714
ExonExpressionAdditive AT1G12800.tu11 4363934..4364005 score=0.285573872418696
ExonExpressionAdditive AT1G12800.tu12 4364188..4364738 score=-0.580626340895867
ExonExpressionAdditive AT1G12800.tu13 4365013..4365303 score=-0.0279707961868980
ExonExpressionAdditive AT1G12800.tu3 4362183..4362257 score=1.16534209554098
ExonExpressionAdditive AT1G12800.tu4 4362361..4362392 score=-0.527605193373106
ExonExpressionAdditive AT1G12800.tu6 4362682..4362755 score=-0.218047115440838
ExonExpressionAdditive AT1G12800.tu8 4363176..4363400 score=-0.572573005269394
ExonExpressionAdditive AT1G12800.tu9 4363561..4363601 score=-0.00563831626676371
ExonExpressionAdditive AT1G12810.tu1 4367302..4367338 score=0.180191374673412
ExonExpressionAdditive AT1G12820.tu4 4371101..4371136 score=-0.236724244635154
ExonExpressionAdditive AT1G12840.tu1 4375505..4375652 score=0.0504454697408696
ExonExpressionAdditive AT1G12840.tu11 4378127..4378409 score=0.886605192945233
ExonExpressionAdditive AT1G12840.tu3 4375983..4376083 score=-0.304166758656702
ExonExpressionAdditive AT1G12840.tu6 4376813..4376886 score=-0.133307355365793
ExonExpressionAdditive AT1G12840.tu9 4377550..4377585 score=-0.960411844293943
ExonExpressionAdditive AT1G12860.tu3 4385752..4385900 score=-0.519903112724614
ExonExpressionAdditive AT1G12880.tu2 4390273..4390304 score=-1.05438142802809
ExonExpressionAdditive AT1G12880.tu4 4390683..4390722 score=0.268590944168934
ExonExpressionAdditive AT1G12900.tu3 4393249..4393392 score=0.817270320948997
ExonExpressionAdditive AT1G12900.tu5 4393550..4393797 score=-0.538027754973547
ExonExpressionAdditive AT1G12900.tu7 4394285..4394359 score=0.347197094334937
ExonExpressionAdditive AT1G12930.tu1 4398436..4398800 score=1.16882832226102
ExonExpressionAdditive AT1G12930.tu10 4401332..4401402 score=0.8001738514503
ExonExpressionAdditive AT1G12930.tu11 4401617..4401654 score=-0.489699825183328
ExonExpressionAdditive AT1G12930.tu12 4401795..4401870 score=0.134564626229257
ExonExpressionAdditive AT1G12930.tu13 4402172..4402209 score=-0.837150572005138
ExonExpressionAdditive AT1G12930.tu15 4403107..4403181 score=0.371866890257738
ExonExpressionAdditive AT1G12930.tu17 4403777..4403813 score=-0.785464649330328
ExonExpressionAdditive AT1G12930.tu2 4398928..4398999 score=-0.387033304597451
ExonExpressionAdditive AT1G12930.tu21 4404639..4404710 score=1.03674219847485
ExonExpressionAdditive AT1G12930.tu22 4404879..4404948 score=-0.238882591680755
ExonExpressionAdditive AT1G12930.tu24 4405325..4405503 score=0.476575076076518
ExonExpressionAdditive AT1G12930.tu3 4399148..4399221 score=-1.04405611346295
ExonExpressionAdditive AT1G12930.tu4 4399379..4399414 score=-0.742113451076123
ExonExpressionAdditive AT1G12930.tu5 4399565..4399699 score=-0.0102465536146698
ExonExpressionAdditive AT1G12930.tu6 4399923..4399960 score=-0.704217244574646
ExonExpressionAdditive AT1G12930.tu7 4400184..4400220 score=-0.559797106400892
ExonExpressionAdditive AT1G12930.tu8 4400658..4400695 score=-0.0665354778878951
ExonExpressionAdditive AT1G12930.tu9 4401061..4401169 score=-0.397784011050166
ExonExpressionAdditive AT1G12950.tu5 4421651..4421832 score=-0.622860270068623
ExonExpressionAdditive AT1G12950.tu6 4421986..4422059 score=-0.362862598187340
ExonExpressionAdditive AT1G12950.tu8 4422423..4422612 score=0.139422853472486
ExonExpressionAdditive AT1G12970.tu2 4424786..4424823 score=-0.445444115087358
ExonExpressionAdditive AT1G12990.tu1 4433643..4434027 score=0.217544196703356
ExonExpressionAdditive AT1G13000.tu1 4436198..4436444 score=-0.0466310990770394
ExonExpressionAdditive AT1G13000.tu11 4438207..4438312 score=0.560415015683883
ExonExpressionAdditive AT1G13000.tu12 4438486..4438518 score=0.176755125150717
ExonExpressionAdditive AT1G13000.tu13 4438666..4438741 score=0.443975320167074
ExonExpressionAdditive AT1G13000.tu14 4439145..4439325 score=-0.104369046127613
ExonExpressionAdditive AT1G13000.tu4 4436896..4436932 score=-1.07875128457435
ExonExpressionAdditive AT1G13000.tu6 4437227..4437297 score=-0.850719488153244
ExonExpressionAdditive AT1G13000.tu7 4437447..4437486 score=0.788008349939338
ExonExpressionAdditive AT1G13000.tu8 4437629..4437701 score=0.431460973139121
ExonExpressionAdditive AT1G13000.tu9 4437848..4437884 score=-0.417186638397372
ExonExpressionAdditive AT1G13020.tu1 4440578..4440880 score=0.0443474620741494
ExonExpressionAdditive AT1G13030.tu1 4444115..4444410 score=0.3529435058432
ExonExpressionAdditive AT1G13030.tu10 4446370..4446439 score=0.115725811979168
ExonExpressionAdditive AT1G13030.tu11 4446577..4446814 score=0.0602528337588805
ExonExpressionAdditive AT1G13030.tu13 4447090..4447355 score=-0.309993434078262
ExonExpressionAdditive AT1G13030.tu2 4444599..4444669 score=0.445902997123203
ExonExpressionAdditive AT1G13030.tu3 4444816..4444923 score=-0.135118620658686
ExonExpressionAdditive AT1G13030.tu4 4445077..4445112 score=-0.398050641234889
ExonExpressionAdditive AT1G13030.tu5 4445235..4445338 score=0.00171496681505178
ExonExpressionAdditive AT1G13030.tu7 4445620..4445761 score=-0.154578487010896
ExonExpressionAdditive AT1G13030.tu8 4445953..4445989 score=0.38971101225072
ExonExpressionAdditive AT1G13060.tu1 4452258..4452338 score=0.196281217558346
ExonExpressionAdditive AT1G13060.tu2 4452617..4452687 score=0.380181578391198
ExonExpressionAdditive AT1G13060.tu3 4452894..4452935 score=-0.563504265037072
ExonExpressionAdditive AT1G13080.tu2 4459248..4459541 score=-0.022762661069878
ExonExpressionAdditive AT1G13080.tu3 4459574..4459607 score=-0.194408466333321
ExonExpressionAdditive AT1G13080.tu4 4459679..4459992 score=1.30181389612391
ExonExpressionAdditive AT1G13110.tu2 4468235..4468895 score=0.150343969758158
ExonExpressionAdditive AT1G13120.tu1 4469182..4469535 score=-0.517619863290858
ExonExpressionAdditive AT1G13120.tu10 4471756..4471791 score=0.357230366260121
ExonExpressionAdditive AT1G13120.tu11 4472003..4472038 score=0.204526204249846
ExonExpressionAdditive AT1G13120.tu12 4472220..4472332 score=0.0559445574446279
ExonExpressionAdditive AT1G13120.tu13 4472521..4472596 score=0.755541263840112
ExonExpressionAdditive AT1G13120.tu14 4472776..4473092 score=-0.0908699119553718
ExonExpressionAdditive AT1G13120.tu2 4469700..4469812 score=-0.571847372665453
ExonExpressionAdditive AT1G13120.tu3 4469922..4469958 score=-1.11572758253553
ExonExpressionAdditive AT1G13120.tu4 4470099..4470133 score=-0.142362008990589
ExonExpressionAdditive AT1G13120.tu9 4471291..4471577 score=0.608094538745984
ExonExpressionAdditive AT1G13130.tu1 4474799..4475096 score=-0.267626014930669
ExonExpressionAdditive AT1G13130.tu2 4476430..4476612 score=-0.268078717425006
ExonExpressionAdditive AT1G13160.tu1 4484629..4484983 score=0.58713535830978
ExonExpressionAdditive AT1G13160.tu13 4487947..4488019 score=-0.374079390733283
ExonExpressionAdditive AT1G13160.tu14 4488162..4488524 score=0.680143717639677
ExonExpressionAdditive AT1G13160.tu4 4485685..4485761 score=0.498607913068993
ExonExpressionAdditive AT1G13160.tu5 4486005..4486077 score=-0.288290162488677
ExonExpressionAdditive AT1G13170.tu1 4488658..4488983 score=0.34973650780937
ExonExpressionAdditive AT1G13170.tu2 4489193..4489434 score=0.737925121821083
ExonExpressionAdditive AT1G13170.tu3 4489535..4489815 score=0.103156929115719
ExonExpressionAdditive AT1G13170.tu4 4490030..4490106 score=-0.128742986681710
ExonExpressionAdditive AT1G13170.tu5 4490353..4490754 score=-0.297404425490248
ExonExpressionAdditive AT1G13170.tu6 4490972..4491007 score=-0.690397990841137
ExonExpressionAdditive AT1G13170.tu7 4491291..4491609 score=-0.414669702703627
ExonExpressionAdditive AT1G13180.tu3 4496384..4496453 score=0.588263732911785
ExonExpressionAdditive AT1G13180.tu5 4496985..4497052 score=-0.093109453238621
ExonExpressionAdditive AT1G13180.tu6 4497551..4497587 score=-0.285575823936647
ExonExpressionAdditive AT1G13180.tu7 4497731..4497799 score=-0.731504645642646
ExonExpressionAdditive AT1G13180.tu9 4498122..4498425 score=0.225491822487223
ExonExpressionAdditive AT1G13190.tu1 4498918..4499031 score=0.382968761275888
ExonExpressionAdditive AT1G13195.tu3 4502525..4502560 score=-0.168131444381886
ExonExpressionAdditive AT1G13195.tu4 4502710..4502812 score=0.264652036798411
ExonExpressionAdditive AT1G13195.tu5 4503248..4503572 score=0.244269755763795
ExonExpressionAdditive AT1G13210.tu1 4509072..4509861 score=0.323629966271567
ExonExpressionAdditive AT1G13210.tu10 4512957..4513260 score=0.271269226757222
ExonExpressionAdditive AT1G13210.tu11 4513419..4513811 score=-0.288819291784466
ExonExpressionAdditive AT1G13210.tu2 4510040..4510151 score=-0.523760897067693
ExonExpressionAdditive AT1G13210.tu3 4510288..4510465 score=0.00768476345945073
ExonExpressionAdditive AT1G13210.tu4 4510638..4510775 score=-0.197206745804368
ExonExpressionAdditive AT1G13210.tu7 4511339..4511551 score=-0.374071229780257
ExonExpressionAdditive AT1G13210.tu8 4511692..4511727 score=-0.618865008924597
ExonExpressionAdditive AT1G13210.tu9 4511870..4512734 score=0.213500244294883
ExonExpressionAdditive AT1G13220.tu2 4516150..4516283 score=0.584715791873273
ExonExpressionAdditive AT1G13220.tu4 4516955..4517169 score=-0.032131365486057
ExonExpressionAdditive AT1G13220.tu5 4517307..4517474 score=0.804753250492675
ExonExpressionAdditive AT1G13230.tu1 4520634..4520855 score=-0.182905309744540
ExonExpressionAdditive AT1G13270.tu12 4547037..4547243 score=0.457542560987881
ExonExpressionAdditive AT1G13270.tu2 4544988..4545097 score=0.0435336067941741
ExonExpressionAdditive AT1G13270.tu4 4545562..4545674 score=-1.03390645898237
ExonExpressionAdditive AT1G13270.tu5 4545849..4545955 score=-0.495042227082012
ExonExpressionAdditive AT1G13270.tu7 4546237..4546268 score=0.731677236433856
ExonExpressionAdditive AT1G13300.tu2 4557305..4557523 score=0.109691696562038
ExonExpressionAdditive AT1G13300.tu3 4557754..4557898 score=-0.473295383344727
ExonExpressionAdditive AT1G13310.tu2 4561767..4561841 score=-0.222519418027371
ExonExpressionAdditive AT1G13310.tu3 4562023..4562132 score=-0.0215201646931691
ExonExpressionAdditive AT1G13310.tu4 4562242..4562280 score=0.643072819927597
ExonExpressionAdditive AT1G13320.tu11 4565476..4565542 score=-0.12515139371873
ExonExpressionAdditive AT1G13320.tu14 4566384..4566568 score=0.0321389474487350
ExonExpressionAdditive AT1G13320.tu15 4567090..4567324 score=-0.180495432028497
ExonExpressionAdditive AT1G13320.tu2 4563533..4563784 score=-0.340136270921175
ExonExpressionAdditive AT1G13320.tu6 4564139..4564211 score=0.160567682980623
ExonExpressionAdditive AT1G13330.tu1 4567967..4568003 score=-0.685751607383535
ExonExpressionAdditive AT1G13330.tu6 4569346..4569382 score=1.20275810915848
ExonExpressionAdditive AT1G13350.tu1 4572474..4572650 score=-0.518732045282071
ExonExpressionAdditive AT1G13350.tu10 4576263..4576472 score=0.465037755440265
ExonExpressionAdditive AT1G13350.tu3 4573300..4573470 score=-0.331554593319149
ExonExpressionAdditive AT1G13350.tu7 4574557..4574697 score=-0.652620447134146
ExonExpressionAdditive AT1G13350.tu8 4575162..4575231 score=-0.267292028607846
ExonExpressionAdditive AT1G13350.tu9 4575439..4575805 score=0.697057816142494
ExonExpressionAdditive AT1G13380.tu3 4590261..4590405 score=-0.273716819832274
ExonExpressionAdditive AT1G13390.tu1 4592524..4592678 score=-0.204794577704928
ExonExpressionAdditive AT1G13390.tu3 4593251..4593292 score=0.447506004337982
ExonExpressionAdditive AT1G13400.tu2 4597932..4597965 score=0.7295536869009
ExonExpressionAdditive AT1G13410.tu1 4601268..4601551 score=-0.0749043665091633
ExonExpressionAdditive AT1G13440.tu13 4610517..4610554 score=-0.339472223647935
ExonExpressionAdditive AT1G13440.tu2 4608710..4608751 score=-0.6377892679009
ExonExpressionAdditive AT1G13440.tu3 4608882..4608988 score=0.602156156510621
ExonExpressionAdditive AT1G13440.tu4 4609105..4609171 score=-0.771884551533316
ExonExpressionAdditive AT1G13450.tu1 4612959..4613177 score=0.00272853169431006
ExonExpressionAdditive AT1G13450.tu2 4613286..4613461 score=-0.442930146024265
ExonExpressionAdditive AT1G13450.tu3 4613757..4613869 score=-1.4123432307981
ExonExpressionAdditive AT1G13460.tu4 4617930..4618068 score=-0.996275126393967
ExonExpressionAdditive AT1G13530.tu3 4634934..4635073 score=-0.240499313127487
ExonExpressionAdditive AT1G13560.tu1 4638535..4638777 score=0.0355473931696558
ExonExpressionAdditive AT1G13560.tu19 4641604..4641641 score=-0.525122517899593
ExonExpressionAdditive AT1G13560.tu20 4641991..4642069 score=0.631305312055695
ExonExpressionAdditive AT1G13560.tu4 4639259..4639295 score=-0.612068293273005
ExonExpressionAdditive AT1G13570.tu1 4642597..4642740 score=-0.503519624108232
ExonExpressionAdditive AT1G13570.tu2 4642945..4643016 score=0.55984637961178
ExonExpressionAdditive AT1G13570.tu4 4644262..4644329 score=-0.735723614579863
ExonExpressionAdditive AT1G13580.tu2 4644902..4645005 score=0.109321981871671
ExonExpressionAdditive AT1G13580.tu3 4645150..4645260 score=-0.418299226206663
ExonExpressionAdditive AT1G13580.tu5 4645407..4645546 score=-0.0346327019161696
ExonExpressionAdditive AT1G13580.tu6 4645691..4645801 score=-0.186676446810890
ExonExpressionAdditive AT1G13580.tu7 4645945..4646120 score=0.212721722912410
ExonExpressionAdditive AT1G13580.tu8 4646701..4646807 score=0.076746867462956
ExonExpressionAdditive AT1G13605.tu1 4658573..4658607 score=0.921258691246041
ExonExpressionAdditive AT1G13610.tu1 4663965..4664040 score=0.0359682955656941
ExonExpressionAdditive AT1G13610.tu4 4664849..4665027 score=-0.376782955665246
ExonExpressionAdditive AT1G13630.tu2 4672502..4672786 score=-0.219721518550362
ExonExpressionAdditive AT1G13635.tu3 4675079..4675116 score=-0.801978850321034
ExonExpressionAdditive AT1G13635.tu4 4675263..4675333 score=0.295839722535970
ExonExpressionAdditive AT1G13640.tu2 4679597..4679663 score=1.23826994248509
ExonExpressionAdditive AT1G13680.tu1 4690685..4690788 score=0.559327257606437
ExonExpressionAdditive AT1G13680.tu2 4691248..4691321 score=0.250057852837448
ExonExpressionAdditive AT1G13680.tu5 4692348..4692485 score=-0.256592769711057
ExonExpressionAdditive AT1G13680.tu6 4692676..4692748 score=0.420684569003429
ExonExpressionAdditive AT1G13700.tu2 4695221..4695296 score=0.201833051921670
ExonExpressionAdditive AT1G13700.tu3 4695455..4695609 score=0.0672647659851976
ExonExpressionAdditive AT1G13730.tu1 4709843..4710033 score=-0.421771703058944
ExonExpressionAdditive AT1G13730.tu2 4710510..4710658 score=0.136563269180331
ExonExpressionAdditive AT1G13730.tu4 4711368..4711440 score=0.193719502414288
ExonExpressionAdditive AT1G13730.tu5 4711610..4711679 score=0.116321758760551
ExonExpressionAdditive AT1G13730.tu6 4711817..4711854 score=0.320288841128650
ExonExpressionAdditive AT1G13730.tu8 4712132..4712492 score=0.0980391015481514
ExonExpressionAdditive AT1G13750.tu1 4715407..4715760 score=-0.861997214774183
ExonExpressionAdditive AT1G13750.tu10 4717920..4718178 score=-0.39809107227364
ExonExpressionAdditive AT1G13750.tu2 4715912..4716302 score=0.136581018364883
ExonExpressionAdditive AT1G13750.tu3 4716468..4716583 score=1.39520113731568
ExonExpressionAdditive AT1G13750.tu4 4716735..4716815 score=0.335160952927106
ExonExpressionAdditive AT1G13750.tu5 4716925..4717109 score=1.06915867855754
ExonExpressionAdditive AT1G13750.tu7 4717409..4717480 score=-0.309958644735481
ExonExpressionAdditive AT1G13750.tu9 4717773..4717807 score=-0.601332795592879
ExonExpressionAdditive AT1G13770.tu1 4721687..4721799 score=0.00289629646369909
ExonExpressionAdditive AT1G13770.tu10 4723185..4723253 score=0.232491706068465
ExonExpressionAdditive AT1G13770.tu11 4723402..4723440 score=-0.121765091532536
ExonExpressionAdditive AT1G13770.tu12 4723600..4723716 score=1.28739889979329
ExonExpressionAdditive AT1G13770.tu14 4723957..4724106 score=0.049061489363049
ExonExpressionAdditive AT1G13770.tu15 4724242..4724462 score=-0.229358964946018
ExonExpressionAdditive AT1G13770.tu3 4722078..4722114 score=-1.07967243501170
ExonExpressionAdditive AT1G13770.tu6 4722499..4722535 score=0.343336600400551
ExonExpressionAdditive AT1G13770.tu7 4722677..4722716 score=0.196180311013951
ExonExpressionAdditive AT1G13770.tu9 4723006..4723038 score=-0.100601880794799
ExonExpressionAdditive AT1G13780.tu3 4725786..4725854 score=0.305787141507129
ExonExpressionAdditive AT1G13790.tu2 4728773..4728887 score=0.238882239880621
ExonExpressionAdditive AT1G13790.tu4 4729196..4729419 score=-0.207577917272056
ExonExpressionAdditive AT1G13790.tu5 4729703..4729851 score=-0.119393227903019
ExonExpressionAdditive AT1G13790.tu6 4730045..4730188 score=-0.430697258394245
ExonExpressionAdditive AT1G13820.tu1 4735596..4735777 score=0.220835535781197
ExonExpressionAdditive AT1G13820.tu10 4737484..4737742 score=-0.336348827875813
ExonExpressionAdditive AT1G13820.tu3 4736252..4736284 score=0.075748861375217
ExonExpressionAdditive AT1G13820.tu5 4736543..4736578 score=0.478370219346604
ExonExpressionAdditive AT1G13820.tu7 4736952..4736991 score=-0.154655300574963
ExonExpressionAdditive AT1G13820.tu8 4737136..4737169 score=0.451568376237709
ExonExpressionAdditive AT1G13820.tu9 4737305..4737340 score=-0.312903469620722
ExonExpressionAdditive AT1G13860.tu11 4744908..4745061 score=-0.187602129504590
ExonExpressionAdditive AT1G13860.tu12 4745272..4745411 score=0.654033516232474
ExonExpressionAdditive AT1G13860.tu13 4745586..4745662 score=-0.649873703778941
ExonExpressionAdditive AT1G13860.tu16 4746698..4746891 score=0.716639176163697
ExonExpressionAdditive AT1G13860.tu3 4743335..4743446 score=0.332986685733404
ExonExpressionAdditive AT1G13860.tu7 4743700..4743847 score=-0.411182555875087
ExonExpressionAdditive AT1G13860.tu9 4744282..4744541 score=-0.260045142450797
ExonExpressionAdditive AT1G13880.tu1 4748913..4748989 score=-0.0527930458419831
ExonExpressionAdditive AT1G13880.tu2 4749613..4749684 score=0.398314896699112
ExonExpressionAdditive AT1G13890.tu2 4752055..4752092 score=-0.860339437090022
ExonExpressionAdditive AT1G13890.tu3 4752370..4752438 score=-0.60942796361962
ExonExpressionAdditive AT1G13910.tu1 4755777..4755998 score=0.245776530292173
ExonExpressionAdditive AT1G13910.tu11 4757743..4757813 score=-0.577069228919352
ExonExpressionAdditive AT1G13910.tu2 4756142..4756212 score=0.364675846660652
ExonExpressionAdditive AT1G13910.tu3 4756362..4756396 score=-0.104583699328961
ExonExpressionAdditive AT1G13910.tu4 4756559..4756595 score=0.587503243698248
ExonExpressionAdditive AT1G13910.tu6 4756852..4756883 score=0.379514719321026
ExonExpressionAdditive AT1G13910.tu8 4757213..4757248 score=0.525924642136943
ExonExpressionAdditive AT1G13920.tu2 4758291..4758365 score=0.741482345728024
ExonExpressionAdditive AT1G13920.tu3 4758507..4758612 score=-0.166319229081082
ExonExpressionAdditive AT1G13920.tu4 4758754..4758792 score=-0.738886972208517
ExonExpressionAdditive AT1G13920.tu6 4759360..4759398 score=0.188110421410898
ExonExpressionAdditive AT1G13920.tu7 4759550..4759727 score=-0.130675859739888
ExonExpressionAdditive AT1G13940.tu3 4765701..4765886 score=-0.954405014033457
ExonExpressionAdditive AT1G13940.tu4 4766399..4766573 score=-0.313081470622896
ExonExpressionAdditive AT1G13950.tu2 4774021..4774054 score=-0.406359693047747
ExonExpressionAdditive AT1G13960.tu2 4776642..4776898 score=-0.24383237257759
ExonExpressionAdditive AT1G13960.tu3 4776969..4777037 score=0.0347596800740633
ExonExpressionAdditive AT1G13970.tu1 4779576..4779824 score=0.46099398473541
ExonExpressionAdditive AT1G13970.tu2 4779969..4780043 score=-0.317394883120527
ExonExpressionAdditive AT1G13970.tu3 4780188..4780297 score=-0.0549050054933136
ExonExpressionAdditive AT1G13970.tu4 4780517..4780693 score=-0.297691479602521
ExonExpressionAdditive AT1G13970.tu5 4780849..4780953 score=0.255918174828492
ExonExpressionAdditive AT1G13970.tu6 4781133..4781313 score=0.178926437979205
ExonExpressionAdditive AT1G13970.tu8 4781600..4781864 score=0.0252758674476512
ExonExpressionAdditive AT1G13980.tu1 4788545..4788578 score=-0.798445065990668
ExonExpressionAdditive AT1G13980.tu2 4789490..4790244 score=-0.16968536020524
ExonExpressionAdditive AT1G13990.tu2 4795801..4795833 score=0.498364641601904
ExonExpressionAdditive AT1G13990.tu3 4795998..4796034 score=-0.272516871011957
ExonExpressionAdditive AT1G13990.tu4 4796141..4796220 score=0.377659130995503
ExonExpressionAdditive AT1G13990.tu5 4796358..4796462 score=0.201453056988810
ExonExpressionAdditive AT1G14000.tu11 4799937..4800074 score=-0.0124184461387538
ExonExpressionAdditive AT1G14000.tu2 4798027..4798062 score=0.221892736029456
ExonExpressionAdditive AT1G14000.tu3 4798359..4798428 score=-0.233831005487660
ExonExpressionAdditive AT1G14000.tu4 4798573..4798611 score=-0.303613219668504
ExonExpressionAdditive AT1G14000.tu5 4798790..4798895 score=-0.0149884155814252
ExonExpressionAdditive AT1G14000.tu6 4799014..4799052 score=0.921889916398288
ExonExpressionAdditive AT1G14000.tu8 4799307..4799384 score=-0.195426896850685
ExonExpressionAdditive AT1G14010.tu1 4800281..4800430 score=-0.0205820979598995
ExonExpressionAdditive AT1G14020.tu1 4802773..4803139 score=0.553103620846101
ExonExpressionAdditive AT1G14020.tu7 4804578..4804648 score=0.134779140471812
ExonExpressionAdditive AT1G14020.tu8 4804892..4805183 score=-0.89929908252733
ExonExpressionAdditive AT1G14030.tu1 4805373..4805660 score=-0.124633611698820
ExonExpressionAdditive AT1G14030.tu3 4806285..4806354 score=-0.197993743037131
ExonExpressionAdditive AT1G14030.tu4 4806564..4806708 score=0.436696038361032
ExonExpressionAdditive AT1G14040.tu10 4813852..4814069 score=0.120405728683338
ExonExpressionAdditive AT1G14040.tu11 4814217..4814293 score=0.0933667901439732
ExonExpressionAdditive AT1G14040.tu2 4811844..4812170 score=0.719050215543032
ExonExpressionAdditive AT1G14040.tu4 4812422..4812458 score=-0.0765737019733265
ExonExpressionAdditive AT1G14040.tu5 4812595..4812664 score=0.245742242083257
ExonExpressionAdditive AT1G14040.tu7 4813063..4813237 score=0.0633046141093942
ExonExpressionAdditive AT1G14040.tu8 4813369..4813410 score=0.451858438421992
ExonExpressionAdditive AT1G14040.tu9 4813560..4813707 score=-0.311465769526096
ExonExpressionAdditive AT1G14070.tu1 4818545..4818582 score=1.70406882756227
ExonExpressionAdditive AT1G14150.tu3 4840523..4840627 score=-0.24277999063595
ExonExpressionAdditive AT1G14160.tu2 4841195..4841230 score=-0.589145170360353
ExonExpressionAdditive AT1G14170.tu1 4843264..4843446 score=0.0974872880583468
ExonExpressionAdditive AT1G14170.tu2 4843617..4843761 score=1.01514311862910
ExonExpressionAdditive AT1G14170.tu3 4843885..4844066 score=-0.338781853370865
ExonExpressionAdditive AT1G14170.tu4 4844349..4844455 score=-1.04376538075374
ExonExpressionAdditive AT1G14170.tu8 4845717..4845755 score=0.427094217155932
ExonExpressionAdditive AT1G14180.tu1 4847202..4847238 score=0.226370004138679
ExonExpressionAdditive AT1G14205.tu2 4855770..4855808 score=-0.0359229711075085
ExonExpressionAdditive AT1G14205.tu3 4856009..4856079 score=0.315206096626986
ExonExpressionAdditive AT1G14210.tu3 4857627..4857736 score=0.908549102025339
ExonExpressionAdditive AT1G14210.tu4 4857846..4857919 score=0.206828395812285
ExonExpressionAdditive AT1G14220.tu3 4859248..4859355 score=0.428003182365597
ExonExpressionAdditive AT1G14220.tu4 4859532..4859569 score=-0.815996173541952
ExonExpressionAdditive AT1G14230.tu5 4863058..4863164 score=-0.448912538971503
ExonExpressionAdditive AT1G14230.tu8 4863892..4863962 score=0.108406143320858
ExonExpressionAdditive AT1G14240.tu11 4867442..4867475 score=-0.430378376780004
ExonExpressionAdditive AT1G14240.tu6 4865837..4865872 score=-0.06472892509627
ExonExpressionAdditive AT1G14240.tu7 4866411..4866482 score=-0.566751493373839
ExonExpressionAdditive AT1G14250.tu4 4869811..4869878 score=-0.228129318413906
ExonExpressionAdditive AT1G14250.tu6 4870297..4870447 score=-0.127911446380278
ExonExpressionAdditive AT1G14260.tu1 4872902..4872976 score=0.347452701083073
ExonExpressionAdditive AT1G14260.tu2 4873194..4873378 score=-0.554401466801635
ExonExpressionAdditive AT1G14260.tu5 4873877..4873952 score=-0.254796340065203
ExonExpressionAdditive AT1G14260.tu7 4874257..4874399 score=0.0574978869247583
ExonExpressionAdditive AT1G14260.tu9 4874615..4874779 score=0.0227290575531318
ExonExpressionAdditive AT1G14270.tu1 4874943..4875116 score=0.158960322171774
ExonExpressionAdditive AT1G14270.tu2 4875253..4875288 score=0.126799650705913
ExonExpressionAdditive AT1G14270.tu3 4875426..4875462 score=0.333976131284045
ExonExpressionAdditive AT1G14270.tu4 4875605..4875643 score=-0.219919744946450
ExonExpressionAdditive AT1G14270.tu6 4875898..4875974 score=-0.565523190299721
ExonExpressionAdditive AT1G14270.tu7 4876109..4876146 score=0.115239431561744
ExonExpressionAdditive AT1G14270.tu8 4876402..4876438 score=0.165984641874973
ExonExpressionAdditive AT1G14300.tu1 4882519..4882629 score=0.0769540879902149
ExonExpressionAdditive AT1G14300.tu2 4882815..4882884 score=0.657127420830227
ExonExpressionAdditive AT1G14300.tu3 4883061..4883133 score=-0.224163592706409
ExonExpressionAdditive AT1G14300.tu4 4883277..4883346 score=1.89442377424071
ExonExpressionAdditive AT1G14300.tu5 4883528..4883601 score=-1.08574676921322
ExonExpressionAdditive AT1G14300.tu7 4884129..4884238 score=-0.956478818454958
ExonExpressionAdditive AT1G14300.tu8 4884457..4884494 score=0.397063559167261
ExonExpressionAdditive AT1G14310.tu1 4885059..4885093 score=-0.0870999327244885
ExonExpressionAdditive AT1G14310.tu5 4885874..4885910 score=-0.149634103939644
ExonExpressionAdditive AT1G14310.tu7 4886222..4886255 score=0.655724173374166
ExonExpressionAdditive AT1G14310.tu8 4886403..4886437 score=-0.368855667454937
ExonExpressionAdditive AT1G14310.tu9 4886650..4886727 score=0.27876221163409
ExonExpressionAdditive AT1G14320.tu2 4888594..4888705 score=-0.0385272173715558
ExonExpressionAdditive AT1G14340.tu2 4897722..4897795 score=-1.00342288302184
ExonExpressionAdditive AT1G14350.tu11 4910169..4910388 score=-0.635491686579283
ExonExpressionAdditive AT1G14350.tu13 4910683..4910939 score=-0.384843070700369
ExonExpressionAdditive AT1G14350.tu3 4908293..4908359 score=0.838366349056873
ExonExpressionAdditive AT1G14350.tu8 4909293..4909365 score=0.544476030306648
ExonExpressionAdditive AT1G14350.tu9 4909572..4909715 score=-0.0936554309339676
ExonExpressionAdditive AT1G14360.tu2 4911860..4911932 score=0.141921003758817
ExonExpressionAdditive AT1G14360.tu5 4912444..4912520 score=-0.602742996623664
ExonExpressionAdditive AT1G14360.tu7 4912935..4913122 score=0.231133722732673
ExonExpressionAdditive AT1G14370.tu1 4915567..4915847 score=0.304279551939722
ExonExpressionAdditive AT1G14370.tu2 4916204..4916500 score=-0.128052903289897
ExonExpressionAdditive AT1G14370.tu3 4916677..4916713 score=0.150798975117229
ExonExpressionAdditive AT1G14370.tu4 4916888..4916923 score=-0.276881704451565
ExonExpressionAdditive AT1G14370.tu5 4917135..4917172 score=-0.393738801411455
ExonExpressionAdditive AT1G14380.tu1 4918149..4918260 score=0.367504232136225
ExonExpressionAdditive AT1G14380.tu4 4919251..4919724 score=-0.333593058064159
ExonExpressionAdditive AT1G14380.tu5 4919934..4919967 score=0.580363357114218
ExonExpressionAdditive AT1G14380.tu6 4920106..4920256 score=-0.528072577720916
ExonExpressionAdditive AT1G14380.tu7 4920365..4920550 score=0.470644298648145
ExonExpressionAdditive AT1G14380.tu8 4920669..4920742 score=-0.75244273752787
ExonExpressionAdditive AT1G14390.tu2 4925605..4925673 score=-0.223593139653031
ExonExpressionAdditive AT1G14390.tu3 4925821..4926010 score=-0.704342534714573
ExonExpressionAdditive AT1G14390.tu4 4926187..4926223 score=0.931836606581388
ExonExpressionAdditive AT1G14390.tu5 4926407..4926757 score=0.0241603936194752
ExonExpressionAdditive AT1G14400.tu5 4928015..4928117 score=-1.1842142269151
ExonExpressionAdditive AT1G14410.tu5 4930105..4930180 score=0.597422609433072
ExonExpressionAdditive AT1G14410.tu6 4930289..4930325 score=-0.515676014694515
ExonExpressionAdditive AT1G14420.tu3 4933211..4933473 score=-0.190163445433712
ExonExpressionAdditive AT1G14430.tu2 4936175..4936918 score=0.409861131816057
ExonExpressionAdditive AT1G14460.tu1 4948884..4949026 score=0.228725735252275
ExonExpressionAdditive AT1G14460.tu3 4949322..4949710 score=0.110266116878169
ExonExpressionAdditive AT1G14460.tu4 4949851..4950283 score=-0.566345902105548
ExonExpressionAdditive AT1G14460.tu5 4950459..4950642 score=-0.556922524269756
ExonExpressionAdditive AT1G14500.tu1 4960783..4960925 score=0.206561821454621
ExonExpressionAdditive AT1G14510.tu2 4962559..4962593 score=-0.884554704334818
ExonExpressionAdditive AT1G14520.tu2 4968500..4968604 score=0.414864412290474
ExonExpressionAdditive AT1G14520.tu4 4968949..4969022 score=1.30425289065518
ExonExpressionAdditive AT1G14520.tu5 4969157..4969197 score=-2.14542873184016
ExonExpressionAdditive AT1G14520.tu6 4969396..4969432 score=-0.159383750051942
ExonExpressionAdditive AT1G14530.tu1 4970884..4971094 score=0.315832186101514
ExonExpressionAdditive AT1G14530.tu11 4972851..4972885 score=0.283693345464879
ExonExpressionAdditive AT1G14530.tu13 4973172..4973209 score=-0.302261118114587
ExonExpressionAdditive AT1G14530.tu14 4973439..4973665 score=-1.04810468860087
ExonExpressionAdditive AT1G14530.tu2 4971172..4971241 score=0.521914492459250
ExonExpressionAdditive AT1G14540.tu2 4974713..4974824 score=-0.824261941247923
ExonExpressionAdditive AT1G14540.tu3 4975116..4975154 score=-0.515378506604071
ExonExpressionAdditive AT1G14540.tu4 4975470..4975506 score=-0.405444351991635
ExonExpressionAdditive AT1G14550.tu1 4979038..4979183 score=0.481041201531419
ExonExpressionAdditive AT1G14550.tu2 4979334..4979483 score=0.0185229229804058
ExonExpressionAdditive AT1G14550.tu3 4979653..4979699 score=-0.455900682743675
ExonExpressionAdditive AT1G14560.tu2 4981605..4981639 score=1.22258758849466
ExonExpressionAdditive AT1G14560.tu3 4981777..4981959 score=-0.25547557992454
ExonExpressionAdditive AT1G14560.tu4 4982109..4982180 score=0.180354310104256
ExonExpressionAdditive AT1G14560.tu5 4982492..4982636 score=0.731821099641944
ExonExpressionAdditive AT1G14560.tu6 4982779..4982848 score=0.120153502787538
ExonExpressionAdditive AT1G14560.tu7 4982992..4983090 score=-0.0258926039054968
ExonExpressionAdditive AT1G14570.tu10 4985741..4985775 score=0.916477065625336
ExonExpressionAdditive AT1G14570.tu11 4986165..4986204 score=-0.677619198169128
ExonExpressionAdditive AT1G14570.tu12 4986356..4986545 score=-0.544912870768867
ExonExpressionAdditive AT1G14570.tu13 4986770..4986875 score=-0.266248559434468
ExonExpressionAdditive AT1G14570.tu14 4987024..4987170 score=0.551380430170694
ExonExpressionAdditive AT1G14570.tu6 4984426..4984498 score=-0.960425881673974
ExonExpressionAdditive AT1G14570.tu7 4984640..4984708 score=-0.143418979866486
ExonExpressionAdditive AT1G14570.tu8 4985422..4985454 score=0.194313197369400
ExonExpressionAdditive AT1G14570.tu9 4985494..4985600 score=0.34421397508102
ExonExpressionAdditive AT1G14580.tu1 4989555..4989694 score=0.973344511121432
ExonExpressionAdditive AT1G14580.tu2 4990025..4990203 score=-0.0493985023434493
ExonExpressionAdditive AT1G14580.tu3 4990480..4990775 score=0.217591253110751
ExonExpressionAdditive AT1G14590.tu1 4998934..4999005 score=-1.40134717595716
ExonExpressionAdditive AT1G14590.tu3 4999738..5000029 score=0.128219905501642
ExonExpressionAdditive AT1G14590.tu4 5000386..5000589 score=0.257906338239759
ExonExpressionAdditive AT1G14600.tu2 5001993..5002070 score=0.539732523806142
ExonExpressionAdditive AT1G14600.tu6 5003246..5003316 score=0.0236169823280995
ExonExpressionAdditive AT1G14610.tu1 5008247..5008627 score=0.518971973941732
ExonExpressionAdditive AT1G14610.tu10 5011524..5011789 score=0.113259771475751
ExonExpressionAdditive AT1G14610.tu12 5012110..5012146 score=-0.127662331863769
ExonExpressionAdditive AT1G14610.tu13 5012356..5012395 score=0.511830022659971
ExonExpressionAdditive AT1G14610.tu14 5012520..5012556 score=-0.356992529432308
ExonExpressionAdditive AT1G14610.tu15 5012739..5012776 score=-0.913560862299438
ExonExpressionAdditive AT1G14610.tu17 5013147..5013183 score=0.194630034366030
ExonExpressionAdditive AT1G14610.tu18 5013291..5013432 score=-0.0437354602527561
ExonExpressionAdditive AT1G14610.tu2 5008820..5008899 score=-1.13779200739647
ExonExpressionAdditive AT1G14610.tu21 5014354..5014491 score=-0.125607125148658
ExonExpressionAdditive AT1G14610.tu3 5009042..5009080 score=0.132943034083598
ExonExpressionAdditive AT1G14610.tu4 5009289..5009323 score=-0.0789256468403415
ExonExpressionAdditive AT1G14610.tu5 5009468..5009897 score=0.0117510593816421
ExonExpressionAdditive AT1G14610.tu6 5010041..5010184 score=-0.027711719468179
ExonExpressionAdditive AT1G14610.tu7 5010444..5010733 score=0.184652182543915
ExonExpressionAdditive AT1G14610.tu8 5010915..5011096 score=-0.390731228741177
ExonExpressionAdditive AT1G14610.tu9 5011274..5011382 score=0.652110979751103
ExonExpressionAdditive AT1G14620.tu3 5015423..5015460 score=0.50003480810125
ExonExpressionAdditive AT1G14620.tu5 5016060..5016093 score=-0.40262664193328
ExonExpressionAdditive AT1G14620.tu6 5016385..5016557 score=0.284004107631262
ExonExpressionAdditive AT1G14650.tu1 5027715..5027783 score=0.289623122010075
ExonExpressionAdditive AT1G14650.tu3 5030404..5030728 score=0.0310255659554405
ExonExpressionAdditive AT1G14660.tu1 5032019..5032273 score=-0.516471991111818
ExonExpressionAdditive AT1G14660.tu13 5035156..5035223 score=0.0756575450212763
ExonExpressionAdditive AT1G14660.tu14 5035359..5035395 score=1.35354882059619
ExonExpressionAdditive AT1G14660.tu15 5035539..5035647 score=1.38095520210783
ExonExpressionAdditive AT1G14660.tu16 5035759..5035795 score=0.301070496951863
ExonExpressionAdditive AT1G14660.tu17 5035940..5035979 score=0.358255981660281
ExonExpressionAdditive AT1G14660.tu19 5036271..5036421 score=0.476495944123534
ExonExpressionAdditive AT1G14660.tu2 5032385..5032456 score=-1.80489061248444
ExonExpressionAdditive AT1G14660.tu4 5032844..5033087 score=-0.313680717452831
ExonExpressionAdditive AT1G14660.tu5 5033240..5033313 score=-0.423570924822215
ExonExpressionAdditive AT1G14660.tu6 5033781..5033850 score=-0.270702576231822
ExonExpressionAdditive AT1G14660.tu8 5034201..5034278 score=-0.357903024885478
ExonExpressionAdditive AT1G14670.tu3 5038293..5038548 score=-0.313593809769686
ExonExpressionAdditive AT1G14670.tu4 5038957..5038990 score=0.40828727455849
ExonExpressionAdditive AT1G14670.tu5 5039157..5039267 score=-0.225915975548488
ExonExpressionAdditive AT1G14685.tu2 5042582..5042760 score=-0.81507888377307
ExonExpressionAdditive AT1G14690.tu10 5054405..5054548 score=-0.0996291794986704
ExonExpressionAdditive AT1G14690.tu11 5054859..5054967 score=0.196034901637552
ExonExpressionAdditive AT1G14690.tu13 5055078..5055175 score=-0.162297360505363
ExonExpressionAdditive AT1G14690.tu6 5053255..5053358 score=0.0288061571053806
ExonExpressionAdditive AT1G14690.tu7 5053493..5053601 score=-0.116577900435492
ExonExpressionAdditive AT1G14690.tu8 5053727..5053907 score=-0.389657942226721
ExonExpressionAdditive AT1G14690.tu9 5054121..5054227 score=0.105956808573119
ExonExpressionAdditive AT1G14700.tu1 5058683..5058893 score=1.67750606590351
ExonExpressionAdditive AT1G14700.tu2 5059462..5059596 score=-0.319110233688256
ExonExpressionAdditive AT1G14700.tu4 5059773..5059804 score=-0.316330247286522
ExonExpressionAdditive AT1G14700.tu5 5059914..5060019 score=0.472141852057149
ExonExpressionAdditive AT1G14700.tu6 5060357..5060460 score=-0.737929980495183
ExonExpressionAdditive AT1G14700.tu7 5060569..5060607 score=0.0145458842773025
ExonExpressionAdditive AT1G14710.tu10 5064999..5065083 score=0.0863150698250628
ExonExpressionAdditive AT1G14710.tu2 5062903..5062937 score=-0.239750810777525
ExonExpressionAdditive AT1G14710.tu3 5063083..5063150 score=-1.30361253172950
ExonExpressionAdditive AT1G14710.tu4 5063259..5063332 score=0.209409463665738
ExonExpressionAdditive AT1G14710.tu5 5063433..5063533 score=-0.264195078058150
ExonExpressionAdditive AT1G14710.tu6 5063645..5063714 score=-0.474828282202867
ExonExpressionAdditive AT1G14720.tu2 5067894..5067964 score=-1.17289783908784
ExonExpressionAdditive AT1G14720.tu3 5068103..5068175 score=-0.500438864615284
ExonExpressionAdditive AT1G14720.tu4 5068319..5068612 score=0.611340908279312
ExonExpressionAdditive AT1G14730.tu3 5073997..5074105 score=0.279740512952487
ExonExpressionAdditive AT1G14750.tu1 5079535..5079635 score=0.212771820369957
ExonExpressionAdditive AT1G14750.tu10 5082202..5082383 score=-0.123584398759023
ExonExpressionAdditive AT1G14750.tu4 5079993..5080066 score=-0.351592797769789
ExonExpressionAdditive AT1G14750.tu6 5080651..5080757 score=0.0961467876965473
ExonExpressionAdditive AT1G14750.tu7 5081059..5081169 score=0.728482011043795
ExonExpressionAdditive AT1G14750.tu8 5081415..5081592 score=-0.0531363339095633
ExonExpressionAdditive AT1G14755.tu1 5083760..5083796 score=-0.311139141187421
ExonExpressionAdditive AT1G14770.tu3 5087810..5087880 score=0.150753024791525
ExonExpressionAdditive AT1G14770.tu4 5088115..5088187 score=-0.396991221594919
ExonExpressionAdditive AT1G14770.tu5 5088296..5088402 score=0.613808114465698
ExonExpressionAdditive AT1G14780.tu1 5090998..5091249 score=-0.552841324086815
ExonExpressionAdditive AT1G14780.tu2 5091390..5091573 score=0.0806222619485648
ExonExpressionAdditive AT1G14780.tu3 5092110..5092288 score=0.474973809747385
ExonExpressionAdditive AT1G14780.tu5 5092610..5092759 score=0.199229921938860
ExonExpressionAdditive AT1G14780.tu6 5092873..5092980 score=-0.80416902610153
ExonExpressionAdditive AT1G14790.tu2 5095216..5095324 score=-0.534809878797092
ExonExpressionAdditive AT1G14790.tu4 5097948..5097989 score=0.617139087922013
ExonExpressionAdditive AT1G14810.tu1 5102628..5102699 score=0.157615303303012
ExonExpressionAdditive AT1G14810.tu2 5102869..5102973 score=-0.218281485800417
ExonExpressionAdditive AT1G14810.tu3 5103369..5103404 score=-0.242916532634586
ExonExpressionAdditive AT1G14810.tu6 5103885..5103921 score=-0.434274146090962
ExonExpressionAdditive AT1G14820.tu10 5106734..5106801 score=0.135670668898635
ExonExpressionAdditive AT1G14820.tu11 5106869..5106910 score=1.05874678590970
ExonExpressionAdditive AT1G14820.tu3 5105126..5105338 score=-0.228540538071345
ExonExpressionAdditive AT1G14820.tu4 5105522..5105554 score=0.64125401157004
ExonExpressionAdditive AT1G14820.tu5 5105700..5105771 score=-0.53771829480747
ExonExpressionAdditive AT1G14820.tu7 5106167..5106381 score=-0.274516752105455
ExonExpressionAdditive AT1G14830.tu1 5107451..5107775 score=0.0662758595712528
ExonExpressionAdditive AT1G14830.tu14 5110828..5110905 score=-0.508273708692021
ExonExpressionAdditive AT1G14830.tu16 5111371..5111590 score=0.143579743623743
ExonExpressionAdditive AT1G14830.tu2 5107932..5108034 score=-0.378858860094462
ExonExpressionAdditive AT1G14830.tu3 5108145..5108324 score=0.318736787097382
ExonExpressionAdditive AT1G14830.tu5 5108612..5108763 score=0.0580973929608443
ExonExpressionAdditive AT1G14830.tu6 5109170..5109205 score=0.85111951465712
ExonExpressionAdditive AT1G14830.tu7 5109320..5109389 score=-0.820565417108667
ExonExpressionAdditive AT1G14830.tu8 5109532..5109695 score=-0.624175166677476
ExonExpressionAdditive AT1G14840.tu1 5112111..5112436 score=-0.256090504599912
ExonExpressionAdditive AT1G14840.tu11 5115120..5115409 score=-0.145281386485584
ExonExpressionAdditive AT1G14840.tu2 5112577..5112687 score=-0.106776800060235
ExonExpressionAdditive AT1G14840.tu3 5112913..5113302 score=0.47082212117555
ExonExpressionAdditive AT1G14840.tu5 5113647..5113717 score=0.230163471016591
ExonExpressionAdditive AT1G14840.tu7 5114196..5114261 score=0.326474613802677
ExonExpressionAdditive AT1G14840.tu8 5114399..5114512 score=-0.298114970878149
ExonExpressionAdditive AT1G14850.tu1 5116717..5116987 score=-0.16573402258614
ExonExpressionAdditive AT1G14850.tu10 5122200..5122408 score=0.101836244881946
ExonExpressionAdditive AT1G14850.tu11 5122552..5122620 score=-0.986213277302982
ExonExpressionAdditive AT1G14850.tu12 5122779..5122922 score=0.267525269690720
ExonExpressionAdditive AT1G14850.tu13 5123099..5123239 score=-0.292919129713933
ExonExpressionAdditive AT1G14850.tu2 5117173..5117454 score=-0.138506245513267
ExonExpressionAdditive AT1G14850.tu3 5117560..5117696 score=0.553989771807412
ExonExpressionAdditive AT1G14850.tu4 5118158..5118476 score=-0.173493939987149
ExonExpressionAdditive AT1G14850.tu5 5118663..5118804 score=0.148408604548975
ExonExpressionAdditive AT1G14850.tu6 5119126..5119452 score=0.129583476012428
ExonExpressionAdditive AT1G14850.tu7 5119824..5120008 score=-0.0646780415906358
ExonExpressionAdditive AT1G14850.tu8 5120116..5120296 score=-1.14082794217311
ExonExpressionAdditive AT1G14860.tu2 5125138..5125211 score=-0.135439779417359
ExonExpressionAdditive AT1G14880.tu2 5133133..5133174 score=-0.498388402457162
ExonExpressionAdditive AT1G14900.tu2 5139271..5139348 score=0.533937566990387
ExonExpressionAdditive AT1G14910.tu11 5142474..5142580 score=0.331941896793776
ExonExpressionAdditive AT1G14910.tu12 5142765..5142833 score=-0.200324265542958
ExonExpressionAdditive AT1G14910.tu13 5143119..5143155 score=-0.251350754857946
ExonExpressionAdditive AT1G14910.tu15 5143493..5143527 score=0.517248123427773
ExonExpressionAdditive AT1G14910.tu2 5140808..5140843 score=-0.0336428169211895
ExonExpressionAdditive AT1G14910.tu3 5141020..5141055 score=-0.212594462228884
ExonExpressionAdditive AT1G14910.tu4 5141274..5141310 score=-0.172985199432462
ExonExpressionAdditive AT1G14970.tu1 5161967..5162190 score=1.0492577587937
ExonExpressionAdditive AT1G14970.tu10 5164558..5164891 score=-1.80085394752685
ExonExpressionAdditive AT1G14970.tu2 5162334..5162410 score=0.68620056688985
ExonExpressionAdditive AT1G14970.tu3 5162603..5162709 score=0.826785064362824
ExonExpressionAdditive AT1G14970.tu4 5162999..5163068 score=-0.427985203985677
ExonExpressionAdditive AT1G14970.tu5 5163280..5163456 score=0.344463183438952
ExonExpressionAdditive AT1G14970.tu6 5163623..5163762 score=0.0357275548372459
ExonExpressionAdditive AT1G14980.tu2 5166321..5166425 score=-0.486820275623406
ExonExpressionAdditive AT1G14990.tu2 5167606..5167675 score=-0.172242584028889
ExonExpressionAdditive AT1G14990.tu3 5167820..5167858 score=-0.182856396735759
ExonExpressionAdditive AT1G15020.tu11 5175100..5175254 score=-0.340666683407910
ExonExpressionAdditive AT1G15020.tu14 5175926..5176178 score=0.639115755826167
ExonExpressionAdditive AT1G15020.tu4 5173463..5173836 score=-0.178304755597871
ExonExpressionAdditive AT1G15020.tu5 5173945..5174052 score=0.668308886804894
ExonExpressionAdditive AT1G15020.tu7 5174347..5174417 score=0.208614478315481
ExonExpressionAdditive AT1G15020.tu8 5174565..5174600 score=-0.377327643956154
ExonExpressionAdditive AT1G15020.tu9 5174702..5174738 score=-0.93196890223796
ExonExpressionAdditive AT1G15030.tu2 5178179..5178324 score=-1.07291133062184
ExonExpressionAdditive AT1G15030.tu3 5178501..5178721 score=-0.841439122606494
ExonExpressionAdditive AT1G15030.tu4 5179211..5179244 score=0.904069266369892
ExonExpressionAdditive AT1G15030.tu6 5179634..5179801 score=-0.0855370865103102
ExonExpressionAdditive AT1G15040.tu2 5180083..5180266 score=-0.00637389920358603
ExonExpressionAdditive AT1G15060.tu1 5183624..5184063 score=0.958039089935503
ExonExpressionAdditive AT1G15060.tu2 5184256..5184296 score=0.266842665405219
ExonExpressionAdditive AT1G15060.tu3 5184588..5184724 score=-0.454192531246822
ExonExpressionAdditive AT1G15060.tu4 5185064..5185105 score=-0.0220514057071817
ExonExpressionAdditive AT1G15060.tu5 5185283..5185316 score=-0.47162888536161
ExonExpressionAdditive AT1G15060.tu6 5185425..5185498 score=0.645157177869518
ExonExpressionAdditive AT1G15060.tu8 5186419..5186457 score=-1.12318755717291
ExonExpressionAdditive AT1G15060.tu9 5186644..5186931 score=0.0463747824019859
ExonExpressionAdditive AT1G15080.tu1 5187662..5187770 score=-1.23799793735484
ExonExpressionAdditive AT1G15080.tu2 5188070..5188240 score=0.113784730413293
ExonExpressionAdditive AT1G15080.tu4 5188563..5188630 score=0.28391877711846
ExonExpressionAdditive AT1G15080.tu6 5188938..5189081 score=1.15374496151256
ExonExpressionAdditive AT1G15080.tu8 5189365..5189616 score=-0.227684848193836
ExonExpressionAdditive AT1G15110.tu1 5199001..5199180 score=0.244939645961807
ExonExpressionAdditive AT1G15110.tu10 5201089..5201125 score=0.249632819898978
ExonExpressionAdditive AT1G15110.tu11 5201298..5201467 score=-0.0588297452365172
ExonExpressionAdditive AT1G15110.tu12 5201610..5201643 score=-0.214156645037858
ExonExpressionAdditive AT1G15110.tu14 5201791..5202109 score=-0.0272210644719629
ExonExpressionAdditive AT1G15110.tu2 5199576..5199687 score=-0.750821012335201
ExonExpressionAdditive AT1G15110.tu3 5199834..5199867 score=0.396969702864422
ExonExpressionAdditive AT1G15110.tu5 5200178..5200216 score=0.534619484474536
ExonExpressionAdditive AT1G15110.tu7 5200514..5200553 score=-0.640547943904135
ExonExpressionAdditive AT1G15110.tu8 5200677..5200751 score=0.0496907049536493
ExonExpressionAdditive AT1G15110.tu9 5200903..5200938 score=-0.359608876204344
ExonExpressionAdditive AT1G15130.tu1 5206004..5206646 score=0.418288345381118
ExonExpressionAdditive AT1G15130.tu2 5206867..5206937 score=-0.0125603417657303
ExonExpressionAdditive AT1G15130.tu4 5207375..5207486 score=-0.563558699040874
ExonExpressionAdditive AT1G15130.tu6 5207785..5207824 score=0.332090718272494
ExonExpressionAdditive AT1G15140.tu2 5210288..5210364 score=-1.23173641752416
ExonExpressionAdditive AT1G15140.tu5 5210625..5210696 score=0.294225336811323
ExonExpressionAdditive AT1G15140.tu6 5210734..5210773 score=0.211712010772147
ExonExpressionAdditive AT1G15140.tu7 5210993..5211026 score=-0.714882818186449
ExonExpressionAdditive AT1G15160.tu1 5215622..5215657 score=0.449983458768527
ExonExpressionAdditive AT1G15160.tu2 5215874..5216041 score=0.119910934474065
ExonExpressionAdditive AT1G15165.tu1 5217776..5217851 score=-0.627825788314405
ExonExpressionAdditive AT1G15165.tu2 5218138..5218176 score=0.0290192382978353
ExonExpressionAdditive AT1G15165.tu5 5219066..5219130 score=0.559325177673824
ExonExpressionAdditive AT1G15165.tu7 5219595..5219665 score=0.0458778880002544
ExonExpressionAdditive AT1G15165.tu8 5219843..5219879 score=-0.232232134045053
ExonExpressionAdditive AT1G15170.tu7 5222793..5222838 score=-0.082209869657312
ExonExpressionAdditive AT1G15180.tu7 5226562..5226641 score=0.740334037369845
ExonExpressionAdditive AT1G15200.tu10 5230947..5231022 score=-0.655813332598005
ExonExpressionAdditive AT1G15200.tu4 5229574..5229608 score=0.143027645908528
ExonExpressionAdditive AT1G15200.tu6 5230196..5230268 score=0.492639947821212
ExonExpressionAdditive AT1G15200.tu7 5230379..5230452 score=-0.000499960428794428
ExonExpressionAdditive AT1G15200.tu8 5230632..5230664 score=-0.715478392378455
ExonExpressionAdditive AT1G15200.tu9 5230807..5230843 score=-0.394593108308183
ExonExpressionAdditive AT1G15210.tu1 5231424..5232459 score=0.632631157378292
ExonExpressionAdditive AT1G15210.tu2 5232633..5233364 score=-0.247438999974904
ExonExpressionAdditive AT1G15210.tu3 5233514..5233578 score=-0.155263564700565
ExonExpressionAdditive AT1G15210.tu5 5233838..5233872 score=0.126668411785559
ExonExpressionAdditive AT1G15210.tu6 5234095..5234915 score=-0.567209412923663
ExonExpressionAdditive AT1G15210.tu7 5235114..5235356 score=0.40685914833982
ExonExpressionAdditive AT1G15210.tu8 5235566..5235602 score=-0.588929631249857
ExonExpressionAdditive AT1G15210.tu9 5235754..5236504 score=0.137183373195397
ExonExpressionAdditive AT1G15215.tu2 5238086..5238117 score=-0.0793870361761044
ExonExpressionAdditive AT1G15215.tu3 5238225..5238259 score=-0.443791141583549
ExonExpressionAdditive AT1G15215.tu5 5238629..5238741 score=0.640114122348737
ExonExpressionAdditive AT1G15215.tu8 5239295..5239404 score=-0.259132659232696
ExonExpressionAdditive AT1G15215.tu9 5239546..5239620 score=0.639146168671814
ExonExpressionAdditive AT1G15220.tu1 5240041..5240151 score=-0.687868526550476
ExonExpressionAdditive AT1G15220.tu3 5240753..5240825 score=-0.447446834265955
ExonExpressionAdditive AT1G15220.tu4 5240969..5241075 score=0.548553377879233
ExonExpressionAdditive AT1G15220.tu6 5241265..5241471 score=-0.257500654307509
ExonExpressionAdditive AT1G15240.tu1 5243466..5243870 score=-0.208635204564883
ExonExpressionAdditive AT1G15240.tu2 5244048..5244394 score=-0.527554837962074
ExonExpressionAdditive AT1G15240.tu3 5244578..5244651 score=0.53612425365126
ExonExpressionAdditive AT1G15240.tu4 5244796..5244897 score=0.0364474318749052
ExonExpressionAdditive AT1G15240.tu7 5246341..5246519 score=0.373188478541153
ExonExpressionAdditive AT1G15250.tu2 5248965..5249036 score=-0.623929428827645
ExonExpressionAdditive AT1G15250.tu3 5249173..5249281 score=-1.35329705730464
ExonExpressionAdditive AT1G15250.tu4 5249383..5249423 score=1.42831402747429
ExonExpressionAdditive AT1G15270.tu4 5252043..5252080 score=-0.185778862739381
ExonExpressionAdditive AT1G15280.tu11 5255835..5255870 score=-0.170923319456470
ExonExpressionAdditive AT1G15280.tu12 5256185..5256294 score=0.329925566655984
ExonExpressionAdditive AT1G15280.tu13 5256450..5256697 score=-0.274593072191071
ExonExpressionAdditive AT1G15280.tu2 5252313..5252354 score=0.241742660439391
ExonExpressionAdditive AT1G15280.tu3 5252538..5252900 score=-0.465202551327121
ExonExpressionAdditive AT1G15280.tu4 5253296..5253332 score=-0.204590010096985
ExonExpressionAdditive AT1G15280.tu6 5253594..5253702 score=0.203706950057796
ExonExpressionAdditive AT1G15280.tu8 5254738..5254775 score=-0.583659190096787
ExonExpressionAdditive AT1G15280.tu9 5255170..5255243 score=0.667938343247953
ExonExpressionAdditive AT1G15290.tu10 5260946..5261231 score=0.0143967368564492
ExonExpressionAdditive AT1G15290.tu11 5261449..5261515 score=-0.270803105576131
ExonExpressionAdditive AT1G15290.tu12 5261623..5261662 score=-0.224832899584584
ExonExpressionAdditive AT1G15290.tu13 5261820..5262261 score=-0.458960582701033
ExonExpressionAdditive AT1G15290.tu14 5262599..5262712 score=-0.683070818410143
ExonExpressionAdditive AT1G15290.tu15 5262966..5263419 score=-0.491878236337372
ExonExpressionAdditive AT1G15290.tu17 5263747..5263825 score=-0.605528146230022
ExonExpressionAdditive AT1G15290.tu18 5263969..5264150 score=0.0517177645868092
ExonExpressionAdditive AT1G15290.tu20 5264602..5264790 score=0.579406877419191
ExonExpressionAdditive AT1G15290.tu3 5259261..5259297 score=0.110650414085626
ExonExpressionAdditive AT1G15290.tu4 5259508..5259588 score=-0.34667779720288
ExonExpressionAdditive AT1G15290.tu6 5260083..5260153 score=-0.892357810861507
ExonExpressionAdditive AT1G15290.tu7 5260370..5260435 score=-0.114281857070555
ExonExpressionAdditive AT1G15290.tu8 5260571..5260610 score=-0.408999971364293
ExonExpressionAdditive AT1G15310.tu1 5269082..5269273 score=0.628384936118461
ExonExpressionAdditive AT1G15310.tu5 5270218..5270291 score=0.118625375083847
ExonExpressionAdditive AT1G15310.tu8 5271533..5271580 score=-0.399890639601107
ExonExpressionAdditive AT1G15320.tu3 5273510..5273579 score=-0.776773240099184
ExonExpressionAdditive AT1G15340.tu2 5277418..5277600 score=0.0180854254891844
ExonExpressionAdditive AT1G15350.tu2 5278322..5278504 score=-0.367861816533245
ExonExpressionAdditive AT1G15350.tu3 5278610..5278645 score=0.45909424477487
ExonExpressionAdditive AT1G15350.tu4 5278782..5278823 score=0.399011993127368
ExonExpressionAdditive AT1G15350.tu5 5279049..5279159 score=0.325086552491475
ExonExpressionAdditive AT1G15350.tu9 5279712..5279785 score=-0.391932001624352
ExonExpressionAdditive AT1G15360.tu1 5283591..5283626 score=-0.478681933032055
ExonExpressionAdditive AT1G15370.tu1 5287082..5287155 score=-0.579930577855586
ExonExpressionAdditive AT1G15380.tu3 5290822..5290892 score=-1.80188953535755
ExonExpressionAdditive AT1G15380.tu4 5290968..5291068 score=-0.889195696584013
ExonExpressionAdditive AT1G15380.tu5 5291217..5291254 score=-0.575975363912589
ExonExpressionAdditive AT1G15410.tu3 5300422..5300676 score=0.651408648488006
ExonExpressionAdditive AT1G15420.tu1 5301642..5301934 score=0.48839116397833
ExonExpressionAdditive AT1G15420.tu2 5302147..5302183 score=-0.195192461521604
ExonExpressionAdditive AT1G15420.tu3 5302361..5302393 score=-0.275587330033624
ExonExpressionAdditive AT1G15420.tu4 5302547..5302580 score=0.0964328141901966
ExonExpressionAdditive AT1G15420.tu7 5303261..5303297 score=0.497390662038482
ExonExpressionAdditive AT1G15430.tu1 5304319..5304358 score=-0.219960439917439
ExonExpressionAdditive AT1G15440.tu1 5306164..5306271 score=0.485164692929155
ExonExpressionAdditive AT1G15440.tu2 5306489..5306625 score=-0.681540097199182
ExonExpressionAdditive AT1G15440.tu3 5306736..5307024 score=-0.429519191970328
ExonExpressionAdditive AT1G15440.tu4 5307169..5307502 score=-0.498233831141096
ExonExpressionAdditive AT1G15440.tu6 5307874..5308096 score=-0.0466857459678327
ExonExpressionAdditive AT1G15440.tu7 5308249..5308800 score=0.297405705128802
ExonExpressionAdditive AT1G15440.tu9 5308988..5309459 score=0.464008234212857
ExonExpressionAdditive AT1G15460.tu1 5310089..5310234 score=-0.196481906143885
ExonExpressionAdditive AT1G15460.tu10 5312675..5312715 score=-0.357431967292993
ExonExpressionAdditive AT1G15460.tu11 5313087..5313118 score=0.800369067088138
ExonExpressionAdditive AT1G15460.tu12 5313336..5313408 score=-0.346477298669137
ExonExpressionAdditive AT1G15460.tu3 5310626..5310860 score=-0.0367998021530552
ExonExpressionAdditive AT1G15460.tu4 5311040..5311254 score=-0.202394123327479
ExonExpressionAdditive AT1G15460.tu5 5311440..5311507 score=-0.653301142571222
ExonExpressionAdditive AT1G15460.tu6 5311613..5311677 score=0.187061656602818
ExonExpressionAdditive AT1G15460.tu8 5312060..5312168 score=0.183133401288679
ExonExpressionAdditive AT1G15460.tu9 5312345..5312557 score=0.369221719855647
ExonExpressionAdditive AT1G15470.tu1 5315516..5315691 score=-0.0865855169284774
ExonExpressionAdditive AT1G15470.tu2 5315805..5315878 score=0.609635573345373
ExonExpressionAdditive AT1G15470.tu3 5316208..5316246 score=-0.563123679564313
ExonExpressionAdditive AT1G15470.tu4 5316501..5316539 score=0.9300027534422
ExonExpressionAdditive AT1G15470.tu5 5316759..5316901 score=-0.084530522071267
ExonExpressionAdditive AT1G15470.tu6 5317011..5317115 score=0.253514924277058
ExonExpressionAdditive AT1G15470.tu7 5317247..5317321 score=-0.493671640678881
ExonExpressionAdditive AT1G15490.tu1 5320685..5320890 score=0.453380725051244
ExonExpressionAdditive AT1G15490.tu2 5321104..5321207 score=0.533695011774498
ExonExpressionAdditive AT1G15490.tu3 5321354..5321532 score=-0.0424959559208562
ExonExpressionAdditive AT1G15490.tu5 5321859..5322509 score=-0.112157873632780
ExonExpressionAdditive AT1G15490.tu6 5322706..5322927 score=-0.287126472132519
ExonExpressionAdditive AT1G15500.tu2 5327340..5327558 score=-0.335807147963282
ExonExpressionAdditive AT1G15500.tu3 5327693..5327767 score=0.0167675093735126
ExonExpressionAdditive AT1G15500.tu5 5328398..5328769 score=-0.0120841637713306
ExonExpressionAdditive AT1G15520.tu1 5331858..5332204 score=-0.375256778256243
ExonExpressionAdditive AT1G15520.tu10 5334726..5334834 score=0.0180937526303827
ExonExpressionAdditive AT1G15520.tu11 5334989..5335025 score=0.791459340074557
ExonExpressionAdditive AT1G15520.tu12 5335176..5335284 score=1.05394652945870
ExonExpressionAdditive AT1G15520.tu13 5335503..5335682 score=0.808869975239072
ExonExpressionAdditive AT1G15520.tu14 5335829..5336081 score=-0.82589509881949
ExonExpressionAdditive AT1G15520.tu15 5336221..5336553 score=0.347896253296257
ExonExpressionAdditive AT1G15520.tu18 5336991..5337102 score=-0.202442063742016
ExonExpressionAdditive AT1G15520.tu19 5337245..5337283 score=0.297756411561128
ExonExpressionAdditive AT1G15520.tu2 5332350..5332573 score=-0.0175334189303031
ExonExpressionAdditive AT1G15520.tu21 5337632..5337669 score=0.270800790711494
ExonExpressionAdditive AT1G15520.tu22 5337900..5338152 score=0.510389753254411
ExonExpressionAdditive AT1G15520.tu3 5332683..5332832 score=-0.566875483702692
ExonExpressionAdditive AT1G15520.tu4 5332948..5333126 score=0.214431085068939
ExonExpressionAdditive AT1G15520.tu5 5333270..5333345 score=0.465448885593405
ExonExpressionAdditive AT1G15520.tu6 5333487..5333523 score=0.201802702159238
ExonExpressionAdditive AT1G15520.tu7 5333703..5333885 score=0.238032507638859
ExonExpressionAdditive AT1G15520.tu8 5334042..5334279 score=-0.0820604739642415
ExonExpressionAdditive AT1G15520.tu9 5334426..5334578 score=-1.25668394951995
ExonExpressionAdditive AT1G15540.tu3 5343458..5343651 score=0.835740543377785
ExonExpressionAdditive AT1G15570.tu1 5362032..5362067 score=-0.464069736889594
ExonExpressionAdditive AT1G15570.tu10 5364923..5365030 score=0.092427808570823
ExonExpressionAdditive AT1G15570.tu11 5365169..5365503 score=0.287078300091452
ExonExpressionAdditive AT1G15570.tu2 5362993..5363145 score=-0.131152388602289
ExonExpressionAdditive AT1G15570.tu3 5363348..5363524 score=0.189400602630655
ExonExpressionAdditive AT1G15570.tu4 5363734..5363807 score=0.331818346119839
ExonExpressionAdditive AT1G15570.tu5 5363943..5363979 score=0.798093268806148
ExonExpressionAdditive AT1G15570.tu6 5364125..5364195 score=-0.207283275311204
ExonExpressionAdditive AT1G15570.tu9 5364678..5364710 score=-1.28379781306545
ExonExpressionAdditive AT1G15580.tu1 5365684..5365794 score=-0.099367218694504
ExonExpressionAdditive AT1G15590.tu2 5368052..5368084 score=0.139466112492775
ExonExpressionAdditive AT1G15630.tu2 5377508..5377591 score=1.13577099406272
ExonExpressionAdditive AT1G15660.tu1 5381191..5381360 score=-0.473029009161083
ExonExpressionAdditive AT1G15660.tu10 5384734..5384803 score=-0.694247247608078
ExonExpressionAdditive AT1G15660.tu11 5384951..5385165 score=0.489351046691012
ExonExpressionAdditive AT1G15660.tu2 5381990..5382060 score=0.558998793384073
ExonExpressionAdditive AT1G15660.tu3 5382241..5382277 score=-0.290185355693959
ExonExpressionAdditive AT1G15660.tu4 5382411..5382449 score=0.475633232821329
ExonExpressionAdditive AT1G15660.tu5 5382628..5382743 score=0.0149416584818595
ExonExpressionAdditive AT1G15660.tu8 5384014..5384045 score=0.0326033127758296
ExonExpressionAdditive AT1G15660.tu9 5384374..5384591 score=0.105544375055105
ExonExpressionAdditive AT1G15690.tu1 5399040..5399314 score=0.576750159936562
ExonExpressionAdditive AT1G15690.tu10 5402163..5402521 score=-0.00915476217229779
ExonExpressionAdditive AT1G15690.tu2 5399583..5400095 score=-0.602526821919751
ExonExpressionAdditive AT1G15690.tu3 5400239..5400569 score=0.700718866982984
ExonExpressionAdditive AT1G15690.tu5 5400888..5401176 score=-0.750635944981245
ExonExpressionAdditive AT1G15690.tu6 5401356..5401571 score=0.142170821107177
ExonExpressionAdditive AT1G15690.tu7 5401608..5401714 score=-0.15175826216386
ExonExpressionAdditive AT1G15690.tu9 5401993..5402101 score=-0.0263902918014411
ExonExpressionAdditive AT1G15730.tu1 5407494..5407643 score=-0.245335085682555
ExonExpressionAdditive AT1G15730.tu3 5408032..5408068 score=-1.55690593047988
ExonExpressionAdditive AT1G15730.tu7 5408912..5409058 score=0.00120700799134711
ExonExpressionAdditive AT1G15730.tu8 5409202..5409312 score=0.976926114574153
ExonExpressionAdditive AT1G15730.tu9 5409458..5409495 score=-0.391094729219631
ExonExpressionAdditive AT1G15740.tu1 5410918..5411006 score=-0.0583500405836099
ExonExpressionAdditive AT1G15740.tu10 5413252..5413287 score=-2.03094737864423
ExonExpressionAdditive AT1G15740.tu13 5413758..5413860 score=0.193574696620346
ExonExpressionAdditive AT1G15740.tu14 5413981..5414018 score=1.24858400727692
ExonExpressionAdditive AT1G15740.tu15 5414121..5414233 score=-1.10504192180009
ExonExpressionAdditive AT1G15740.tu2 5411518..5411670 score=-0.712036038523083
ExonExpressionAdditive AT1G15740.tu4 5412001..5412186 score=0.449287185392574
ExonExpressionAdditive AT1G15740.tu5 5412331..5412441 score=-0.0356141136065708
ExonExpressionAdditive AT1G15740.tu8 5412918..5412952 score=0.625180126357991
ExonExpressionAdditive AT1G15740.tu9 5413093..5413134 score=-0.0586646797220386
ExonExpressionAdditive AT1G15750.tu1 5414910..5415265 score=0.547334882964904
ExonExpressionAdditive AT1G15750.tu10 5417286..5417324 score=0.675543770197778
ExonExpressionAdditive AT1G15750.tu11 5417434..5417697 score=-0.282907351842421
ExonExpressionAdditive AT1G15750.tu12 5417915..5418022 score=0.269587480446225
ExonExpressionAdditive AT1G15750.tu15 5418505..5418545 score=0.0317749994906414
ExonExpressionAdditive AT1G15750.tu16 5418768..5418910 score=0.612005513509721
ExonExpressionAdditive AT1G15750.tu18 5419277..5419347 score=0.198483924898582
ExonExpressionAdditive AT1G15750.tu19 5419523..5419632 score=-0.00432178558233698
ExonExpressionAdditive AT1G15750.tu2 5415441..5415512 score=0.377117620335778
ExonExpressionAdditive AT1G15750.tu20 5419780..5419852 score=-0.5395412632256
ExonExpressionAdditive AT1G15750.tu25 5420573..5420609 score=-0.544327581817348
ExonExpressionAdditive AT1G15750.tu3 5415721..5415793 score=0.508046693738077
ExonExpressionAdditive AT1G15750.tu4 5415981..5416017 score=-0.86789129469844
ExonExpressionAdditive AT1G15750.tu5 5416194..5416230 score=0.447116941157209
ExonExpressionAdditive AT1G15750.tu6 5416371..5416513 score=-0.415182406772382
ExonExpressionAdditive AT1G15750.tu7 5416615..5416687 score=0.73012758403529
ExonExpressionAdditive AT1G15750.tu8 5416832..5416909 score=-1.14956265701387
ExonExpressionAdditive AT1G15750.tu9 5417062..5417102 score=-1.16493297893935
ExonExpressionAdditive AT1G15770.tu1 5426913..5427129 score=0.529959882699564
ExonExpressionAdditive AT1G15770.tu4 5428805..5428840 score=0.0192153874083537
ExonExpressionAdditive AT1G15770.tu5 5429022..5429060 score=0.274520034803288
ExonExpressionAdditive AT1G15780.tu1 5430182..5430627 score=0.593746676660814
ExonExpressionAdditive AT1G15780.tu10 5435573..5435650 score=-0.712856751346119
ExonExpressionAdditive AT1G15780.tu11 5435829..5435903 score=0.263512727623290
ExonExpressionAdditive AT1G15780.tu3 5431022..5431195 score=0.359242423645812
ExonExpressionAdditive AT1G15780.tu4 5431377..5431520 score=-0.716724113504855
ExonExpressionAdditive AT1G15780.tu7 5433634..5433671 score=-1.02234368702122
ExonExpressionAdditive AT1G15780.tu9 5435293..5435360 score=-0.00787966065162306
ExonExpressionAdditive AT1G15790.tu2 5438445..5438478 score=-0.595535357490353
ExonExpressionAdditive AT1G15790.tu5 5439298..5439374 score=0.0806913580695662
ExonExpressionAdditive AT1G15790.tu7 5439774..5439808 score=0.534016252770712
ExonExpressionAdditive AT1G15860.tu6 5456132..5456166 score=-0.487890212157816
ExonExpressionAdditive AT1G15860.tu7 5456318..5456352 score=-0.467670488914333
ExonExpressionAdditive AT1G15870.tu1 5457113..5457333 score=0.684813654272043
ExonExpressionAdditive AT1G15880.tu2 5458984..5459018 score=0.93850941626161
ExonExpressionAdditive AT1G15880.tu3 5459225..5459326 score=0.144870151087031
ExonExpressionAdditive AT1G15920.tu1 5469430..5469496 score=0.301672845817712
ExonExpressionAdditive AT1G15920.tu2 5469599..5469669 score=0.837869342730697
ExonExpressionAdditive AT1G15920.tu5 5470874..5471021 score=-1.20492013668476
ExonExpressionAdditive AT1G15930.tu1 5471394..5471430 score=-0.0331224874716413
ExonExpressionAdditive AT1G15940.tu1 5473708..5473749 score=0.464673044452886
ExonExpressionAdditive AT1G15940.tu11 5476609..5476677 score=-0.527740594115378
ExonExpressionAdditive AT1G15940.tu2 5474117..5474261 score=-0.0184656526837405
ExonExpressionAdditive AT1G15940.tu3 5474415..5474557 score=0.906407760622775
ExonExpressionAdditive AT1G15940.tu4 5474732..5474768 score=0.310667966466516
ExonExpressionAdditive AT1G15940.tu5 5474949..5475058 score=-0.0955995862135382
ExonExpressionAdditive AT1G15940.tu7 5475379..5476022 score=0.069339550702761
ExonExpressionAdditive AT1G15940.tu8 5476159..5476195 score=-0.798068011869867
ExonExpressionAdditive AT1G15950.tu2 5479110..5479214 score=-0.342887221555579
ExonExpressionAdditive AT1G15950.tu3 5479812..5479913 score=-0.0457311301485358
ExonExpressionAdditive AT1G15960.tu13 5485001..5485032 score=-0.815675428528643
ExonExpressionAdditive AT1G15960.tu2 5482609..5482677 score=-1.34790365188333
ExonExpressionAdditive AT1G15960.tu3 5482823..5482894 score=1.17537848037003
ExonExpressionAdditive AT1G15960.tu4 5482997..5483036 score=1.43621999433879
ExonExpressionAdditive AT1G15960.tu5 5483246..5483318 score=-0.725645713934702
ExonExpressionAdditive AT1G15960.tu7 5483609..5483719 score=0.277408720786698
ExonExpressionAdditive AT1G15960.tu8 5483843..5483914 score=-0.192529041079420
ExonExpressionAdditive AT1G15970.tu2 5486975..5487075 score=0.432602256595606
ExonExpressionAdditive AT1G15980.tu2 5489832..5489938 score=-0.1801019095406
ExonExpressionAdditive AT1G15980.tu3 5490061..5490217 score=0.114249963713776
ExonExpressionAdditive AT1G15980.tu4 5490333..5490521 score=-0.219279936488413
ExonExpressionAdditive AT1G15980.tu6 5490884..5490921 score=0.73849791900523
ExonExpressionAdditive AT1G15980.tu7 5491033..5491254 score=-0.248124731449144
ExonExpressionAdditive AT1G15990.tu2 5492148..5492404 score=0.970865392619472
ExonExpressionAdditive AT1G15990.tu3 5492720..5492794 score=-0.643398421478258
ExonExpressionAdditive AT1G15990.tu4 5492934..5493115 score=-0.534155894155396
ExonExpressionAdditive AT1G15990.tu5 5493251..5493636 score=-0.267427992498402
ExonExpressionAdditive AT1G16010.tu1 5495490..5495634 score=0.801446713658072
ExonExpressionAdditive AT1G16010.tu3 5495926..5496252 score=-0.214472084491323
ExonExpressionAdditive AT1G16010.tu8 5497549..5497654 score=-0.705892183894278
ExonExpressionAdditive AT1G16020.tu1 5498169..5498272 score=0.85201591417073
ExonExpressionAdditive AT1G16020.tu10 5500998..5501306 score=-0.349484684840206
ExonExpressionAdditive AT1G16020.tu2 5498599..5498743 score=0.102899728164252
ExonExpressionAdditive AT1G16020.tu4 5499229..5499335 score=0.330362269107778
ExonExpressionAdditive AT1G16020.tu7 5499950..5500283 score=0.638644952353932
ExonExpressionAdditive AT1G16020.tu8 5500436..5500553 score=-0.694405993602409
ExonExpressionAdditive AT1G16020.tu9 5500669..5500852 score=-0.111063193971702
ExonExpressionAdditive AT1G16040.tu1 5504802..5504872 score=-0.588916427898577
ExonExpressionAdditive AT1G16040.tu6 5505979..5506012 score=-0.96201760654949
ExonExpressionAdditive AT1G16040.tu7 5506157..5506192 score=0.592079546091868
ExonExpressionAdditive AT1G16060.tu2 5508573..5508682 score=-0.559647486584747
ExonExpressionAdditive AT1G16070.tu2 5511869..5511903 score=-0.189076977528338
ExonExpressionAdditive AT1G16070.tu3 5512073..5512110 score=-0.181057244544839
ExonExpressionAdditive AT1G16070.tu5 5512221..5512296 score=0.288519661681068
ExonExpressionAdditive AT1G16070.tu6 5512406..5512440 score=-0.067793890422116
ExonExpressionAdditive AT1G16070.tu7 5512590..5512629 score=-0.385377687738035
ExonExpressionAdditive AT1G16070.tu9 5512926..5513034 score=0.894098705108948
ExonExpressionAdditive AT1G16080.tu2 5514945..5515018 score=0.288009223021146
ExonExpressionAdditive AT1G16080.tu4 5515401..5515509 score=-0.16855687710948
ExonExpressionAdditive AT1G16090.tu2 5516909..5517020 score=-0.409002648222507
ExonExpressionAdditive AT1G16090.tu4 5517269..5517336 score=-0.344578330317969
ExonExpressionAdditive AT1G16110.tu2 5519412..5519483 score=-0.440475139783313
ExonExpressionAdditive AT1G16120.tu2 5523649..5523726 score=-0.144447014937337
ExonExpressionAdditive AT1G16130.tu2 5526662..5526696 score=-0.0335140749853159
ExonExpressionAdditive AT1G16150.tu2 5533457..5533490 score=-0.427825405296238
ExonExpressionAdditive AT1G16160.tu2 5536959..5537031 score=0.135514248145015
ExonExpressionAdditive AT1G16180.tu1 5540916..5541019 score=0.770654754723603
ExonExpressionAdditive AT1G16180.tu2 5541168..5541351 score=-0.759448713346991
ExonExpressionAdditive AT1G16180.tu4 5541680..5541752 score=0.123921130065198
ExonExpressionAdditive AT1G16180.tu5 5541953..5542137 score=0.122377536777046
ExonExpressionAdditive AT1G16190.tu1 5543167..5543272 score=0.557244840530367
ExonExpressionAdditive AT1G16190.tu10 5545342..5545416 score=-0.122765618897908
ExonExpressionAdditive AT1G16190.tu11 5545598..5545636 score=-0.707901730391881
ExonExpressionAdditive AT1G16190.tu12 5545779..5546071 score=0.0837722010521911
ExonExpressionAdditive AT1G16190.tu2 5543635..5543671 score=0.109853742838982
ExonExpressionAdditive AT1G16190.tu6 5544475..5544510 score=0.463671592535087
ExonExpressionAdditive AT1G16190.tu7 5544724..5544830 score=-0.666194597307933
ExonExpressionAdditive AT1G16210.tu1 5546147..5546357 score=1.97654373530153
ExonExpressionAdditive AT1G16220.tu1 5548670..5548818 score=-0.540669554183024
ExonExpressionAdditive AT1G16220.tu2 5549110..5549365 score=0.395583247346495
ExonExpressionAdditive AT1G16220.tu4 5549760..5549932 score=0.530188137354753
ExonExpressionAdditive AT1G16240.tu4 5555645..5555682 score=-0.833653413354364
ExonExpressionAdditive AT1G16240.tu5 5555834..5555903 score=-0.722184338033615
ExonExpressionAdditive AT1G16240.tu6 5556131..5556307 score=-0.15971041690379
ExonExpressionAdditive AT1G16240.tu8 5556661..5556763 score=0.956965017558923
ExonExpressionAdditive AT1G16250.tu1 5556992..5557152 score=-0.4996898186821
ExonExpressionAdditive AT1G16270.tu2 5566447..5566484 score=-0.0534871920858801
ExonExpressionAdditive AT1G16270.tu4 5566978..5567078 score=0.0202013332601555
ExonExpressionAdditive AT1G16270.tu5 5567251..5567326 score=0.219972664609009
ExonExpressionAdditive AT1G16270.tu6 5567470..5567543 score=-0.68850308141712
ExonExpressionAdditive AT1G16270.tu8 5567978..5568318 score=0.174748183111704
ExonExpressionAdditive AT1G16280.tu1 5568500..5568572 score=0.52579967229355
ExonExpressionAdditive AT1G16280.tu3 5569017..5569055 score=-0.36157530132827
ExonExpressionAdditive AT1G16280.tu4 5569208..5569358 score=0.227556611855562
ExonExpressionAdditive AT1G16280.tu5 5569540..5569712 score=0.0570966463456544
ExonExpressionAdditive AT1G16290.tu1 5570754..5570939 score=-1.11562167008143
ExonExpressionAdditive AT1G16290.tu10 5572946..5573032 score=0.611208018975293
ExonExpressionAdditive AT1G16290.tu12 5573358..5573504 score=0.365971393600979
ExonExpressionAdditive AT1G16290.tu2 5571080..5571148 score=0.129446040677410
ExonExpressionAdditive AT1G16290.tu4 5571483..5571551 score=0.150241255208209
ExonExpressionAdditive AT1G16290.tu6 5571871..5572015 score=0.624473276609439
ExonExpressionAdditive AT1G16290.tu8 5572519..5572591 score=-0.535435198125896
ExonExpressionAdditive AT1G16290.tu9 5572742..5572775 score=0.190015888974674
ExonExpressionAdditive AT1G16300.tu11 5576777..5576813 score=-0.40299467483904
ExonExpressionAdditive AT1G16300.tu12 5576997..5577035 score=-0.261290448565979
ExonExpressionAdditive AT1G16300.tu14 5577367..5577485 score=0.958717950707174
ExonExpressionAdditive AT1G16300.tu3 5575007..5575047 score=-0.00302245845404992
ExonExpressionAdditive AT1G16300.tu5 5575328..5575400 score=-0.180622852305085
ExonExpressionAdditive AT1G16300.tu6 5575651..5575690 score=-0.643889013586188
ExonExpressionAdditive AT1G16310.tu2 5579217..5579253 score=-0.283894545456392
ExonExpressionAdditive AT1G16310.tu3 5579467..5579640 score=0.259810960382423
ExonExpressionAdditive AT1G16310.tu5 5579944..5580086 score=-0.685058547394747
ExonExpressionAdditive AT1G16330.tu1 5582388..5582490 score=0.525477116659266
ExonExpressionAdditive AT1G16330.tu2 5582633..5582741 score=0.413632893571005
ExonExpressionAdditive AT1G16330.tu5 5583224..5583342 score=-0.338088808719729
ExonExpressionAdditive AT1G16330.tu6 5583490..5583523 score=0.0692256289842783
ExonExpressionAdditive AT1G16330.tu7 5583691..5583729 score=-0.269217296567606
ExonExpressionAdditive AT1G16330.tu8 5583907..5584128 score=-0.685446353246156
ExonExpressionAdditive AT1G16350.tu3 5592187..5592258 score=-0.108532874326749
ExonExpressionAdditive AT1G16350.tu4 5592437..5592646 score=-0.227532996065177
ExonExpressionAdditive AT1G16350.tu5 5592793..5592955 score=0.143974473486107
ExonExpressionAdditive AT1G16360.tu1 5593332..5593474 score=-0.069876812895189
ExonExpressionAdditive AT1G16360.tu3 5594116..5594348 score=0.309590688681829
ExonExpressionAdditive AT1G16360.tu4 5594519..5594556 score=-0.62464111718701
ExonExpressionAdditive AT1G16360.tu5 5594736..5594769 score=-0.531479079954521
ExonExpressionAdditive AT1G16380.tu1 5598466..5598708 score=-0.0288924315968416
ExonExpressionAdditive AT1G16380.tu4 5601238..5601313 score=0.517938941529919
ExonExpressionAdditive AT1G16400.tu2 5606391..5606595 score=0.00111302690767716
ExonExpressionAdditive AT1G16400.tu3 5606893..5607366 score=0.518062601885823
ExonExpressionAdditive AT1G16410.tu2 5609928..5610153 score=0.00982636896895946
ExonExpressionAdditive AT1G16445.tu1 5617800..5617950 score=0.135520247733222
ExonExpressionAdditive AT1G16445.tu3 5618437..5618583 score=0.875967478437981
ExonExpressionAdditive AT1G16445.tu4 5618725..5618760 score=-0.84054728584204
ExonExpressionAdditive AT1G16445.tu5 5618899..5619006 score=0.0286584118154520
ExonExpressionAdditive AT1G16445.tu6 5619158..5619261 score=-0.367764477230472
ExonExpressionAdditive AT1G16460.tu12 5621893..5622002 score=0.0304130951005236
ExonExpressionAdditive AT1G16460.tu15 5622532..5622569 score=-0.161919507764378
ExonExpressionAdditive AT1G16460.tu2 5619705..5619924 score=-0.246180644398724
ExonExpressionAdditive AT1G16460.tu3 5620036..5620071 score=-1.01543864573585
ExonExpressionAdditive AT1G16460.tu4 5620178..5620210 score=-0.469471540467322
ExonExpressionAdditive AT1G16460.tu5 5620328..5620363 score=0.44705712197831
ExonExpressionAdditive AT1G16460.tu8 5620830..5620941 score=2.18180451243817
ExonExpressionAdditive AT1G16460.tu9 5621088..5621128 score=-0.408155001230145
ExonExpressionAdditive AT1G16470.tu2 5622841..5622877 score=1.12940833343233
ExonExpressionAdditive AT1G16470.tu8 5623721..5623758 score=0.0386395938912006
ExonExpressionAdditive AT1G16490.tu2 5630497..5630570 score=-0.302497344100381
ExonExpressionAdditive AT1G16490.tu3 5630885..5630922 score=-0.691846505562171
ExonExpressionAdditive AT1G16500.tu1 5639020..5639236 score=0.0321327278896839
ExonExpressionAdditive AT1G16520.tu5 5650118..5650155 score=-1.30648184930514
ExonExpressionAdditive AT1G16520.tu6 5650266..5650481 score=-0.0237574699746497
ExonExpressionAdditive AT1G16520.tu8 5650733..5650768 score=-0.301268990745169
ExonExpressionAdditive AT1G16520.tu9 5650911..5651079 score=0.232616467944707
ExonExpressionAdditive AT1G16540.tu1 5659396..5659503 score=-0.133447224469038
ExonExpressionAdditive AT1G16540.tu13 5663119..5663153 score=-0.63990911357705
ExonExpressionAdditive AT1G16540.tu14 5663364..5663398 score=-0.635777781670958
ExonExpressionAdditive AT1G16540.tu15 5663792..5663833 score=0.373088813424252
ExonExpressionAdditive AT1G16540.tu17 5664118..5664222 score=0.598131825861846
ExonExpressionAdditive AT1G16540.tu18 5664359..5664538 score=-0.5976097266013
ExonExpressionAdditive AT1G16540.tu19 5664652..5664729 score=-0.466568447866532
ExonExpressionAdditive AT1G16540.tu2 5659982..5660058 score=0.0328255996183522
ExonExpressionAdditive AT1G16540.tu21 5665092..5665378 score=-0.194598041043699
ExonExpressionAdditive AT1G16540.tu4 5660493..5660714 score=0.127042494078403
ExonExpressionAdditive AT1G16540.tu5 5660932..5661005 score=0.289708450866035
ExonExpressionAdditive AT1G16540.tu9 5661930..5662032 score=0.399086126835611
ExonExpressionAdditive AT1G16560.tu10 5669793..5669935 score=-0.618762649988671
ExonExpressionAdditive AT1G16560.tu6 5668934..5669001 score=-1.54531346682356
ExonExpressionAdditive AT1G16560.tu7 5669220..5669365 score=-0.966462640836122
ExonExpressionAdditive AT1G16560.tu9 5669500..5669645 score=-0.74009709410795
ExonExpressionAdditive AT1G16570.tu11 5672647..5672724 score=-0.268571464916181
ExonExpressionAdditive AT1G16570.tu2 5670937..5670972 score=-0.398065242745098
ExonExpressionAdditive AT1G16570.tu5 5671446..5671514 score=-0.737351059488373
ExonExpressionAdditive AT1G16570.tu6 5671692..5671766 score=0.888791043952077
ExonExpressionAdditive AT1G16570.tu7 5671938..5671974 score=-1.54801688803715
ExonExpressionAdditive AT1G16590.tu2 5674002..5674040 score=1.3838974930926
ExonExpressionAdditive AT1G16590.tu3 5674156..5674233 score=0.986053753539617
ExonExpressionAdditive AT1G16610.tu13 5678306..5678344 score=0.633223502956841
ExonExpressionAdditive AT1G16610.tu14 5678491..5678736 score=-0.0249912918712926
ExonExpressionAdditive AT1G16610.tu2 5675724..5675759 score=-0.134304283925676
ExonExpressionAdditive AT1G16610.tu5 5676789..5676824 score=0.72229155397669
ExonExpressionAdditive AT1G16610.tu6 5677015..5677051 score=-0.465571085201518
ExonExpressionAdditive AT1G16610.tu7 5677155..5677334 score=-0.320981214343672
ExonExpressionAdditive AT1G16610.tu9 5677486..5677583 score=-0.17963642172701
ExonExpressionAdditive AT1G16640.tu1 5686751..5686785 score=0.562243433575185
ExonExpressionAdditive AT1G16650.tu1 5687948..5688055 score=0.614967254002552
ExonExpressionAdditive AT1G16650.tu10 5690444..5690518 score=0.193059158859937
ExonExpressionAdditive AT1G16650.tu11 5690656..5690756 score=-0.374468901394399
ExonExpressionAdditive AT1G16650.tu12 5690931..5691164 score=-0.0317621696914525
ExonExpressionAdditive AT1G16650.tu2 5688195..5688234 score=-0.102014028333344
ExonExpressionAdditive AT1G16650.tu3 5688389..5688424 score=-0.409611027796387
ExonExpressionAdditive AT1G16650.tu4 5688566..5688604 score=0.669015283259841
ExonExpressionAdditive AT1G16650.tu5 5689016..5689054 score=-0.216798092532222
ExonExpressionAdditive AT1G16650.tu6 5689302..5689377 score=0.346358943936908
ExonExpressionAdditive AT1G16650.tu7 5689626..5689810 score=0.289768638039837
ExonExpressionAdditive AT1G16650.tu8 5689960..5690103 score=-0.785468657113289
ExonExpressionAdditive AT1G16650.tu9 5690248..5690283 score=-0.226774642604226
ExonExpressionAdditive AT1G16670.tu1 5697418..5697520 score=0.510840318144236
ExonExpressionAdditive AT1G16670.tu2 5697806..5697841 score=1.04531181644436
ExonExpressionAdditive AT1G16670.tu3 5698014..5698093 score=-0.411756972583426
ExonExpressionAdditive AT1G16670.tu4 5698248..5698390 score=-0.108739537599564
ExonExpressionAdditive AT1G16670.tu5 5698535..5698714 score=-0.805360916862541
ExonExpressionAdditive AT1G16670.tu6 5698872..5698937 score=-0.851142164936499
ExonExpressionAdditive AT1G16680.tu10 5705007..5705039 score=-0.68231810988189
ExonExpressionAdditive AT1G16680.tu11 5705292..5705723 score=0.395362411775098
ExonExpressionAdditive AT1G16680.tu3 5703049..5703155 score=0.0242759416815271
ExonExpressionAdditive AT1G16680.tu4 5703395..5703431 score=0.364794820966148
ExonExpressionAdditive AT1G16680.tu7 5704433..5704504 score=0.917569807540651
ExonExpressionAdditive AT1G16680.tu8 5704650..5704689 score=-0.274677185185118
ExonExpressionAdditive AT1G16680.tu9 5704833..5704870 score=0.0783507036903696
ExonExpressionAdditive AT1G16690.tu12 5708838..5708990 score=0.33275203877818
ExonExpressionAdditive AT1G16690.tu13 5709164..5709421 score=-0.219824089479778
ExonExpressionAdditive AT1G16690.tu14 5709457..5709499 score=-0.470372698009732
ExonExpressionAdditive AT1G16690.tu2 5706358..5706495 score=0.487984169126846
ExonExpressionAdditive AT1G16690.tu3 5706710..5706776 score=0.181019808828166
ExonExpressionAdditive AT1G16690.tu5 5707381..5707413 score=-0.547215946529898
ExonExpressionAdditive AT1G16700.tu2 5709964..5710002 score=0.205436313230567
ExonExpressionAdditive AT1G16700.tu3 5710479..5710518 score=0.394621712911607
ExonExpressionAdditive AT1G16700.tu6 5711016..5711054 score=0.50043310004123
ExonExpressionAdditive AT1G16705.tu1 5712104..5712176 score=0.155854907301241
ExonExpressionAdditive AT1G16705.tu2 5712426..5712463 score=-0.170239831949559
ExonExpressionAdditive AT1G16705.tu3 5712871..5712944 score=-0.335689445739557
ExonExpressionAdditive AT1G16705.tu4 5713183..5713292 score=-0.0312676935452032
ExonExpressionAdditive AT1G16710.tu1 5714804..5714876 score=-0.406073528219767
ExonExpressionAdditive AT1G16710.tu10 5719509..5719582 score=0.298667516955459
ExonExpressionAdditive AT1G16710.tu11 5719771..5719987 score=0.730214992057209
ExonExpressionAdditive AT1G16710.tu12 5720163..5720232 score=-0.109191913579823
ExonExpressionAdditive AT1G16710.tu14 5720660..5720980 score=-0.332982133881547
ExonExpressionAdditive AT1G16710.tu15 5721261..5721292 score=0.0206644531027707
ExonExpressionAdditive AT1G16710.tu16 5721767..5722264 score=0.157882730750307
ExonExpressionAdditive AT1G16710.tu3 5715380..5715592 score=-0.527122915901056
ExonExpressionAdditive AT1G16710.tu4 5715733..5716232 score=-0.286014060908845
ExonExpressionAdditive AT1G16710.tu7 5718562..5718770 score=0.227603566690817
ExonExpressionAdditive AT1G16710.tu9 5719219..5719368 score=-1.01038369441465
ExonExpressionAdditive AT1G16720.tu10 5725657..5725692 score=-0.261240479460697
ExonExpressionAdditive AT1G16720.tu11 5725835..5725870 score=0.477136902794598
ExonExpressionAdditive AT1G16720.tu13 5726161..5726230 score=-0.681640089948506
ExonExpressionAdditive AT1G16720.tu2 5723830..5723975 score=0.261651987062594
ExonExpressionAdditive AT1G16720.tu3 5724157..5724270 score=0.468015769340034
ExonExpressionAdditive AT1G16720.tu4 5724443..5724482 score=0.000594834444892212
ExonExpressionAdditive AT1G16720.tu5 5724700..5724771 score=-0.489739265141755
ExonExpressionAdditive AT1G16720.tu6 5724887..5724956 score=-0.445000966546032
ExonExpressionAdditive AT1G16720.tu8 5725309..5725349 score=-0.581253227792402
ExonExpressionAdditive AT1G16730.tu1 5726547..5726622 score=-0.618162295112617
ExonExpressionAdditive AT1G16750.tu11 5731706..5731845 score=-0.222491825806544
ExonExpressionAdditive AT1G16750.tu2 5729612..5729682 score=0.604221374526774
ExonExpressionAdditive AT1G16750.tu3 5729825..5729860 score=-0.414067682457803
ExonExpressionAdditive AT1G16750.tu7 5730881..5730990 score=-1.59383893433864
ExonExpressionAdditive AT1G16750.tu8 5731168..5731204 score=0.241499069994298
ExonExpressionAdditive AT1G16750.tu9 5731348..5731384 score=-0.0827517992092733
ExonExpressionAdditive AT1G16760.tu1 5734250..5734358 score=-0.244874725937093
ExonExpressionAdditive AT1G16760.tu3 5734709..5734818 score=0.471791514130193
ExonExpressionAdditive AT1G16760.tu4 5734951..5735061 score=-0.154743243187075
ExonExpressionAdditive AT1G16760.tu5 5735215..5735248 score=0.0996230645560134
ExonExpressionAdditive AT1G16760.tu6 5735358..5735609 score=-0.132890574746544
ExonExpressionAdditive AT1G16760.tu8 5735975..5736334 score=-0.3121553136168
ExonExpressionAdditive AT1G16770.tu3 5738392..5738428 score=0.714631994514214
ExonExpressionAdditive AT1G16780.tu1 5739480..5739515 score=0.595298769921117
ExonExpressionAdditive AT1G16780.tu10 5742456..5742492 score=0.357790470223271
ExonExpressionAdditive AT1G16780.tu13 5743217..5743290 score=-0.798600505236894
ExonExpressionAdditive AT1G16780.tu14 5743484..5743520 score=0.727104212203641
ExonExpressionAdditive AT1G16780.tu2 5739696..5739877 score=-1.11413014952776
ExonExpressionAdditive AT1G16780.tu3 5739996..5740064 score=0.0994857481506982
ExonExpressionAdditive AT1G16780.tu4 5740276..5740308 score=0.256015752015727
ExonExpressionAdditive AT1G16780.tu6 5740707..5740930 score=0.441205884351446
ExonExpressionAdditive AT1G16780.tu7 5741368..5741441 score=0.312110160908972
ExonExpressionAdditive AT1G16800.tu10 5751109..5751183 score=-0.89882936995691
ExonExpressionAdditive AT1G16800.tu12 5751807..5751842 score=-0.350319375821296
ExonExpressionAdditive AT1G16800.tu13 5752061..5752134 score=-0.523740712542208
ExonExpressionAdditive AT1G16800.tu14 5752386..5752454 score=-0.178675314148967
ExonExpressionAdditive AT1G16800.tu17 5753871..5753941 score=-0.695682844413414
ExonExpressionAdditive AT1G16800.tu18 5754297..5754328 score=0.686568669834243
ExonExpressionAdditive AT1G16800.tu19 5754624..5754971 score=-0.00614343076300956
ExonExpressionAdditive AT1G16800.tu2 5745654..5746675 score=0.180619120298975
ExonExpressionAdditive AT1G16800.tu3 5746825..5746974 score=0.0605032788942425
ExonExpressionAdditive AT1G16800.tu4 5747205..5747280 score=0.352814060480669
ExonExpressionAdditive AT1G16800.tu6 5747573..5748424 score=-0.398768385155416
ExonExpressionAdditive AT1G16800.tu7 5748605..5748970 score=0.338259525764456
ExonExpressionAdditive AT1G16800.tu8 5749295..5750359 score=0.249467987768772
ExonExpressionAdditive AT1G16800.tu9 5750504..5750749 score=0.0195443449949619
ExonExpressionAdditive AT1G16810.tu4 5756159..5756253 score=0.387110874156262
ExonExpressionAdditive AT1G16830.tu1 5758901..5759012 score=0.872823188220993
ExonExpressionAdditive AT1G16830.tu2 5759651..5759725 score=0.68577757791835
ExonExpressionAdditive AT1G16830.tu3 5760086..5760121 score=0.906548749731846
ExonExpressionAdditive AT1G16840.tu4 5762801..5762910 score=-0.449683705698554
ExonExpressionAdditive AT1G16840.tu7 5763085..5763153 score=-1.28117947223324
ExonExpressionAdditive AT1G16860.tu1 5767434..5767587 score=-0.071581753809731
ExonExpressionAdditive AT1G16860.tu3 5769440..5769477 score=-0.979519559071388
ExonExpressionAdditive AT1G16860.tu4 5769688..5769832 score=0.479324479054361
ExonExpressionAdditive AT1G16870.tu1 5770747..5771056 score=0.236386365154644
ExonExpressionAdditive AT1G16870.tu2 5771276..5771387 score=-0.0304403550383692
ExonExpressionAdditive AT1G16870.tu3 5771499..5771536 score=0.70062335905732
ExonExpressionAdditive AT1G16870.tu4 5771715..5771925 score=0.304565297514927
ExonExpressionAdditive AT1G16870.tu5 5772035..5772181 score=-0.103167839913541
ExonExpressionAdditive AT1G16870.tu6 5772442..5772593 score=-0.101927081194036
ExonExpressionAdditive AT1G16880.tu1 5773574..5773612 score=-0.32506619203267
ExonExpressionAdditive AT1G16880.tu10 5775702..5775775 score=-0.294198501864549
ExonExpressionAdditive AT1G16880.tu12 5776063..5776239 score=-0.063835108337078
ExonExpressionAdditive AT1G16880.tu2 5773688..5773788 score=0.697281198972344
ExonExpressionAdditive AT1G16880.tu6 5774966..5775001 score=-0.999550994390176
ExonExpressionAdditive AT1G16890.tu3 5776893..5776925 score=0.153030911654086
ExonExpressionAdditive AT1G16900.tu1 5779041..5779373 score=-0.0190988965195934
ExonExpressionAdditive AT1G16900.tu10 5782042..5782304 score=0.207724622461415
ExonExpressionAdditive AT1G16900.tu2 5779482..5779518 score=-0.0878937288585624
ExonExpressionAdditive AT1G16900.tu3 5779664..5779817 score=0.316219735140484
ExonExpressionAdditive AT1G16900.tu4 5780081..5780117 score=-0.381304611940542
ExonExpressionAdditive AT1G16900.tu5 5780299..5780336 score=0.0670005800190085
ExonExpressionAdditive AT1G16900.tu6 5780553..5780804 score=-0.693661958053942
ExonExpressionAdditive AT1G16900.tu7 5780988..5781131 score=0.974504127365539
ExonExpressionAdditive AT1G16900.tu8 5781386..5781526 score=-0.259487632361667
ExonExpressionAdditive AT1G16900.tu9 5781635..5781707 score=-0.371161175131974
ExonExpressionAdditive AT1G16930.tu2 5791013..5791084 score=-0.648754615728268
ExonExpressionAdditive AT1G16940.tu2 5792925..5793037 score=-0.723256422590234
ExonExpressionAdditive AT1G16940.tu3 5793176..5793398 score=0.596072450265097
ExonExpressionAdditive AT1G16960.tu1 5799931..5799968 score=0.471413090613229
ExonExpressionAdditive AT1G16960.tu2 5800180..5800216 score=0.604431734477376
ExonExpressionAdditive AT1G16970.tu1 5800832..5801234 score=0.488295085395411
ExonExpressionAdditive AT1G16970.tu10 5803677..5803784 score=0.088370356031302
ExonExpressionAdditive AT1G16970.tu12 5804240..5804277 score=0.96101341379629
ExonExpressionAdditive AT1G16970.tu13 5804458..5804529 score=-0.725237287580654
ExonExpressionAdditive AT1G16970.tu14 5804676..5804745 score=-0.507969876637505
ExonExpressionAdditive AT1G16970.tu15 5805030..5805065 score=-0.843485738215515
ExonExpressionAdditive AT1G16970.tu18 5805664..5805773 score=-0.617915010854983
ExonExpressionAdditive AT1G16970.tu2 5801408..5801505 score=0.189782165704748
ExonExpressionAdditive AT1G16970.tu3 5801694..5801732 score=0.531920915350437
ExonExpressionAdditive AT1G16970.tu4 5801889..5801929 score=0.484596501805529
ExonExpressionAdditive AT1G16970.tu5 5802068..5802107 score=0.489070435699233
ExonExpressionAdditive AT1G16970.tu8 5802957..5802995 score=0.283328940666052
ExonExpressionAdditive AT1G16970.tu9 5803360..5803395 score=-1.00480498791582
ExonExpressionAdditive AT1G16980.tu1 5807324..5807359 score=-0.256697100816217
ExonExpressionAdditive AT1G16980.tu12 5810131..5810200 score=-0.109229930594088
ExonExpressionAdditive AT1G16980.tu17 5811198..5811415 score=-0.418589058121939
ExonExpressionAdditive AT1G16980.tu2 5807550..5807590 score=-0.587565026366597
ExonExpressionAdditive AT1G16980.tu3 5808030..5808319 score=0.607085752340925
ExonExpressionAdditive AT1G17000.tu11 5815081..5815117 score=0.893045348597876
ExonExpressionAdditive AT1G17000.tu15 5816213..5816249 score=0.156683340052582
ExonExpressionAdditive AT1G17000.tu16 5816423..5816530 score=0.973019816781672
ExonExpressionAdditive AT1G17000.tu3 5813459..5813495 score=-1.01793803432770
ExonExpressionAdditive AT1G17000.tu6 5814005..5814116 score=-1.32214457119594
ExonExpressionAdditive AT1G17010.tu2 5818180..5818347 score=-0.426784678589229
ExonExpressionAdditive AT1G17010.tu4 5818915..5819294 score=0.516225108830459
ExonExpressionAdditive AT1G17020.tu1 5820237..5820457 score=0.0473085630630903
ExonExpressionAdditive AT1G17020.tu2 5820888..5820963 score=-0.287268316955934
ExonExpressionAdditive AT1G17020.tu3 5821090..5821382 score=0.460604419737055
ExonExpressionAdditive AT1G17030.tu1 5822474..5822697 score=0.55395890084645
ExonExpressionAdditive AT1G17040.tu1 5824859..5825234 score=0.571079133743547
ExonExpressionAdditive AT1G17040.tu10 5827851..5827889 score=-0.937550680469555
ExonExpressionAdditive AT1G17040.tu11 5828020..5828159 score=-0.404037779612375
ExonExpressionAdditive AT1G17040.tu2 5825598..5825636 score=-0.0311263402249652
ExonExpressionAdditive AT1G17040.tu3 5825751..5825918 score=0.0199151510465101
ExonExpressionAdditive AT1G17040.tu4 5826061..5826165 score=-0.492325865166478
ExonExpressionAdditive AT1G17040.tu5 5826315..5826420 score=-0.0233954102178894
ExonExpressionAdditive AT1G17040.tu6 5826606..5826678 score=0.694515693249036
ExonExpressionAdditive AT1G17040.tu7 5826855..5827071 score=-0.404442438314023
ExonExpressionAdditive AT1G17040.tu8 5827180..5827254 score=0.628630861175553
ExonExpressionAdditive AT1G17040.tu9 5827549..5827726 score=0.173085509500537
ExonExpressionAdditive AT1G17050.tu1 5829131..5829456 score=-0.305308830820149
ExonExpressionAdditive AT1G17050.tu2 5829855..5829926 score=1.57186037836224
ExonExpressionAdditive AT1G17050.tu3 5830109..5830145 score=-1.88857815171943
ExonExpressionAdditive AT1G17050.tu4 5830292..5830328 score=0.70529291359381
ExonExpressionAdditive AT1G17050.tu5 5830476..5830550 score=-0.686740787928532
ExonExpressionAdditive AT1G17060.tu2 5832792..5832835 score=0.848409470682285
ExonExpressionAdditive AT1G17060.tu3 5833127..5833160 score=0.278506472938867
ExonExpressionAdditive AT1G17060.tu4 5833270..5833380 score=-0.144727340187857
ExonExpressionAdditive AT1G17060.tu5 5834302..5834487 score=-0.128099364654063
ExonExpressionAdditive AT1G17060.tu6 5834973..5835397 score=-1.20940560713499
ExonExpressionAdditive AT1G17080.tu1 5840390..5840464 score=-1.49254270333892
ExonExpressionAdditive AT1G17080.tu2 5840642..5840715 score=0.0985914808639473
ExonExpressionAdditive AT1G17080.tu3 5840829..5840864 score=0.606404999989050
ExonExpressionAdditive AT1G17110.tu1 5845725..5846331 score=0.600890903477091
ExonExpressionAdditive AT1G17110.tu10 5848220..5848286 score=-0.901591346921407
ExonExpressionAdditive AT1G17110.tu12 5848615..5848757 score=-0.313859195158646
ExonExpressionAdditive AT1G17110.tu13 5848908..5849267 score=0.197957886167738
ExonExpressionAdditive AT1G17110.tu14 5849480..5850006 score=-0.26931298678173
ExonExpressionAdditive AT1G17110.tu15 5850697..5850806 score=1.22277096892006
ExonExpressionAdditive AT1G17110.tu3 5846650..5846752 score=-0.0683056919329297
ExonExpressionAdditive AT1G17110.tu4 5846927..5846965 score=-0.617069415366067
ExonExpressionAdditive AT1G17110.tu5 5847066..5847176 score=-0.00820791684294893
ExonExpressionAdditive AT1G17110.tu6 5847328..5847402 score=-0.589189757239578
ExonExpressionAdditive AT1G17110.tu7 5847551..5847688 score=-0.366198127411689
ExonExpressionAdditive AT1G17110.tu8 5847832..5847869 score=0.669403230798442
ExonExpressionAdditive AT1G17110.tu9 5848043..5848077 score=-0.184893342199273
ExonExpressionAdditive AT1G17130.tu3 5854935..5854972 score=-0.0308070828228234
ExonExpressionAdditive AT1G17130.tu4 5855193..5855233 score=0.389420589200118
ExonExpressionAdditive AT1G17140.tu2 5857888..5857923 score=0.261793217042239
ExonExpressionAdditive AT1G17140.tu4 5858358..5858390 score=0.224697074228616
ExonExpressionAdditive AT1G17145.tu2 5860769..5860801 score=-0.0531023329677241
ExonExpressionAdditive AT1G17145.tu4 5861358..5861462 score=-0.548329279612282
ExonExpressionAdditive AT1G17145.tu8 5862072..5862141 score=-0.194546439098312
ExonExpressionAdditive AT1G17145.tu9 5862563..5862596 score=0.521846990063597
ExonExpressionAdditive AT1G17150.tu1 5865738..5865809 score=0.503777616674903
ExonExpressionAdditive AT1G17150.tu2 5866253..5866465 score=-0.263611475425276
ExonExpressionAdditive AT1G17150.tu4 5867270..5867403 score=0.107637286287593
ExonExpressionAdditive AT1G17160.tu2 5868531..5868633 score=1.13562910244996
ExonExpressionAdditive AT1G17160.tu3 5868908..5868984 score=0.358963045818114
ExonExpressionAdditive AT1G17200.tu1 5878512..5878658 score=0.821297103934616
ExonExpressionAdditive AT1G17210.tu1 5880151..5880538 score=-0.335711536058080
ExonExpressionAdditive AT1G17210.tu2 5880723..5880865 score=0.220453594043092
ExonExpressionAdditive AT1G17210.tu4 5882956..5883176 score=-0.0664215774396833
ExonExpressionAdditive AT1G17210.tu5 5883542..5883577 score=0.0314278805589706
ExonExpressionAdditive AT1G17210.tu6 5884163..5884272 score=-0.452302468558303
ExonExpressionAdditive AT1G17210.tu7 5884502..5884721 score=0.0280588025856165
ExonExpressionAdditive AT1G17220.tu10 5889127..5889347 score=-0.345181799097389
ExonExpressionAdditive AT1G17220.tu11 5889669..5889804 score=0.516713758215700
ExonExpressionAdditive AT1G17220.tu12 5890002..5890318 score=0.154524712544928
ExonExpressionAdditive AT1G17220.tu3 5887242..5887342 score=-0.614942474163624
ExonExpressionAdditive AT1G17220.tu4 5887528..5887639 score=-0.377621327578191
ExonExpressionAdditive AT1G17220.tu5 5887782..5887817 score=-0.472299038699552
ExonExpressionAdditive AT1G17220.tu7 5888305..5888378 score=0.201166287444844
ExonExpressionAdditive AT1G17220.tu9 5888776..5888986 score=-0.00218142321720485
ExonExpressionAdditive AT1G17230.tu2 5894360..5894796 score=-0.553084058636896
ExonExpressionAdditive AT1G17260.tu10 5906142..5906178 score=0.39680168029408
ExonExpressionAdditive AT1G17260.tu11 5906317..5906389 score=-0.883922435477334
ExonExpressionAdditive AT1G17260.tu12 5906575..5906646 score=-0.454943918808961
ExonExpressionAdditive AT1G17260.tu13 5906835..5906941 score=-0.667638922667119
ExonExpressionAdditive AT1G17260.tu14 5907189..5907227 score=0.714827572230741
ExonExpressionAdditive AT1G17260.tu16 5907594..5907629 score=0.687541056994118
ExonExpressionAdditive AT1G17260.tu17 5907777..5907884 score=1.08885631149798
ExonExpressionAdditive AT1G17260.tu18 5908026..5908139 score=0.186723392507565
ExonExpressionAdditive AT1G17260.tu19 5908292..5908406 score=0.0120392474422600
ExonExpressionAdditive AT1G17260.tu2 5904223..5904295 score=0.0393564782786751
ExonExpressionAdditive AT1G17260.tu20 5908543..5908650 score=-2.49688753166293
ExonExpressionAdditive AT1G17260.tu21 5908819..5908860 score=1.4219917249195
ExonExpressionAdditive AT1G17260.tu3 5904404..5904480 score=0.0598858940294497
ExonExpressionAdditive AT1G17260.tu4 5904589..5904694 score=-0.224561775110327
ExonExpressionAdditive AT1G17260.tu5 5904844..5904912 score=-0.635928532269191
ExonExpressionAdditive AT1G17260.tu6 5905088..5905198 score=1.06671836014117
ExonExpressionAdditive AT1G17260.tu7 5905340..5905517 score=0.0162920275334698
ExonExpressionAdditive AT1G17260.tu8 5905639..5905711 score=0.0204307884378183
ExonExpressionAdditive AT1G17260.tu9 5905894..5905965 score=-0.188539614187011
ExonExpressionAdditive AT1G17270.tu1 5909257..5909586 score=-0.320365122012907
ExonExpressionAdditive AT1G17270.tu2 5909805..5909976 score=-0.377109740698713
ExonExpressionAdditive AT1G17290.tu1 5922633..5922892 score=0.228883111384319
ExonExpressionAdditive AT1G17290.tu10 5925091..5925126 score=-0.347266495560817
ExonExpressionAdditive AT1G17290.tu13 5925692..5925836 score=-0.318814647588044
ExonExpressionAdditive AT1G17290.tu14 5926002..5926335 score=0.918851967078697
ExonExpressionAdditive AT1G17290.tu5 5923984..5924017 score=-1.18059698676066
ExonExpressionAdditive AT1G17290.tu8 5924497..5924530 score=-0.390711314319955
ExonExpressionAdditive AT1G17290.tu9 5924789..5924829 score=0.138802714380996
ExonExpressionAdditive AT1G17330.tu5 5931027..5931063 score=0.269497811871130
ExonExpressionAdditive AT1G17330.tu6 5931280..5931387 score=0.120499169005577
ExonExpressionAdditive AT1G17330.tu7 5931564..5931694 score=1.54776263133386
ExonExpressionAdditive AT1G17340.tu1 5933960..5934155 score=0.185908316046426
ExonExpressionAdditive AT1G17340.tu10 5936765..5937044 score=-0.177963106078190
ExonExpressionAdditive AT1G17340.tu11 5937188..5937259 score=-0.652541435345315
ExonExpressionAdditive AT1G17340.tu12 5937373..5937449 score=0.132319596725554
ExonExpressionAdditive AT1G17340.tu13 5937672..5937704 score=0.275324761749751
ExonExpressionAdditive AT1G17340.tu14 5937847..5937954 score=0.587139327560006
ExonExpressionAdditive AT1G17340.tu15 5938102..5938142 score=-0.00442198322982331
ExonExpressionAdditive AT1G17340.tu16 5938322..5938705 score=-0.115380374826735
ExonExpressionAdditive AT1G17340.tu2 5934820..5934854 score=0.602855792514662
ExonExpressionAdditive AT1G17340.tu3 5935073..5935108 score=0.375228053478733
ExonExpressionAdditive AT1G17340.tu4 5935256..5935431 score=-0.726081783703273
ExonExpressionAdditive AT1G17340.tu6 5935833..5935910 score=0.247091692994722
ExonExpressionAdditive AT1G17340.tu8 5936348..5936384 score=0.490669505939738
ExonExpressionAdditive AT1G17340.tu9 5936522..5936590 score=-0.283718975791528
ExonExpressionAdditive AT1G17350.tu1 5941767..5941802 score=-0.63977491350594
ExonExpressionAdditive AT1G17350.tu2 5942367..5942403 score=-0.0209885023780087
ExonExpressionAdditive AT1G17350.tu3 5942738..5942809 score=0.131542314227042
ExonExpressionAdditive AT1G17350.tu4 5943066..5943100 score=-0.994868730635165
ExonExpressionAdditive AT1G17350.tu5 5943313..5943382 score=0.441933413274534
ExonExpressionAdditive AT1G17350.tu6 5943594..5943631 score=-0.098235209871121
ExonExpressionAdditive AT1G17350.tu7 5943779..5943815 score=0.691874929872555
ExonExpressionAdditive AT1G17360.tu2 5947584..5947730 score=-0.785990503572396
ExonExpressionAdditive AT1G17360.tu3 5947871..5947906 score=1.1222913002257
ExonExpressionAdditive AT1G17360.tu5 5948154..5948259 score=-0.0460565395295249
ExonExpressionAdditive AT1G17360.tu7 5949352..5949856 score=0.0696028551682854
ExonExpressionAdditive AT1G17370.tu10 5953752..5953787 score=-0.605127231233424
ExonExpressionAdditive AT1G17370.tu12 5954745..5955004 score=0.0115433418321001
ExonExpressionAdditive AT1G17370.tu2 5952204..5952317 score=0.566484331743529
ExonExpressionAdditive AT1G17370.tu3 5952500..5952532 score=0.625564741152477
ExonExpressionAdditive AT1G17370.tu7 5953201..5953240 score=-0.419209082228622
ExonExpressionAdditive AT1G17370.tu8 5953387..5953424 score=-0.549735688696329
ExonExpressionAdditive AT1G17380.tu2 5956098..5956353 score=0.302421309788463
ExonExpressionAdditive AT1G17410.tu1 5968595..5968635 score=-0.81930558986774
ExonExpressionAdditive AT1G17410.tu2 5968781..5968820 score=-0.520513841252091
ExonExpressionAdditive AT1G17410.tu3 5969079..5969110 score=0.799852182677288
ExonExpressionAdditive AT1G17420.tu1 5977419..5977791 score=-0.66271069757768
ExonExpressionAdditive AT1G17420.tu2 5978038..5978251 score=1.00011710403928
ExonExpressionAdditive AT1G17420.tu3 5978502..5978682 score=0.939056334877466
ExonExpressionAdditive AT1G17420.tu4 5978865..5979154 score=-0.436617467822737
ExonExpressionAdditive AT1G17420.tu5 5979616..5979730 score=0.184184353507263
ExonExpressionAdditive AT1G17420.tu6 5979858..5980118 score=-0.214683889462636
ExonExpressionAdditive AT1G17420.tu7 5980260..5980479 score=0.0357865143253567
ExonExpressionAdditive AT1G17420.tu8 5980722..5981302 score=-0.148766891759723
ExonExpressionAdditive AT1G17430.tu3 5983546..5983581 score=-0.396810364402616
ExonExpressionAdditive AT1G17440.tu1 5984048..5984114 score=1.06845718332772
ExonExpressionAdditive AT1G17440.tu10 5986468..5986612 score=0.87067510241749
ExonExpressionAdditive AT1G17440.tu4 5984379..5984549 score=0.0835620939837835
ExonExpressionAdditive AT1G17440.tu6 5984850..5984888 score=-1.43528949544732
ExonExpressionAdditive AT1G17440.tu8 5985192..5985228 score=0.265855615285095
ExonExpressionAdditive AT1G17440.tu9 5985360..5985935 score=-0.096549215105789
ExonExpressionAdditive AT1G17450.tu1 5988639..5988674 score=0.0423116667524737
ExonExpressionAdditive AT1G17450.tu10 5992930..5993000 score=0.540428501666484
ExonExpressionAdditive AT1G17450.tu12 5993647..5993852 score=-1.09891451675647
ExonExpressionAdditive AT1G17450.tu13 5993973..5994326 score=-0.646595360230014
ExonExpressionAdditive AT1G17450.tu14 5994505..5995060 score=0.123008676226486
ExonExpressionAdditive AT1G17450.tu3 5989088..5989477 score=0.404578028652267
ExonExpressionAdditive AT1G17450.tu5 5989913..5990540 score=0.258351609176521
ExonExpressionAdditive AT1G17450.tu6 5990984..5991235 score=0.489357085746684
ExonExpressionAdditive AT1G17450.tu7 5991476..5991800 score=0.446347493231131
ExonExpressionAdditive AT1G17450.tu8 5992309..5992494 score=-0.590726434648835
[truncated: 3,950,539 more chars]
