# Supplementary material for: Whole genome transcriptome polymorphisms in Arabidopsis thaliana
Source: Genome Biol. 2008 Nov 24;9(11):R165. doi: 10.1186/gb-2008-9-11-r165 (PMC2614497; doi:10.1186/gb-2008-9-11-r165)
Supplement: Additional data file 4 — Genome tracks of SFPs, indels, expression variation, ASE, splicing variation and transcribed fragment variation. [file gb-2008-9-11-r165-S4.tgz › ExonSplicing_chr2.txt]

#3/3/08
#gBrowser annotation for exon expression.


[ExonExpressionAdditive]
glyph= xyplot
graph_type = boxes
bump=1
fgcolor = red
bgcolor = red
height = 25
min_score=-3
max_score=3
label = 1
key = Exon Expression additive effect d score 


[ExonExpressionDominant]
glyph= xyplot
graph_type = boxes
bump=1
fgcolor = red
bgcolor = red
height = 25
min_score=-3
max_score=3
label = 1
key = Exon Expression dominant effect d score


[ExonExpressionMaternal]
glyph= xyplot
graph_type = boxes
bump=1
fgcolor = red
bgcolor = red
height = 25
min_score=-3
max_score=3
label = 1
key = Exon Expression maternal effect d score 


reference=Chr2


ExonExpressionAdditive AT2G01060.tu5 74512..74547 score=-0.52710253363123
ExonExpressionAdditive AT2G01060.tu7 74799..74869 score=0.585647240297065
ExonExpressionAdditive AT2G01060.tu8 75220..75334 score=0.764131648489212
ExonExpressionAdditive AT2G01070.tu1 75536..75753 score=-0.0772695296100287
ExonExpressionAdditive AT2G01070.tu3 76884..76922 score=0.583582492198787
ExonExpressionAdditive AT2G01070.tu4 77140..77251 score=0.5289035101453
ExonExpressionAdditive AT2G01070.tu5 77496..77703 score=0.0550711134844131
ExonExpressionAdditive AT2G01110.tu1 83543..83946 score=1.17994612713471
ExonExpressionAdditive AT2G01110.tu3 84455..84700 score=-0.76941520790669
ExonExpressionAdditive AT2G01120.tu1 87325..87362 score=0.267534791150266
ExonExpressionAdditive AT2G01120.tu2 87471..87503 score=0.0200198185699899
ExonExpressionAdditive AT2G01120.tu5 88002..88075 score=-0.476965478691206
ExonExpressionAdditive AT2G01130.tu1 88910..89286 score=0.51211925055828
ExonExpressionAdditive AT2G01130.tu10 92064..92309 score=0.350947280444637
ExonExpressionAdditive AT2G01130.tu11 92420..92529 score=-0.312320842759582
ExonExpressionAdditive AT2G01130.tu12 92710..92780 score=-0.851922839164174
ExonExpressionAdditive AT2G01130.tu13 92965..93042 score=1.04320698986284
ExonExpressionAdditive AT2G01130.tu14 93222..93366 score=0.168817570111744
ExonExpressionAdditive AT2G01130.tu15 93539..93577 score=-0.0120183208327451
ExonExpressionAdditive AT2G01130.tu16 93763..93872 score=-0.868213834612199
ExonExpressionAdditive AT2G01130.tu18 94203..94319 score=0.463614940366015
ExonExpressionAdditive AT2G01130.tu19 94505..94614 score=0.0195395408780887
ExonExpressionAdditive AT2G01130.tu3 89680..89755 score=0.341976140840722
ExonExpressionAdditive AT2G01130.tu5 90046..90337 score=-0.490357405821644
ExonExpressionAdditive AT2G01130.tu6 90675..90741 score=-0.706397539732512
ExonExpressionAdditive AT2G01130.tu8 91153..91258 score=-0.406132869229741
ExonExpressionAdditive AT2G01130.tu9 91663..91806 score=0.688216936814518
ExonExpressionAdditive AT2G01140.tu2 95750..95822 score=1.09837540580539
ExonExpressionAdditive AT2G01140.tu3 96004..96182 score=-0.164675796042906
ExonExpressionAdditive AT2G01140.tu4 96359..96614 score=-0.0121636802488939
ExonExpressionAdditive AT2G01170.tu10 104372..104479 score=0.449269601579537
ExonExpressionAdditive AT2G01170.tu3 102812..102851 score=0.156826767595714
ExonExpressionAdditive AT2G01170.tu4 103003..103261 score=-0.129244089880068
ExonExpressionAdditive AT2G01170.tu5 103395..103436 score=-0.394658941468251
ExonExpressionAdditive AT2G01170.tu6 103649..103805 score=-0.121965519464662
ExonExpressionAdditive AT2G01170.tu8 104093..104193 score=0.390101783801288
ExonExpressionAdditive AT2G01180.tu5 108666..108735 score=0.702398519306533
ExonExpressionAdditive AT2G01200.tu2 118030..118126 score=-0.649690874760163
ExonExpressionAdditive AT2G01200.tu3 118414..118486 score=0.214252697457844
ExonExpressionAdditive AT2G01220.tu1 123293..123362 score=-1.58631443218582
ExonExpressionAdditive AT2G01220.tu12 125868..125941 score=-1.19637200673929
ExonExpressionAdditive AT2G01220.tu2 123470..123508 score=-1.09403034380714
ExonExpressionAdditive AT2G01220.tu3 123687..123723 score=-1.24848885887565
ExonExpressionAdditive AT2G01220.tu5 124054..124086 score=3.43524497424751
ExonExpressionAdditive AT2G01220.tu7 124554..124663 score=1.02691653834952
ExonExpressionAdditive AT2G01220.tu9 124808..124881 score=0.57857740155839
ExonExpressionAdditive AT2G01250.tu2 133108..133144 score=-1.05811736378867
ExonExpressionAdditive AT2G01250.tu3 133259..133334 score=-0.815935500668579
ExonExpressionAdditive AT2G01250.tu5 133772..133810 score=-0.253229232392550
ExonExpressionAdditive AT2G01250.tu7 134099..134244 score=-0.0309533118711765
ExonExpressionAdditive AT2G01260.tu5 136633..136807 score=-0.135406518131578
ExonExpressionAdditive AT2G01260.tu6 136992..137030 score=-0.0262470221625691
ExonExpressionAdditive AT2G01270.tu1 139330..139623 score=1.13727914071386
ExonExpressionAdditive AT2G01270.tu10 141364..141438 score=-0.791080898732885
ExonExpressionAdditive AT2G01270.tu12 142169..142450 score=-0.426357035039681
ExonExpressionAdditive AT2G01270.tu3 140027..140063 score=0.379898006016556
ExonExpressionAdditive AT2G01270.tu4 140280..140355 score=0.0995206002913646
ExonExpressionAdditive AT2G01270.tu6 140699..140738 score=0.449132713235304
ExonExpressionAdditive AT2G01270.tu7 140850..140887 score=-0.570007481609411
ExonExpressionAdditive AT2G01270.tu8 141031..141067 score=-0.276479064039586
ExonExpressionAdditive AT2G01275.tu2 142881..142912 score=0.264374777495131
ExonExpressionAdditive AT2G01275.tu3 143097..143201 score=0.448523603927853
ExonExpressionAdditive AT2G01280.tu13 147857..147895 score=-0.3356515250706
ExonExpressionAdditive AT2G01280.tu14 148066..148102 score=0.846164452616614
ExonExpressionAdditive AT2G01280.tu15 148210..148244 score=-0.675288235105234
ExonExpressionAdditive AT2G01280.tu17 148607..148641 score=-0.545349194016168
ExonExpressionAdditive AT2G01280.tu9 147022..147061 score=-0.960094580756975
ExonExpressionAdditive AT2G01320.tu11 156397..156618 score=-0.905685532341158
ExonExpressionAdditive AT2G01320.tu12 156769..156921 score=-0.39043556736664
ExonExpressionAdditive AT2G01320.tu13 157067..157140 score=0.342928721197609
ExonExpressionAdditive AT2G01320.tu14 157324..157360 score=-0.849310292976707
ExonExpressionAdditive AT2G01320.tu15 157508..157650 score=0.376056498478285
ExonExpressionAdditive AT2G01320.tu16 157837..158166 score=1.16647834260821
ExonExpressionAdditive AT2G01320.tu2 154267..154409 score=0.526506226412838
ExonExpressionAdditive AT2G01320.tu3 154449..154484 score=-0.532012989683916
ExonExpressionAdditive AT2G01320.tu6 154692..154947 score=0.259020468645566
ExonExpressionAdditive AT2G01320.tu8 155337..155409 score=-0.296416417451751
ExonExpressionAdditive AT2G01320.tu9 155622..155804 score=-0.437256724711374
ExonExpressionAdditive AT2G01330.tu1 158309..158635 score=-0.681569799901761
ExonExpressionAdditive AT2G01330.tu2 158770..159135 score=0.515091472067167
ExonExpressionAdditive AT2G01330.tu3 159312..159659 score=-0.713019750751746
ExonExpressionAdditive AT2G01330.tu4 159772..159917 score=1.38261343616334
ExonExpressionAdditive AT2G01340.tu3 165006..165042 score=0.191559721784747
ExonExpressionAdditive AT2G01350.tu1 165311..165375 score=0.12548795346639
ExonExpressionAdditive AT2G01350.tu10 166964..167040 score=0.00661020357026544
ExonExpressionAdditive AT2G01350.tu2 165522..165559 score=-0.361439979684686
ExonExpressionAdditive AT2G01350.tu3 165661..165772 score=0.0756770656831218
ExonExpressionAdditive AT2G01350.tu4 165977..166051 score=0.316596929391085
ExonExpressionAdditive AT2G01350.tu5 166226..166264 score=-0.157135886340592
ExonExpressionAdditive AT2G01350.tu6 166510..166576 score=-0.454052453244144
ExonExpressionAdditive AT2G01350.tu8 166753..166824 score=0.203389715049448
ExonExpressionAdditive AT2G01420.tu1 180153..180513 score=-1.00414014742738
ExonExpressionAdditive AT2G01420.tu3 180828..180935 score=0.653393055869137
ExonExpressionAdditive AT2G01420.tu5 181613..181822 score=-0.229602439379032
ExonExpressionAdditive AT2G01430.tu3 189623..189729 score=0.335792255131745
ExonExpressionAdditive AT2G01430.tu4 190089..190259 score=-0.62185608833414
ExonExpressionAdditive AT2G01440.tu1 194101..194656 score=0.325758124250890
ExonExpressionAdditive AT2G01440.tu10 197124..197160 score=-0.335531943136303
ExonExpressionAdditive AT2G01440.tu11 197449..197627 score=0.134097484339071
ExonExpressionAdditive AT2G01440.tu13 198095..198450 score=-0.65205815778127
ExonExpressionAdditive AT2G01440.tu14 198663..198741 score=-0.667959633202317
ExonExpressionAdditive AT2G01440.tu3 195017..195118 score=0.507638287994013
ExonExpressionAdditive AT2G01440.tu4 195403..195476 score=0.340240861916252
ExonExpressionAdditive AT2G01440.tu5 195618..195695 score=0.831639615412258
ExonExpressionAdditive AT2G01440.tu6 195882..195919 score=-0.220415958067400
ExonExpressionAdditive AT2G01440.tu7 196164..196353 score=-0.516728384341933
ExonExpressionAdditive AT2G01440.tu8 196500..196536 score=0.191014305398712
ExonExpressionAdditive AT2G01450.tu3 200059..200126 score=0.299742010252640
ExonExpressionAdditive AT2G01450.tu4 200250..200283 score=-0.701522422994229
ExonExpressionAdditive AT2G01450.tu5 200425..200530 score=0.630180289321393
ExonExpressionAdditive AT2G01450.tu6 200670..200742 score=0.650663728379398
ExonExpressionAdditive AT2G01450.tu7 200949..200985 score=-0.00429338208873854
ExonExpressionAdditive AT2G01450.tu9 201369..201405 score=-0.184006546443799
ExonExpressionAdditive AT2G01460.tu1 206155..206187 score=0.563196679603502
ExonExpressionAdditive AT2G01460.tu10 208434..208470 score=0.229007522917840
ExonExpressionAdditive AT2G01460.tu11 208580..208800 score=-0.212287514406400
ExonExpressionAdditive AT2G01460.tu12 208981..209052 score=-0.147503686485815
ExonExpressionAdditive AT2G01460.tu14 209362..209432 score=-0.436009719426374
ExonExpressionAdditive AT2G01460.tu15 209606..209643 score=0.701620218622053
ExonExpressionAdditive AT2G01460.tu17 210412..210589 score=0.487065326835075
ExonExpressionAdditive AT2G01460.tu2 206362..206396 score=-1.20083296664048
ExonExpressionAdditive AT2G01460.tu3 206471..206616 score=-0.00278971226988576
ExonExpressionAdditive AT2G01460.tu4 206724..206794 score=0.061203594593185
ExonExpressionAdditive AT2G01460.tu5 206907..206945 score=-0.080227743153582
ExonExpressionAdditive AT2G01460.tu6 207045..207156 score=-0.169049175278423
ExonExpressionAdditive AT2G01460.tu8 207549..207651 score=0.612374996410706
ExonExpressionAdditive AT2G01460.tu9 208029..208170 score=-1.00534244625929
ExonExpressionAdditive AT2G01470.tu1 211985..212235 score=0.626493571035965
ExonExpressionAdditive AT2G01470.tu8 213645..213757 score=0.197232220228038
ExonExpressionAdditive AT2G01480.tu5 218590..218622 score=0.723860970520473
ExonExpressionAdditive AT2G01480.tu6 218929..219081 score=0.358270566304889
ExonExpressionAdditive AT2G01480.tu7 219327..219397 score=0.209890799173684
ExonExpressionAdditive AT2G01480.tu8 219612..219646 score=-0.287416627148422
ExonExpressionAdditive AT2G01490.tu2 221486..221522 score=0.998447455208384
ExonExpressionAdditive AT2G01490.tu4 222065..222101 score=-0.731742466488087
ExonExpressionAdditive AT2G01490.tu6 222476..222586 score=0.763060843357806
ExonExpressionAdditive AT2G01490.tu8 222948..222983 score=-0.319990346557286
ExonExpressionAdditive AT2G01490.tu9 223155..223257 score=-0.350182772875378
ExonExpressionAdditive AT2G01500.tu2 225242..225278 score=-0.535855481365717
ExonExpressionAdditive AT2G01500.tu4 225953..226133 score=0.298642537166255
ExonExpressionAdditive AT2G01540.tu2 242735..242814 score=-0.206978419393930
ExonExpressionAdditive AT2G01560.tu3 251076..251112 score=0.533954891626602
ExonExpressionAdditive AT2G01590.tu2 267030..267138 score=0.389266596683657
ExonExpressionAdditive AT2G01600.tu1 268870..269016 score=-0.605506557846197
ExonExpressionAdditive AT2G01600.tu12 271025..271140 score=-0.496232788347326
ExonExpressionAdditive AT2G01600.tu13 271283..271319 score=0.586011622719491
ExonExpressionAdditive AT2G01600.tu14 271476..271553 score=-0.34030096221495
ExonExpressionAdditive AT2G01600.tu4 269505..269581 score=-0.372235839704553
ExonExpressionAdditive AT2G01600.tu5 269773..269842 score=0.504988312407798
ExonExpressionAdditive AT2G01600.tu6 269973..270010 score=-0.978758177746932
ExonExpressionAdditive AT2G01620.tu2 278673..278782 score=-0.113445509914128
ExonExpressionAdditive AT2G01630.tu2 279327..279546 score=-0.790121040704104
ExonExpressionAdditive AT2G01630.tu3 279620..279656 score=0.380091360285284
ExonExpressionAdditive AT2G01630.tu5 279940..280047 score=0.725507718904031
ExonExpressionAdditive AT2G01630.tu7 281908..282022 score=0.561178761486513
ExonExpressionAdditive AT2G01650.tu2 285189..285415 score=-1.02347317539019
ExonExpressionAdditive AT2G01660.tu1 290688..290934 score=0.553377271287379
ExonExpressionAdditive AT2G01660.tu2 291161..291192 score=-0.536311513192376
ExonExpressionAdditive AT2G01670.tu2 297132..297204 score=0.0522342170855118
ExonExpressionAdditive AT2G01670.tu4 297537..297607 score=-0.436990746948408
ExonExpressionAdditive AT2G01680.tu1 306507..306891 score=0.0339051769243239
ExonExpressionAdditive AT2G01680.tu2 307105..307380 score=-0.357902811416338
ExonExpressionAdditive AT2G01690.tu1 308738..309172 score=0.980158592238899
ExonExpressionAdditive AT2G01690.tu11 311548..311585 score=-0.102132652029438
ExonExpressionAdditive AT2G01690.tu12 311774..311812 score=0.420377819331463
ExonExpressionAdditive AT2G01690.tu14 312209..312284 score=-0.311277863131717
ExonExpressionAdditive AT2G01690.tu2 309499..309718 score=0.43958946835931
ExonExpressionAdditive AT2G01690.tu21 313417..313678 score=1.18770010588860
ExonExpressionAdditive AT2G01690.tu3 309877..309915 score=0.593071285328871
ExonExpressionAdditive AT2G01690.tu4 310037..310072 score=-1.21082306202311
ExonExpressionAdditive AT2G01690.tu5 310257..310341 score=-0.783816506364984
ExonExpressionAdditive AT2G01690.tu6 310596..310668 score=-1.23992215280115
ExonExpressionAdditive AT2G01690.tu7 310812..310846 score=-0.994578645718746
ExonExpressionAdditive AT2G01690.tu9 311174..311210 score=-1.37533895909431
ExonExpressionAdditive AT2G01720.tu1 317102..317241 score=-0.940995256335171
ExonExpressionAdditive AT2G01720.tu3 317715..317752 score=0.0987372981667187
ExonExpressionAdditive AT2G01720.tu4 317863..318002 score=-1.03685109031554
ExonExpressionAdditive AT2G01720.tu5 318214..318288 score=-0.291593986793011
ExonExpressionAdditive AT2G01720.tu8 319943..319980 score=-0.168227332550134
ExonExpressionAdditive AT2G01720.tu9 320160..320225 score=-0.3835141214091
ExonExpressionAdditive AT2G01730.tu1 320505..320545 score=-0.408481152229683
ExonExpressionAdditive AT2G01730.tu10 322398..322435 score=0.308320251983665
ExonExpressionAdditive AT2G01730.tu12 322955..322993 score=0.270582372439721
ExonExpressionAdditive AT2G01730.tu2 320722..320867 score=-1.22719827600781
ExonExpressionAdditive AT2G01730.tu4 321180..321217 score=0.507144844187313
ExonExpressionAdditive AT2G01730.tu6 321554..321590 score=0.129122176534738
ExonExpressionAdditive AT2G01730.tu8 321992..322028 score=0.341374440199304
ExonExpressionAdditive AT2G01735.tu3 325268..325301 score=0.701562524944229
ExonExpressionAdditive AT2G01735.tu4 325490..325599 score=-0.819017259450565
ExonExpressionAdditive AT2G01750.tu1 328346..328569 score=-0.0526987335272309
ExonExpressionAdditive AT2G01750.tu11 331812..332077 score=0.214978615379850
ExonExpressionAdditive AT2G01750.tu2 328782..328818 score=0.00816962948134503
ExonExpressionAdditive AT2G01750.tu4 329689..329724 score=-0.409719415024769
ExonExpressionAdditive AT2G01750.tu5 330008..330046 score=-0.221271310249181
ExonExpressionAdditive AT2G01750.tu6 330195..330297 score=-0.361845392145436
ExonExpressionAdditive AT2G01750.tu7 330439..330513 score=-0.102025151907841
ExonExpressionAdditive AT2G01760.tu1 332954..333060 score=-0.994764375530379
ExonExpressionAdditive AT2G01760.tu2 333253..333364 score=0.950281691578216
ExonExpressionAdditive AT2G01760.tu4 333966..334004 score=2.27639460585887
ExonExpressionAdditive AT2G01780.tu2 338314..338350 score=-0.0456907318432415
ExonExpressionAdditive AT2G01810.tu1 347543..347715 score=-0.184848602156357
ExonExpressionAdditive AT2G01810.tu2 347944..348125 score=1.01941862159604
ExonExpressionAdditive AT2G01820.tu1 357538..358181 score=0.687760687529407
ExonExpressionAdditive AT2G01830.tu10 366889..367354 score=-0.2650294716798
ExonExpressionAdditive AT2G01830.tu2 363005..363514 score=1.07345586672189
ExonExpressionAdditive AT2G01830.tu4 365017..365053 score=0.347510097676071
ExonExpressionAdditive AT2G01830.tu5 365196..365379 score=-0.486730302213005
ExonExpressionAdditive AT2G01830.tu6 365526..365703 score=0.621910471765356
ExonExpressionAdditive AT2G01830.tu7 365844..365989 score=-1.13323560664809
ExonExpressionAdditive AT2G01830.tu8 366221..366330 score=-0.43601914696042
ExonExpressionAdditive AT2G01830.tu9 366477..366686 score=0.179443945088290
ExonExpressionAdditive AT2G01850.tu1 385202..385523 score=-0.48643354853858
ExonExpressionAdditive AT2G01850.tu3 385878..386017 score=-1.59459720005795
ExonExpressionAdditive AT2G01880.tu4 392339..392409 score=0.280835730487728
ExonExpressionAdditive AT2G01880.tu6 393058..393157 score=-0.307044556002659
ExonExpressionAdditive AT2G01880.tu7 393789..393898 score=0.499852097949302
ExonExpressionAdditive AT2G01890.tu3 397480..397552 score=-0.325371466815895
ExonExpressionAdditive AT2G01890.tu4 397782..397820 score=-0.18652330921274
ExonExpressionAdditive AT2G01890.tu7 398193..398296 score=-0.297291400525308
ExonExpressionAdditive AT2G01890.tu8 398999..399144 score=1.19914591368884
ExonExpressionAdditive AT2G01900.tu3 406916..407132 score=1.11923274137117
ExonExpressionAdditive AT2G01900.tu4 407812..407948 score=-1.33823266591309
ExonExpressionAdditive AT2G01900.tu5 408288..408320 score=-0.0866523181481094
ExonExpressionAdditive AT2G01900.tu6 408500..408571 score=-0.419897309508144
ExonExpressionAdditive AT2G01900.tu7 408829..408934 score=-1.24968920635429
ExonExpressionAdditive AT2G01905.tu1 410322..410393 score=-1.62673642081059
ExonExpressionAdditive AT2G01905.tu2 410538..410573 score=-0.0262234698298541
ExonExpressionAdditive AT2G01905.tu4 411131..411171 score=-0.105058394113103
ExonExpressionAdditive AT2G01905.tu7 411636..411670 score=0.853931047009284
ExonExpressionAdditive AT2G01910.tu10 419658..419696 score=0.135481600937787
ExonExpressionAdditive AT2G01910.tu11 419843..420144 score=0.101110499655368
ExonExpressionAdditive AT2G01910.tu12 420293..420536 score=0.236149308209763
ExonExpressionAdditive AT2G01910.tu2 417645..417748 score=-0.233166129922113
ExonExpressionAdditive AT2G01910.tu3 418023..418062 score=-0.952279212763344
ExonExpressionAdditive AT2G01910.tu4 418310..418454 score=0.536649442460135
ExonExpressionAdditive AT2G01910.tu5 418625..418742 score=-0.403677912842869
ExonExpressionAdditive AT2G01910.tu6 418858..418969 score=-0.485137479236356
ExonExpressionAdditive AT2G01910.tu9 419514..419553 score=0.822059560001273
ExonExpressionAdditive AT2G01940.tu2 433304..433484 score=1.38110482537726
ExonExpressionAdditive AT2G01970.tu1 451947..452385 score=-0.153010698415666
ExonExpressionAdditive AT2G01970.tu3 453256..453367 score=-0.895258505622877
ExonExpressionAdditive AT2G01970.tu4 453514..453551 score=0.00159058144572692
ExonExpressionAdditive AT2G01980.tu1 457046..457263 score=0.0973921272059622
ExonExpressionAdditive AT2G01980.tu11 458994..459028 score=-0.748367034976734
ExonExpressionAdditive AT2G01980.tu12 459543..459698 score=0.0197345518970011
ExonExpressionAdditive AT2G01980.tu14 460011..460044 score=-0.355731927362556
ExonExpressionAdditive AT2G01980.tu15 460278..460454 score=0.445964768615724
ExonExpressionAdditive AT2G01980.tu16 460607..460863 score=-0.347697516962163
ExonExpressionAdditive AT2G01980.tu18 461269..461308 score=0.143758072796204
ExonExpressionAdditive AT2G01980.tu19 461523..461649 score=-0.85179470361885
ExonExpressionAdditive AT2G01980.tu20 461800..461909 score=0.974561255283681
ExonExpressionAdditive AT2G01980.tu21 462105..462296 score=0.108706553280713
ExonExpressionAdditive AT2G01980.tu22 462472..462717 score=0.367981295907592
ExonExpressionAdditive AT2G01980.tu23 462858..463258 score=-0.145245659088148
ExonExpressionAdditive AT2G01980.tu3 457517..457579 score=0.269830498673034
ExonExpressionAdditive AT2G01980.tu5 457886..457997 score=0.857452449875766
ExonExpressionAdditive AT2G01980.tu6 458107..458143 score=-0.777964762254794
ExonExpressionAdditive AT2G01980.tu7 458324..458390 score=-0.265264719946413
ExonExpressionAdditive AT2G01980.tu9 458639..458674 score=0.29340149084414
ExonExpressionAdditive AT2G01990.tu3 466361..466471 score=-0.743403036755482
ExonExpressionAdditive AT2G02000.tu1 469426..469825 score=-0.00364148625814953
ExonExpressionAdditive AT2G02000.tu4 470938..471041 score=0.304286179733897
ExonExpressionAdditive AT2G02010.tu4 475587..475689 score=-0.336191921354708
ExonExpressionAdditive AT2G02020.tu3 479521..479588 score=0.802801833776397
ExonExpressionAdditive AT2G02040.tu1 487453..487523 score=0.0910214904037566
ExonExpressionAdditive AT2G02040.tu2 487917..488142 score=0.091847881687733
ExonExpressionAdditive AT2G02050.tu2 491758..491835 score=1.69898202983727
ExonExpressionAdditive AT2G02060.tu1 495689..495801 score=0.959642360014216
ExonExpressionAdditive AT2G02060.tu5 497063..497098 score=-0.0613485263907605
ExonExpressionAdditive AT2G02060.tu7 498016..498273 score=0.65597509098768
ExonExpressionAdditive AT2G02060.tu8 498528..498741 score=-2.07188939683075
ExonExpressionAdditive AT2G02070.tu1 505554..505659 score=0.375568644692313
ExonExpressionAdditive AT2G02070.tu2 505961..506263 score=-1.08425182855330
ExonExpressionAdditive AT2G02080.tu3 521082..521187 score=1.50897118043388
ExonExpressionAdditive AT2G02090.tu1 523271..524020 score=0.0907876438935699
ExonExpressionAdditive AT2G02090.tu10 526157..526228 score=-0.0881346175526125
ExonExpressionAdditive AT2G02090.tu11 526374..526560 score=0.288217704139525
ExonExpressionAdditive AT2G02090.tu12 526732..526950 score=0.347063496261958
ExonExpressionAdditive AT2G02090.tu4 524595..524808 score=0.240971209624493
ExonExpressionAdditive AT2G02090.tu5 524950..525018 score=-0.108600031001997
ExonExpressionAdditive AT2G02090.tu6 525197..525303 score=-0.141033917849804
ExonExpressionAdditive AT2G02090.tu7 525480..525587 score=-0.371386122139001
ExonExpressionAdditive AT2G02090.tu8 525726..525832 score=-0.75017891139412
ExonExpressionAdditive AT2G02150.tu1 547305..547454 score=0.229862834444230
ExonExpressionAdditive AT2G02150.tu10 550101..550137 score=0.14903570922491
ExonExpressionAdditive AT2G02150.tu11 550207..550239 score=-0.0583182116849099
ExonExpressionAdditive AT2G02150.tu2 547600..547782 score=0.0368407953744008
ExonExpressionAdditive AT2G02150.tu4 548095..548129 score=0.315250324786178
ExonExpressionAdditive AT2G02150.tu5 548305..548378 score=0.582881601213605
ExonExpressionAdditive AT2G02150.tu6 548538..548816 score=0.119249172522968
ExonExpressionAdditive AT2G02150.tu7 548952..548990 score=-0.132014216502925
ExonExpressionAdditive AT2G02150.tu8 549171..549282 score=-0.293229173917295
ExonExpressionAdditive AT2G02160.tu2 555272..555350 score=0.905833904737046
ExonExpressionAdditive AT2G02160.tu3 555803..556062 score=-0.474818345440923
ExonExpressionAdditive AT2G02170.tu1 556597..556773 score=0.417169415106753
ExonExpressionAdditive AT2G02170.tu5 558269..558343 score=-1.50676673230509
ExonExpressionAdditive AT2G02170.tu6 558602..558641 score=-0.99844246950718
ExonExpressionAdditive AT2G02180.tu1 560898..561089 score=-0.111900544091985
ExonExpressionAdditive AT2G02180.tu10 562716..562753 score=-0.0320886228803492
ExonExpressionAdditive AT2G02180.tu5 561733..561768 score=-0.066666869225152
ExonExpressionAdditive AT2G02180.tu6 561887..561927 score=-1.01339390480742
ExonExpressionAdditive AT2G02230.tu2 591044..591109 score=-1.65118254783182
ExonExpressionAdditive AT2G02250.tu2 595176..595246 score=0.259010162187416
ExonExpressionAdditive AT2G02300.tu2 607118..607156 score=0.0459619357759342
ExonExpressionAdditive AT2G02310.tu2 609510..609576 score=-0.955245782523948
ExonExpressionAdditive AT2G02320.tu3 611483..611702 score=-0.398602924978483
ExonExpressionAdditive AT2G02340.tu2 616635..616709 score=-0.217787439637650
ExonExpressionAdditive AT2G02340.tu3 617112..617148 score=0.558228811995793
ExonExpressionAdditive AT2G02350.tu2 618531..618599 score=0.34821854730019
ExonExpressionAdditive AT2G02350.tu3 618884..619025 score=-0.487083135155746
ExonExpressionAdditive AT2G02360.tu3 620476..620697 score=0.429046249565952
ExonExpressionAdditive AT2G02370.tu2 621265..621339 score=0.648805763644212
ExonExpressionAdditive AT2G02370.tu4 621843..622018 score=-0.361944575971216
ExonExpressionAdditive AT2G02370.tu5 622201..622387 score=-0.151339245967589
ExonExpressionAdditive AT2G02370.tu6 622645..622714 score=-0.468448130259256
ExonExpressionAdditive AT2G02380.tu10 628537..628641 score=1.04373731672526
ExonExpressionAdditive AT2G02380.tu3 627129..627162 score=-0.0834931065878556
ExonExpressionAdditive AT2G02380.tu4 627303..627339 score=0.09651922079437
ExonExpressionAdditive AT2G02380.tu5 627481..627518 score=-0.399166476354661
ExonExpressionAdditive AT2G02380.tu7 627836..627872 score=-0.479447870654653
ExonExpressionAdditive AT2G02390.tu13 630860..630967 score=-0.0370375296421797
ExonExpressionAdditive AT2G02390.tu2 628926..628965 score=1.31682224135664
ExonExpressionAdditive AT2G02390.tu7 629711..629742 score=0.549870322555146
ExonExpressionAdditive AT2G02390.tu9 630096..630132 score=-0.953426052950151
ExonExpressionAdditive AT2G02410.tu1 632638..632718 score=0.0626270287989734
ExonExpressionAdditive AT2G02410.tu3 633397..633472 score=-0.228493084812011
ExonExpressionAdditive AT2G02410.tu4 633642..633740 score=-0.0395946542288927
ExonExpressionAdditive AT2G02410.tu5 633879..633915 score=0.263343269106401
ExonExpressionAdditive AT2G02440.tu3 639167..639250 score=0.212610854025600
ExonExpressionAdditive AT2G02450.tu1 648143..648256 score=0.313110049014554
ExonExpressionAdditive AT2G02450.tu2 648757..648894 score=0.829205740895726
ExonExpressionAdditive AT2G02450.tu5 650583..650764 score=0.332074420903114
ExonExpressionAdditive AT2G02470.tu1 652704..652891 score=0.454000163036468
ExonExpressionAdditive AT2G02470.tu4 654182..654218 score=1.78752861123512
ExonExpressionAdditive AT2G02480.tu1 660744..660811 score=-0.208931337065764
ExonExpressionAdditive AT2G02480.tu3 663366..663401 score=0.0220197432296337
ExonExpressionAdditive AT2G02480.tu4 663687..664180 score=0.302942702571111
ExonExpressionAdditive AT2G02480.tu5 664321..664892 score=0.0666905958450539
ExonExpressionAdditive AT2G02480.tu6 665075..665116 score=0.369338419351322
ExonExpressionAdditive AT2G02480.tu7 665222..665538 score=-0.63735685596061
ExonExpressionAdditive AT2G02500.tu1 670895..671008 score=0.0852837978078675
ExonExpressionAdditive AT2G02500.tu7 672000..672034 score=-1.34628377322640
ExonExpressionAdditive AT2G02540.tu1 683696..683804 score=0.291304636293291
ExonExpressionAdditive AT2G02560.tu1 689786..689898 score=0.140259856927773
ExonExpressionAdditive AT2G02560.tu10 692624..692661 score=-0.446067438450903
ExonExpressionAdditive AT2G02560.tu12 692989..693022 score=-0.292187842455655
ExonExpressionAdditive AT2G02560.tu13 693166..693197 score=-0.0146196349366723
ExonExpressionAdditive AT2G02560.tu14 693330..693365 score=0.728434708471659
ExonExpressionAdditive AT2G02560.tu15 693511..693581 score=0.220862158900240
ExonExpressionAdditive AT2G02560.tu16 693743..693818 score=0.233979124467286
ExonExpressionAdditive AT2G02560.tu17 694074..694110 score=-0.903593335111981
ExonExpressionAdditive AT2G02560.tu18 694336..694408 score=1.65011473983626
ExonExpressionAdditive AT2G02560.tu2 690316..690349 score=1.94955803565979
ExonExpressionAdditive AT2G02560.tu20 694778..694813 score=-0.436677518314064
ExonExpressionAdditive AT2G02560.tu21 695002..695107 score=-0.623316478472193
ExonExpressionAdditive AT2G02560.tu22 695257..695441 score=0.132475001738489
ExonExpressionAdditive AT2G02560.tu23 695614..695789 score=0.455812246372832
ExonExpressionAdditive AT2G02560.tu24 695959..696061 score=0.300439364614349
ExonExpressionAdditive AT2G02560.tu25 696204..696278 score=-0.214410418815623
ExonExpressionAdditive AT2G02560.tu26 696491..696528 score=-0.752684292043529
ExonExpressionAdditive AT2G02560.tu27 696716..696789 score=0.593107159580156
ExonExpressionAdditive AT2G02560.tu28 696933..696970 score=-0.00742232175465728
ExonExpressionAdditive AT2G02560.tu29 697114..697516 score=-0.346507501331848
ExonExpressionAdditive AT2G02560.tu4 690463..690569 score=-0.578154507665162
ExonExpressionAdditive AT2G02560.tu5 690781..690920 score=0.0792669414436443
ExonExpressionAdditive AT2G02560.tu6 691242..691353 score=-0.276212858430503
ExonExpressionAdditive AT2G02560.tu7 691719..691755 score=1.44116667064089
ExonExpressionAdditive AT2G02560.tu8 692007..692082 score=0.191381728121701
ExonExpressionAdditive AT2G02570.tu10 699081..699118 score=-0.220104990412640
ExonExpressionAdditive AT2G02570.tu12 699572..699612 score=0.226320246285685
ExonExpressionAdditive AT2G02570.tu14 700742..700846 score=-0.986412003426439
ExonExpressionAdditive AT2G02570.tu5 698369..698481 score=0.61467059281892
ExonExpressionAdditive AT2G02570.tu9 698824..698960 score=0.350249379945415
ExonExpressionAdditive AT2G02580.tu1 701958..702236 score=0.74950993717197
ExonExpressionAdditive AT2G02690.tu2 751762..751797 score=-0.127611385402442
ExonExpressionAdditive AT2G02720.tu3 764261..764364 score=0.391835154774451
ExonExpressionAdditive AT2G02730.tu10 766140..766176 score=-1.03916382561571
ExonExpressionAdditive AT2G02730.tu14 766835..766870 score=-0.67036150884625
ExonExpressionAdditive AT2G02730.tu15 766980..767017 score=0.0249776096925374
ExonExpressionAdditive AT2G02730.tu17 767284..767389 score=-1.11228197655336
ExonExpressionAdditive AT2G02730.tu8 765671..765705 score=1.06965907153204
ExonExpressionAdditive AT2G02740.tu3 769918..769954 score=-0.059062737700935
ExonExpressionAdditive AT2G02780.tu5 782867..783052 score=0.203986112414115
ExonExpressionAdditive AT2G02780.tu6 783174..783287 score=-0.134851586314518
ExonExpressionAdditive AT2G02790.tu1 787914..787955 score=-0.568297851529032
ExonExpressionAdditive AT2G02790.tu2 788685..788760 score=0.262314121292476
ExonExpressionAdditive AT2G02790.tu3 788882..789072 score=-0.400055915840434
ExonExpressionAdditive AT2G02790.tu4 789247..789357 score=-0.248169651955068
ExonExpressionAdditive AT2G02800.tu3 797702..797774 score=-0.181973100647793
ExonExpressionAdditive AT2G02800.tu4 797943..798014 score=0.113439886913397
ExonExpressionAdditive AT2G02800.tu5 798193..798229 score=-0.822274189206122
ExonExpressionAdditive AT2G02800.tu6 798504..798674 score=0.485970094403723
ExonExpressionAdditive AT2G02810.tu1 801568..801713 score=-1.10500625195854
ExonExpressionAdditive AT2G02810.tu2 801966..802002 score=-0.164025475824132
ExonExpressionAdditive AT2G02810.tu5 802528..802563 score=0.117564265537223
ExonExpressionAdditive AT2G02810.tu6 802672..802750 score=0.133893780939133
ExonExpressionAdditive AT2G02820.tu2 804951..805199 score=0.190711266496296
ExonExpressionAdditive AT2G02820.tu3 805342..805379 score=-0.935093198435631
ExonExpressionAdditive AT2G02820.tu4 805643..805748 score=-0.618046831724604
ExonExpressionAdditive AT2G02820.tu5 805852..805961 score=-0.589701033951848
ExonExpressionAdditive AT2G02820.tu6 806181..806289 score=0.419181539580229
ExonExpressionAdditive AT2G02860.tu1 828481..828699 score=0.639465861682437
ExonExpressionAdditive AT2G02860.tu10 830895..830932 score=-0.588096453579553
ExonExpressionAdditive AT2G02860.tu15 832084..832406 score=-0.494373241450582
ExonExpressionAdditive AT2G02860.tu3 828983..829020 score=-0.194478512728484
ExonExpressionAdditive AT2G02860.tu4 829129..829303 score=0.382747196929555
ExonExpressionAdditive AT2G02860.tu5 829485..829555 score=0.313673578850305
ExonExpressionAdditive AT2G02860.tu6 829730..830051 score=-0.384200831599105
ExonExpressionAdditive AT2G02870.tu2 837841..837949 score=-0.33524432639365
ExonExpressionAdditive AT2G02870.tu4 838147..838260 score=0.935055173392794
ExonExpressionAdditive AT2G02880.tu2 842676..842748 score=0.812788707148793
ExonExpressionAdditive AT2G02890.tu2 844578..844801 score=0.487915923250554
ExonExpressionAdditive AT2G02890.tu3 845900..846080 score=0.279395136470361
ExonExpressionAdditive AT2G02910.tu1 847340..847376 score=-0.297765434961209
ExonExpressionAdditive AT2G02910.tu2 847543..847653 score=1.11182629563434
ExonExpressionAdditive AT2G02910.tu3 847789..848007 score=0.109342594857740
ExonExpressionAdditive AT2G02910.tu4 848153..848291 score=-0.602584871343635
ExonExpressionAdditive AT2G02910.tu5 848452..848731 score=0.16768829924824
ExonExpressionAdditive AT2G02910.tu6 848876..848912 score=0.700960651547194
ExonExpressionAdditive AT2G02910.tu8 849283..849354 score=-0.833131402079398
ExonExpressionAdditive AT2G02960.tu2 862615..862652 score=0.720116189781467
ExonExpressionAdditive AT2G02960.tu4 862834..862875 score=0.0708323806362368
ExonExpressionAdditive AT2G02960.tu5 862989..863060 score=-0.0251469064176176
ExonExpressionAdditive AT2G02960.tu8 863852..863958 score=-0.583798549521388
ExonExpressionAdditive AT2G02970.tu2 865808..865916 score=0.119761703398798
ExonExpressionAdditive AT2G02970.tu3 866125..866162 score=-0.408030772343338
ExonExpressionAdditive AT2G02970.tu4 866305..866442 score=0.123778297175065
ExonExpressionAdditive AT2G02970.tu6 866934..866965 score=-0.574660422253639
ExonExpressionAdditive AT2G02970.tu7 867162..867197 score=0.119806600185911
ExonExpressionAdditive AT2G02990.tu1 873531..873753 score=-0.667046453927218
ExonExpressionAdditive AT2G02990.tu2 873935..874002 score=-0.135565046881927
ExonExpressionAdditive AT2G03060.tu1 901656..901761 score=0.0635383807456428
ExonExpressionAdditive AT2G03060.tu4 902582..902618 score=-0.141360673465599
ExonExpressionAdditive AT2G03060.tu5 902923..902959 score=0.300509687581824
ExonExpressionAdditive AT2G03070.tu1 905620..905764 score=0.0388358130759488
ExonExpressionAdditive AT2G03070.tu10 908064..908212 score=0.148929886430913
ExonExpressionAdditive AT2G03070.tu13 908617..908956 score=-0.0803895566077959
ExonExpressionAdditive AT2G03070.tu2 905985..906131 score=0.798398196661222
ExonExpressionAdditive AT2G03070.tu4 906503..906542 score=0.101962751932205
ExonExpressionAdditive AT2G03070.tu5 906688..906798 score=0.383308006508643
ExonExpressionAdditive AT2G03070.tu6 906950..906981 score=-1.10810969136543
ExonExpressionAdditive AT2G03070.tu8 907313..907420 score=-0.36544862493938
ExonExpressionAdditive AT2G03090.tu2 917989..918135 score=0.800067222815246
ExonExpressionAdditive AT2G03090.tu3 918387..918421 score=0.554455861196966
ExonExpressionAdditive AT2G03110.tu2 935911..936061 score=-0.224932081841655
ExonExpressionAdditive AT2G03110.tu3 936240..936386 score=-0.584108926056764
ExonExpressionAdditive AT2G03110.tu4 936532..936569 score=-0.138937517820823
ExonExpressionAdditive AT2G03120.tu11 940052..940235 score=0.196639032430084
ExonExpressionAdditive AT2G03120.tu2 937901..937968 score=0.291502474058091
ExonExpressionAdditive AT2G03120.tu3 938116..938226 score=0.245927158715802
ExonExpressionAdditive AT2G03120.tu5 938691..938760 score=0.977781982611137
ExonExpressionAdditive AT2G03120.tu6 938945..938981 score=1.28790972414873
ExonExpressionAdditive AT2G03120.tu7 939126..939161 score=-1.25091359190699
ExonExpressionAdditive AT2G03120.tu9 939497..939602 score=-1.24360380588302
ExonExpressionAdditive AT2G03140.tu1 942004..942655 score=0.148552563637335
ExonExpressionAdditive AT2G03140.tu10 948556..948842 score=0.841847568427196
ExonExpressionAdditive AT2G03140.tu11 949061..949821 score=-0.0994828041860065
ExonExpressionAdditive AT2G03140.tu2 942825..943007 score=0.793470873141483
ExonExpressionAdditive AT2G03140.tu3 943220..943331 score=-0.388861769669037
ExonExpressionAdditive AT2G03140.tu4 943591..943664 score=0.115376263422659
ExonExpressionAdditive AT2G03140.tu5 944054..944443 score=-0.475599718140514
ExonExpressionAdditive AT2G03140.tu7 947142..947215 score=0.0916375023701138
ExonExpressionAdditive AT2G03140.tu8 947393..947496 score=-0.20178956843872
ExonExpressionAdditive AT2G03140.tu9 948054..948239 score=0.129599302542938
ExonExpressionAdditive AT2G03150.tu1 951923..951959 score=-0.853717731331717
ExonExpressionAdditive AT2G03150.tu10 955621..955764 score=0.0724966668871445
ExonExpressionAdditive AT2G03150.tu11 955900..955939 score=-0.0117298000882750
ExonExpressionAdditive AT2G03150.tu13 957432..957466 score=0.216597377480579
ExonExpressionAdditive AT2G03150.tu15 957847..958195 score=0.214071522837343
ExonExpressionAdditive AT2G03150.tu16 958372..958512 score=0.274376137338903
ExonExpressionAdditive AT2G03150.tu18 958770..958805 score=0.258560443099975
ExonExpressionAdditive AT2G03150.tu19 958912..959023 score=0.00128539204656142
ExonExpressionAdditive AT2G03150.tu3 952483..952916 score=-0.469366923744888
ExonExpressionAdditive AT2G03150.tu4 953065..953096 score=1.02937960947415
ExonExpressionAdditive AT2G03150.tu5 953384..954072 score=-0.595189007822876
ExonExpressionAdditive AT2G03150.tu7 954940..954978 score=-0.0104967193439664
ExonExpressionAdditive AT2G03150.tu9 955363..955403 score=0.110032060791848
ExonExpressionAdditive AT2G03210.tu2 969873..969913 score=-0.249670726831255
ExonExpressionAdditive AT2G03220.tu2 972098..972373 score=0.746366858764993
ExonExpressionAdditive AT2G03240.tu1 973550..973738 score=0.839483179221573
ExonExpressionAdditive AT2G03240.tu10 976015..976195 score=-0.687384925886787
ExonExpressionAdditive AT2G03240.tu11 976711..977303 score=-0.440669506565016
ExonExpressionAdditive AT2G03240.tu3 974140..974358 score=0.296656331152228
ExonExpressionAdditive AT2G03240.tu4 974548..974658 score=0.771480703927744
ExonExpressionAdditive AT2G03240.tu7 975377..975411 score=0.0102536665305351
ExonExpressionAdditive AT2G03240.tu8 975591..975629 score=0.0310368269802045
ExonExpressionAdditive AT2G03250.tu12 986203..986485 score=0.597353150231414
ExonExpressionAdditive AT2G03250.tu2 982418..982488 score=-1.10613386555495
ExonExpressionAdditive AT2G03250.tu3 982704..982949 score=-0.58283487549703
ExonExpressionAdditive AT2G03250.tu4 983084..983187 score=0.680479697860048
ExonExpressionAdditive AT2G03250.tu6 983626..983731 score=-0.458949690831402
ExonExpressionAdditive AT2G03250.tu8 984470..984541 score=0.69542297916193
ExonExpressionAdditive AT2G03250.tu9 984860..984894 score=0.193073912008981
ExonExpressionAdditive AT2G03260.tu1 987937..988164 score=-0.128601335186549
ExonExpressionAdditive AT2G03260.tu10 990298..990617 score=0.0742459566890851
ExonExpressionAdditive AT2G03260.tu11 991624..991909 score=0.852921982416615
ExonExpressionAdditive AT2G03260.tu12 992086..992313 score=-0.868596079525676
ExonExpressionAdditive AT2G03260.tu2 988340..988378 score=0.112729428815924
ExonExpressionAdditive AT2G03260.tu3 988532..988783 score=-0.122371335461594
ExonExpressionAdditive AT2G03260.tu4 988892..989033 score=-0.561269723970514
ExonExpressionAdditive AT2G03260.tu5 989192..989226 score=0.424435203469442
ExonExpressionAdditive AT2G03260.tu6 989409..989589 score=0.441588004496337
ExonExpressionAdditive AT2G03260.tu7 989732..989767 score=-0.930732663932225
ExonExpressionAdditive AT2G03260.tu8 989909..989980 score=-0.215562112634227
ExonExpressionAdditive AT2G03280.tu1 996241..996450 score=0.600846437066326
ExonExpressionAdditive AT2G03280.tu2 996627..996666 score=0.556281171499956
ExonExpressionAdditive AT2G03280.tu3 996773..996926 score=0.0526945110524083
ExonExpressionAdditive AT2G03280.tu4 997104..997286 score=0.137076437397491
ExonExpressionAdditive AT2G03280.tu5 997437..997473 score=-0.393287724173996
ExonExpressionAdditive AT2G03280.tu8 997842..997873 score=-0.00639887609331732
ExonExpressionAdditive AT2G03280.tu9 998019..998234 score=-1.23295610336241
ExonExpressionAdditive AT2G03340.tu2 1015110..1015179 score=0.135814495686902
ExonExpressionAdditive AT2G03340.tu4 1016559..1016985 score=-0.00995361124834901
ExonExpressionAdditive AT2G03350.tu3 1020972..1021160 score=-1.22932233260682
ExonExpressionAdditive AT2G03370.tu2 1026849..1026957 score=-0.575786923502893
ExonExpressionAdditive AT2G03390.tu1 1030456..1030632 score=0.902222072171639
ExonExpressionAdditive AT2G03390.tu4 1031165..1031240 score=-0.0139177397567951
ExonExpressionAdditive AT2G03390.tu5 1031386..1031420 score=0.152232982334020
ExonExpressionAdditive AT2G03390.tu6 1031637..1031672 score=-0.749577330955241
ExonExpressionAdditive AT2G03430.tu2 1036401..1036511 score=-0.0802719814747171
ExonExpressionAdditive AT2G03430.tu3 1036684..1036718 score=0.613979096574331
ExonExpressionAdditive AT2G03430.tu4 1036999..1037074 score=-0.432460809533452
ExonExpressionAdditive AT2G03430.tu5 1037355..1037569 score=-0.440053341622114
ExonExpressionAdditive AT2G03460.tu2 1044637..1044711 score=-0.680859264346987
ExonExpressionAdditive AT2G03470.tu4 1047025..1047103 score=-0.0374022585124894
ExonExpressionAdditive AT2G03480.tu11 1053961..1054068 score=0.066176266098091
ExonExpressionAdditive AT2G03480.tu12 1054315..1054348 score=-0.603489334209768
ExonExpressionAdditive AT2G03480.tu3 1052154..1052190 score=-0.697577262134678
ExonExpressionAdditive AT2G03480.tu4 1052379..1052417 score=-0.310535589674915
ExonExpressionAdditive AT2G03480.tu5 1052753..1052855 score=0.318706948759536
ExonExpressionAdditive AT2G03480.tu6 1052998..1053033 score=-0.413895376551343
ExonExpressionAdditive AT2G03480.tu7 1053104..1053137 score=1.02046040842351
ExonExpressionAdditive AT2G03480.tu9 1053361..1053535 score=0.192229355190041
ExonExpressionAdditive AT2G03500.tu1 1059976..1060083 score=0.0578038421537765
ExonExpressionAdditive AT2G03505.tu1 1064278..1064312 score=0.362082267742658
ExonExpressionAdditive AT2G03510.tu1 1066704..1066777 score=0.671168663052419
ExonExpressionAdditive AT2G03510.tu2 1067157..1067232 score=-0.0915546188867155
ExonExpressionAdditive AT2G03510.tu3 1067344..1067378 score=-0.0594833725269168
ExonExpressionAdditive AT2G03510.tu4 1067486..1067517 score=0.0304309125430833
ExonExpressionAdditive AT2G03510.tu5 1067661..1067736 score=-1.58097053637250
ExonExpressionAdditive AT2G03510.tu6 1068097..1068131 score=0.127888118804961
ExonExpressionAdditive AT2G03510.tu7 1068331..1068485 score=0.426108762123365
ExonExpressionAdditive AT2G03510.tu8 1068618..1068693 score=0.630205249688851
ExonExpressionAdditive AT2G03510.tu9 1068833..1069052 score=-0.373606039554674
ExonExpressionAdditive AT2G03520.tu1 1069624..1069660 score=-0.722235524060893
ExonExpressionAdditive AT2G03520.tu2 1069823..1069894 score=-0.42562966505866
ExonExpressionAdditive AT2G03520.tu3 1070036..1070147 score=0.582332475810263
ExonExpressionAdditive AT2G03520.tu7 1071123..1071163 score=0.0160593403387831
ExonExpressionAdditive AT2G03530.tu1 1071593..1071667 score=-0.0322136721886964
ExonExpressionAdditive AT2G03530.tu2 1071912..1072050 score=0.289168638639302
ExonExpressionAdditive AT2G03530.tu3 1072314..1072350 score=0.0510117959598438
ExonExpressionAdditive AT2G03530.tu4 1072528..1072600 score=-0.29278598101592
ExonExpressionAdditive AT2G03530.tu5 1072705..1072775 score=-0.183720925871754
ExonExpressionAdditive AT2G03530.tu6 1072914..1073166 score=-0.293318228757722
ExonExpressionAdditive AT2G03590.tu5 1096188..1096447 score=0.396071649182137
ExonExpressionAdditive AT2G03600.tu3 1097795..1097925 score=0.696762485983885
ExonExpressionAdditive AT2G03620.tu1 1100396..1100579 score=-0.673221883271092
ExonExpressionAdditive AT2G03620.tu3 1100926..1101214 score=0.374693400727369
ExonExpressionAdditive AT2G03620.tu4 1101376..1101448 score=-0.080640445086201
ExonExpressionAdditive AT2G03640.tu2 1104826..1104864 score=-0.847111993385673
ExonExpressionAdditive AT2G03640.tu3 1104980..1105011 score=0.138350876430597
ExonExpressionAdditive AT2G03640.tu4 1105144..1105212 score=-0.23976813818759
ExonExpressionAdditive AT2G03640.tu5 1105357..1105457 score=0.707947247718462
ExonExpressionAdditive AT2G03640.tu6 1105599..1105704 score=0.563639711539233
ExonExpressionAdditive AT2G03640.tu8 1105879..1106096 score=0.178984984872213
ExonExpressionAdditive AT2G03640.tu9 1106276..1106353 score=0.033814995879648
ExonExpressionAdditive AT2G03670.tu1 1117520..1117670 score=0.232363008363374
ExonExpressionAdditive AT2G03670.tu10 1119592..1119632 score=-0.467027553968959
ExonExpressionAdditive AT2G03670.tu4 1118126..1118232 score=-0.0241183253061158
ExonExpressionAdditive AT2G03670.tu6 1118553..1118626 score=0.218004047993018
ExonExpressionAdditive AT2G03670.tu7 1118742..1118921 score=-0.0181579161289565
ExonExpressionAdditive AT2G03670.tu8 1119095..1119229 score=0.014617456426969
ExonExpressionAdditive AT2G03670.tu9 1119373..1119409 score=0.130519916927536
ExonExpressionAdditive AT2G03680.tu3 1121797..1121831 score=0.187691205896506
ExonExpressionAdditive AT2G03710.tu11 1131543..1131755 score=-0.267845460014379
ExonExpressionAdditive AT2G03710.tu9 1131258..1131361 score=0.270299259803899
ExonExpressionAdditive AT2G03730.tu3 1138245..1138318 score=-0.527383917648054
ExonExpressionAdditive AT2G03730.tu5 1139150..1139289 score=-0.725652282553413
ExonExpressionAdditive AT2G03730.tu8 1139830..1139914 score=-0.233744648757327
ExonExpressionAdditive AT2G03780.tu2 1152927..1153000 score=-0.764011285817704
ExonExpressionAdditive AT2G03780.tu3 1153247..1153288 score=0.0950362979708864
ExonExpressionAdditive AT2G03780.tu4 1153443..1153515 score=0.756854067305641
ExonExpressionAdditive AT2G03780.tu7 1154201..1154237 score=-0.753035812227924
ExonExpressionAdditive AT2G03800.tu1 1156712..1156857 score=-0.826026626265328
ExonExpressionAdditive AT2G03800.tu2 1156961..1157100 score=-0.106268721454678
ExonExpressionAdditive AT2G03800.tu3 1157277..1157351 score=0.135387098455781
ExonExpressionAdditive AT2G03800.tu7 1158179..1158215 score=1.25526989859940
ExonExpressionAdditive AT2G03800.tu8 1158361..1158477 score=0.537187948856223
ExonExpressionAdditive AT2G03800.tu9 1158628..1158907 score=0.0983343586310394
ExonExpressionAdditive AT2G03810.tu7 1164192..1164518 score=-0.874645209381394
ExonExpressionAdditive AT2G03830.tu2 1171408..1171444 score=0.419395682655768
ExonExpressionAdditive AT2G03870.tu7 1181172..1181206 score=-0.00451405261375606
ExonExpressionAdditive AT2G03890.tu1 1185584..1185738 score=0.414964780766052
ExonExpressionAdditive AT2G03890.tu2 1185928..1186450 score=0.237840548668332
ExonExpressionAdditive AT2G03890.tu3 1186486..1186802 score=-0.048752028142743
ExonExpressionAdditive AT2G03980.tu3 1260918..1261140 score=0.487417174678457
ExonExpressionAdditive AT2G03980.tu5 1261628..1261811 score=-0.973340435892704
ExonExpressionAdditive AT2G04020.tu4 1275382..1275455 score=0.330392881934138
ExonExpressionAdditive AT2G04030.tu12 1283996..1284100 score=-0.05261414182848
ExonExpressionAdditive AT2G04030.tu16 1284637..1284781 score=-0.630101081043324
ExonExpressionAdditive AT2G04030.tu17 1284920..1284954 score=-0.45919002061591
ExonExpressionAdditive AT2G04030.tu18 1285135..1285210 score=-0.0233504012197651
ExonExpressionAdditive AT2G04030.tu19 1285384..1285420 score=-0.533124694811656
ExonExpressionAdditive AT2G04030.tu2 1281961..1282182 score=0.786416720938383
ExonExpressionAdditive AT2G04030.tu20 1285575..1285608 score=0.0337677229788898
ExonExpressionAdditive AT2G04030.tu21 1285720..1285976 score=0.104876828446701
ExonExpressionAdditive AT2G04030.tu4 1282537..1282578 score=-0.572645467360991
ExonExpressionAdditive AT2G04030.tu6 1282905..1282936 score=0.425822838295339
ExonExpressionAdditive AT2G04030.tu8 1283297..1283367 score=0.779180900560424
ExonExpressionAdditive AT2G04032.tu2 1290702..1290773 score=-1.48115866138870
ExonExpressionAdditive AT2G04039.tu2 1333268..1333523 score=-1.10258677769514
ExonExpressionAdditive AT2G04039.tu3 1333626..1333662 score=0.126364668919712
ExonExpressionAdditive AT2G04039.tu6 1334120..1334158 score=-0.94672317781917
ExonExpressionAdditive AT2G04039.tu9 1334300..1334408 score=1.46894709086760
ExonExpressionAdditive AT2G04080.tu1 1357276..1357345 score=0.0798466079600669
ExonExpressionAdditive AT2G04080.tu5 1358281..1358317 score=0.0870515294196412
ExonExpressionAdditive AT2G04090.tu1 1362779..1362883 score=0.859624679623934
ExonExpressionAdditive AT2G04100.tu2 1377168..1377239 score=0.81809014658433
ExonExpressionAdditive AT2G04100.tu3 1377470..1377652 score=1.07526804062838
ExonExpressionAdditive AT2G04160.tu2 1402265..1402518 score=-0.847018438725948
ExonExpressionAdditive AT2G04160.tu3 1402642..1402813 score=-0.786820889122043
ExonExpressionAdditive AT2G04160.tu4 1402950..1403020 score=-0.664559593609556
ExonExpressionAdditive AT2G04160.tu7 1406993..1407099 score=-0.190237290430464
ExonExpressionAdditive AT2G04160.tu9 1407422..1407456 score=-0.342176983267765
ExonExpressionAdditive AT2G04170.tu8 1419185..1419224 score=0.169005249293886
ExonExpressionAdditive AT2G04190.tu1 1427488..1427683 score=-0.0698097703657776
ExonExpressionAdditive AT2G04190.tu2 1427955..1428024 score=0.562332714801864
ExonExpressionAdditive AT2G04190.tu3 1428310..1428448 score=0.129497270466010
ExonExpressionAdditive AT2G04190.tu4 1429433..1429504 score=-7.42205779633016e-05
ExonExpressionAdditive AT2G04230.tu1 1446947..1447310 score=1.01307719772854
ExonExpressionAdditive AT2G04230.tu2 1447421..1447529 score=1.05140061807013
ExonExpressionAdditive AT2G04230.tu4 1448689..1449012 score=0.175414464096637
ExonExpressionAdditive AT2G04235.tu10 1454108..1454140 score=0.025706579588749
ExonExpressionAdditive AT2G04235.tu13 1454830..1455097 score=0.5894171394776
ExonExpressionAdditive AT2G04235.tu2 1452211..1452252 score=-0.275563216211992
ExonExpressionAdditive AT2G04235.tu6 1453011..1453076 score=-0.434708403636942
ExonExpressionAdditive AT2G04235.tu7 1453471..1453581 score=0.542795505355258
ExonExpressionAdditive AT2G04235.tu8 1453730..1453766 score=0.182630772214881
ExonExpressionAdditive AT2G04235.tu9 1453931..1453965 score=-0.243313738879340
ExonExpressionAdditive AT2G04240.tu3 1462824..1462903 score=0.581848082369148
ExonExpressionAdditive AT2G04270.tu1 1474676..1474751 score=0.466650586732625
ExonExpressionAdditive AT2G04270.tu11 1478162..1478228 score=0.48284337834621
ExonExpressionAdditive AT2G04270.tu12 1478372..1478479 score=-0.292244341940751
ExonExpressionAdditive AT2G04270.tu14 1479022..1479092 score=-0.570075023415718
ExonExpressionAdditive AT2G04270.tu15 1479308..1479339 score=0.623673412642936
ExonExpressionAdditive AT2G04270.tu16 1479525..1479663 score=0.0296971461048207
ExonExpressionAdditive AT2G04270.tu17 1479855..1479999 score=0.295895471672763
ExonExpressionAdditive AT2G04270.tu2 1474824..1475005 score=0.00135685623527898
ExonExpressionAdditive AT2G04270.tu3 1475344..1475384 score=1.25201649757405
ExonExpressionAdditive AT2G04270.tu5 1475600..1475741 score=0.161847022428444
ExonExpressionAdditive AT2G04270.tu7 1475991..1476129 score=-0.476696578473193
ExonExpressionAdditive AT2G04270.tu9 1477465..1477728 score=-0.119726665273815
ExonExpressionAdditive AT2G04300.tu10 1495453..1495490 score=0.0637122152379516
ExonExpressionAdditive AT2G04300.tu13 1496156..1496300 score=0.077496861837914
ExonExpressionAdditive AT2G04300.tu14 1496580..1496899 score=-0.749334677798144
ExonExpressionAdditive AT2G04300.tu3 1493826..1494073 score=0.275711518851005
ExonExpressionAdditive AT2G04300.tu9 1495204..1495273 score=-0.0613143174537033
ExonExpressionAdditive AT2G04305.tu2 1502036..1502269 score=-0.442109920084714
ExonExpressionAdditive AT2G04305.tu3 1502480..1502511 score=-0.272821900070995
ExonExpressionAdditive AT2G04305.tu5 1503660..1503764 score=0.15048243012775
ExonExpressionAdditive AT2G04340.tu3 1514859..1514975 score=1.04408738158324
ExonExpressionAdditive AT2G04350.tu10 1518106..1518178 score=0.736734236676342
ExonExpressionAdditive AT2G04350.tu11 1518288..1518362 score=0.118069503603491
ExonExpressionAdditive AT2G04350.tu12 1518508..1518543 score=0.959103545641744
ExonExpressionAdditive AT2G04350.tu13 1518720..1518800 score=-0.491710532179667
ExonExpressionAdditive AT2G04350.tu14 1519009..1519209 score=-0.293827667675460
ExonExpressionAdditive AT2G04350.tu6 1516837..1517081 score=-0.487215188144663
ExonExpressionAdditive AT2G04350.tu7 1517229..1517298 score=0.00855638440631088
ExonExpressionAdditive AT2G04350.tu8 1517455..1517560 score=-0.347496150264067
ExonExpressionAdditive AT2G04350.tu9 1517736..1517885 score=0.0710910714595036
ExonExpressionAdditive AT2G04360.tu2 1519861..1519895 score=-0.893846748607092
ExonExpressionAdditive AT2G04360.tu4 1520246..1520368 score=0.381677931309435
ExonExpressionAdditive AT2G04360.tu5 1520476..1520547 score=-0.613979462831253
ExonExpressionAdditive AT2G04400.tu1 1531149..1531313 score=0.430616208925604
ExonExpressionAdditive AT2G04400.tu10 1533514..1533656 score=-0.727154456651842
ExonExpressionAdditive AT2G04400.tu2 1531638..1531780 score=-0.516189593115461
ExonExpressionAdditive AT2G04400.tu3 1531947..1532057 score=0.37783431625073
ExonExpressionAdditive AT2G04400.tu6 1532692..1532797 score=-0.169732134448534
ExonExpressionAdditive AT2G04400.tu7 1532941..1532973 score=0.59337513502213
ExonExpressionAdditive AT2G04400.tu8 1533157..1533193 score=0.599830710285351
ExonExpressionAdditive AT2G04410.tu2 1534195..1534271 score=1.51822556603254
ExonExpressionAdditive AT2G04430.tu3 1539565..1539601 score=-0.682350644480671
ExonExpressionAdditive AT2G04450.tu1 1543340..1543573 score=1.04161328036863
ExonExpressionAdditive AT2G04450.tu2 1543756..1543792 score=-0.555479341447752
ExonExpressionAdditive AT2G04450.tu3 1543938..1543974 score=-0.000919688317463357
ExonExpressionAdditive AT2G04450.tu4 1544116..1544189 score=-0.314976507064451
ExonExpressionAdditive AT2G04450.tu9 1545133..1545386 score=-0.934084012202881
ExonExpressionAdditive AT2G04480.tu2 1555049..1555085 score=-0.165748159214221
ExonExpressionAdditive AT2G04480.tu3 1555420..1555493 score=0.415949096772464
ExonExpressionAdditive AT2G04530.tu2 1577477..1577583 score=0.0414140602681373
ExonExpressionAdditive AT2G04530.tu3 1577690..1577725 score=-0.389490977521884
ExonExpressionAdditive AT2G04530.tu4 1577828..1577894 score=-0.563701090530474
ExonExpressionAdditive AT2G04530.tu5 1578003..1578076 score=-0.163607604889343
ExonExpressionAdditive AT2G04530.tu6 1578214..1578250 score=0.274213755716942
ExonExpressionAdditive AT2G04530.tu7 1578367..1578402 score=-0.55761387542857
ExonExpressionAdditive AT2G04530.tu8 1578514..1578686 score=-0.119322535377523
ExonExpressionAdditive AT2G04540.tu1 1581451..1581627 score=-0.28093583872767
ExonExpressionAdditive AT2G04540.tu13 1584258..1584431 score=0.630374182427679
ExonExpressionAdditive AT2G04540.tu14 1584536..1584609 score=-0.266797079664501
ExonExpressionAdditive AT2G04540.tu2 1581780..1581817 score=0.783039098809788
ExonExpressionAdditive AT2G04540.tu4 1582127..1582163 score=1.51724988167628
ExonExpressionAdditive AT2G04540.tu9 1583093..1583203 score=-0.230546072849921
ExonExpressionAdditive AT2G04550.tu3 1589201..1589237 score=-0.472380949108847
ExonExpressionAdditive AT2G04560.tu1 1592068..1592103 score=0.236894545008642
ExonExpressionAdditive AT2G04560.tu2 1592250..1592286 score=-0.348244779235827
ExonExpressionAdditive AT2G04580.tu2 1600712..1600817 score=0.0567035269260197
ExonExpressionAdditive AT2G04630.tu2 1619337..1619371 score=-1.98934331480738
ExonExpressionAdditive AT2G04630.tu4 1619701..1619774 score=-0.515622162427287
ExonExpressionAdditive AT2G04630.tu6 1620220..1620293 score=2.13659144039066
ExonExpressionAdditive AT2G04650.tu1 1621829..1622042 score=0.141604177456818
ExonExpressionAdditive AT2G04650.tu11 1623842..1623880 score=0.685387592663154
ExonExpressionAdditive AT2G04650.tu12 1624280..1624316 score=0.469103204607863
ExonExpressionAdditive AT2G04650.tu13 1624433..1624561 score=-1.16062961088758
ExonExpressionAdditive AT2G04650.tu2 1622173..1622208 score=0.058122721517089
ExonExpressionAdditive AT2G04650.tu3 1622384..1622417 score=-0.225742897324443
ExonExpressionAdditive AT2G04650.tu4 1622565..1622674 score=0.0954183211759142
ExonExpressionAdditive AT2G04650.tu5 1622775..1622883 score=0.816751505100983
ExonExpressionAdditive AT2G04650.tu6 1623052..1623090 score=-0.430283544674025
ExonExpressionAdditive AT2G04660.tu1 1624745..1625134 score=0.59600870831818
ExonExpressionAdditive AT2G04660.tu11 1627968..1628000 score=0.251751933957767
ExonExpressionAdditive AT2G04660.tu12 1628192..1628229 score=-0.183739886122092
ExonExpressionAdditive AT2G04660.tu13 1628346..1628383 score=-0.797937068359371
ExonExpressionAdditive AT2G04660.tu14 1628527..1628632 score=1.58215642244646
ExonExpressionAdditive AT2G04660.tu15 1628742..1628783 score=0.449881908961276
ExonExpressionAdditive AT2G04660.tu16 1628925..1629033 score=-0.972421076667863
ExonExpressionAdditive AT2G04660.tu3 1625490..1625671 score=-0.240537987701711
ExonExpressionAdditive AT2G04660.tu4 1625893..1626067 score=-0.249411387734387
ExonExpressionAdditive AT2G04660.tu5 1626243..1626280 score=0.736091194727245
ExonExpressionAdditive AT2G04660.tu6 1626416..1626593 score=0.679079295996722
ExonExpressionAdditive AT2G04660.tu7 1626771..1627147 score=-0.652274573005292
ExonExpressionAdditive AT2G04660.tu8 1627254..1627435 score=-0.624541027657278
ExonExpressionAdditive AT2G04660.tu9 1627582..1627618 score=0.884525564978953
ExonExpressionAdditive AT2G04690.tu3 1645490..1645640 score=0.960121203018726
ExonExpressionAdditive AT2G04740.tu1 1657126..1657429 score=-0.222133960834639
ExonExpressionAdditive AT2G04740.tu4 1658972..1659006 score=0.121093068153842
ExonExpressionAdditive AT2G04750.tu1 1659806..1659877 score=-0.894193034460654
ExonExpressionAdditive AT2G04750.tu11 1661853..1661994 score=0.096323061947185
ExonExpressionAdditive AT2G04750.tu12 1662249..1662285 score=0.800892584582645
ExonExpressionAdditive AT2G04750.tu13 1662439..1662475 score=-0.486808100511221
ExonExpressionAdditive AT2G04750.tu2 1660016..1660049 score=0.496093476388069
ExonExpressionAdditive AT2G04750.tu3 1660190..1660225 score=-0.199463687244549
ExonExpressionAdditive AT2G04750.tu4 1660374..1660488 score=0.603489244037711
ExonExpressionAdditive AT2G04750.tu6 1660887..1660996 score=-0.616030610951378
ExonExpressionAdditive AT2G04750.tu7 1661112..1661266 score=0.0554112191944526
ExonExpressionAdditive AT2G04750.tu8 1661457..1661493 score=-0.356636823609257
ExonExpressionAdditive AT2G04790.tu2 1679588..1679624 score=1.05347563898738
ExonExpressionAdditive AT2G04840.tu1 1697059..1697214 score=-0.374241906898529
ExonExpressionAdditive AT2G04842.tu1 1698520..1698694 score=1.04142864485878
ExonExpressionAdditive AT2G04842.tu2 1698809..1698954 score=-0.334776183333237
ExonExpressionAdditive AT2G04842.tu3 1699102..1699365 score=-0.251854309451421
ExonExpressionAdditive AT2G04842.tu4 1699507..1699825 score=-0.450991676999754
ExonExpressionAdditive AT2G04842.tu5 1699931..1700148 score=0.0800202410576418
ExonExpressionAdditive AT2G04842.tu6 1700294..1700414 score=-0.31223547438093
ExonExpressionAdditive AT2G04842.tu7 1700556..1700628 score=0.000306342489807594
ExonExpressionAdditive AT2G04842.tu8 1701051..1701193 score=0.84775339799314
ExonExpressionAdditive AT2G04845.tu1 1702295..1702441 score=0.007541209852049
ExonExpressionAdditive AT2G04845.tu4 1702716..1702784 score=0.704487012013995
ExonExpressionAdditive AT2G04845.tu5 1702933..1703005 score=-0.303178958049451
ExonExpressionAdditive AT2G04865.tu3 1713139..1713248 score=-0.397613564702226
ExonExpressionAdditive AT2G04865.tu4 1713416..1713756 score=0.298112694706583
ExonExpressionAdditive AT2G04880.tu1 1717895..1717969 score=-0.307831363006033
ExonExpressionAdditive AT2G04880.tu4 1719227..1719325 score=-0.947358421315787
ExonExpressionAdditive AT2G04880.tu5 1719473..1719577 score=0.0827474417381796
ExonExpressionAdditive AT2G04940.tu1 1736486..1736657 score=-0.294873670733165
ExonExpressionAdditive AT2G04940.tu11 1739682..1739940 score=0.235748945675798
ExonExpressionAdditive AT2G04940.tu12 1740187..1740362 score=0.302508089649166
ExonExpressionAdditive AT2G04940.tu2 1736836..1736908 score=0.0220293465063396
ExonExpressionAdditive AT2G04940.tu3 1737057..1737090 score=0.0210390997782450
ExonExpressionAdditive AT2G04940.tu4 1737330..1737361 score=-0.607607941842766
ExonExpressionAdditive AT2G04940.tu5 1737696..1737732 score=0.0408714390641803
ExonExpressionAdditive AT2G05120.tu1 1841934..1842535 score=-0.289124391278715
ExonExpressionAdditive AT2G05120.tu3 1842865..1843175 score=0.52264042929201
ExonExpressionAdditive AT2G05120.tu4 1843760..1844301 score=0.138620576846112
ExonExpressionAdditive AT2G05120.tu6 1846093..1846381 score=-0.106094502529510
ExonExpressionAdditive AT2G05120.tu7 1846535..1846569 score=-0.336037359524088
ExonExpressionAdditive AT2G05120.tu8 1846673..1846819 score=0.667064109316686
ExonExpressionAdditive AT2G05160.tu3 1859383..1859461 score=-0.803239289488364
ExonExpressionAdditive AT2G05160.tu4 1859618..1859976 score=0.125093448169693
ExonExpressionAdditive AT2G05170.tu1 1869912..1870197 score=-0.141627962001398
ExonExpressionAdditive AT2G05170.tu2 1870382..1870491 score=-0.154136256119391
ExonExpressionAdditive AT2G05170.tu3 1870641..1870882 score=0.545743675264273
ExonExpressionAdditive AT2G05170.tu5 1872935..1873260 score=0.839657916616873
ExonExpressionAdditive AT2G05170.tu6 1873434..1873755 score=1.10315938916970
ExonExpressionAdditive AT2G05210.tu1 1891033..1891182 score=0.481585884641916
ExonExpressionAdditive AT2G05210.tu10 1893606..1893639 score=-0.614672140629318
ExonExpressionAdditive AT2G05210.tu11 1893734..1893807 score=-0.267464570363341
ExonExpressionAdditive AT2G05260.tu1 1918337..1918371 score=-0.227047676444067
ExonExpressionAdditive AT2G05260.tu4 1919676..1919707 score=-0.988777423080857
ExonExpressionAdditive AT2G05260.tu5 1919782..1919964 score=0.176938095488739
ExonExpressionAdditive AT2G05410.tu2 1977764..1977801 score=0.407607792434401
ExonExpressionAdditive AT2G05410.tu3 1978126..1978320 score=-0.246308848167132
ExonExpressionAdditive AT2G05420.tu2 1984095..1984202 score=0.194939452582521
ExonExpressionAdditive AT2G05540.tu1 2033178..2033245 score=-0.0682186620320342
ExonExpressionAdditive AT2G05590.tu1 2067128..2067206 score=0.0671809319544043
ExonExpressionAdditive AT2G05590.tu4 2068001..2068036 score=0.38291860040243
ExonExpressionAdditive AT2G05590.tu6 2068569..2068611 score=-0.0909293561995747
ExonExpressionAdditive AT2G05590.tu9 2068898..2069112 score=0.547532790635196
ExonExpressionAdditive AT2G05630.tu4 2083880..2083916 score=0.445686533089884
ExonExpressionAdditive AT2G05630.tu5 2084747..2084779 score=0.179241269995799
ExonExpressionAdditive AT2G05710.tu1 2141402..2141841 score=0.682031207242412
ExonExpressionAdditive AT2G05710.tu11 2144149..2144296 score=0.0122541946684660
ExonExpressionAdditive AT2G05710.tu13 2144590..2144626 score=-1.37754758799052
ExonExpressionAdditive AT2G05710.tu14 2144831..2144866 score=-0.427850939540412
ExonExpressionAdditive AT2G05710.tu15 2145053..2145089 score=-1.06424159468940
ExonExpressionAdditive AT2G05710.tu16 2145233..2145656 score=-0.296805213104426
ExonExpressionAdditive AT2G05710.tu18 2145949..2146158 score=-0.0583320017760998
ExonExpressionAdditive AT2G05710.tu19 2146303..2146491 score=0.908518898835201
ExonExpressionAdditive AT2G05710.tu2 2141952..2142025 score=-0.248777311964891
ExonExpressionAdditive AT2G05710.tu3 2142246..2142316 score=-0.135155675770415
ExonExpressionAdditive AT2G05710.tu4 2142495..2142611 score=-0.117792219985132
ExonExpressionAdditive AT2G05710.tu6 2143165..2143278 score=-0.533531382226903
ExonExpressionAdditive AT2G05752.tu1 2169337..2169371 score=-0.744228207740183
ExonExpressionAdditive AT2G05752.tu3 2170041..2170076 score=0.398573117452514
ExonExpressionAdditive AT2G05755.tu1 2170868..2170986 score=0.198488049917155
ExonExpressionAdditive AT2G05755.tu3 2171773..2171916 score=-0.320283669068791
ExonExpressionAdditive AT2G05755.tu4 2172175..2172248 score=-0.386726655580181
ExonExpressionAdditive AT2G05755.tu6 2172573..2172677 score=-0.857508280283121
ExonExpressionAdditive AT2G05760.tu1 2180918..2180995 score=-0.00583187119101756
ExonExpressionAdditive AT2G05760.tu11 2182994..2183031 score=0.72555280688483
ExonExpressionAdditive AT2G05760.tu12 2183157..2183193 score=-0.846829700729228
ExonExpressionAdditive AT2G05760.tu2 2181305..2181341 score=-0.540803707628084
ExonExpressionAdditive AT2G05760.tu3 2181478..2181580 score=-0.69072232653354
ExonExpressionAdditive AT2G05760.tu4 2181719..2181757 score=-0.441710386322467
ExonExpressionAdditive AT2G05760.tu5 2181899..2181939 score=0.0779037441223795
ExonExpressionAdditive AT2G05760.tu7 2182196..2182308 score=0.0977790314785943
ExonExpressionAdditive AT2G05760.tu8 2182479..2182516 score=-0.904813576966947
ExonExpressionAdditive AT2G05760.tu9 2182668..2182708 score=0.378072352348506
ExonExpressionAdditive AT2G05790.tu1 2199287..2199457 score=-1.42722692234173
ExonExpressionAdditive AT2G05790.tu3 2201274..2201431 score=0.899687871461196
ExonExpressionAdditive AT2G05810.tu1 2214191..2214313 score=-0.206853877262645
ExonExpressionAdditive AT2G05830.tu1 2229587..2229623 score=1.73991710805495
ExonExpressionAdditive AT2G05830.tu10 2230314..2230350 score=-2.7719705987575
ExonExpressionAdditive AT2G05830.tu11 2230455..2230558 score=1.89033730999019
ExonExpressionAdditive AT2G05830.tu12 2230823..2230861 score=0.212484043858492
ExonExpressionAdditive AT2G05830.tu13 2231180..2231254 score=-0.963593711463103
ExonExpressionAdditive AT2G05830.tu14 2231432..2231581 score=-0.477045086068576
ExonExpressionAdditive AT2G05830.tu15 2231801..2231872 score=-0.432611412958544
ExonExpressionAdditive AT2G05830.tu4 2229736..2229777 score=-0.298504643458604
ExonExpressionAdditive AT2G05830.tu9 2230064..2230100 score=0.494431011823088
ExonExpressionAdditive AT2G05840.tu2 2234380..2234449 score=-0.55265010412401
ExonExpressionAdditive AT2G05840.tu4 2234706..2234770 score=0.521534376605346
ExonExpressionAdditive AT2G05850.tu3 2244135..2244419 score=0.316285840123715
ExonExpressionAdditive AT2G05910.tu2 2259244..2259314 score=-1.03329708704997
ExonExpressionAdditive AT2G05940.tu2 2288407..2288481 score=-1.88392200401735
ExonExpressionAdditive AT2G05990.tu14 2324713..2325103 score=-1.45105760471364
ExonExpressionAdditive AT2G05990.tu5 2323235..2323307 score=0.244699311167075
ExonExpressionAdditive AT2G05990.tu7 2323561..2323595 score=0.247469718326575
ExonExpressionAdditive AT2G05990.tu9 2323913..2323951 score=-1.43488561945782
ExonExpressionAdditive AT2G06000.tu3 2327737..2327844 score=-0.781254160525827
ExonExpressionAdditive AT2G06005.tu12 2335080..2335119 score=-0.796224324455793
ExonExpressionAdditive AT2G06005.tu17 2335907..2336012 score=-0.360182125812984
ExonExpressionAdditive AT2G06005.tu5 2332982..2333052 score=-0.33056311947149
ExonExpressionAdditive AT2G06010.tu1 2336819..2336925 score=0.72357054027556
ExonExpressionAdditive AT2G06010.tu2 2337834..2337906 score=0.414847288636625
ExonExpressionAdditive AT2G06010.tu3 2338051..2338159 score=0.374390862775878
ExonExpressionAdditive AT2G06010.tu4 2338295..2338366 score=-0.610469783675377
ExonExpressionAdditive AT2G06025.tu8 2351225..2351262 score=-1.28669661204177
ExonExpressionAdditive AT2G06025.tu9 2351407..2351515 score=0.622653850268628
ExonExpressionAdditive AT2G06040.tu1 2352273..2352379 score=0.103270421680756
ExonExpressionAdditive AT2G06040.tu2 2352524..2352635 score=0.109949936925029
ExonExpressionAdditive AT2G06040.tu3 2352774..2352808 score=0.22204348883598
ExonExpressionAdditive AT2G06040.tu4 2353173..2353243 score=0.974992907265634
ExonExpressionAdditive AT2G06040.tu5 2353455..2353744 score=-0.588659352907312
ExonExpressionAdditive AT2G06050.tu11 2362182..2362258 score=-0.149357453313355
ExonExpressionAdditive AT2G06050.tu4 2360150..2360253 score=-0.296440999955912
ExonExpressionAdditive AT2G06050.tu5 2361693..2361799 score=-0.731477334708798
ExonExpressionAdditive AT2G06140.tu2 2394539..2394756 score=-0.882042592038098
ExonExpressionAdditive AT2G06200.tu1 2426283..2426422 score=-0.71545614609898
ExonExpressionAdditive AT2G06210.tu1 2428919..2429246 score=-0.149374596627873
ExonExpressionAdditive AT2G06210.tu10 2432266..2432300 score=0.413742865019438
ExonExpressionAdditive AT2G06210.tu11 2432823..2433067 score=-0.0422547404285794
ExonExpressionAdditive AT2G06210.tu12 2433179..2433212 score=-0.308949614848497
ExonExpressionAdditive AT2G06210.tu14 2433802..2433842 score=0.619614939581321
ExonExpressionAdditive AT2G06210.tu15 2433990..2434022 score=-0.373449117217366
ExonExpressionAdditive AT2G06210.tu16 2434371..2434409 score=-0.176260024662033
ExonExpressionAdditive AT2G06210.tu17 2434659..2434833 score=0.380489014388649
ExonExpressionAdditive AT2G06210.tu19 2435139..2435176 score=-0.48360283416609
ExonExpressionAdditive AT2G06210.tu2 2429387..2429635 score=-0.273083505492571
ExonExpressionAdditive AT2G06210.tu22 2435664..2435702 score=0.136694524587567
ExonExpressionAdditive AT2G06210.tu23 2435934..2436078 score=-0.298560111497636
ExonExpressionAdditive AT2G06210.tu25 2436455..2436671 score=-0.666440210340186
ExonExpressionAdditive AT2G06210.tu3 2429884..2429918 score=0.221238507911752
ExonExpressionAdditive AT2G06210.tu4 2430097..2430277 score=0.739813874422141
ExonExpressionAdditive AT2G06210.tu5 2430632..2430812 score=0.173652258167549
ExonExpressionAdditive AT2G06210.tu6 2430982..2431017 score=1.10787094831685
ExonExpressionAdditive AT2G06210.tu8 2431473..2431542 score=0.465033349999157
ExonExpressionAdditive AT2G06210.tu9 2432011..2432078 score=0.290921431325697
ExonExpressionAdditive AT2G06255.tu1 2457574..2457687 score=-0.117506556410993
ExonExpressionAdditive AT2G06500.tu2 2581675..2581711 score=0.743557243580237
ExonExpressionAdditive AT2G06500.tu4 2583013..2583084 score=-0.255468052411498
ExonExpressionAdditive AT2G06510.tu4 2585222..2585255 score=-0.599073889949135
ExonExpressionAdditive AT2G06510.tu5 2585335..2585441 score=0.504047897420794
ExonExpressionAdditive AT2G06530.tu2 2589152..2589377 score=0.159619311505366
ExonExpressionAdditive AT2G06530.tu3 2589510..2589545 score=-0.324296890139563
ExonExpressionAdditive AT2G06530.tu4 2589759..2589799 score=0.643133319230272
ExonExpressionAdditive AT2G06530.tu5 2590268..2590410 score=-0.0163761640684847
ExonExpressionAdditive AT2G06850.tu1 2763522..2763784 score=-0.220727474953937
ExonExpressionAdditive AT2G06850.tu3 2764465..2764572 score=1.15550113630762
ExonExpressionAdditive AT2G06990.tu10 2898965..2899000 score=-0.862293736867879
ExonExpressionAdditive AT2G06990.tu12 2899647..2899711 score=-0.162107660818839
ExonExpressionAdditive AT2G06990.tu13 2899929..2899976 score=1.02375568866664
ExonExpressionAdditive AT2G06990.tu14 2900112..2900148 score=-0.238979614050373
ExonExpressionAdditive AT2G06990.tu16 2900832..2901016 score=0.701721989561255
ExonExpressionAdditive AT2G06990.tu2 2896392..2896535 score=0.496738523109954
ExonExpressionAdditive AT2G06990.tu4 2896880..2896919 score=-0.216081851140962
ExonExpressionAdditive AT2G06990.tu5 2897244..2897344 score=0.284715762056431
ExonExpressionAdditive AT2G06990.tu7 2897603..2897680 score=0.169253479541362
ExonExpressionAdditive AT2G06990.tu8 2898232..2898406 score=-0.395287877143004
ExonExpressionAdditive AT2G06990.tu9 2898590..2898627 score=-0.175305193947614
ExonExpressionAdditive AT2G07020.tu2 2909727..2909759 score=0.400220600238764
ExonExpressionAdditive AT2G07020.tu3 2909920..2910098 score=-0.0360361603758712
ExonExpressionAdditive AT2G07020.tu5 2910582..2910653 score=1.15397294273144
ExonExpressionAdditive AT2G07020.tu7 2911034..2911181 score=-0.398690950429977
ExonExpressionAdditive AT2G07050.tu1 2924560..2924783 score=0.832896750356024
ExonExpressionAdditive AT2G07050.tu10 2928538..2928612 score=0.179934277848391
ExonExpressionAdditive AT2G07050.tu12 2928960..2928996 score=-0.51831690787641
ExonExpressionAdditive AT2G07050.tu13 2929134..2929168 score=-1.30302993492077
ExonExpressionAdditive AT2G07050.tu14 2929282..2929386 score=0.871256264272583
ExonExpressionAdditive AT2G07050.tu15 2929534..2929674 score=0.102173776416841
ExonExpressionAdditive AT2G07050.tu17 2930016..2930052 score=0.0312286192940291
ExonExpressionAdditive AT2G07050.tu18 2930161..2930543 score=0.0458814570055939
ExonExpressionAdditive AT2G07050.tu2 2925634..2925773 score=0.248295727267981
ExonExpressionAdditive AT2G07050.tu3 2925887..2925922 score=-0.774150821114075
ExonExpressionAdditive AT2G07050.tu4 2926138..2926283 score=-0.0491906060979446
ExonExpressionAdditive AT2G07050.tu6 2927067..2927174 score=-0.309944633031055
ExonExpressionAdditive AT2G07050.tu7 2927495..2927638 score=-0.250349723463345
ExonExpressionAdditive AT2G07050.tu8 2927892..2927924 score=0.235685007595718
ExonExpressionAdditive AT2G07050.tu9 2928331..2928399 score=-0.410178812842455
ExonExpressionAdditive AT2G07170.tu1 2975562..2976176 score=0.487850010931302
ExonExpressionAdditive AT2G07170.tu2 2976328..2976473 score=0.111883216443885
ExonExpressionAdditive AT2G07170.tu3 2976622..2976663 score=-0.432590894764659
ExonExpressionAdditive AT2G07170.tu6 2978365..2978470 score=-0.367591431369134
ExonExpressionAdditive AT2G07170.tu7 2978699..2978739 score=0.620371319851305
ExonExpressionAdditive AT2G07180.tu3 2982091..2982166 score=0.304755052232525
ExonExpressionAdditive AT2G07180.tu4 2982382..2982459 score=0.481951582306497
ExonExpressionAdditive AT2G07180.tu5 2982596..2982890 score=-0.641299233024245
ExonExpressionAdditive AT2G07180.tu6 2983263..2983429 score=0.238096417599083
ExonExpressionAdditive AT2G07190.tu3 2988700..2988847 score=0.504972852105155
ExonExpressionAdditive AT2G07215.tu4 2997790..2997862 score=0.464111047990947
ExonExpressionAdditive AT2G07240.tu11 3009940..3010229 score=0.145649616277596
ExonExpressionAdditive AT2G07240.tu12 3010319..3010463 score=0.407262200862484
ExonExpressionAdditive AT2G07240.tu14 3011336..3011736 score=0.130430908106268
ExonExpressionAdditive AT2G07240.tu2 3007935..3008115 score=-0.077377251711002
ExonExpressionAdditive AT2G07240.tu3 3008339..3008373 score=-0.740866901762433
ExonExpressionAdditive AT2G07240.tu5 3008734..3008770 score=-0.278084419629694
ExonExpressionAdditive AT2G07240.tu6 3008895..3008969 score=1.41335461133891
ExonExpressionAdditive AT2G07280.tu3 3026936..3027016 score=-1.17699595288293
ExonExpressionAdditive AT2G07300.tu4 3031364..3031400 score=-0.573296371000949
ExonExpressionAdditive AT2G07310.tu2 3035230..3035307 score=0.581375371004259
ExonExpressionAdditive AT2G07310.tu5 3036304..3036365 score=-0.48988763289106
ExonExpressionAdditive AT2G07320.tu2 3039328..3039400 score=0.451816296705761
ExonExpressionAdditive AT2G07320.tu3 3039584..3039625 score=0.574042465026287
ExonExpressionAdditive AT2G07320.tu4 3039721..3039797 score=0.0995523611955706
ExonExpressionAdditive AT2G07320.tu6 3041038..3041073 score=0.0433507363077197
ExonExpressionAdditive AT2G07320.tu7 3041299..3041367 score=-0.336921908132525
ExonExpressionAdditive AT2G07340.tu1 3045593..3045634 score=0.293048422977812
ExonExpressionAdditive AT2G07340.tu4 3046317..3046353 score=-0.342473787101626
ExonExpressionAdditive AT2G07360.tu1 3047395..3047618 score=-0.398645504704949
ExonExpressionAdditive AT2G07360.tu10 3051072..3051215 score=-1.22077058470248
ExonExpressionAdditive AT2G07360.tu11 3051397..3051465 score=1.51034412262664
ExonExpressionAdditive AT2G07360.tu13 3052241..3052428 score=-1.18152841064851
ExonExpressionAdditive AT2G07360.tu14 3053037..3053213 score=-0.272686205559587
ExonExpressionAdditive AT2G07360.tu15 3053395..3053467 score=0.408312592416769
ExonExpressionAdditive AT2G07360.tu16 3053651..3053686 score=0.879918805550224
ExonExpressionAdditive AT2G07360.tu19 3054221..3054291 score=-0.885752299306897
ExonExpressionAdditive AT2G07360.tu2 3047786..3047827 score=-0.503937517023324
ExonExpressionAdditive AT2G07360.tu20 3054501..3054534 score=-1.39071265446814
ExonExpressionAdditive AT2G07360.tu22 3055361..3055433 score=-0.753397127371066
ExonExpressionAdditive AT2G07360.tu23 3055804..3055981 score=0.0985166883112555
ExonExpressionAdditive AT2G07360.tu26 3056753..3056973 score=0.0412646336208768
ExonExpressionAdditive AT2G07360.tu27 3057118..3057153 score=0.513774637524555
ExonExpressionAdditive AT2G07360.tu3 3047967..3048108 score=0.357377840156706
ExonExpressionAdditive AT2G07360.tu6 3048613..3048686 score=2.73855593505385
ExonExpressionAdditive AT2G07360.tu7 3049197..3049367 score=1.41224528789009
ExonExpressionAdditive AT2G07360.tu8 3049848..3049919 score=-2.07672490881800
ExonExpressionAdditive AT2G07360.tu9 3050099..3050291 score=-0.068639714210317
ExonExpressionAdditive AT2G07560.tu1 3170016..3170455 score=0.727536493083259
ExonExpressionAdditive AT2G07560.tu2 3170606..3170710 score=0.246191219312877
ExonExpressionAdditive AT2G07560.tu3 3170862..3171003 score=0.239833783275617
ExonExpressionAdditive AT2G07560.tu5 3171398..3171724 score=0.611577814907278
ExonExpressionAdditive AT2G07560.tu6 3171994..3172577 score=-0.965780337942198
ExonExpressionAdditive AT2G07560.tu7 3172717..3173005 score=-0.444319269188871
ExonExpressionAdditive AT2G07560.tu8 3173150..3173756 score=-0.258499967509953
ExonExpressionAdditive AT2G07560.tu9 3173904..3173980 score=-0.196560880288915
ExonExpressionAdditive AT2G07680.tu1 3515981..3516119 score=0.61710260580592
ExonExpressionAdditive AT2G07680.tu10 3518218..3518350 score=0.571377049470148
ExonExpressionAdditive AT2G07680.tu14 3519063..3519169 score=-1.70464637772293
ExonExpressionAdditive AT2G07680.tu15 3519348..3519461 score=0.52354914052934
ExonExpressionAdditive AT2G07680.tu18 3520126..3520166 score=-0.920235584644847
ExonExpressionAdditive AT2G07680.tu20 3520491..3520527 score=-0.839716644171307
ExonExpressionAdditive AT2G07680.tu22 3520918..3520957 score=-0.154388010991830
ExonExpressionAdditive AT2G07680.tu23 3521097..3521128 score=0.177398990482436
ExonExpressionAdditive AT2G07680.tu24 3521458..3521559 score=0.114071570106224
ExonExpressionAdditive AT2G07680.tu25 3521786..3521929 score=-0.782221442247932
ExonExpressionAdditive AT2G07680.tu26 3522106..3522429 score=0.00232288318839706
ExonExpressionAdditive AT2G07680.tu4 3516927..3516998 score=0.48901771201313
ExonExpressionAdditive AT2G07680.tu5 3517133..3517205 score=-0.224750346478697
ExonExpressionAdditive AT2G07680.tu7 3517663..3517699 score=0.695840671640017
ExonExpressionAdditive AT2G07680.tu9 3518043..3518079 score=1.04136588057623
ExonExpressionAdditive AT2G07690.tu1 3523167..3523437 score=0.100289987693878
ExonExpressionAdditive AT2G07690.tu10 3525203..3525240 score=-0.601036520756597
ExonExpressionAdditive AT2G07690.tu12 3525683..3525749 score=-0.568018787565382
ExonExpressionAdditive AT2G07690.tu13 3526072..3526148 score=-0.455101554682038
ExonExpressionAdditive AT2G07690.tu14 3526291..3526360 score=-0.39982457083118
ExonExpressionAdditive AT2G07690.tu15 3526469..3526544 score=-0.369734755783918
ExonExpressionAdditive AT2G07690.tu16 3526677..3526782 score=0.465517351181023
ExonExpressionAdditive AT2G07690.tu17 3526938..3527008 score=0.833182038388244
ExonExpressionAdditive AT2G07690.tu18 3527144..3527375 score=-0.320821562279319
ExonExpressionAdditive AT2G07690.tu2 3523577..3523608 score=0.45589493239858
ExonExpressionAdditive AT2G07690.tu3 3523764..3523835 score=0.16086779070043
ExonExpressionAdditive AT2G07690.tu4 3523939..3524010 score=-0.330807340506187
ExonExpressionAdditive AT2G07690.tu5 3524132..3524200 score=0.00283011657404048
ExonExpressionAdditive AT2G07690.tu6 3524312..3524379 score=0.5146135068878
ExonExpressionAdditive AT2G07690.tu7 3524561..3524631 score=0.461039660513193
ExonExpressionAdditive AT2G07690.tu8 3524780..3524821 score=0.0765871554255275
ExonExpressionAdditive AT2G07760.tu1 3584451..3584563 score=-0.327250090467568
ExonExpressionAdditive AT2G10440.tu3 4021324..4021360 score=0.0637372745389326
ExonExpressionAdditive AT2G10440.tu4 4021614..4021756 score=0.71910599073811
ExonExpressionAdditive AT2G10440.tu8 4023407..4023478 score=-0.375049799358181
ExonExpressionAdditive AT2G10440.tu9 4023798..4023830 score=-0.0879415090956514
ExonExpressionAdditive AT2G10940.tu1 4317497..4317823 score=0.242113784625586
ExonExpressionAdditive AT2G10950.tu2 4323313..4323420 score=-0.178518357314326
ExonExpressionAdditive AT2G10965.tu3 4331155..4331195 score=-0.101381835456622
ExonExpressionAdditive AT2G10980.tu1 4343405..4343440 score=0.020695478731088
ExonExpressionAdditive AT2G11000.tu1 4348324..4348611 score=0.102223238126347
ExonExpressionAdditive AT2G11000.tu10 4352003..4352218 score=-0.149604867608103
ExonExpressionAdditive AT2G11000.tu12 4353387..4353420 score=-0.407945647461998
ExonExpressionAdditive AT2G11000.tu13 4354003..4354149 score=0.851989896606544
ExonExpressionAdditive AT2G11000.tu15 4354580..4354617 score=0.072846454416888
ExonExpressionAdditive AT2G11000.tu16 4354732..4354925 score=-0.370940106300942
ExonExpressionAdditive AT2G11000.tu2 4349216..4349252 score=-0.516603151755505
ExonExpressionAdditive AT2G11000.tu4 4349602..4349676 score=-0.534871890334493
ExonExpressionAdditive AT2G11000.tu5 4349853..4349995 score=-0.0483540395161046
ExonExpressionAdditive AT2G11000.tu7 4350461..4350534 score=0.220402257198437
ExonExpressionAdditive AT2G11000.tu9 4351765..4351876 score=0.69953536237468
ExonExpressionAdditive AT2G11462.tu2 4597042..4597078 score=0.387690082267906
ExonExpressionAdditive AT2G11520.tu1 4625725..4625828 score=1.16143892838969
ExonExpressionAdditive AT2G11520.tu2 4626227..4626484 score=-0.579630160593864
ExonExpressionAdditive AT2G11520.tu3 4626659..4626733 score=-0.578190531000113
ExonExpressionAdditive AT2G11520.tu4 4626880..4627055 score=-0.87993875716981
ExonExpressionAdditive AT2G11520.tu5 4627538..4627650 score=-0.270692277383713
ExonExpressionAdditive AT2G11520.tu7 4627996..4628221 score=1.09260226015713
ExonExpressionAdditive AT2G11520.tu8 4628330..4628583 score=-0.273149376272154
ExonExpressionAdditive AT2G11810.tu2 4751441..4751547 score=-0.266671582014512
ExonExpressionAdditive AT2G11810.tu3 4751701..4751808 score=0.367314734899696
ExonExpressionAdditive AT2G11810.tu4 4752658..4752758 score=-0.333613801228878
ExonExpressionAdditive AT2G11810.tu5 4752938..4753089 score=0.629227434777264
ExonExpressionAdditive AT2G11810.tu6 4753190..4753226 score=0.885010217347733
ExonExpressionAdditive AT2G11810.tu7 4753329..4753361 score=0.649653082237837
ExonExpressionAdditive AT2G11810.tu8 4753465..4753683 score=-0.492252597522267
ExonExpressionAdditive AT2G11910.tu4 4814278..4814314 score=0.690814545056883
ExonExpressionAdditive AT2G12400.tu2 5012707..5012956 score=0.175249502851527
ExonExpressionAdditive AT2G12400.tu6 5013568..5013752 score=0.0419211752162571
ExonExpressionAdditive AT2G12400.tu7 5013899..5014007 score=0.125804033236231
ExonExpressionAdditive AT2G12400.tu8 5014872..5014904 score=-0.513378157768239
ExonExpressionAdditive AT2G12400.tu9 5015154..5015376 score=-0.230221787624491
ExonExpressionAdditive AT2G12480.tu1 5076775..5077030 score=0.329280314617658
ExonExpressionAdditive AT2G12480.tu11 5079158..5079269 score=-0.22282950662544
ExonExpressionAdditive AT2G12480.tu12 5079491..5079599 score=-0.12979666210502
ExonExpressionAdditive AT2G12480.tu3 5077141..5077215 score=-0.286212128799868
ExonExpressionAdditive AT2G12480.tu4 5077360..5077391 score=1.10840799932840
ExonExpressionAdditive AT2G12480.tu6 5077709..5077931 score=0.0843530174295463
ExonExpressionAdditive AT2G12550.tu1 5122042..5122215 score=0.146895642265377
ExonExpressionAdditive AT2G12550.tu10 5125260..5125619 score=0.0145442942416399
ExonExpressionAdditive AT2G12550.tu2 5123305..5123377 score=-0.569316306395809
ExonExpressionAdditive AT2G12550.tu3 5123523..5123560 score=0.734179312868343
ExonExpressionAdditive AT2G12550.tu5 5123863..5123976 score=0.465197645403761
ExonExpressionAdditive AT2G12550.tu7 5124338..5124444 score=-0.535700644425394
ExonExpressionAdditive AT2G12550.tu9 5124908..5125049 score=0.0601398936872387
ExonExpressionAdditive AT2G12646.tu2 5175402..5175512 score=-0.198515800879667
ExonExpressionAdditive AT2G12900.tu1 5301008..5301076 score=0.453636937114612
ExonExpressionAdditive AT2G12900.tu2 5301347..5301422 score=-0.281993706991755
ExonExpressionAdditive AT2G12900.tu4 5301803..5301839 score=0.0885308881873145
ExonExpressionAdditive AT2G13360.tu1 5546456..5546598 score=0.0905670700145271
ExonExpressionAdditive AT2G13360.tu2 5546739..5546883 score=0.68577000211249
ExonExpressionAdditive AT2G13360.tu3 5547059..5547387 score=-0.320103941438983
ExonExpressionAdditive AT2G13370.tu1 5551368..5551994 score=0.119987858958268
ExonExpressionAdditive AT2G13370.tu12 5555483..5555633 score=-0.643593223370184
ExonExpressionAdditive AT2G13370.tu13 5556267..5556370 score=0.26588104831521
ExonExpressionAdditive AT2G13370.tu14 5556617..5556655 score=0.410193665642031
ExonExpressionAdditive AT2G13370.tu15 5556760..5556835 score=0.0527553559921482
ExonExpressionAdditive AT2G13370.tu18 5557611..5557722 score=-0.324750072128711
ExonExpressionAdditive AT2G13370.tu19 5558048..5558155 score=-0.267128546124896
ExonExpressionAdditive AT2G13370.tu24 5559644..5559679 score=0.313102354895748
ExonExpressionAdditive AT2G13370.tu27 5560421..5560606 score=-0.072703304930905
ExonExpressionAdditive AT2G13370.tu28 5561042..5561363 score=0.0120983367903847
ExonExpressionAdditive AT2G13370.tu3 5552430..5552714 score=0.325514735358958
ExonExpressionAdditive AT2G13370.tu30 5561917..5562685 score=0.056067368274499
ExonExpressionAdditive AT2G13370.tu31 5563296..5563411 score=0.319817350287117
ExonExpressionAdditive AT2G13370.tu4 5552867..5552940 score=0.512310165904689
ExonExpressionAdditive AT2G13370.tu5 5553151..5553266 score=-0.415503181715371
ExonExpressionAdditive AT2G13370.tu6 5553418..5553524 score=0.540521572724691
ExonExpressionAdditive AT2G13370.tu7 5553827..5554017 score=-0.187321708262619
ExonExpressionAdditive AT2G13370.tu9 5554572..5554654 score=-1.15115720255911
ExonExpressionAdditive AT2G13440.tu1 5600211..5600509 score=0.116830708057869
ExonExpressionAdditive AT2G13440.tu10 5604462..5604533 score=0.207361310656290
ExonExpressionAdditive AT2G13440.tu13 5605213..5605322 score=-0.621867331857538
ExonExpressionAdditive AT2G13440.tu3 5600824..5601008 score=-0.827405244056262
ExonExpressionAdditive AT2G13440.tu4 5601225..5601299 score=-0.713515767151978
ExonExpressionAdditive AT2G13440.tu6 5602182..5602329 score=0.354898317841978
ExonExpressionAdditive AT2G13440.tu7 5602726..5602763 score=-0.0225103327741745
ExonExpressionAdditive AT2G13440.tu8 5603633..5603705 score=0.716956197830484
ExonExpressionAdditive AT2G13440.tu9 5603923..5604214 score=0.495463911699663
ExonExpressionAdditive AT2G13540.tu1 5644041..5644182 score=0.632675486892569
ExonExpressionAdditive AT2G13540.tu10 5646800..5646838 score=0.0246805924739104
ExonExpressionAdditive AT2G13540.tu12 5647560..5647596 score=-0.00526089977938869
ExonExpressionAdditive AT2G13540.tu13 5647714..5647784 score=-0.398789345891872
ExonExpressionAdditive AT2G13540.tu14 5648218..5648257 score=0.104430320022799
ExonExpressionAdditive AT2G13540.tu15 5648478..5648941 score=-0.209427144431192
ExonExpressionAdditive AT2G13540.tu16 5649088..5649329 score=0.729830511676567
ExonExpressionAdditive AT2G13540.tu17 5649470..5649541 score=-0.677882223396261
ExonExpressionAdditive AT2G13540.tu18 5649834..5649869 score=-0.587327582793391
ExonExpressionAdditive AT2G13540.tu4 5644996..5645034 score=-0.231555797308000
ExonExpressionAdditive AT2G13540.tu6 5645420..5645563 score=0.0406889691650531
ExonExpressionAdditive AT2G13540.tu9 5646388..5646540 score=-0.531591992225671
ExonExpressionAdditive AT2G13560.tu1 5657094..5657308 score=-0.062474368989208
ExonExpressionAdditive AT2G13560.tu10 5659764..5659800 score=0.269018939420446
ExonExpressionAdditive AT2G13560.tu11 5660076..5660149 score=-0.578888978893015
ExonExpressionAdditive AT2G13560.tu12 5660332..5660363 score=-0.155133858540645
ExonExpressionAdditive AT2G13560.tu13 5660646..5660683 score=0.226759530392340
ExonExpressionAdditive AT2G13560.tu17 5661575..5661615 score=0.454769807487674
ExonExpressionAdditive AT2G13560.tu19 5662118..5662257 score=0.617727881542128
ExonExpressionAdditive AT2G13560.tu2 5657418..5657490 score=-0.0331897842260136
ExonExpressionAdditive AT2G13560.tu3 5657649..5657683 score=-0.389955955024892
ExonExpressionAdditive AT2G13560.tu4 5657829..5657938 score=-0.802831939653565
ExonExpressionAdditive AT2G13560.tu5 5658163..5658231 score=0.170899454969350
ExonExpressionAdditive AT2G13560.tu9 5659406..5659474 score=-0.148046695164117
ExonExpressionAdditive AT2G13620.tu1 5685098..5685240 score=-0.154549388189895
ExonExpressionAdditive AT2G13650.tu2 5694826..5694865 score=-1.13671228614723
ExonExpressionAdditive AT2G13650.tu6 5696609..5696677 score=-2.55279504580671
ExonExpressionAdditive AT2G13650.tu8 5697621..5697774 score=0.778512003533192
ExonExpressionAdditive AT2G13680.tu1 5702264..5702374 score=0.170358127930673
ExonExpressionAdditive AT2G13680.tu10 5704705..5704812 score=0.407501350260147
ExonExpressionAdditive AT2G13680.tu11 5704924..5704960 score=0.668501333811574
ExonExpressionAdditive AT2G13680.tu12 5705101..5705142 score=-0.754883681078227
ExonExpressionAdditive AT2G13680.tu13 5705267..5705302 score=0.212237875826318
ExonExpressionAdditive AT2G13680.tu14 5705450..5705527 score=-0.243626092057730
ExonExpressionAdditive AT2G13680.tu15 5705681..5705981 score=-0.133243255030964
ExonExpressionAdditive AT2G13680.tu2 5702545..5702576 score=0.689802662912155
ExonExpressionAdditive AT2G13680.tu21 5707438..5707477 score=-0.868588487668765
ExonExpressionAdditive AT2G13680.tu22 5707655..5707693 score=-0.643796005075108
ExonExpressionAdditive AT2G13680.tu24 5707991..5708102 score=-0.620191376221383
ExonExpressionAdditive AT2G13680.tu25 5708500..5708570 score=-0.597487979195838
ExonExpressionAdditive AT2G13680.tu26 5708790..5708859 score=-0.489199991532529
ExonExpressionAdditive AT2G13680.tu27 5709005..5709043 score=-0.387376212122752
ExonExpressionAdditive AT2G13680.tu28 5709179..5709291 score=-0.461146767889177
ExonExpressionAdditive AT2G13680.tu3 5702967..5703000 score=-0.713457023084223
ExonExpressionAdditive AT2G13680.tu30 5709801..5709875 score=-0.914994792069252
ExonExpressionAdditive AT2G13680.tu32 5710280..5710425 score=0.497163685472337
ExonExpressionAdditive AT2G13680.tu33 5710574..5710611 score=0.878697387679181
ExonExpressionAdditive AT2G13680.tu35 5711009..5711044 score=0.686570383116182
ExonExpressionAdditive AT2G13680.tu37 5711430..5711499 score=0.035452851456343
ExonExpressionAdditive AT2G13680.tu38 5711643..5711744 score=1.40334129458723
ExonExpressionAdditive AT2G13680.tu39 5711990..5713159 score=-0.0103190245131409
ExonExpressionAdditive AT2G13680.tu5 5703428..5703464 score=0.0665004053130966
ExonExpressionAdditive AT2G13680.tu6 5703639..5703712 score=-0.523508666884852
ExonExpressionAdditive AT2G13680.tu7 5703880..5703916 score=-0.104861929740726
ExonExpressionAdditive AT2G13680.tu8 5704308..5704346 score=0.627022513882848
ExonExpressionAdditive AT2G13680.tu9 5704494..5704525 score=0.612500921446471
ExonExpressionAdditive AT2G13790.tu1 5748892..5749052 score=-0.457939880467539
ExonExpressionAdditive AT2G13790.tu10 5752851..5752977 score=0.0261416004789775
ExonExpressionAdditive AT2G13790.tu11 5753760..5753833 score=0.311166868405224
ExonExpressionAdditive AT2G13790.tu2 5749288..5749393 score=0.329990740854229
ExonExpressionAdditive AT2G13790.tu4 5750349..5750384 score=-0.443761542706431
ExonExpressionAdditive AT2G13800.tu1 5760352..5760387 score=0.51485205944853
ExonExpressionAdditive AT2G13800.tu10 5763335..5763446 score=-0.325512263402797
ExonExpressionAdditive AT2G13800.tu11 5764196..5764229 score=0.0266435496142369
ExonExpressionAdditive AT2G13800.tu2 5760613..5760649 score=-0.401937587509204
ExonExpressionAdditive AT2G13800.tu3 5760800..5760833 score=-0.279580537999921
ExonExpressionAdditive AT2G13800.tu8 5762695..5762769 score=0.136110960485687
ExonExpressionAdditive AT2G13800.tu9 5762965..5763035 score=0.22357409806671
ExonExpressionAdditive AT2G13810.tu1 5775569..5775603 score=0.141191665595541
ExonExpressionAdditive AT2G13810.tu4 5776043..5776114 score=0.558629916829012
ExonExpressionAdditive AT2G13810.tu6 5777756..5777792 score=0.406129825077581
ExonExpressionAdditive AT2G13810.tu8 5778072..5778324 score=-0.363350251367104
ExonExpressionAdditive AT2G13810.tu9 5778465..5778622 score=-0.149904511477145
ExonExpressionAdditive AT2G13840.tu2 5796211..5796282 score=0.546114751392114
ExonExpressionAdditive AT2G13840.tu3 5796809..5797025 score=-0.519203963874887
ExonExpressionAdditive AT2G13840.tu4 5797160..5797233 score=-0.675074584645487
ExonExpressionAdditive AT2G13840.tu5 5797871..5798162 score=-0.261990658967077
ExonExpressionAdditive AT2G14010.tu4 5897263..5897446 score=0.0671608624986571
ExonExpressionAdditive AT2G14045.tu4 5914113..5914148 score=-1.16288157009389
ExonExpressionAdditive AT2G14045.tu5 5914327..5914364 score=-1.97411921731066
ExonExpressionAdditive AT2G14050.tu1 5916291..5916469 score=0.154303593918448
ExonExpressionAdditive AT2G14050.tu10 5918599..5918669 score=0.92502223904126
ExonExpressionAdditive AT2G14050.tu13 5919419..5919453 score=0.48923057592274
ExonExpressionAdditive AT2G14050.tu16 5920141..5920217 score=-0.0206734880874348
ExonExpressionAdditive AT2G14050.tu17 5920619..5920868 score=0.360476688521763
ExonExpressionAdditive AT2G14050.tu2 5916620..5916696 score=-0.785030538441842
ExonExpressionAdditive AT2G14050.tu3 5916807..5916886 score=-0.180007283824294
ExonExpressionAdditive AT2G14050.tu4 5917040..5917076 score=-0.000864332652315974
ExonExpressionAdditive AT2G14050.tu5 5917219..5917321 score=-0.367111953534116
ExonExpressionAdditive AT2G14050.tu6 5917530..5917600 score=-0.274617303277901
ExonExpressionAdditive AT2G14050.tu7 5917883..5917918 score=-1.41170786698027
ExonExpressionAdditive AT2G14050.tu9 5918283..5918319 score=0.686405807305383
ExonExpressionAdditive AT2G14080.tu1 5932342..5932871 score=0.173730117267432
ExonExpressionAdditive AT2G14080.tu3 5934492..5934734 score=-2.37174803425241
ExonExpressionAdditive AT2G14095.tu1 5939597..5939678 score=-0.168743150093185
ExonExpressionAdditive AT2G14095.tu3 5940364..5940396 score=-0.0186290206398008
ExonExpressionAdditive AT2G14120.tu10 5962913..5962984 score=0.498160132543693
ExonExpressionAdditive AT2G14120.tu14 5964407..5964443 score=0.76880247177569
ExonExpressionAdditive AT2G14120.tu2 5961569..5961608 score=-0.281344322672455
ExonExpressionAdditive AT2G14120.tu21 5966361..5966580 score=0.104606619366995
ExonExpressionAdditive AT2G14120.tu22 5966788..5967190 score=0.175616567575957
ExonExpressionAdditive AT2G14120.tu5 5962246..5962282 score=0.38108035948506
ExonExpressionAdditive AT2G14120.tu9 5962729..5962768 score=-0.178810635061844
ExonExpressionAdditive AT2G14170.tu14 5987280..5987320 score=0.466156702280627
ExonExpressionAdditive AT2G14170.tu15 5987613..5987644 score=-0.0631393950648123
ExonExpressionAdditive AT2G14170.tu16 5987824..5987894 score=-0.768694673669495
ExonExpressionAdditive AT2G14170.tu20 5988591..5988627 score=-0.803422151078444
ExonExpressionAdditive AT2G14170.tu22 5988884..5988924 score=0.301545728515219
ExonExpressionAdditive AT2G14170.tu4 5985018..5985074 score=0.111713695712177
ExonExpressionAdditive AT2G14170.tu5 5985218..5985256 score=0.400878548526375
ExonExpressionAdditive AT2G14210.tu2 6025888..6026034 score=-0.215558764075347
ExonExpressionAdditive AT2G14210.tu5 6029879..6029950 score=-0.327929402192657
ExonExpressionAdditive AT2G14210.tu8 6030439..6030514 score=-0.499330211270947
ExonExpressionAdditive AT2G14250.tu2 6044358..6044466 score=0.165721019625109
ExonExpressionAdditive AT2G14250.tu3 6044687..6044725 score=0.763095158954384
ExonExpressionAdditive AT2G14250.tu4 6044909..6044941 score=-0.246805705544628
ExonExpressionAdditive AT2G14255.tu1 6046195..6046267 score=2.48702376081775
ExonExpressionAdditive AT2G14255.tu2 6046405..6046445 score=-2.57974645201408
ExonExpressionAdditive AT2G14255.tu4 6047027..6047069 score=-0.494358699742862
ExonExpressionAdditive AT2G14255.tu5 6047186..6047221 score=0.173536267817567
ExonExpressionAdditive AT2G14255.tu6 6047408..6047442 score=-0.437873610131809
ExonExpressionAdditive AT2G14255.tu7 6047578..6047652 score=1.17104148875217
ExonExpressionAdditive AT2G14260.tu1 6048344..6048597 score=0.217535907886171
ExonExpressionAdditive AT2G14260.tu10 6050427..6050567 score=-0.373027176029481
ExonExpressionAdditive AT2G14260.tu12 6050869..6051017 score=-0.248968965013952
ExonExpressionAdditive AT2G14260.tu2 6048707..6048742 score=-0.076446317701602
ExonExpressionAdditive AT2G14260.tu3 6049015..6049089 score=0.50911705096377
ExonExpressionAdditive AT2G14260.tu4 6049230..6049266 score=-0.607312962992185
ExonExpressionAdditive AT2G14260.tu5 6049472..6049505 score=1.0725778778069
ExonExpressionAdditive AT2G14260.tu6 6049672..6049742 score=-0.155440162257614
ExonExpressionAdditive AT2G14260.tu7 6049890..6049924 score=0.121254252857453
ExonExpressionAdditive AT2G14260.tu8 6050040..6050114 score=-0.487887451717982
ExonExpressionAdditive AT2G14390.tu1 6118028..6118104 score=0.0531356822161327
ExonExpressionAdditive AT2G14520.tu1 6189289..6189462 score=-0.16032153781352
ExonExpressionAdditive AT2G14520.tu11 6191565..6191709 score=0.290436435226228
ExonExpressionAdditive AT2G14520.tu2 6189710..6189811 score=-0.494150349378092
ExonExpressionAdditive AT2G14520.tu8 6190935..6190969 score=0.0806596563064823
ExonExpressionAdditive AT2G14520.tu9 6191175..6191216 score=0.120803509586695
ExonExpressionAdditive AT2G14530.tu2 6195099..6195245 score=0.134693569491925
ExonExpressionAdditive AT2G14530.tu3 6195570..6195604 score=-0.660512842425398
ExonExpressionAdditive AT2G14530.tu4 6196197..6196233 score=-0.194280989352131
ExonExpressionAdditive AT2G14530.tu5 6196596..6196633 score=-0.75932332582349
ExonExpressionAdditive AT2G14560.tu2 6221658..6221693 score=-0.134739472117063
ExonExpressionAdditive AT2G14570.tu2 6229433..6229505 score=0.614120214009891
ExonExpressionAdditive AT2G14620.tu1 6251965..6252110 score=-0.306711176765432
ExonExpressionAdditive AT2G14620.tu3 6252435..6252583 score=0.0857510735859766
ExonExpressionAdditive AT2G14680.tu11 6288499..6288649 score=-0.283432735947679
ExonExpressionAdditive AT2G14680.tu13 6289404..6289440 score=0.0583531827514756
ExonExpressionAdditive AT2G14680.tu14 6289616..6289651 score=-0.0521396275541074
ExonExpressionAdditive AT2G14680.tu15 6290204..6290275 score=-0.470280264815281
ExonExpressionAdditive AT2G14680.tu16 6290408..6290448 score=-0.211018279578860
ExonExpressionAdditive AT2G14680.tu17 6290599..6290812 score=-0.397761774253395
ExonExpressionAdditive AT2G14680.tu5 6286451..6286521 score=1.56689322328205
ExonExpressionAdditive AT2G14680.tu7 6286949..6286985 score=-0.374440756232837
ExonExpressionAdditive AT2G14680.tu8 6287294..6287327 score=0.049610249359971
ExonExpressionAdditive AT2G14680.tu9 6288185..6288224 score=0.0189812243044596
ExonExpressionAdditive AT2G14690.tu1 6290998..6291334 score=0.409982483916976
ExonExpressionAdditive AT2G14690.tu3 6292354..6292422 score=-1.25359398319943
ExonExpressionAdditive AT2G14690.tu4 6292534..6292646 score=-0.352046931314528
ExonExpressionAdditive AT2G14690.tu5 6292757..6292865 score=0.853137755115243
ExonExpressionAdditive AT2G14690.tu6 6293007..6293077 score=1.11475335806883
ExonExpressionAdditive AT2G14720.tu14 6311370..6311409 score=-1.19282117791435
ExonExpressionAdditive AT2G14740.tu12 6319277..6319393 score=-0.327418254826113
ExonExpressionAdditive AT2G14740.tu13 6319438..6319473 score=0.508517136151104
ExonExpressionAdditive AT2G14740.tu14 6319520..6319624 score=0.0191891247219805
ExonExpressionAdditive AT2G14750.tu1 6321133..6321348 score=0.0721246905013458
ExonExpressionAdditive AT2G14750.tu2 6321486..6321524 score=0.127548406678981
ExonExpressionAdditive AT2G14750.tu3 6321735..6321806 score=-0.0305197055200477
ExonExpressionAdditive AT2G14750.tu4 6321948..6322019 score=0.590327612714925
ExonExpressionAdditive AT2G14750.tu5 6322157..6322197 score=0.509177808569116
ExonExpressionAdditive AT2G14760.tu1 6328940..6328976 score=0.599876446876104
ExonExpressionAdditive AT2G14760.tu4 6329618..6329795 score=-0.851246779917192
ExonExpressionAdditive AT2G14800.tu2 6363216..6363640 score=-0.52494486842213
ExonExpressionAdditive AT2G14830.tu4 6372138..6372215 score=0.00670532808430202
ExonExpressionAdditive AT2G14835.tu11 6377310..6377459 score=-0.515272470839632
ExonExpressionAdditive AT2G14835.tu4 6374266..6374300 score=0.286111850113072
ExonExpressionAdditive AT2G14835.tu5 6374635..6374670 score=0.325171456973411
ExonExpressionAdditive AT2G14835.tu6 6375217..6375292 score=0.0795786517954072
ExonExpressionAdditive AT2G14835.tu7 6375433..6375502 score=-0.725307288688556
ExonExpressionAdditive AT2G14835.tu8 6376330..6376364 score=0.601349242061321
ExonExpressionAdditive AT2G14835.tu9 6376641..6376820 score=-0.384608651206021
ExonExpressionAdditive AT2G14910.tu3 6414370..6414546 score=0.108857003447997
ExonExpressionAdditive AT2G14910.tu5 6414921..6415092 score=0.663507141492012
ExonExpressionAdditive AT2G14910.tu6 6415715..6416083 score=0.0744427929799169
ExonExpressionAdditive AT2G14960.tu2 6460253..6460324 score=-0.458262880225844
ExonExpressionAdditive AT2G14960.tu3 6460473..6460722 score=0.354587090411927
ExonExpressionAdditive AT2G15080.tu3 6543912..6543957 score=-0.00351549315312841
ExonExpressionAdditive AT2G15230.tu1 6619682..6619832 score=0.154721341908850
ExonExpressionAdditive AT2G15230.tu3 6620251..6620288 score=-0.165353864019567
ExonExpressionAdditive AT2G15230.tu4 6620644..6620680 score=1.08893748296339
ExonExpressionAdditive AT2G15230.tu5 6620815..6620921 score=-0.00673215315263909
ExonExpressionAdditive AT2G15230.tu7 6621175..6621211 score=-0.222435877967779
ExonExpressionAdditive AT2G15230.tu8 6621750..6621789 score=-0.89164338081945
ExonExpressionAdditive AT2G15240.tu10 6625875..6626010 score=-0.333139574257217
ExonExpressionAdditive AT2G15240.tu2 6623228..6623265 score=1.12618238190584
ExonExpressionAdditive AT2G15240.tu3 6623415..6623490 score=0.00361417888708467
ExonExpressionAdditive AT2G15260.tu2 6637989..6638098 score=-0.308397010076153
ExonExpressionAdditive AT2G15280.tu3 6647489..6647529 score=-0.150631916369047
ExonExpressionAdditive AT2G15280.tu4 6647883..6647987 score=-1.25012037788811
ExonExpressionAdditive AT2G15280.tu5 6648103..6648137 score=-0.0423799358197657
ExonExpressionAdditive AT2G15280.tu7 6648382..6648456 score=0.644805794493058
ExonExpressionAdditive AT2G15290.tu2 6649820..6649962 score=1.30762122024459
ExonExpressionAdditive AT2G15290.tu3 6650297..6650512 score=-0.0518243575534112
ExonExpressionAdditive AT2G15290.tu4 6650903..6651081 score=-1.6353353230339
ExonExpressionAdditive AT2G15310.tu3 6661703..6661739 score=0.310910802335628
ExonExpressionAdditive AT2G15310.tu4 6661922..6661957 score=0.412040091433033
ExonExpressionAdditive AT2G15327.tu1 6679149..6679184 score=0.379013545730847
ExonExpressionAdditive AT2G15400.tu2 6720767..6720904 score=0.472870902120114
ExonExpressionAdditive AT2G15420.tu2 6731659..6731734 score=-0.814869918693426
ExonExpressionAdditive AT2G15420.tu3 6731924..6732143 score=0.579264921357908
ExonExpressionAdditive AT2G15490.tu3 6770020..6770206 score=1.35862879106938
ExonExpressionAdditive AT2G15490.tu4 6770237..6770509 score=-0.544466536061264
ExonExpressionAdditive AT2G15530.tu2 6780123..6780159 score=-0.183343400598412
ExonExpressionAdditive AT2G15530.tu8 6783680..6783794 score=-0.438040830041363
ExonExpressionAdditive AT2G15530.tu9 6784009..6784229 score=-0.475411445152644
ExonExpressionAdditive AT2G15535.tu1 6785302..6785337 score=0.107712054089083
ExonExpressionAdditive AT2G15560.tu2 6797036..6797161 score=-1.09901977913495
ExonExpressionAdditive AT2G15580.tu3 6805612..6805703 score=0.372295203551999
ExonExpressionAdditive AT2G15590.tu3 6809481..6809553 score=0.611788628050155
ExonExpressionAdditive AT2G15620.tu1 6817586..6817849 score=0.290828659207029
ExonExpressionAdditive AT2G15620.tu2 6818236..6818528 score=-0.812520821918867
ExonExpressionAdditive AT2G15620.tu3 6818714..6818895 score=-0.789994498155914
ExonExpressionAdditive AT2G15670.tu2 6836452..6836560 score=0.445119603730458
ExonExpressionAdditive AT2G15695.tu2 6841989..6842059 score=0.761531743226162
ExonExpressionAdditive AT2G15695.tu3 6842200..6842389 score=0.261980431194551
ExonExpressionAdditive AT2G15695.tu5 6842699..6842735 score=-0.532043189536233
ExonExpressionAdditive AT2G15695.tu7 6843227..6843480 score=-0.664822224477384
ExonExpressionAdditive AT2G15710.tu1 6849730..6849799 score=0.00178667802392824
ExonExpressionAdditive AT2G15730.tu1 6856653..6856864 score=-0.826736958099137
ExonExpressionAdditive AT2G15730.tu3 6857563..6857666 score=-0.231154304751038
ExonExpressionAdditive AT2G15730.tu4 6858348..6858388 score=-0.154430504936247
ExonExpressionAdditive AT2G15730.tu6 6858815..6859176 score=-0.055662672016975
ExonExpressionAdditive AT2G15750.tu1 6870004..6870108 score=0.0328483915478305
ExonExpressionAdditive AT2G15750.tu2 6870213..6870320 score=-0.220224186205527
ExonExpressionAdditive AT2G15750.tu4 6870922..6871134 score=0.0222970633235490
ExonExpressionAdditive AT2G15790.tu5 6885756..6885828 score=0.0944544538956459
ExonExpressionAdditive AT2G15790.tu7 6886581..6886617 score=-0.186363137397690
ExonExpressionAdditive AT2G15790.tu9 6887657..6887804 score=0.598422084617337
ExonExpressionAdditive AT2G15860.tu2 6913539..6913726 score=0.616571329461592
ExonExpressionAdditive AT2G15860.tu3 6913906..6913940 score=-0.00189183677916488
ExonExpressionAdditive AT2G15860.tu4 6914314..6914489 score=-0.373354379472776
ExonExpressionAdditive AT2G15860.tu5 6914670..6914806 score=-0.631774487384249
ExonExpressionAdditive AT2G15860.tu8 6915815..6915994 score=0.160595806123928
ExonExpressionAdditive AT2G15860.tu9 6916172..6916457 score=-0.110866654754920
ExonExpressionAdditive AT2G15900.tu10 6937712..6938137 score=-0.140709097998095
ExonExpressionAdditive AT2G15900.tu12 6938604..6938677 score=-0.922564044399809
ExonExpressionAdditive AT2G15900.tu13 6939002..6939153 score=0.179951665802581
ExonExpressionAdditive AT2G15900.tu14 6939268..6939305 score=0.683932282149344
ExonExpressionAdditive AT2G15900.tu2 6934918..6935176 score=-0.445931142580831
ExonExpressionAdditive AT2G15900.tu3 6935287..6935470 score=0.99650413281574
ExonExpressionAdditive AT2G15900.tu4 6935669..6935737 score=0.308475950609544
ExonExpressionAdditive AT2G15900.tu7 6937071..6937177 score=-0.63997291247538
ExonExpressionAdditive AT2G15910.tu2 6940379..6940449 score=-0.868921431864888
ExonExpressionAdditive AT2G15910.tu3 6940699..6940886 score=-0.889001948877378
ExonExpressionAdditive AT2G15910.tu4 6941626..6941658 score=-0.0810482278302259
ExonExpressionAdditive AT2G15910.tu5 6942186..6942402 score=3.33093736299927
ExonExpressionAdditive AT2G16005.tu3 6966943..6966977 score=-1.75742241864082
ExonExpressionAdditive AT2G16005.tu4 6967133..6967203 score=-0.904468060399617
ExonExpressionAdditive AT2G16090.tu2 6994721..6994755 score=0.231488299646065
ExonExpressionAdditive AT2G16090.tu3 6994932..6995430 score=-0.178669189168393
ExonExpressionAdditive AT2G16090.tu4 6995608..6995850 score=-0.297825476050399
ExonExpressionAdditive AT2G16090.tu5 6996140..6996318 score=-0.294129901213931
ExonExpressionAdditive AT2G16090.tu7 6996821..6997111 score=0.243846569204777
ExonExpressionAdditive AT2G16120.tu2 7004990..7005139 score=-0.168716993369463
ExonExpressionAdditive AT2G16120.tu3 7005469..7005505 score=0.185232983470721
ExonExpressionAdditive AT2G16130.tu1 7009421..7009458 score=-0.52324056177804
ExonExpressionAdditive AT2G16130.tu2 7009627..7009914 score=-0.223130900868079
ExonExpressionAdditive AT2G16210.tu2 7033898..7034263 score=0.364079892767902
ExonExpressionAdditive AT2G16210.tu6 7036039..7036113 score=-0.521319198955501
ExonExpressionAdditive AT2G16230.tu1 7043116..7043376 score=1.0546487184966
ExonExpressionAdditive AT2G16230.tu3 7044551..7044809 score=-0.821285783231141
ExonExpressionAdditive AT2G16250.tu3 7047684..7047720 score=-0.0846538163772378
ExonExpressionAdditive AT2G16270.tu1 7052678..7052858 score=-0.0124321739670921
ExonExpressionAdditive AT2G16270.tu3 7055252..7055348 score=-0.363342010557718
ExonExpressionAdditive AT2G16365.tu4 7083511..7083661 score=-0.484076936921327
ExonExpressionAdditive AT2G16370.tu1 7088934..7089077 score=-0.232413753266027
ExonExpressionAdditive AT2G16370.tu2 7089369..7089476 score=0.28955906533998
ExonExpressionAdditive AT2G16370.tu8 7090610..7090872 score=0.290026701328245
ExonExpressionAdditive AT2G16380.tu1 7092865..7092900 score=-0.613415883605455
ExonExpressionAdditive AT2G16380.tu11 7095372..7095628 score=0.158941989873059
ExonExpressionAdditive AT2G16380.tu13 7095935..7096179 score=-0.817031824305086
ExonExpressionAdditive AT2G16380.tu3 7093205..7093388 score=0.795719368148304
ExonExpressionAdditive AT2G16380.tu5 7093979..7094198 score=0.125124565814083
ExonExpressionAdditive AT2G16380.tu6 7094351..7094387 score=0.717976856998162
ExonExpressionAdditive AT2G16380.tu7 7094549..7094619 score=0.86189775769352
ExonExpressionAdditive AT2G16380.tu8 7094756..7094792 score=-0.976953474175565
ExonExpressionAdditive AT2G16380.tu9 7094924..7094961 score=0.501907525137464
ExonExpressionAdditive AT2G16390.tu1 7104813..7105280 score=-0.141702927340008
ExonExpressionAdditive AT2G16390.tu2 7105440..7105516 score=-0.397739019420267
ExonExpressionAdditive AT2G16390.tu3 7106005..7106111 score=-0.35511966927028
ExonExpressionAdditive AT2G16400.tu3 7109330..7109582 score=0.0035611830575487
ExonExpressionAdditive AT2G16400.tu5 7110517..7110887 score=0.143321250119977
ExonExpressionAdditive AT2G16405.tu1 7112845..7113064 score=-0.234413179500949
ExonExpressionAdditive AT2G16405.tu11 7115526..7115565 score=-0.00557305563940276
ExonExpressionAdditive AT2G16405.tu12 7115710..7116032 score=0.213048722703266
ExonExpressionAdditive AT2G16405.tu2 7113243..7113279 score=-0.295642654944403
ExonExpressionAdditive AT2G16405.tu3 7113427..7113494 score=0.395270462531119
ExonExpressionAdditive AT2G16405.tu4 7113682..7113786 score=0.126723894620915
ExonExpressionAdditive AT2G16405.tu5 7114045..7114076 score=0.217860329868649
ExonExpressionAdditive AT2G16405.tu7 7114512..7114582 score=-0.0938827263227363
ExonExpressionAdditive AT2G16405.tu8 7114906..7114977 score=0.178016802922546
ExonExpressionAdditive AT2G16405.tu9 7115152..7115224 score=-0.707905541126425
ExonExpressionAdditive AT2G16430.tu1 7127506..7127746 score=-0.334264519427723
ExonExpressionAdditive AT2G16430.tu2 7127883..7127952 score=0.122175984919907
ExonExpressionAdditive AT2G16430.tu3 7128088..7128256 score=-0.475852452616011
ExonExpressionAdditive AT2G16430.tu4 7128406..7128480 score=-0.292121813133822
ExonExpressionAdditive AT2G16430.tu5 7128662..7128844 score=-0.118599494881733
ExonExpressionAdditive AT2G16430.tu6 7128988..7129060 score=-0.205058199946882
ExonExpressionAdditive AT2G16430.tu8 7129242..7129352 score=0.536831465341309
ExonExpressionAdditive AT2G16430.tu9 7129694..7129840 score=0.90857183553272
ExonExpressionAdditive AT2G16440.tu1 7133452..7133679 score=0.960228040151652
ExonExpressionAdditive AT2G16440.tu10 7135518..7135665 score=-0.0432655646366395
ExonExpressionAdditive AT2G16440.tu11 7135793..7135861 score=0.12852371436606
ExonExpressionAdditive AT2G16440.tu14 7136373..7136483 score=-0.0926281172111471
ExonExpressionAdditive AT2G16440.tu15 7136606..7136641 score=0.31866630097749
ExonExpressionAdditive AT2G16440.tu16 7136787..7136819 score=-0.550800487637321
ExonExpressionAdditive AT2G16440.tu17 7136958..7137615 score=-0.226380045485886
ExonExpressionAdditive AT2G16440.tu2 7133788..7133824 score=-0.392608605686789
ExonExpressionAdditive AT2G16440.tu3 7134000..7134072 score=-0.529316503953597
ExonExpressionAdditive AT2G16440.tu4 7134212..7134248 score=-0.0654986252554626
ExonExpressionAdditive AT2G16440.tu5 7134393..7134430 score=-0.55852112259465
ExonExpressionAdditive AT2G16440.tu6 7134608..7134682 score=-0.702502753970718
ExonExpressionAdditive AT2G16440.tu7 7134822..7134857 score=-0.568603448510264
ExonExpressionAdditive AT2G16440.tu8 7135004..7135117 score=1.04996776955343
ExonExpressionAdditive AT2G16440.tu9 7135301..7135342 score=0.75572119633195
ExonExpressionAdditive AT2G16460.tu7 7142123..7142199 score=-0.227448255203286
ExonExpressionAdditive AT2G16470.tu2 7146355..7146429 score=-0.037405996024054
ExonExpressionAdditive AT2G16480.tu1 7147360..7147475 score=-0.0185103336002098
ExonExpressionAdditive AT2G16480.tu3 7148860..7148897 score=-0.0983953031590774
ExonExpressionAdditive AT2G16490.tu3 7153660..7153759 score=0.900315183711663
ExonExpressionAdditive AT2G16530.tu2 7170195..7170331 score=0.428627500114211
ExonExpressionAdditive AT2G16530.tu4 7170764..7170800 score=-0.551171712811383
ExonExpressionAdditive AT2G16595.tu1 7205276..7205451 score=-0.226408175215333
ExonExpressionAdditive AT2G16595.tu2 7205624..7205731 score=0.598576482132395
ExonExpressionAdditive AT2G16595.tu6 7206710..7206815 score=-0.143846019984208
ExonExpressionAdditive AT2G16595.tu8 7207144..7207255 score=-0.233576074523674
ExonExpressionAdditive AT2G16600.tu1 7208029..7208065 score=0.988399965609216
ExonExpressionAdditive AT2G16630.tu1 7216364..7216494 score=0.121786350485058
ExonExpressionAdditive AT2G16640.tu1 7218201..7218346 score=-0.264659944651467
ExonExpressionAdditive AT2G16650.tu1 7223020..7223124 score=0.073493430210335
ExonExpressionAdditive AT2G16650.tu2 7223232..7223263 score=-0.0695331142173741
ExonExpressionAdditive AT2G16650.tu4 7223656..7223704 score=0.0868073293478327
ExonExpressionAdditive AT2G16650.tu7 7225400..7225437 score=0.0221064585834568
ExonExpressionAdditive AT2G16660.tu3 7228378..7228604 score=0.77041674130063
ExonExpressionAdditive AT2G16710.tu2 7256845..7256881 score=-0.123319954006844
ExonExpressionAdditive AT2G16730.tu1 7268925..7269127 score=0.515380735048376
ExonExpressionAdditive AT2G16730.tu11 7271631..7271699 score=0.733579258290906
ExonExpressionAdditive AT2G16730.tu13 7271991..7272098 score=0.105890307445505
ExonExpressionAdditive AT2G16730.tu15 7272428..7272462 score=-0.386607141034874
ExonExpressionAdditive AT2G16730.tu17 7272780..7272850 score=0.155618805384579
ExonExpressionAdditive AT2G16730.tu18 7272979..7273162 score=-0.219754472140165
ExonExpressionAdditive AT2G16730.tu2 7269311..7269747 score=0.200983925127863
ExonExpressionAdditive AT2G16730.tu5 7270280..7270351 score=-0.278801694746445
ExonExpressionAdditive AT2G16730.tu7 7270712..7270750 score=0.0217570072163568
ExonExpressionAdditive AT2G16730.tu8 7270972..7271051 score=-0.382730498704435
ExonExpressionAdditive AT2G16740.tu2 7275141..7275174 score=-0.437621398870164
ExonExpressionAdditive AT2G16750.tu1 7278212..7278303 score=2.04486157662512
ExonExpressionAdditive AT2G16750.tu10 7280758..7280902 score=-0.190300363498066
ExonExpressionAdditive AT2G16750.tu11 7281041..7281082 score=-0.865315426875683
ExonExpressionAdditive AT2G16750.tu12 7281331..7281726 score=-0.472068869170091
ExonExpressionAdditive AT2G16750.tu4 7279112..7279146 score=0.52552162351399
ExonExpressionAdditive AT2G16750.tu5 7279287..7279328 score=-1.05585034780174
ExonExpressionAdditive AT2G16750.tu6 7279510..7279545 score=-0.248055946120658
ExonExpressionAdditive AT2G16750.tu7 7279760..7280005 score=0.0426085910959440
ExonExpressionAdditive AT2G16750.tu8 7280167..7280311 score=0.527202535455486
ExonExpressionAdditive AT2G16750.tu9 7280494..7280571 score=0.222198225651864
ExonExpressionAdditive AT2G16770.tu1 7286544..7286718 score=-0.0202495761369813
ExonExpressionAdditive AT2G16780.tu4 7289605..7289682 score=0.946972929285279
ExonExpressionAdditive AT2G16780.tu5 7289817..7290052 score=-0.156789177494326
ExonExpressionAdditive AT2G16850.tu2 7309353..7309501 score=0.586633213353856
ExonExpressionAdditive AT2G16860.tu2 7311610..7311647 score=1.56110250925248
ExonExpressionAdditive AT2G16860.tu3 7311866..7311902 score=-0.413543713277552
ExonExpressionAdditive AT2G16860.tu4 7312156..7312265 score=-0.227418201015229
ExonExpressionAdditive AT2G16860.tu5 7313005..7313041 score=-0.248862258228833
ExonExpressionAdditive AT2G16860.tu6 7313664..7313728 score=-1.62142806305630
ExonExpressionAdditive AT2G16870.tu2 7316807..7316988 score=-0.575093821636898
ExonExpressionAdditive AT2G16870.tu4 7318306..7318733 score=-0.408305492701468
ExonExpressionAdditive AT2G16890.tu3 7325509..7325795 score=-0.132073667748939
ExonExpressionAdditive AT2G16900.tu2 7331887..7332097 score=1.5241215564618
ExonExpressionAdditive AT2G16900.tu4 7332351..7332460 score=-1.40059924235482
ExonExpressionAdditive AT2G16900.tu5 7332985..7333235 score=0.701174622140114
ExonExpressionAdditive AT2G16910.tu2 7339026..7339133 score=-0.192212328667943
ExonExpressionAdditive AT2G16910.tu4 7339423..7339455 score=0.134512225811720
ExonExpressionAdditive AT2G16910.tu6 7340300..7340473 score=0.558673165299085
ExonExpressionAdditive AT2G16910.tu7 7340650..7340761 score=0.124528103723059
ExonExpressionAdditive AT2G16910.tu8 7340902..7341216 score=0.0575800507259201
ExonExpressionAdditive AT2G16920.tu1 7341354..7341860 score=0.619271302381599
ExonExpressionAdditive AT2G16920.tu2 7341981..7342235 score=-0.321333080254876
ExonExpressionAdditive AT2G16920.tu3 7342384..7342488 score=0.48373310973644
ExonExpressionAdditive AT2G16920.tu5 7342773..7343171 score=-0.0725423200449925
ExonExpressionAdditive AT2G16920.tu6 7343397..7343471 score=-0.57592378083255
ExonExpressionAdditive AT2G16940.tu1 7349812..7349972 score=-0.00754324865261212
ExonExpressionAdditive AT2G16940.tu11 7352639..7352676 score=-0.616832894757433
ExonExpressionAdditive AT2G16940.tu13 7353680..7354079 score=0.638685930567377
ExonExpressionAdditive AT2G16940.tu14 7354334..7354409 score=0.356917643478590
ExonExpressionAdditive AT2G16940.tu2 7350114..7350155 score=0.169188745577550
ExonExpressionAdditive AT2G16940.tu4 7350516..7350627 score=-0.464413296093244
ExonExpressionAdditive AT2G16940.tu6 7351197..7351233 score=0.481326269923753
ExonExpressionAdditive AT2G16940.tu8 7351757..7351794 score=-0.487029916731067
ExonExpressionAdditive AT2G16940.tu9 7352055..7352239 score=-0.685997041700417
ExonExpressionAdditive AT2G16950.tu1 7360918..7361165 score=0.037295020624402
ExonExpressionAdditive AT2G16950.tu10 7363479..7363514 score=0.930565160527293
ExonExpressionAdditive AT2G16950.tu14 7364081..7364122 score=-0.316027942596136
ExonExpressionAdditive AT2G16950.tu15 7364276..7364347 score=-0.278018118389794
ExonExpressionAdditive AT2G16950.tu17 7364655..7364728 score=0.491190292044236
ExonExpressionAdditive AT2G16950.tu19 7365051..7365087 score=-1.31458839671595
ExonExpressionAdditive AT2G16950.tu2 7362002..7362181 score=0.468113535702597
ExonExpressionAdditive AT2G16950.tu22 7365921..7365990 score=-0.411058707701310
ExonExpressionAdditive AT2G16950.tu23 7366239..7366275 score=-0.231612880068374
ExonExpressionAdditive AT2G16950.tu25 7366630..7366665 score=-0.572842983539998
ExonExpressionAdditive AT2G16950.tu27 7366999..7367035 score=0.164447443275517
ExonExpressionAdditive AT2G16950.tu29 7367289..7367325 score=-0.073099693488017
ExonExpressionAdditive AT2G16950.tu3 7362472..7362507 score=0.471161919415264
ExonExpressionAdditive AT2G16950.tu31 7367646..7368243 score=0.245820097165738
ExonExpressionAdditive AT2G16950.tu4 7362678..7362715 score=-0.656749163023765
ExonExpressionAdditive AT2G16950.tu7 7362834..7362871 score=-0.0628752057732951
ExonExpressionAdditive AT2G16950.tu9 7363284..7363324 score=-0.495788341578859
ExonExpressionAdditive AT2G16960.tu15 7374791..7374826 score=0.624979962455436
ExonExpressionAdditive AT2G16960.tu19 7375244..7375316 score=0.301676130510126
ExonExpressionAdditive AT2G16960.tu21 7375634..7375670 score=-0.743632123895103
ExonExpressionAdditive AT2G16960.tu4 7372147..7372186 score=0.694754028278052
ExonExpressionAdditive AT2G16960.tu5 7372295..7372366 score=-0.137425394817098
ExonExpressionAdditive AT2G16960.tu8 7372690..7372748 score=-0.497460980144591
ExonExpressionAdditive AT2G16970.tu1 7376678..7376713 score=-0.0859693665461354
ExonExpressionAdditive AT2G16970.tu12 7382368..7382404 score=0.602420404731671
ExonExpressionAdditive AT2G16970.tu2 7377648..7377720 score=-0.468687331064523
ExonExpressionAdditive AT2G16970.tu4 7379656..7379764 score=-0.071472312736236
ExonExpressionAdditive AT2G16970.tu5 7379934..7380118 score=0.0668010803973008
ExonExpressionAdditive AT2G16970.tu7 7380637..7380669 score=-0.751874604224322
ExonExpressionAdditive AT2G16980.tu1 7383435..7383581 score=-3.12246561978282
ExonExpressionAdditive AT2G16980.tu15 7388010..7388046 score=-1.21462736560221
ExonExpressionAdditive AT2G16980.tu2 7383830..7383865 score=1.60383183556490
ExonExpressionAdditive AT2G16980.tu3 7385163..7385194 score=-0.202113950116155
ExonExpressionAdditive AT2G16980.tu5 7385798..7385872 score=3.01775177197974
ExonExpressionAdditive AT2G16980.tu6 7386089..7386125 score=-1.56528421124829
ExonExpressionAdditive AT2G16990.tu14 7394436..7394472 score=0.914195240439355
ExonExpressionAdditive AT2G16990.tu3 7390256..7390405 score=-1.28827524265709
ExonExpressionAdditive AT2G16990.tu4 7391215..7391289 score=-0.209302296256117
ExonExpressionAdditive AT2G16990.tu5 7392525..7392600 score=-1.67368778158666
ExonExpressionAdditive AT2G16990.tu6 7392736..7392813 score=1.3542494877832
ExonExpressionAdditive AT2G16990.tu7 7392993..7393134 score=1.26170222645470
ExonExpressionAdditive AT2G17000.tu2 7396369..7396588 score=-0.0285831129342219
ExonExpressionAdditive AT2G17000.tu4 7396993..7397171 score=0.070853435772039
ExonExpressionAdditive AT2G17000.tu5 7397381..7397453 score=0.447799971432315
ExonExpressionAdditive AT2G17010.tu1 7399964..7400250 score=0.0266647401429539
ExonExpressionAdditive AT2G17010.tu2 7400429..7400540 score=0.31135565662925
ExonExpressionAdditive AT2G17010.tu3 7400644..7400891 score=-0.296234320759600
ExonExpressionAdditive AT2G17010.tu4 7401040..7401106 score=0.785678680311092
ExonExpressionAdditive AT2G17010.tu5 7401247..7401319 score=-0.461206876889681
ExonExpressionAdditive AT2G17020.tu2 7405229..7405265 score=0.196630711763545
ExonExpressionAdditive AT2G17020.tu3 7405372..7405551 score=-0.487744076984685
ExonExpressionAdditive AT2G17020.tu4 7405720..7405861 score=-0.801470204988321
ExonExpressionAdditive AT2G17033.tu1 7408208..7408244 score=-0.556598527115911
ExonExpressionAdditive AT2G17033.tu4 7408705..7409053 score=-0.131989868888327
ExonExpressionAdditive AT2G17040.tu1 7414224..7414298 score=-0.49833824114573
ExonExpressionAdditive AT2G17050.tu1 7417938..7418090 score=0.442392132391686
ExonExpressionAdditive AT2G17050.tu2 7418391..7418886 score=0.129927571671638
ExonExpressionAdditive AT2G17050.tu3 7419111..7419324 score=0.338771308362506
ExonExpressionAdditive AT2G17050.tu4 7419444..7419513 score=0.91443909913099
ExonExpressionAdditive AT2G17050.tu6 7421263..7421477 score=-0.29954348048147
ExonExpressionAdditive AT2G17050.tu7 7421627..7422644 score=0.207271882787346
ExonExpressionAdditive AT2G17060.tu3 7431835..7432117 score=-0.127560958139701
ExonExpressionAdditive AT2G17060.tu5 7433311..7433523 score=0.668051349858675
ExonExpressionAdditive AT2G17060.tu6 7433630..7433882 score=-0.487555090021776
ExonExpressionAdditive AT2G17090.tu4 7442930..7442971 score=0.025651754502615
ExonExpressionAdditive AT2G17090.tu7 7443592..7443626 score=0.71214642714438
ExonExpressionAdditive AT2G17090.tu9 7444116..7444331 score=-0.227439211758642
ExonExpressionAdditive AT2G17110.tu2 7451276..7451454 score=-0.0820963084196757
ExonExpressionAdditive AT2G17110.tu3 7451674..7451786 score=-0.249072559229451
ExonExpressionAdditive AT2G17120.tu3 7467367..7467403 score=-0.207600889851183
ExonExpressionAdditive AT2G17120.tu4 7467660..7467806 score=0.085733106476896
ExonExpressionAdditive AT2G17140.tu2 7472694..7472883 score=0.685470333450606
ExonExpressionAdditive AT2G17140.tu3 7473341..7473684 score=0.0762982389971458
ExonExpressionAdditive AT2G17170.tu2 7482186..7482222 score=-0.536100038918752
ExonExpressionAdditive AT2G17170.tu3 7482642..7482715 score=0.85556825176104
ExonExpressionAdditive AT2G17190.tu1 7484984..7485204 score=0.584276713556238
ExonExpressionAdditive AT2G17190.tu8 7487160..7487748 score=-0.0742416052208925
ExonExpressionAdditive AT2G17200.tu1 7488990..7489341 score=0.0930140432655944
ExonExpressionAdditive AT2G17200.tu6 7490613..7490718 score=0.735775912370446
ExonExpressionAdditive AT2G17210.tu2 7494512..7494670 score=0.0963807843307748
ExonExpressionAdditive AT2G17220.tu3 7495468..7495506 score=1.26861852256366
ExonExpressionAdditive AT2G17220.tu4 7495683..7495788 score=0.08412426223538
ExonExpressionAdditive AT2G17220.tu5 7495897..7495974 score=-1.66037341495244
ExonExpressionAdditive AT2G17220.tu6 7496281..7496427 score=1.10443156577934
ExonExpressionAdditive AT2G17220.tu8 7496780..7497038 score=-0.760078468494943
ExonExpressionAdditive AT2G17250.tu1 7506636..7506925 score=-0.891642706077301
ExonExpressionAdditive AT2G17250.tu10 7508523..7508589 score=1.22810217094515
ExonExpressionAdditive AT2G17250.tu11 7508738..7508809 score=-0.457130371951627
ExonExpressionAdditive AT2G17250.tu12 7509079..7509115 score=0.85961773633136
ExonExpressionAdditive AT2G17250.tu14 7509687..7509722 score=-0.511170956446134
ExonExpressionAdditive AT2G17250.tu2 7507135..7507166 score=-0.167778292095469
ExonExpressionAdditive AT2G17250.tu4 7507425..7507458 score=-0.136815807590957
ExonExpressionAdditive AT2G17250.tu6 7507769..7507841 score=0.138569090663130
ExonExpressionAdditive AT2G17260.tu1 7511830..7511898 score=-0.493884437191547
ExonExpressionAdditive AT2G17260.tu2 7512247..7512466 score=-0.432707690640047
ExonExpressionAdditive AT2G17260.tu5 7514439..7514709 score=0.188918329115362
ExonExpressionAdditive AT2G17260.tu6 7514894..7515421 score=-0.292574302570338
ExonExpressionAdditive AT2G17270.tu4 7518623..7518770 score=-0.0244596492556349
ExonExpressionAdditive AT2G17280.tu6 7520925..7520998 score=0.90817362480284
ExonExpressionAdditive AT2G17280.tu9 7521559..7521595 score=-0.863183756967881
ExonExpressionAdditive AT2G17290.tu3 7524969..7525080 score=0.242210593580777
ExonExpressionAdditive AT2G17290.tu4 7525231..7525300 score=0.0219140909265464
ExonExpressionAdditive AT2G17290.tu8 7526212..7526529 score=0.630438744896445
ExonExpressionAdditive AT2G17305.tu2 7535334..7535449 score=-0.00287526760665164
ExonExpressionAdditive AT2G17320.tu1 7540622..7540658 score=0.571677005450855
ExonExpressionAdditive AT2G17320.tu5 7541254..7541286 score=-0.638304041661964
ExonExpressionAdditive AT2G17340.tu1 7548505..7548545 score=0.552401422591419
ExonExpressionAdditive AT2G17340.tu10 7550361..7550394 score=0.545547809153692
ExonExpressionAdditive AT2G17340.tu12 7551081..7551153 score=-0.265696620614144
ExonExpressionAdditive AT2G17340.tu4 7549240..7549275 score=-1.39381590318118
ExonExpressionAdditive AT2G17360.tu1 7553568..7553641 score=0.288204332535297
ExonExpressionAdditive AT2G17370.tu2 7558120..7558226 score=0.0602201231789893
ExonExpressionAdditive AT2G17370.tu3 7558363..7558649 score=-0.186841734183348
ExonExpressionAdditive AT2G17370.tu4 7558807..7559195 score=-0.0764663599651974
ExonExpressionAdditive AT2G17380.tu1 7560073..7560112 score=-0.112413261595770
ExonExpressionAdditive AT2G17380.tu2 7561050..7561086 score=1.50039673498889
ExonExpressionAdditive AT2G17390.tu3 7563085..7563119 score=0.0868119130553125
ExonExpressionAdditive AT2G17390.tu4 7563310..7563456 score=-0.39762312358757
ExonExpressionAdditive AT2G17390.tu5 7563643..7563713 score=-0.752454805954504
ExonExpressionAdditive AT2G17390.tu6 7563857..7563927 score=-0.540211841162734
ExonExpressionAdditive AT2G17390.tu8 7564504..7564575 score=-0.445082264797965
ExonExpressionAdditive AT2G17390.tu9 7564721..7565069 score=1.19988839205430
ExonExpressionAdditive AT2G17410.tu1 7566159..7566192 score=2.06848139458036
ExonExpressionAdditive AT2G17410.tu12 7570281..7570317 score=-0.565956681747236
ExonExpressionAdditive AT2G17410.tu13 7570471..7570797 score=0.569178009371965
ExonExpressionAdditive AT2G17410.tu6 7569276..7569311 score=0.0292422305996809
ExonExpressionAdditive AT2G17420.tu2 7573224..7573517 score=-2.55283580131773
ExonExpressionAdditive AT2G17430.tu1 7575106..7575215 score=-0.0452424042265153
ExonExpressionAdditive AT2G17430.tu10 7576838..7576906 score=-0.378434211708941
ExonExpressionAdditive AT2G17430.tu3 7575569..7575780 score=-0.389616023311363
ExonExpressionAdditive AT2G17430.tu5 7576072..7576108 score=0.35599013481542
ExonExpressionAdditive AT2G17430.tu6 7576219..7576255 score=-0.746505627796238
ExonExpressionAdditive AT2G17440.tu3 7580363..7580526 score=-0.348757693563581
ExonExpressionAdditive AT2G17440.tu4 7580649..7580754 score=0.41792426379889
ExonExpressionAdditive AT2G17470.tu2 7592625..7592737 score=0.404938216192585
ExonExpressionAdditive AT2G17470.tu4 7593447..7593559 score=-0.733853651270001
ExonExpressionAdditive AT2G17470.tu5 7593700..7593808 score=1.03850541502239
ExonExpressionAdditive AT2G17470.tu6 7594851..7595064 score=0.690334909186036
ExonExpressionAdditive AT2G17480.tu10 7599493..7599528 score=1.25353954765142
ExonExpressionAdditive AT2G17480.tu12 7599841..7599914 score=0.38777967656825
ExonExpressionAdditive AT2G17480.tu13 7600052..7600234 score=-0.0134609938842976
ExonExpressionAdditive AT2G17480.tu5 7598593..7598702 score=0.699774746701314
ExonExpressionAdditive AT2G17480.tu8 7599102..7599143 score=0.300318603681987
ExonExpressionAdditive AT2G17480.tu9 7599255..7599291 score=0.376533273692302
ExonExpressionAdditive AT2G17500.tu10 7614801..7614838 score=-0.573665781621476
ExonExpressionAdditive AT2G17500.tu11 7615011..7615153 score=-0.407911898672243
ExonExpressionAdditive AT2G17500.tu12 7615365..7615404 score=-0.124730479182581
ExonExpressionAdditive AT2G17500.tu14 7615698..7615837 score=1.03362350468456
ExonExpressionAdditive AT2G17500.tu7 7614089..7614241 score=0.377536142586309
ExonExpressionAdditive AT2G17500.tu8 7614415..7614451 score=1.00429948385372
ExonExpressionAdditive AT2G17510.tu1 7616370..7616656 score=0.0476389224731834
ExonExpressionAdditive AT2G17510.tu11 7619335..7619410 score=-0.0362225168433536
ExonExpressionAdditive AT2G17510.tu12 7619516..7619549 score=0.118733006242431
ExonExpressionAdditive AT2G17510.tu13 7619692..7619730 score=0.417560085685662
ExonExpressionAdditive AT2G17510.tu15 7620281..7620394 score=-0.230020618688543
ExonExpressionAdditive AT2G17510.tu16 7620583..7620796 score=0.311737341796609
ExonExpressionAdditive AT2G17510.tu17 7621109..7621224 score=0.144091726159334
ExonExpressionAdditive AT2G17510.tu18 7621374..7621554 score=-0.182787515375214
ExonExpressionAdditive AT2G17510.tu19 7621695..7621802 score=-0.344574640825548
ExonExpressionAdditive AT2G17510.tu20 7621937..7622041 score=-1.00376540456723
ExonExpressionAdditive AT2G17510.tu22 7622472..7622546 score=-0.271210921199437
ExonExpressionAdditive AT2G17510.tu23 7622693..7622769 score=1.03980556695905
ExonExpressionAdditive AT2G17510.tu24 7622987..7623023 score=-0.616158387430762
ExonExpressionAdditive AT2G17510.tu3 7617083..7617119 score=0.624984423533155
ExonExpressionAdditive AT2G17510.tu5 7617609..7617647 score=0.464850985660092
ExonExpressionAdditive AT2G17510.tu7 7618085..7618121 score=-0.82716914266354
ExonExpressionAdditive AT2G17510.tu8 7618543..7618617 score=0.671498655129018
ExonExpressionAdditive AT2G17510.tu9 7618829..7618865 score=0.626830676460927
ExonExpressionAdditive AT2G17520.tu1 7624336..7624410 score=0.0996723046719906
ExonExpressionAdditive AT2G17520.tu2 7624582..7624691 score=-0.317903539419
ExonExpressionAdditive AT2G17520.tu3 7624948..7625169 score=-0.43236729339034
ExonExpressionAdditive AT2G17520.tu5 7626719..7626866 score=0.409334484243809
ExonExpressionAdditive AT2G17520.tu6 7627155..7627372 score=-0.308728410432079
ExonExpressionAdditive AT2G17520.tu7 7627476..7627728 score=0.768631338067017
ExonExpressionAdditive AT2G17520.tu8 7627869..7628050 score=-0.534900212187694
ExonExpressionAdditive AT2G17525.tu1 7630912..7630952 score=0.149771748930257
ExonExpressionAdditive AT2G17530.tu2 7633570..7633681 score=-0.127757665329465
ExonExpressionAdditive AT2G17530.tu7 7636040..7636185 score=0.408874081664921
ExonExpressionAdditive AT2G17540.tu3 7638840..7638876 score=-0.0171921261848516
ExonExpressionAdditive AT2G17550.tu2 7641395..7642162 score=-0.189101476165912
ExonExpressionAdditive AT2G17550.tu4 7642382..7642450 score=0.253680834141071
ExonExpressionAdditive AT2G17550.tu8 7644240..7644595 score=-0.661103713186657
ExonExpressionAdditive AT2G17550.tu9 7644741..7644890 score=-0.373469379619741
ExonExpressionAdditive AT2G17560.tu4 7649873..7649909 score=0.904343654120253
ExonExpressionAdditive AT2G17570.tu1 7651123..7651300 score=-0.728070232850746
ExonExpressionAdditive AT2G17580.tu1 7653560..7653632 score=0.991563516140928
ExonExpressionAdditive AT2G17580.tu10 7655307..7655343 score=-0.346833212648608
ExonExpressionAdditive AT2G17580.tu13 7655785..7656062 score=-0.0815019470608336
ExonExpressionAdditive AT2G17580.tu14 7656282..7657012 score=-0.495014358684108
ExonExpressionAdditive AT2G17580.tu2 7653769..7653806 score=0.0177779712441858
ExonExpressionAdditive AT2G17580.tu5 7654342..7654382 score=-0.435647790088166
ExonExpressionAdditive AT2G17580.tu6 7654525..7654561 score=0.763159256804169
ExonExpressionAdditive AT2G17580.tu9 7655131..7655167 score=0.422489547864189
ExonExpressionAdditive AT2G17620.tu10 7673213..7673485 score=0.179278224743663
ExonExpressionAdditive AT2G17620.tu2 7671442..7671513 score=-0.71387960421861
ExonExpressionAdditive AT2G17620.tu4 7671791..7671904 score=0.716121190450442
ExonExpressionAdditive AT2G17620.tu5 7672049..7672124 score=0.278620042372158
ExonExpressionAdditive AT2G17620.tu7 7672405..7672581 score=-0.285878491318056
ExonExpressionAdditive AT2G17620.tu9 7672919..7673024 score=-0.95471438190991
ExonExpressionAdditive AT2G17640.tu1 7675193..7675341 score=-0.719076699609136
ExonExpressionAdditive AT2G17640.tu2 7675483..7675517 score=0.437185490999388
ExonExpressionAdditive AT2G17640.tu7 7676444..7676476 score=0.239799127890186
ExonExpressionAdditive AT2G17640.tu9 7676722..7676893 score=-0.774863435797311
ExonExpressionAdditive AT2G17650.tu1 7678133..7678431 score=-1.31533842252288
ExonExpressionAdditive AT2G17670.tu2 7682551..7682592 score=0.276728502671331
ExonExpressionAdditive AT2G17695.tu2 7691765..7691805 score=-0.194852380788672
ExonExpressionAdditive AT2G17695.tu3 7692062..7692204 score=0.918506736727288
ExonExpressionAdditive AT2G17700.tu10 7694965..7695036 score=-0.33659602028582
ExonExpressionAdditive AT2G17700.tu13 7695591..7695628 score=-1.21086222989293
ExonExpressionAdditive AT2G17700.tu14 7695747..7695813 score=0.181520989047159
ExonExpressionAdditive AT2G17700.tu15 7696245..7696423 score=-0.254132198512772
ExonExpressionAdditive AT2G17700.tu3 7693265..7693303 score=-0.243763839472251
ExonExpressionAdditive AT2G17700.tu4 7693488..7693523 score=0.387118518723203
ExonExpressionAdditive AT2G17700.tu5 7693735..7693838 score=0.475491987016641
ExonExpressionAdditive AT2G17700.tu6 7693975..7694007 score=0.936787122143754
ExonExpressionAdditive AT2G17700.tu8 7694471..7694544 score=-0.346012987752165
ExonExpressionAdditive AT2G17720.tu1 7704507..7704623 score=0.337556288388168
ExonExpressionAdditive AT2G17720.tu4 7705459..7705496 score=-0.456520122162653
ExonExpressionAdditive AT2G17720.tu6 7705901..7706042 score=-0.076094007015036
ExonExpressionAdditive AT2G17730.tu2 7711564..7711706 score=-0.0904779692378351
ExonExpressionAdditive AT2G17730.tu4 7712066..7712140 score=-0.489810235218872
ExonExpressionAdditive AT2G17750.tu2 7716818..7716920 score=-0.233098473019168
ExonExpressionAdditive AT2G17750.tu4 7717214..7717249 score=-0.350119170166417
ExonExpressionAdditive AT2G17750.tu5 7717463..7717566 score=-0.215414184122460
ExonExpressionAdditive AT2G17750.tu7 7718101..7718213 score=0.0875999784819189
ExonExpressionAdditive AT2G17760.tu10 7723150..7723403 score=-0.0653175959501197
ExonExpressionAdditive AT2G17760.tu3 7721596..7721745 score=0.155867648548633
ExonExpressionAdditive AT2G17760.tu4 7721967..7722136 score=-0.619037791310218
ExonExpressionAdditive AT2G17760.tu5 7722283..7722354 score=0.0499208063459839
ExonExpressionAdditive AT2G17760.tu6 7722493..7722527 score=0.156135013020066
ExonExpressionAdditive AT2G17760.tu7 7722636..7722706 score=-0.247929085420180
ExonExpressionAdditive AT2G17760.tu8 7722817..7722855 score=-0.692855184528905
ExonExpressionAdditive AT2G17780.tu10 7733638..7734012 score=0.184670560917455
ExonExpressionAdditive AT2G17780.tu12 7734418..7734454 score=-0.728222450585354
ExonExpressionAdditive AT2G17780.tu2 7732082..7732273 score=-0.381498181652794
ExonExpressionAdditive AT2G17780.tu8 7732939..7733014 score=0.240850640978676
ExonExpressionAdditive AT2G17787.tu2 7738931..7739183 score=0.689858425585795
ExonExpressionAdditive AT2G17790.tu10 7743376..7743412 score=-1.06964716548444
ExonExpressionAdditive AT2G17790.tu11 7743872..7744056 score=-0.255665323192958
ExonExpressionAdditive AT2G17790.tu13 7744377..7744412 score=0.123272775487491
ExonExpressionAdditive AT2G17790.tu14 7744727..7744761 score=0.433820403821266
ExonExpressionAdditive AT2G17790.tu15 7745021..7745054 score=-0.594325923421951
ExonExpressionAdditive AT2G17790.tu16 7745336..7745372 score=0.615707690717178
ExonExpressionAdditive AT2G17790.tu18 7745675..7745711 score=-0.0349572405870308
ExonExpressionAdditive AT2G17790.tu19 7745897..7745932 score=0.624626209830898
ExonExpressionAdditive AT2G17790.tu2 7741021..7741092 score=-0.0549489333849547
ExonExpressionAdditive AT2G17790.tu20 7746078..7746116 score=0.121709374853414
ExonExpressionAdditive AT2G17790.tu21 7746222..7746605 score=0.71105218108813
ExonExpressionAdditive AT2G17790.tu3 7741236..7741274 score=0.283250417953605
ExonExpressionAdditive AT2G17790.tu4 7741582..7741727 score=-0.651972813939826
ExonExpressionAdditive AT2G17790.tu6 7742236..7742268 score=0.226379823137732
ExonExpressionAdditive AT2G17790.tu7 7742408..7742444 score=-0.522472649167203
ExonExpressionAdditive AT2G17790.tu8 7742626..7742664 score=-0.55192789985203
ExonExpressionAdditive AT2G17790.tu9 7742860..7742935 score=-0.80454522588232
ExonExpressionAdditive AT2G17800.tu2 7746989..7747200 score=0.314684407821665
ExonExpressionAdditive AT2G17800.tu4 7747362..7747435 score=-0.151347160563996
ExonExpressionAdditive AT2G17800.tu5 7747686..7747718 score=-0.323934575211364
ExonExpressionAdditive AT2G17820.tu1 7750013..7750421 score=0.125684407429879
ExonExpressionAdditive AT2G17820.tu10 7753265..7753479 score=-0.513201913412555
ExonExpressionAdditive AT2G17820.tu11 7753594..7754307 score=-0.211726167898589
ExonExpressionAdditive AT2G17820.tu12 7754450..7754631 score=0.512228062079665
ExonExpressionAdditive AT2G17820.tu13 7754852..7755211 score=0.589656302872908
ExonExpressionAdditive AT2G17820.tu3 7751706..7751777 score=0.109056760164891
ExonExpressionAdditive AT2G17820.tu5 7752023..7752059 score=0.310959088522188
ExonExpressionAdditive AT2G17820.tu6 7752240..7752350 score=-0.483134663990267
ExonExpressionAdditive AT2G17820.tu7 7752489..7752524 score=-1.14510544720619
ExonExpressionAdditive AT2G17820.tu8 7752667..7752704 score=0.221817063689025
ExonExpressionAdditive AT2G17820.tu9 7753012..7753046 score=0.0686278318435961
ExonExpressionAdditive AT2G17840.tu2 7763314..7763351 score=0.105270487163121
ExonExpressionAdditive AT2G17840.tu3 7763461..7763567 score=-0.0820339766980236
ExonExpressionAdditive AT2G17890.tu1 7776970..7777111 score=0.817034517158924
ExonExpressionAdditive AT2G17890.tu11 7779033..7779105 score=-0.624657305979673
ExonExpressionAdditive AT2G17890.tu2 7777255..7777362 score=0.669387238488783
ExonExpressionAdditive AT2G17890.tu5 7777829..7777862 score=0.431370246996049
ExonExpressionAdditive AT2G17890.tu7 7778224..7778336 score=-0.0982481454118274
ExonExpressionAdditive AT2G17900.tu1 7780437..7780545 score=-1.35068159586783
ExonExpressionAdditive AT2G17900.tu10 7782817..7782858 score=-0.228855656826572
ExonExpressionAdditive AT2G17900.tu12 7783214..7783318 score=0.904203009483565
ExonExpressionAdditive AT2G17900.tu13 7783462..7783535 score=0.582335546381229
ExonExpressionAdditive AT2G17900.tu14 7783683..7783748 score=0.133591721363047
ExonExpressionAdditive AT2G17900.tu2 7781119..7781156 score=-1.47374109211725
ExonExpressionAdditive AT2G17900.tu4 7781692..7781727 score=0.108966136975935
ExonExpressionAdditive AT2G17900.tu5 7781948..7781987 score=-0.501288451987047
ExonExpressionAdditive AT2G17900.tu6 7782093..7782129 score=0.307709758965325
ExonExpressionAdditive AT2G17900.tu7 7782280..7782352 score=1.00027006034518
ExonExpressionAdditive AT2G17900.tu8 7782493..7782529 score=0.764909688227316
ExonExpressionAdditive AT2G17930.tu1 7791593..7791627 score=0.263853581388739
ExonExpressionAdditive AT2G17930.tu10 7796461..7796785 score=-0.46755556153542
ExonExpressionAdditive AT2G17930.tu11 7797011..7797159 score=1.39424400928495
ExonExpressionAdditive AT2G17930.tu12 7797806..7798016 score=-0.79642190816785
ExonExpressionAdditive AT2G17930.tu13 7798226..7798367 score=-0.290399936022787
ExonExpressionAdditive AT2G17930.tu14 7798797..7799121 score=0.876287549718356
ExonExpressionAdditive AT2G17930.tu16 7800180..7800361 score=-0.0235289676955485
ExonExpressionAdditive AT2G17930.tu17 7800537..7800613 score=-0.352738014083643
ExonExpressionAdditive AT2G17930.tu18 7801122..7801383 score=0.117275444413436
ExonExpressionAdditive AT2G17930.tu19 7801675..7801779 score=-0.732448993980383
ExonExpressionAdditive AT2G17930.tu2 7791733..7791881 score=0.152181172789226
ExonExpressionAdditive AT2G17930.tu20 7802139..7802177 score=0.108003588634882
ExonExpressionAdditive AT2G17930.tu21 7802517..7802809 score=-0.378262675215665
ExonExpressionAdditive AT2G17930.tu22 7802954..7803882 score=-0.505788384008922
ExonExpressionAdditive AT2G17930.tu23 7804380..7805446 score=0.315783898585223
ExonExpressionAdditive AT2G17930.tu29 7807054..7807089 score=0.0878645943830406
ExonExpressionAdditive AT2G17930.tu3 7792066..7792492 score=0.13940584599591
ExonExpressionAdditive AT2G17930.tu31 7807606..7807676 score=0.434017703562
ExonExpressionAdditive AT2G17930.tu33 7808364..7808951 score=0.363589228119688
ExonExpressionAdditive AT2G17930.tu34 7809259..7809290 score=0.0279914903963735
ExonExpressionAdditive AT2G17930.tu4 7792674..7792889 score=-0.199665887867508
ExonExpressionAdditive AT2G17930.tu5 7793107..7793469 score=-0.244017455510075
ExonExpressionAdditive AT2G17930.tu6 7793654..7794015 score=-0.158515633243572
ExonExpressionAdditive AT2G17930.tu7 7794124..7794367 score=-0.859273747423828
ExonExpressionAdditive AT2G17930.tu8 7794563..7794714 score=-0.592915109491878
ExonExpressionAdditive AT2G17930.tu9 7795049..7796171 score=0.377703317081036
ExonExpressionAdditive AT2G17940.tu1 7809982..7810018 score=-0.00717935642792137
ExonExpressionAdditive AT2G17970.tu1 7826214..7826473 score=-0.00611983782513491
ExonExpressionAdditive AT2G17970.tu3 7826804..7827067 score=0.170665691729674
ExonExpressionAdditive AT2G17970.tu4 7827207..7827244 score=-1.21277669792573
ExonExpressionAdditive AT2G17970.tu8 7828243..7828426 score=0.614270554440939
ExonExpressionAdditive AT2G17975.tu2 7829491..7829529 score=0.563319211870658
ExonExpressionAdditive AT2G17975.tu3 7829676..7829753 score=0.901739389390749
ExonExpressionAdditive AT2G17975.tu7 7830887..7830958 score=-0.148520037952245
ExonExpressionAdditive AT2G17980.tu1 7831255..7831438 score=0.0213612291782205
ExonExpressionAdditive AT2G17990.tu1 7834012..7834085 score=-0.0766107766911692
ExonExpressionAdditive AT2G18000.tu2 7836435..7836502 score=0.395244744004821
ExonExpressionAdditive AT2G18060.tu3 7857243..7857353 score=-0.908490427027333
ExonExpressionAdditive AT2G18080.tu1 7864622..7864660 score=-0.557292437513881
ExonExpressionAdditive AT2G18080.tu11 7866699..7866770 score=-0.0861402467819602
ExonExpressionAdditive AT2G18080.tu2 7864773..7864811 score=-0.932418852634579
ExonExpressionAdditive AT2G18080.tu4 7865374..7865458 score=-1.13203022422760
ExonExpressionAdditive AT2G18080.tu7 7865925..7866030 score=-1.28380291043405
ExonExpressionAdditive AT2G18080.tu8 7866180..7866216 score=-0.522823168269804
ExonExpressionAdditive AT2G18080.tu9 7866334..7866372 score=-0.466462881044152
ExonExpressionAdditive AT2G18090.tu1 7871454..7871776 score=0.261756936550598
ExonExpressionAdditive AT2G18090.tu2 7871991..7872028 score=0.608243711569027
ExonExpressionAdditive AT2G18090.tu3 7872145..7872278 score=-0.365123435831268
ExonExpressionAdditive AT2G18100.tu1 7874909..7875172 score=-0.566089334750714
ExonExpressionAdditive AT2G18100.tu11 7877652..7877687 score=0.131535560320971
ExonExpressionAdditive AT2G18100.tu15 7878304..7878693 score=-0.315144438729294
ExonExpressionAdditive AT2G18100.tu2 7875322..7875356 score=0.439587983500719
ExonExpressionAdditive AT2G18100.tu3 7875500..7875928 score=0.358007526233505
ExonExpressionAdditive AT2G18100.tu4 7876171..7876274 score=0.474583844817326
ExonExpressionAdditive AT2G18100.tu5 7876480..7876550 score=-0.749884912649648
ExonExpressionAdditive AT2G18100.tu9 7877247..7877318 score=-0.365645814860428
ExonExpressionAdditive AT2G18110.tu5 7880417..7880599 score=0.114109850924393
ExonExpressionAdditive AT2G18110.tu6 7880889..7880961 score=0.594459456827377
ExonExpressionAdditive AT2G18150.tu2 7899915..7899952 score=0.0226507763309102
ExonExpressionAdditive AT2G18150.tu4 7900545..7900582 score=-0.679818162851108
ExonExpressionAdditive AT2G18170.tu2 7916114..7916441 score=-0.684864619950676
ExonExpressionAdditive AT2G18180.tu10 7920270..7920304 score=-0.17679732755009
ExonExpressionAdditive AT2G18180.tu11 7920453..7920632 score=-0.0509581989426362
ExonExpressionAdditive AT2G18180.tu2 7918387..7918708 score=0.129294258370919
ExonExpressionAdditive AT2G18180.tu4 7918989..7919093 score=0.396792816267555
ExonExpressionAdditive AT2G18180.tu5 7919236..7919274 score=-0.179231327801375
ExonExpressionAdditive AT2G18180.tu8 7919737..7919777 score=0.220495141994544
ExonExpressionAdditive AT2G18180.tu9 7919927..7919998 score=-0.465637682895502
ExonExpressionAdditive AT2G18190.tu1 7921521..7921781 score=-0.733043895033089
ExonExpressionAdditive AT2G18196.tu2 7928451..7928487 score=0.916489707507668
ExonExpressionAdditive AT2G18196.tu3 7929222..7929294 score=0.138886906964615
ExonExpressionAdditive AT2G18220.tu10 7938170..7938277 score=0.374112900898094
ExonExpressionAdditive AT2G18220.tu11 7938629..7938858 score=-0.209451930146032
ExonExpressionAdditive AT2G18220.tu2 7935444..7935548 score=0.00771022393987313
ExonExpressionAdditive AT2G18220.tu4 7935906..7936416 score=-0.0410939691135312
ExonExpressionAdditive AT2G18220.tu5 7936563..7936713 score=-0.085706265352407
ExonExpressionAdditive AT2G18220.tu6 7936947..7937231 score=-0.0633626915148682
ExonExpressionAdditive AT2G18220.tu7 7937414..7937521 score=0.403151579720544
ExonExpressionAdditive AT2G18220.tu8 7937705..7937742 score=-0.454843889523793
ExonExpressionAdditive AT2G18220.tu9 7938021..7938054 score=-0.0790525649260888
ExonExpressionAdditive AT2G18230.tu2 7939354..7939390 score=-0.334885651332807
ExonExpressionAdditive AT2G18230.tu5 7939901..7939978 score=-0.295905329392990
ExonExpressionAdditive AT2G18230.tu8 7940537..7940610 score=-0.99086897826019
ExonExpressionAdditive AT2G18230.tu9 7941306..7941396 score=1.44739575964471
ExonExpressionAdditive AT2G18245.tu2 7945183..7945255 score=0.227509345834686
ExonExpressionAdditive AT2G18245.tu3 7945932..7946039 score=-0.202837300845537
ExonExpressionAdditive AT2G18245.tu4 7946257..7946603 score=0.204700668546827
ExonExpressionAdditive AT2G18250.tu2 7947315..7947356 score=0.283069216060371
ExonExpressionAdditive AT2G18250.tu4 7948115..7948153 score=1.04430294429245
ExonExpressionAdditive AT2G18280.tu4 7953806..7954132 score=-0.365740289176892
ExonExpressionAdditive AT2G18280.tu6 7954424..7954499 score=-2.1900993210828
ExonExpressionAdditive AT2G18290.tu1 7955561..7955629 score=-0.303436429822058
ExonExpressionAdditive AT2G18300.tu2 7960273..7960373 score=-0.311187951849034
ExonExpressionAdditive AT2G18300.tu6 7960851..7960957 score=-0.271302021283246
ExonExpressionAdditive AT2G18300.tu7 7961277..7961637 score=-0.0833691709200787
ExonExpressionAdditive AT2G18330.tu1 7972765..7973123 score=-0.378491604232559
ExonExpressionAdditive AT2G18330.tu2 7973304..7973344 score=0.245885577210819
ExonExpressionAdditive AT2G18330.tu3 7973639..7973711 score=0.723373733389755
ExonExpressionAdditive AT2G18330.tu4 7973855..7974112 score=-0.35551580684845
ExonExpressionAdditive AT2G18330.tu5 7974408..7974478 score=0.488820126453291
ExonExpressionAdditive AT2G18330.tu6 7974662..7974906 score=-0.0748534501495152
ExonExpressionAdditive AT2G18340.tu1 7976428..7976570 score=-0.151906421263717
ExonExpressionAdditive AT2G18360.tu1 7983901..7984009 score=0.866367284503616
ExonExpressionAdditive AT2G18360.tu3 7984350..7984384 score=0.858242134218675
ExonExpressionAdditive AT2G18360.tu4 7985390..7985503 score=-0.0085846342612668
ExonExpressionAdditive AT2G18390.tu1 7995273..7995431 score=0.403433004104263
ExonExpressionAdditive AT2G18390.tu4 7996081..7996119 score=0.231482053582117
ExonExpressionAdditive AT2G18400.tu2 7997602..7997651 score=0.591351957890956
ExonExpressionAdditive AT2G18410.tu1 7997843..7997953 score=-0.302898953790418
ExonExpressionAdditive AT2G18410.tu2 7998094..7998126 score=-0.909248014019721
ExonExpressionAdditive AT2G18410.tu3 7998306..7998412 score=-0.921604625755582
ExonExpressionAdditive AT2G18410.tu6 7998834..7998940 score=0.765307118399342
ExonExpressionAdditive AT2G18410.tu7 7999121..7999162 score=0.279766267523920
ExonExpressionAdditive AT2G18450.tu1 8004502..8004655 score=0.673446874370683
ExonExpressionAdditive AT2G18450.tu12 8007019..8007121 score=-0.135282002194759
ExonExpressionAdditive AT2G18450.tu15 8007836..8007873 score=-0.426297941516644
ExonExpressionAdditive AT2G18450.tu5 8005344..8005422 score=0.330429339063637
ExonExpressionAdditive AT2G18450.tu6 8005604..8005714 score=-0.33948676918268
ExonExpressionAdditive AT2G18450.tu7 8005867..8005980 score=-0.106673824732998
ExonExpressionAdditive AT2G18450.tu8 8006124..8006197 score=0.366725823346595
ExonExpressionAdditive AT2G18450.tu9 8006417..8006455 score=-1.33526901666082
ExonExpressionAdditive AT2G18460.tu3 8008936..8009011 score=-0.634871865586217
ExonExpressionAdditive AT2G18465.tu2 8010472..8010508 score=0.355981488234892
ExonExpressionAdditive AT2G18465.tu5 8011194..8011267 score=0.263309697899548
ExonExpressionAdditive AT2G18465.tu7 8011740..8011888 score=0.0830095156286198
ExonExpressionAdditive AT2G18470.tu1 8012423..8012598 score=0.0487909544450049
ExonExpressionAdditive AT2G18470.tu2 8012713..8012817 score=-0.108083631204389
ExonExpressionAdditive AT2G18470.tu3 8012923..8013035 score=0.446098798288857
ExonExpressionAdditive AT2G18470.tu6 8013506..8013541 score=-0.181011047905226
ExonExpressionAdditive AT2G18470.tu7 8013746..8014158 score=-0.219039071329539
ExonExpressionAdditive AT2G18480.tu2 8018244..8018283 score=1.45656409225881
ExonExpressionAdditive AT2G18510.tu4 8039678..8039717 score=-1.20533571697221
ExonExpressionAdditive AT2G18510.tu9 8040508..8040685 score=-0.131558764025338
ExonExpressionAdditive AT2G18540.tu2 8050858..8051042 score=1.28434137621763
ExonExpressionAdditive AT2G18540.tu3 8051405..8051441 score=0.0629455894952157
ExonExpressionAdditive AT2G18540.tu4 8051808..8052023 score=0.473636948197675
ExonExpressionAdditive AT2G18550.tu3 8058215..8058283 score=0.463066493555833
ExonExpressionAdditive AT2G18590.tu1 8077441..8077587 score=0.178036665065356
ExonExpressionAdditive AT2G18590.tu2 8078452..8078747 score=-0.162583766967046
ExonExpressionAdditive AT2G18590.tu3 8078885..8078987 score=0.54828411314402
ExonExpressionAdditive AT2G18600.tu4 8081081..8081118 score=-0.658636746090965
ExonExpressionAdditive AT2G18600.tu6 8081927..8081998 score=-0.320439546833233
ExonExpressionAdditive AT2G18630.tu1 8087643..8087787 score=0.129800990284124
ExonExpressionAdditive AT2G18630.tu3 8089554..8089694 score=0.210771693194419
ExonExpressionAdditive AT2G18660.tu1 8098028..8098066 score=0.227372514255934
ExonExpressionAdditive AT2G18700.tu2 8118201..8118419 score=0.0991463450089689
ExonExpressionAdditive AT2G18700.tu3 8118557..8119045 score=-0.411071849819237
ExonExpressionAdditive AT2G18710.tu1 8119184..8119515 score=-0.266170123547594
ExonExpressionAdditive AT2G18710.tu2 8119661..8119728 score=0.838533517650074
ExonExpressionAdditive AT2G18710.tu3 8119949..8120096 score=-0.0349022352765195
ExonExpressionAdditive AT2G18710.tu5 8120991..8121099 score=0.270047064791775
ExonExpressionAdditive AT2G18710.tu6 8121343..8121524 score=0.317958437357452
ExonExpressionAdditive AT2G18720.tu2 8122690..8122764 score=0.580174653699106
ExonExpressionAdditive AT2G18720.tu3 8123128..8123167 score=-1.00965620929132
ExonExpressionAdditive AT2G18720.tu4 8123319..8123358 score=-0.414671004062644
ExonExpressionAdditive AT2G18720.tu5 8123469..8123571 score=-0.180236364144529
ExonExpressionAdditive AT2G18720.tu6 8123747..8123814 score=0.684576820315113
ExonExpressionAdditive AT2G18730.tu11 8128442..8128479 score=0.211267641574498
ExonExpressionAdditive AT2G18730.tu12 8128614..8128975 score=-0.139216886897534
ExonExpressionAdditive AT2G18730.tu2 8126760..8126801 score=0.112466116013048
ExonExpressionAdditive AT2G18730.tu3 8126945..8127059 score=0.357542949670252
ExonExpressionAdditive AT2G18730.tu4 8127171..8127204 score=-0.155093417830650
ExonExpressionAdditive AT2G18730.tu5 8127351..8127386 score=-0.72920047140265
ExonExpressionAdditive AT2G18750.tu3 8132926..8132998 score=0.263795496589398
ExonExpressionAdditive AT2G18750.tu4 8133178..8133210 score=-0.212771292526829
ExonExpressionAdditive AT2G18750.tu6 8133468..8133915 score=0.646296269421252
ExonExpressionAdditive AT2G18750.tu7 8134059..8134173 score=-0.572598780330642
ExonExpressionAdditive AT2G18750.tu8 8134359..8134466 score=-0.540431589148888
ExonExpressionAdditive AT2G18750.tu9 8134603..8134749 score=-0.920063686221227
ExonExpressionAdditive AT2G18760.tu1 8136228..8136294 score=0.401276362385328
ExonExpressionAdditive AT2G18760.tu2 8136439..8136933 score=-0.354292778967783
ExonExpressionAdditive AT2G18760.tu3 8137105..8137458 score=0.0573634119986573
ExonExpressionAdditive AT2G18760.tu4 8137789..8138586 score=-0.168757139711319
ExonExpressionAdditive AT2G18760.tu5 8138728..8139299 score=0.136753448538509
ExonExpressionAdditive AT2G18760.tu6 8139408..8139661 score=0.916007336882367
ExonExpressionAdditive AT2G18760.tu7 8139957..8140559 score=-0.349673002889277
ExonExpressionAdditive AT2G18770.tu2 8142090..8142159 score=0.154488211017277
ExonExpressionAdditive AT2G18770.tu4 8142607..8142645 score=0.189049549418057
ExonExpressionAdditive AT2G18770.tu5 8142792..8142862 score=-0.00498268601092952
ExonExpressionAdditive AT2G18770.tu6 8143037..8143114 score=-0.226938943769458
ExonExpressionAdditive AT2G18790.tu2 8149474..8150137 score=-0.357653930947741
ExonExpressionAdditive AT2G18790.tu3 8150319..8150568 score=0.8218372758385
ExonExpressionAdditive AT2G18790.tu4 8150981..8151439 score=1.02740647014498
ExonExpressionAdditive AT2G18840.tu2 8166510..8166551 score=0.189224153766143
ExonExpressionAdditive AT2G18850.tu1 8167814..8167848 score=-0.507136108396913
ExonExpressionAdditive AT2G18850.tu10 8169975..8170119 score=-0.302375073556648
ExonExpressionAdditive AT2G18850.tu11 8170233..8170306 score=0.267791273931978
ExonExpressionAdditive AT2G18850.tu12 8170453..8170636 score=0.110731413859150
ExonExpressionAdditive AT2G18850.tu2 8167985..8168023 score=-0.0985429172721473
ExonExpressionAdditive AT2G18850.tu3 8168266..8168303 score=0.421040665193132
ExonExpressionAdditive AT2G18850.tu4 8168480..8168727 score=0.122542970583772
ExonExpressionAdditive AT2G18850.tu5 8168847..8168919 score=0.279039794664935
ExonExpressionAdditive AT2G18850.tu6 8169068..8169145 score=0.834604068356072
ExonExpressionAdditive AT2G18850.tu7 8169260..8169296 score=-0.530345946965276
ExonExpressionAdditive AT2G18850.tu8 8169434..8169588 score=0.295480343493095
ExonExpressionAdditive AT2G18850.tu9 8169700..8169868 score=-0.598587226062112
ExonExpressionAdditive AT2G18870.tu2 8174774..8174850 score=0.344943637301838
ExonExpressionAdditive AT2G18876.tu12 8178360..8178396 score=0.820234780263038
ExonExpressionAdditive AT2G18876.tu14 8178693..8178734 score=0.28214725331201
ExonExpressionAdditive AT2G18876.tu16 8179094..8179163 score=0.048435690694682
ExonExpressionAdditive AT2G18876.tu17 8179348..8179542 score=0.0258794794612298
ExonExpressionAdditive AT2G18876.tu6 8176999..8177031 score=-0.271574599695990
ExonExpressionAdditive AT2G18876.tu7 8177187..8177225 score=0.579473481860577
ExonExpressionAdditive AT2G18876.tu8 8177652..8177727 score=0.198764652262304
ExonExpressionAdditive AT2G18880.tu1 8184150..8184290 score=0.15094293637466
ExonExpressionAdditive AT2G18890.tu2 8191394..8191567 score=0.795435229791592
ExonExpressionAdditive AT2G18890.tu3 8191825..8191926 score=0.151594915625696
ExonExpressionAdditive AT2G18890.tu7 8192715..8192821 score=-0.0570265979893832
ExonExpressionAdditive AT2G18900.tu1 8195358..8195749 score=0.396039429583039
ExonExpressionAdditive AT2G18900.tu10 8197634..8197746 score=0.361036068306801
ExonExpressionAdditive AT2G18900.tu13 8198390..8198704 score=0.0879625954210607
ExonExpressionAdditive AT2G18900.tu14 8198847..8198961 score=-0.586763605333578
ExonExpressionAdditive AT2G18900.tu15 8199172..8199240 score=-0.0921248619063206
ExonExpressionAdditive AT2G18900.tu16 8199372..8199552 score=0.516960410766439
ExonExpressionAdditive AT2G18900.tu2 8195869..8195983 score=-0.207297868693842
ExonExpressionAdditive AT2G18900.tu3 8196134..8196239 score=-0.455730162701172
ExonExpressionAdditive AT2G18900.tu4 8196386..8196456 score=-0.9097126754175
ExonExpressionAdditive AT2G18900.tu5 8196597..8196667 score=-0.380711577673308
ExonExpressionAdditive AT2G18900.tu7 8197007..8197038 score=0.201625580275081
ExonExpressionAdditive AT2G18900.tu8 8197300..8197368 score=-0.00272173195444628
ExonExpressionAdditive AT2G18915.tu4 8204145..8204294 score=-0.534442482240102
ExonExpressionAdditive AT2G18915.tu5 8204443..8204494 score=-0.777111334825177
ExonExpressionAdditive AT2G18950.tu1 8214414..8214588 score=-0.219952268280561
ExonExpressionAdditive AT2G18950.tu11 8216665..8216742 score=-0.311841222272606
ExonExpressionAdditive AT2G18950.tu12 8216896..8216930 score=0.383957880544030
ExonExpressionAdditive AT2G18950.tu13 8217112..8217354 score=0.0163695492078745
ExonExpressionAdditive AT2G18950.tu3 8215140..8215317 score=0.195917920412829
ExonExpressionAdditive AT2G18950.tu4 8215453..8215488 score=-0.901580813223548
ExonExpressionAdditive AT2G18950.tu5 8215620..8215657 score=-0.340127280220284
ExonExpressionAdditive AT2G18950.tu8 8216124..8216195 score=0.66606677798063
ExonExpressionAdditive AT2G18950.tu9 8216305..8216374 score=0.517182189223172
ExonExpressionAdditive AT2G18960.tu1 8228736..8228912 score=0.186136981068
ExonExpressionAdditive AT2G18960.tu13 8233477..8233579 score=-0.192008982748919
ExonExpressionAdditive AT2G18960.tu14 8233728..8233864 score=0.412352544622587
ExonExpressionAdditive AT2G18960.tu15 8234007..8234076 score=-1.04062102437375
ExonExpressionAdditive AT2G18960.tu16 8234256..8234623 score=-0.183483934484914
ExonExpressionAdditive AT2G18960.tu4 8231026..8231493 score=0.0125696788274066
ExonExpressionAdditive AT2G18960.tu5 8231658..8231734 score=0.190241158079213
ExonExpressionAdditive AT2G18960.tu6 8231874..8231915 score=0.192240564494927
ExonExpressionAdditive AT2G18960.tu7 8232075..8232150 score=0.468825654455684
ExonExpressionAdditive AT2G18960.tu8 8232340..8232376 score=-0.265319295336198
ExonExpressionAdditive AT2G18960.tu9 8232625..8232737 score=-0.103290080169589
ExonExpressionAdditive AT2G18980.tu2 8241040..8241146 score=0.59439876204331
ExonExpressionAdditive AT2G18980.tu3 8241633..8241706 score=0.507308032242803
ExonExpressionAdditive AT2G18990.tu2 8246234..8246344 score=-0.448617832635763
ExonExpressionAdditive AT2G18990.tu4 8247017..8247048 score=-0.585703200569332
ExonExpressionAdditive AT2G19010.tu1 8250203..8250375 score=0.209358421321421
ExonExpressionAdditive AT2G19010.tu2 8251013..8251118 score=1.05639462830591
ExonExpressionAdditive AT2G19010.tu3 8251597..8251672 score=-1.17429405805343
ExonExpressionAdditive AT2G19010.tu5 8252308..8252414 score=-0.861327693477479
ExonExpressionAdditive AT2G19050.tu1 8260519..8260700 score=0.169439629472144
ExonExpressionAdditive AT2G19050.tu3 8261616..8261684 score=0.00896603423351017
ExonExpressionAdditive AT2G19050.tu5 8262457..8262564 score=-0.150159531253852
ExonExpressionAdditive AT2G19060.tu1 8264119..8264261 score=0.0850375021983724
ExonExpressionAdditive AT2G19060.tu2 8264545..8264619 score=-0.340499302631052
ExonExpressionAdditive AT2G19060.tu3 8265477..8265581 score=0.132865919205822
ExonExpressionAdditive AT2G19060.tu4 8266116..8266334 score=0.523679171726107
ExonExpressionAdditive AT2G19080.tu1 8269824..8269971 score=1.3214921495975
ExonExpressionAdditive AT2G19080.tu2 8270621..8270907 score=-0.947594784519196
ExonExpressionAdditive AT2G19080.tu4 8271212..8271244 score=-0.164163150104851
ExonExpressionAdditive AT2G19080.tu5 8271386..8271497 score=-0.30008910270873
ExonExpressionAdditive AT2G19090.tu2 8273103..8273280 score=-0.130402006220024
ExonExpressionAdditive AT2G19090.tu3 8273433..8273582 score=0.0196052346368299
ExonExpressionAdditive AT2G19110.tu2 8286634..8286742 score=-0.522785517985702
ExonExpressionAdditive AT2G19110.tu3 8288004..8288226 score=0.0384830098721199
ExonExpressionAdditive AT2G19110.tu5 8289955..8290135 score=-0.557466301812981
ExonExpressionAdditive AT2G19110.tu6 8290313..8290418 score=1.17007920830299
ExonExpressionAdditive AT2G19110.tu7 8290530..8290811 score=-0.432569848699343
ExonExpressionAdditive AT2G19110.tu8 8290959..8291099 score=0.618680181127309
ExonExpressionAdditive AT2G19110.tu9 8291242..8291385 score=-0.498212991242259
ExonExpressionAdditive AT2G19120.tu1 8294137..8294278 score=0.00842517016894409
ExonExpressionAdditive AT2G19120.tu3 8296295..8296367 score=-1.39945782008340
ExonExpressionAdditive AT2G19120.tu5 8296808..8296844 score=0.966185680916723
ExonExpressionAdditive AT2G19120.tu6 8297272..8297383 score=0.93858923481929
ExonExpressionAdditive AT2G19150.tu1 8312235..8312373 score=0.585577438651293
ExonExpressionAdditive AT2G19150.tu2 8312556..8312658 score=0.160787627765109
ExonExpressionAdditive AT2G19150.tu3 8313562..8313666 score=0.0185213141948914
ExonExpressionAdditive AT2G19150.tu5 8314357..8314464 score=-1.01550184791868
ExonExpressionAdditive AT2G19160.tu1 8317035..8317210 score=1.36942949993495
ExonExpressionAdditive AT2G19160.tu7 8319806..8319842 score=-0.464421680654193
ExonExpressionAdditive AT2G19160.tu9 8320175..8320251 score=0.0466882108348642
ExonExpressionAdditive AT2G19170.tu1 8321166..8321628 score=0.222536851943846
ExonExpressionAdditive AT2G19170.tu10 8324583..8324695 score=0.211566353091271
ExonExpressionAdditive AT2G19170.tu11 8325432..8325583 score=-0.696494125600823
ExonExpressionAdditive AT2G19170.tu2 8321803..8321910 score=0.72957946684607
ExonExpressionAdditive AT2G19170.tu3 8322099..8322346 score=0.213760122632929
ExonExpressionAdditive AT2G19170.tu4 8322453..8322741 score=-0.427132300891519
ExonExpressionAdditive AT2G19170.tu5 8322887..8322994 score=0.481517969604698
ExonExpressionAdditive AT2G19170.tu6 8323378..8323419 score=-0.875150600983442
ExonExpressionAdditive AT2G19170.tu8 8323718..8324079 score=0.0221647888503192
ExonExpressionAdditive AT2G19170.tu9 8324190..8324296 score=0.0407139197936883
ExonExpressionAdditive AT2G19180.tu2 8332535..8332640 score=-0.112435995805941
ExonExpressionAdditive AT2G19190.tu1 8333162..8333410 score=-0.247917066556664
ExonExpressionAdditive AT2G19190.tu10 8335367..8335475 score=0.322786131451435
ExonExpressionAdditive AT2G19190.tu12 8336177..8336681 score=-0.147686671258005
ExonExpressionAdditive AT2G19190.tu13 8336902..8337011 score=-0.164382408067878
ExonExpressionAdditive AT2G19190.tu2 8333651..8333797 score=0.288896889974379
ExonExpressionAdditive AT2G19190.tu6 8334592..8334625 score=-0.615481588084875
ExonExpressionAdditive AT2G19210.tu1 8342725..8342799 score=-0.379452183583554
ExonExpressionAdditive AT2G19210.tu10 8344897..8345002 score=-0.368163361387612
ExonExpressionAdditive AT2G19210.tu12 8345671..8346136 score=0.556417635743878
ExonExpressionAdditive AT2G19210.tu2 8343264..8343370 score=0.848974102265084
ExonExpressionAdditive AT2G19210.tu6 8344197..8344272 score=0.67873351755585
ExonExpressionAdditive AT2G19210.tu7 8344413..8344450 score=-0.285757995482375
ExonExpressionAdditive AT2G19220.tu3 8348997..8349218 score=-0.0560811339401322
ExonExpressionAdditive AT2G19240.tu3 8358724..8358866 score=0.547990388671289
ExonExpressionAdditive AT2G19240.tu5 8359489..8359627 score=-0.240108281119008
ExonExpressionAdditive AT2G19260.tu1 8363236..8363352 score=-0.260144995714577
ExonExpressionAdditive AT2G19260.tu4 8366223..8366260 score=-0.187348531901213
ExonExpressionAdditive AT2G19260.tu7 8366944..8367205 score=-0.0306874112564087
ExonExpressionAdditive AT2G19270.tu1 8367316..8367457 score=0.370793718198058
ExonExpressionAdditive AT2G19280.tu1 8369525..8369563 score=-0.0122316599672401
ExonExpressionAdditive AT2G19360.tu1 8385746..8385854 score=-0.649393104018504
ExonExpressionAdditive AT2G19360.tu7 8389893..8389930 score=0.545640370965525
ExonExpressionAdditive AT2G19380.tu3 8391281..8391346 score=0.867504487374514
ExonExpressionAdditive AT2G19380.tu4 8391559..8391665 score=-0.307184344946245
ExonExpressionAdditive AT2G19380.tu5 8391842..8392015 score=-0.166358496745199
ExonExpressionAdditive AT2G19385.tu1 8394165..8394199 score=0.866342141631491
ExonExpressionAdditive AT2G19385.tu3 8394638..8394675 score=0.140090429690388
ExonExpressionAdditive AT2G19385.tu5 8395399..8395470 score=-0.765879681603092
ExonExpressionAdditive AT2G19385.tu6 8395605..8395745 score=-0.221199634452208
ExonExpressionAdditive AT2G19390.tu1 8396909..8397814 score=0.398921112505179
ExonExpressionAdditive AT2G19390.tu10 8400338..8401038 score=-0.445332425131327
ExonExpressionAdditive AT2G19390.tu11 8401331..8401407 score=0.298205625494965
ExonExpressionAdditive AT2G19390.tu12 8402018..8402269 score=0.183065727945793
ExonExpressionAdditive AT2G19390.tu13 8402849..8402987 score=-0.106832246591265
ExonExpressionAdditive AT2G19390.tu14 8403195..8403645 score=-0.239580645080549
ExonExpressionAdditive AT2G19390.tu15 8404273..8404309 score=-0.43269331458224
ExonExpressionAdditive AT2G19390.tu16 8404855..8404932 score=-0.370103616236259
ExonExpressionAdditive AT2G19390.tu2 8397944..8398129 score=-0.391053267787078
ExonExpressionAdditive AT2G19390.tu4 8398425..8398460 score=0.821860130409218
ExonExpressionAdditive AT2G19390.tu6 8398881..8399292 score=0.241339146243268
ExonExpressionAdditive AT2G19390.tu7 8399792..8399831 score=-0.134528692255438
ExonExpressionAdditive AT2G19400.tu1 8406241..8406614 score=0.98863602174952
ExonExpressionAdditive AT2G19400.tu10 8408591..8408730 score=0.949197847884906
ExonExpressionAdditive AT2G19400.tu11 8408847..8408882 score=0.177421647344429
ExonExpressionAdditive AT2G19400.tu12 8409005..8409112 score=-1.01775489814622
ExonExpressionAdditive AT2G19400.tu13 8409400..8409633 score=-0.60414556447144
ExonExpressionAdditive AT2G19400.tu6 8407393..8407464 score=-0.73925313490856
ExonExpressionAdditive AT2G19400.tu7 8407712..8407745 score=0.708529247949834
ExonExpressionAdditive AT2G19400.tu9 8408201..8408373 score=-0.260089497857013
ExonExpressionAdditive AT2G19410.tu1 8412017..8412118 score=-0.269419429365402
ExonExpressionAdditive AT2G19410.tu3 8413138..8413435 score=-0.286242379540632
ExonExpressionAdditive AT2G19410.tu4 8413789..8413829 score=-0.90329169886445
ExonExpressionAdditive AT2G19410.tu5 8413990..8414220 score=-0.177136609402881
ExonExpressionAdditive AT2G19410.tu6 8414631..8414705 score=-0.33183224408122
ExonExpressionAdditive AT2G19410.tu7 8414920..8415032 score=0.176222226636079
ExonExpressionAdditive AT2G19410.tu8 8415331..8415473 score=0.142064364100223
ExonExpressionAdditive AT2G19410.tu9 8415879..8416079 score=-0.0193259666557581
ExonExpressionAdditive AT2G19420.tu2 8419327..8419360 score=-0.158984337447566
ExonExpressionAdditive AT2G19430.tu10 8424473..8424544 score=-0.0849783991841151
ExonExpressionAdditive AT2G19430.tu11 8424760..8424872 score=-0.9962259296534
ExonExpressionAdditive AT2G19430.tu9 8424097..8424137 score=0.717134278493527
ExonExpressionAdditive AT2G19450.tu10 8435494..8435561 score=-0.214500148266613
ExonExpressionAdditive AT2G19450.tu16 8436482..8436692 score=-0.282635207404337
ExonExpressionAdditive AT2G19450.tu2 8433991..8434023 score=-0.338295479051699
ExonExpressionAdditive AT2G19450.tu3 8434160..8434201 score=1.56872640740603
ExonExpressionAdditive AT2G19450.tu6 8434668..8434707 score=0.00231015249099047
ExonExpressionAdditive AT2G19450.tu7 8434856..8434893 score=0.8708588176241
ExonExpressionAdditive AT2G19450.tu8 8435033..8435070 score=-0.454937954441677
ExonExpressionAdditive AT2G19450.tu9 8435213..8435317 score=-0.175677552520532
ExonExpressionAdditive AT2G19470.tu11 8442858..8442930 score=0.271345296636330
ExonExpressionAdditive AT2G19470.tu14 8443330..8443587 score=-0.185781796822123
ExonExpressionAdditive AT2G19470.tu3 8441429..8441464 score=-0.30338403530815
ExonExpressionAdditive AT2G19480.tu1 8445531..8445603 score=0.407044860829379
ExonExpressionAdditive AT2G19480.tu10 8447643..8447717 score=-0.246049415948142
ExonExpressionAdditive AT2G19480.tu12 8448091..8448398 score=0.160627632452155
ExonExpressionAdditive AT2G19480.tu3 8446118..8446154 score=0.191307555547209
ExonExpressionAdditive AT2G19480.tu4 8446333..8446369 score=-0.77011857784537
ExonExpressionAdditive AT2G19480.tu7 8446978..8447055 score=-0.303389014937686
ExonExpressionAdditive AT2G19480.tu8 8447354..8447391 score=0.261988299784675
ExonExpressionAdditive AT2G19500.tu1 8451425..8451607 score=0.280835647935375
ExonExpressionAdditive AT2G19500.tu2 8451853..8451991 score=0.643053129268741
ExonExpressionAdditive AT2G19500.tu3 8452210..8452423 score=-0.0536072680941814
ExonExpressionAdditive AT2G19500.tu4 8453216..8453320 score=-0.560346190598285
ExonExpressionAdditive AT2G19520.tu1 8463043..8463337 score=-0.603354606036789
ExonExpressionAdditive AT2G19520.tu15 8466298..8466583 score=0.840347153482752
ExonExpressionAdditive AT2G19520.tu2 8463729..8463763 score=-0.343224960363678
ExonExpressionAdditive AT2G19520.tu3 8463902..8463939 score=-0.0182356349510258
ExonExpressionAdditive AT2G19520.tu6 8464529..8464566 score=-0.208757069035819
ExonExpressionAdditive AT2G19520.tu8 8464885..8465034 score=0.633827338429235
ExonExpressionAdditive AT2G19540.tu1 8468860..8468897 score=-0.603667416058078
ExonExpressionAdditive AT2G19540.tu10 8470869..8470945 score=0.269864300965849
ExonExpressionAdditive AT2G19540.tu11 8471087..8471164 score=-0.108525590194542
ExonExpressionAdditive AT2G19540.tu12 8471298..8471518 score=-0.00193310656430453
ExonExpressionAdditive AT2G19540.tu2 8469081..8469151 score=-0.5464738567408
ExonExpressionAdditive AT2G19540.tu3 8469421..8469454 score=1.55347129113292
ExonExpressionAdditive AT2G19540.tu4 8469603..8469640 score=1.04269380831938
ExonExpressionAdditive AT2G19540.tu5 8469863..8469899 score=0.0393903876952889
ExonExpressionAdditive AT2G19540.tu6 8470075..8470179 score=-0.81539500247448
ExonExpressionAdditive AT2G19540.tu7 8470329..8470364 score=-0.268208544520489
ExonExpressionAdditive AT2G19540.tu8 8470501..8470602 score=-0.0320841789804284
ExonExpressionAdditive AT2G19540.tu9 8470717..8470756 score=-0.0596845868217954
ExonExpressionAdditive AT2G19560.tu1 8472860..8473123 score=-0.354740531832631
ExonExpressionAdditive AT2G19560.tu10 8474865..8474899 score=0.0541531255039047
ExonExpressionAdditive AT2G19560.tu12 8475295..8475364 score=0.853068842367913
ExonExpressionAdditive AT2G19560.tu13 8476016..8476161 score=-0.81876579732747
ExonExpressionAdditive AT2G19560.tu2 8473269..8473303 score=0.710817396064845
ExonExpressionAdditive AT2G19560.tu5 8474032..8474067 score=0.0670593656965904
ExonExpressionAdditive AT2G19560.tu7 8474358..8474389 score=0.184659680704129
ExonExpressionAdditive AT2G19590.tu2 8484007..8484109 score=-0.080589830068623
ExonExpressionAdditive AT2G19590.tu3 8484329..8484572 score=-0.0731956637883736
ExonExpressionAdditive AT2G19600.tu1 8486331..8486579 score=0.134205378210256
ExonExpressionAdditive AT2G19600.tu13 8489015..8489068 score=-0.234881429139003
ExonExpressionAdditive AT2G19600.tu15 8489337..8489377 score=0.694091526676828
ExonExpressionAdditive AT2G19600.tu16 8489626..8489763 score=-0.511333116477453
ExonExpressionAdditive AT2G19600.tu20 8490485..8490885 score=0.128064284232905
ExonExpressionAdditive AT2G19600.tu5 8487291..8487327 score=0.562227003840124
ExonExpressionAdditive AT2G19600.tu6 8487476..8487512 score=0.00712707649970184
ExonExpressionAdditive AT2G19610.tu1 8491057..8491322 score=-0.00827505812658525
ExonExpressionAdditive AT2G19610.tu4 8492869..8492974 score=0.368614731078384
ExonExpressionAdditive AT2G19620.tu1 8493252..8493328 score=0.656548144683131
ExonExpressionAdditive AT2G19620.tu11 8495694..8495765 score=-0.362060504964812
ExonExpressionAdditive AT2G19620.tu2 8493545..8493685 score=-0.506361396852659
ExonExpressionAdditive AT2G19620.tu4 8493984..8494018 score=-0.0979434513595988
ExonExpressionAdditive AT2G19620.tu8 8494692..8494767 score=0.0565403205206303
ExonExpressionAdditive AT2G19670.tu2 8506717..8506788 score=-0.930602918793778
ExonExpressionAdditive AT2G19670.tu5 8507332..8507403 score=-0.346076438549317
ExonExpressionAdditive AT2G19670.tu7 8507685..8507787 score=0.828114556345846
ExonExpressionAdditive AT2G19670.tu9 8508069..8508146 score=2.62521337213539
ExonExpressionAdditive AT2G19690.tu3 8510839..8510878 score=0.450629068269683
ExonExpressionAdditive AT2G19710.tu1 8513288..8513411 score=0.678254983448926
ExonExpressionAdditive AT2G19710.tu3 8513931..8513967 score=0.135204021020062
ExonExpressionAdditive AT2G19710.tu4 8514179..8514251 score=0.62517941191846
ExonExpressionAdditive AT2G19710.tu5 8514390..8514467 score=0.180035401508923
ExonExpressionAdditive AT2G19710.tu6 8514632..8514805 score=-0.118456914618643
ExonExpressionAdditive AT2G19730.tu6 8518911..8518948 score=-0.456700213873458
ExonExpressionAdditive AT2G19770.tu1 8526839..8526966 score=0.373755833068193
ExonExpressionAdditive AT2G19790.tu2 8534907..8534942 score=0.0653028707707971
ExonExpressionAdditive AT2G19800.tu10 8540134..8540243 score=-0.227301198090589
ExonExpressionAdditive AT2G19800.tu11 8540420..8540452 score=0.373533446480473
ExonExpressionAdditive AT2G19800.tu3 8538489..8538527 score=0.0110855402859236
ExonExpressionAdditive AT2G19800.tu5 8538891..8538958 score=-0.896787669988052
ExonExpressionAdditive AT2G19800.tu7 8539244..8539282 score=0.768547497721648
ExonExpressionAdditive AT2G19800.tu8 8539675..8539790 score=0.240709089093675
ExonExpressionAdditive AT2G19800.tu9 8539983..8540018 score=-0.34491807566518
ExonExpressionAdditive AT2G19830.tu1 8564863..8565054 score=-0.248817802792636
ExonExpressionAdditive AT2G19830.tu2 8565198..8565311 score=0.709736517934649
ExonExpressionAdditive AT2G19830.tu3 8565483..8565521 score=0.776813802578345
ExonExpressionAdditive AT2G19830.tu6 8566062..8566098 score=0.335568896877187
ExonExpressionAdditive AT2G19830.tu8 8566735..8566807 score=-1.51423019999217
ExonExpressionAdditive AT2G19860.tu3 8579217..8579365 score=-1.10094565840500
ExonExpressionAdditive AT2G19860.tu5 8579696..8579732 score=0.376435748732708
ExonExpressionAdditive AT2G19860.tu6 8579912..8579985 score=-0.156580170574306
ExonExpressionAdditive AT2G19860.tu7 8580166..8580202 score=0.144377276830318
ExonExpressionAdditive AT2G19880.tu1 8588473..8588662 score=1.35566791769784
ExonExpressionAdditive AT2G19880.tu11 8591139..8591288 score=-0.484976741518172
ExonExpressionAdditive AT2G19880.tu12 8591573..8591650 score=0.592188488386432
ExonExpressionAdditive AT2G19880.tu13 8591829..8591902 score=-0.605373079122769
ExonExpressionAdditive AT2G19880.tu4 8589712..8589753 score=-0.0159408304232051
ExonExpressionAdditive AT2G19880.tu5 8589938..8589975 score=-0.603390398202638
ExonExpressionAdditive AT2G19880.tu9 8590818..8590852 score=0.306591678243422
ExonExpressionAdditive AT2G19900.tu1 8599194..8599230 score=-0.0611282530232355
ExonExpressionAdditive AT2G19900.tu10 8600708..8600780 score=-0.301883683698176
ExonExpressionAdditive AT2G19900.tu11 8600901..8600937 score=1.18599923777777
ExonExpressionAdditive AT2G19900.tu16 8601791..8601863 score=0.711387918779447
ExonExpressionAdditive AT2G19900.tu17 8602011..8602043 score=0.0808611079963826
ExonExpressionAdditive AT2G19900.tu18 8602192..8602260 score=-0.141045971711783
ExonExpressionAdditive AT2G19900.tu19 8602410..8602535 score=0.205495404138884
ExonExpressionAdditive AT2G19900.tu3 8599573..8599607 score=-0.229250265659589
ExonExpressionAdditive AT2G19900.tu6 8600102..8600138 score=-2.09168703433574
ExonExpressionAdditive AT2G19900.tu7 8600279..8600349 score=0.120073944925115
ExonExpressionAdditive AT2G19910.tu1 8602934..8602973 score=-0.205645684968943
ExonExpressionAdditive AT2G19910.tu13 8606065..8606202 score=-0.315532267937080
ExonExpressionAdditive AT2G19910.tu14 8606418..8606493 score=0.0609848468997413
ExonExpressionAdditive AT2G19910.tu16 8607091..8607129 score=-0.311523911458258
ExonExpressionAdditive AT2G19910.tu17 8607284..8607393 score=0.175261270257014
ExonExpressionAdditive AT2G19910.tu18 8607539..8607820 score=-0.744856519471921
ExonExpressionAdditive AT2G19910.tu2 8603344..8603381 score=0.711549739453003
ExonExpressionAdditive AT2G19910.tu3 8603559..8603666 score=-0.33329575894463
ExonExpressionAdditive AT2G19910.tu4 8603992..8604029 score=-0.295669409346895
ExonExpressionAdditive AT2G19910.tu5 8604286..8604359 score=0.731266777404966
ExonExpressionAdditive AT2G19910.tu6 8604631..8604704 score=0.0685175919936834
ExonExpressionAdditive AT2G19910.tu7 8604875..8604983 score=0.263170261464530
ExonExpressionAdditive AT2G19920.tu1 8609334..8609373 score=-0.549971974799138
ExonExpressionAdditive AT2G19920.tu13 8612323..8612358 score=0.122315580780136
ExonExpressionAdditive AT2G19920.tu18 8613703..8613949 score=0.0494642961776089
ExonExpressionAdditive AT2G19920.tu3 8609795..8610055 score=0.0408681093926741
ExonExpressionAdditive AT2G19920.tu4 8610164..8610239 score=-0.454994881478127
ExonExpressionAdditive AT2G19920.tu6 8610917..8610957 score=0.510830218846448
ExonExpressionAdditive AT2G19920.tu7 8611149..8611256 score=-0.800041449906645
ExonExpressionAdditive AT2G19930.tu1 8614458..8614772 score=-0.866851338495008
ExonExpressionAdditive AT2G19930.tu11 8617337..8617378 score=0.538239101376338
ExonExpressionAdditive AT2G19930.tu14 8618165..8618273 score=0.209163036704366
ExonExpressionAdditive AT2G19930.tu17 8618989..8619093 score=0.445880199597014
ExonExpressionAdditive AT2G19930.tu18 8619235..8619488 score=1.07998546799992
ExonExpressionAdditive AT2G19930.tu2 8615093..8615166 score=-0.618629348227827
ExonExpressionAdditive AT2G19930.tu3 8615311..8615562 score=-0.274353380255874
ExonExpressionAdditive AT2G19930.tu4 8615699..8615769 score=-0.711247553154889
ExonExpressionAdditive AT2G19930.tu7 8616586..8616656 score=0.575582642439774
ExonExpressionAdditive AT2G19930.tu8 8616864..8616901 score=0.204015390125556
ExonExpressionAdditive AT2G19940.tu1 8620032..8620073 score=-1.16151667593845
ExonExpressionAdditive AT2G19940.tu11 8621935..8621970 score=0.399251789094251
ExonExpressionAdditive AT2G19940.tu14 8622407..8622475 score=-0.385579823566187
ExonExpressionAdditive AT2G19940.tu15 8622615..8622688 score=0.771095776489934
ExonExpressionAdditive AT2G19940.tu4 8620442..8620544 score=-0.261585034862929
ExonExpressionAdditive AT2G19940.tu5 8620921..8620994 score=0.510567463118536
ExonExpressionAdditive AT2G19940.tu6 8621137..8621174 score=-0.267019285223972
ExonExpressionAdditive AT2G19940.tu8 8621429..8621468 score=0.393559396742937
ExonExpressionAdditive AT2G19940.tu9 8621574..8621681 score=0.87124037906358
ExonExpressionAdditive AT2G19950.tu1 8623185..8623443 score=-0.043750397743098
ExonExpressionAdditive AT2G19950.tu10 8625438..8625475 score=2.66481879613725
ExonExpressionAdditive AT2G19950.tu11 8625609..8625645 score=-0.228587509914776
ExonExpressionAdditive AT2G19950.tu12 8625904..8625937 score=0.0298579392897916
ExonExpressionAdditive AT2G19950.tu13 8626078..8626116 score=0.977197364498877
ExonExpressionAdditive AT2G19950.tu15 8626481..8626629 score=-0.57089981979847
ExonExpressionAdditive AT2G19950.tu16 8626780..8626813 score=-0.0822728695855632
ExonExpressionAdditive AT2G19950.tu18 8627206..8627739 score=-0.303503605485915
ExonExpressionAdditive AT2G19950.tu21 8628333..8628444 score=-0.76817835893219
ExonExpressionAdditive AT2G19950.tu3 8623703..8623739 score=-0.852062745356723
ExonExpressionAdditive AT2G19950.tu8 8624820..8624853 score=1.15080238358617
ExonExpressionAdditive AT2G19950.tu9 8624966..8625002 score=-0.7141914507787
ExonExpressionAdditive AT2G20000.tu1 8639192..8639392 score=0.296682228973762
ExonExpressionAdditive AT2G20000.tu10 8641782..8641852 score=-0.448146885795523
ExonExpressionAdditive AT2G20000.tu11 8642217..8642432 score=0.172353438282874
ExonExpressionAdditive AT2G20000.tu12 8642575..8642640 score=-0.502007761739513
ExonExpressionAdditive AT2G20000.tu15 8643174..8643210 score=0.0551991226141896
ExonExpressionAdditive AT2G20000.tu16 8643910..8644312 score=-0.285408756464262
ExonExpressionAdditive AT2G20000.tu2 8639566..8639787 score=-0.0493171434240361
ExonExpressionAdditive AT2G20000.tu3 8639967..8640119 score=-0.0950148910879605
ExonExpressionAdditive AT2G20000.tu4 8640301..8640334 score=1.20779753300346
ExonExpressionAdditive AT2G20000.tu8 8641040..8641180 score=-0.655450479141582
ExonExpressionAdditive AT2G20000.tu9 8641392..8641532 score=0.086941525845507
ExonExpressionAdditive AT2G20010.tu2 8646082..8646190 score=-0.178713296008166
ExonExpressionAdditive AT2G20010.tu3 8646378..8646804 score=-0.255235406004356
ExonExpressionAdditive AT2G20010.tu4 8646948..8647737 score=-0.208901847605788
ExonExpressionAdditive AT2G20010.tu5 8647876..8647950 score=-0.242628636822798
ExonExpressionAdditive AT2G20010.tu6 8648021..8648052 score=0.0986476240018588
ExonExpressionAdditive AT2G20010.tu7 8648124..8648488 score=-0.301653243022096
ExonExpressionAdditive AT2G20020.tu2 8652555..8652629 score=0.0756895004867756
ExonExpressionAdditive AT2G20020.tu3 8652841..8652990 score=-0.506697749810790
ExonExpressionAdditive AT2G20020.tu4 8653108..8653213 score=-0.367567932222837
ExonExpressionAdditive AT2G20040.tu10 8659290..8659329 score=0.370602018630148
ExonExpressionAdditive AT2G20040.tu11 8659474..8659505 score=1.43885049786238
ExonExpressionAdditive AT2G20040.tu2 8657226..8657340 score=-0.269115853919254
ExonExpressionAdditive AT2G20040.tu3 8657469..8657541 score=0.601096956945714
ExonExpressionAdditive AT2G20040.tu4 8657657..8657694 score=-0.794582775599705
ExonExpressionAdditive AT2G20040.tu5 8657841..8658137 score=0.32128670011977
ExonExpressionAdditive AT2G20040.tu7 8658421..8658679 score=-0.740159120208136
ExonExpressionAdditive AT2G20040.tu8 8658792..8659007 score=-0.166861404524138
ExonExpressionAdditive AT2G20040.tu9 8659145..8659181 score=-0.349484738458389
ExonExpressionAdditive AT2G20050.tu1 8659820..8659853 score=-0.706903840887567
ExonExpressionAdditive AT2G20050.tu2 8659996..8660069 score=-0.409901685741591
ExonExpressionAdditive AT2G20060.tu1 8666135..8666171 score=-1.08969659641498
ExonExpressionAdditive AT2G20060.tu2 8666461..8666493 score=0.703296325154565
ExonExpressionAdditive AT2G20060.tu5 8667307..8667377 score=-0.434211999179667
ExonExpressionAdditive AT2G20060.tu6 8667559..8667595 score=0.726164582325755
ExonExpressionAdditive AT2G20060.tu7 8667743..8667819 score=1.78103802255696
ExonExpressionAdditive AT2G20060.tu8 8667954..8668056 score=-0.325259582482395
ExonExpressionAdditive AT2G20060.tu9 8668202..8668422 score=-0.770186645096694
ExonExpressionAdditive AT2G20100.tu10 8688727..8689086 score=0.260923630028883
ExonExpressionAdditive AT2G20100.tu2 8685298..8685495 score=0.708529417122843
ExonExpressionAdditive AT2G20100.tu3 8685810..8686028 score=-0.116281892974169
ExonExpressionAdditive AT2G20100.tu4 8686213..8686249 score=-0.99566565121893
ExonExpressionAdditive AT2G20110.tu1 8691581..8691801 score=0.411859617238687
ExonExpressionAdditive AT2G20110.tu3 8692271..8692414 score=1.04871075460023
ExonExpressionAdditive AT2G20110.tu4 8692524..8692776 score=-0.515569637286415
ExonExpressionAdditive AT2G20110.tu5 8692983..8693016 score=-0.505362462463178
ExonExpressionAdditive AT2G20110.tu6 8693153..8693521 score=-0.0753292027940516
ExonExpressionAdditive AT2G20110.tu8 8693666..8694265 score=-0.233675052654640
ExonExpressionAdditive AT2G20140.tu1 8699827..8700076 score=-0.940012454158022
ExonExpressionAdditive AT2G20140.tu2 8700364..8700580 score=-0.0551132792395576
ExonExpressionAdditive AT2G20140.tu3 8701015..8701162 score=-0.0492512965283122
ExonExpressionAdditive AT2G20140.tu4 8701302..8701444 score=0.210969304833392
ExonExpressionAdditive AT2G20140.tu5 8701597..8701704 score=0.62682773859963
ExonExpressionAdditive AT2G20140.tu6 8701826..8702117 score=0.579667945656408
ExonExpressionAdditive AT2G20142.tu1 8703037..8703103 score=-0.370256286917984
ExonExpressionAdditive AT2G20170.tu1 8708110..8708221 score=0.126924281697125
ExonExpressionAdditive AT2G20170.tu4 8709266..8709303 score=0.669586387942291
ExonExpressionAdditive AT2G20170.tu6 8709578..8709686 score=-0.135811528673401
ExonExpressionAdditive AT2G20180.tu1 8711108..8711290 score=6.56655102890937
ExonExpressionAdditive AT2G20180.tu9 8713546..8713615 score=-2.26305752644869
ExonExpressionAdditive AT2G20190.tu1 8718701..8719044 score=0.708608215860501
ExonExpressionAdditive AT2G20190.tu10 8722828..8722863 score=1.06660579798216
ExonExpressionAdditive AT2G20190.tu11 8723144..8723223 score=-0.391917286825246
ExonExpressionAdditive AT2G20190.tu13 8723508..8723542 score=0.0475664909896146
ExonExpressionAdditive AT2G20190.tu14 8723652..8723689 score=0.639753861922122
ExonExpressionAdditive AT2G20190.tu15 8724077..8724146 score=-0.040900799781898
ExonExpressionAdditive AT2G20190.tu16 8724257..8724364 score=-0.405494681313491
ExonExpressionAdditive AT2G20190.tu17 8724519..8724631 score=-0.591430914193745
ExonExpressionAdditive AT2G20190.tu19 8725195..8725228 score=0.652812707149683
ExonExpressionAdditive AT2G20190.tu2 8719258..8719297 score=1.56235757531787
ExonExpressionAdditive AT2G20190.tu20 8725344..8725448 score=0.535026055387479
ExonExpressionAdditive AT2G20190.tu21 8725597..8726028 score=0.136925488217285
ExonExpressionAdditive AT2G20190.tu4 8719611..8719645 score=0.891874892674914
ExonExpressionAdditive AT2G20190.tu7 8720313..8720348 score=-0.337957177829235
ExonExpressionAdditive AT2G20190.tu9 8722432..8722691 score=-1.032704616707
ExonExpressionAdditive AT2G20210.tu1 8728549..8728805 score=0.203509893407365
ExonExpressionAdditive AT2G20210.tu11 8731150..8731189 score=-1.21203869526413
ExonExpressionAdditive AT2G20210.tu12 8731336..8731369 score=0.268734594211236
ExonExpressionAdditive AT2G20210.tu13 8731481..8731555 score=-0.116951590512414
ExonExpressionAdditive AT2G20210.tu15 8731880..8731950 score=-0.388819720109205
ExonExpressionAdditive AT2G20210.tu16 8732095..8732168 score=-0.814337520819128
ExonExpressionAdditive AT2G20210.tu2 8728952..8729053 score=0.543805037736223
ExonExpressionAdditive AT2G20210.tu3 8729231..8729301 score=0.377770538318174
ExonExpressionAdditive AT2G20210.tu4 8729411..8729524 score=0.491197944570753
ExonExpressionAdditive AT2G20210.tu5 8729671..8729743 score=-0.481825014402906
ExonExpressionAdditive AT2G20210.tu6 8729852..8729921 score=0.152274939170507
ExonExpressionAdditive AT2G20210.tu7 8730030..8730108 score=0.208307558246426
ExonExpressionAdditive AT2G20210.tu8 8730287..8730469 score=0.230228941947346
ExonExpressionAdditive AT2G20230.tu2 8733550..8733591 score=-0.656337289060972
ExonExpressionAdditive AT2G20230.tu3 8733753..8733789 score=-0.250898270215517
ExonExpressionAdditive AT2G20230.tu5 8734152..8734267 score=0.527607248543086
ExonExpressionAdditive AT2G20230.tu6 8734419..8734598 score=0.0157430623438377
ExonExpressionAdditive AT2G20240.tu4 8737498..8737567 score=0.152044395829332
ExonExpressionAdditive AT2G20250.tu3 8742379..8742412 score=-0.575684976832782
ExonExpressionAdditive AT2G20250.tu5 8742802..8742836 score=0.722176225867287
ExonExpressionAdditive AT2G20250.tu6 8743016..8743127 score=-0.608605446147439
ExonExpressionAdditive AT2G20250.tu8 8743415..8743590 score=0.225097143856323
ExonExpressionAdditive AT2G20280.tu1 8747019..8747315 score=-0.458155680509186
ExonExpressionAdditive AT2G20280.tu2 8747465..8747533 score=0.713468079462867
ExonExpressionAdditive AT2G20280.tu4 8747879..8747986 score=-0.591855291406594
ExonExpressionAdditive AT2G20280.tu5 8748615..8748654 score=-0.346353692350454
ExonExpressionAdditive AT2G20280.tu6 8748803..8748868 score=0.141577759640022
ExonExpressionAdditive AT2G20280.tu8 8749263..8749403 score=0.284931669733881
ExonExpressionAdditive AT2G20290.tu1 8750390..8750425 score=0.108607922984189
ExonExpressionAdditive AT2G20290.tu10 8752018..8752120 score=-0.0303766942133529
ExonExpressionAdditive AT2G20290.tu11 8752260..8752372 score=0.477151636563403
ExonExpressionAdditive AT2G20290.tu12 8752500..8752534 score=-0.301685497986826
ExonExpressionAdditive AT2G20290.tu15 8753039..8753116 score=0.217386925363949
ExonExpressionAdditive AT2G20290.tu16 8753263..8753444 score=-0.0345258087640611
ExonExpressionAdditive AT2G20290.tu18 8753842..8753883 score=-0.598657592832528
ExonExpressionAdditive AT2G20290.tu19 8754103..8754214 score=-0.160325289180668
ExonExpressionAdditive AT2G20290.tu2 8750583..8750618 score=-0.061064669400336
ExonExpressionAdditive AT2G20290.tu20 8754396..8754467 score=0.0257808040633500
ExonExpressionAdditive AT2G20290.tu22 8754798..8754835 score=-0.34129643365863
ExonExpressionAdditive AT2G20290.tu23 8754979..8755086 score=-0.326484023592009
ExonExpressionAdditive AT2G20290.tu24 8755195..8755336 score=0.357511735017960
ExonExpressionAdditive AT2G20290.tu32 8757039..8757148 score=-0.139737086875389
ExonExpressionAdditive AT2G20290.tu35 8757926..8757960 score=0.0268090906702762
ExonExpressionAdditive AT2G20290.tu36 8758204..8758236 score=0.921804611597938
ExonExpressionAdditive AT2G20290.tu8 8751574..8751609 score=1.02455244787298
ExonExpressionAdditive AT2G20290.tu9 8751759..8751833 score=-0.706587477327747
ExonExpressionAdditive AT2G20300.tu2 8764354..8764533 score=0.80144190205886
ExonExpressionAdditive AT2G20300.tu3 8764687..8765034 score=-0.508321896639631
ExonExpressionAdditive AT2G20300.tu4 8765176..8765349 score=0.498456134838372
ExonExpressionAdditive AT2G20300.tu5 8765490..8765830 score=0.161950344923365
ExonExpressionAdditive AT2G20300.tu6 8766009..8766083 score=-0.535338236509599
ExonExpressionAdditive AT2G20300.tu8 8766878..8767289 score=0.151435552989234
ExonExpressionAdditive AT2G20310.tu2 8769381..8769417 score=-1.28817250738229
ExonExpressionAdditive AT2G20320.tu10 8777702..8777742 score=0.855659974455578
ExonExpressionAdditive AT2G20320.tu11 8778104..8778138 score=-0.084678536020174
ExonExpressionAdditive AT2G20320.tu13 8778733..8778770 score=0.00509440709164402
ExonExpressionAdditive AT2G20320.tu14 8778955..8778990 score=-0.873505060959418
ExonExpressionAdditive AT2G20320.tu15 8779128..8779164 score=0.600533098574517
ExonExpressionAdditive AT2G20320.tu2 8775333..8775368 score=1.02876123745832
ExonExpressionAdditive AT2G20320.tu3 8775664..8775747 score=0.462721922389516
ExonExpressionAdditive AT2G20320.tu6 8776315..8776494 score=-0.640727518874136
ExonExpressionAdditive AT2G20320.tu7 8776638..8777072 score=0.251154366074483
ExonExpressionAdditive AT2G20320.tu8 8777253..8777294 score=0.364774089872907
ExonExpressionAdditive AT2G20320.tu9 8777452..8777564 score=-0.134828426501269
ExonExpressionAdditive AT2G20330.tu1 8779822..8780082 score=0.583191879506273
ExonExpressionAdditive AT2G20330.tu2 8780263..8780519 score=-0.442274085065992
ExonExpressionAdditive AT2G20330.tu3 8780655..8780868 score=0.351700444887636
ExonExpressionAdditive AT2G20330.tu4 8781010..8781085 score=-0.408941191132652
ExonExpressionAdditive AT2G20330.tu5 8781262..8781335 score=-0.556299638455317
ExonExpressionAdditive AT2G20330.tu6 8781479..8781585 score=-0.919081853922308
ExonExpressionAdditive AT2G20330.tu7 8781769..8781920 score=0.582025064124504
ExonExpressionAdditive AT2G20340.tu11 8789055..8789089 score=-1.26248244935342
ExonExpressionAdditive AT2G20340.tu12 8789262..8789298 score=0.829898645195472
ExonExpressionAdditive AT2G20340.tu13 8789441..8789777 score=0.119804976019347
ExonExpressionAdditive AT2G20340.tu2 8786963..8787033 score=-0.70552314037723
ExonExpressionAdditive AT2G20340.tu3 8787381..8787414 score=-0.104135930609348
ExonExpressionAdditive AT2G20340.tu4 8787553..8787692 score=-0.203493975575152
ExonExpressionAdditive AT2G20340.tu5 8787840..8787946 score=0.678146947875107
ExonExpressionAdditive AT2G20340.tu6 8788107..8788181 score=0.377634584695922
ExonExpressionAdditive AT2G20340.tu8 8788441..8788515 score=-0.225004567278878
ExonExpressionAdditive AT2G20360.tu1 8793067..8793179 score=0.897306822202848
ExonExpressionAdditive AT2G20360.tu10 8795660..8795695 score=1.15238948735505
ExonExpressionAdditive AT2G20360.tu11 8795855..8795927 score=-0.394682964277819
ExonExpressionAdditive AT2G20360.tu2 8793396..8793433 score=-0.246999631393868
ExonExpressionAdditive AT2G20360.tu4 8794136..8794204 score=-0.517041358043591
ExonExpressionAdditive AT2G20360.tu5 8794345..8794381 score=0.109912758971028
ExonExpressionAdditive AT2G20360.tu7 8794851..8794923 score=-0.310945421717542
ExonExpressionAdditive AT2G20360.tu8 8795234..8795306 score=-0.813252687854742
ExonExpressionAdditive AT2G20390.tu3 8804742..8804814 score=-0.282866287684428
ExonExpressionAdditive AT2G20400.tu3 8807361..8807507 score=-0.362481138235778
ExonExpressionAdditive AT2G20400.tu7 8808330..8808366 score=-0.140299768029321
ExonExpressionAdditive AT2G20410.tu2 8809590..8809702 score=-0.614688993333955
ExonExpressionAdditive AT2G20410.tu3 8809890..8809964 score=1.23810916488894
ExonExpressionAdditive AT2G20410.tu8 8811247..8811408 score=0.893523455780746
ExonExpressionAdditive AT2G20420.tu1 8812560..8812698 score=0.835968170954816
ExonExpressionAdditive AT2G20420.tu11 8814803..8815155 score=-0.171741169480601
ExonExpressionAdditive AT2G20420.tu3 8813137..8813173 score=0.0848426974250593
ExonExpressionAdditive AT2G20420.tu5 8813495..8813533 score=-0.372742797124014
ExonExpressionAdditive AT2G20420.tu6 8813677..8813716 score=-0.0290053849171149
ExonExpressionAdditive AT2G20420.tu8 8814114..8814186 score=-0.407140119096379
ExonExpressionAdditive AT2G20420.tu9 8814334..8814436 score=0.501969113619238
ExonExpressionAdditive AT2G20430.tu3 8816806..8816844 score=-0.709413755195276
ExonExpressionAdditive AT2G20440.tu1 8817834..8818085 score=-0.271247127974435
ExonExpressionAdditive AT2G20440.tu10 8820017..8820055 score=0.507264581162283
ExonExpressionAdditive AT2G20440.tu3 8818413..8818633 score=0.0113272093226350
ExonExpressionAdditive AT2G20440.tu4 8818858..8818891 score=-0.731108634901693
ExonExpressionAdditive AT2G20440.tu5 8819003..8819039 score=0.605217869640827
ExonExpressionAdditive AT2G20440.tu6 8819180..8819214 score=0.159503343421924
ExonExpressionAdditive AT2G20440.tu8 8819575..8819677 score=0.242735615530413
ExonExpressionAdditive AT2G20450.tu2 8821199..8821233 score=-0.442577391611993
ExonExpressionAdditive AT2G20470.tu1 8833418..8833490 score=0.156771204386464
ExonExpressionAdditive AT2G20470.tu10 8835617..8835761 score=-0.35024936373869
ExonExpressionAdditive AT2G20470.tu11 8835938..8835974 score=-0.00569207193116137
ExonExpressionAdditive AT2G20470.tu12 8836154..8836221 score=-0.195625379880823
ExonExpressionAdditive AT2G20470.tu13 8836370..8836549 score=0.0954800792816923
ExonExpressionAdditive AT2G20470.tu5 8834131..8834167 score=0.180212330081632
ExonExpressionAdditive AT2G20470.tu6 8834438..8834477 score=0.160404610267222
ExonExpressionAdditive AT2G20470.tu9 8835377..8835412 score=0.831805701473721
ExonExpressionAdditive AT2G20495.tu1 8840305..8840341 score=0.0948758674129437
ExonExpressionAdditive AT2G20495.tu2 8840490..8840528 score=-0.327091630947318
ExonExpressionAdditive AT2G20495.tu4 8841138..8841173 score=1.02252364759518
ExonExpressionAdditive AT2G20495.tu5 8841397..8841467 score=-0.163720723233468
ExonExpressionAdditive AT2G20495.tu6 8841619..8841656 score=-0.846300550334168
ExonExpressionAdditive AT2G20495.tu7 8841759..8841798 score=-0.341326416904362
ExonExpressionAdditive AT2G20510.tu12 8845416..8845484 score=-0.201915337872057
ExonExpressionAdditive AT2G20510.tu2 8843338..8843372 score=-0.140631438574125
ExonExpressionAdditive AT2G20510.tu4 8843641..8843674 score=-0.0118482486286570
ExonExpressionAdditive AT2G20510.tu5 8843824..8843860 score=-0.258886085678628
ExonExpressionAdditive AT2G20510.tu6 8843963..8844003 score=0.61140136102102
ExonExpressionAdditive AT2G20530.tu4 8849375..8849512 score=0.207421215766767
ExonExpressionAdditive AT2G20530.tu5 8849836..8849909 score=-0.0685222184133302
ExonExpressionAdditive AT2G20530.tu6 8850048..8850160 score=0.455968631824283
ExonExpressionAdditive AT2G20530.tu7 8850382..8850451 score=0.423021210147301
ExonExpressionAdditive AT2G20560.tu3 8856848..8857019 score=-0.220862459132106
ExonExpressionAdditive AT2G20570.tu2 8863379..8863487 score=0.269540702281651
ExonExpressionAdditive AT2G20570.tu3 8863626..8863883 score=0.123381084211643
ExonExpressionAdditive AT2G20570.tu5 8864241..8864313 score=-0.497271904092919
ExonExpressionAdditive AT2G20580.tu1 8866094..8866376 score=0.215434394635259
ExonExpressionAdditive AT2G20580.tu10 8868830..8868910 score=-0.0162000798641434
ExonExpressionAdditive AT2G20580.tu11 8869089..8869160 score=0.489523771256441
ExonExpressionAdditive AT2G20580.tu12 8869265..8869338 score=-1.26162228120357
ExonExpressionAdditive AT2G20580.tu13 8869445..8869545 score=1.75592065994630
ExonExpressionAdditive AT2G20580.tu15 8869868..8869978 score=0.127083987644990
ExonExpressionAdditive AT2G20580.tu17 8870387..8870561 score=-0.0173188950972533
ExonExpressionAdditive AT2G20580.tu19 8870845..8870914 score=0.421043337820367
ExonExpressionAdditive AT2G20580.tu20 8871055..8871092 score=-0.0177696923562715
ExonExpressionAdditive AT2G20580.tu22 8871468..8871568 score=0.498160030392877
ExonExpressionAdditive AT2G20580.tu23 8871715..8871900 score=-0.322296538189077
ExonExpressionAdditive AT2G20580.tu6 8867642..8867678 score=1.36384308405860
ExonExpressionAdditive AT2G20580.tu8 8868107..8868138 score=-0.678232467570307
ExonExpressionAdditive AT2G20580.tu9 8868331..8868367 score=-1.25409629632472
ExonExpressionAdditive AT2G20585.tu2 8872756..8872829 score=-0.571884552316955
ExonExpressionAdditive AT2G20590.tu1 8874278..8874500 score=0.144768240550332
ExonExpressionAdditive AT2G20590.tu2 8874650..8874691 score=0.956046150247516
ExonExpressionAdditive AT2G20590.tu6 8875197..8875304 score=0.205530544708003
ExonExpressionAdditive AT2G20590.tu7 8875419..8875455 score=-0.233978412259927
ExonExpressionAdditive AT2G20610.tu2 8885063..8885348 score=-0.0769756660988047
ExonExpressionAdditive AT2G20610.tu4 8885494..8885565 score=-0.355796098969489
ExonExpressionAdditive AT2G20610.tu5 8885745..8885844 score=-0.359782527391879
ExonExpressionAdditive AT2G20610.tu7 8886125..8886273 score=0.340200198110466
ExonExpressionAdditive AT2G20610.tu8 8886451..8886738 score=0.251551071423004
ExonExpressionAdditive AT2G20610.tu9 8887068..8887363 score=-0.189100849828122
ExonExpressionAdditive AT2G20620.tu3 8899503..8899576 score=0.0769696925652828
ExonExpressionAdditive AT2G20620.tu4 8899718..8899860 score=-0.0728364730540094
ExonExpressionAdditive AT2G20620.tu6 8900229..8900303 score=-0.261832246186965
ExonExpressionAdditive AT2G20630.tu1 8904376..8904448 score=1.19275579922202
ExonExpressionAdditive AT2G20630.tu2 8904990..8905028 score=-0.250837621344482
ExonExpressionAdditive AT2G20630.tu3 8905142..8905248 score=0.255337736704015
ExonExpressionAdditive AT2G20630.tu5 8905786..8905966 score=-0.421772309240391
ExonExpressionAdditive AT2G20630.tu6 8906711..8906892 score=0.909453909786672
ExonExpressionAdditive AT2G20635.tu2 8907658..8907735 score=-0.099271978433352
ExonExpressionAdditive AT2G20635.tu3 8908029..8908067 score=-0.592153795810383
ExonExpressionAdditive AT2G20635.tu4 8908209..8908240 score=0.132420793532622
ExonExpressionAdditive AT2G20635.tu5 8908425..8908460 score=0.165410723265328
ExonExpressionAdditive AT2G20635.tu6 8908604..8908675 score=0.315421796338664
ExonExpressionAdditive AT2G20650.tu1 8910779..8910851 score=0.889525054587005
ExonExpressionAdditive AT2G20650.tu14 8913973..8914124 score=0.00264898360855558
ExonExpressionAdditive AT2G20650.tu2 8911039..8911223 score=0.0244396107670877
ExonExpressionAdditive AT2G20650.tu3 8911364..8911579 score=0.507894224526718
ExonExpressionAdditive AT2G20650.tu4 8911799..8911900 score=-0.69665125439569
ExonExpressionAdditive AT2G20670.tu2 8920004..8920119 score=0.381946916970942
ExonExpressionAdditive AT2G20670.tu3 8920374..8920492 score=-0.355788555982616
ExonExpressionAdditive AT2G20680.tu3 8929208..8929246 score=0.0095118307507855
ExonExpressionAdditive AT2G20680.tu4 8929466..8929618 score=-0.564985935162744
ExonExpressionAdditive AT2G20680.tu5 8929797..8930125 score=0.0478184673484746
ExonExpressionAdditive AT2G20710.tu2 8933115..8933413 score=0.467934890748186
ExonExpressionAdditive AT2G20725.tu2 8941633..8941796 score=-0.392852370149794
ExonExpressionAdditive AT2G20725.tu3 8942088..8942190 score=0.306342031210247
ExonExpressionAdditive AT2G20725.tu4 8942386..8942556 score=-0.506943200519159
ExonExpressionAdditive AT2G20740.tu3 8942866..8942943 score=-0.519527207501612
ExonExpressionAdditive AT2G20740.tu6 8943787..8943822 score=0.756740998453032
ExonExpressionAdditive AT2G20740.tu7 8943962..8943997 score=0.0839408076801552
ExonExpressionAdditive AT2G20750.tu1 8948238..8948408 score=-0.583529086162371
ExonExpressionAdditive AT2G20750.tu3 8949105..8949141 score=0.0334030111364887
ExonExpressionAdditive AT2G20760.tu2 8950978..8951095 score=-0.0431100670532938
ExonExpressionAdditive AT2G20770.tu1 8952387..8952568 score=0.376875930355109
ExonExpressionAdditive AT2G20770.tu2 8952723..8952837 score=0.185596008561581
ExonExpressionAdditive AT2G20770.tu3 8952981..8953016 score=0.00308222125464845
ExonExpressionAdditive AT2G20770.tu4 8953198..8953230 score=-1.12920022994786
ExonExpressionAdditive AT2G20770.tu5 8953376..8953622 score=-0.171586176980785
ExonExpressionAdditive AT2G20780.tu2 8956045..8956381 score=0.186397116774274
ExonExpressionAdditive AT2G20790.tu1 8957047..8957261 score=0.848030578207827
ExonExpressionAdditive AT2G20790.tu5 8958675..8958896 score=0.501649259972177
ExonExpressionAdditive AT2G20790.tu6 8959037..8959318 score=-0.101281898914814
ExonExpressionAdditive AT2G20790.tu8 8959428..8959537 score=0.190229531047960
ExonExpressionAdditive AT2G20790.tu9 8959710..8959747 score=0.291682776457468
ExonExpressionAdditive AT2G20800.tu1 8960346..8960594 score=-0.086532756520614
ExonExpressionAdditive AT2G20800.tu2 8960775..8960958 score=-0.0992985989166387
ExonExpressionAdditive AT2G20800.tu3 8961096..8961169 score=-0.303016256097815
ExonExpressionAdditive AT2G20800.tu4 8961315..8961462 score=-0.0145721799021529
ExonExpressionAdditive AT2G20800.tu6 8962743..8962776 score=0.168791465211519
ExonExpressionAdditive AT2G20810.tu1 8964875..8965124 score=-0.0455981574449596
ExonExpressionAdditive AT2G20830.tu4 8976989..8977134 score=-0.279943270085246
ExonExpressionAdditive AT2G20830.tu5 8977204..8977637 score=-0.746485631306824
ExonExpressionAdditive AT2G20840.tu1 8978835..8979012 score=0.506998088474046
ExonExpressionAdditive AT2G20840.tu4 8979473..8979512 score=0.702509197135414
ExonExpressionAdditive AT2G20840.tu6 8979845..8979882 score=-0.0221486722694302
ExonExpressionAdditive AT2G20840.tu8 8980174..8980243 score=-0.35728767257349
ExonExpressionAdditive AT2G20850.tu1 8982590..8982833 score=0.683111509337912
ExonExpressionAdditive AT2G20850.tu14 8985985..8986025 score=-0.551672917401148
ExonExpressionAdditive AT2G20850.tu15 8986163..8986418 score=-0.596952696654561
ExonExpressionAdditive AT2G20850.tu2 8983020..8983094 score=-0.313448376084020
ExonExpressionAdditive AT2G20850.tu3 8983224..8983260 score=-0.429498212455091
ExonExpressionAdditive AT2G20850.tu4 8983431..8983793 score=-0.00825869870272102
ExonExpressionAdditive AT2G20850.tu5 8983975..8984249 score=0.0775812018187882
ExonExpressionAdditive AT2G20850.tu6 8984361..8984751 score=0.239804008708952
ExonExpressionAdditive AT2G20860.tu2 8987188..8987365 score=0.0477649559214192
ExonExpressionAdditive AT2G20860.tu4 8987953..8988261 score=-0.446818538290408
ExonExpressionAdditive AT2G20875.tu2 8990589..8990660 score=0.785329965831074
ExonExpressionAdditive AT2G20890.tu1 8994770..8994981 score=0.355452727226343
ExonExpressionAdditive AT2G20890.tu3 8995528..8995710 score=0.529627537540516
ExonExpressionAdditive AT2G20890.tu4 8995901..8995937 score=0.421369205894108
ExonExpressionAdditive AT2G20890.tu5 8996195..8996304 score=-0.941756548550858
ExonExpressionAdditive AT2G20900.tu1 8996491..8996528 score=-0.245011172265152
ExonExpressionAdditive AT2G20900.tu11 8999388..8999429 score=1.59125717741064
ExonExpressionAdditive AT2G20900.tu2 8996945..8997144 score=0.58367157319362
ExonExpressionAdditive AT2G20900.tu3 8997324..8997396 score=0.356810446850595
ExonExpressionAdditive AT2G20900.tu4 8997568..8997604 score=-0.657117064693229
ExonExpressionAdditive AT2G20900.tu5 8997821..8997857 score=-1.14587342857444
ExonExpressionAdditive AT2G20900.tu7 8998517..8998553 score=-0.79999004096925
ExonExpressionAdditive AT2G20900.tu9 8998974..8999049 score=-0.259240792852684
ExonExpressionAdditive AT2G20930.tu3 9008354..9008390 score=-0.118252531075449
ExonExpressionAdditive AT2G20930.tu4 9008534..9008570 score=0.676921190445455
ExonExpressionAdditive AT2G20930.tu5 9008707..9008781 score=-0.0490293752425567
ExonExpressionAdditive AT2G20950.tu10 9011445..9011588 score=-0.790218474927986
ExonExpressionAdditive AT2G20950.tu3 9010345..9010385 score=0.0162071222798485
ExonExpressionAdditive AT2G20950.tu4 9010530..9010687 score=-0.0671969666133864
ExonExpressionAdditive AT2G20950.tu5 9010826..9010862 score=-0.87632205298999
ExonExpressionAdditive AT2G20960.tu2 9014131..9014242 score=-0.924346466879868
ExonExpressionAdditive AT2G20960.tu3 9014394..9014598 score=-0.371626852886406
ExonExpressionAdditive AT2G20970.tu1 9016990..9017095 score=0.773846237827615
ExonExpressionAdditive AT2G20970.tu2 9017237..9017384 score=-0.363123365513394
ExonExpressionAdditive AT2G20980.tu1 9018601..9018804 score=0.374598657484787
ExonExpressionAdditive AT2G20980.tu10 9020446..9020592 score=-0.484631649005607
ExonExpressionAdditive AT2G20980.tu11 9020857..9020991 score=0.808168004141907
ExonExpressionAdditive AT2G20980.tu4 9019278..9019357 score=0.0197897847473929
ExonExpressionAdditive AT2G20980.tu7 9019790..9019827 score=-0.835930543845474
ExonExpressionAdditive AT2G20980.tu8 9019949..9020134 score=-0.0546132041587018
ExonExpressionAdditive AT2G20990.tu1 9021661..9021989 score=0.574161834727243
ExonExpressionAdditive AT2G20990.tu10 9024331..9024654 score=0.27903782525319
ExonExpressionAdditive AT2G20990.tu11 9024802..9025087 score=0.479962439369877
ExonExpressionAdditive AT2G20990.tu2 9022313..9022348 score=0.364231259665969
ExonExpressionAdditive AT2G20990.tu4 9022624..9022695 score=-1.29653578334921
ExonExpressionAdditive AT2G20990.tu5 9022911..9022985 score=0.45187517946372
ExonExpressionAdditive AT2G20990.tu6 9023111..9023178 score=-0.899919761740017
ExonExpressionAdditive AT2G20990.tu9 9023878..9024019 score=-0.632128343787655
ExonExpressionAdditive AT2G21050.tu1 9041223..9041470 score=-0.328620329353
ExonExpressionAdditive AT2G21050.tu2 9041689..9041763 score=0.410281034074816
ExonExpressionAdditive AT2G21050.tu4 9042130..9042237 score=-0.389215596537264
ExonExpressionAdditive AT2G21070.tu1 9048003..9048190 score=-0.0663948998573046
ExonExpressionAdditive AT2G21070.tu2 9048336..9048484 score=-0.0160398858536269
ExonExpressionAdditive AT2G21070.tu3 9048701..9049011 score=-0.175633640802241
ExonExpressionAdditive AT2G21070.tu4 9049160..9049306 score=-0.293139932001299
ExonExpressionAdditive AT2G21070.tu7 9049697..9049768 score=0.217247771779888
ExonExpressionAdditive AT2G21070.tu9 9050191..9050293 score=0.486306933197869
ExonExpressionAdditive AT2G21080.tu2 9051759..9051939 score=0.296758811923726
ExonExpressionAdditive AT2G21080.tu3 9052050..9052376 score=0.570199317764955
ExonExpressionAdditive AT2G21120.tu1 9058834..9059220 score=0.137021438484946
ExonExpressionAdditive AT2G21120.tu2 9059407..9059442 score=-0.9508061652941
ExonExpressionAdditive AT2G21120.tu4 9060038..9060111 score=0.392652060047078
ExonExpressionAdditive AT2G21120.tu5 9060222..9060326 score=-0.313053082814997
ExonExpressionAdditive AT2G21120.tu6 9060467..9060540 score=0.280470082422750
ExonExpressionAdditive AT2G21140.tu2 9069021..9069123 score=0.722009182984925
ExonExpressionAdditive AT2G21150.tu1 9072425..9072579 score=0.117395220354816
ExonExpressionAdditive AT2G21150.tu12 9074953..9074988 score=0.0146654363154148
ExonExpressionAdditive AT2G21150.tu2 9072915..9072954 score=-0.193367093445692
ExonExpressionAdditive AT2G21150.tu4 9073218..9073295 score=-0.605355103749903
ExonExpressionAdditive AT2G21150.tu5 9073796..9073836 score=0.271779136591814
ExonExpressionAdditive AT2G21150.tu8 9074271..9074370 score=-0.244265238871614
ExonExpressionAdditive AT2G21160.tu1 9075446..9075477 score=-0.186722081559347
ExonExpressionAdditive AT2G21160.tu2 9076030..9076140 score=-0.112418005791119
ExonExpressionAdditive AT2G21160.tu6 9076785..9076852 score=0.168316342385314
ExonExpressionAdditive AT2G21160.tu7 9076890..9076935 score=-0.101538528101558
ExonExpressionAdditive AT2G21160.tu9 9077252..9077323 score=1.43711019656558
ExonExpressionAdditive AT2G21170.tu1 9077869..9078161 score=-0.684687029494013
ExonExpressionAdditive AT2G21170.tu3 9078448..9078559 score=-0.571579142112093
ExonExpressionAdditive AT2G21170.tu4 9078696..9078803 score=-0.123756095638414
ExonExpressionAdditive AT2G21170.tu5 9078916..9078950 score=-0.291479357073954
ExonExpressionAdditive AT2G21170.tu6 9079199..9079234 score=-0.49451876200243
ExonExpressionAdditive AT2G21170.tu7 9079409..9079445 score=-0.875581929838443
ExonExpressionAdditive AT2G21190.tu3 9088947..9089020 score=-0.0844541112541728
ExonExpressionAdditive AT2G21190.tu5 9089494..9089528 score=-0.393930987593703
ExonExpressionAdditive AT2G21190.tu6 9089774..9089884 score=0.365263504598015
ExonExpressionAdditive AT2G21230.tu3 9101817..9101894 score=0.565603274898036
ExonExpressionAdditive AT2G21235.tu1 9103696..9103984 score=-0.662066185436736
ExonExpressionAdditive AT2G21235.tu2 9104347..9104379 score=0.56286997603269
ExonExpressionAdditive AT2G21235.tu3 9104527..9104604 score=0.263344988226257
ExonExpressionAdditive AT2G21240.tu3 9109514..9109547 score=0.0122019552088506
ExonExpressionAdditive AT2G21240.tu5 9110048..9110084 score=-0.291654338460302
ExonExpressionAdditive AT2G21270.tu10 9115808..9115844 score=0.472529998049701
ExonExpressionAdditive AT2G21270.tu12 9116339..9116522 score=-0.218776541828870
ExonExpressionAdditive AT2G21270.tu13 9116664..9116803 score=-0.153784872321791
ExonExpressionAdditive AT2G21270.tu14 9117048..9117294 score=0.286032957648099
ExonExpressionAdditive AT2G21280.tu12 9119709..9119746 score=0.398881210895124
ExonExpressionAdditive AT2G21280.tu4 9118264..9118300 score=-0.353682613791448
ExonExpressionAdditive AT2G21280.tu6 9118660..9118693 score=-0.769965920489218
ExonExpressionAdditive AT2G21280.tu8 9118955..9119024 score=0.159124746601002
ExonExpressionAdditive AT2G21300.tu12 9124728..9124764 score=0.382640780193549
ExonExpressionAdditive AT2G21300.tu14 9125173..9125354 score=0.261147683249708
ExonExpressionAdditive AT2G21300.tu15 9125570..9125608 score=-0.738470585160936
ExonExpressionAdditive AT2G21300.tu2 9121299..9121768 score=0.122052446683985
ExonExpressionAdditive AT2G21300.tu3 9121911..9122150 score=0.511758515889718
ExonExpressionAdditive AT2G21300.tu5 9123034..9123072 score=-0.929995154626552
ExonExpressionAdditive AT2G21300.tu6 9123258..9123544 score=-0.462670725918298
ExonExpressionAdditive AT2G21300.tu7 9123722..9123795 score=-0.0440868919642150
ExonExpressionAdditive AT2G21320.tu2 9134067..9134102 score=0.69363960289039
ExonExpressionAdditive AT2G21320.tu3 9134241..9134276 score=0.190108798800807
ExonExpressionAdditive AT2G21320.tu4 9134454..9134567 score=-0.207098513273549
ExonExpressionAdditive AT2G21330.tu10 9137059..9137274 score=0.219155702128084
ExonExpressionAdditive AT2G21330.tu2 9135349..9135564 score=-0.101821871174658
ExonExpressionAdditive AT2G21330.tu6 9135883..9136064 score=0.176054784977511
ExonExpressionAdditive AT2G21330.tu9 9136770..9136950 score=-0.266079624438125
ExonExpressionAdditive AT2G21340.tu10 9142345..9142377 score=-0.176029300055715
ExonExpressionAdditive AT2G21340.tu11 9142515..9142582 score=-0.108619688106893
ExonExpressionAdditive AT2G21340.tu3 9141046..9141078 score=-0.598525119777901
ExonExpressionAdditive AT2G21340.tu7 9141680..9141752 score=0.183171346816058
ExonExpressionAdditive AT2G21340.tu8 9141968..9142005 score=-0.909738606097463
ExonExpressionAdditive AT2G21370.tu11 9147084..9147120 score=-2.48220714501767
ExonExpressionAdditive AT2G21370.tu2 9144644..9144822 score=0.0053368655981246
ExonExpressionAdditive AT2G21370.tu3 9145150..9145186 score=1.18240272802765
ExonExpressionAdditive AT2G21370.tu5 9145764..9145801 score=1.5682839157131
ExonExpressionAdditive AT2G21370.tu7 9146173..9146388 score=-0.361853344494122
ExonExpressionAdditive AT2G21370.tu8 9146569..9146636 score=-0.597053252068482
ExonExpressionAdditive AT2G21380.tu11 9151274..9151309 score=-0.507657694102243
ExonExpressionAdditive AT2G21380.tu13 9151797..9151832 score=-0.0614473736641932
ExonExpressionAdditive AT2G21380.tu15 9152416..9152449 score=0.0803425263980605
ExonExpressionAdditive AT2G21380.tu17 9152919..9153022 score=-0.0288384362681418
ExonExpressionAdditive AT2G21380.tu18 9153267..9153343 score=0.895230379782334
ExonExpressionAdditive AT2G21380.tu2 9148902..9149192 score=-0.140767494099948
ExonExpressionAdditive AT2G21380.tu22 9154139..9154247 score=1.40848923180570
ExonExpressionAdditive AT2G21380.tu23 9154459..9155149 score=0.230272085495734
ExonExpressionAdditive AT2G21380.tu24 9155653..9155757 score=-0.487229882750747
ExonExpressionAdditive AT2G21380.tu25 9155901..9155974 score=0.117190906467831
ExonExpressionAdditive AT2G21380.tu26 9156101..9156310 score=-0.0624447788878265
ExonExpressionAdditive AT2G21380.tu4 9149601..9149672 score=-0.522817471167663
ExonExpressionAdditive AT2G21385.tu1 9156727..9156797 score=0.498795646837199
ExonExpressionAdditive AT2G21385.tu10 9158458..9158528 score=0.0183656378587707
ExonExpressionAdditive AT2G21385.tu11 9158731..9158943 score=0.0470666505460075
ExonExpressionAdditive AT2G21385.tu2 9156970..9157006 score=0.271698865996423
ExonExpressionAdditive AT2G21385.tu3 9157192..9157229 score=-0.637434853754009
ExonExpressionAdditive AT2G21385.tu4 9157370..9157438 score=0.159186667437482
ExonExpressionAdditive AT2G21385.tu6 9157732..9157765 score=-0.14678445026422
ExonExpressionAdditive AT2G21385.tu7 9157977..9158013 score=0.0162092286310914
ExonExpressionAdditive AT2G21390.tu1 9159091..9159233 score=0.859509299900764
ExonExpressionAdditive AT2G21390.tu2 9159499..9159640 score=0.282491166413722
ExonExpressionAdditive AT2G21390.tu3 9160109..9160566 score=-0.442410154567844
ExonExpressionAdditive AT2G21410.tu1 9169747..9169850 score=-0.498768338474045
ExonExpressionAdditive AT2G21410.tu10 9172644..9172718 score=0.0956328048066579
ExonExpressionAdditive AT2G21410.tu11 9173151..9173223 score=0.377843657932975
ExonExpressionAdditive AT2G21410.tu13 9173749..9173857 score=-0.391595870204408
ExonExpressionAdditive AT2G21410.tu14 9174040..9174189 score=0.226543664442492
ExonExpressionAdditive AT2G21410.tu15 9174302..9174341 score=-0.585302287594802
ExonExpressionAdditive AT2G21410.tu16 9174477..9174584 score=0.0162149134606428
ExonExpressionAdditive AT2G21410.tu18 9175010..9175447 score=1.11669467841202
ExonExpressionAdditive AT2G21410.tu3 9170258..9170293 score=-0.515880262317856
ExonExpressionAdditive AT2G21410.tu5 9170852..9170888 score=-0.0668736849518347
ExonExpressionAdditive AT2G21410.tu6 9170998..9171144 score=0.4270287735786
ExonExpressionAdditive AT2G21410.tu7 9171505..9171543 score=0.679167453845968
ExonExpressionAdditive AT2G21410.tu8 9172225..9172261 score=-0.360526358326432
ExonExpressionAdditive AT2G21410.tu9 9172436..9172503 score=-1.31640720750925
ExonExpressionAdditive AT2G21440.tu1 9180656..9181296 score=0.394999859960018
ExonExpressionAdditive AT2G21440.tu11 9183984..9184019 score=0.0990641479054053
ExonExpressionAdditive AT2G21440.tu12 9184726..9184803 score=-0.292699935309653
ExonExpressionAdditive AT2G21440.tu14 9185382..9185418 score=0.0513204241646433
ExonExpressionAdditive AT2G21440.tu15 9185533..9185639 score=0.715923464025428
ExonExpressionAdditive AT2G21440.tu18 9186041..9186149 score=-0.36316168641307
ExonExpressionAdditive AT2G21440.tu3 9181848..9181955 score=-0.249359068407532
ExonExpressionAdditive AT2G21440.tu4 9182095..9182130 score=0.422314341818638
ExonExpressionAdditive AT2G21440.tu5 9182264..9182446 score=-0.217750717789868
ExonExpressionAdditive AT2G21440.tu6 9182583..9183022 score=-0.344062450858724
ExonExpressionAdditive AT2G21440.tu7 9183266..9183347 score=-0.675701544888093
ExonExpressionAdditive AT2G21440.tu9 9183614..9183652 score=0.736614614841985
ExonExpressionAdditive AT2G21450.tu2 9188601..9188675 score=0.471502005405498
ExonExpressionAdditive AT2G21450.tu3 9188889..9189000 score=-0.269412688975547
ExonExpressionAdditive AT2G21450.tu4 9189225..9189403 score=-1.15316680441846
ExonExpressionAdditive AT2G21470.tu2 9205956..9205993 score=-0.234307458277153
ExonExpressionAdditive AT2G21470.tu3 9206548..9206586 score=0.546737333802725
ExonExpressionAdditive AT2G21470.tu4 9206691..9206874 score=-0.175637935287333
ExonExpressionAdditive AT2G21470.tu5 9207056..9207129 score=-0.590062337162622
ExonExpressionAdditive AT2G21470.tu6 9207299..9207701 score=0.512296164894586
ExonExpressionAdditive AT2G21470.tu7 9207844..9207993 score=0.617164710726361
ExonExpressionAdditive AT2G21470.tu8 9208174..9208208 score=0.153219913450924
ExonExpressionAdditive AT2G21470.tu9 9208350..9208493 score=-0.62514146404392
ExonExpressionAdditive AT2G21500.tu1 9214642..9214679 score=-1.80551258372435
ExonExpressionAdditive AT2G21500.tu2 9214756..9214922 score=0.645557520028438
ExonExpressionAdditive AT2G21500.tu6 9216402..9216714 score=0.700298942408015
ExonExpressionAdditive AT2G21510.tu10 9220082..9220118 score=-0.560321544682111
ExonExpressionAdditive AT2G21510.tu3 9218383..9218486 score=-0.398024120302965
ExonExpressionAdditive AT2G21510.tu4 9218681..9218716 score=0.674259324488523
ExonExpressionAdditive AT2G21510.tu5 9218886..9218965 score=-0.076170659780263
ExonExpressionAdditive AT2G21510.tu6 9219147..9219218 score=-0.0948252525478124
ExonExpressionAdditive AT2G21520.tu1 9223494..9223569 score=0.783373873474865
ExonExpressionAdditive AT2G21520.tu2 9223824..9224007 score=0.447291729566898
ExonExpressionAdditive AT2G21520.tu4 9224267..9224339 score=-0.135524429878208
ExonExpressionAdditive AT2G21520.tu7 9224825..9224866 score=0.0314773887283915
ExonExpressionAdditive AT2G21520.tu8 9225046..9225081 score=-0.361330142760828
ExonExpressionAdditive AT2G21520.tu9 9225200..9225236 score=0.504737989106254
ExonExpressionAdditive AT2G21530.tu2 9226820..9226857 score=0.796954263539382
ExonExpressionAdditive AT2G21530.tu4 9227225..9227327 score=-0.589810332440585
ExonExpressionAdditive AT2G21530.tu5 9227472..9227578 score=-0.280163170185948
ExonExpressionAdditive AT2G21540.tu10 9229661..9229697 score=0.313032983318357
ExonExpressionAdditive AT2G21540.tu11 9229847..9229881 score=-0.667777889280832
ExonExpressionAdditive AT2G21540.tu12 9230022..9230231 score=-0.658404841790803
ExonExpressionAdditive AT2G21540.tu13 9230447..9230520 score=-0.442743645525276
ExonExpressionAdditive AT2G21540.tu14 9230790..9230823 score=0.29496998755021
ExonExpressionAdditive AT2G21540.tu5 9228854..9228890 score=-0.424935418382503
ExonExpressionAdditive AT2G21550.tu4 9235523..9235554 score=0.742159346786703
ExonExpressionAdditive AT2G21550.tu6 9236413..9236447 score=0.59375719550702
ExonExpressionAdditive AT2G21550.tu7 9236565..9236642 score=0.486369878698331
ExonExpressionAdditive AT2G21550.tu8 9236824..9236897 score=-1.49676367137541
ExonExpressionAdditive AT2G21550.tu9 9237002..9237074 score=-1.20094630159859
ExonExpressionAdditive AT2G21580.tu3 9243806..9243847 score=0.205108410290289
ExonExpressionAdditive AT2G21590.tu1 9245592..9245664 score=-0.0577842879289464
ExonExpressionAdditive AT2G21590.tu10 9247806..9247841 score=0.667287095220263
ExonExpressionAdditive AT2G21590.tu12 9248245..9248277 score=-0.257133498110557
ExonExpressionAdditive AT2G21590.tu15 9248770..9248842 score=0.933670915133991
ExonExpressionAdditive AT2G21590.tu16 9248973..9249009 score=-0.0563191978457487
ExonExpressionAdditive AT2G21590.tu17 9249191..9249414 score=-0.37548251811955
ExonExpressionAdditive AT2G21590.tu4 9246516..9246625 score=-0.312093280364256
ExonExpressionAdditive AT2G21590.tu5 9246807..9246842 score=0.118315923479979
ExonExpressionAdditive AT2G21590.tu6 9247110..9247188 score=0.244671599340545
ExonExpressionAdditive AT2G21590.tu7 9247342..9247373 score=0.478961127392423
ExonExpressionAdditive AT2G21600.tu2 9250650..9250758 score=0.82279206327085
ExonExpressionAdditive AT2G21610.tu1 9252271..9252412 score=-0.629607974790012
ExonExpressionAdditive AT2G21610.tu2 9252539..9252747 score=0.141973660496385
ExonExpressionAdditive AT2G21610.tu3 9253133..9253243 score=-0.255629416897458
ExonExpressionAdditive AT2G21610.tu4 9253447..9253561 score=-0.141232590598691
ExonExpressionAdditive AT2G21620.tu4 9256657..9256692 score=-1.33771051900241
ExonExpressionAdditive AT2G21630.tu8 9260039..9260077 score=0.168795764365804
ExonExpressionAdditive AT2G21640.tu2 9262090..9262159 score=0.829187668502002
ExonExpressionAdditive AT2G21660.tu2 9272745..9272779 score=-0.168534273121315
ExonExpressionAdditive AT2G21710.tu1 9277963..9278538 score=-0.191086152732955
ExonExpressionAdditive AT2G21710.tu2 9278754..9279108 score=-0.0131731070028467
ExonExpressionAdditive AT2G21710.tu3 9279288..9279358 score=-1.24709422603445
ExonExpressionAdditive AT2G21710.tu4 9279587..9279623 score=1.69865352688312
ExonExpressionAdditive AT2G21710.tu5 9279771..9279994 score=0.323385060172378
ExonExpressionAdditive AT2G21710.tu6 9280141..9280452 score=0.0186941881689574
ExonExpressionAdditive AT2G21720.tu1 9280774..9280878 score=-0.626876342890944
ExonExpressionAdditive AT2G21720.tu2 9281226..9281410 score=-0.0216282655433264
ExonExpressionAdditive AT2G21720.tu3 9281547..9281584 score=1.00904546896074
ExonExpressionAdditive AT2G21720.tu4 9281774..9281844 score=0.209598045096394
ExonExpressionAdditive AT2G21720.tu5 9282032..9282094 score=0.0450575464314641
ExonExpressionAdditive AT2G21720.tu6 9282237..9282343 score=-0.527057411160555
ExonExpressionAdditive AT2G21720.tu7 9282489..9282996 score=0.0855130793588594
ExonExpressionAdditive AT2G21720.tu8 9283312..9283536 score=0.359926233656756
ExonExpressionAdditive AT2G21720.tu9 9283713..9283849 score=-0.180980515708477
ExonExpressionAdditive AT2G21770.tu10 9294870..9295124 score=0.822900419222874
ExonExpressionAdditive AT2G21770.tu11 9295312..9295383 score=-0.694074217719935
ExonExpressionAdditive AT2G21770.tu12 9295521..9295846 score=-0.78035604560169
ExonExpressionAdditive AT2G21770.tu13 9296060..9296572 score=-0.344025985239642
ExonExpressionAdditive AT2G21770.tu2 9292482..9292517 score=0.262909497150489
ExonExpressionAdditive AT2G21770.tu3 9292700..9292854 score=-0.0717770191797476
ExonExpressionAdditive AT2G21770.tu4 9293000..9293038 score=1.49106239566127
ExonExpressionAdditive AT2G21770.tu5 9293181..9293287 score=0.814691901953281
ExonExpressionAdditive AT2G21770.tu6 9293505..9293964 score=-0.0282306683357745
ExonExpressionAdditive AT2G21770.tu8 9294399..9294435 score=0.414077821024718
ExonExpressionAdditive AT2G21790.tu1 9300478..9300775 score=-0.486387956609935
ExonExpressionAdditive AT2G21790.tu11 9303117..9303220 score=-0.407687455771439
ExonExpressionAdditive AT2G21790.tu12 9303354..9303424 score=-0.158783653983323
ExonExpressionAdditive AT2G21790.tu13 9303561..9303736 score=0.327754284228713
ExonExpressionAdditive AT2G21790.tu14 9303874..9303909 score=-0.296235663176432
ExonExpressionAdditive AT2G21790.tu15 9304083..9304153 score=0.845978872775168
ExonExpressionAdditive AT2G21790.tu16 9304363..9304397 score=0.687496858187976
ExonExpressionAdditive AT2G21790.tu17 9304545..9304774 score=-0.099783789859619
ExonExpressionAdditive AT2G21790.tu3 9301146..9301182 score=0.91713921050406
ExonExpressionAdditive AT2G21790.tu4 9301340..9301555 score=-0.516576870219278
ExonExpressionAdditive AT2G21790.tu5 9301727..9301903 score=0.0469654284597327
ExonExpressionAdditive AT2G21790.tu6 9302040..9302075 score=0.285864244267668
ExonExpressionAdditive AT2G21790.tu7 9302219..9302363 score=0.0303857671860624
ExonExpressionAdditive AT2G21790.tu8 9302501..9302537 score=-0.853695350821654
ExonExpressionAdditive AT2G21790.tu9 9302675..9302750 score=0.46792685935026
ExonExpressionAdditive AT2G21800.tu1 9305294..9305472 score=0.197459180769035
ExonExpressionAdditive AT2G21800.tu10 9308265..9308302 score=-0.138931122239555
ExonExpressionAdditive AT2G21800.tu12 9308631..9308950 score=-0.911550379247606
ExonExpressionAdditive AT2G21800.tu2 9305749..9305826 score=0.395844915699467
ExonExpressionAdditive AT2G21800.tu4 9306335..9306477 score=0.706644852017091
ExonExpressionAdditive AT2G21800.tu5 9306583..9306655 score=0.314407757458587
ExonExpressionAdditive AT2G21800.tu6 9306851..9306885 score=-0.547724179776648
ExonExpressionAdditive AT2G21800.tu7 9307636..9307738 score=0.483987737872669
ExonExpressionAdditive AT2G21800.tu8 9307855..9307890 score=-0.216521368336515
ExonExpressionAdditive AT2G21830.tu2 9312027..9312101 score=-0.360836956040871
ExonExpressionAdditive AT2G21860.tu2 9326793..9327018 score=0.228395715837568
ExonExpressionAdditive AT2G21870.tu1 9327435..9327579 score=-0.696726939723181
ExonExpressionAdditive AT2G21870.tu5 9327972..9328077 score=-0.353659951131711
ExonExpressionAdditive AT2G21870.tu6 9328388..9328421 score=1.66520795211560
ExonExpressionAdditive AT2G21870.tu7 9328656..9328765 score=-0.0349590030970659
ExonExpressionAdditive AT2G21870.tu9 9329717..9329795 score=1.08967515275515
ExonExpressionAdditive AT2G21880.tu2 9332167..9332273 score=0.58566617108139
ExonExpressionAdditive AT2G21880.tu4 9332563..9332635 score=0.428704884206225
ExonExpressionAdditive AT2G21880.tu7 9333223..9333327 score=-0.0843391830029717
ExonExpressionAdditive AT2G21900.tu2 9342820..9342891 score=-0.0884107989401516
ExonExpressionAdditive AT2G21920.tu4 9353145..9353179 score=-0.000177224276661523
ExonExpressionAdditive AT2G21940.tu10 9358988..9359019 score=-0.252855526781977
ExonExpressionAdditive AT2G21940.tu11 9359169..9359202 score=0.226640526082163
ExonExpressionAdditive AT2G21940.tu12 9359352..9359427 score=-0.0180620780365291
ExonExpressionAdditive AT2G21940.tu13 9359573..9359610 score=0.427184796916749
ExonExpressionAdditive AT2G21940.tu15 9359752..9359787 score=0.457252365524267
ExonExpressionAdditive AT2G21940.tu16 9359898..9360115 score=-0.098337575191548
ExonExpressionAdditive AT2G21940.tu3 9357805..9358000 score=0.479733513484165
ExonExpressionAdditive AT2G21940.tu5 9358184..9358363 score=-0.391890271815193
ExonExpressionAdditive AT2G21960.tu1 9361934..9362171 score=-0.058588485888234
ExonExpressionAdditive AT2G21960.tu2 9362351..9362422 score=-0.230001036392358
ExonExpressionAdditive AT2G21960.tu3 9362565..9362603 score=0.664073957771123
ExonExpressionAdditive AT2G21960.tu4 9362740..9362776 score=-0.319030262183353
ExonExpressionAdditive AT2G21960.tu7 9363381..9363494 score=-0.0255536373697362
ExonExpressionAdditive AT2G21960.tu8 9363599..9363635 score=-0.0871909444393446
ExonExpressionAdditive AT2G21960.tu9 9363781..9363819 score=0.50078377134445
ExonExpressionAdditive AT2G22010.tu1 9370809..9371300 score=0.80951732370739
ExonExpressionAdditive AT2G22010.tu11 9376223..9376326 score=0.599067170861348
ExonExpressionAdditive AT2G22010.tu2 9371482..9371622 score=0.412488851865111
ExonExpressionAdditive AT2G22010.tu3 9371764..9371907 score=-0.183612563050539
ExonExpressionAdditive AT2G22010.tu4 9372165..9372201 score=-0.000164209423532923
ExonExpressionAdditive AT2G22010.tu5 9372381..9372518 score=-0.482904910996724
ExonExpressionAdditive AT2G22010.tu7 9373027..9373059 score=0.112313858995873
ExonExpressionAdditive AT2G22010.tu8 9373236..9373310 score=-0.186773185590257
ExonExpressionAdditive AT2G22010.tu9 9373512..9374299 score=0.0230312484132876
ExonExpressionAdditive AT2G22040.tu1 9381535..9381688 score=-0.111430224205709
ExonExpressionAdditive AT2G22040.tu8 9382849..9382883 score=0.755337530628215
ExonExpressionAdditive AT2G22050.tu2 9384630..9384773 score=-0.6305699224928
ExonExpressionAdditive AT2G22080.tu1 9393645..9393681 score=-0.617319466696315
ExonExpressionAdditive AT2G22090.tu1 9395348..9395576 score=-0.446802003649637
ExonExpressionAdditive AT2G22120.tu1 9400941..9401205 score=-0.491369554026955
ExonExpressionAdditive AT2G22120.tu3 9401991..9402061 score=0.532925462522831
ExonExpressionAdditive AT2G22120.tu4 9402280..9402321 score=-0.303378133542724
ExonExpressionAdditive AT2G22120.tu5 9402877..9402947 score=0.589162946205587
ExonExpressionAdditive AT2G22120.tu6 9403380..9403625 score=-0.466076221609640
ExonExpressionAdditive AT2G22125.tu2 9413760..9413871 score=-0.176661447899451
ExonExpressionAdditive AT2G22125.tu3 9414259..9414290 score=0.900737807037983
ExonExpressionAdditive AT2G22125.tu6 9420428..9420829 score=1.64368235433512
ExonExpressionAdditive AT2G22125.tu7 9420966..9421039 score=0.661351537971415
ExonExpressionAdditive AT2G22125.tu8 9421200..9421557 score=0.723481448725928
ExonExpressionAdditive AT2G22140.tu1 9421986..9422122 score=0.282670178338356
ExonExpressionAdditive AT2G22140.tu10 9425091..9425194 score=-0.541297992630535
ExonExpressionAdditive AT2G22140.tu3 9423023..9423058 score=-0.0261201933006027
ExonExpressionAdditive AT2G22140.tu5 9423368..9423468 score=0.204159044315459
ExonExpressionAdditive AT2G22140.tu8 9424553..9424622 score=-0.314771717955338
ExonExpressionAdditive AT2G22170.tu2 9434757..9434860 score=-0.128698004837860
ExonExpressionAdditive AT2G22190.tu1 9440956..9440988 score=-0.737648892050016
ExonExpressionAdditive AT2G22190.tu11 9443231..9443381 score=-0.721995974335118
ExonExpressionAdditive AT2G22190.tu3 9441407..9441440 score=-0.328149437822306
ExonExpressionAdditive AT2G22190.tu6 9441987..9442020 score=-0.166743656471484
ExonExpressionAdditive AT2G22190.tu7 9442203..9442239 score=0.79826370220632
ExonExpressionAdditive AT2G22240.tu2 9459279..9459387 score=-0.87363288146774
ExonExpressionAdditive AT2G22240.tu3 9459606..9459675 score=0.572152752862653
ExonExpressionAdditive AT2G22240.tu4 9459818..9460108 score=0.122869239144332
ExonExpressionAdditive AT2G22240.tu5 9460257..9460509 score=0.760513759155579
ExonExpressionAdditive AT2G22240.tu8 9460916..9461134 score=-0.517326614531178
ExonExpressionAdditive AT2G22250.tu1 9464899..9465193 score=0.0989190436357568
ExonExpressionAdditive AT2G22250.tu10 9467289..9467325 score=1.29718695425223
ExonExpressionAdditive AT2G22250.tu2 9465397..9465462 score=-0.941485999100758
ExonExpressionAdditive AT2G22250.tu3 9465608..9465723 score=0.189200831342002
ExonExpressionAdditive AT2G22250.tu5 9466013..9466086 score=-0.451061639407463
ExonExpressionAdditive AT2G22250.tu6 9466228..9466415 score=-0.18568099868921
ExonExpressionAdditive AT2G22250.tu7 9466574..9466610 score=0.536711118133598
ExonExpressionAdditive AT2G22250.tu8 9466724..9466796 score=0.0299085525783776
ExonExpressionAdditive AT2G22250.tu9 9466904..9467094 score=0.248084463328733
ExonExpressionAdditive AT2G22260.tu2 9468381..9468418 score=0.199116698899187
ExonExpressionAdditive AT2G22260.tu4 9468805..9468841 score=-0.122263286046264
ExonExpressionAdditive AT2G22260.tu5 9469029..9469172 score=0.308565178819801
ExonExpressionAdditive AT2G22260.tu6 9469461..9469534 score=-0.55791760027933
ExonExpressionAdditive AT2G22260.tu7 9469685..9469789 score=0.351137273493278
ExonExpressionAdditive AT2G22260.tu8 9469938..9470229 score=-0.114543657171593
ExonExpressionAdditive AT2G22270.tu1 9470774..9470924 score=-1.03054253677113
ExonExpressionAdditive AT2G22270.tu3 9471313..9471388 score=-0.693204679625684
ExonExpressionAdditive AT2G22270.tu5 9471716..9471967 score=-0.0216057270043301
ExonExpressionAdditive AT2G22290.tu1 9473546..9473653 score=-0.159491002594169
ExonExpressionAdditive AT2G22300.tu1 9478486..9478673 score=0.930891315907942
ExonExpressionAdditive AT2G22300.tu10 9481258..9481440 score=-0.317024583878119
ExonExpressionAdditive AT2G22300.tu11 9481658..9482284 score=-0.242785825269629
ExonExpressionAdditive AT2G22300.tu12 9482424..9482901 score=-0.145247263241747
ExonExpressionAdditive AT2G22300.tu13 9483043..9483182 score=0.250939754086026
ExonExpressionAdditive AT2G22300.tu14 9483547..9483588 score=-0.215478584696257
ExonExpressionAdditive AT2G22300.tu2 9479291..9479360 score=0.369795045836022
ExonExpressionAdditive AT2G22300.tu6 9480174..9480278 score=-0.255857730081086
ExonExpressionAdditive AT2G22300.tu7 9480419..9480494 score=-0.438225837208982
ExonExpressionAdditive AT2G22300.tu8 9480645..9480864 score=0.333098190886317
ExonExpressionAdditive AT2G22310.tu2 9484331..9484438 score=0.466817560252035
ExonExpressionAdditive AT2G22310.tu3 9484786..9484822 score=0.823806627921721
ExonExpressionAdditive AT2G22310.tu4 9485073..9485109 score=-0.582828694725995
ExonExpressionAdditive AT2G22310.tu5 9485433..9485510 score=0.64396179406423
ExonExpressionAdditive AT2G22310.tu6 9485811..9486023 score=-0.709295370360783
ExonExpressionAdditive AT2G22360.tu3 9505536..9505644 score=1.27888768367110
ExonExpressionAdditive AT2G22370.tu5 9509125..9509247 score=0.0754662691114523
ExonExpressionAdditive AT2G22400.tu1 9511860..9512087 score=-0.281489490602737
ExonExpressionAdditive AT2G22400.tu11 9514793..9514824 score=-0.211103233094041
ExonExpressionAdditive AT2G22400.tu12 9515043..9515082 score=-0.753771209670824
ExonExpressionAdditive AT2G22400.tu13 9515219..9515257 score=0.239631655944576
ExonExpressionAdditive AT2G22400.tu15 9515758..9515908 score=-1.85154860325776
ExonExpressionAdditive AT2G22400.tu2 9512198..9512374 score=0.192020206013719
ExonExpressionAdditive AT2G22400.tu3 9512524..9512994 score=-0.0655303275386106
ExonExpressionAdditive AT2G22400.tu4 9513142..9513397 score=0.556724094660772
ExonExpressionAdditive AT2G22400.tu5 9513582..9513618 score=0.166825797669791
ExonExpressionAdditive AT2G22400.tu6 9513730..9513763 score=1.68179408067684
ExonExpressionAdditive AT2G22400.tu8 9514087..9514262 score=0.173032255088251
ExonExpressionAdditive AT2G22420.tu1 9520467..9520572 score=0.351187834154406
ExonExpressionAdditive AT2G22420.tu2 9520721..9520867 score=-0.765089875432808
ExonExpressionAdditive AT2G22430.tu2 9534198..9534495 score=-0.557346593924744
ExonExpressionAdditive AT2G22430.tu3 9534652..9534835 score=-1.92916632101451
ExonExpressionAdditive AT2G22450.tu1 9537669..9537744 score=-0.119251704682044
ExonExpressionAdditive AT2G22450.tu2 9538001..9538247 score=-0.189697489594647
ExonExpressionAdditive AT2G22450.tu3 9538350..9538537 score=0.799873868089023
ExonExpressionAdditive AT2G22450.tu4 9538681..9538939 score=-0.13609085918603
ExonExpressionAdditive AT2G22450.tu5 9539121..9539196 score=0.262193694800063
ExonExpressionAdditive AT2G22450.tu6 9539309..9539511 score=-0.539945285443174
ExonExpressionAdditive AT2G22450.tu7 9539653..9539936 score=0.0268304282926626
ExonExpressionAdditive AT2G22475.tu2 9549040..9549112 score=0.315433076380706
ExonExpressionAdditive AT2G22475.tu3 9551072..9551255 score=0.171518176342571
ExonExpressionAdditive AT2G22480.tu1 9552638..9552995 score=1.00888915622697
ExonExpressionAdditive AT2G22480.tu10 9554696..9554732 score=-0.118721541564467
ExonExpressionAdditive AT2G22480.tu11 9554868..9554909 score=0.142830270391388
ExonExpressionAdditive AT2G22480.tu12 9555051..9555090 score=-0.156316375125432
ExonExpressionAdditive AT2G22480.tu13 9555316..9555622 score=-0.0112678360306631
ExonExpressionAdditive AT2G22480.tu3 9553322..9553358 score=0.0507953036390863
ExonExpressionAdditive AT2G22480.tu4 9553478..9553552 score=-0.00350197497222101
ExonExpressionAdditive AT2G22480.tu5 9553691..9553725 score=-1.16890884778874
ExonExpressionAdditive AT2G22480.tu8 9554240..9554305 score=-0.142420018478319
ExonExpressionAdditive AT2G22480.tu9 9554490..9554559 score=-0.237282463613294
ExonExpressionAdditive AT2G22490.tu2 9561603..9561642 score=0.0190757780642840
ExonExpressionAdditive AT2G22490.tu3 9561883..9561990 score=-0.110247528737854
ExonExpressionAdditive AT2G22490.tu4 9562136..9562209 score=-0.387764574050694
ExonExpressionAdditive AT2G22490.tu5 9562313..9562349 score=-0.121850719757297
ExonExpressionAdditive AT2G22530.tu1 9579940..9580150 score=0.210707577567464
ExonExpressionAdditive AT2G22530.tu12 9583495..9583566 score=-0.307979288438973
ExonExpressionAdditive AT2G22530.tu14 9583855..9584002 score=-0.586668871164027
ExonExpressionAdditive AT2G22530.tu16 9584434..9584500 score=-0.727838906318682
ExonExpressionAdditive AT2G22530.tu2 9580326..9580573 score=0.408075476602764
ExonExpressionAdditive AT2G22530.tu3 9580742..9580777 score=0.179140086646850
ExonExpressionAdditive AT2G22530.tu4 9580898..9581789 score=-0.08143855422828
ExonExpressionAdditive AT2G22530.tu5 9581968..9582006 score=1.58857058507443
ExonExpressionAdditive AT2G22530.tu6 9582153..9582338 score=0.275738043980950
ExonExpressionAdditive AT2G22530.tu7 9582453..9582525 score=0.503755805400335
ExonExpressionAdditive AT2G22530.tu8 9582703..9582810 score=0.330857609607734
ExonExpressionAdditive AT2G22540.tu8 9590116..9590228 score=-0.269493044158199
ExonExpressionAdditive AT2G22540.tu9 9590804..9590949 score=0.193856986270622
ExonExpressionAdditive AT2G22570.tu2 9596710..9596747 score=0.355327034186172
ExonExpressionAdditive AT2G22570.tu5 9597178..9597253 score=-0.202996308774873
ExonExpressionAdditive AT2G22570.tu6 9597435..9597545 score=-0.118691727085137
ExonExpressionAdditive AT2G22570.tu7 9597791..9597941 score=0.171034704943652
ExonExpressionAdditive AT2G22600.tu2 9604364..9604769 score=0.0468037431374650
ExonExpressionAdditive AT2G22600.tu3 9604916..9605133 score=-0.0375292349339462
ExonExpressionAdditive AT2G22600.tu4 9605277..9605385 score=-0.276957820738844
ExonExpressionAdditive AT2G22600.tu5 9605491..9605675 score=0.621110924022112
ExonExpressionAdditive AT2G22600.tu6 9605816..9605891 score=-0.138902469949650
ExonExpressionAdditive AT2G22610.tu1 9606637..9606745 score=1.02939942719167
ExonExpressionAdditive AT2G22610.tu10 9608805..9608950 score=-0.544861260610846
ExonExpressionAdditive AT2G22610.tu11 9609095..9609250 score=0.392140526528386
ExonExpressionAdditive AT2G22610.tu12 9609425..9609538 score=-1.00277323049227
ExonExpressionAdditive AT2G22610.tu13 9609686..9609824 score=-0.852092015686717
ExonExpressionAdditive AT2G22610.tu15 9610188..9610254 score=-0.216027655360090
ExonExpressionAdditive AT2G22610.tu16 9610398..9610542 score=-0.476363407073556
ExonExpressionAdditive AT2G22610.tu18 9610871..9610936 score=-0.53118134061231
ExonExpressionAdditive AT2G22610.tu2 9606970..9607005 score=0.435713503636853
ExonExpressionAdditive AT2G22610.tu20 9611227..9611797 score=0.574070305817079
ExonExpressionAdditive AT2G22610.tu3 9607116..9607374 score=0.459268658902797
ExonExpressionAdditive AT2G22610.tu4 9607512..9607623 score=0.622075898557334
ExonExpressionAdditive AT2G22610.tu5 9607770..9607804 score=-0.647665413142512
ExonExpressionAdditive AT2G22610.tu6 9607944..9608089 score=0.100717892303792
ExonExpressionAdditive AT2G22610.tu7 9608232..9608307 score=0.365679185697612
ExonExpressionAdditive AT2G22610.tu8 9608449..9608520 score=-0.0959606290554529
ExonExpressionAdditive AT2G22610.tu9 9608628..9608697 score=-1.28487712045085
ExonExpressionAdditive AT2G22620.tu1 9611898..9612252 score=0.43083641778579
ExonExpressionAdditive AT2G22620.tu10 9614631..9614668 score=-0.657198053782073
ExonExpressionAdditive AT2G22620.tu11 9614812..9614876 score=-0.0820237321698635
ExonExpressionAdditive AT2G22620.tu13 9615404..9615475 score=-0.597548399514869
ExonExpressionAdditive AT2G22620.tu15 9617135..9617200 score=-0.96352315397617
ExonExpressionAdditive AT2G22620.tu2 9612437..9612512 score=-0.117793093486478
ExonExpressionAdditive AT2G22620.tu3 9612704..9612843 score=1.23427789364745
ExonExpressionAdditive AT2G22620.tu4 9613016..9613115 score=-0.169564963065267
ExonExpressionAdditive AT2G22620.tu6 9613476..9613550 score=-0.629413906984209
ExonExpressionAdditive AT2G22620.tu7 9613723..9613824 score=-0.0971088114413184
ExonExpressionAdditive AT2G22620.tu8 9614047..9614122 score=0.506755040159717
ExonExpressionAdditive AT2G22620.tu9 9614358..9614461 score=0.204615094907030
ExonExpressionAdditive AT2G22630.tu1 9625534..9625606 score=0.772833487461613
ExonExpressionAdditive AT2G22630.tu4 9627829..9627903 score=0.114181273530701
ExonExpressionAdditive AT2G22630.tu8 9628853..9628924 score=-0.391677804695831
ExonExpressionAdditive AT2G22650.tu2 9632552..9632589 score=-0.0190295598735527
ExonExpressionAdditive AT2G22650.tu3 9632915..9632953 score=0.217586907112439
ExonExpressionAdditive AT2G22650.tu4 9633063..9633177 score=-0.526644291336159
ExonExpressionAdditive AT2G22650.tu6 9633438..9633544 score=-1.49113986175800
ExonExpressionAdditive AT2G22650.tu7 9633656..9633694 score=0.258873525021939
ExonExpressionAdditive AT2G22650.tu9 9633983..9634018 score=0.496468623937217
ExonExpressionAdditive AT2G22660.tu1 9634492..9634531 score=1.37290752358395
ExonExpressionAdditive AT2G22660.tu2 9634847..9634950 score=-0.111484521920827
ExonExpressionAdditive AT2G22660.tu3 9635054..9635135 score=0.217171088052186
ExonExpressionAdditive AT2G22660.tu4 9635265..9635446 score=-0.418802668460236
ExonExpressionAdditive AT2G22660.tu5 9635632..9636032 score=-1.13901312307368
ExonExpressionAdditive AT2G22660.tu6 9636234..9636627 score=-1.02206056265128
ExonExpressionAdditive AT2G22660.tu7 9636816..9636962 score=1.46208595460401
ExonExpressionAdditive AT2G22670.tu2 9643600..9643636 score=0.822392614955438
ExonExpressionAdditive AT2G22670.tu5 9644814..9644957 score=-0.122836095566572
ExonExpressionAdditive AT2G22670.tu6 9645136..9645175 score=-0.230498942445986
ExonExpressionAdditive AT2G22670.tu9 9645490..9645678 score=0.265113306677757
ExonExpressionAdditive AT2G22720.tu1 9664420..9664555 score=0.506657020560193
ExonExpressionAdditive AT2G22720.tu3 9665366..9665553 score=-0.144570532840948
ExonExpressionAdditive AT2G22720.tu5 9665877..9666020 score=-0.0583004444825124
ExonExpressionAdditive AT2G22720.tu7 9667119..9667191 score=-0.739621205438797
ExonExpressionAdditive AT2G22720.tu9 9667518..9667820 score=0.715015405304571
ExonExpressionAdditive AT2G22730.tu1 9668057..9668133 score=-0.971357647800628
ExonExpressionAdditive AT2G22730.tu2 9668452..9668493 score=0.349343829982749
ExonExpressionAdditive AT2G22730.tu4 9668939..9668975 score=-0.431444839466911
ExonExpressionAdditive AT2G22730.tu5 9669120..9669156 score=0.938011987960907
ExonExpressionAdditive AT2G22730.tu7 9669431..9669469 score=0.607904846375797
ExonExpressionAdditive AT2G22740.tu4 9673969..9674007 score=-2.09177779600872
ExonExpressionAdditive AT2G22760.tu3 9686277..9686383 score=0.169305959913177
ExonExpressionAdditive AT2G22780.tu2 9697265..9697299 score=0.855372578960966
ExonExpressionAdditive AT2G22780.tu3 9697480..9697517 score=1.03719797659597
ExonExpressionAdditive AT2G22780.tu5 9697737..9697769 score=0.603300427382344
ExonExpressionAdditive AT2G22780.tu6 9697917..9697951 score=1.30660039032254
ExonExpressionAdditive AT2G22780.tu7 9698168..9698353 score=0.404039443071233
ExonExpressionAdditive AT2G22780.tu8 9698621..9698794 score=-0.886290204022665
ExonExpressionAdditive AT2G22780.tu9 9698995..9699176 score=-1.78094797344397
ExonExpressionAdditive AT2G22795.tu2 9706816..9706931 score=-0.720914578150707
ExonExpressionAdditive AT2G22810.tu2 9725974..9726044 score=0.576504386468768
ExonExpressionAdditive AT2G22810.tu4 9726419..9726496 score=0.122414749660310
ExonExpressionAdditive AT2G22830.tu1 9730789..9731081 score=-0.836704888568774
ExonExpressionAdditive AT2G22830.tu2 9731226..9731441 score=-0.0114631557933327
ExonExpressionAdditive AT2G22830.tu4 9732294..9732436 score=-0.136358295580224
ExonExpressionAdditive AT2G22830.tu5 9732578..9732614 score=-0.564888573594755
ExonExpressionAdditive AT2G22830.tu6 9732947..9733333 score=0.618058520790215
ExonExpressionAdditive AT2G22840.tu1 9735827..9736192 score=0.203044269398779
ExonExpressionAdditive AT2G22840.tu2 9736410..9736442 score=-0.835757005442383
ExonExpressionAdditive AT2G22840.tu3 9736899..9737188 score=-0.363618434606572
ExonExpressionAdditive AT2G22870.tu3 9747572..9747646 score=0.0312584660243166
ExonExpressionAdditive AT2G22910.tu3 9757974..9758080 score=-0.577990214920136
ExonExpressionAdditive AT2G22910.tu5 9758453..9758791 score=0.67561483404221
ExonExpressionAdditive AT2G22910.tu8 9759412..9759448 score=-0.255349575507797
ExonExpressionAdditive AT2G22920.tu7 9762610..9762646 score=1.61388291513881
ExonExpressionAdditive AT2G22950.tu1 9773225..9773297 score=0.217230768968627
ExonExpressionAdditive AT2G22950.tu4 9775729..9775805 score=-0.803291521225757
ExonExpressionAdditive AT2G22950.tu6 9776269..9776445 score=-0.467601440356605
ExonExpressionAdditive AT2G22980.tu12 9789185..9789223 score=0.46697607255067
ExonExpressionAdditive AT2G22990.tu1 9793429..9793499 score=0.622873674278559
ExonExpressionAdditive AT2G22990.tu12 9795985..9796055 score=-0.351795675554318
ExonExpressionAdditive AT2G23000.tu1 9799310..9799371 score=-0.654347668696519
ExonExpressionAdditive AT2G23000.tu11 9801598..9801668 score=-0.187257160465498
ExonExpressionAdditive AT2G23000.tu14 9802876..9802914 score=0.33171213139426
ExonExpressionAdditive AT2G23000.tu7 9800674..9800750 score=0.988675918503187
ExonExpressionAdditive AT2G23010.tu1 9805936..9805969 score=-0.422294457820226
ExonExpressionAdditive AT2G23010.tu11 9808569..9808636 score=1.07711240079086
ExonExpressionAdditive AT2G23010.tu16 9809586..9809691 score=-0.0590254549363355
ExonExpressionAdditive AT2G23010.tu8 9807520..9807560 score=-0.826336025719625
ExonExpressionAdditive AT2G23030.tu2 9811281..9811319 score=-0.181387384230147
ExonExpressionAdditive AT2G23030.tu3 9811433..9811500 score=-0.929677074280675
ExonExpressionAdditive AT2G23030.tu4 9812470..9812507 score=1.5094037976672
ExonExpressionAdditive AT2G23030.tu5 9812664..9812696 score=-0.341729728107144
ExonExpressionAdditive AT2G23030.tu6 9812841..9812875 score=0.250291942083874
ExonExpressionAdditive AT2G23030.tu8 9813396..9813428 score=-0.71732243420287
ExonExpressionAdditive AT2G23030.tu9 9813565..9813713 score=0.815759924517503
ExonExpressionAdditive AT2G23050.tu2 9818012..9818047 score=-0.594517543499964
ExonExpressionAdditive AT2G23060.tu3 9820898..9821032 score=-0.266574467542111
ExonExpressionAdditive AT2G23060.tu5 9821589..9821728 score=-0.277775856183697
ExonExpressionAdditive AT2G23070.tu1 9831059..9831275 score=-0.0100916116107104
ExonExpressionAdditive AT2G23070.tu10 9833633..9833935 score=0.0488755523236751
ExonExpressionAdditive AT2G23070.tu4 9831744..9831777 score=-0.328828995222729
ExonExpressionAdditive AT2G23070.tu6 9832163..9832200 score=0.0859963411814731
ExonExpressionAdditive AT2G23070.tu7 9832455..9832562 score=0.215379840543482
ExonExpressionAdditive AT2G23070.tu8 9832843..9832955 score=-0.197570637088794
ExonExpressionAdditive AT2G23080.tu1 9834196..9834342 score=-0.82749263577942
ExonExpressionAdditive AT2G23080.tu5 9835452..9835490 score=-0.692286387247862
ExonExpressionAdditive AT2G23080.tu7 9835845..9835880 score=0.371559330751903
ExonExpressionAdditive AT2G23090.tu3 9837316..9837432 score=0.484159930496538
ExonExpressionAdditive AT2G23093.tu1 9839194..9839431 score=0.176568722211644
ExonExpressionAdditive AT2G23093.tu2 9839642..9839742 score=0.262568189177576
ExonExpressionAdditive AT2G23093.tu3 9839849..9839880 score=-1.12710290834552
ExonExpressionAdditive AT2G23093.tu4 9840102..9840335 score=0.338496116787524
ExonExpressionAdditive AT2G23093.tu6 9840728..9840873 score=0.798919597336965
ExonExpressionAdditive AT2G23093.tu8 9841208..9841243 score=-0.191720733978586
ExonExpressionAdditive AT2G23096.tu1 9841872..9841908 score=0.273298439870587
ExonExpressionAdditive AT2G23096.tu4 9842414..9842450 score=0.424688759286414
ExonExpressionAdditive AT2G23096.tu6 9842813..9842848 score=0.635673283709752
ExonExpressionAdditive AT2G23096.tu7 9843022..9843056 score=-0.400672662616907
ExonExpressionAdditive AT2G23096.tu8 9843235..9843272 score=-0.0344325608558225
ExonExpressionAdditive AT2G23140.tu2 9855250..9855317 score=0.468850272784286
ExonExpressionAdditive AT2G23140.tu3 9855587..9855764 score=-0.200561348266198
ExonExpressionAdditive AT2G23150.tu1 9863283..9863599 score=0.134539820893524
ExonExpressionAdditive AT2G23150.tu3 9864566..9864638 score=0.340282401291461
ExonExpressionAdditive AT2G23170.tu3 9873386..9873598 score=0.42291643902059
ExonExpressionAdditive AT2G23230.tu1 9899799..9899934 score=0.223770429790505
ExonExpressionAdditive AT2G23230.tu2 9900181..9900325 score=-0.452185988818252
ExonExpressionAdditive AT2G23230.tu4 9900970..9901074 score=0.376367801807
ExonExpressionAdditive AT2G23230.tu6 9901841..9902030 score=0.0648483464382173
ExonExpressionAdditive AT2G23230.tu7 9902171..9902396 score=-0.0551125222052886
ExonExpressionAdditive AT2G23310.tu2 9925685..9925792 score=0.523073833720118
ExonExpressionAdditive AT2G23350.tu1 9950130..9950526 score=0.41331436065319
ExonExpressionAdditive AT2G23350.tu2 9950802..9950833 score=-0.511697678163509
ExonExpressionAdditive AT2G23350.tu6 9952107..9952179 score=-0.291910291554664
ExonExpressionAdditive AT2G23350.tu7 9952348..9952459 score=0.3555153206693
ExonExpressionAdditive AT2G23350.tu8 9952623..9952732 score=-0.308342355747915
ExonExpressionAdditive AT2G23350.tu9 9952872..9953237 score=-0.621020938781915
ExonExpressionAdditive AT2G23360.tu5 9959329..9959849 score=0.0167507557894194
ExonExpressionAdditive AT2G23370.tu11 9962027..9962097 score=0.284952719817517
ExonExpressionAdditive AT2G23370.tu2 9960396..9960469 score=1.62675243547696
ExonExpressionAdditive AT2G23370.tu3 9960577..9960613 score=-0.278777468657912
ExonExpressionAdditive AT2G23370.tu4 9960789..9960829 score=-0.282220775168594
ExonExpressionAdditive AT2G23370.tu5 9960936..9960971 score=-1.21311085602270
ExonExpressionAdditive AT2G23370.tu6 9961147..9961184 score=-0.392868781280381
ExonExpressionAdditive AT2G23380.tu10 9965484..9965556 score=0.537744233293195
ExonExpressionAdditive AT2G23380.tu11 9965720..9965901 score=-0.139973701065778
ExonExpressionAdditive AT2G23380.tu12 9966048..9966120 score=1.07345345766809
ExonExpressionAdditive AT2G23380.tu13 9966300..9966333 score=0.343472217329096
ExonExpressionAdditive AT2G23380.tu15 9966607..9966712 score=0.276040520127942
ExonExpressionAdditive AT2G23380.tu17 9967007..9967369 score=0.321138156100912
ExonExpressionAdditive AT2G23380.tu3 9963305..9963421 score=0.673146285485267
ExonExpressionAdditive AT2G23380.tu4 9963598..9963710 score=-0.398056352768545
ExonExpressionAdditive AT2G23380.tu5 9963861..9963897 score=-0.289364946793407
ExonExpressionAdditive AT2G23380.tu6 9964149..9964224 score=0.148812259856288
ExonExpressionAdditive AT2G23390.tu1 9967453..9967624 score=0.0743475057612215
ExonExpressionAdditive AT2G23390.tu11 9970522..9970661 score=0.660364492189654
ExonExpressionAdditive AT2G23390.tu2 9967809..9967876 score=0.201040652099583
ExonExpressionAdditive AT2G23390.tu3 9968095..9968249 score=0.164698221637903
ExonExpressionAdditive AT2G23390.tu7 9969169..9969207 score=-0.226185648170277
ExonExpressionAdditive AT2G23390.tu8 9969573..9969715 score=-0.5640183514302
ExonExpressionAdditive AT2G23390.tu9 9969897..9969964 score=0.0202817726259026
ExonExpressionAdditive AT2G23420.tu1 9978817..9978966 score=0.466261854919417
ExonExpressionAdditive AT2G23420.tu10 9980873..9981017 score=0.142158709261702
ExonExpressionAdditive AT2G23420.tu11 9981131..9981200 score=0.580909768110027
ExonExpressionAdditive AT2G23420.tu12 9981365..9981401 score=-0.567809667894175
ExonExpressionAdditive AT2G23420.tu13 9981534..9981606 score=-0.132526275742374
ExonExpressionAdditive AT2G23420.tu14 9981711..9981748 score=-1.28911737483826
ExonExpressionAdditive AT2G23420.tu15 9981919..9982059 score=0.292709346629127
ExonExpressionAdditive AT2G23420.tu3 9979391..9979462 score=0.343597155891138
ExonExpressionAdditive AT2G23420.tu4 9979641..9979678 score=0.0989439820888594
ExonExpressionAdditive AT2G23420.tu6 9979962..9980003 score=-1.17734856126563
ExonExpressionAdditive AT2G23420.tu7 9980299..9980330 score=0.297722157699014
ExonExpressionAdditive AT2G23430.tu2 9984401..9984464 score=0.380647504512485
ExonExpressionAdditive AT2G23450.tu2 9997369..9997403 score=-1.30452774071216
ExonExpressionAdditive AT2G23460.tu2 10003931..10004153 score=0.70501878325604
ExonExpressionAdditive AT2G23460.tu3 10004274..10004384 score=0.0359798832323863
ExonExpressionAdditive AT2G23460.tu4 10004532..10004677 score=-0.215332066154894
ExonExpressionAdditive AT2G23460.tu5 10004854..10005072 score=0.388657334903905
ExonExpressionAdditive AT2G23460.tu6 10005220..10005326 score=-0.273884960295055
ExonExpressionAdditive AT2G23460.tu7 10005480..10005960 score=-0.314325892252794
ExonExpressionAdditive AT2G23470.tu1 10006218..10006401 score=0.577081800904158
ExonExpressionAdditive AT2G23470.tu2 10006507..10006543 score=-0.559788873196649
ExonExpressionAdditive AT2G23470.tu3 10006655..10006770 score=-0.576646935553308
ExonExpressionAdditive AT2G23470.tu4 10006881..10006919 score=-0.952626730327782
ExonExpressionAdditive AT2G23470.tu5 10007074..10007147 score=-0.760321239978042
ExonExpressionAdditive AT2G23470.tu6 10007255..10007292 score=0.77327352612276
ExonExpressionAdditive AT2G23470.tu8 10007571..10007681 score=-0.23809735837552
ExonExpressionAdditive AT2G23470.tu9 10007794..10007898 score=0.299481816434936
ExonExpressionAdditive AT2G23510.tu2 10019377..10019562 score=0.251394131202218
ExonExpressionAdditive AT2G23520.tu3 10023609..10023938 score=0.0271469106353779
ExonExpressionAdditive AT2G23530.tu2 10028809..10028845 score=0.727320747031277
ExonExpressionAdditive AT2G23530.tu3 10028991..10029026 score=0.578733499171289
ExonExpressionAdditive AT2G23530.tu4 10029173..10029354 score=-0.239190182188458
ExonExpressionAdditive AT2G23530.tu5 10029620..10029903 score=-0.113641138073160
ExonExpressionAdditive AT2G23540.tu1 10031421..10031723 score=-1.14541205423886
ExonExpressionAdditive AT2G23540.tu2 10031961..10032035 score=-0.693317459714453
ExonExpressionAdditive AT2G23540.tu3 10032215..10032396 score=1.45367713599511
ExonExpressionAdditive AT2G23540.tu4 10032539..10032749 score=0.308618935758139
ExonExpressionAdditive AT2G23540.tu5 10032924..10033248 score=-0.13496751768141
ExonExpressionAdditive AT2G23550.tu2 10035339..10035379 score=0.0546177085526596
ExonExpressionAdditive AT2G23550.tu3 10035523..10035559 score=-0.561024255342104
ExonExpressionAdditive AT2G23550.tu4 10035630..10035667 score=-0.117679759431814
ExonExpressionAdditive AT2G23550.tu5 10035780..10035818 score=0.336985845431848
ExonExpressionAdditive AT2G23590.tu2 10042081..10042119 score=1.09534738171464
ExonExpressionAdditive AT2G23600.tu2 10049781..10049853 score=-0.237725276110752
ExonExpressionAdditive AT2G23610.tu2 10051955..10051989 score=-0.441350851674535
ExonExpressionAdditive AT2G23620.tu2 10055405..10055483 score=-1.73880832041501
ExonExpressionAdditive AT2G23630.tu1 10059678..10059853 score=-0.309488448055499
ExonExpressionAdditive AT2G23630.tu3 10060262..10060555 score=0.580806378931591
ExonExpressionAdditive AT2G23630.tu6 10061375..10061550 score=0.446501959019554
ExonExpressionAdditive AT2G23640.tu4 10066018..10066094 score=-0.0771242019421738
ExonExpressionAdditive AT2G23660.tu3 10068824..10068860 score=0.283675893449775
ExonExpressionAdditive AT2G23700.tu1 10083450..10083970 score=-0.432213596223431
ExonExpressionAdditive AT2G23700.tu10 10086504..10086540 score=-0.16122622244969
ExonExpressionAdditive AT2G23700.tu11 10086888..10087285 score=0.244229072503522
ExonExpressionAdditive AT2G23700.tu2 10084117..10084185 score=1.23322255096945
ExonExpressionAdditive AT2G23700.tu3 10084319..10084355 score=-0.0342983597378437
ExonExpressionAdditive AT2G23700.tu6 10084848..10085179 score=0.0698592771123535
ExonExpressionAdditive AT2G23700.tu8 10086103..10086175 score=-0.356178742567865
ExonExpressionAdditive AT2G23740.tu1 10104641..10104837 score=0.504755895466818
ExonExpressionAdditive AT2G23740.tu2 10105225..10105479 score=0.973973381815935
ExonExpressionAdditive AT2G23740.tu3 10105657..10105869 score=-0.286569857330622
ExonExpressionAdditive AT2G23740.tu4 10106010..10106044 score=-0.328735065326934
ExonExpressionAdditive AT2G23740.tu5 10106184..10106253 score=0.747495735866372
ExonExpressionAdditive AT2G23740.tu7 10109116..10109258 score=0.125179133834636
ExonExpressionAdditive AT2G23740.tu8 10109411..10109448 score=-0.187588463136792
ExonExpressionAdditive AT2G23740.tu9 10109601..10109679 score=-0.128113266175341
ExonExpressionAdditive AT2G23760.tu1 10114848..10115321 score=1.06144847601506
ExonExpressionAdditive AT2G23780.tu2 10131563..10131674 score=0.431063254361354
ExonExpressionAdditive AT2G23820.tu2 10148801..10148875 score=-0.36265627169648
ExonExpressionAdditive AT2G23820.tu4 10149119..10149189 score=-0.455224186098194
ExonExpressionAdditive AT2G23820.tu5 10149366..10149435 score=-0.405721648950182
ExonExpressionAdditive AT2G23820.tu8 10149729..10149945 score=0.205455137014407
ExonExpressionAdditive AT2G23840.tu2 10161311..10161346 score=0.159989678730890
ExonExpressionAdditive AT2G23840.tu5 10161832..10161873 score=0.139287887341317
ExonExpressionAdditive AT2G23890.tu1 10177670..10177745 score=0.383562408573009
ExonExpressionAdditive AT2G23890.tu10 10179814..10179852 score=-0.987760348720534
ExonExpressionAdditive AT2G23890.tu12 10180236..10180528 score=0.391832850366812
ExonExpressionAdditive AT2G23890.tu13 10180713..10180920 score=0.333409973465319
ExonExpressionAdditive AT2G23890.tu2 10177962..10178065 score=-0.280771059601419
ExonExpressionAdditive AT2G23890.tu4 10178446..10178518 score=-0.230311668610226
ExonExpressionAdditive AT2G23890.tu6 10178845..10178956 score=0.284911286726691
ExonExpressionAdditive AT2G23890.tu7 10179102..10179177 score=-0.156762417514917
ExonExpressionAdditive AT2G23890.tu9 10179612..10179680 score=-0.205672619830826
ExonExpressionAdditive AT2G23900.tu3 10182260..10182296 score=0.231289089886254
ExonExpressionAdditive AT2G23900.tu4 10182539..10182648 score=-0.355247914722648
ExonExpressionAdditive AT2G23910.tu1 10184956..10185065 score=0.369039607253812
ExonExpressionAdditive AT2G23910.tu3 10185643..10185711 score=-0.89240216073426
ExonExpressionAdditive AT2G23910.tu4 10186271..10186347 score=0.506779118838529
ExonExpressionAdditive AT2G23910.tu5 10186500..10186612 score=-0.930632535534841
ExonExpressionAdditive AT2G23910.tu6 10186802..10187104 score=1.40598031188969
ExonExpressionAdditive AT2G23930.tu1 10189337..10189373 score=0.518567678271078
ExonExpressionAdditive AT2G23930.tu4 10189848..10189922 score=-0.957015719398434
ExonExpressionAdditive AT2G23940.tu2 10191454..10191560 score=0.898020703215061
ExonExpressionAdditive AT2G23940.tu4 10191936..10191970 score=0.421314880427851
ExonExpressionAdditive AT2G23950.tu1 10194412..10194592 score=-0.429459239948032
ExonExpressionAdditive AT2G23950.tu11 10196969..10197294 score=0.282773429830463
ExonExpressionAdditive AT2G23950.tu2 10194725..10195085 score=-0.292854116591354
ExonExpressionAdditive AT2G23950.tu3 10195196..10195451 score=-0.146559355011590
ExonExpressionAdditive AT2G23950.tu4 10195634..10195707 score=0.303776465160612
ExonExpressionAdditive AT2G23950.tu8 10196341..10196376 score=0.543784950173576
ExonExpressionAdditive AT2G23980.tu4 10209744..10209957 score=-1.14659061051173
ExonExpressionAdditive AT2G23980.tu5 10210064..10210243 score=-0.149038302474252
ExonExpressionAdditive AT2G23980.tu7 10211030..10211067 score=0.62675583826383
ExonExpressionAdditive AT2G23990.tu4 10214888..10214962 score=0.790425226871577
ExonExpressionAdditive AT2G24000.tu1 10216669..10216736 score=-0.73141870898356
ExonExpressionAdditive AT2G24000.tu3 10219076..10219112 score=0.626243732406532
ExonExpressionAdditive AT2G24000.tu7 10220682..10220714 score=0.833915710359456
ExonExpressionAdditive AT2G24000.tu8 10220873..10221097 score=-0.1755943630057
ExonExpressionAdditive AT2G24010.tu1 10221818..10221854 score=-0.278742973998298
ExonExpressionAdditive AT2G24010.tu3 10223203..10223236 score=-0.155465007620532
ExonExpressionAdditive AT2G24010.tu7 10224302..10224340 score=0.282586123105383
ExonExpressionAdditive AT2G24010.tu8 10224499..10224571 score=0.00563785403865635
ExonExpressionAdditive AT2G24030.tu5 10229015..10229082 score=-0.186835404414990
ExonExpressionAdditive AT2G24050.tu2 10233763..10234258 score=-0.441634606368243
ExonExpressionAdditive AT2G24050.tu4 10234550..10234628 score=-0.46826602380526
ExonExpressionAdditive AT2G24050.tu5 10234741..10234811 score=-0.505322401611918
ExonExpressionAdditive AT2G24050.tu6 10234956..10235023 score=0.837980827942555
ExonExpressionAdditive AT2G24050.tu7 10235132..10235163 score=0.383141385284552
ExonExpressionAdditive AT2G24050.tu8 10235462..10235639 score=-0.0729393366807822
ExonExpressionAdditive AT2G24060.tu7 10237861..10237897 score=0.281335276828385
ExonExpressionAdditive AT2G24070.tu3 10239117..10239257 score=-0.20773925761609
ExonExpressionAdditive AT2G24070.tu4 10239432..10239467 score=0.0958855563915319
ExonExpressionAdditive AT2G24070.tu5 10239650..10239687 score=0.0480855828943263
ExonExpressionAdditive AT2G24070.tu7 10241148..10241342 score=0.0272410267291142
ExonExpressionAdditive AT2G24070.tu8 10242391..10242462 score=0.831259109846186
ExonExpressionAdditive AT2G24090.tu2 10249714..10249752 score=0.247003498137988
ExonExpressionAdditive AT2G24100.tu1 10252052..10252091 score=-0.886148394314407
ExonExpressionAdditive AT2G24100.tu2 10252209..10252395 score=1.42054994767438
ExonExpressionAdditive AT2G24100.tu4 10252789..10252823 score=-1.19071826376347
ExonExpressionAdditive AT2G24100.tu5 10252964..10253191 score=0.138147198860666
ExonExpressionAdditive AT2G24120.tu10 10257838..10257872 score=-0.135566218027398
ExonExpressionAdditive AT2G24120.tu14 10258676..10259005 score=-0.0424384318719088
ExonExpressionAdditive AT2G24120.tu15 10259191..10259227 score=-0.82189601098872
ExonExpressionAdditive AT2G24120.tu16 10259471..10259546 score=-0.870710646029839
ExonExpressionAdditive AT2G24120.tu17 10259684..10259720 score=-1.46979888456317
ExonExpressionAdditive AT2G24120.tu2 10256022..10256535 score=0.192876785968503
ExonExpressionAdditive AT2G24120.tu20 10260300..10260374 score=-0.200277970559392
ExonExpressionAdditive AT2G24120.tu21 10260519..10260630 score=-1.06815775393418
ExonExpressionAdditive AT2G24120.tu3 10256907..10256944 score=-0.653054912525373
ExonExpressionAdditive AT2G24120.tu4 10256980..10257031 score=1.73808978904022
ExonExpressionAdditive AT2G24120.tu5 10257070..10257143 score=0.658037908130507
ExonExpressionAdditive AT2G24120.tu6 10257179..10257215 score=2.25870042073706
ExonExpressionAdditive AT2G24120.tu8 10257436..10257474 score=-0.126632761184886
ExonExpressionAdditive AT2G24130.tu1 10265242..10265274 score=-0.743266845834752
ExonExpressionAdditive AT2G24130.tu3 10267915..10268241 score=-0.481945135029096
ExonExpressionAdditive AT2G24140.tu1 10269718..10269822 score=0.219391112895845
ExonExpressionAdditive AT2G24150.tu3 10274037..10274071 score=-0.268663320683591
ExonExpressionAdditive AT2G24150.tu4 10274227..10274435 score=0.0825979664009577
ExonExpressionAdditive AT2G24170.tu3 10282977..10283009 score=0.132884693039948
ExonExpressionAdditive AT2G24170.tu4 10283201..10283234 score=-0.264828409520608
ExonExpressionAdditive AT2G24170.tu6 10283919..10283953 score=1.22261831938200
ExonExpressionAdditive AT2G24190.tu2 10291276..10291374 score=-0.292413078129703
ExonExpressionAdditive AT2G24190.tu6 10292001..10292041 score=-0.236358521865334
ExonExpressionAdditive AT2G24200.tu1 10293910..10294200 score=0.119907804789148
ExonExpressionAdditive AT2G24200.tu10 10296516..10296587 score=0.307786658363112
ExonExpressionAdditive AT2G24200.tu2 10294361..10294502 score=0.455021183219613
ExonExpressionAdditive AT2G24200.tu5 10294932..10295008 score=0.0746561796069236
ExonExpressionAdditive AT2G24200.tu7 10295396..10295531 score=-0.672387248432239
ExonExpressionAdditive AT2G24200.tu8 10295749..10295821 score=-1.61054429835099
ExonExpressionAdditive AT2G24210.tu1 10301412..10301553 score=-0.0457877768291823
ExonExpressionAdditive AT2G24210.tu2 10301783..10301935 score=0.347554561281439
ExonExpressionAdditive AT2G24210.tu4 10302916..10303023 score=-0.655306148474344
ExonExpressionAdditive AT2G24210.tu6 10303699..10303840 score=0.737882772956356
ExonExpressionAdditive AT2G24210.tu7 10304228..10304449 score=0.0668709377972744
ExonExpressionAdditive AT2G24255.tu1 10322603..10322846 score=-0.298817863240215
ExonExpressionAdditive AT2G24255.tu3 10324297..10324403 score=-0.808582405580529
ExonExpressionAdditive AT2G24260.tu5 10328803..10328874 score=0.269932119632777
ExonExpressionAdditive AT2G24260.tu6 10328988..10329165 score=-0.0795335245521197
ExonExpressionAdditive AT2G24270.tu1 10334154..10334486 score=-1.04290095048283
ExonExpressionAdditive AT2G24270.tu4 10335272..10335373 score=-0.819290400910405
ExonExpressionAdditive AT2G24270.tu5 10335519..10335591 score=-0.300263804451883
ExonExpressionAdditive AT2G24270.tu6 10335735..10335770 score=-0.317047737167946
ExonExpressionAdditive AT2G24270.tu7 10335918..10335994 score=-1.70180448017073
ExonExpressionAdditive AT2G24270.tu9 10336565..10336672 score=2.73046324924512
ExonExpressionAdditive AT2G24280.tu10 10343880..10344104 score=-0.938023828078774
ExonExpressionAdditive AT2G24280.tu2 10342174..10342246 score=-0.11092736606918
ExonExpressionAdditive AT2G24280.tu3 10342439..10342546 score=-1.76442973554976
ExonExpressionAdditive AT2G24280.tu5 10342870..10342909 score=-0.0764446608852096
ExonExpressionAdditive AT2G24280.tu6 10343058..10343093 score=-1.62150461473877
ExonExpressionAdditive AT2G24280.tu7 10343347..10343449 score=-1.31455425811454
ExonExpressionAdditive AT2G24300.tu2 10348004..10348040 score=-0.210713989849965
ExonExpressionAdditive AT2G24300.tu7 10348698..10349137 score=-0.569993561989142
ExonExpressionAdditive AT2G24300.tu8 10349318..10349388 score=0.950506496549716
ExonExpressionAdditive AT2G24300.tu9 10349534..10349710 score=0.190027518151984
ExonExpressionAdditive AT2G24330.tu3 10355940..10355985 score=-0.342627886487375
ExonExpressionAdditive AT2G24340.tu2 10362794..10362900 score=0.0213668051234584
ExonExpressionAdditive AT2G24340.tu4 10363428..10363573 score=0.243061829953125
ExonExpressionAdditive AT2G24340.tu5 10365580..10365650 score=-0.90159035544828
ExonExpressionAdditive AT2G24350.tu1 10368197..10368370 score=-0.446431929320001
ExonExpressionAdditive AT2G24350.tu11 10371245..10371471 score=0.267793216873978
ExonExpressionAdditive AT2G24350.tu2 10368904..10368974 score=-0.179169976771457
ExonExpressionAdditive AT2G24350.tu3 10369182..10369215 score=-0.526038536332604
ExonExpressionAdditive AT2G24350.tu4 10369357..10369543 score=0.503477168041465
ExonExpressionAdditive AT2G24350.tu6 10369842..10370247 score=0.232215448695072
ExonExpressionAdditive AT2G24350.tu7 10370421..10370452 score=-0.301677484661982
ExonExpressionAdditive AT2G24360.tu1 10371622..10372096 score=0.0252684564339058
ExonExpressionAdditive AT2G24360.tu3 10373673..10373811 score=0.40957365313161
ExonExpressionAdditive AT2G24370.tu10 10379999..10380114 score=-0.166484905395419
ExonExpressionAdditive AT2G24370.tu5 10378702..10378887 score=-0.129465702955601
ExonExpressionAdditive AT2G24370.tu6 10379061..10379137 score=0.402262565971551
ExonExpressionAdditive AT2G24370.tu7 10379281..10379418 score=-0.115517783519832
ExonExpressionAdditive AT2G24370.tu8 10379545..10379583 score=-0.0471112520372306
ExonExpressionAdditive AT2G24370.tu9 10379768..10379803 score=0.454286041585609
ExonExpressionAdditive AT2G24390.tu2 10380849..10380958 score=0.361352349898244
ExonExpressionAdditive AT2G24390.tu5 10381237..10381274 score=-1.00786449278991
ExonExpressionAdditive AT2G24395.tu2 10382838..10382878 score=-0.00767180292767312
ExonExpressionAdditive AT2G24420.tu10 10388786..10388858 score=0.381864797704039
ExonExpressionAdditive AT2G24420.tu11 10388999..10389072 score=0.295250740012411
ExonExpressionAdditive AT2G24420.tu12 10389250..10389288 score=0.326634854150815
ExonExpressionAdditive AT2G24420.tu14 10389647..10389718 score=-0.268568708620346
ExonExpressionAdditive AT2G24420.tu17 10390269..10390442 score=-0.372312185798302
ExonExpressionAdditive AT2G24420.tu2 10387116..10387370 score=0.694949544683798
ExonExpressionAdditive AT2G24420.tu3 10387516..10387550 score=-1.04977519248531
ExonExpressionAdditive AT2G24420.tu4 10387732..10387769 score=-1.35160388276519
ExonExpressionAdditive AT2G24420.tu7 10388277..10388313 score=-0.448366216271382
ExonExpressionAdditive AT2G24430.tu3 10393301..10393445 score=0.349290152327703
ExonExpressionAdditive AT2G24490.tu10 10407424..10407525 score=0.92456153213265
ExonExpressionAdditive AT2G24490.tu2 10405933..10405967 score=0.213915242519336
ExonExpressionAdditive AT2G24490.tu4 10406277..10406314 score=-0.369845098129638
ExonExpressionAdditive AT2G24490.tu5 10406454..10406487 score=-0.279556407390564
ExonExpressionAdditive AT2G24490.tu9 10407167..10407203 score=-1.65257917693267
ExonExpressionAdditive AT2G24500.tu1 10408165..10408384 score=-0.067390311850703
ExonExpressionAdditive AT2G24500.tu2 10408607..10408756 score=-0.281528798427704
ExonExpressionAdditive AT2G24500.tu5 10409851..10410001 score=1.31497217835056
ExonExpressionAdditive AT2G24520.tu1 10422527..10422665 score=0.763321880916661
ExonExpressionAdditive AT2G24520.tu10 10425666..10425702 score=0.791302627817448
ExonExpressionAdditive AT2G24520.tu11 10425810..10425919 score=-0.834474099805739
ExonExpressionAdditive AT2G24520.tu12 10426062..10426208 score=0.222900620081309
ExonExpressionAdditive AT2G24520.tu13 10426358..10426464 score=0.588641870314292
ExonExpressionAdditive AT2G24520.tu2 10422827..10422975 score=0.290527498594332
ExonExpressionAdditive AT2G24520.tu5 10424513..10424590 score=0.506147379078991
ExonExpressionAdditive AT2G24520.tu6 10424699..10424839 score=0.631915786752031
ExonExpressionAdditive AT2G24520.tu7 10425060..10425171 score=-0.330050760212752
ExonExpressionAdditive AT2G24560.tu3 10439892..10439964 score=0.219655001894771
ExonExpressionAdditive AT2G24570.tu2 10445034..10445072 score=-0.802589210416766
ExonExpressionAdditive AT2G24590.tu4 10457290..10457498 score=-0.145508859731101
ExonExpressionAdditive AT2G24590.tu5 10457684..10457720 score=0.358907083788295
ExonExpressionAdditive AT2G24600.tu2 10459218..10459325 score=0.352059763439331
ExonExpressionAdditive AT2G24600.tu4 10459514..10459781 score=-0.737441649744021
ExonExpressionAdditive AT2G24600.tu6 10459992..10460412 score=0.484519039590187
ExonExpressionAdditive AT2G24610.tu2 10464443..10464879 score=0.0253446464732985
ExonExpressionAdditive AT2G24610.tu3 10465170..10465311 score=-0.753055847067356
ExonExpressionAdditive AT2G24610.tu4 10465785..10466031 score=0.169733699898113
ExonExpressionAdditive AT2G24610.tu5 10466174..10466208 score=-0.937359903680365
ExonExpressionAdditive AT2G24610.tu6 10466358..10466542 score=0.0787863761134127
ExonExpressionAdditive AT2G24630.tu3 10479617..10479725 score=1.47395905395703
ExonExpressionAdditive AT2G24630.tu4 10479944..10480188 score=-0.450314703133659
ExonExpressionAdditive AT2G24640.tu10 10485684..10485789 score=0.282700219618091
ExonExpressionAdditive AT2G24640.tu11 10486187..10486436 score=-0.0437155038904605
ExonExpressionAdditive AT2G24640.tu3 10483623..10483730 score=-0.00660993741370937
ExonExpressionAdditive AT2G24640.tu5 10484089..10484160 score=0.104639549136752
ExonExpressionAdditive AT2G24640.tu6 10484848..10484882 score=0.477553582295353
ExonExpressionAdditive AT2G24640.tu7 10485052..10485131 score=0.0153575233810672
ExonExpressionAdditive AT2G24650.tu10 10492722..10493115 score=-0.387426309000043
ExonExpressionAdditive AT2G24650.tu11 10493260..10493653 score=0.723482247037227
ExonExpressionAdditive AT2G24650.tu13 10494262..10494448 score=-0.792881161242276
ExonExpressionAdditive AT2G24650.tu14 10494590..10494626 score=-0.580475430275347
ExonExpressionAdditive AT2G24650.tu2 10488159..10488559 score=-2.35517640789203
ExonExpressionAdditive AT2G24650.tu6 10490668..10490765 score=1.21313956125331
ExonExpressionAdditive AT2G24650.tu7 10490978..10491260 score=1.28403312785423
ExonExpressionAdditive AT2G24650.tu8 10491711..10491968 score=-0.135131115542784
ExonExpressionAdditive AT2G24650.tu9 10492307..10492554 score=0.336198764841608
ExonExpressionAdditive AT2G24680.tu1 10500978..10501123 score=0.714946721323129
ExonExpressionAdditive AT2G24680.tu10 10505138..10505346 score=0.897357969995111
ExonExpressionAdditive AT2G24680.tu2 10501402..10501730 score=-0.463819506884807
ExonExpressionAdditive AT2G24680.tu3 10501953..10502252 score=0.0924109835339557
ExonExpressionAdditive AT2G24680.tu4 10502404..10502672 score=-0.0289021624459144
ExonExpressionAdditive AT2G24680.tu8 10503733..10503805 score=-1.70881349758308
ExonExpressionAdditive AT2G24690.tu1 10506637..10506854 score=-0.72402369635768
ExonExpressionAdditive AT2G24690.tu2 10506968..10507114 score=0.206427045039091
ExonExpressionAdditive AT2G24690.tu3 10507333..10507369 score=-0.599725923569255
ExonExpressionAdditive AT2G24690.tu4 10507519..10507694 score=0.129438167095651
ExonExpressionAdditive AT2G24690.tu7 10509016..10509392 score=0.85741848255492
ExonExpressionAdditive AT2G24700.tu1 10520104..10520329 score=0.0743001418139636
ExonExpressionAdditive AT2G24700.tu2 10520487..10520670 score=-0.535875559163687
ExonExpressionAdditive AT2G24700.tu3 10520874..10520982 score=-0.296486217666159
ExonExpressionAdditive AT2G24700.tu4 10521208..10521246 score=-0.430528898017194
ExonExpressionAdditive AT2G24700.tu5 10521440..10521592 score=0.261787348542424
ExonExpressionAdditive AT2G24700.tu6 10521743..10521784 score=0.568478619131284
ExonExpressionAdditive AT2G24700.tu7 10521946..10522197 score=0.281748214367724
ExonExpressionAdditive AT2G24700.tu8 10522353..10522437 score=0.307851500344079
ExonExpressionAdditive AT2G24710.tu1 10523964..10524251 score=0.200797255313717
ExonExpressionAdditive AT2G24710.tu2 10524471..10524798 score=-0.150054223109313
ExonExpressionAdditive AT2G24710.tu3 10524970..10525184 score=-0.608882385989286
ExonExpressionAdditive AT2G24710.tu5 10527371..10527554 score=-0.581838572514743
ExonExpressionAdditive AT2G24720.tu2 10530893..10531110 score=0.248945326460512
ExonExpressionAdditive AT2G24720.tu4 10532666..10532776 score=0.301216042724531
ExonExpressionAdditive AT2G24765.tu1 10569932..10569968 score=0.614246496638887
ExonExpressionAdditive AT2G24765.tu5 10571049..10571116 score=0.175469299769706
ExonExpressionAdditive AT2G24765.tu8 10571800..10571838 score=-0.00111768766804451
ExonExpressionAdditive AT2G24800.tu1 10578468..10578730 score=-0.618049675659605
ExonExpressionAdditive AT2G24800.tu2 10578842..10578976 score=-0.934187008480952
ExonExpressionAdditive AT2G24800.tu4 10579447..10579630 score=0.980918399408977
ExonExpressionAdditive AT2G24810.tu3 10581374..10581407 score=-0.631926443336213
ExonExpressionAdditive AT2G24820.tu1 10582067..10582459 score=0.304007624156519
ExonExpressionAdditive AT2G24820.tu2 10582607..10582681 score=-0.83214980552284
ExonExpressionAdditive AT2G24830.tu2 10585251..10585285 score=0.677251379977769
ExonExpressionAdditive AT2G24830.tu3 10585608..10585858 score=-0.381951637751977
ExonExpressionAdditive AT2G24830.tu4 10586117..10586264 score=-0.213184782920302
ExonExpressionAdditive AT2G24850.tu1 10590033..10590274 score=0.567679072466123
ExonExpressionAdditive AT2G24850.tu3 10590762..10590801 score=-0.478333383683185
ExonExpressionAdditive AT2G24850.tu5 10591176..10591282 score=0.302013093841167
ExonExpressionAdditive AT2G24850.tu7 10591964..10592216 score=-0.462137754318675
ExonExpressionAdditive AT2G24860.tu2 10594427..10594495 score=0.0742301975141447
ExonExpressionAdditive AT2G24860.tu3 10595198..10595271 score=-0.758466286687917
ExonExpressionAdditive AT2G24950.tu1 10620268..10620307 score=-0.545308465637168
ExonExpressionAdditive AT2G24950.tu3 10620746..10620873 score=0.113765966333758
ExonExpressionAdditive AT2G24950.tu6 10621542..10621650 score=0.355641766456551
ExonExpressionAdditive AT2G24960.tu1 10624350..10624629 score=-0.995725942671408
ExonExpressionAdditive AT2G24960.tu2 10624747..10624821 score=0.513380886773545
ExonExpressionAdditive AT2G24960.tu3 10624994..10625209 score=0.426455300409468
ExonExpressionAdditive AT2G24960.tu5 10626145..10626466 score=0.939695943674268
ExonExpressionAdditive AT2G24960.tu6 10626604..10627070 score=-0.375985008773415
ExonExpressionAdditive AT2G24970.tu3 10627742..10627813 score=0.602095186171199
ExonExpressionAdditive AT2G24970.tu4 10628061..10628098 score=-0.439267215556012
ExonExpressionAdditive AT2G24970.tu5 10628209..10628280 score=-0.305184412046789
ExonExpressionAdditive AT2G25000.tu1 10636850..10636918 score=0.411655760448478
ExonExpressionAdditive AT2G25000.tu4 10637699..10637764 score=0.29079228830034
ExonExpressionAdditive AT2G25010.tu1 10638612..10638827 score=-0.0623242484857042
ExonExpressionAdditive AT2G25010.tu3 10639692..10639796 score=0.446295324212685
ExonExpressionAdditive AT2G25010.tu5 10640442..10640691 score=-0.414712117754117
ExonExpressionAdditive AT2G25070.tu10 10672939..10672985 score=0.759867356786553
ExonExpressionAdditive AT2G25070.tu5 10671350..10671520 score=0.150786828529406
ExonExpressionAdditive AT2G25070.tu6 10671670..10671742 score=-0.114137810924371
ExonExpressionAdditive AT2G25070.tu7 10671922..10671997 score=0.108433763658667
ExonExpressionAdditive AT2G25080.tu2 10675795..10675834 score=-0.106267842277835
ExonExpressionAdditive AT2G25080.tu3 10675944..10675985 score=-0.412179396363906
ExonExpressionAdditive AT2G25080.tu4 10676473..10676510 score=-0.121801246328971
ExonExpressionAdditive AT2G25080.tu5 10676619..10676763 score=0.0759721972022087
ExonExpressionAdditive AT2G25080.tu6 10676906..10677014 score=0.0567232049302351
ExonExpressionAdditive AT2G25100.tu2 10687165..10687201 score=-0.0974996106294202
ExonExpressionAdditive AT2G25100.tu3 10687386..10687562 score=0.586060536435333
ExonExpressionAdditive AT2G25100.tu6 10687848..10687921 score=-0.07880682606468
ExonExpressionAdditive AT2G25100.tu7 10688501..10688539 score=-0.139627028580333
ExonExpressionAdditive AT2G25100.tu8 10688684..10688720 score=-0.345002959953916
ExonExpressionAdditive AT2G25110.tu2 10691764..10691836 score=0.969011358702822
ExonExpressionAdditive AT2G25110.tu3 10692053..10692162 score=-0.133389556720476
ExonExpressionAdditive AT2G25110.tu5 10692586..10692661 score=-0.877292161375258
ExonExpressionAdditive AT2G25110.tu6 10692835..10693041 score=-0.0253113703840758
ExonExpressionAdditive AT2G25120.tu1 10697041..10697223 score=0.876306957613343
ExonExpressionAdditive AT2G25140.tu1 10704812..10705134 score=-0.505317362843792
ExonExpressionAdditive AT2G25140.tu10 10708850..10709169 score=0.52983434585128
ExonExpressionAdditive AT2G25140.tu2 10705343..10706241 score=0.586747676004908
ExonExpressionAdditive AT2G25140.tu3 10706517..10706655 score=-0.486264676590166
ExonExpressionAdditive AT2G25140.tu4 10706837..10707079 score=-0.147939454937738
ExonExpressionAdditive AT2G25140.tu5 10707452..10707529 score=-0.531239946065636
ExonExpressionAdditive AT2G25140.tu7 10707853..10708001 score=-0.526223428639966
ExonExpressionAdditive AT2G25140.tu8 10708255..10708430 score=-0.839094519060511
ExonExpressionAdditive AT2G25140.tu9 10708567..10708739 score=1.10621459587605
ExonExpressionAdditive AT2G25150.tu2 10710531..10710733 score=0.29036270684654
ExonExpressionAdditive AT2G25160.tu2 10717063..10717247 score=-0.957759121425572
ExonExpressionAdditive AT2G25170.tu1 10721477..10721548 score=0.246206870731179
ExonExpressionAdditive AT2G25170.tu11 10724080..10724152 score=0.642829961933123
ExonExpressionAdditive AT2G25170.tu12 10724343..10724433 score=0.323523004562383
ExonExpressionAdditive AT2G25170.tu13 10724575..10724650 score=-0.0380245004819671
ExonExpressionAdditive AT2G25170.tu15 10725736..10725814 score=-0.546009250535726
ExonExpressionAdditive AT2G25170.tu17 10726408..10726440 score=-1.01112987299801
ExonExpressionAdditive AT2G25170.tu2 10721747..10721783 score=-0.0284931640798365
ExonExpressionAdditive AT2G25170.tu20 10727707..10727814 score=0.0822228392863709
ExonExpressionAdditive AT2G25170.tu21 10728393..10728464 score=0.386926525547732
ExonExpressionAdditive AT2G25170.tu22 10728594..10728632 score=0.00952897723285998
ExonExpressionAdditive AT2G25170.tu26 10729453..10729556 score=-0.352997911376027
ExonExpressionAdditive AT2G25170.tu27 10729702..10730011 score=0.763466168074496
ExonExpressionAdditive AT2G25170.tu28 10730118..10730228 score=-0.243083907282016
ExonExpressionAdditive AT2G25170.tu29 10730335..10730366 score=-1.81522926185895
ExonExpressionAdditive AT2G25170.tu3 10721967..10722078 score=-0.339116218856233
ExonExpressionAdditive AT2G25170.tu30 10730478..10730964 score=0.213320488647769
ExonExpressionAdditive AT2G25170.tu4 10722213..10722282 score=-0.107108836689661
ExonExpressionAdditive AT2G25170.tu5 10722663..10722806 score=0.49952257853692
ExonExpressionAdditive AT2G25170.tu6 10722945..10723014 score=-0.660787092220167
ExonExpressionAdditive AT2G25170.tu7 10723161..10723236 score=0.023644839222316
ExonExpressionAdditive AT2G25170.tu8 10723388..10723531 score=0.199817211573174
ExonExpressionAdditive AT2G25180.tu1 10731440..10731598 score=-0.225320269604909
ExonExpressionAdditive AT2G25180.tu4 10733146..10733261 score=-1.27688400826902
ExonExpressionAdditive AT2G25180.tu5 10733567..10733604 score=-0.888687780177888
ExonExpressionAdditive AT2G25180.tu6 10733937..10734008 score=-1.23971774285180
ExonExpressionAdditive AT2G25190.tu2 10741885..10742070 score=-0.124955727004249
ExonExpressionAdditive AT2G25220.tu1 10749852..10749981 score=-0.296934813998676
ExonExpressionAdditive AT2G25220.tu2 10750276..10750314 score=0.219500650625301
ExonExpressionAdditive AT2G25220.tu3 10750422..10750489 score=0.924028181896714
ExonExpressionAdditive AT2G25220.tu5 10751037..10751070 score=-1.28412262326819
ExonExpressionAdditive AT2G25220.tu7 10751419..10751489 score=1.33923219980176
ExonExpressionAdditive AT2G25220.tu8 10751662..10751830 score=-0.0823131562322862
ExonExpressionAdditive AT2G25220.tu9 10752082..10752152 score=-0.772619722968843
ExonExpressionAdditive AT2G25260.tu1 10762661..10762702 score=-0.423499522315356
ExonExpressionAdditive AT2G25260.tu2 10762880..10762923 score=-0.621032483940248
ExonExpressionAdditive AT2G25260.tu3 10763077..10763116 score=0.0472166389082275
ExonExpressionAdditive AT2G25270.tu2 10767305..10767446 score=-0.59476388976456
ExonExpressionAdditive AT2G25270.tu3 10767594..10767672 score=-0.0630667353496266
ExonExpressionAdditive AT2G25270.tu4 10767852..10767924 score=-0.393613976752435
ExonExpressionAdditive AT2G25270.tu8 10768645..10768908 score=0.496148801887427
ExonExpressionAdditive AT2G25280.tu1 10769664..10769807 score=0.843609180906391
ExonExpressionAdditive AT2G25280.tu2 10770095..10770206 score=-0.347967746740446
ExonExpressionAdditive AT2G25280.tu3 10770461..10770564 score=0.231390538105188
ExonExpressionAdditive AT2G25280.tu4 10770709..10770781 score=-0.554299825817698
ExonExpressionAdditive AT2G25280.tu5 10770919..10770996 score=-0.578980026578327
ExonExpressionAdditive AT2G25280.tu7 10771243..10771279 score=-0.546731594151446
ExonExpressionAdditive AT2G25280.tu8 10771676..10771860 score=0.307119282803812
ExonExpressionAdditive AT2G25300.tu11 10780919..10780955 score=-0.884473587898754
ExonExpressionAdditive AT2G25300.tu12 10781132..10781306 score=0.338359560777160
ExonExpressionAdditive AT2G25300.tu2 10779144..10779181 score=-0.124117429101099
ExonExpressionAdditive AT2G25300.tu9 10780520..10780556 score=-0.118941559763583
ExonExpressionAdditive AT2G25310.tu2 10784866..10784937 score=-0.215185562059131
ExonExpressionAdditive AT2G25310.tu4 10785274..10785309 score=-0.776736010568908
ExonExpressionAdditive AT2G25310.tu7 10786169..10786241 score=0.204507895170832
ExonExpressionAdditive AT2G25320.tu1 10788978..10789295 score=0.512348573237288
ExonExpressionAdditive AT2G25320.tu10 10793869..10795117 score=-0.624245696685469
ExonExpressionAdditive AT2G25320.tu2 10789491..10789708 score=0.652679603624353
ExonExpressionAdditive AT2G25320.tu3 10789889..10790076 score=-0.227649644816601
ExonExpressionAdditive AT2G25320.tu4 10790254..10791116 score=-0.340249601702950
ExonExpressionAdditive AT2G25320.tu5 10791239..10791343 score=0.446158762549129
ExonExpressionAdditive AT2G25320.tu6 10791555..10791775 score=0.391183424178343
ExonExpressionAdditive AT2G25320.tu7 10791949..10792583 score=0.475353177595931
ExonExpressionAdditive AT2G25320.tu9 10793227..10793618 score=-0.470345573910752
ExonExpressionAdditive AT2G25330.tu2 10796162..10796193 score=0.83749797344119
ExonExpressionAdditive AT2G25330.tu3 10796568..10796969 score=-0.0885318263192294
ExonExpressionAdditive AT2G25340.tu1 10799758..10799794 score=-1.10982758403748
ExonExpressionAdditive AT2G25340.tu3 10800225..10800334 score=0.656412438933176
ExonExpressionAdditive AT2G25350.tu1 10804686..10804725 score=-0.978075353187787
ExonExpressionAdditive AT2G25350.tu2 10804972..10805006 score=1.09767540420904
ExonExpressionAdditive AT2G25350.tu3 10805180..10805249 score=-0.54790927671245
ExonExpressionAdditive AT2G25350.tu7 10806788..10806860 score=-1.04200874266694
ExonExpressionAdditive AT2G25350.tu8 10807079..10807258 score=0.872853385815353
ExonExpressionAdditive AT2G25350.tu9 10807473..10807544 score=-0.0990139379754954
ExonExpressionAdditive AT2G25355.tu1 10808423..10808463 score=0.814119876646272
ExonExpressionAdditive AT2G25355.tu9 10810388..10810428 score=-0.173576646896616
ExonExpressionAdditive AT2G25360.tu3 10812412..10812514 score=0.293665294437274
ExonExpressionAdditive AT2G25370.tu2 10814725..10814874 score=-0.451272650687327
ExonExpressionAdditive AT2G25370.tu4 10816394..10816500 score=0.75429440557222
ExonExpressionAdditive AT2G25420.tu1 10823818..10824134 score=0.667202414014942
ExonExpressionAdditive AT2G25420.tu10 10826708..10826747 score=0.475783662320097
ExonExpressionAdditive AT2G25420.tu12 10827115..10827148 score=0.67902050333459
ExonExpressionAdditive AT2G25420.tu13 10827265..10827437 score=-0.203601513578128
ExonExpressionAdditive AT2G25420.tu14 10827585..10827694 score=0.482436369868304
ExonExpressionAdditive AT2G25420.tu15 10827836..10828097 score=-1.03858067347036
ExonExpressionAdditive AT2G25420.tu2 10824315..10824422 score=-0.371015757350035
ExonExpressionAdditive AT2G25420.tu4 10824737..10824842 score=0.284814353573431
ExonExpressionAdditive AT2G25420.tu5 10825020..10825060 score=-0.770741093926676
ExonExpressionAdditive AT2G25420.tu6 10825203..10825305 score=-0.162225828003473
ExonExpressionAdditive AT2G25420.tu7 10825514..10825627 score=-0.0550483523919092
ExonExpressionAdditive AT2G25420.tu8 10825769..10825913 score=0.0174446623968006
ExonExpressionAdditive AT2G25420.tu9 10826447..10826484 score=1.27990008600441
ExonExpressionAdditive AT2G25430.tu1 10829450..10829567 score=-0.83745408409339
ExonExpressionAdditive AT2G25440.tu1 10833824..10833934 score=-0.36093794230879
ExonExpressionAdditive AT2G25440.tu2 10834341..10834450 score=-0.227144876336722
ExonExpressionAdditive AT2G25460.tu1 10839903..10840230 score=0.781618423192038
ExonExpressionAdditive AT2G25460.tu3 10841401..10841665 score=-0.258871127760757
ExonExpressionAdditive AT2G25460.tu4 10842002..10842048 score=0.90707374485524
ExonExpressionAdditive AT2G25460.tu5 10842154..10842403 score=0.228280832808020
ExonExpressionAdditive AT2G25470.tu1 10845531..10845683 score=0.441129418352668
ExonExpressionAdditive AT2G25470.tu2 10845969..10846006 score=-0.0643925345432793
ExonExpressionAdditive AT2G25470.tu5 10846792..10847007 score=-0.25715365996948
ExonExpressionAdditive AT2G25480.tu1 10849943..10850050 score=-1.40007670003753
ExonExpressionAdditive AT2G25480.tu2 10850545..10850651 score=-0.111213936780328
ExonExpressionAdditive AT2G25480.tu3 10850766..10850950 score=-0.239902269639052
ExonExpressionAdditive AT2G25480.tu6 10851428..10851500 score=-0.415521048821618
ExonExpressionAdditive AT2G25490.tu2 10857403..10857512 score=0.830437308809247
ExonExpressionAdditive AT2G25530.tu10 10872413..10872484 score=0.536639994845018
ExonExpressionAdditive AT2G25530.tu11 10872601..10872742 score=-0.349505263446447
ExonExpressionAdditive AT2G25530.tu12 10872850..10872915 score=0.683781145552905
ExonExpressionAdditive AT2G25530.tu13 10873394..10873464 score=0.417443145695200
ExonExpressionAdditive AT2G25530.tu14 10873609..10873757 score=-0.0686638394888805
ExonExpressionAdditive AT2G25530.tu2 10870416..10870487 score=0.256730150941889
ExonExpressionAdditive AT2G25530.tu3 10870637..10870673 score=-0.128473528628609
ExonExpressionAdditive AT2G25530.tu4 10870818..10870897 score=-0.127416855842749
ExonExpressionAdditive AT2G25530.tu5 10871075..10871111 score=-1.8512154250893
ExonExpressionAdditive AT2G25530.tu6 10871283..10871318 score=0.125251571220245
ExonExpressionAdditive AT2G25530.tu7 10871426..10871643 score=0.219525721776152
ExonExpressionAdditive AT2G25530.tu8 10871957..10871996 score=-0.590595569571959
ExonExpressionAdditive AT2G25530.tu9 10872191..10872267 score=0.67371327120745
ExonExpressionAdditive AT2G25540.tu10 10877600..10877749 score=-0.131794654749139
ExonExpressionAdditive AT2G25540.tu11 10877859..10877894 score=-0.278338879233457
ExonExpressionAdditive AT2G25540.tu12 10878041..10878147 score=-0.476403004084141
ExonExpressionAdditive AT2G25540.tu13 10878328..10878477 score=0.263719757701597
ExonExpressionAdditive AT2G25540.tu2 10874820..10875106 score=0.168401046809954
ExonExpressionAdditive AT2G25540.tu3 10875295..10875405 score=0.503711415920773
ExonExpressionAdditive AT2G25540.tu4 10875613..10875759 score=-0.398533729843805
ExonExpressionAdditive AT2G25540.tu5 10875902..10876083 score=-0.78421269817257
ExonExpressionAdditive AT2G25540.tu6 10876308..10876380 score=0.365453131676684
ExonExpressionAdditive AT2G25540.tu8 10876896..10877038 score=-0.551248908873097
ExonExpressionAdditive AT2G25540.tu9 10877289..10877425 score=0.0487781254272485
ExonExpressionAdditive AT2G25560.tu1 10887823..10887963 score=0.320241582308998
ExonExpressionAdditive AT2G25565.tu1 10891217..10891253 score=0.708716957871425
ExonExpressionAdditive AT2G25570.tu3 10893710..10893780 score=-0.322385809592267
ExonExpressionAdditive AT2G25570.tu5 10894267..10894303 score=-0.0990803695608331
ExonExpressionAdditive AT2G25570.tu6 10894407..10894439 score=0.503074456476601
ExonExpressionAdditive AT2G25570.tu8 10894620..10894690 score=-0.117266453168012
ExonExpressionAdditive AT2G25570.tu9 10894833..10894903 score=-0.0697700536803542
ExonExpressionAdditive AT2G25580.tu2 10897228..10897376 score=0.645990063756945
ExonExpressionAdditive AT2G25590.tu2 10898955..10899138 score=0.140519255195947
ExonExpressionAdditive AT2G25590.tu5 10900367..10900473 score=0.343274134656441
ExonExpressionAdditive AT2G25590.tu6 10900626..10900811 score=0.153898846606644
ExonExpressionAdditive AT2G25600.tu1 10901626..10901872 score=-0.0416828255869187
ExonExpressionAdditive AT2G25600.tu2 10902132..10902313 score=-0.241250633362347
ExonExpressionAdditive AT2G25600.tu4 10902630..10902849 score=0.0370170964945185
ExonExpressionAdditive AT2G25600.tu5 10903034..10903177 score=-0.269753976087043
ExonExpressionAdditive AT2G25600.tu6 10903347..10903419 score=0.632175288431895
ExonExpressionAdditive AT2G25600.tu8 10903697..10903771 score=-0.0600611151451404
ExonExpressionAdditive AT2G25600.tu9 10903956..10904104 score=0.0461128017847606
ExonExpressionAdditive AT2G25605.tu3 10907207..10907243 score=0.140411196226712
ExonExpressionAdditive AT2G25610.tu4 10909523..10909561 score=2.85481421810562
ExonExpressionAdditive AT2G25620.tu2 10911175..10911285 score=0.519231449780974
ExonExpressionAdditive AT2G25620.tu3 10911473..10911584 score=0.926987003852352
ExonExpressionAdditive AT2G25620.tu4 10911907..10912129 score=-0.597937743732939
ExonExpressionAdditive AT2G25640.tu1 10917567..10917642 score=-0.138775902272393
ExonExpressionAdditive AT2G25640.tu5 10920862..10921010 score=-0.117714134750608
ExonExpressionAdditive AT2G25660.tu1 10923286..10923663 score=0.668742086093386
ExonExpressionAdditive AT2G25660.tu10 10927291..10927506 score=-0.365506534270081
ExonExpressionAdditive AT2G25660.tu12 10927869..10927947 score=0.203279817683963
ExonExpressionAdditive AT2G25660.tu14 10928486..10928634 score=-0.472537771220861
ExonExpressionAdditive AT2G25660.tu15 10929012..10929480 score=-0.221738730077692
ExonExpressionAdditive AT2G25660.tu16 10929681..10929722 score=-0.345474223358715
ExonExpressionAdditive AT2G25660.tu17 10930405..10930445 score=0.608578651538356
ExonExpressionAdditive AT2G25660.tu18 10930586..10930769 score=0.252827950711709
ExonExpressionAdditive AT2G25660.tu19 10930958..10930994 score=-0.158353085726900
ExonExpressionAdditive AT2G25660.tu2 10923814..10924037 score=0.187189324701526
ExonExpressionAdditive AT2G25660.tu20 10931171..10931282 score=0.122884432194301
ExonExpressionAdditive AT2G25660.tu21 10931544..10931617 score=0.229504380656987
ExonExpressionAdditive AT2G25660.tu22 10932161..10932306 score=-0.639117088354518
ExonExpressionAdditive AT2G25660.tu3 10924173..10924317 score=-0.198552434969448
ExonExpressionAdditive AT2G25660.tu4 10924525..10924623 score=0.339325021752021
ExonExpressionAdditive AT2G25660.tu5 10924818..10925044 score=0.340850838110059
ExonExpressionAdditive AT2G25660.tu6 10925340..10925560 score=-0.832853613868369
ExonExpressionAdditive AT2G25660.tu7 10925736..10926488 score=0.223422116483176
ExonExpressionAdditive AT2G25660.tu8 10926742..10926819 score=-0.367490006356151
ExonExpressionAdditive AT2G25670.tu2 10936743..10936920 score=0.078885390415902
ExonExpressionAdditive AT2G25670.tu5 10937933..10938104 score=-0.294668213261058
ExonExpressionAdditive AT2G25690.tu2 10947291..10947623 score=-0.511173438564758
ExonExpressionAdditive AT2G25690.tu4 10948967..10948998 score=-0.96341670916937
ExonExpressionAdditive AT2G25710.tu10 10961678..10961715 score=0.613616177187664
ExonExpressionAdditive AT2G25710.tu3 10959815..10959852 score=-0.212664578680419
ExonExpressionAdditive AT2G25710.tu4 10960028..10960274 score=-0.0339649239628324
ExonExpressionAdditive AT2G25710.tu7 10960808..10960881 score=-0.614255416248118
ExonExpressionAdditive AT2G25730.tu1 10963468..10963969 score=-0.257374930546150
ExonExpressionAdditive AT2G25730.tu10 10967969..10968007 score=-1.28259591784436
ExonExpressionAdditive AT2G25730.tu11 10968184..10968218 score=0.585919037558983
ExonExpressionAdditive AT2G25730.tu12 10968371..10968660 score=0.122765816181522
ExonExpressionAdditive AT2G25730.tu13 10968845..10968959 score=-0.707517776818942
ExonExpressionAdditive AT2G25730.tu14 10969112..10969504 score=-0.144805552842823
ExonExpressionAdditive AT2G25730.tu15 10969786..10969904 score=0.682410968329354
ExonExpressionAdditive AT2G25730.tu16 10970051..10970486 score=0.885349282508163
ExonExpressionAdditive AT2G25730.tu17 10970928..10971103 score=0.362075268164658
ExonExpressionAdditive AT2G25730.tu18 10971324..10971535 score=-0.473307655712254
ExonExpressionAdditive AT2G25730.tu19 10971753..10972115 score=0.268478888053652
ExonExpressionAdditive AT2G25730.tu2 10964225..10964266 score=-0.220965704435869
ExonExpressionAdditive AT2G25730.tu20 10972504..10972785 score=0.283577354032229
ExonExpressionAdditive AT2G25730.tu21 10973011..10973085 score=-0.87634673501096
ExonExpressionAdditive AT2G25730.tu22 10973521..10973627 score=-0.124378818652803
ExonExpressionAdditive AT2G25730.tu23 10974288..10974324 score=-0.764940903863653
ExonExpressionAdditive AT2G25730.tu24 10974683..10974756 score=-0.403160185482214
ExonExpressionAdditive AT2G25730.tu25 10975354..10975731 score=0.0617029432903356
ExonExpressionAdditive AT2G25730.tu26 10976011..10976120 score=-1.03997055133372
ExonExpressionAdditive AT2G25730.tu28 10977407..10977513 score=0.404509803088101
ExonExpressionAdditive AT2G25730.tu29 10977727..10977802 score=-0.811274302397207
ExonExpressionAdditive AT2G25730.tu3 10964573..10964645 score=-1.17579262320884
ExonExpressionAdditive AT2G25730.tu30 10978070..10978250 score=-1.19299485872879
ExonExpressionAdditive AT2G25730.tu31 10978687..10978801 score=0.0699220120893053
ExonExpressionAdditive AT2G25730.tu32 10979017..10979776 score=0.464715662030506
ExonExpressionAdditive AT2G25730.tu5 10965207..10965243 score=-0.542683221838671
ExonExpressionAdditive AT2G25730.tu6 10965388..10965542 score=0.649258013676508
ExonExpressionAdditive AT2G25730.tu7 10966133..10966201 score=0.154743361635692
ExonExpressionAdditive AT2G25730.tu8 10966837..10967159 score=0.304203093145074
ExonExpressionAdditive AT2G25730.tu9 10967425..10967562 score=0.897746752274279
ExonExpressionAdditive AT2G25737.tu10 10986270..10986302 score=-1.55228606289715
ExonExpressionAdditive AT2G25737.tu11 10986443..10986518 score=-0.168794477845827
ExonExpressionAdditive AT2G25737.tu12 10986671..10986815 score=0.161450769455627
ExonExpressionAdditive AT2G25737.tu3 10984905..10984978 score=-0.116093917597875
ExonExpressionAdditive AT2G25737.tu6 10985480..10985511 score=0.301040406217783
ExonExpressionAdditive AT2G25737.tu9 10985953..10986124 score=0.0477962218474407
ExonExpressionAdditive AT2G25740.tu1 10987212..10987364 score=1.42225913908684
ExonExpressionAdditive AT2G25740.tu10 10990602..10990918 score=0.364004675498665
ExonExpressionAdditive AT2G25740.tu4 10988206..10988242 score=0.656393585202986
ExonExpressionAdditive AT2G25740.tu6 10988914..10988954 score=0.817184914194774
ExonExpressionAdditive AT2G25740.tu8 10989824..10989898 score=-0.393155662100856
ExonExpressionAdditive AT2G25740.tu9 10990086..10990162 score=-0.670182349275405
ExonExpressionAdditive AT2G25760.tu1 10992028..10992208 score=0.291174538439621
ExonExpressionAdditive AT2G25760.tu10 10993880..10993953 score=-0.461639632362954
ExonExpressionAdditive AT2G25760.tu12 10994263..10994331 score=-0.452095767498114
ExonExpressionAdditive AT2G25760.tu13 10994434..10994470 score=0.243402876619889
ExonExpressionAdditive AT2G25760.tu15 10994793..10994830 score=0.080464191818489
ExonExpressionAdditive AT2G25760.tu16 10994969..10995002 score=-0.668677638739557
ExonExpressionAdditive AT2G25760.tu17 10995148..10995220 score=-0.0373441977244952
ExonExpressionAdditive AT2G25760.tu18 10995465..10995906 score=0.156886578327769
ExonExpressionAdditive AT2G25760.tu2 10992362..10992500 score=0.318279777183792
ExonExpressionAdditive AT2G25760.tu3 10992649..10992751 score=0.00512017170947003
ExonExpressionAdditive AT2G25760.tu4 10992898..10992929 score=0.80415540898308
ExonExpressionAdditive AT2G25760.tu5 10993109..10993247 score=-0.08469912132967
ExonExpressionAdditive AT2G25760.tu7 10993602..10993742 score=-0.407889184389580
ExonExpressionAdditive AT2G25790.tu2 11010757..11011262 score=-1.05758139261074
ExonExpressionAdditive AT2G25800.tu2 11014261..11014408 score=0.632167076332174
ExonExpressionAdditive AT2G25800.tu3 11014553..11014922 score=-0.233835287163983
ExonExpressionAdditive AT2G25800.tu4 11015108..11015940 score=0.0536888823895854
ExonExpressionAdditive AT2G25800.tu5 11016312..11016769 score=0.0726098755372389
ExonExpressionAdditive AT2G25810.tu1 11019639..11019810 score=-0.777773673543406
ExonExpressionAdditive AT2G25810.tu2 11019999..11020166 score=0.0429087269166744
ExonExpressionAdditive AT2G25830.tu2 11026565..11026637 score=0.0644815829056006
ExonExpressionAdditive AT2G25830.tu3 11027067..11027283 score=-0.839898699059528
ExonExpressionAdditive AT2G25830.tu4 11027621..11027725 score=-0.52375929036858
ExonExpressionAdditive AT2G25830.tu5 11027938..11027974 score=2.02577519076613
ExonExpressionAdditive AT2G25840.tu11 11030856..11030895 score=0.0676737368584018
ExonExpressionAdditive AT2G25840.tu15 11031864..11031899 score=0.809267010428595
ExonExpressionAdditive AT2G25840.tu16 11032104..11032366 score=-0.486568983009072
ExonExpressionAdditive AT2G25840.tu2 11029003..11029149 score=0.162408068791297
ExonExpressionAdditive AT2G25840.tu3 11029289..11029328 score=0.732186064291676
ExonExpressionAdditive AT2G25840.tu6 11029832..11029942 score=-0.475747089522565
ExonExpressionAdditive AT2G25850.tu10 11035249..11035504 score=-0.376886654220137
ExonExpressionAdditive AT2G25850.tu13 11036251..11036363 score=-0.201499994644813
ExonExpressionAdditive AT2G25850.tu15 11036724..11036795 score=0.203871150553347
ExonExpressionAdditive AT2G25850.tu17 11037380..11037599 score=0.218426229257761
ExonExpressionAdditive AT2G25850.tu3 11033010..11033127 score=1.07064387743737
ExonExpressionAdditive AT2G25850.tu7 11033723..11033754 score=-0.218242328031578
ExonExpressionAdditive AT2G25850.tu9 11035010..11035109 score=-0.262189813693302
ExonExpressionAdditive AT2G25870.tu11 11040952..11041062 score=0.860182842783117
ExonExpressionAdditive AT2G25870.tu12 11041252..11041436 score=0.420370619285165
ExonExpressionAdditive AT2G25870.tu2 11038697..11038839 score=-0.0418349606611362
ExonExpressionAdditive AT2G25870.tu4 11039391..11039498 score=-0.437149148431523
ExonExpressionAdditive AT2G25870.tu7 11040093..11040128 score=1.16278796645077
ExonExpressionAdditive AT2G25880.tu2 11042159..11042193 score=-0.301060395407405
ExonExpressionAdditive AT2G25880.tu3 11042340..11042408 score=0.611796631912356
ExonExpressionAdditive AT2G25880.tu4 11042552..11042588 score=0.131516765434525
ExonExpressionAdditive AT2G25880.tu5 11042726..11042798 score=-0.635293449956902
ExonExpressionAdditive AT2G25880.tu6 11042905..11042941 score=0.455847789732228
ExonExpressionAdditive AT2G25880.tu8 11043329..11043364 score=-0.485660175315993
ExonExpressionAdditive AT2G25880.tu9 11043886..11043922 score=-1.03257060379614
ExonExpressionAdditive AT2G25910.tu10 11058339..11058446 score=1.49214880229725
ExonExpressionAdditive AT2G25910.tu11 11059046..11059118 score=0.350631109960672
ExonExpressionAdditive AT2G25910.tu4 11056815..11056853 score=-0.0705869362929544
ExonExpressionAdditive AT2G25910.tu5 11057209..11057318 score=-0.392927503594488
ExonExpressionAdditive AT2G25910.tu9 11058114..11058186 score=-1.08432039617578
ExonExpressionAdditive AT2G25920.tu2 11062164..11062200 score=0.579554411697609
ExonExpressionAdditive AT2G25920.tu3 11062352..11062428 score=-0.446344857548351
ExonExpressionAdditive AT2G25920.tu4 11062964..11063106 score=0.375952004501882
ExonExpressionAdditive AT2G25930.tu1 11066119..11066720 score=0.461372370244483
ExonExpressionAdditive AT2G25940.tu2 11070998..11071099 score=0.271517873211827
ExonExpressionAdditive AT2G25940.tu3 11071286..11071465 score=-0.638054177973534
ExonExpressionAdditive AT2G25940.tu4 11071642..11071818 score=0.445540282641362
ExonExpressionAdditive AT2G25940.tu6 11072113..11072149 score=0.438867618286861
ExonExpressionAdditive AT2G25940.tu7 11072347..11072418 score=-1.0201558399262
ExonExpressionAdditive AT2G25940.tu8 11072922..11073071 score=0.488431427566995
ExonExpressionAdditive AT2G25950.tu4 11076686..11076722 score=0.173893909657983
ExonExpressionAdditive AT2G25950.tu7 11077239..11077312 score=0.0236999073972727
ExonExpressionAdditive AT2G25950.tu9 11077566..11077640 score=1.06588628854455
ExonExpressionAdditive AT2G25970.tu2 11081464..11081502 score=-0.593391573849026
ExonExpressionAdditive AT2G25970.tu3 11081650..11081688 score=-1.28638557207644
ExonExpressionAdditive AT2G25970.tu4 11081797..11081868 score=0.048226487914379
ExonExpressionAdditive AT2G25970.tu5 11081983..11082238 score=-0.565201772603564
ExonExpressionAdditive AT2G25970.tu6 11082374..11082672 score=0.766254676361268
ExonExpressionAdditive AT2G25980.tu4 11086538..11086686 score=-0.968119544418624
ExonExpressionAdditive AT2G26000.tu10 11091499..11091607 score=0.37380268331265
ExonExpressionAdditive AT2G26000.tu11 11091760..11091795 score=-0.469408923192465
ExonExpressionAdditive AT2G26000.tu13 11092052..11092365 score=0.324785703705221
ExonExpressionAdditive AT2G26000.tu2 11089506..11089579 score=0.566620060533954
ExonExpressionAdditive AT2G26000.tu3 11089758..11089790 score=0.753831276201191
ExonExpressionAdditive AT2G26000.tu4 11090068..11090140 score=-0.391172553234683
ExonExpressionAdditive AT2G26000.tu5 11090280..11090353 score=-0.444279854244213
ExonExpressionAdditive AT2G26000.tu6 11090557..11090593 score=0.172836493700121
ExonExpressionAdditive AT2G26000.tu7 11090740..11090811 score=-0.621805836203673
ExonExpressionAdditive AT2G26030.tu2 11098502..11098828 score=-0.0755331924659378
ExonExpressionAdditive AT2G26030.tu3 11099012..11099050 score=1.74413778005659
ExonExpressionAdditive AT2G26050.tu2 11106373..11106413 score=-0.235967847659983
ExonExpressionAdditive AT2G26060.tu1 11109423..11109642 score=0.881488819815183
ExonExpressionAdditive AT2G26060.tu2 11109923..11110000 score=-0.617057622840781
ExonExpressionAdditive AT2G26060.tu3 11110463..11110501 score=-0.839705551925352
ExonExpressionAdditive AT2G26060.tu8 11111548..11111585 score=0.351652752828381
ExonExpressionAdditive AT2G26060.tu9 11111797..11111833 score=0.152732042856717
ExonExpressionAdditive AT2G26070.tu3 11114047..11114210 score=-0.738810031984953
ExonExpressionAdditive AT2G26080.tu1 11116161..11116454 score=0.92999521547193
ExonExpressionAdditive AT2G26080.tu10 11118378..11118446 score=-1.09394824019262
ExonExpressionAdditive AT2G26080.tu11 11118553..11118670 score=-0.747288077744333
ExonExpressionAdditive AT2G26080.tu14 11119240..11119423 score=-0.593125427498701
ExonExpressionAdditive AT2G26080.tu6 11117373..11117529 score=-0.0528907431595672
ExonExpressionAdditive AT2G26080.tu7 11117679..11117717 score=-0.187225900330826
ExonExpressionAdditive AT2G26080.tu8 11117903..11117939 score=-1.61724738055378
ExonExpressionAdditive AT2G26080.tu9 11118088..11118236 score=-1.04955210998028
ExonExpressionAdditive AT2G26100.tu1 11123027..11123316 score=0.382806385690813
ExonExpressionAdditive AT2G26100.tu2 11123494..11123565 score=-0.375074937584135
ExonExpressionAdditive AT2G26100.tu4 11123908..11123939 score=-0.202122893949566
ExonExpressionAdditive AT2G26100.tu6 11124271..11124338 score=0.327450476644832
ExonExpressionAdditive AT2G26130.tu3 11135452..11135515 score=-0.0551213567236173
ExonExpressionAdditive AT2G26135.tu2 11137575..11137611 score=-0.979560112275745
ExonExpressionAdditive AT2G26135.tu4 11138477..11138546 score=-0.0180036803506097
ExonExpressionAdditive AT2G26140.tu2 11140077..11140514 score=-0.219754463185926
ExonExpressionAdditive AT2G26140.tu3 11140739..11140813 score=-0.0686476342047299
ExonExpressionAdditive AT2G26140.tu4 11140959..11141155 score=-0.366786807596882
ExonExpressionAdditive AT2G26140.tu5 11141331..11141556 score=0.0280103700125627
ExonExpressionAdditive AT2G26140.tu6 11141701..11141736 score=-0.42476281132024
ExonExpressionAdditive AT2G26140.tu7 11142211..11142368 score=-0.56172733666742
ExonExpressionAdditive AT2G26150.tu1 11142801..11143204 score=-0.0560772205187173
ExonExpressionAdditive AT2G26170.tu2 11147900..11148116 score=0.494266057781099
ExonExpressionAdditive AT2G26170.tu6 11149832..11149906 score=-0.0686376486818127
ExonExpressionAdditive AT2G26170.tu7 11150024..11150301 score=0.242539202154326
ExonExpressionAdditive AT2G26180.tu2 11151230..11151298 score=-0.603985103080188
ExonExpressionAdditive AT2G26180.tu3 11151442..11151595 score=0.675069901607885
ExonExpressionAdditive AT2G26180.tu4 11151693..11151877 score=-0.110808767914431
ExonExpressionAdditive AT2G26180.tu5 11151999..11152168 score=-1.11760342370343
ExonExpressionAdditive AT2G26190.tu3 11155680..11155822 score=-0.372413708448317
ExonExpressionAdditive AT2G26190.tu4 11155974..11156048 score=0.192424318388056
ExonExpressionAdditive AT2G26190.tu7 11156475..11156548 score=-0.769217461149701
ExonExpressionAdditive AT2G26200.tu11 11162248..11162395 score=0.188214501971939
ExonExpressionAdditive AT2G26200.tu2 11159961..11159998 score=-0.00845040687808773
ExonExpressionAdditive AT2G26200.tu6 11161004..11161041 score=0.169265934915308
ExonExpressionAdditive AT2G26200.tu7 11161335..11161405 score=-0.157526527984656
ExonExpressionAdditive AT2G26210.tu2 11164684..11164715 score=-0.464512092585607
ExonExpressionAdditive AT2G26210.tu3 11164787..11164860 score=-0.623662630087106
ExonExpressionAdditive AT2G26210.tu4 11164974..11165008 score=0.169751689063113
ExonExpressionAdditive AT2G26210.tu8 11165799..11165835 score=-1.39988543805510
ExonExpressionAdditive AT2G26230.tu1 11171716..11171752 score=-0.220126147770741
ExonExpressionAdditive AT2G26230.tu4 11172549..11172588 score=-0.653461565281411
ExonExpressionAdditive AT2G26230.tu5 11172729..11172797 score=1.09482534376222
ExonExpressionAdditive AT2G26230.tu6 11173270..11173308 score=-0.0837410636528233
ExonExpressionAdditive AT2G26240.tu3 11175423..11175529 score=0.0526092711627586
ExonExpressionAdditive AT2G26260.tu10 11188561..11188632 score=-0.149937366264696
ExonExpressionAdditive AT2G26260.tu11 11188957..11189063 score=-0.211211829650485
ExonExpressionAdditive AT2G26260.tu14 11189815..11189967 score=0.231122912219186
ExonExpressionAdditive AT2G26260.tu2 11185198..11185526 score=-0.0989604775409435
ExonExpressionAdditive AT2G26260.tu5 11185817..11185924 score=0.165930461427281
ExonExpressionAdditive AT2G26260.tu6 11186111..11186190 score=-0.672966032486032
ExonExpressionAdditive AT2G26260.tu7 11187130..11187166 score=0.157091730707153
ExonExpressionAdditive AT2G26260.tu9 11188302..11188412 score=-0.0493825450736372
ExonExpressionAdditive AT2G26270.tu3 11192531..11192743 score=-0.126195290556704
ExonExpressionAdditive AT2G26270.tu4 11192886..11192963 score=-0.153537275226768
ExonExpressionAdditive AT2G26270.tu5 11193292..11193326 score=0.566951207764929
ExonExpressionAdditive AT2G26270.tu6 11193550..11193621 score=0.181566170342229
ExonExpressionAdditive AT2G26270.tu7 11193766..11193945 score=0.652145674472543
ExonExpressionAdditive AT2G26270.tu8 11194154..11194256 score=-0.56739428491971
ExonExpressionAdditive AT2G26270.tu9 11194509..11194720 score=-0.458313449854404
ExonExpressionAdditive AT2G26280.tu1 11194865..11195445 score=0.178236009561255
ExonExpressionAdditive AT2G26280.tu2 11195688..11195756 score=0.614990660913209
ExonExpressionAdditive AT2G26280.tu4 11196366..11196784 score=-0.0987050253176868
ExonExpressionAdditive AT2G26290.tu2 11199893..11199960 score=0.293313461895206
ExonExpressionAdditive AT2G26290.tu3 11200080..11200149 score=-0.240752602361466
ExonExpressionAdditive AT2G26290.tu4 11200577..11200645 score=-0.446578164836186
ExonExpressionAdditive AT2G26300.tu1 11204081..11204495 score=-0.0195041239168871
ExonExpressionAdditive AT2G26300.tu10 11207011..11207119 score=-0.17878339232555
ExonExpressionAdditive AT2G26300.tu11 11207261..11207298 score=1.07067990234712
ExonExpressionAdditive AT2G26300.tu13 11207562..11207601 score=0.168628188616812
ExonExpressionAdditive AT2G26300.tu3 11205320..11205358 score=0.185526417768083
ExonExpressionAdditive AT2G26300.tu7 11206044..11206116 score=0.404465447624493
ExonExpressionAdditive AT2G26300.tu8 11206256..11206292 score=-1.02840990874840
ExonExpressionAdditive AT2G26310.tu2 11209354..11209500 score=0.0316486709410248
ExonExpressionAdditive AT2G26310.tu4 11209844..11209915 score=-0.777664090195445
ExonExpressionAdditive AT2G26310.tu7 11210484..11210525 score=-0.098343877083009
ExonExpressionAdditive AT2G26330.tu2 11215905..11216233 score=-0.344148877667626
ExonExpressionAdditive AT2G26330.tu20 11219456..11219493 score=0.351091644933289
ExonExpressionAdditive AT2G26330.tu27 11220967..11221004 score=-0.43385287806203
ExonExpressionAdditive AT2G26330.tu3 11216412..11216633 score=0.0898743067437456
ExonExpressionAdditive AT2G26330.tu4 11216772..11216878 score=-0.566920961800914
ExonExpressionAdditive AT2G26330.tu5 11216981..11217017 score=0.830492681333782
ExonExpressionAdditive AT2G26340.tu1 11222394..11222503 score=1.60131393998761
ExonExpressionAdditive AT2G26340.tu4 11222998..11223031 score=-0.250551348257161
ExonExpressionAdditive AT2G26350.tu11 11227322..11227544 score=0.917706047339152
ExonExpressionAdditive AT2G26350.tu2 11225209..11225247 score=-1.68427345293574
ExonExpressionAdditive AT2G26350.tu4 11226060..11226131 score=-0.0814364602007595
ExonExpressionAdditive AT2G26350.tu5 11226267..11226302 score=1.17899492779460
ExonExpressionAdditive AT2G26350.tu7 11226581..11226729 score=0.454732663373419
ExonExpressionAdditive AT2G26350.tu8 11226864..11226900 score=0.039803287516685
ExonExpressionAdditive AT2G26350.tu9 11227018..11227089 score=-0.360491287292394
ExonExpressionAdditive AT2G26360.tu2 11229098..11229266 score=-1.35629357765661
ExonExpressionAdditive AT2G26360.tu4 11229561..11229596 score=0.655231370617615
ExonExpressionAdditive AT2G26360.tu5 11229781..11229852 score=-0.490867893779867
ExonExpressionAdditive AT2G26360.tu6 11230004..11230268 score=-0.204925165601403
ExonExpressionAdditive AT2G26370.tu1 11231654..11231727 score=-1.16826854875113
ExonExpressionAdditive AT2G26370.tu2 11232496..11232562 score=-0.654091777634566
ExonExpressionAdditive AT2G26400.tu2 11239337..11239375 score=-1.31576108216107
ExonExpressionAdditive AT2G26400.tu3 11239552..11239590 score=0.781786690750636
ExonExpressionAdditive AT2G26410.tu3 11242902..11243048 score=0.080007828982852
ExonExpressionAdditive AT2G26420.tu1 11246553..11246798 score=0.297061724812181
ExonExpressionAdditive AT2G26420.tu3 11247385..11247566 score=0.154889104933627
ExonExpressionAdditive AT2G26420.tu4 11247719..11247787 score=0.254416568076388
ExonExpressionAdditive AT2G26420.tu5 11247947..11248016 score=-0.733436099745486
ExonExpressionAdditive AT2G26430.tu4 11252052..11252121 score=0.0182433732655202
ExonExpressionAdditive AT2G26430.tu8 11252445..11252519 score=0.0920391628872673
ExonExpressionAdditive AT2G26430.tu9 11253019..11253092 score=-1.24199515434344
ExonExpressionAdditive AT2G26450.tu2 11259471..11259579 score=0.284733091884694
ExonExpressionAdditive AT2G26460.tu1 11262038..11262363 score=0.330941941033838
ExonExpressionAdditive AT2G26460.tu10 11265722..11265835 score=0.428814158416449
ExonExpressionAdditive AT2G26460.tu11 11265947..11266018 score=-0.222898121184017
ExonExpressionAdditive AT2G26460.tu2 11262517..11262814 score=-0.114265706172645
ExonExpressionAdditive AT2G26460.tu3 11263030..11263386 score=0.279832019593461
ExonExpressionAdditive AT2G26460.tu6 11265091..11265127 score=-0.318717214844213
ExonExpressionAdditive AT2G26470.tu2 11267330..11267363 score=-0.915939511997252
ExonExpressionAdditive AT2G26470.tu3 11267471..11267540 score=-0.132441325116773
ExonExpressionAdditive AT2G26470.tu4 11268037..11268072 score=-0.733620607427537
ExonExpressionAdditive AT2G26470.tu5 11268397..11268432 score=0.540123823999834
ExonExpressionAdditive AT2G26470.tu6 11268895..11268931 score=0.202150856051706
ExonExpressionAdditive AT2G26470.tu7 11269142..11269211 score=0.288028768348705
ExonExpressionAdditive AT2G26470.tu8 11269358..11269521 score=-0.440514536060073
ExonExpressionAdditive AT2G26500.tu7 11277830..11277904 score=-0.854895693593587
ExonExpressionAdditive AT2G26510.tu1 11281045..11281275 score=1.02102561472235
ExonExpressionAdditive AT2G26510.tu13 11284042..11284154 score=-1.90710238572721
ExonExpressionAdditive AT2G26510.tu14 11284329..11284609 score=-0.031312446243755
ExonExpressionAdditive AT2G26510.tu3 11282113..11282257 score=0.365816453505054
ExonExpressionAdditive AT2G26510.tu5 11282550..11282584 score=0.922205362787642
ExonExpressionAdditive AT2G26510.tu7 11282924..11282992 score=0.527915192980946
ExonExpressionAdditive AT2G26510.tu8 11283128..11283165 score=0.241667453756815
ExonExpressionAdditive AT2G26510.tu9 11283345..11283377 score=0.554887230454873
ExonExpressionAdditive AT2G26540.tu1 11294521..11294770 score=0.431336772583339
ExonExpressionAdditive AT2G26540.tu2 11294946..11295055 score=-0.516250105627124
ExonExpressionAdditive AT2G26540.tu5 11295832..11295867 score=-0.368131296104791
ExonExpressionAdditive AT2G26540.tu6 11296295..11296367 score=0.216889249291896
ExonExpressionAdditive AT2G26540.tu7 11296658..11296694 score=-0.927168235912613
ExonExpressionAdditive AT2G26540.tu9 11297116..11297340 score=0.0708676557299114
ExonExpressionAdditive AT2G26550.tu1 11298695..11298734 score=0.243907288391515
ExonExpressionAdditive AT2G26550.tu2 11298844..11298915 score=0.0106318912408393
ExonExpressionAdditive AT2G26550.tu5 11299815..11299853 score=-0.400772556306814
ExonExpressionAdditive AT2G26560.tu1 11300882..11301030 score=0.859162642740835
ExonExpressionAdditive AT2G26560.tu2 11301181..11301324 score=-0.0956077921045365
ExonExpressionAdditive AT2G26560.tu4 11301969..11302087 score=0.0158751899655467
ExonExpressionAdditive AT2G26560.tu5 11302241..11302521 score=-0.671702958412155
ExonExpressionAdditive AT2G26560.tu6 11302668..11302851 score=1.20156912593715
ExonExpressionAdditive AT2G26580.tu6 11311980..11312020 score=0.254813356303147
ExonExpressionAdditive AT2G26580.tu7 11312717..11312754 score=0.85355667200064
ExonExpressionAdditive AT2G26580.tu8 11313750..11313790 score=0.165178114739059
ExonExpressionAdditive AT2G26590.tu4 11318941..11318975 score=0.289972780668608
ExonExpressionAdditive AT2G26590.tu7 11319886..11319927 score=0.0622000652773014
ExonExpressionAdditive AT2G26590.tu8 11320805..11320841 score=-0.239341994121273
ExonExpressionAdditive AT2G26590.tu9 11320978..11321042 score=-0.622239439344066
ExonExpressionAdditive AT2G26600.tu3 11323723..11323793 score=0.826340185704619
ExonExpressionAdditive AT2G26600.tu5 11325246..11325520 score=0.209526998772799
ExonExpressionAdditive AT2G26610.tu10 11328703..11328773 score=-0.351888166575043
ExonExpressionAdditive AT2G26610.tu11 11329055..11329087 score=1.72876277517170
ExonExpressionAdditive AT2G26610.tu13 11329515..11329554 score=0.160603961193315
ExonExpressionAdditive AT2G26610.tu14 11329774..11329983 score=0.134083079303429
ExonExpressionAdditive AT2G26610.tu15 11330130..11330201 score=0.306649183454503
ExonExpressionAdditive AT2G26610.tu16 11330309..11330411 score=-0.573827013373444
ExonExpressionAdditive AT2G26610.tu17 11330556..11330590 score=0.366924725871409
ExonExpressionAdditive AT2G26610.tu18 11330702..11330738 score=-0.369579985532442
ExonExpressionAdditive AT2G26610.tu2 11326922..11327217 score=1.89367177819264
ExonExpressionAdditive AT2G26610.tu20 11331066..11331206 score=-0.101645568512619
ExonExpressionAdditive AT2G26610.tu3 11327360..11327392 score=-0.511328702318692
ExonExpressionAdditive AT2G26610.tu4 11327505..11327647 score=-1.20280259877834
ExonExpressionAdditive AT2G26610.tu5 11327759..11327862 score=-0.250943618859006
ExonExpressionAdditive AT2G26610.tu6 11327971..11328004 score=0.155473033375604
ExonExpressionAdditive AT2G26610.tu7 11328116..11328263 score=0.219053395162005
ExonExpressionAdditive AT2G26610.tu8 11328365..11328440 score=-0.560903945891712
ExonExpressionAdditive AT2G26610.tu9 11328561..11328598 score=0.0922731983879845
ExonExpressionAdditive AT2G26650.tu10 11341996..11342271 score=0.0819005779734014
ExonExpressionAdditive AT2G26650.tu11 11343353..11343624 score=0.112924132405126
ExonExpressionAdditive AT2G26650.tu3 11340153..11340301 score=1.46152485665637
ExonExpressionAdditive AT2G26650.tu4 11340529..11340601 score=-0.88391922910454
ExonExpressionAdditive AT2G26650.tu6 11340869..11340905 score=-0.122042876881147
ExonExpressionAdditive AT2G26650.tu7 11341077..11341255 score=-1.0518206909001
ExonExpressionAdditive AT2G26650.tu8 11341398..11341649 score=-0.199051546345325
ExonExpressionAdditive AT2G26660.tu1 11346009..11346183 score=0.35713019395402
ExonExpressionAdditive AT2G26670.tu2 11349972..11350117 score=0.435848918415833
ExonExpressionAdditive AT2G26690.tu2 11355064..11355351 score=-0.092078435202359
ExonExpressionAdditive AT2G26690.tu3 11355497..11355708 score=-0.968145423056772
ExonExpressionAdditive AT2G26690.tu4 11355851..11356023 score=-0.361282453425011
ExonExpressionAdditive AT2G26690.tu5 11356420..11356535 score=0.146397010310813
ExonExpressionAdditive AT2G26700.tu2 11376828..11377305 score=-0.0805282635016674
ExonExpressionAdditive AT2G26710.tu1 11387684..11388010 score=-0.532856620046771
ExonExpressionAdditive AT2G26710.tu2 11388825..11389267 score=-0.0416996201588522
ExonExpressionAdditive AT2G26710.tu3 11389468..11389768 score=-0.0501651785125375
ExonExpressionAdditive AT2G26760.tu1 11408565..11408637 score=0.449882366274792
ExonExpressionAdditive AT2G26760.tu3 11409101..11409204 score=0.0287446070830867
ExonExpressionAdditive AT2G26760.tu5 11410173..11410406 score=-0.75614222198512
ExonExpressionAdditive AT2G26770.tu1 11411178..11411358 score=-0.302165397297486
ExonExpressionAdditive AT2G26770.tu10 11413811..11413845 score=-0.425908762017457
ExonExpressionAdditive AT2G26770.tu11 11414110..11414177 score=0.429031008743563
ExonExpressionAdditive AT2G26770.tu12 11414563..11414809 score=-0.118608670403158
ExonExpressionAdditive AT2G26770.tu2 11411504..11411575 score=0.447610852153631
ExonExpressionAdditive AT2G26770.tu3 11411724..11411828 score=0.0597739668695137
ExonExpressionAdditive AT2G26770.tu4 11411941..11411974 score=-0.788093763798766
ExonExpressionAdditive AT2G26770.tu6 11412520..11412662 score=-0.291844238333456
ExonExpressionAdditive AT2G26770.tu8 11413044..11413076 score=0.423087825351237
ExonExpressionAdditive AT2G26770.tu9 11413216..11413314 score=0.0579429607259882
ExonExpressionAdditive AT2G26780.tu1 11417250..11417320 score=0.0674296319868192
ExonExpressionAdditive AT2G26780.tu11 11420277..11420314 score=0.226526768065763
ExonExpressionAdditive AT2G26780.tu12 11420455..11420495 score=0.542578205836278
ExonExpressionAdditive AT2G26780.tu15 11420989..11421068 score=0.227316402179823
ExonExpressionAdditive AT2G26780.tu16 11421604..11421930 score=-0.287434869717265
ExonExpressionAdditive AT2G26780.tu17 11422121..11422227 score=0.608205746969346
ExonExpressionAdditive AT2G26780.tu18 11422341..11422373 score=-0.155677369887012
ExonExpressionAdditive AT2G26780.tu19 11423184..11423292 score=0.182359909673122
ExonExpressionAdditive AT2G26780.tu2 11417498..11417565 score=-1.17465997734501
ExonExpressionAdditive AT2G26780.tu20 11423394..11423529 score=-0.409862674795912
ExonExpressionAdditive AT2G26780.tu21 11423717..11423979 score=0.293826060937076
ExonExpressionAdditive AT2G26780.tu22 11424254..11424395 score=-0.699568311916129
ExonExpressionAdditive AT2G26780.tu23 11424502..11424727 score=-0.697062617446049
ExonExpressionAdditive AT2G26780.tu24 11425161..11425305 score=-0.840439761741572
ExonExpressionAdditive AT2G26780.tu25 11425675..11425821 score=0.206049049863255
ExonExpressionAdditive AT2G26780.tu26 11426217..11426257 score=0.140036011932969
ExonExpressionAdditive AT2G26780.tu27 11426417..11426559 score=-0.284348678085929
ExonExpressionAdditive AT2G26780.tu28 11427538..11427798 score=0.495851926053687
ExonExpressionAdditive AT2G26780.tu3 11417742..11417780 score=0.0576286834464395
ExonExpressionAdditive AT2G26780.tu30 11428421..11428456 score=-0.711761697011398
ExonExpressionAdditive AT2G26780.tu31 11428763..11428877 score=0.186302787911772
ExonExpressionAdditive AT2G26780.tu32 11429106..11429141 score=0.37741013429345
ExonExpressionAdditive AT2G26780.tu33 11429547..11429618 score=-0.059421761948463
ExonExpressionAdditive AT2G26780.tu34 11429769..11429801 score=0.692562501631442
ExonExpressionAdditive AT2G26780.tu36 11430486..11430659 score=0.177313116542410
ExonExpressionAdditive AT2G26780.tu4 11418250..11418355 score=0.587860633979498
ExonExpressionAdditive AT2G26780.tu6 11418655..11418691 score=-0.0980094510111387
ExonExpressionAdditive AT2G26780.tu7 11418869..11418973 score=-0.202274646357785
ExonExpressionAdditive AT2G26780.tu8 11419190..11419227 score=-0.499010030242031
ExonExpressionAdditive AT2G26780.tu9 11419386..11419458 score=0.177777499464643
ExonExpressionAdditive AT2G26800.tu1 11436208..11436508 score=-0.623629521419387
ExonExpressionAdditive AT2G26800.tu10 11439668..11439742 score=-1.04971700187001
ExonExpressionAdditive AT2G26800.tu2 11436654..11436689 score=-0.731349918360677
ExonExpressionAdditive AT2G26800.tu3 11436984..11437086 score=1.19298563772083
ExonExpressionAdditive AT2G26800.tu4 11437580..11437689 score=0.225876321807945
ExonExpressionAdditive AT2G26800.tu5 11437800..11437836 score=-0.967909193807137
ExonExpressionAdditive AT2G26800.tu6 11438453..11438598 score=0.48272825646526
ExonExpressionAdditive AT2G26800.tu7 11438828..11438969 score=0.833254790521463
ExonExpressionAdditive AT2G26800.tu8 11439145..11439254 score=-0.157570438710698
ExonExpressionAdditive AT2G26800.tu9 11439291..11439330 score=0.671577705249116
ExonExpressionAdditive AT2G26810.tu5 11441849..11441885 score=1.10333076178376
ExonExpressionAdditive AT2G26830.tu1 11450710..11450742 score=0.409525488487596
ExonExpressionAdditive AT2G26830.tu10 11453762..11453798 score=-1.56410112505892
ExonExpressionAdditive AT2G26830.tu11 11454018..11454125 score=0.580386770059638
ExonExpressionAdditive AT2G26830.tu3 11451447..11451515 score=0.133029189267514
ExonExpressionAdditive AT2G26830.tu4 11451832..11451906 score=0.226752229428470
ExonExpressionAdditive AT2G26830.tu5 11452241..11452311 score=0.3697568984989
ExonExpressionAdditive AT2G26830.tu7 11453045..11453082 score=-0.760712513175536
ExonExpressionAdditive AT2G26830.tu8 11453374..11453413 score=-1.44129710722817
ExonExpressionAdditive AT2G26840.tu2 11454728..11454824 score=-0.152362282900911
ExonExpressionAdditive AT2G26840.tu4 11455081..11455153 score=-0.275889812320645
ExonExpressionAdditive AT2G26850.tu1 11456398..11456514 score=0.236715571071936
ExonExpressionAdditive AT2G26850.tu3 11456938..11457074 score=0.283647876029307
ExonExpressionAdditive AT2G26870.tu2 11464997..11465352 score=1.57978873632368
ExonExpressionAdditive AT2G26890.tu1 11469204..11469510 score=0.974676357845062
ExonExpressionAdditive AT2G26890.tu10 11473111..11473413 score=0.218411027764059
ExonExpressionAdditive AT2G26890.tu11 11473544..11473719 score=0.101541937323988
ExonExpressionAdditive AT2G26890.tu12 11474296..11474757 score=0.128188052881448
ExonExpressionAdditive AT2G26890.tu13 11474907..11475258 score=0.116529646174368
ExonExpressionAdditive AT2G26890.tu14 11475666..11475738 score=-0.119633824681157
ExonExpressionAdditive AT2G26890.tu15 11475992..11476252 score=-1.05008790494412
ExonExpressionAdditive AT2G26890.tu18 11478975..11479010 score=-1.20764005065387
ExonExpressionAdditive AT2G26890.tu19 11479357..11479469 score=0.203531357550566
ExonExpressionAdditive AT2G26890.tu2 11469661..11469694 score=1.06748554743678
ExonExpressionAdditive AT2G26890.tu20 11479647..11479685 score=0.387830738238281
ExonExpressionAdditive AT2G26890.tu21 11479827..11480000 score=0.885496364490652
ExonExpressionAdditive AT2G26890.tu22 11480503..11480898 score=-0.239074933767242
ExonExpressionAdditive AT2G26890.tu3 11469805..11469885 score=1.48403101561403
ExonExpressionAdditive AT2G26890.tu4 11470173..11470247 score=0.714183437374043
ExonExpressionAdditive AT2G26890.tu5 11470468..11470824 score=0.649482809380747
ExonExpressionAdditive AT2G26890.tu6 11470971..11471218 score=0.841992053471573
ExonExpressionAdditive AT2G26890.tu7 11471403..11471691 score=-0.0165161946489349
ExonExpressionAdditive AT2G26890.tu8 11471804..11472161 score=0.324511486074094
ExonExpressionAdditive AT2G26890.tu9 11472543..11472794 score=-1.10474422157022
ExonExpressionAdditive AT2G26900.tu1 11482039..11482286 score=0.613026168207498
ExonExpressionAdditive AT2G26900.tu11 11484508..11484579 score=-0.0594247671068013
ExonExpressionAdditive AT2G26900.tu12 11484676..11484747 score=-1.37341519503344
ExonExpressionAdditive AT2G26900.tu13 11484857..11485006 score=-0.117495926453887
ExonExpressionAdditive AT2G26900.tu2 11482393..11482460 score=0.558544242203487
ExonExpressionAdditive AT2G26900.tu3 11482602..11482714 score=0.0180837187534201
ExonExpressionAdditive AT2G26900.tu4 11482828..11482865 score=0.169119438712297
ExonExpressionAdditive AT2G26900.tu6 11483302..11483343 score=-0.903131716588188
ExonExpressionAdditive AT2G26900.tu7 11483522..11483558 score=0.98184876812286
ExonExpressionAdditive AT2G26910.tu1 11488699..11488951 score=0.103047734439523
ExonExpressionAdditive AT2G26910.tu10 11490786..11491009 score=0.0671271411569487
ExonExpressionAdditive AT2G26910.tu11 11491198..11491442 score=-0.042631032290443
ExonExpressionAdditive AT2G26910.tu12 11491617..11491658 score=0.386302695983119
ExonExpressionAdditive AT2G26910.tu13 11491802..11491871 score=-0.28878944608598
ExonExpressionAdditive AT2G26910.tu14 11492030..11492101 score=0.2696814235927
ExonExpressionAdditive AT2G26910.tu15 11492281..11492353 score=-0.587796290479983
ExonExpressionAdditive AT2G26910.tu16 11492457..11492527 score=-0.292362220326217
ExonExpressionAdditive AT2G26910.tu17 11492661..11492795 score=-0.554448785486911
ExonExpressionAdditive AT2G26910.tu18 11493051..11493229 score=0.388046661377450
ExonExpressionAdditive AT2G26910.tu19 11493406..11493443 score=0.734419452665337
ExonExpressionAdditive AT2G26910.tu2 11489062..11489131 score=-0.228896035228612
ExonExpressionAdditive AT2G26910.tu20 11493582..11493655 score=-0.210538582019212
ExonExpressionAdditive AT2G26910.tu21 11493792..11493982 score=-0.127265184632856
ExonExpressionAdditive AT2G26910.tu22 11494095..11494164 score=0.908162460928429
ExonExpressionAdditive AT2G26910.tu23 11494348..11494570 score=-0.210865046437086
ExonExpressionAdditive AT2G26910.tu24 11494744..11495224 score=-0.328595061157398
ExonExpressionAdditive AT2G26910.tu3 11489270..11489311 score=-0.183455691343771
ExonExpressionAdditive AT2G26910.tu4 11489450..11489485 score=0.0749770258684787
ExonExpressionAdditive AT2G26910.tu5 11489636..11489742 score=0.195888358086607
ExonExpressionAdditive AT2G26910.tu6 11489849..11489885 score=-0.0364207818763018
ExonExpressionAdditive AT2G26910.tu8 11490241..11490280 score=0.487751745433835
ExonExpressionAdditive AT2G26910.tu9 11490423..11490674 score=0.330843156499133
ExonExpressionAdditive AT2G26930.tu1 11498846..11498993 score=0.188048269750964
ExonExpressionAdditive AT2G26930.tu11 11501194..11501293 score=0.243925475050826
ExonExpressionAdditive AT2G26930.tu2 11499111..11499145 score=-0.242685163678358
ExonExpressionAdditive AT2G26930.tu3 11499456..11499493 score=-0.326522744190575
ExonExpressionAdditive AT2G26930.tu6 11500101..11500248 score=-0.217256472412778
ExonExpressionAdditive AT2G26930.tu9 11500704..11500741 score=-0.0371623594139937
ExonExpressionAdditive AT2G26950.tu2 11508917..11509072 score=-0.381414462548865
ExonExpressionAdditive AT2G26970.tu2 11517200..11517237 score=0.990667900800943
ExonExpressionAdditive AT2G26970.tu4 11517553..11517586 score=0.058383616193164
ExonExpressionAdditive AT2G26970.tu5 11517697..11517731 score=0.229712124754466
ExonExpressionAdditive AT2G26980.tu10 11522807..11522878 score=0.0763277991479802
ExonExpressionAdditive AT2G26980.tu11 11523025..11523062 score=-0.523865352036327
ExonExpressionAdditive AT2G26980.tu13 11523811..11523845 score=0.644750534538687
ExonExpressionAdditive AT2G26980.tu14 11524029..11524065 score=0.105293210660789
ExonExpressionAdditive AT2G26980.tu17 11524625..11524660 score=0.421829318533482
ExonExpressionAdditive AT2G26980.tu20 11525160..11525268 score=0.260367170939644
ExonExpressionAdditive AT2G26980.tu21 11525299..11525362 score=-1.00478782389609
ExonExpressionAdditive AT2G26980.tu3 11522103..11522366 score=0.196969333985658
ExonExpressionAdditive AT2G26980.tu5 11522478..11522513 score=-0.0897673076623224
ExonExpressionAdditive AT2G26990.tu2 11527193..11527234 score=-0.0973231979357485
ExonExpressionAdditive AT2G26990.tu4 11527710..11527854 score=0.96284089592996
ExonExpressionAdditive AT2G26990.tu6 11528214..11528245 score=-0.747944606608718
ExonExpressionAdditive AT2G26990.tu7 11528423..11528564 score=-0.831163423061447
ExonExpressionAdditive AT2G26990.tu9 11529260..11529333 score=-0.357553831166016
ExonExpressionAdditive AT2G27010.tu3 11534593..11534624 score=1.16335868967038
ExonExpressionAdditive AT2G27020.tu1 11535457..11535637 score=0.540274930746554
ExonExpressionAdditive AT2G27020.tu10 11537849..11537990 score=0.614614316064235
ExonExpressionAdditive AT2G27020.tu2 11535750..11535822 score=-0.175835269065457
ExonExpressionAdditive AT2G27020.tu5 11536541..11536574 score=-0.775208146720563
ExonExpressionAdditive AT2G27020.tu7 11537065..11537099 score=-0.502409554574595
ExonExpressionAdditive AT2G27040.tu1 11543642..11543981 score=0.528129830678621
ExonExpressionAdditive AT2G27040.tu11 11545769..11545847 score=0.112294506261948
ExonExpressionAdditive AT2G27040.tu12 11546035..11546105 score=-0.452996300189881
ExonExpressionAdditive AT2G27040.tu14 11546359..11546429 score=0.375727493866094
ExonExpressionAdditive AT2G27040.tu15 11546535..11546607 score=-0.491706136589909
ExonExpressionAdditive AT2G27040.tu16 11546747..11546862 score=-0.198574163078459
ExonExpressionAdditive AT2G27040.tu17 11547048..11547083 score=0.191703708611248
ExonExpressionAdditive AT2G27040.tu18 11547238..11547306 score=-0.524758459512443
ExonExpressionAdditive AT2G27040.tu19 11547451..11547483 score=-0.299275433561925
ExonExpressionAdditive AT2G27040.tu20 11547660..11547834 score=-0.256850619626212
ExonExpressionAdditive AT2G27040.tu21 11547976..11548113 score=0.5727745626684
ExonExpressionAdditive AT2G27040.tu22 11548337..11548540 score=-0.330460224096212
ExonExpressionAdditive AT2G27040.tu3 11544302..11544335 score=0.189256570722529
ExonExpressionAdditive AT2G27040.tu5 11544656..11544695 score=1.14242362292065
ExonExpressionAdditive AT2G27040.tu7 11544945..11544983 score=0.108868573733830
ExonExpressionAdditive AT2G27040.tu8 11545119..11545216 score=-0.274845348039655
ExonExpressionAdditive AT2G27040.tu9 11545327..11545438 score=-0.110193788255131
ExonExpressionAdditive AT2G27060.tu3 11561060..11561802 score=-0.267702948522476
ExonExpressionAdditive AT2G27090.tu2 11575543..11575732 score=0.0418558161776314
ExonExpressionAdditive AT2G27090.tu3 11575914..11576028 score=-0.113200889716656
ExonExpressionAdditive AT2G27090.tu6 11578774..11578860 score=0.0766195330757934
ExonExpressionAdditive AT2G27100.tu1 11579626..11579993 score=-0.101646003706821
ExonExpressionAdditive AT2G27100.tu10 11582784..11582960 score=0.68724068239929
ExonExpressionAdditive AT2G27100.tu11 11583144..11583257 score=-0.052940142547033
ExonExpressionAdditive AT2G27100.tu12 11583402..11583708 score=0.738019851171245
ExonExpressionAdditive AT2G27100.tu7 11581560..11581595 score=-0.559709399264644
ExonExpressionAdditive AT2G27110.tu1 11583777..11584026 score=0.297738812403628
ExonExpressionAdditive AT2G27110.tu2 11584343..11584379 score=0.112097785758662
ExonExpressionAdditive AT2G27110.tu3 11584756..11584864 score=-0.867131399684689
ExonExpressionAdditive AT2G27110.tu4 11585160..11585233 score=-0.154858574442381
ExonExpressionAdditive AT2G27110.tu6 11587042..11587266 score=-0.732968539607586
ExonExpressionAdditive AT2G27110.tu7 11587342..11587486 score=-0.277899193005634
ExonExpressionAdditive AT2G27110.tu9 11587746..11587851 score=0.240027005108147
ExonExpressionAdditive AT2G27120.tu1 11588326..11588411 score=0.326226869382048
ExonExpressionAdditive AT2G27120.tu10 11590945..11591011 score=-0.935016952372517
ExonExpressionAdditive AT2G27120.tu18 11593169..11593208 score=1.17168437119893
ExonExpressionAdditive AT2G27120.tu24 11594415..11594526 score=0.408025881328833
ExonExpressionAdditive AT2G27120.tu26 11594964..11595136 score=-0.272098256048846
ExonExpressionAdditive AT2G27120.tu27 11595374..11595407 score=-0.663936033356375
ExonExpressionAdditive AT2G27120.tu29 11595756..11596124 score=0.496778922952627
ExonExpressionAdditive AT2G27120.tu31 11596410..11596558 score=-0.123399945442657
ExonExpressionAdditive AT2G27120.tu33 11597017..11597050 score=-0.109795940359920
ExonExpressionAdditive AT2G27120.tu34 11597261..11597298 score=-0.0924995977031844
ExonExpressionAdditive AT2G27120.tu36 11597814..11597852 score=-0.807906467832194
ExonExpressionAdditive AT2G27120.tu41 11598791..11598899 score=-0.69335464832155
ExonExpressionAdditive AT2G27120.tu42 11599012..11599044 score=0.367666764712838
ExonExpressionAdditive AT2G27120.tu47 11600199..11600304 score=-0.446497589413227
ExonExpressionAdditive AT2G27120.tu49 11601162..11601385 score=0.824349184090399
ExonExpressionAdditive AT2G27120.tu7 11589731..11589876 score=0.728755607583483
ExonExpressionAdditive AT2G27140.tu2 11606259..11606368 score=-1.05968870864241
ExonExpressionAdditive AT2G27150.tu1 11608833..11609090 score=0.700192302387265
ExonExpressionAdditive AT2G27150.tu10 11613877..11614053 score=-0.282953483186933
ExonExpressionAdditive AT2G27150.tu3 11611155..11611329 score=-0.516349008151011
ExonExpressionAdditive AT2G27150.tu4 11611480..11611624 score=0.332182941209107
ExonExpressionAdditive AT2G27150.tu5 11611768..11611912 score=-1.21088975274593
ExonExpressionAdditive AT2G27150.tu6 11612057..11612973 score=-0.169292649597439
ExonExpressionAdditive AT2G27150.tu7 11613119..11613154 score=0.363655091577822
ExonExpressionAdditive AT2G27150.tu9 11613516..11613627 score=0.352609439182091
ExonExpressionAdditive AT2G27170.tu1 11616222..11616737 score=-0.436036212730004
ExonExpressionAdditive AT2G27170.tu10 11619322..11619431 score=-0.205857479102451
ExonExpressionAdditive AT2G27170.tu11 11619544..11619616 score=-0.106447377846518
ExonExpressionAdditive AT2G27170.tu12 11619802..11619908 score=0.249433070428122
ExonExpressionAdditive AT2G27170.tu13 11620083..11620156 score=0.525045750271924
ExonExpressionAdditive AT2G27170.tu15 11620647..11620755 score=-0.651735677267488
ExonExpressionAdditive AT2G27170.tu16 11620971..11621002 score=-0.456325545001841
ExonExpressionAdditive AT2G27170.tu17 11621418..11621459 score=-0.190129088519064
ExonExpressionAdditive AT2G27170.tu18 11621708..11621888 score=1.05661578729697
ExonExpressionAdditive AT2G27170.tu19 11622194..11622230 score=0.916380012125099
ExonExpressionAdditive AT2G27170.tu20 11622474..11622543 score=-0.0188347352177387
ExonExpressionAdditive AT2G27170.tu23 11623466..11623502 score=-0.000634045841266752
ExonExpressionAdditive AT2G27170.tu3 11617403..11617513 score=-0.98393205735989
ExonExpressionAdditive AT2G27170.tu4 11617660..11617734 score=-0.218187427219745
ExonExpressionAdditive AT2G27170.tu5 11618017..11618056 score=-0.925391158351681
ExonExpressionAdditive AT2G27170.tu7 11618424..11618535 score=0.602014431296634
ExonExpressionAdditive AT2G27170.tu8 11618764..11618876 score=0.185012509276504
ExonExpressionAdditive AT2G27170.tu9 11619104..11619140 score=-0.107336883876708
ExonExpressionAdditive AT2G27190.tu2 11628840..11628879 score=-0.944633011629942
ExonExpressionAdditive AT2G27190.tu3 11629068..11629214 score=-0.44498059387344
ExonExpressionAdditive AT2G27190.tu4 11629341..11629416 score=1.24455892701523
ExonExpressionAdditive AT2G27190.tu5 11629566..11629745 score=0.242484072435529
ExonExpressionAdditive AT2G27190.tu6 11629860..11629931 score=0.333932132716533
ExonExpressionAdditive AT2G27200.tu1 11632486..11632698 score=0.21829041367542
ExonExpressionAdditive AT2G27200.tu2 11632839..11632943 score=-0.289220102742595
ExonExpressionAdditive AT2G27200.tu5 11633901..11633942 score=0.557706566214289
ExonExpressionAdditive AT2G27210.tu1 11637093..11637675 score=0.161823857085131
ExonExpressionAdditive AT2G27210.tu11 11640392..11640432 score=-0.635780785931249
ExonExpressionAdditive AT2G27210.tu12 11640622..11640807 score=0.235989004982729
ExonExpressionAdditive AT2G27210.tu14 11641484..11641555 score=-0.132846151968148
ExonExpressionAdditive AT2G27210.tu19 11642716..11642820 score=-0.510683783200736
ExonExpressionAdditive AT2G27210.tu20 11642992..11643030 score=-0.441506169178645
ExonExpressionAdditive AT2G27210.tu3 11638014..11638055 score=-1.22341995263253
ExonExpressionAdditive AT2G27210.tu6 11638546..11638611 score=-0.222640570370997
ExonExpressionAdditive AT2G27210.tu8 11639083..11639119 score=0.0346631449544677
ExonExpressionAdditive AT2G27210.tu9 11639260..11639294 score=0.877532999572823
ExonExpressionAdditive AT2G27220.tu2 11645392..11645423 score=-0.586298076041824
ExonExpressionAdditive AT2G27220.tu3 11645670..11645922 score=-0.470990194057505
ExonExpressionAdditive AT2G27230.tu10 11660603..11660639 score=0.114247752712734
ExonExpressionAdditive AT2G27230.tu11 11660788..11661132 score=0.0236668387949780
ExonExpressionAdditive AT2G27230.tu2 11657499..11657735 score=-0.242789811037771
ExonExpressionAdditive AT2G27230.tu5 11658557..11658770 score=0.300041410190555
ExonExpressionAdditive AT2G27230.tu9 11660356..11660427 score=0.136801841405428
ExonExpressionAdditive AT2G27240.tu1 11666700..11666808 score=-0.15448285645238
ExonExpressionAdditive AT2G27240.tu2 11667156..11667231 score=-0.558816929307452
ExonExpressionAdditive AT2G27240.tu3 11667488..11667700 score=0.0986272618612644
ExonExpressionAdditive AT2G27240.tu4 11668352..11668383 score=-0.402075160006922
ExonExpressionAdditive AT2G27250.tu2 11672455..11672532 score=-0.0720329823056294
ExonExpressionAdditive AT2G27250.tu3 11672636..11672761 score=0.0473599306561075
ExonExpressionAdditive AT2G27285.tu3 11684609..11684640 score=0.577914529910674
ExonExpressionAdditive AT2G27290.tu2 11685961..11686041 score=0.335862794976698
ExonExpressionAdditive AT2G27300.tu3 11688543..11688731 score=-0.134969597445394
ExonExpressionAdditive AT2G27300.tu4 11688859..11689003 score=0.0519428922750297
ExonExpressionAdditive AT2G27320.tu3 11700351..11700385 score=0.0594433823097633
ExonExpressionAdditive AT2G27320.tu4 11700571..11700637 score=-0.160279515353929
ExonExpressionAdditive AT2G27320.tu6 11701082..11701120 score=-0.174035935476966
ExonExpressionAdditive AT2G27330.tu3 11703105..11703141 score=-0.00831038003697414
ExonExpressionAdditive AT2G27330.tu4 11703565..11703674 score=-0.360436211174660
ExonExpressionAdditive AT2G27350.tu10 11707849..11707885 score=-1.51370939929037
ExonExpressionAdditive AT2G27350.tu12 11708617..11708653 score=0.664253188479566
ExonExpressionAdditive AT2G27350.tu14 11709470..11709509 score=0.450133717660587
ExonExpressionAdditive AT2G27350.tu4 11706719..11707008 score=0.674924984495183
ExonExpressionAdditive AT2G27350.tu6 11707190..11707296 score=0.164934271124926
ExonExpressionAdditive AT2G27350.tu9 11707633..11707702 score=-0.118735580455179
ExonExpressionAdditive AT2G27360.tu1 11713397..11713434 score=0.701257617921708
ExonExpressionAdditive AT2G27360.tu5 11714754..11714939 score=0.220959551405886
ExonExpressionAdditive AT2G27370.tu2 11716219..11716287 score=-0.325381455189190
ExonExpressionAdditive AT2G27385.tu2 11724248..11724284 score=-0.438076720267068
ExonExpressionAdditive AT2G27450.tu4 11745355..11745465 score=0.338453900014833
ExonExpressionAdditive AT2G27450.tu7 11745871..11745971 score=-1.55460002376467
ExonExpressionAdditive AT2G27450.tu8 11746121..11746153 score=0.406098830300076
ExonExpressionAdditive AT2G27460.tu1 11747746..11748032 score=0.407552688553088
ExonExpressionAdditive AT2G27460.tu10 11750350..11750387 score=0.269477303802664
ExonExpressionAdditive AT2G27460.tu11 11750757..11750827 score=0.0345873702996596
ExonExpressionAdditive AT2G27460.tu12 11750968..11751151 score=0.125791866084228
ExonExpressionAdditive AT2G27460.tu13 11751436..11751615 score=0.618433261891652
ExonExpressionAdditive AT2G27460.tu14 11751722..11751948 score=0.0949619215334425
ExonExpressionAdditive AT2G27460.tu4 11748671..11748778 score=-0.651678007115878
ExonExpressionAdditive AT2G27460.tu5 11748998..11749106 score=-0.110422500479554
ExonExpressionAdditive AT2G27460.tu6 11749251..11749356 score=-0.72809863641023
ExonExpressionAdditive AT2G27460.tu7 11749469..11749578 score=0.706920163450749
ExonExpressionAdditive AT2G27460.tu8 11749756..11749791 score=0.465767773515066
ExonExpressionAdditive AT2G27460.tu9 11749938..11749979 score=-1.7658689800585
ExonExpressionAdditive AT2G27470.tu2 11752997..11753070 score=-0.112367768368783
ExonExpressionAdditive AT2G27480.tu3 11754480..11754586 score=-0.436963157758750
ExonExpressionAdditive AT2G27480.tu5 11754881..11755031 score=0.690236394829366
ExonExpressionAdditive AT2G27490.tu2 11755695..11755808 score=-0.139808264438999
ExonExpressionAdditive AT2G27490.tu3 11756024..11756060 score=-0.364506089343686
ExonExpressionAdditive AT2G27500.tu2 11759375..11759484 score=-0.384910353459477
ExonExpressionAdditive AT2G27505.tu1 11763855..11763886 score=0.528170332925572
ExonExpressionAdditive AT2G27590.tu2 11785523..11785600 score=-0.593955132357433
ExonExpressionAdditive AT2G27590.tu5 11786656..11786891 score=0.358646118081736
ExonExpressionAdditive AT2G27600.tu3 11789589..11789736 score=-0.0511918250371018
ExonExpressionAdditive AT2G27600.tu4 11789881..11789920 score=-0.0367199278305538
ExonExpressionAdditive AT2G27600.tu5 11790027..11790061 score=0.000167391589555135
ExonExpressionAdditive AT2G27600.tu6 11790209..11790247 score=-0.493441569400852
ExonExpressionAdditive AT2G27600.tu7 11790426..11790501 score=0.103238696608137
ExonExpressionAdditive AT2G27600.tu8 11790729..11790875 score=-0.497191260119152
ExonExpressionAdditive AT2G27630.tu1 11794504..11794828 score=0.389626490183385
ExonExpressionAdditive AT2G27630.tu6 11795946..11796053 score=-0.285296731723205
ExonExpressionAdditive AT2G27650.tu1 11799903..11800088 score=-0.327928112731476
ExonExpressionAdditive AT2G27650.tu3 11800488..11800559 score=-0.482997852768985
ExonExpressionAdditive AT2G27650.tu8 11801730..11801763 score=-0.0347694550646574
ExonExpressionAdditive AT2G27670.tu2 11809071..11809143 score=0.0641248282167151
ExonExpressionAdditive AT2G27670.tu3 11809303..11809382 score=0.479723504469411
ExonExpressionAdditive AT2G27670.tu5 11809716..11809788 score=-0.0731508651427027
ExonExpressionAdditive AT2G27680.tu2 11811362..11811431 score=0.325755825578763
ExonExpressionAdditive AT2G27680.tu4 11811765..11811801 score=0.593287003724561
ExonExpressionAdditive AT2G27680.tu6 11812123..11812156 score=-0.518112204650466
ExonExpressionAdditive AT2G27680.tu8 11812480..11812520 score=0.609635429067065
ExonExpressionAdditive AT2G27720.tu2 11825797..11825836 score=-0.185137908972876
ExonExpressionAdditive AT2G27730.tu3 11827860..11827936 score=1.65570306654121
ExonExpressionAdditive AT2G27730.tu4 11828877..11828916 score=-0.375658687051686
ExonExpressionAdditive AT2G27740.tu2 11830223..11830296 score=0.3853375970479
ExonExpressionAdditive AT2G27740.tu4 11830588..11830655 score=-0.775190887955113
ExonExpressionAdditive AT2G27760.tu1 11831900..11832123 score=0.328951868373747
ExonExpressionAdditive AT2G27760.tu10 11834363..11834432 score=-0.362809371797888
ExonExpressionAdditive AT2G27760.tu2 11832266..11832303 score=-0.736546039937493
ExonExpressionAdditive AT2G27760.tu4 11832855..11832887 score=-0.287729728385246
ExonExpressionAdditive AT2G27760.tu5 11832991..11833095 score=0.228995918979635
ExonExpressionAdditive AT2G27760.tu6 11833236..11833272 score=-0.0885397044127932
ExonExpressionAdditive AT2G27760.tu9 11834225..11834263 score=0.651489202494248
ExonExpressionAdditive AT2G27775.tu2 11849978..11850047 score=0.82193888645822
ExonExpressionAdditive AT2G27810.tu1 11859267..11859907 score=0.0190043566174500
ExonExpressionAdditive AT2G27810.tu10 11862498..11862534 score=0.647998339385
ExonExpressionAdditive AT2G27810.tu12 11862873..11863289 score=-0.0392180106132457
ExonExpressionAdditive AT2G27810.tu2 11860190..11860226 score=1.17873869152130
ExonExpressionAdditive AT2G27810.tu3 11860369..11860445 score=0.0233096913209279
ExonExpressionAdditive AT2G27810.tu4 11860894..11860965 score=-0.242487914858493
ExonExpressionAdditive AT2G27810.tu5 11861108..11861213 score=-0.618334092525553
ExonExpressionAdditive AT2G27810.tu7 11861650..11861836 score=0.0308280737749442
ExonExpressionAdditive AT2G27810.tu8 11862044..11862250 score=0.416526706650790
ExonExpressionAdditive AT2G27840.tu7 11870514..11870586 score=0.224786274155938
ExonExpressionAdditive AT2G27860.tu3 11872203..11872239 score=0.120060492747967
ExonExpressionAdditive AT2G27860.tu5 11872591..11872695 score=-0.866565756058805
ExonExpressionAdditive AT2G27860.tu9 11873677..11873888 score=-0.121872250583223
ExonExpressionAdditive AT2G27880.tu1 11878553..11879076 score=-0.43745939987241
ExonExpressionAdditive AT2G27880.tu11 11881746..11881851 score=0.367522144841645
ExonExpressionAdditive AT2G27880.tu12 11881994..11882066 score=-0.0752949612523702
ExonExpressionAdditive AT2G27880.tu13 11882179..11882280 score=-0.00481694366762746
ExonExpressionAdditive AT2G27880.tu14 11882393..11882460 score=0.350243961000501
ExonExpressionAdditive AT2G27880.tu15 11882614..11882683 score=0.0802856147312805
ExonExpressionAdditive AT2G27880.tu17 11883065..11883103 score=0.500043893276238
ExonExpressionAdditive AT2G27880.tu18 11883248..11883287 score=0.695903496791483
ExonExpressionAdditive AT2G27880.tu19 11883430..11883466 score=0.0729508563967899
ExonExpressionAdditive AT2G27880.tu2 11879575..11879689 score=-0.461502691876569
ExonExpressionAdditive AT2G27880.tu20 11883578..11883906 score=0.630955025679788
ExonExpressionAdditive AT2G27880.tu3 11879834..11879937 score=-0.253786563960303
ExonExpressionAdditive AT2G27880.tu4 11880071..11880145 score=-0.450273119129508
ExonExpressionAdditive AT2G27880.tu6 11880554..11880631 score=0.642939459862213
ExonExpressionAdditive AT2G27880.tu8 11881022..11881091 score=-0.402773365434944
ExonExpressionAdditive AT2G27900.tu1 11884570..11884927 score=0.245969795510916
ExonExpressionAdditive AT2G27900.tu10 11886928..11887001 score=-0.636935518836521
ExonExpressionAdditive AT2G27900.tu12 11887588..11887658 score=0.0642282051604387
ExonExpressionAdditive AT2G27900.tu13 11888367..11888835 score=0.27148473078413
ExonExpressionAdditive AT2G27900.tu14 11889050..11889518 score=-0.0470767969972708
ExonExpressionAdditive AT2G27900.tu17 11890088..11890200 score=-0.486161314616933
ExonExpressionAdditive AT2G27900.tu18 11890458..11890534 score=0.942266016464803
ExonExpressionAdditive AT2G27900.tu19 11890863..11890901 score=-0.535939343069779
ExonExpressionAdditive AT2G27900.tu2 11885104..11885177 score=-0.893601159907242
ExonExpressionAdditive AT2G27900.tu22 11891586..11891658 score=-0.193561425677409
ExonExpressionAdditive AT2G27900.tu23 11891883..11891919 score=-0.112477495460260
ExonExpressionAdditive AT2G27900.tu25 11892209..11892282 score=0.720660400517471
ExonExpressionAdditive AT2G27900.tu26 11892354..11892506 score=0.140647173975498
ExonExpressionAdditive AT2G27900.tu6 11885847..11885917 score=-1.30506269729034
ExonExpressionAdditive AT2G27900.tu7 11886328..11886366 score=-0.132212854953689
ExonExpressionAdditive AT2G27920.tu10 11895091..11895306 score=0.542858741105049
ExonExpressionAdditive AT2G27920.tu12 11895606..11895638 score=-1.15170628900528
ExonExpressionAdditive AT2G27920.tu14 11895785..11895856 score=1.93800375612084
ExonExpressionAdditive AT2G27920.tu15 11896024..11896093 score=-0.227736906117470
ExonExpressionAdditive AT2G27920.tu2 11893387..11893465 score=-0.827727042867664
ExonExpressionAdditive AT2G27930.tu2 11899752..11899787 score=0.716602811728422
ExonExpressionAdditive AT2G27950.tu1 11906386..11906597 score=0.722102714744307
ExonExpressionAdditive AT2G27950.tu2 11906736..11906809 score=-0.087947392005715
ExonExpressionAdditive AT2G27950.tu3 11906986..11907538 score=-0.405583148426141
ExonExpressionAdditive AT2G27950.tu5 11908631..11908705 score=-0.827971838791875
ExonExpressionAdditive AT2G27960.tu3 11918588..11918692 score=0.219864448332048
ExonExpressionAdditive AT2G27970.tu2 11919989..11920020 score=-0.375041021280377
ExonExpressionAdditive AT2G27970.tu3 11920165..11920204 score=0.124958897227307
ExonExpressionAdditive AT2G27980.tu1 11920758..11921120 score=0.617058420359608
ExonExpressionAdditive AT2G27980.tu10 11923204..11923273 score=0.627140622258941
ExonExpressionAdditive AT2G27980.tu13 11924239..11924275 score=-0.161813940753589
ExonExpressionAdditive AT2G27980.tu16 11925222..11925333 score=0.413856478938931
ExonExpressionAdditive AT2G27980.tu2 11921227..11921299 score=0.664463340244805
ExonExpressionAdditive AT2G27980.tu3 11921682..11921716 score=-0.487344040424465
ExonExpressionAdditive AT2G27980.tu6 11922152..11922230 score=0.295832819143454
ExonExpressionAdditive AT2G27980.tu9 11922842..11922994 score=0.00975360968520425
ExonExpressionAdditive AT2G27990.tu1 11928583..11928908 score=-0.0429447751418839
ExonExpressionAdditive AT2G27990.tu2 11929386..11929421 score=-0.481796332704755
ExonExpressionAdditive AT2G27990.tu3 11929562..11929855 score=0.262920125152331
ExonExpressionAdditive AT2G28000.tu1 11933514..11933671 score=1.30313618347338
ExonExpressionAdditive AT2G28000.tu2 11934064..11934174 score=0.338897124664945
ExonExpressionAdditive AT2G28000.tu3 11934323..11934398 score=-0.119865706438382
ExonExpressionAdditive AT2G28000.tu4 11934537..11934688 score=-0.0454040558405369
ExonExpressionAdditive AT2G28000.tu5 11934829..11934938 score=-0.459763227490255
ExonExpressionAdditive AT2G28000.tu6 11935045..11935295 score=-0.391423406772975
ExonExpressionAdditive AT2G28000.tu7 11935472..11935838 score=-0.224996300582698
ExonExpressionAdditive AT2G28000.tu8 11935978..11936439 score=0.000232189895709305
ExonExpressionAdditive AT2G28060.tu2 11957669..11957705 score=-0.358818971351131
ExonExpressionAdditive AT2G28060.tu3 11958787..11958824 score=-1.04280924594512
ExonExpressionAdditive AT2G28060.tu4 11959157..11959259 score=0.69962595973189
ExonExpressionAdditive AT2G28070.tu1 11963514..11963942 score=-0.141740833142239
ExonExpressionAdditive AT2G28070.tu10 11966437..11966475 score=-0.348281319173417
ExonExpressionAdditive AT2G28070.tu11 11966631..11966797 score=0.345808939747603
ExonExpressionAdditive AT2G28070.tu2 11964085..11964125 score=-0.820407127363092
ExonExpressionAdditive AT2G28070.tu3 11964238..11964490 score=0.0544446729239038
ExonExpressionAdditive AT2G28070.tu4 11964626..11964737 score=-0.0360347008891533
ExonExpressionAdditive AT2G28070.tu5 11964873..11964941 score=0.614177712577549
ExonExpressionAdditive AT2G28070.tu6 11965086..11965194 score=0.353294930840953
ExonExpressionAdditive AT2G28070.tu7 11965347..11965463 score=-0.390013405533901
ExonExpressionAdditive AT2G28070.tu8 11965605..11965638 score=-0.558195951375627
ExonExpressionAdditive AT2G28070.tu9 11965785..11965997 score=0.285311187271877
ExonExpressionAdditive AT2G28090.tu3 11980258..11980428 score=0.302582711439824
ExonExpressionAdditive AT2G28090.tu4 11980950..11981056 score=0.396559093403668
ExonExpressionAdditive AT2G28100.tu2 11982526..11982702 score=-0.130052417833575
ExonExpressionAdditive AT2G28105.tu1 11983865..11983902 score=0.175868974764740
ExonExpressionAdditive AT2G28105.tu2 11984404..11984440 score=-0.512460373969277
ExonExpressionAdditive AT2G28110.tu2 11985670..11985884 score=0.576446816604521
ExonExpressionAdditive AT2G28110.tu4 11986530..11986782 score=-0.677821334545906
ExonExpressionAdditive AT2G28130.tu1 11995771..11995924 score=-0.914442933082118
ExonExpressionAdditive AT2G28130.tu10 11997868..11997939 score=-0.158521727432138
ExonExpressionAdditive AT2G28130.tu11 11998121..11998236 score=0.470017415260293
ExonExpressionAdditive AT2G28130.tu12 11998419..11998638 score=-1.30292778207395
ExonExpressionAdditive AT2G28130.tu2 11996220..11996290 score=-0.654715681252954
ExonExpressionAdditive AT2G28130.tu4 11996652..11996689 score=0.882287990678539
ExonExpressionAdditive AT2G28130.tu5 11996866..11996900 score=1.45632356240833
ExonExpressionAdditive AT2G28130.tu7 11997237..11997273 score=0.405598877795811
ExonExpressionAdditive AT2G28130.tu9 11997615..11997727 score=0.454411676335406
ExonExpressionAdditive AT2G28150.tu1 12006910..12007261 score=-0.498992851744912
ExonExpressionAdditive AT2G28150.tu2 12007366..12007398 score=-0.911378011204422
ExonExpressionAdditive AT2G28150.tu3 12007545..12007579 score=0.745931946210142
ExonExpressionAdditive AT2G28150.tu5 12008884..12009092 score=0.87419311799801
ExonExpressionAdditive AT2G28150.tu6 12009270..12009504 score=0.136956284246411
ExonExpressionAdditive AT2G28160.tu2 12012373..12012516 score=-0.285424312926608
ExonExpressionAdditive AT2G28160.tu3 12012684..12012752 score=-0.9412319546904
ExonExpressionAdditive AT2G28160.tu4 12012903..12013082 score=-0.944236449214027
ExonExpressionAdditive AT2G28170.tu1 12013496..12013856 score=0.315291122032835
ExonExpressionAdditive AT2G28180.tu1 12018082..12018482 score=0.0295503312026829
ExonExpressionAdditive AT2G28180.tu2 12018705..12019281 score=-0.383270422072611
ExonExpressionAdditive AT2G28180.tu4 12020575..12020934 score=0.221402251488013
ExonExpressionAdditive AT2G28190.tu2 12022310..12022344 score=-0.147289260765139
ExonExpressionAdditive AT2G28190.tu4 12022592..12022628 score=0.467195341070516
ExonExpressionAdditive AT2G28210.tu2 12037421..12037457 score=0.815015824829186
ExonExpressionAdditive AT2G28210.tu3 12039002..12039077 score=0.23790500675673
ExonExpressionAdditive AT2G28240.tu2 12046679..12047005 score=0.164966771464796
ExonExpressionAdditive AT2G28240.tu3 12047149..12047215 score=-0.496567614988243
ExonExpressionAdditive AT2G28240.tu4 12047360..12047501 score=-0.537796219063418
ExonExpressionAdditive AT2G28240.tu5 12047686..12047827 score=-0.339576748023574
ExonExpressionAdditive AT2G28250.tu10 12052933..12053137 score=0.414074741285496
ExonExpressionAdditive AT2G28250.tu11 12053284..12053544 score=0.18328670417852
ExonExpressionAdditive AT2G28250.tu2 12050904..12050973 score=0.565834596311002
ExonExpressionAdditive AT2G28250.tu3 12051044..12051114 score=0.85957545372841
ExonExpressionAdditive AT2G28250.tu4 12051256..12051293 score=0.119853936321577
ExonExpressionAdditive AT2G28250.tu5 12051418..12051456 score=-0.000592752970887151
ExonExpressionAdditive AT2G28250.tu6 12051569..12051792 score=-0.859366987692613
ExonExpressionAdditive AT2G28250.tu7 12051955..12052136 score=-0.330380190567364
ExonExpressionAdditive AT2G28250.tu8 12052247..12052494 score=-0.256422769085873
ExonExpressionAdditive AT2G28250.tu9 12052638..12052820 score=-0.0410298012177442
ExonExpressionAdditive AT2G28260.tu2 12057218..12057656 score=0.40079206535398
ExonExpressionAdditive AT2G28260.tu3 12057774..12057957 score=-0.46165064828878
ExonExpressionAdditive AT2G28260.tu4 12058098..12058309 score=-0.292934658631625
ExonExpressionAdditive AT2G28260.tu5 12058500..12058781 score=-0.104214919597189
ExonExpressionAdditive AT2G28290.tu10 12066542..12066653 score=0.207123064671113
ExonExpressionAdditive AT2G28290.tu11 12067391..12067426 score=-0.569295731239082
ExonExpressionAdditive AT2G28290.tu12 12067826..12067931 score=0.00361653799210418
ExonExpressionAdditive AT2G28290.tu13 12068142..12068211 score=-0.703387597293102
ExonExpressionAdditive AT2G28290.tu14 12068361..12068506 score=0.136019829289644
ExonExpressionAdditive AT2G28290.tu17 12069052..12069083 score=0.370002112991957
ExonExpressionAdditive AT2G28290.tu18 12069262..12069375 score=-0.768870583667619
ExonExpressionAdditive AT2G28290.tu19 12069592..12069663 score=-0.186804071583669
ExonExpressionAdditive AT2G28290.tu2 12063819..12063890 score=-1.40044424856435
ExonExpressionAdditive AT2G28290.tu20 12069845..12069918 score=-0.336425970000507
ExonExpressionAdditive AT2G28290.tu21 12070060..12070132 score=-0.294420735523869
ExonExpressionAdditive AT2G28290.tu25 12071200..12071257 score=-1.13349748143950
ExonExpressionAdditive AT2G28290.tu29 12072245..12072317 score=-0.655844340924672
ExonExpressionAdditive AT2G28290.tu31 12072873..12073058 score=-0.0331505546956389
ExonExpressionAdditive AT2G28290.tu32 12073241..12074121 score=-0.0205027899518507
ExonExpressionAdditive AT2G28290.tu33 12074301..12074372 score=0.150215098519841
ExonExpressionAdditive AT2G28290.tu37 12079477..12080116 score=0.462710951059019
ExonExpressionAdditive AT2G28290.tu5 12064575..12064932 score=0.226151484275383
ExonExpressionAdditive AT2G28290.tu7 12065665..12065739 score=-0.761217411106667
ExonExpressionAdditive AT2G28290.tu8 12065887..12065922 score=0.931231416144486
ExonExpressionAdditive AT2G28290.tu9 12066035..12066367 score=0.258801544188722
ExonExpressionAdditive AT2G28310.tu15 12094805..12095105 score=0.146634443297511
ExonExpressionAdditive AT2G28310.tu4 12092777..12092813 score=-0.435859933944135
ExonExpressionAdditive AT2G28310.tu7 12093363..12093398 score=-0.0927376617985866
ExonExpressionAdditive AT2G28315.tu4 12096849..12096959 score=-0.692625561870614
ExonExpressionAdditive AT2G28315.tu6 12097558..12097688 score=-0.0483679945506372
ExonExpressionAdditive AT2G28320.tu1 12101828..12102324 score=-0.0498261216205254
ExonExpressionAdditive AT2G28320.tu10 12103884..12103921 score=0.589960171539085
ExonExpressionAdditive AT2G28320.tu12 12104379..12104451 score=-0.362413936179918
ExonExpressionAdditive AT2G28320.tu13 12104630..12104812 score=0.715029096836622
ExonExpressionAdditive AT2G28320.tu14 12104948..12104985 score=-0.356799178174796
ExonExpressionAdditive AT2G28320.tu15 12105128..12105272 score=0.0143337552055144
ExonExpressionAdditive AT2G28320.tu16 12105418..12105490 score=0.305117783085092
ExonExpressionAdditive AT2G28320.tu18 12105781..12105848 score=0.325891260211486
ExonExpressionAdditive AT2G28320.tu19 12105964..12106036 score=-0.137403637076141
ExonExpressionAdditive AT2G28320.tu2 12102510..12102547 score=0.113763457543359
ExonExpressionAdditive AT2G28320.tu21 12106401..12106646 score=0.579786041724055
ExonExpressionAdditive AT2G28320.tu6 12103186..12103257 score=-0.78280193447026
ExonExpressionAdditive AT2G28320.tu9 12103718..12103750 score=-0.303021279253812
ExonExpressionAdditive AT2G28340.tu2 12112202..12112237 score=0.0225945839865792
ExonExpressionAdditive AT2G28350.tu4 12123657..12123884 score=-0.206135719845060
ExonExpressionAdditive AT2G28360.tu16 12136403..12136439 score=0.835867553149027
ExonExpressionAdditive AT2G28360.tu18 12136726..12136841 score=-0.09150664049567
ExonExpressionAdditive AT2G28360.tu3 12132764..12132871 score=-0.342687642268783
ExonExpressionAdditive AT2G28360.tu5 12133392..12133458 score=-0.132045974478089
ExonExpressionAdditive AT2G28360.tu6 12133680..12133792 score=-0.59272848137911
ExonExpressionAdditive AT2G28360.tu7 12133907..12133983 score=-0.185532135408224
ExonExpressionAdditive AT2G28360.tu9 12134563..12134712 score=0.385329979586962
ExonExpressionAdditive AT2G28370.tu1 12138621..12138798 score=0.344616348458297
ExonExpressionAdditive AT2G28370.tu3 12140109..12140186 score=0.0484941268298369
ExonExpressionAdditive AT2G28380.tu2 12142192..12142297 score=0.00693262630437417
ExonExpressionAdditive AT2G28390.tu1 12146731..12146991 score=0.725834675164635
ExonExpressionAdditive AT2G28390.tu10 12149029..12149065 score=0.221077175177085
ExonExpressionAdditive AT2G28390.tu12 12149435..12149471 score=-0.439054219632434
ExonExpressionAdditive AT2G28390.tu13 12149654..12149690 score=0.193172431528163
ExonExpressionAdditive AT2G28390.tu4 12147471..12147655 score=0.306726567294804
ExonExpressionAdditive AT2G28390.tu7 12148124..12148198 score=-1.37249180092650
ExonExpressionAdditive AT2G28390.tu8 12148300..12148404 score=-0.0475120611902749
ExonExpressionAdditive AT2G28430.tu2 12167283..12167319 score=0.258322792977716
ExonExpressionAdditive AT2G28430.tu3 12167468..12167507 score=2.58395998622399
ExonExpressionAdditive AT2G28450.tu1 12169257..12169477 score=1.11630592906277
ExonExpressionAdditive AT2G28450.tu11 12171899..12171970 score=-0.628623420249207
ExonExpressionAdditive AT2G28450.tu2 12169668..12169921 score=0.546780001430466
ExonExpressionAdditive AT2G28450.tu3 12170031..12170106 score=0.488812968806108
ExonExpressionAdditive AT2G28450.tu4 12170318..12170392 score=0.359894284494542
ExonExpressionAdditive AT2G28450.tu5 12170530..12170673 score=-0.128749500667452
ExonExpressionAdditive AT2G28450.tu7 12171028..12171069 score=0.161843696889854
ExonExpressionAdditive AT2G28450.tu8 12171293..12171326 score=1.12449523918520
ExonExpressionAdditive AT2G28450.tu9 12171468..12171540 score=-1.08336246554369
ExonExpressionAdditive AT2G28470.tu1 12175988..12176212 score=0.817862308700148
ExonExpressionAdditive AT2G28470.tu12 12178763..12178832 score=1.47398399944642
ExonExpressionAdditive AT2G28470.tu14 12179112..12179223 score=-0.504494221446223
ExonExpressionAdditive AT2G28470.tu17 12179689..12179726 score=0.502623962020626
ExonExpressionAdditive AT2G28470.tu19 12180119..12180292 score=0.137916427732672
ExonExpressionAdditive AT2G28470.tu2 12176357..12176656 score=0.0646403537158692
ExonExpressionAdditive AT2G28470.tu20 12180508..12180620 score=0.150193114938252
ExonExpressionAdditive AT2G28470.tu3 12176761..12176904 score=0.124692145860855
ExonExpressionAdditive AT2G28470.tu4 12177082..12177118 score=-1.25675008610925
ExonExpressionAdditive AT2G28470.tu5 12177231..12177302 score=-0.078083824024724
ExonExpressionAdditive AT2G28470.tu6 12177433..12177472 score=-0.0237233311170215
ExonExpressionAdditive AT2G28470.tu7 12177611..12177679 score=0.078402587970369
ExonExpressionAdditive AT2G28470.tu8 12177857..12178011 score=-0.744283508102533
ExonExpressionAdditive AT2G28470.tu9 12178117..12178153 score=0.231421502510666
ExonExpressionAdditive AT2G28480.tu3 12184696..12184864 score=0.556099848713824
ExonExpressionAdditive AT2G28480.tu5 12185335..12185480 score=-0.977377805082617
ExonExpressionAdditive AT2G28490.tu4 12187389..12187497 score=0.468636515541595
ExonExpressionAdditive AT2G28510.tu2 12207717..12207786 score=-0.306741928690552
ExonExpressionAdditive AT2G28520.tu1 12216984..12217196 score=-0.0908443161030311
ExonExpressionAdditive AT2G28520.tu10 12220000..12220070 score=0.850157528961537
ExonExpressionAdditive AT2G28520.tu11 12220404..12220504 score=-0.0787813256746137
ExonExpressionAdditive AT2G28520.tu12 12220975..12221083 score=0.192206150854423
ExonExpressionAdditive AT2G28520.tu13 12221266..12221377 score=-0.0695740631902264
ExonExpressionAdditive AT2G28520.tu14 12221549..12221585 score=0.655969217128148
ExonExpressionAdditive AT2G28520.tu15 12221818..12221852 score=0.431343087457853
ExonExpressionAdditive AT2G28520.tu16 12221999..12222140 score=-0.0299676686133454
ExonExpressionAdditive AT2G28520.tu18 12222429..12222841 score=0.719403741150276
ExonExpressionAdditive AT2G28520.tu3 12218258..12218329 score=0.213185994097701
ExonExpressionAdditive AT2G28520.tu5 12218767..12218842 score=-0.659468858799091
ExonExpressionAdditive AT2G28520.tu6 12219023..12219096 score=-0.772783526180945
ExonExpressionAdditive AT2G28520.tu7 12219234..12219302 score=0.720377615343047
ExonExpressionAdditive AT2G28520.tu8 12219577..12219613 score=-0.406464448307284
ExonExpressionAdditive AT2G28520.tu9 12219787..12219860 score=-1.08543363918731
ExonExpressionAdditive AT2G28540.tu10 12227825..12227857 score=0.353376678111817
ExonExpressionAdditive AT2G28540.tu11 12228070..12228106 score=-0.537135351212737
ExonExpressionAdditive AT2G28540.tu13 12229979..12230051 score=-0.0163714748885902
ExonExpressionAdditive AT2G28540.tu14 12230193..12230371 score=0.440491297651775
ExonExpressionAdditive AT2G28540.tu15 12230408..12230446 score=-0.0234396920707330
ExonExpressionAdditive AT2G28540.tu16 12230554..12230875 score=0.325342309076481
ExonExpressionAdditive AT2G28540.tu2 12225230..12225266 score=-0.172390854854571
ExonExpressionAdditive AT2G28540.tu3 12225719..12225794 score=-0.448136895700619
ExonExpressionAdditive AT2G28540.tu4 12226365..12226399 score=0.0770410792232697
ExonExpressionAdditive AT2G28540.tu5 12226563..12226640 score=0.857705138484066
ExonExpressionAdditive AT2G28540.tu6 12226784..12226860 score=-0.279878811570174
ExonExpressionAdditive AT2G28540.tu7 12227074..12227110 score=0.087130184644423
ExonExpressionAdditive AT2G28540.tu9 12227378..12227417 score=0.285786999025774
ExonExpressionAdditive AT2G28550.tu2 12233232..12233412 score=0.259158811736883
ExonExpressionAdditive AT2G28550.tu4 12233564..12233605 score=0.0487713387173449
ExonExpressionAdditive AT2G28550.tu5 12233757..12233902 score=-0.50249672344718
ExonExpressionAdditive AT2G28550.tu6 12234217..12234323 score=-0.219479140291533
ExonExpressionAdditive AT2G28560.tu1 12243744..12243969 score=-0.0858982813108035
ExonExpressionAdditive AT2G28560.tu10 12245710..12245781 score=-0.431413374301381
ExonExpressionAdditive AT2G28560.tu12 12246101..12246184 score=0.056465945223831
ExonExpressionAdditive AT2G28560.tu2 12244226..12244298 score=0.309323188271239
ExonExpressionAdditive AT2G28560.tu3 12244408..12244477 score=0.194096211576071
ExonExpressionAdditive AT2G28560.tu8 12245313..12245345 score=-0.0851904983803108
ExonExpressionAdditive AT2G28560.tu9 12245445..12245510 score=-0.0293350116343799
ExonExpressionAdditive AT2G28580.tu5 12253743..12253966 score=-0.342845032914576
ExonExpressionAdditive AT2G28590.tu1 12256848..12256960 score=0.0391982579904401
ExonExpressionAdditive AT2G28590.tu3 12257586..12257622 score=0.0905745883186364
ExonExpressionAdditive AT2G28590.tu4 12257802..12258127 score=-0.468092569288093
ExonExpressionAdditive AT2G28600.tu1 12258873..12259040 score=-0.119244190250271
ExonExpressionAdditive AT2G28600.tu2 12259217..12259605 score=0.208166952060616
ExonExpressionAdditive AT2G28600.tu3 12259792..12259828 score=-0.265906139102532
ExonExpressionAdditive AT2G28600.tu4 12260029..12260092 score=-0.630609794237
ExonExpressionAdditive AT2G28600.tu5 12260748..12260966 score=-0.285230660490175
ExonExpressionAdditive AT2G28600.tu6 12261254..12261325 score=0.83862020929053
ExonExpressionAdditive AT2G28620.tu1 12272253..12272671 score=0.900757555262566
ExonExpressionAdditive AT2G28620.tu10 12274796..12274832 score=-0.0360030259557626
ExonExpressionAdditive AT2G28620.tu14 12275447..12275545 score=0.35894332710754
ExonExpressionAdditive AT2G28620.tu15 12275687..12275756 score=-0.5041817030005
ExonExpressionAdditive AT2G28620.tu16 12275893..12276306 score=-0.665840754002479
ExonExpressionAdditive AT2G28620.tu17 12276458..12276561 score=-0.489880420884139
ExonExpressionAdditive AT2G28620.tu18 12276745..12276779 score=0.642652336722534
ExonExpressionAdditive AT2G28620.tu19 12276995..12277063 score=-0.0820791954014607
ExonExpressionAdditive AT2G28620.tu2 12272812..12272847 score=0.124432501680490
ExonExpressionAdditive AT2G28620.tu3 12272994..12273032 score=0.935893325053565
ExonExpressionAdditive AT2G28620.tu4 12273209..12273428 score=0.387949044632158
ExonExpressionAdditive AT2G28620.tu5 12273569..12273784 score=0.0743450312442671
ExonExpressionAdditive AT2G28620.tu6 12273964..12274036 score=-0.860121355100754
ExonExpressionAdditive AT2G28620.tu7 12274192..12274301 score=0.522217985434458
ExonExpressionAdditive AT2G28620.tu8 12274404..12274477 score=0.0761254868127723
ExonExpressionAdditive AT2G28620.tu9 12274584..12274653 score=-1.09300190206843
ExonExpressionAdditive AT2G28680.tu1 12310143..12310323 score=0.631627813191799
ExonExpressionAdditive AT2G28680.tu3 12311668..12311844 score=0.106124058270099
ExonExpressionAdditive AT2G28700.tu1 12324365..12324557 score=0.324839891654675
ExonExpressionAdditive AT2G28760.tu1 12343274..12343677 score=0.488936305121688
ExonExpressionAdditive AT2G28760.tu4 12344379..12344450 score=-0.490326532234736
ExonExpressionAdditive AT2G28760.tu6 12344728..12344831 score=0.679257261175176
ExonExpressionAdditive AT2G28760.tu8 12345209..12345275 score=0.144562402697688
ExonExpressionAdditive AT2G28780.tu2 12348986..12349094 score=0.725660371753821
ExonExpressionAdditive AT2G28800.tu1 12363495..12363823 score=0.589102664921966
ExonExpressionAdditive AT2G28800.tu2 12364109..12364184 score=-0.347730155911428
ExonExpressionAdditive AT2G28800.tu3 12364541..12364612 score=-0.782917326454004
ExonExpressionAdditive AT2G28800.tu4 12364757..12364795 score=-1.44100661144484
ExonExpressionAdditive AT2G28800.tu5 12364987..12365057 score=-0.244308552306103
ExonExpressionAdditive AT2G28800.tu7 12365343..12365378 score=-0.515812064211393
ExonExpressionAdditive AT2G28800.tu8 12365495..12365533 score=0.725858371351933
ExonExpressionAdditive AT2G28800.tu9 12365678..12365752 score=-0.855783806231754
ExonExpressionAdditive AT2G28830.tu2 12376711..12377103 score=-1.01573665011710
ExonExpressionAdditive AT2G28830.tu4 12377417..12377711 score=0.364501279691478
ExonExpressionAdditive AT2G28840.tu1 12385504..12385753 score=0.690874010923104
ExonExpressionAdditive AT2G28840.tu3 12386033..12386070 score=-0.309243208575239
ExonExpressionAdditive AT2G28840.tu4 12386196..12386232 score=-0.745897512287446
ExonExpressionAdditive AT2G28840.tu5 12386381..12386455 score=-0.174014551243224
ExonExpressionAdditive AT2G28840.tu6 12386637..12386671 score=-0.140553837578856
ExonExpressionAdditive AT2G28840.tu7 12386783..12386992 score=-0.464150376998154
ExonExpressionAdditive AT2G28880.tu1 12406059..12406487 score=-0.112549933668560
ExonExpressionAdditive AT2G28880.tu10 12409361..12409398 score=0.347604453522215
ExonExpressionAdditive AT2G28880.tu13 12409871..12410168 score=0.729565638028105
ExonExpressionAdditive AT2G28880.tu2 12406621..12407195 score=-0.308380169873168
ExonExpressionAdditive AT2G28880.tu4 12407579..12407652 score=-0.803597223357878
ExonExpressionAdditive AT2G28880.tu6 12408055..12408318 score=0.0371348236542704
ExonExpressionAdditive AT2G28880.tu7 12408585..12408623 score=-0.335633468820137
ExonExpressionAdditive AT2G28880.tu8 12408724..12408980 score=0.136994643311943
ExonExpressionAdditive AT2G28890.tu1 12412767..12412955 score=-0.398391616919191
ExonExpressionAdditive AT2G28890.tu2 12413100..12413278 score=0.170925893989006
ExonExpressionAdditive AT2G28890.tu3 12413500..12413571 score=0.111132531911886
ExonExpressionAdditive AT2G28900.tu2 12421742..12421778 score=-0.879523253137253
ExonExpressionAdditive AT2G28900.tu6 12422436..12422618 score=0.163526978248631
ExonExpressionAdditive AT2G28910.tu2 12424366..12424436 score=-0.0181112996999583
ExonExpressionAdditive AT2G28930.tu2 12431475..12431619 score=-0.855059265389339
ExonExpressionAdditive AT2G28940.tu2 12434575..12434642 score=-1.10558070874269
ExonExpressionAdditive AT2G28940.tu3 12434824..12435000 score=-1.74549067251138
ExonExpressionAdditive AT2G28940.tu5 12435428..12435740 score=0.344686982538050
ExonExpressionAdditive AT2G28950.tu3 12440483..12440559 score=0.359199219002450
ExonExpressionAdditive AT2G28960.tu1 12445086..12445445 score=-0.302245564347188
ExonExpressionAdditive AT2G28960.tu10 12447469..12447578 score=-0.789274086118054
ExonExpressionAdditive AT2G28960.tu11 12448220..12448363 score=0.199015182904417
ExonExpressionAdditive AT2G28960.tu12 12448513..12448904 score=-0.471031312340324
ExonExpressionAdditive AT2G28960.tu2 12445695..12445798 score=1.64537034300716
ExonExpressionAdditive AT2G28960.tu3 12445912..12445948 score=0.441379824890848
ExonExpressionAdditive AT2G28960.tu4 12446092..12446160 score=-1.45485225088682
ExonExpressionAdditive AT2G28960.tu5 12446341..12446459 score=0.8859975854772
ExonExpressionAdditive AT2G28960.tu6 12446637..12446677 score=-0.695437613672675
ExonExpressionAdditive AT2G28960.tu9 12447282..12447318 score=0.357202629804915
ExonExpressionAdditive AT2G28970.tu10 12453771..12453983 score=0.066849003340055
ExonExpressionAdditive AT2G28970.tu2 12451236..12451313 score=0.0285352232718575
ExonExpressionAdditive AT2G28970.tu5 12452733..12452766 score=0.576653517820433
ExonExpressionAdditive AT2G28970.tu6 12452928..12452966 score=0.00739971205287459
ExonExpressionAdditive AT2G28970.tu9 12453567..12453639 score=-1.13861556127915
ExonExpressionAdditive AT2G29020.tu3 12478266..12478302 score=-0.485158803899114
ExonExpressionAdditive AT2G29050.tu2 12485990..12486066 score=-0.208065722723580
ExonExpressionAdditive AT2G29050.tu3 12486246..12486319 score=0.202336199223457
ExonExpressionAdditive AT2G29050.tu5 12486458..12486602 score=-0.102573688565560
ExonExpressionAdditive AT2G29050.tu7 12486785..12486857 score=0.468655270567171
ExonExpressionAdditive AT2G29050.tu8 12487080..12487367 score=-0.0245866322435885
ExonExpressionAdditive AT2G29070.tu10 12496008..12496185 score=0.376025689800117
ExonExpressionAdditive AT2G29070.tu11 12496329..12496429 score=0.0294867206662888
ExonExpressionAdditive AT2G29070.tu7 12495223..12495332 score=0.175834201064747
ExonExpressionAdditive AT2G29070.tu8 12495434..12495510 score=0.481630112027302
ExonExpressionAdditive AT2G29070.tu9 12495683..12495717 score=-0.459002792732891
ExonExpressionAdditive AT2G29080.tu1 12496975..12497443 score=0.276341869117044
ExonExpressionAdditive AT2G29080.tu2 12497578..12497729 score=0.220646469911403
ExonExpressionAdditive AT2G29080.tu4 12498750..12499179 score=-0.197369734410507
ExonExpressionAdditive AT2G29080.tu5 12499323..12499427 score=0.495134810286010
ExonExpressionAdditive AT2G29080.tu7 12499753..12499893 score=-0.79131564623268
ExonExpressionAdditive AT2G29080.tu8 12500048..12500152 score=0.0625044972155388
ExonExpressionAdditive AT2G29090.tu1 12502081..12502159 score=0.118207948333073
ExonExpressionAdditive AT2G29090.tu2 12502948..12502985 score=0.86199230738517
ExonExpressionAdditive AT2G29090.tu3 12503372..12503408 score=0.549067734373724
ExonExpressionAdditive AT2G29090.tu5 12504097..12504247 score=-0.924675416202246
ExonExpressionAdditive AT2G29090.tu6 12504760..12504796 score=0.285188237933258
ExonExpressionAdditive AT2G29090.tu8 12505926..12506215 score=0.323245738507903
ExonExpressionAdditive AT2G29100.tu2 12508952..12509172 score=-0.242297230622612
ExonExpressionAdditive AT2G29100.tu3 12509539..12509617 score=-0.020673521818277
ExonExpressionAdditive AT2G29100.tu5 12511809..12511931 score=0.601377993569435
ExonExpressionAdditive AT2G29110.tu5 12517380..12517492 score=-0.222816897721176
ExonExpressionAdditive AT2G29120.tu1 12518386..12519098 score=-0.011679091769087
ExonExpressionAdditive AT2G29120.tu2 12519311..12519595 score=-0.844390200114098
ExonExpressionAdditive AT2G29120.tu3 12519955..12520180 score=0.363008660981051
ExonExpressionAdditive AT2G29120.tu5 12522689..12522957 score=-0.536189765641236
ExonExpressionAdditive AT2G29130.tu1 12532047..12532355 score=-0.29639507975206
ExonExpressionAdditive AT2G29130.tu3 12533621..12533694 score=0.109452922752756
ExonExpressionAdditive AT2G29130.tu4 12534055..12534269 score=0.0942856911348824
ExonExpressionAdditive AT2G29130.tu5 12534473..12534506 score=0.571878087234408
ExonExpressionAdditive AT2G29130.tu6 12534699..12534734 score=0.272916225918743
ExonExpressionAdditive AT2G29140.tu1 12538711..12538992 score=0.673424069357193
ExonExpressionAdditive AT2G29140.tu7 12541491..12541632 score=-0.141943892298689
ExonExpressionAdditive AT2G29140.tu8 12541851..12541887 score=-0.972153538517936
ExonExpressionAdditive AT2G29190.tu1 12551086..12551120 score=0.53028850509425
ExonExpressionAdditive AT2G29190.tu10 12555265..12555439 score=0.214564161998384
ExonExpressionAdditive AT2G29190.tu9 12554622..12554697 score=-0.171807510516549
ExonExpressionAdditive AT2G29200.tu9 12559775..12559811 score=-0.848306317683403
ExonExpressionAdditive AT2G29210.tu1 12565142..12565214 score=-0.509257488748768
ExonExpressionAdditive AT2G29210.tu10 12568468..12568539 score=-0.290882412760701
ExonExpressionAdditive AT2G29210.tu11 12568680..12569279 score=0.00463655496126543
ExonExpressionAdditive AT2G29210.tu3 12565625..12565661 score=0.386166257573081
ExonExpressionAdditive AT2G29210.tu4 12565911..12566018 score=-0.530929642847768
ExonExpressionAdditive AT2G29260.tu1 12589603..12589791 score=-1.00320447385705
ExonExpressionAdditive AT2G29260.tu2 12589932..12590078 score=0.857236013421988
ExonExpressionAdditive AT2G29260.tu3 12590273..12590348 score=-0.69394261681744
ExonExpressionAdditive AT2G29260.tu4 12590588..12590661 score=0.712158606941787
ExonExpressionAdditive AT2G29300.tu3 12595745..12595932 score=0.0534434411988005
ExonExpressionAdditive AT2G29310.tu2 12597342..12597378 score=-0.886229614885829
ExonExpressionAdditive AT2G29310.tu5 12598158..12598337 score=-1.03364790731416
ExonExpressionAdditive AT2G29330.tu1 12601658..12601694 score=-1.31108976970369
ExonExpressionAdditive AT2G29330.tu4 12602882..12602952 score=-0.574907951371609
ExonExpressionAdditive AT2G29360.tu5 12612073..12612311 score=-0.846095497648409
ExonExpressionAdditive AT2G29390.tu13 12619873..12619904 score=0.018984579236881
ExonExpressionAdditive AT2G29390.tu5 12618255..12618292 score=-0.8072374625345
ExonExpressionAdditive AT2G29390.tu6 12618477..12618552 score=-0.415306782256729
ExonExpressionAdditive AT2G29390.tu7 12618794..12618865 score=0.144745628854429
ExonExpressionAdditive AT2G29390.tu9 12619125..12619202 score=0.0383779082592047
ExonExpressionAdditive AT2G29400.tu1 12620159..12620419 score=0.218362932741572
ExonExpressionAdditive AT2G29400.tu2 12620829..12620979 score=-1.17422613675402
ExonExpressionAdditive AT2G29410.tu1 12623646..12623718 score=-0.375138525608451
ExonExpressionAdditive AT2G29510.tu1 12641616..12641763 score=-0.620418942332897
ExonExpressionAdditive AT2G29510.tu3 12644584..12645069 score=0.209393564529485
ExonExpressionAdditive AT2G29525.tu10 12647070..12647141 score=-0.406868798925063
ExonExpressionAdditive AT2G29525.tu12 12647463..12647569 score=0.886697434394244
ExonExpressionAdditive AT2G29525.tu2 12645444..12645584 score=-0.66448496650006
ExonExpressionAdditive AT2G29525.tu4 12646070..12646108 score=-0.144189247076080
ExonExpressionAdditive AT2G29525.tu7 12646559..12646595 score=0.208228332272516
ExonExpressionAdditive AT2G29550.tu2 12652175..12652249 score=-0.557713068338614
ExonExpressionAdditive AT2G29560.tu1 12653733..12653770 score=0.616734739513975
ExonExpressionAdditive AT2G29560.tu10 12655713..12655749 score=0.199853159214965
ExonExpressionAdditive AT2G29560.tu11 12655957..12655993 score=0.299290864582118
ExonExpressionAdditive AT2G29560.tu12 12656135..12656308 score=-0.638091143861874
ExonExpressionAdditive AT2G29560.tu13 12656705..12656945 score=0.58070842887659
ExonExpressionAdditive AT2G29560.tu2 12653910..12654020 score=0.336752674176123
ExonExpressionAdditive AT2G29560.tu3 12654161..12654274 score=-0.00727366164994964
ExonExpressionAdditive AT2G29560.tu4 12654409..12654446 score=-0.190661189779899
ExonExpressionAdditive AT2G29560.tu5 12654559..12654632 score=0.79921172607316
ExonExpressionAdditive AT2G29560.tu8 12655178..12655249 score=0.049673426635837
ExonExpressionAdditive AT2G29570.tu2 12657553..12657588 score=0.143918083679285
ExonExpressionAdditive AT2G29570.tu3 12657778..12657814 score=-0.188883319103297
ExonExpressionAdditive AT2G29580.tu1 12659030..12659066 score=0.254841988975035
ExonExpressionAdditive AT2G29580.tu2 12659583..12659833 score=-0.0178792694419827
ExonExpressionAdditive AT2G29580.tu3 12659980..12660049 score=0.53019051360323
ExonExpressionAdditive AT2G29620.tu1 12669869..12670076 score=-0.511148419280828
ExonExpressionAdditive AT2G29620.tu2 12670331..12670362 score=1.18676639591525
ExonExpressionAdditive AT2G29620.tu4 12670682..12670923 score=0.139621856882284
ExonExpressionAdditive AT2G29620.tu5 12671036..12671573 score=0.432820619155276
ExonExpressionAdditive AT2G29630.tu3 12674494..12674639 score=0.409709189118559
ExonExpressionAdditive AT2G29630.tu8 12676929..12676967 score=-0.171657447154782
ExonExpressionAdditive AT2G29640.tu1 12678279..12678312 score=-0.190820468946944
ExonExpressionAdditive AT2G29640.tu3 12679155..12679226 score=-0.615177160184062
ExonExpressionAdditive AT2G29640.tu5 12680055..12680274 score=-0.245173717233799
ExonExpressionAdditive AT2G29650.tu1 12680520..12680844 score=0.46447171630409
ExonExpressionAdditive AT2G29650.tu11 12682791..12682936 score=-0.224075662554981
ExonExpressionAdditive AT2G29650.tu2 12680991..12681030 score=0.229406814753123
ExonExpressionAdditive AT2G29650.tu3 12681176..12681290 score=-0.0851919994574181
ExonExpressionAdditive AT2G29650.tu5 12681432..12681539 score=-0.140012956379543
ExonExpressionAdditive AT2G29650.tu6 12681681..12681823 score=0.404548414881142
ExonExpressionAdditive AT2G29650.tu7 12681956..12682101 score=-0.262013556315976
ExonExpressionAdditive AT2G29650.tu8 12682276..12682379 score=0.126876049830515
ExonExpressionAdditive AT2G29670.tu1 12689389..12689609 score=0.405143654359618
ExonExpressionAdditive AT2G29680.tu1 12696651..12696799 score=-0.241641039434834
ExonExpressionAdditive AT2G29680.tu12 12699057..12699092 score=0.845921555359233
ExonExpressionAdditive AT2G29680.tu14 12699536..12699573 score=0.0348438481901396
ExonExpressionAdditive AT2G29680.tu15 12699753..12699789 score=-0.489143427305274
ExonExpressionAdditive AT2G29680.tu16 12699898..12699966 score=-0.501949986452347
ExonExpressionAdditive AT2G29680.tu3 12697170..12697338 score=0.458313196472541
ExonExpressionAdditive AT2G29680.tu4 12697448..12697479 score=0.667869733175882
ExonExpressionAdditive AT2G29680.tu5 12697624..12697657 score=-0.0467018433245939
ExonExpressionAdditive AT2G29690.tu1 12700949..12701166 score=0.0250201032829735
ExonExpressionAdditive AT2G29690.tu10 12703365..12703404 score=-0.358799070403637
ExonExpressionAdditive AT2G29690.tu2 12701375..12701413 score=-0.196440902146357
ExonExpressionAdditive AT2G29690.tu3 12701559..12701701 score=0.90948493178217
ExonExpressionAdditive AT2G29690.tu4 12701837..12701941 score=0.188297460221063
ExonExpressionAdditive AT2G29690.tu6 12702276..12702485 score=-0.510211362172151
ExonExpressionAdditive AT2G29690.tu8 12702804..12702868 score=-0.104845312193899
ExonExpressionAdditive AT2G29720.tu2 12708318..12708387 score=0.237177830314265
ExonExpressionAdditive AT2G29720.tu5 12708944..12709020 score=0.0963255943419915
ExonExpressionAdditive AT2G29840.tu2 12740911..12740989 score=0.510969893366945
ExonExpressionAdditive AT2G29890.tu1 12751237..12751276 score=-0.728356759333806
ExonExpressionAdditive AT2G29890.tu10 12753557..12753622 score=-0.206698694951847
ExonExpressionAdditive AT2G29890.tu11 12753723..12753795 score=-0.0624436895328681
ExonExpressionAdditive AT2G29890.tu12 12753972..12754007 score=0.103122978107944
ExonExpressionAdditive AT2G29890.tu13 12754141..12754299 score=0.716148661902904
ExonExpressionAdditive AT2G29890.tu14 12754443..12754511 score=0.196914454724202
ExonExpressionAdditive AT2G29890.tu15 12754698..12754735 score=0.523429512419976
ExonExpressionAdditive AT2G29890.tu18 12755046..12755150 score=0.74557957882438
ExonExpressionAdditive AT2G29890.tu19 12755371..12755448 score=-0.424424412876943
ExonExpressionAdditive AT2G29890.tu2 12751627..12751702 score=0.195980342886514
ExonExpressionAdditive AT2G29890.tu21 12755815..12755960 score=-0.174818685413621
ExonExpressionAdditive AT2G29890.tu22 12756247..12756316 score=0.459319154656165
ExonExpressionAdditive AT2G29890.tu23 12756494..12756564 score=-0.362360085838298
ExonExpressionAdditive AT2G29890.tu3 12751814..12751852 score=-0.262121409895591
ExonExpressionAdditive AT2G29890.tu4 12752000..12752036 score=0.0401003409960478
ExonExpressionAdditive AT2G29890.tu5 12752140..12752353 score=-0.908752452032464
ExonExpressionAdditive AT2G29890.tu6 12752494..12752567 score=0.325464180468691
ExonExpressionAdditive AT2G29890.tu7 12752782..12752815 score=0.538867324836149
ExonExpressionAdditive AT2G29890.tu8 12753032..12753139 score=0.0327167542839928
ExonExpressionAdditive AT2G29890.tu9 12753319..12753429 score=-0.163377133528294
ExonExpressionAdditive AT2G29910.tu2 12758264..12758639 score=0.139480432767556
ExonExpressionAdditive AT2G29910.tu3 12758783..12758816 score=0.166622011376102
ExonExpressionAdditive AT2G29910.tu6 12760070..12760174 score=-0.399230526859175
ExonExpressionAdditive AT2G29930.tu1 12763568..12763855 score=0.135483583979825
ExonExpressionAdditive AT2G29930.tu4 12765202..12765310 score=0.243884502014255
ExonExpressionAdditive AT2G29930.tu5 12765576..12765612 score=-0.206508015782177
ExonExpressionAdditive AT2G29940.tu1 12767218..12767474 score=0.136607569226365
ExonExpressionAdditive AT2G29940.tu10 12769894..12770182 score=0.176772949537608
ExonExpressionAdditive AT2G29940.tu11 12770299..12770335 score=0.0218458661654356
ExonExpressionAdditive AT2G29940.tu13 12770740..12770815 score=0.223782394090034
ExonExpressionAdditive AT2G29940.tu14 12771017..12771121 score=-0.0848581622871361
ExonExpressionAdditive AT2G29940.tu15 12771264..12771520 score=-0.506038990607033
ExonExpressionAdditive AT2G29940.tu16 12771657..12771844 score=0.173554468596462
ExonExpressionAdditive AT2G29940.tu18 12772253..12772325 score=-0.271051369713237
ExonExpressionAdditive AT2G29940.tu19 12772427..12773034 score=-0.616830301586265
ExonExpressionAdditive AT2G29940.tu2 12767671..12767742 score=0.452956651703307
ExonExpressionAdditive AT2G29940.tu20 12773321..12773663 score=0.591194660278126
ExonExpressionAdditive AT2G29940.tu4 12768060..12768098 score=0.171972681462256
ExonExpressionAdditive AT2G29940.tu5 12768257..12768367 score=-0.0400001814407973
ExonExpressionAdditive AT2G29940.tu7 12768696..12768772 score=-0.176973077623954
ExonExpressionAdditive AT2G29940.tu8 12768918..12769175 score=0.961995383643056
ExonExpressionAdditive AT2G29940.tu9 12769311..12769487 score=0.261419159229122
ExonExpressionAdditive AT2G29960.tu6 12777296..12777331 score=-0.932828852850374
ExonExpressionAdditive AT2G29960.tu7 12777551..12777584 score=-0.0833214987093654
ExonExpressionAdditive AT2G29970.tu2 12784924..12785141 score=-0.372677526434879
ExonExpressionAdditive AT2G29980.tu1 12788730..12789007 score=-0.392061002188900
ExonExpressionAdditive AT2G29980.tu2 12789179..12789256 score=0.678085936460747
ExonExpressionAdditive AT2G29980.tu4 12789404..12789437 score=-0.365097855895584
ExonExpressionAdditive AT2G29980.tu5 12789579..12789654 score=0.555145914397426
ExonExpressionAdditive AT2G29980.tu6 12789857..12789895 score=-0.651435309254208
ExonExpressionAdditive AT2G29990.tu1 12800584..12800762 score=0.0908226965154687
ExonExpressionAdditive AT2G29990.tu2 12800873..12801013 score=-0.0106832157012555
ExonExpressionAdditive AT2G29990.tu3 12801192..12801232 score=1.53165123481483
ExonExpressionAdditive AT2G29990.tu4 12801449..12801486 score=-0.556264509719375
ExonExpressionAdditive AT2G29990.tu7 12802035..12802113 score=0.00176649969175574
ExonExpressionAdditive AT2G30010.tu2 12813973..12814009 score=-1.08677390149653
ExonExpressionAdditive AT2G30010.tu3 12814631..12814704 score=-0.295947605275929
ExonExpressionAdditive AT2G30010.tu4 12814923..12815067 score=0.148724568981752
ExonExpressionAdditive AT2G30050.tu1 12831575..12831613 score=0.0553421968624186
ExonExpressionAdditive AT2G30060.tu2 12834391..12834460 score=-0.322729749987020
ExonExpressionAdditive AT2G30060.tu3 12834681..12834716 score=-0.204344259984459
ExonExpressionAdditive AT2G30070.tu2 12842954..12843060 score=-0.197598525492703
ExonExpressionAdditive AT2G30070.tu3 12843212..12843404 score=-0.117688076827505
ExonExpressionAdditive AT2G30070.tu5 12843659..12843879 score=0.98061997189575
ExonExpressionAdditive AT2G30070.tu7 12844174..12844208 score=0.44092550216094
ExonExpressionAdditive AT2G30070.tu8 12844354..12844566 score=0.324807641192584
ExonExpressionAdditive AT2G30090.tu3 12852509..12852611 score=0.642494913229948
ExonExpressionAdditive AT2G30100.tu1 12854906..12855598 score=0.296628315507496
ExonExpressionAdditive AT2G30100.tu10 12858677..12858747 score=-0.501658914814041
ExonExpressionAdditive AT2G30100.tu11 12858917..12859131 score=-0.00562643837406569
ExonExpressionAdditive AT2G30100.tu3 12856794..12857055 score=-0.200524087344147
ExonExpressionAdditive AT2G30100.tu5 12857408..12857515 score=-0.282302410856289
ExonExpressionAdditive AT2G30100.tu6 12857701..12857736 score=-0.269161193651728
ExonExpressionAdditive AT2G30100.tu7 12857924..12857960 score=-0.549150512335796
ExonExpressionAdditive AT2G30100.tu8 12858247..12858318 score=0.361691320317889
ExonExpressionAdditive AT2G30110.tu1 12859510..12860273 score=0.284520443860241
ExonExpressionAdditive AT2G30110.tu2 12860423..12860818 score=0.248089131960398
ExonExpressionAdditive AT2G30110.tu4 12862446..12863212 score=-0.48481206141286
ExonExpressionAdditive AT2G30110.tu5 12863578..12863721 score=-0.616996371873598
ExonExpressionAdditive AT2G30110.tu6 12864141..12864390 score=0.178179050276016
ExonExpressionAdditive AT2G30170.tu11 12888448..12888552 score=-0.127988033162438
ExonExpressionAdditive AT2G30170.tu4 12887309..12887410 score=-0.000906261668052624
ExonExpressionAdditive AT2G30170.tu6 12887704..12887744 score=-0.471825230604407
ExonExpressionAdditive AT2G30170.tu7 12887860..12887976 score=0.115064004959693
ExonExpressionAdditive AT2G30170.tu8 12888115..12888153 score=-0.374492693736708
ExonExpressionAdditive AT2G30200.tu11 12891968..12892004 score=0.473441384553099
ExonExpressionAdditive AT2G30200.tu12 12892298..12892545 score=0.758675426583124
ExonExpressionAdditive AT2G30200.tu2 12890090..12890275 score=0.527797928145449
ExonExpressionAdditive AT2G30200.tu3 12890418..12890454 score=-0.117743333856722
ExonExpressionAdditive AT2G30200.tu5 12890595..12890701 score=-0.899950289216816
ExonExpressionAdditive AT2G30200.tu7 12890994..12891100 score=-0.115056794830847
ExonExpressionAdditive AT2G30200.tu9 12891489..12891601 score=0.0078499920302806
ExonExpressionAdditive AT2G30210.tu1 12894556..12894901 score=0.661764615972082
ExonExpressionAdditive AT2G30210.tu3 12896302..12896455 score=-0.382318506530083
ExonExpressionAdditive AT2G30210.tu4 12896572..12896649 score=-1.45066599098631
ExonExpressionAdditive AT2G30210.tu5 12896835..12896904 score=0.0192295849659565
ExonExpressionAdditive AT2G30220.tu1 12898352..12898390 score=-0.526723828175522
ExonExpressionAdditive AT2G30220.tu2 12898749..12898857 score=0.580791388620579
ExonExpressionAdditive AT2G30240.tu2 12907996..12908319 score=-0.512799270716657
ExonExpressionAdditive AT2G30240.tu4 12909634..12909810 score=0.737976139231409
ExonExpressionAdditive AT2G30250.tu1 12910424..12910702 score=0.269502307301098
ExonExpressionAdditive AT2G30250.tu2 12910851..12910964 score=-0.358279103177622
ExonExpressionAdditive AT2G30250.tu4 12911716..12911787 score=0.143947664522188
ExonExpressionAdditive AT2G30250.tu5 12911997..12912213 score=0.41348808763257
ExonExpressionAdditive AT2G30270.tu1 12915140..12915216 score=0.557946832148575
ExonExpressionAdditive AT2G30270.tu2 12915613..12915685 score=-0.567236246363426
ExonExpressionAdditive AT2G30280.tu10 12919358..12919389 score=-0.412731873694588
ExonExpressionAdditive AT2G30280.tu3 12917619..12917761 score=-0.71289924668502
ExonExpressionAdditive AT2G30280.tu4 12917898..12917932 score=-0.593981291077212
ExonExpressionAdditive AT2G30280.tu7 12918479..12918515 score=0.436202265038392
ExonExpressionAdditive AT2G30280.tu9 12918852..12918951 score=0.83681552830859
ExonExpressionAdditive AT2G30290.tu1 12920007..12920042 score=-0.201205874663056
ExonExpressionAdditive AT2G30290.tu10 12921544..12921581 score=-1.00015601380421
ExonExpressionAdditive AT2G30290.tu11 12921726..12921910 score=0.283388991556435
ExonExpressionAdditive AT2G30290.tu12 12922056..12922412 score=0.456964417339651
ExonExpressionAdditive AT2G30290.tu13 12922589..12922806 score=0.124542840914209
ExonExpressionAdditive AT2G30290.tu3 12920336..12920439 score=0.375210555405815
ExonExpressionAdditive AT2G30290.tu4 12920542..12920576 score=-1.92733583306988
ExonExpressionAdditive AT2G30290.tu5 12920717..12920749 score=0.456019101660237
ExonExpressionAdditive AT2G30290.tu8 12921218..12921254 score=0.108241407179609
ExonExpressionAdditive AT2G30300.tu1 12926498..12926677 score=-0.91265926163514
ExonExpressionAdditive AT2G30310.tu3 12931324..12931428 score=0.373609097990122
ExonExpressionAdditive AT2G30320.tu4 12934171..12934207 score=0.382437114284015
ExonExpressionAdditive AT2G30320.tu5 12934387..12934423 score=0.450808548146017
ExonExpressionAdditive AT2G30320.tu7 12934755..12934934 score=-0.197862541720737
ExonExpressionAdditive AT2G30330.tu3 12936624..12936732 score=0.81693737119231
ExonExpressionAdditive AT2G30350.tu3 12942113..12942185 score=-0.909258426316986
ExonExpressionAdditive AT2G30350.tu6 12942705..12942773 score=0.0331759740820714
ExonExpressionAdditive AT2G30370.tu3 12948867..12948904 score=0.06754068045546
ExonExpressionAdditive AT2G30370.tu4 12949088..12949230 score=-0.474217957835395
ExonExpressionAdditive AT2G30390.tu10 12960997..12961107 score=0.709072187707134
ExonExpressionAdditive AT2G30390.tu2 12958655..12958797 score=-0.271856794738871
ExonExpressionAdditive AT2G30390.tu4 12959152..12959190 score=-0.677814815952548
ExonExpressionAdditive AT2G30390.tu5 12959369..12959477 score=-0.574020392971678
ExonExpressionAdditive AT2G30390.tu6 12959585..12959652 score=-1.31572337209221
ExonExpressionAdditive AT2G30390.tu8 12960355..12960428 score=-0.109953571997427
ExonExpressionAdditive AT2G30390.tu9 12960598..12960884 score=0.489845379297326
ExonExpressionAdditive AT2G30395.tu2 12961945..12962051 score=0.212983818650077
ExonExpressionAdditive AT2G30410.tu1 12966365..12966483 score=-0.857676672587297
ExonExpressionAdditive AT2G30440.tu4 12981631..12981667 score=-1.05487362099725
ExonExpressionAdditive AT2G30470.tu10 12991140..12991173 score=-0.749628858835124
ExonExpressionAdditive AT2G30470.tu12 12991728..12992062 score=-0.569383617024254
ExonExpressionAdditive AT2G30470.tu3 12989059..12989096 score=-0.326680388358455
ExonExpressionAdditive AT2G30470.tu5 12989431..12989733 score=-0.143036393512395
ExonExpressionAdditive AT2G30470.tu6 12989867..12989903 score=0.824703950473161
ExonExpressionAdditive AT2G30470.tu7 12990079..12990181 score=0.305638108682429
ExonExpressionAdditive AT2G30470.tu8 12990363..12990394 score=-1.01738159097490
ExonExpressionAdditive AT2G30470.tu9 12990545..12991023 score=-0.0977186310830833
ExonExpressionAdditive AT2G30480.tu14 12997521..12997639 score=-0.746915810805736
ExonExpressionAdditive AT2G30480.tu15 12997983..12998095 score=0.303010287303053
ExonExpressionAdditive AT2G30480.tu16 12998240..12998279 score=0.602789438144654
ExonExpressionAdditive AT2G30480.tu21 12999306..12999341 score=-0.516917681340842
ExonExpressionAdditive AT2G30480.tu22 12999520..12999665 score=-0.0168768777246948
ExonExpressionAdditive AT2G30480.tu4 12995452..12995487 score=0.277953352356424
ExonExpressionAdditive AT2G30480.tu8 12995840..12996055 score=0.421575235875073
ExonExpressionAdditive AT2G30480.tu9 12996353..12996537 score=-0.05937267712830
ExonExpressionAdditive AT2G30490.tu2 13001766..13001872 score=-0.0711912123840412
ExonExpressionAdditive AT2G30500.tu2 13006964..13006998 score=0.226732092533096
ExonExpressionAdditive AT2G30530.tu3 13016856..13016892 score=-0.266470409285431
ExonExpressionAdditive AT2G30530.tu4 13017176..13017266 score=0.477797306714791
ExonExpressionAdditive AT2G30530.tu5 13017449..13017584 score=-0.0334118332540274
ExonExpressionAdditive AT2G30530.tu6 13017696..13017954 score=-0.108187250348815
ExonExpressionAdditive AT2G30550.tu4 13023844..13024135 score=0.659640926389489
ExonExpressionAdditive AT2G30570.tu2 13026145..13026176 score=0.47857670675235
ExonExpressionAdditive AT2G30575.tu1 13027495..13027806 score=1.12267519081464
ExonExpressionAdditive AT2G30575.tu2 13028080..13028508 score=0.0523418697893178
ExonExpressionAdditive AT2G30575.tu3 13029030..13029357 score=-0.618643271897156
ExonExpressionAdditive AT2G30575.tu4 13029522..13029771 score=-0.605302568245915
ExonExpressionAdditive AT2G30575.tu9 13030896..13031250 score=-0.242792962299628
ExonExpressionAdditive AT2G30580.tu3 13035613..13035866 score=0.0172104994511602
ExonExpressionAdditive AT2G30580.tu4 13036050..13036439 score=-0.0260219235326350
ExonExpressionAdditive AT2G30580.tu7 13037270..13037705 score=0.194807746522657
ExonExpressionAdditive AT2G30590.tu2 13041912..13042019 score=-0.54043626223161
ExonExpressionAdditive AT2G30590.tu3 13042239..13042550 score=-0.312589697458644
ExonExpressionAdditive AT2G30600.tu10 13046834..13047016 score=-0.428322753806651
[truncated: 2,018,075 more chars]
