# Supplementary material for: Whole genome transcriptome polymorphisms in Arabidopsis thaliana
Source: Genome Biol. 2008 Nov 24;9(11):R165. doi: 10.1186/gb-2008-9-11-r165 (PMC2614497; doi:10.1186/gb-2008-9-11-r165)
Supplement: Additional data file 4 — Genome tracks of SFPs, indels, expression variation, ASE, splicing variation and transcribed fragment variation. [file gb-2008-9-11-r165-S4.tgz › ExonSplicing_chr3.txt]

#3/3/08
#gBrowser annotation for exon expression.


[ExonExpressionAdditive]
glyph= xyplot
graph_type = boxes
bump=1
fgcolor = red
bgcolor = red
height = 25
min_score=-3
max_score=3
label = 1
key = Exon Expression additive effect d score 


[ExonExpressionDominant]
glyph= xyplot
graph_type = boxes
bump=1
fgcolor = red
bgcolor = red
height = 25
min_score=-3
max_score=3
label = 1
key = Exon Expression dominant effect d score


[ExonExpressionMaternal]
glyph= xyplot
graph_type = boxes
bump=1
fgcolor = red
bgcolor = red
height = 25
min_score=-3
max_score=3
label = 1
key = Exon Expression maternal effect d score 


reference=Chr3


ExonExpressionAdditive AT3G01015.tu1 1768..1912 score=-0.163001345875086
ExonExpressionAdditive AT3G01015.tu3 2241..2273 score=-0.133974741518076
ExonExpressionAdditive AT3G01015.tu6 2928..2964 score=0.703352995994862
ExonExpressionAdditive AT3G01040.tu3 10284..10388 score=-0.700192149430917
ExonExpressionAdditive AT3G01040.tu4 10543..11048 score=0.0540468363714162
ExonExpressionAdditive AT3G01040.tu5 11326..11554 score=-0.0652344369173251
ExonExpressionAdditive AT3G01050.tu1 13233..13308 score=-0.225812801169126
ExonExpressionAdditive AT3G01060.tu3 17232..17344 score=-0.584327729258955
ExonExpressionAdditive AT3G01060.tu4 17490..17597 score=0.142236015826063
ExonExpressionAdditive AT3G01060.tu6 17741..17955 score=0.923995758897916
ExonExpressionAdditive AT3G01060.tu7 18246..18351 score=0.215001996008697
ExonExpressionAdditive AT3G01060.tu8 18509..18679 score=-1.45984196465456
ExonExpressionAdditive AT3G01080.tu1 25513..25698 score=-0.171972783908689
ExonExpressionAdditive AT3G01080.tu4 26899..27006 score=0.199417165522168
ExonExpressionAdditive AT3G01080.tu5 27187..27406 score=-0.29474589723143
ExonExpressionAdditive AT3G01085.tu2 28559..28716 score=0.00740281451116924
ExonExpressionAdditive AT3G01085.tu3 29086..29192 score=1.11447655005934
ExonExpressionAdditive AT3G01085.tu4 29305..29448 score=0.311364285871618
ExonExpressionAdditive AT3G01085.tu5 29637..29669 score=-0.209604798930651
ExonExpressionAdditive AT3G01085.tu6 29816..29891 score=-1.11324103060728
ExonExpressionAdditive AT3G01085.tu7 30038..30324 score=-0.189553498975546
ExonExpressionAdditive AT3G01085.tu8 30467..30638 score=0.611736931236652
ExonExpressionAdditive AT3G01090.tu1 31222..31520 score=0.0538336835160443
ExonExpressionAdditive AT3G01090.tu10 33892..33956 score=-0.937104934676957
ExonExpressionAdditive AT3G01090.tu12 34447..34481 score=0.742869287129834
ExonExpressionAdditive AT3G01090.tu13 34519..34554 score=0.703463875772218
ExonExpressionAdditive AT3G01090.tu2 31772..31987 score=-0.496993135794429
ExonExpressionAdditive AT3G01090.tu3 32127..32199 score=-0.263776713845871
ExonExpressionAdditive AT3G01090.tu4 32306..32344 score=0.934661451605487
ExonExpressionAdditive AT3G01090.tu6 32768..32833 score=0.101232136380760
ExonExpressionAdditive AT3G01090.tu8 33226..33370 score=0.361134263715412
ExonExpressionAdditive AT3G01090.tu9 33520..33629 score=-0.506926843221518
ExonExpressionAdditive AT3G01100.tu1 34748..35068 score=-0.755250415230718
ExonExpressionAdditive AT3G01100.tu10 37688..37796 score=-0.812987137097238
ExonExpressionAdditive AT3G01100.tu11 37943..38199 score=0.360216733351063
ExonExpressionAdditive AT3G01100.tu12 38461..38496 score=1.25821515430679
ExonExpressionAdditive AT3G01100.tu2 35332..35524 score=-0.168073314493781
ExonExpressionAdditive AT3G01100.tu4 35886..36104 score=0.328799524219367
ExonExpressionAdditive AT3G01100.tu5 36248..36464 score=0.0427987252196947
ExonExpressionAdditive AT3G01100.tu6 36650..36841 score=0.944835573800047
ExonExpressionAdditive AT3G01100.tu7 36989..37119 score=-0.300828863970836
ExonExpressionAdditive AT3G01100.tu8 37330..37402 score=-0.0561438036879201
ExonExpressionAdditive AT3G01120.tu10 41192..41231 score=-0.913913625968834
ExonExpressionAdditive AT3G01120.tu2 39489..39559 score=-0.871865134340838
ExonExpressionAdditive AT3G01120.tu4 39878..39954 score=0.251588091357486
ExonExpressionAdditive AT3G01120.tu5 40064..40100 score=0.421729542471353
ExonExpressionAdditive AT3G01120.tu6 40318..40389 score=0.111670477516451
ExonExpressionAdditive AT3G01120.tu8 40680..40794 score=-0.479219966583187
ExonExpressionAdditive AT3G01130.tu2 45322..45358 score=0.521990566772801
ExonExpressionAdditive AT3G01140.tu2 47144..47334 score=-0.245744545376617
ExonExpressionAdditive AT3G01150.tu1 51683..51866 score=-0.0345636784730415
ExonExpressionAdditive AT3G01150.tu2 52151..52293 score=-0.262705287996248
ExonExpressionAdditive AT3G01150.tu4 53054..53165 score=0.199716737641328
ExonExpressionAdditive AT3G01150.tu6 53482..53514 score=0.488549446794783
ExonExpressionAdditive AT3G01160.tu3 55854..55923 score=0.114735295412795
ExonExpressionAdditive AT3G01160.tu4 56050..56156 score=-0.00114727006572011
ExonExpressionAdditive AT3G01160.tu5 56296..56473 score=-0.170737948495701
ExonExpressionAdditive AT3G01160.tu6 56728..56767 score=0.415931124635730
ExonExpressionAdditive AT3G01180.tu2 63543..63611 score=-0.554011019327216
ExonExpressionAdditive AT3G01180.tu4 63898..63933 score=-0.145081898089108
ExonExpressionAdditive AT3G01180.tu5 64117..64158 score=-0.773020223792191
ExonExpressionAdditive AT3G01180.tu7 64477..65098 score=-0.119419143396710
ExonExpressionAdditive AT3G01180.tu8 65458..65670 score=-0.276306187926846
ExonExpressionAdditive AT3G01190.tu2 67763..67872 score=0.488988401752431
ExonExpressionAdditive AT3G01190.tu3 68018..68161 score=-0.322992783205624
ExonExpressionAdditive AT3G01190.tu4 68302..68449 score=-0.226698030034387
ExonExpressionAdditive AT3G01210.tu1 71638..71783 score=0.553566776094759
ExonExpressionAdditive AT3G01210.tu2 72194..72267 score=-0.425477404820623
ExonExpressionAdditive AT3G01260.tu3 81058..81131 score=1.52654647327347
ExonExpressionAdditive AT3G01270.tu1 82724..83084 score=0.399122453039775
ExonExpressionAdditive AT3G01270.tu2 83220..83365 score=-0.357765700243775
ExonExpressionAdditive AT3G01270.tu4 84536..84833 score=0.088319243853594
ExonExpressionAdditive AT3G01280.tu1 85598..85754 score=-0.514828232911266
ExonExpressionAdditive AT3G01280.tu2 86304..86340 score=-0.567609677197255
ExonExpressionAdditive AT3G01280.tu3 86632..86668 score=1.04693832732203
ExonExpressionAdditive AT3G01280.tu4 86837..86873 score=0.226282344994989
ExonExpressionAdditive AT3G01280.tu5 87015..87194 score=0.0439173231416815
ExonExpressionAdditive AT3G01290.tu2 88733..88849 score=0.249928766120745
ExonExpressionAdditive AT3G01290.tu3 89020..89057 score=-0.691786922097209
ExonExpressionAdditive AT3G01300.tu4 92332..92366 score=-1.45620844364706
ExonExpressionAdditive AT3G01300.tu5 92511..92797 score=0.225889389301846
ExonExpressionAdditive AT3G01310.tu10 96147..96290 score=0.469151618208827
ExonExpressionAdditive AT3G01310.tu11 96591..96624 score=-0.809752205547821
ExonExpressionAdditive AT3G01310.tu16 97634..97701 score=0.401432984564573
ExonExpressionAdditive AT3G01310.tu2 94353..94599 score=0.388248600191646
ExonExpressionAdditive AT3G01310.tu20 98649..98823 score=0.228272240961580
ExonExpressionAdditive AT3G01310.tu28 100756..100793 score=0.103632660788066
ExonExpressionAdditive AT3G01310.tu3 94701..94740 score=-0.159559355385016
ExonExpressionAdditive AT3G01310.tu4 94875..94989 score=-0.264542885348231
ExonExpressionAdditive AT3G01310.tu6 95303..95454 score=-1.36444383682620
ExonExpressionAdditive AT3G01311.tu3 104069..104255 score=-0.678598603450832
ExonExpressionAdditive AT3G01320.tu10 108942..109015 score=-0.121343452118143
ExonExpressionAdditive AT3G01320.tu11 109197..109234 score=-0.098528295909427
ExonExpressionAdditive AT3G01320.tu14 110068..110733 score=-1.09855097046368
ExonExpressionAdditive AT3G01320.tu15 110841..110875 score=0.0208947646674644
ExonExpressionAdditive AT3G01320.tu16 111147..111689 score=-0.0723031186689494
ExonExpressionAdditive AT3G01320.tu17 111800..111876 score=0.0888918034514636
ExonExpressionAdditive AT3G01320.tu19 112243..112341 score=0.230743539375907
ExonExpressionAdditive AT3G01320.tu2 106974..107117 score=0.567228524488808
ExonExpressionAdditive AT3G01320.tu20 112485..112600 score=-0.766086096978215
ExonExpressionAdditive AT3G01320.tu22 113096..113533 score=1.76493014345911
ExonExpressionAdditive AT3G01320.tu3 107264..107296 score=-0.625382575756918
ExonExpressionAdditive AT3G01320.tu4 107513..107585 score=0.456739541782642
ExonExpressionAdditive AT3G01320.tu5 107683..107824 score=-0.245031552337166
ExonExpressionAdditive AT3G01320.tu6 107935..108152 score=-0.275802366816636
ExonExpressionAdditive AT3G01320.tu7 108399..108434 score=0.416000962686661
ExonExpressionAdditive AT3G01330.tu1 124427..124602 score=-0.0909870063854315
ExonExpressionAdditive AT3G01330.tu11 126731..126809 score=-0.620161215549444
ExonExpressionAdditive AT3G01340.tu4 128906..128940 score=-0.916583894495019
ExonExpressionAdditive AT3G01350.tu2 135194..135301 score=0.432235433461022
ExonExpressionAdditive AT3G01360.tu2 137491..137526 score=0.847691589666823
ExonExpressionAdditive AT3G01370.tu1 139024..139705 score=-0.0723837198207627
ExonExpressionAdditive AT3G01370.tu10 142409..142520 score=0.389446343166477
ExonExpressionAdditive AT3G01370.tu11 142652..142797 score=0.10131218675635
ExonExpressionAdditive AT3G01370.tu13 143294..143655 score=0.175813385443684
ExonExpressionAdditive AT3G01370.tu2 139886..140345 score=-0.317583003186956
ExonExpressionAdditive AT3G01370.tu3 140452..140555 score=0.0351293202704458
ExonExpressionAdditive AT3G01370.tu4 140746..140992 score=0.0668168023734453
ExonExpressionAdditive AT3G01370.tu5 141129..141235 score=-0.272358326889055
ExonExpressionAdditive AT3G01370.tu6 141438..141679 score=0.342714011619698
ExonExpressionAdditive AT3G01370.tu9 142156..142231 score=0.0112439169337010
ExonExpressionAdditive AT3G01380.tu1 144329..144443 score=0.476971664438779
ExonExpressionAdditive AT3G01380.tu11 147738..147776 score=0.858408396896456
ExonExpressionAdditive AT3G01380.tu12 147925..148073 score=-0.354878237040204
ExonExpressionAdditive AT3G01380.tu13 148544..148794 score=-0.98065169087978
ExonExpressionAdditive AT3G01380.tu14 148968..149075 score=-0.192046822178816
ExonExpressionAdditive AT3G01380.tu15 149227..149371 score=-0.221551946391750
ExonExpressionAdditive AT3G01380.tu16 149588..149800 score=-0.130963764169431
ExonExpressionAdditive AT3G01380.tu2 144598..144637 score=-0.841382247860869
ExonExpressionAdditive AT3G01380.tu3 144752..144788 score=-0.089135851841245
ExonExpressionAdditive AT3G01380.tu5 145149..145261 score=0.152659669943270
ExonExpressionAdditive AT3G01380.tu6 145583..145655 score=0.248398150888229
ExonExpressionAdditive AT3G01380.tu7 146267..146373 score=0.140493766977512
ExonExpressionAdditive AT3G01380.tu8 146515..146691 score=0.533943704985522
ExonExpressionAdditive AT3G01380.tu9 146940..147151 score=0.644661376792078
ExonExpressionAdditive AT3G01390.tu2 150549..150586 score=0.498852001828792
ExonExpressionAdditive AT3G01410.tu10 155467..155502 score=0.130509987962319
ExonExpressionAdditive AT3G01410.tu2 153598..153668 score=-0.00651634484158186
ExonExpressionAdditive AT3G01410.tu4 154070..154134 score=-0.36862015609028
ExonExpressionAdditive AT3G01410.tu6 154600..154669 score=0.183800023671581
ExonExpressionAdditive AT3G01410.tu8 155106..155213 score=0.790860210746943
ExonExpressionAdditive AT3G01420.tu1 159515..159850 score=0.0786007128292448
ExonExpressionAdditive AT3G01420.tu10 162673..162753 score=-0.000537303749249957
ExonExpressionAdditive AT3G01420.tu2 160032..160243 score=-0.131064953836188
ExonExpressionAdditive AT3G01420.tu3 160365..160516 score=-0.203625608503135
ExonExpressionAdditive AT3G01420.tu4 160670..160811 score=-0.854067140827784
ExonExpressionAdditive AT3G01420.tu5 161009..161079 score=0.487577811616542
ExonExpressionAdditive AT3G01420.tu6 161221..161414 score=2.15520827495935
ExonExpressionAdditive AT3G01420.tu7 161667..161736 score=-0.158308976572908
ExonExpressionAdditive AT3G01420.tu8 161883..161996 score=-1.24425509131455
ExonExpressionAdditive AT3G01420.tu9 162220..162437 score=-0.623156599600144
ExonExpressionAdditive AT3G01435.tu2 167756..167795 score=-1.04205879640883
ExonExpressionAdditive AT3G01435.tu3 167985..168023 score=1.04794709749721
ExonExpressionAdditive AT3G01435.tu4 168135..168246 score=-0.421239833882092
ExonExpressionAdditive AT3G01450.tu2 170361..170470 score=-0.336968518085642
ExonExpressionAdditive AT3G01450.tu4 170899..170933 score=-0.093775535486247
ExonExpressionAdditive AT3G01450.tu6 171880..171992 score=-0.0234649060485704
ExonExpressionAdditive AT3G01460.tu1 173320..173798 score=0.0351647277181026
ExonExpressionAdditive AT3G01460.tu10 181776..182394 score=-0.137096202519546
ExonExpressionAdditive AT3G01460.tu2 174270..174900 score=0.0336999756659476
ExonExpressionAdditive AT3G01460.tu3 175042..176117 score=-0.138564319345222
ExonExpressionAdditive AT3G01460.tu4 176259..176880 score=0.186080583662874
ExonExpressionAdditive AT3G01460.tu5 177382..177561 score=-0.313794065697043
ExonExpressionAdditive AT3G01460.tu6 177847..178130 score=0.229034632387691
ExonExpressionAdditive AT3G01460.tu7 178526..178559 score=1.14924332844739
ExonExpressionAdditive AT3G01460.tu8 178974..179373 score=-0.173880862403734
ExonExpressionAdditive AT3G01470.tu2 183319..183493 score=-0.434607124652759
ExonExpressionAdditive AT3G01470.tu4 184019..184281 score=-0.0474588455023541
ExonExpressionAdditive AT3G01480.tu1 188421..188669 score=0.262981997592835
ExonExpressionAdditive AT3G01480.tu2 189028..189267 score=0.102363855443844
ExonExpressionAdditive AT3G01480.tu3 189490..189600 score=-1.2338808798844
ExonExpressionAdditive AT3G01480.tu4 189791..189937 score=-0.544722060550004
ExonExpressionAdditive AT3G01480.tu5 190071..190174 score=1.37172720029954
ExonExpressionAdditive AT3G01480.tu6 190291..190330 score=0.081152286567904
ExonExpressionAdditive AT3G01480.tu7 190469..190827 score=-0.123207937151299
ExonExpressionAdditive AT3G01490.tu1 190932..191281 score=0.072427165626625
ExonExpressionAdditive AT3G01490.tu2 191445..191691 score=-0.182303315221517
ExonExpressionAdditive AT3G01490.tu3 191819..191962 score=0.491406321516642
ExonExpressionAdditive AT3G01490.tu4 192271..192377 score=0.275170506236593
ExonExpressionAdditive AT3G01500.tu1 194738..194875 score=-0.925069606749369
ExonExpressionAdditive AT3G01500.tu2 195206..195239 score=0.47250182376385
ExonExpressionAdditive AT3G01500.tu3 195414..195450 score=-0.349312977331715
ExonExpressionAdditive AT3G01500.tu6 195998..196065 score=0.345330086025521
ExonExpressionAdditive AT3G01500.tu8 196402..196474 score=1.00489291997595
ExonExpressionAdditive AT3G01510.tu1 198780..198929 score=0.0479543187527538
ExonExpressionAdditive AT3G01510.tu10 201394..201717 score=-0.0333486322539335
ExonExpressionAdditive AT3G01510.tu2 199143..199179 score=0.540131726849781
ExonExpressionAdditive AT3G01510.tu3 199483..199518 score=0.44793632261241
ExonExpressionAdditive AT3G01510.tu4 199676..199714 score=0.334289049971850
ExonExpressionAdditive AT3G01510.tu5 199890..200036 score=-0.54648738692206
ExonExpressionAdditive AT3G01510.tu6 200179..200255 score=-0.334196662221916
ExonExpressionAdditive AT3G01510.tu7 200399..200430 score=0.427327775482094
ExonExpressionAdditive AT3G01510.tu8 200573..200943 score=0.277168292230532
ExonExpressionAdditive AT3G01510.tu9 201203..201273 score=-0.933769600726587
ExonExpressionAdditive AT3G01520.tu2 209123..209159 score=-0.75921627891883
ExonExpressionAdditive AT3G01520.tu3 209391..209427 score=-0.453342390457761
ExonExpressionAdditive AT3G01540.tu10 215672..215745 score=-0.34542246849228
ExonExpressionAdditive AT3G01540.tu11 215886..216115 score=-0.653351416931069
ExonExpressionAdditive AT3G01540.tu13 216517..216598 score=0.35551552110593
ExonExpressionAdditive AT3G01540.tu2 212768..212837 score=0.263147638415891
ExonExpressionAdditive AT3G01540.tu3 212943..213198 score=0.313871012071127
ExonExpressionAdditive AT3G01540.tu5 213339..213581 score=0.155502311130935
ExonExpressionAdditive AT3G01540.tu6 213728..213936 score=0.150332453702183
ExonExpressionAdditive AT3G01540.tu7 214086..214374 score=-0.0202605294758742
ExonExpressionAdditive AT3G01540.tu8 214591..214737 score=-0.193914229066044
ExonExpressionAdditive AT3G01550.tu1 216885..217004 score=-0.410679765320923
ExonExpressionAdditive AT3G01550.tu2 217155..217223 score=-0.501109774613558
ExonExpressionAdditive AT3G01550.tu3 217373..217407 score=0.163730578140299
ExonExpressionAdditive AT3G01550.tu4 217545..217621 score=0.055120656186095
ExonExpressionAdditive AT3G01550.tu5 217758..217795 score=0.823295393130896
ExonExpressionAdditive AT3G01550.tu7 218151..218226 score=-0.092443619217894
ExonExpressionAdditive AT3G01550.tu8 218367..218440 score=0.993711675239297
ExonExpressionAdditive AT3G01560.tu2 220324..220545 score=-0.41335031123747
ExonExpressionAdditive AT3G01590.tu1 225922..225988 score=-1.89587659227778
ExonExpressionAdditive AT3G01590.tu10 227770..227810 score=-0.719438814797218
ExonExpressionAdditive AT3G01590.tu11 227955..227990 score=0.910352010829785
ExonExpressionAdditive AT3G01590.tu4 226272..226308 score=-0.130158409180554
ExonExpressionAdditive AT3G01590.tu5 226590..226702 score=0.244166732072338
ExonExpressionAdditive AT3G01590.tu7 227103..227140 score=1.78530384541325
ExonExpressionAdditive AT3G01590.tu8 227321..227354 score=0.715464863091455
ExonExpressionAdditive AT3G01590.tu9 227533..227613 score=-0.242019301782656
ExonExpressionAdditive AT3G01600.tu1 229173..229325 score=-0.156353981795493
ExonExpressionAdditive AT3G01600.tu2 229710..229815 score=0.453527877121346
ExonExpressionAdditive AT3G01600.tu3 229916..230060 score=-0.209130677912408
ExonExpressionAdditive AT3G01600.tu5 230882..231064 score=0.172726082763223
ExonExpressionAdditive AT3G01610.tu2 232860..233338 score=-0.651355010053571
ExonExpressionAdditive AT3G01610.tu3 233476..233603 score=-0.683911822076174
ExonExpressionAdditive AT3G01610.tu5 233926..234000 score=0.887599267790882
ExonExpressionAdditive AT3G01610.tu7 234437..234550 score=0.326374271437010
ExonExpressionAdditive AT3G01610.tu8 234768..234805 score=0.796555241125323
ExonExpressionAdditive AT3G01610.tu9 235030..235152 score=0.512707299852259
ExonExpressionAdditive AT3G01620.tu2 236693..236875 score=0.386959368519717
ExonExpressionAdditive AT3G01640.tu2 239890..239928 score=-0.224322064266318
ExonExpressionAdditive AT3G01640.tu3 240121..240230 score=0.698625696624736
ExonExpressionAdditive AT3G01640.tu4 240414..240450 score=-0.0260978602001035
ExonExpressionAdditive AT3G01640.tu5 240697..240803 score=0.689399683317488
ExonExpressionAdditive AT3G01650.tu10 244698..244803 score=-0.739260045726797
ExonExpressionAdditive AT3G01650.tu11 244920..245217 score=0.805346083964442
ExonExpressionAdditive AT3G01650.tu4 243463..243536 score=0.356020458516322
ExonExpressionAdditive AT3G01650.tu5 243644..243714 score=-0.82617555774725
ExonExpressionAdditive AT3G01650.tu6 243857..243929 score=0.0406833393758515
ExonExpressionAdditive AT3G01650.tu7 244064..244098 score=-0.817226735972635
ExonExpressionAdditive AT3G01650.tu8 244273..244305 score=-1.02760941317244
ExonExpressionAdditive AT3G01670.tu1 247232..247818 score=-0.0359745105722674
ExonExpressionAdditive AT3G01670.tu3 248076..248513 score=0.103444698588167
ExonExpressionAdditive AT3G01670.tu4 248625..248662 score=0.0767062531527611
ExonExpressionAdditive AT3G01670.tu5 248836..248945 score=-0.343355850688862
ExonExpressionAdditive AT3G01670.tu6 249056..249443 score=-0.357285732447391
ExonExpressionAdditive AT3G01670.tu7 249732..250283 score=0.413818176252661
ExonExpressionAdditive AT3G01680.tu1 251999..252251 score=-0.0186159531284307
ExonExpressionAdditive AT3G01680.tu2 252390..252429 score=0.383264676093164
ExonExpressionAdditive AT3G01680.tu3 252804..253200 score=-0.771068686926648
ExonExpressionAdditive AT3G01680.tu5 253587..253628 score=-0.457671925731995
ExonExpressionAdditive AT3G01680.tu6 253794..253951 score=0.29657670408857
ExonExpressionAdditive AT3G01680.tu7 254096..254298 score=0.253848151917558
ExonExpressionAdditive AT3G01680.tu8 254479..254739 score=-0.116195322474937
ExonExpressionAdditive AT3G01690.tu3 257461..257672 score=-0.390072083639354
ExonExpressionAdditive AT3G01710.tu1 259780..259958 score=-0.391563266459685
ExonExpressionAdditive AT3G01710.tu2 260101..260208 score=0.103189189185919
ExonExpressionAdditive AT3G01710.tu4 260491..260526 score=-0.393077691174522
ExonExpressionAdditive AT3G01710.tu6 260785..260931 score=-0.771729239854173
ExonExpressionAdditive AT3G01710.tu8 261699..261815 score=0.185514987082893
ExonExpressionAdditive AT3G01720.tu1 262297..262995 score=0.0539261024695988
ExonExpressionAdditive AT3G01720.tu2 263142..263333 score=0.0605582005742619
ExonExpressionAdditive AT3G01720.tu3 263466..263576 score=-0.934906392143278
ExonExpressionAdditive AT3G01720.tu4 263710..264157 score=-0.250045354555811
ExonExpressionAdditive AT3G01720.tu5 264266..264332 score=-0.139454210349863
ExonExpressionAdditive AT3G01720.tu6 264659..264773 score=0.654532593511035
ExonExpressionAdditive AT3G01720.tu7 264917..265022 score=-0.635837426525481
ExonExpressionAdditive AT3G01720.tu8 265345..265893 score=0.538391023167420
ExonExpressionAdditive AT3G01740.tu1 267819..267889 score=1.21220435369912
ExonExpressionAdditive AT3G01760.tu1 273314..273475 score=-0.778217376527843
ExonExpressionAdditive AT3G01760.tu5 274807..274848 score=0.386744033638881
ExonExpressionAdditive AT3G01760.tu7 275149..275228 score=-0.467822422578984
ExonExpressionAdditive AT3G01770.tu1 275452..275782 score=0.443741818132223
ExonExpressionAdditive AT3G01770.tu2 275953..275989 score=0.140500374319318
ExonExpressionAdditive AT3G01770.tu4 276342..276381 score=0.569931644951056
ExonExpressionAdditive AT3G01770.tu5 276525..276561 score=-0.292781887478446
ExonExpressionAdditive AT3G01770.tu6 277023..277059 score=-0.639030634762924
ExonExpressionAdditive AT3G01770.tu9 278569..278711 score=0.487529202054797
ExonExpressionAdditive AT3G01780.tu2 280426..280971 score=-0.0614678266640198
ExonExpressionAdditive AT3G01780.tu3 281206..281498 score=0.439828638987654
ExonExpressionAdditive AT3G01780.tu4 281640..281891 score=-0.316167962570598
ExonExpressionAdditive AT3G01780.tu5 282076..282113 score=-0.507416907393434
ExonExpressionAdditive AT3G01780.tu6 282326..282722 score=0.908296190713322
ExonExpressionAdditive AT3G01780.tu7 282864..283476 score=-0.327381445531665
ExonExpressionAdditive AT3G01790.tu3 284562..284630 score=0.0315412148517408
ExonExpressionAdditive AT3G01800.tu1 285892..286190 score=0.517283518563812
ExonExpressionAdditive AT3G01800.tu2 286426..286530 score=0.263541216339087
ExonExpressionAdditive AT3G01800.tu3 286641..286713 score=-0.359372039287122
ExonExpressionAdditive AT3G01800.tu4 286867..286903 score=-0.0478617473879564
ExonExpressionAdditive AT3G01800.tu6 287155..287188 score=-0.232234242501833
ExonExpressionAdditive AT3G01800.tu7 287331..287363 score=0.6710181639595
ExonExpressionAdditive AT3G01810.tu10 292276..292638 score=-0.296033643640648
ExonExpressionAdditive AT3G01810.tu4 290884..291103 score=-0.221081885084527
ExonExpressionAdditive AT3G01810.tu5 291246..291398 score=-0.842447068357794
ExonExpressionAdditive AT3G01810.tu6 291546..291654 score=-0.550032558917335
ExonExpressionAdditive AT3G01810.tu7 291796..291940 score=0.618597621082044
ExonExpressionAdditive AT3G01820.tu2 294245..294282 score=0.459155785434001
ExonExpressionAdditive AT3G01820.tu3 294546..294656 score=-0.405831830006225
ExonExpressionAdditive AT3G01850.tu11 301951..302027 score=-0.78615063650101
ExonExpressionAdditive AT3G01850.tu4 300457..300563 score=0.430569976816631
ExonExpressionAdditive AT3G01850.tu8 301139..301177 score=-0.517723955191341
ExonExpressionAdditive AT3G01890.tu2 311789..311936 score=0.862951762518232
ExonExpressionAdditive AT3G01910.tu10 316580..316615 score=-0.90994525489544
ExonExpressionAdditive AT3G01910.tu16 317239..317271 score=-0.0155999922257471
ExonExpressionAdditive AT3G01910.tu2 314787..315013 score=0.328790350309579
ExonExpressionAdditive AT3G01910.tu3 315122..315300 score=-0.0534049780738734
ExonExpressionAdditive AT3G01910.tu6 315993..316030 score=0.68658976783399
ExonExpressionAdditive AT3G01910.tu7 316218..316256 score=-0.381460390604244
ExonExpressionAdditive AT3G01910.tu9 316406..316472 score=0.489693259497515
ExonExpressionAdditive AT3G01920.tu4 318127..318204 score=1.54204294823668
ExonExpressionAdditive AT3G01920.tu5 318355..318469 score=0.0307352010994954
ExonExpressionAdditive AT3G01920.tu6 318609..318645 score=-0.250911241389058
ExonExpressionAdditive AT3G01920.tu7 318759..318831 score=-0.588229597564378
ExonExpressionAdditive AT3G01920.tu8 318940..319013 score=0.103097699926336
ExonExpressionAdditive AT3G01930.tu4 321224..321440 score=-0.090960950079562
ExonExpressionAdditive AT3G01970.tu1 326687..326722 score=0.272628890021565
ExonExpressionAdditive AT3G01980.tu7 328437..328577 score=-0.990054869373445
ExonExpressionAdditive AT3G01980.tu8 328754..328821 score=0.155398380509603
ExonExpressionAdditive AT3G01990.tu1 330141..330286 score=0.438427845237544
ExonExpressionAdditive AT3G01990.tu3 330619..330720 score=-0.0611294436042174
ExonExpressionAdditive AT3G02020.tu1 340612..340828 score=0.848177623686491
ExonExpressionAdditive AT3G02020.tu10 342560..342710 score=-0.0710679965608496
ExonExpressionAdditive AT3G02020.tu12 343067..343475 score=-0.354234660323892
ExonExpressionAdditive AT3G02020.tu13 343630..343777 score=0.271572892000019
ExonExpressionAdditive AT3G02020.tu3 341154..341221 score=-0.00195158421005138
ExonExpressionAdditive AT3G02020.tu4 341393..341463 score=-0.662386751654875
ExonExpressionAdditive AT3G02020.tu5 341600..341635 score=0.546848204360375
ExonExpressionAdditive AT3G02020.tu7 341963..341998 score=-0.655823388296421
ExonExpressionAdditive AT3G02020.tu8 342136..342207 score=-0.773677277512146
ExonExpressionAdditive AT3G02020.tu9 342348..342451 score=0.0312264940638847
ExonExpressionAdditive AT3G02030.tu1 345021..345299 score=0.84882509950232
ExonExpressionAdditive AT3G02030.tu10 347144..347470 score=-0.224320120697165
ExonExpressionAdditive AT3G02030.tu11 347656..347872 score=0.619782343347078
ExonExpressionAdditive AT3G02030.tu12 348022..348133 score=-0.471472545438899
ExonExpressionAdditive AT3G02030.tu4 345666..345775 score=-0.972438965508717
ExonExpressionAdditive AT3G02030.tu5 345951..345986 score=0.342661251392052
ExonExpressionAdditive AT3G02030.tu6 346267..346338 score=-0.187084620452931
ExonExpressionAdditive AT3G02030.tu8 346663..346705 score=-0.774728139611111
ExonExpressionAdditive AT3G02030.tu9 346887..346959 score=-0.0989090245544045
ExonExpressionAdditive AT3G02040.tu1 348846..348882 score=-0.562146559518882
ExonExpressionAdditive AT3G02050.tu1 350614..350834 score=0.320341878331627
ExonExpressionAdditive AT3G02050.tu2 351015..351235 score=-0.592800847881435
ExonExpressionAdditive AT3G02050.tu3 351340..351555 score=-0.536544771482224
ExonExpressionAdditive AT3G02050.tu5 351922..352102 score=-0.704344204647505
ExonExpressionAdditive AT3G02050.tu7 352508..352581 score=1.14105941772799
ExonExpressionAdditive AT3G02050.tu8 352720..352939 score=-0.212009298605381
ExonExpressionAdditive AT3G02060.tu10 357237..357272 score=1.05222348799733
ExonExpressionAdditive AT3G02060.tu12 357792..358090 score=-1.27495105020045
ExonExpressionAdditive AT3G02060.tu13 358237..358383 score=0.52828295948612
ExonExpressionAdditive AT3G02060.tu14 358629..358662 score=2.02655133207626
ExonExpressionAdditive AT3G02060.tu2 355117..355313 score=-0.946928156572656
ExonExpressionAdditive AT3G02060.tu3 355419..355597 score=-0.652367177061341
ExonExpressionAdditive AT3G02060.tu4 355846..355924 score=-0.148744801150956
ExonExpressionAdditive AT3G02060.tu5 356064..356137 score=-0.355302341264992
ExonExpressionAdditive AT3G02060.tu6 356315..356356 score=-0.43609613991998
ExonExpressionAdditive AT3G02060.tu8 356797..356907 score=-0.43406559947187
ExonExpressionAdditive AT3G02065.tu5 359070..359148 score=0.607351232309161
ExonExpressionAdditive AT3G02070.tu1 360971..361046 score=-0.741434166976889
ExonExpressionAdditive AT3G02070.tu2 361371..361474 score=0.288820303063341
ExonExpressionAdditive AT3G02080.tu2 364381..364454 score=-0.402374627519072
ExonExpressionAdditive AT3G02090.tu10 368450..368712 score=0.274130090794337
ExonExpressionAdditive AT3G02090.tu2 366785..366926 score=-0.259062757917420
ExonExpressionAdditive AT3G02090.tu4 367255..367393 score=-0.617994480236643
ExonExpressionAdditive AT3G02090.tu5 367506..367579 score=0.229638971217106
ExonExpressionAdditive AT3G02090.tu6 367755..367790 score=0.00775862302344689
ExonExpressionAdditive AT3G02090.tu8 368236..368306 score=-0.609050988048804
ExonExpressionAdditive AT3G02110.tu1 370826..371030 score=0.171205744649134
ExonExpressionAdditive AT3G02110.tu2 371145..371221 score=0.0465803578724893
ExonExpressionAdditive AT3G02110.tu3 371360..371397 score=0.281294396252697
ExonExpressionAdditive AT3G02110.tu4 371545..371613 score=-1.07462708444614
ExonExpressionAdditive AT3G02110.tu5 371800..372048 score=-0.170945272136452
ExonExpressionAdditive AT3G02110.tu6 372183..372298 score=0.0565319428335546
ExonExpressionAdditive AT3G02110.tu7 372428..372612 score=-0.144318140559808
ExonExpressionAdditive AT3G02110.tu8 373388..373682 score=0.357801625897596
ExonExpressionAdditive AT3G02150.tu1 391138..391207 score=-0.765167068628618
ExonExpressionAdditive AT3G02150.tu3 392357..392397 score=-0.00194213366604812
ExonExpressionAdditive AT3G02160.tu1 394086..394158 score=-0.327463992054389
ExonExpressionAdditive AT3G02170.tu2 397095..397195 score=-0.353797509317359
ExonExpressionAdditive AT3G02170.tu5 399423..399645 score=-0.069159472215268
ExonExpressionAdditive AT3G02190.tu3 406356..406392 score=-0.454675705194729
ExonExpressionAdditive AT3G02200.tu11 408669..408707 score=0.253363148021867
ExonExpressionAdditive AT3G02200.tu12 408853..409132 score=0.454088615379879
ExonExpressionAdditive AT3G02200.tu2 406615..406731 score=-0.540036872108636
ExonExpressionAdditive AT3G02200.tu3 407079..407155 score=-0.00635609093382877
ExonExpressionAdditive AT3G02200.tu5 407606..407673 score=-1.44424732396271
ExonExpressionAdditive AT3G02200.tu6 407846..407950 score=-0.510552606070299
ExonExpressionAdditive AT3G02200.tu7 408100..408178 score=0.0756704302029429
ExonExpressionAdditive AT3G02200.tu8 408288..408325 score=1.32146238462091
ExonExpressionAdditive AT3G02210.tu2 409748..409996 score=-0.335479262442625
ExonExpressionAdditive AT3G02210.tu3 410101..410208 score=-0.0844708365110436
ExonExpressionAdditive AT3G02210.tu5 410902..410938 score=1.32750524747511
ExonExpressionAdditive AT3G02210.tu6 411398..411541 score=-0.663691855569096
ExonExpressionAdditive AT3G02220.tu6 413290..413358 score=0.95161641722162
ExonExpressionAdditive AT3G02230.tu2 416486..416591 score=-0.424448104090624
ExonExpressionAdditive AT3G02250.tu1 423838..424358 score=0.454543322319276
ExonExpressionAdditive AT3G02250.tu2 424581..424659 score=0.088202259357064
ExonExpressionAdditive AT3G02250.tu3 424793..424865 score=-0.0504023418961014
ExonExpressionAdditive AT3G02250.tu4 425154..425334 score=-0.784209592877342
ExonExpressionAdditive AT3G02250.tu5 425479..425588 score=-0.101593375685710
ExonExpressionAdditive AT3G02250.tu6 425726..425795 score=0.00136455018083432
ExonExpressionAdditive AT3G02260.tu1 431102..431923 score=1.13071063463605
ExonExpressionAdditive AT3G02260.tu10 440466..440980 score=-0.176311373781743
ExonExpressionAdditive AT3G02260.tu12 447328..447361 score=1.02668998572732
ExonExpressionAdditive AT3G02260.tu14 448184..448483 score=-0.390495818513088
ExonExpressionAdditive AT3G02260.tu2 432160..432590 score=0.0502440758795928
ExonExpressionAdditive AT3G02260.tu3 432799..433711 score=0.56104071622585
ExonExpressionAdditive AT3G02260.tu4 433962..434033 score=0.421972766185186
ExonExpressionAdditive AT3G02260.tu5 434217..434498 score=0.459586203031702
ExonExpressionAdditive AT3G02260.tu6 434861..435000 score=0.909423152980985
ExonExpressionAdditive AT3G02260.tu8 439737..439919 score=-1.31870922668298
ExonExpressionAdditive AT3G02260.tu9 440166..440289 score=0.404899026342936
ExonExpressionAdditive AT3G02280.tu10 456368..456438 score=-0.556107470405177
ExonExpressionAdditive AT3G02280.tu12 456833..457010 score=0.113840492653880
ExonExpressionAdditive AT3G02280.tu2 453623..453737 score=0.286813293667113
ExonExpressionAdditive AT3G02280.tu4 454199..454271 score=0.604947994560123
ExonExpressionAdditive AT3G02280.tu6 455250..455318 score=-0.171191280448232
ExonExpressionAdditive AT3G02280.tu7 455689..455723 score=0.311941924731346
ExonExpressionAdditive AT3G02280.tu9 456159..456230 score=-0.633015397834581
ExonExpressionAdditive AT3G02290.tu2 458513..458687 score=0.72746206230619
ExonExpressionAdditive AT3G02290.tu3 459315..459459 score=-0.470292828434544
ExonExpressionAdditive AT3G02290.tu7 460659..460867 score=0.273965497543544
ExonExpressionAdditive AT3G02290.tu8 460934..460970 score=0.77506228478765
ExonExpressionAdditive AT3G02300.tu1 461176..461273 score=-0.389044439375172
ExonExpressionAdditive AT3G02300.tu2 461557..461773 score=0.509627680710407
ExonExpressionAdditive AT3G02300.tu3 462044..462118 score=0.589100803478582
ExonExpressionAdditive AT3G02300.tu5 462440..462476 score=0.513895295278258
ExonExpressionAdditive AT3G02300.tu6 462615..462760 score=-0.262448993526535
ExonExpressionAdditive AT3G02300.tu7 463043..463444 score=-0.0797844773683058
ExonExpressionAdditive AT3G02300.tu8 463585..463722 score=-0.248614017850356
ExonExpressionAdditive AT3G02300.tu9 463877..464152 score=-0.440515509353244
ExonExpressionAdditive AT3G02310.tu2 464896..465007 score=0.104908649147191
ExonExpressionAdditive AT3G02310.tu4 465437..465507 score=-0.838747105670986
ExonExpressionAdditive AT3G02320.tu1 470013..470119 score=-0.49714245370802
ExonExpressionAdditive AT3G02320.tu10 472765..472873 score=0.303379383575709
ExonExpressionAdditive AT3G02320.tu2 470694..470946 score=-0.211717645861914
ExonExpressionAdditive AT3G02320.tu3 471082..471113 score=0.464812022642436
ExonExpressionAdditive AT3G02320.tu4 471295..471367 score=0.231957400974062
ExonExpressionAdditive AT3G02320.tu8 472098..472136 score=0.394632589983412
ExonExpressionAdditive AT3G02320.tu9 472463..472572 score=0.205054235675315
ExonExpressionAdditive AT3G02350.tu1 479014..479382 score=-0.162963706934790
ExonExpressionAdditive AT3G02410.tu1 492152..492220 score=-0.66164118972334
ExonExpressionAdditive AT3G02410.tu10 494333..494370 score=0.200986814440793
ExonExpressionAdditive AT3G02410.tu11 494674..494851 score=-1.05864630424595
ExonExpressionAdditive AT3G02410.tu3 492583..492653 score=0.75344393460755
ExonExpressionAdditive AT3G02410.tu5 493341..493443 score=0.731552419026898
ExonExpressionAdditive AT3G02410.tu7 493810..493846 score=0.241498506714329
ExonExpressionAdditive AT3G02410.tu9 494163..494198 score=0.903813465869433
ExonExpressionAdditive AT3G02420.tu3 496910..496980 score=-0.464249539699873
ExonExpressionAdditive AT3G02420.tu4 497133..497170 score=0.78106237923859
ExonExpressionAdditive AT3G02420.tu5 497318..497390 score=0.555432476848282
ExonExpressionAdditive AT3G02420.tu6 497533..497605 score=-0.241048091348958
ExonExpressionAdditive AT3G02420.tu7 497928..497999 score=-1.00257406198999
ExonExpressionAdditive AT3G02420.tu8 498177..498212 score=-0.0490092332056783
ExonExpressionAdditive AT3G02420.tu9 498622..498760 score=1.00266506392160
ExonExpressionAdditive AT3G02450.tu1 502814..503039 score=-0.0616149985468351
ExonExpressionAdditive AT3G02450.tu2 503225..503473 score=-0.087800511833554
ExonExpressionAdditive AT3G02450.tu3 503624..503875 score=0.320439879987851
ExonExpressionAdditive AT3G02460.tu1 505486..505843 score=-0.370532671435772
ExonExpressionAdditive AT3G02460.tu2 506102..506212 score=0.501961301182495
ExonExpressionAdditive AT3G02460.tu3 506390..506504 score=0.389177776398785
ExonExpressionAdditive AT3G02460.tu4 506613..506753 score=0.294449378679186
ExonExpressionAdditive AT3G02460.tu5 506884..506960 score=0.594572373680413
ExonExpressionAdditive AT3G02460.tu6 507322..507431 score=-0.662618957762961
ExonExpressionAdditive AT3G02460.tu8 507696..507732 score=-0.694543086709866
ExonExpressionAdditive AT3G02460.tu9 508022..508378 score=0.147701173469338
ExonExpressionAdditive AT3G02470.tu2 509139..509175 score=0.696213522540602
ExonExpressionAdditive AT3G02500.tu1 519395..519469 score=-0.277067707471241
ExonExpressionAdditive AT3G02500.tu3 520469..520541 score=-0.354105066884162
ExonExpressionAdditive AT3G02510.tu11 523789..523820 score=0.666052913685378
ExonExpressionAdditive AT3G02510.tu12 524312..524387 score=-0.237112521811782
ExonExpressionAdditive AT3G02510.tu13 524530..524600 score=0.661916087400767
ExonExpressionAdditive AT3G02510.tu2 522014..522272 score=-0.604081443272383
ExonExpressionAdditive AT3G02510.tu3 522380..522416 score=-0.177186044830036
ExonExpressionAdditive AT3G02510.tu5 522596..522630 score=1.29459353880910
ExonExpressionAdditive AT3G02510.tu7 522932..523077 score=-0.150346343989147
ExonExpressionAdditive AT3G02530.tu12 531315..531383 score=-1.12283156323852
ExonExpressionAdditive AT3G02530.tu13 531676..531780 score=-0.298656888401756
ExonExpressionAdditive AT3G02530.tu15 532424..532566 score=0.198961097913547
ExonExpressionAdditive AT3G02530.tu2 529040..529076 score=-0.600028540227722
ExonExpressionAdditive AT3G02530.tu3 529222..529258 score=0.699378345945072
ExonExpressionAdditive AT3G02530.tu5 529585..529618 score=0.0540301663517031
ExonExpressionAdditive AT3G02530.tu6 529837..529875 score=-0.145517366087464
ExonExpressionAdditive AT3G02530.tu9 530687..530721 score=0.0099760373364347
ExonExpressionAdditive AT3G02540.tu1 532887..533192 score=-0.65856591585299
ExonExpressionAdditive AT3G02540.tu11 535339..535410 score=-0.232764557391209
ExonExpressionAdditive AT3G02540.tu12 536097..536312 score=0.74904729661649
ExonExpressionAdditive AT3G02540.tu2 533371..533403 score=0.214328841639207
ExonExpressionAdditive AT3G02540.tu3 533576..533610 score=0.041391964818372
ExonExpressionAdditive AT3G02540.tu6 534081..534187 score=0.775152081721508
ExonExpressionAdditive AT3G02540.tu7 534409..534514 score=-0.654634189319165
ExonExpressionAdditive AT3G02540.tu8 534660..534768 score=0.235190147907795
ExonExpressionAdditive AT3G02570.tu2 543874..544054 score=-0.0292261257593329
ExonExpressionAdditive AT3G02570.tu3 544233..544414 score=0.61614014164358
ExonExpressionAdditive AT3G02570.tu4 544864..545009 score=-0.30481835811591
ExonExpressionAdditive AT3G02600.tu2 551506..551541 score=-0.196703823979489
ExonExpressionAdditive AT3G02600.tu4 552950..553060 score=-0.563259702530444
ExonExpressionAdditive AT3G02600.tu6 553465..553497 score=0.441508218666307
ExonExpressionAdditive AT3G02600.tu7 553645..553679 score=0.549681813306419
ExonExpressionAdditive AT3G02600.tu8 553826..553935 score=-0.346692759504314
ExonExpressionAdditive AT3G02610.tu1 555725..555760 score=-0.384795761180111
ExonExpressionAdditive AT3G02630.tu1 562034..562202 score=0.536341746948197
ExonExpressionAdditive AT3G02630.tu3 563896..564189 score=0.879117420254656
ExonExpressionAdditive AT3G02680.tu13 579182..579218 score=-0.0301064116679532
ExonExpressionAdditive AT3G02680.tu3 576883..577060 score=-0.899339951077482
ExonExpressionAdditive AT3G02680.tu7 577706..577777 score=-0.867206075457955
ExonExpressionAdditive AT3G02680.tu8 577986..578022 score=0.128496277615490
ExonExpressionAdditive AT3G02680.tu9 578124..578269 score=0.212880692096848
ExonExpressionAdditive AT3G02690.tu3 580450..580528 score=2.9387727602234
ExonExpressionAdditive AT3G02690.tu4 580680..580757 score=-0.0212818168680122
ExonExpressionAdditive AT3G02690.tu5 580931..581040 score=-0.725138145774154
ExonExpressionAdditive AT3G02690.tu7 581368..581442 score=0.762954679783994
ExonExpressionAdditive AT3G02710.tu4 584881..584917 score=-0.106867335379926
ExonExpressionAdditive AT3G02710.tu7 585402..585440 score=0.373524844019909
ExonExpressionAdditive AT3G02710.tu8 585693..585892 score=0.109165940672061
ExonExpressionAdditive AT3G02720.tu1 586252..586365 score=0.102178348063108
ExonExpressionAdditive AT3G02720.tu2 586523..586597 score=0.617850619519115
ExonExpressionAdditive AT3G02720.tu4 587519..587698 score=-0.0907871513211948
ExonExpressionAdditive AT3G02730.tu2 588923..588959 score=-0.697778357615161
ExonExpressionAdditive AT3G02740.tu1 590479..590786 score=-0.257857982402332
ExonExpressionAdditive AT3G02740.tu10 592960..593166 score=-0.336682755470492
ExonExpressionAdditive AT3G02740.tu2 591049..591122 score=-0.246124953140422
ExonExpressionAdditive AT3G02740.tu3 591264..591408 score=-0.345850493537173
ExonExpressionAdditive AT3G02740.tu4 591601..591781 score=0.699654443059022
ExonExpressionAdditive AT3G02740.tu5 591932..591997 score=0.00292410461681035
ExonExpressionAdditive AT3G02740.tu7 592462..592502 score=0.275968996904898
ExonExpressionAdditive AT3G02740.tu8 592604..592643 score=0.0768697772237248
ExonExpressionAdditive AT3G02750.tu10 596260..596469 score=0.089434698153237
ExonExpressionAdditive AT3G02750.tu2 594172..594319 score=-0.517738858501179
ExonExpressionAdditive AT3G02750.tu4 594482..594552 score=-0.554684558887
ExonExpressionAdditive AT3G02750.tu5 594697..595068 score=-0.278645916198428
ExonExpressionAdditive AT3G02750.tu6 595230..595556 score=-0.328178353819107
ExonExpressionAdditive AT3G02750.tu9 595859..596097 score=0.306448614481710
ExonExpressionAdditive AT3G02760.tu2 598033..598069 score=-0.107323454176513
ExonExpressionAdditive AT3G02760.tu4 598715..598895 score=-0.0399350810544583
ExonExpressionAdditive AT3G02760.tu5 599073..599192 score=0.262017310070556
ExonExpressionAdditive AT3G02760.tu6 599331..599403 score=0.0596691753363822
ExonExpressionAdditive AT3G02780.tu1 602478..602801 score=0.328862042583753
ExonExpressionAdditive AT3G02780.tu2 602953..603028 score=-0.531449336275592
ExonExpressionAdditive AT3G02800.tu4 607396..607431 score=0.0404700603932799
ExonExpressionAdditive AT3G02810.tu2 609662..610018 score=0.762253729692798
ExonExpressionAdditive AT3G02810.tu4 610547..610586 score=-0.00750809744059095
ExonExpressionAdditive AT3G02810.tu5 610736..610771 score=0.502186387736391
ExonExpressionAdditive AT3G02820.tu2 611982..612053 score=-0.623370412501698
ExonExpressionAdditive AT3G02830.tu1 613885..614102 score=0.535331490468732
ExonExpressionAdditive AT3G02830.tu2 614256..614372 score=-0.385319639318066
ExonExpressionAdditive AT3G02830.tu4 614739..614815 score=-1.05922262140366
ExonExpressionAdditive AT3G02830.tu5 614954..615144 score=-0.532935092841103
ExonExpressionAdditive AT3G02830.tu7 615724..616096 score=0.394530823314865
ExonExpressionAdditive AT3G02850.tu1 619700..619913 score=0.023370005063343
ExonExpressionAdditive AT3G02850.tu10 622458..622640 score=0.559858454106041
ExonExpressionAdditive AT3G02850.tu11 623283..623528 score=-0.00324434294257586
ExonExpressionAdditive AT3G02850.tu2 620044..620121 score=-0.240322123273905
ExonExpressionAdditive AT3G02850.tu3 620230..620517 score=0.789565616472076
ExonExpressionAdditive AT3G02850.tu4 620703..621066 score=-0.815227356025245
ExonExpressionAdditive AT3G02850.tu5 621205..621244 score=0.0903515412224757
ExonExpressionAdditive AT3G02850.tu6 621379..621416 score=-0.0315539082228678
ExonExpressionAdditive AT3G02850.tu7 621520..621760 score=-0.287829741224461
ExonExpressionAdditive AT3G02850.tu8 621900..622193 score=0.317752332041607
ExonExpressionAdditive AT3G02860.tu4 626122..626265 score=0.347523696501621
ExonExpressionAdditive AT3G02860.tu6 626485..626596 score=-0.826708593118595
ExonExpressionAdditive AT3G02860.tu7 626850..626922 score=-0.77355329221858
ExonExpressionAdditive AT3G02870.tu1 627543..627816 score=0.398085961018776
ExonExpressionAdditive AT3G02870.tu10 629224..629265 score=0.340563724975279
ExonExpressionAdditive AT3G02870.tu13 629692..629804 score=0.0872534523660513
ExonExpressionAdditive AT3G02870.tu3 628134..628171 score=0.251250542038862
ExonExpressionAdditive AT3G02870.tu4 628308..628341 score=-0.728372241781195
ExonExpressionAdditive AT3G02870.tu7 628634..628669 score=0.160106465695814
ExonExpressionAdditive AT3G02870.tu9 629012..629082 score=-0.485091409421358
ExonExpressionAdditive AT3G02875.tu1 632015..632333 score=-0.172546527345732
ExonExpressionAdditive AT3G02875.tu3 632851..633095 score=0.147712776481235
ExonExpressionAdditive AT3G02875.tu4 633241..633322 score=0.796889353612365
ExonExpressionAdditive AT3G02880.tu2 636302..636597 score=-0.218885648253007
ExonExpressionAdditive AT3G02880.tu3 636704..637212 score=0.654363940333297
ExonExpressionAdditive AT3G02890.tu1 641049..641558 score=-0.293977602222825
ExonExpressionAdditive AT3G02890.tu10 644890..644968 score=0.580691261278047
ExonExpressionAdditive AT3G02890.tu11 645187..645261 score=0.174825795538264
ExonExpressionAdditive AT3G02890.tu2 641811..641845 score=0.90796346599427
ExonExpressionAdditive AT3G02890.tu4 642225..642439 score=-0.294495436656977
ExonExpressionAdditive AT3G02890.tu5 642584..642890 score=-0.215923488103713
ExonExpressionAdditive AT3G02890.tu6 643137..643642 score=0.285287722712238
ExonExpressionAdditive AT3G02890.tu7 643751..643935 score=-1.07831375524655
ExonExpressionAdditive AT3G02890.tu9 644567..644637 score=1.34295956090401
ExonExpressionAdditive AT3G02900.tu1 645821..645857 score=0.763116711201155
ExonExpressionAdditive AT3G02900.tu2 646329..646401 score=-0.232314819962656
ExonExpressionAdditive AT3G02900.tu4 647135..647175 score=0.207162185689883
ExonExpressionAdditive AT3G02920.tu10 654103..654285 score=0.575036963089254
ExonExpressionAdditive AT3G02920.tu2 652065..652102 score=-0.256078681987477
ExonExpressionAdditive AT3G02920.tu3 652487..652520 score=-0.608325974937342
ExonExpressionAdditive AT3G02920.tu4 652664..652703 score=1.79204596743607
ExonExpressionAdditive AT3G02920.tu5 652830..652864 score=-0.371562613266444
ExonExpressionAdditive AT3G02920.tu9 653624..653665 score=0.0388593095623702
ExonExpressionAdditive AT3G02930.tu2 655819..655992 score=-0.127767858768573
ExonExpressionAdditive AT3G02940.tu2 662118..662382 score=0.204991656247410
ExonExpressionAdditive AT3G02940.tu4 663791..663826 score=-0.0427065170561069
ExonExpressionAdditive AT3G02980.tu1 670937..670974 score=-0.53776373991267
ExonExpressionAdditive AT3G02990.tu1 673562..673778 score=-0.360882273252595
ExonExpressionAdditive AT3G02990.tu3 676146..676357 score=0.146857308856721
ExonExpressionAdditive AT3G03010.tu7 680048..680084 score=1.17776588621485
ExonExpressionAdditive AT3G03010.tu9 680511..680581 score=-1.01988268580486
ExonExpressionAdditive AT3G03030.tu2 683297..683363 score=0.53186830748726
ExonExpressionAdditive AT3G03030.tu3 683579..683989 score=-0.976517674734124
ExonExpressionAdditive AT3G03040.tu3 686053..686192 score=-0.264006863554688
ExonExpressionAdditive AT3G03050.tu1 687106..687378 score=1.10977889472337
ExonExpressionAdditive AT3G03050.tu3 688860..689543 score=-0.591518136032311
ExonExpressionAdditive AT3G03060.tu1 692053..692445 score=0.315716428041249
ExonExpressionAdditive AT3G03060.tu2 692710..692782 score=0.230674978486280
ExonExpressionAdditive AT3G03060.tu4 693286..693571 score=0.635833279201432
ExonExpressionAdditive AT3G03060.tu6 694159..694372 score=-0.150527813962538
ExonExpressionAdditive AT3G03060.tu7 694688..694803 score=-0.548173442303475
ExonExpressionAdditive AT3G03070.tu2 696820..696853 score=-0.301526506542858
ExonExpressionAdditive AT3G03080.tu4 699605..699751 score=-0.627232443208064
ExonExpressionAdditive AT3G03090.tu1 700528..700844 score=-1.53603457156316
ExonExpressionAdditive AT3G03090.tu14 704553..704762 score=1.16056310546975
ExonExpressionAdditive AT3G03090.tu2 701088..701167 score=-0.299770862461071
ExonExpressionAdditive AT3G03090.tu7 702143..702360 score=0.915125342535309
ExonExpressionAdditive AT3G03090.tu8 702580..702618 score=0.0962266560414762
ExonExpressionAdditive AT3G03090.tu9 703150..703186 score=-1.78008938622080
ExonExpressionAdditive AT3G03100.tu2 705843..705879 score=-0.0555174187014634
ExonExpressionAdditive AT3G03100.tu5 706225..706264 score=-0.476310018474641
ExonExpressionAdditive AT3G03100.tu7 707590..707627 score=0.598090271173457
ExonExpressionAdditive AT3G03110.tu12 711455..711522 score=-0.523119627018607
ExonExpressionAdditive AT3G03110.tu13 711743..711778 score=0.76318947990896
ExonExpressionAdditive AT3G03110.tu14 711920..712092 score=-0.166838182131308
ExonExpressionAdditive AT3G03110.tu17 713123..713161 score=0.308002533770215
ExonExpressionAdditive AT3G03110.tu18 713380..713459 score=1.09134089476351
ExonExpressionAdditive AT3G03110.tu2 709392..709463 score=0.538341367021734
ExonExpressionAdditive AT3G03110.tu20 714148..714186 score=0.205882080395175
ExonExpressionAdditive AT3G03110.tu21 714329..714366 score=-0.145310459714723
ExonExpressionAdditive AT3G03110.tu22 714475..714511 score=1.06230330861393
ExonExpressionAdditive AT3G03110.tu23 714720..714756 score=-0.396739757813045
ExonExpressionAdditive AT3G03110.tu25 715061..715095 score=-0.25360231650333
ExonExpressionAdditive AT3G03110.tu29 716122..716235 score=-0.248514848609570
ExonExpressionAdditive AT3G03110.tu3 709648..709682 score=0.422583296752346
ExonExpressionAdditive AT3G03110.tu30 716346..716454 score=0.229590173230901
ExonExpressionAdditive AT3G03110.tu31 716596..716632 score=0.541188032964287
ExonExpressionAdditive AT3G03110.tu32 716850..716881 score=-1.54354542122788
ExonExpressionAdditive AT3G03110.tu4 709832..709865 score=-0.25430760203509
ExonExpressionAdditive AT3G03110.tu7 710457..710561 score=0.84002304378514
ExonExpressionAdditive AT3G03120.tu3 718183..718257 score=0.519398425944161
ExonExpressionAdditive AT3G03120.tu5 718580..718617 score=-0.63042824830484
ExonExpressionAdditive AT3G03130.tu2 722314..722495 score=-0.131035214312062
ExonExpressionAdditive AT3G03130.tu4 723474..723580 score=0.204768291795601
ExonExpressionAdditive AT3G03140.tu1 724080..724481 score=-0.701661471291244
ExonExpressionAdditive AT3G03140.tu2 724626..725131 score=-0.0442856648699672
ExonExpressionAdditive AT3G03140.tu3 725387..725453 score=0.594916163138468
ExonExpressionAdditive AT3G03180.tu1 733403..733476 score=0.587123720038288
ExonExpressionAdditive AT3G03180.tu2 733701..733737 score=-0.0448434793646077
ExonExpressionAdditive AT3G03180.tu4 734019..734056 score=-0.0591140534133119
ExonExpressionAdditive AT3G03180.tu5 734218..734254 score=1.03450092476210
ExonExpressionAdditive AT3G03190.tu1 735089..735125 score=-0.94562019496629
ExonExpressionAdditive AT3G03200.tu2 736678..736715 score=0.0562687436520832
ExonExpressionAdditive AT3G03200.tu3 736891..736999 score=-0.0934890997866348
ExonExpressionAdditive AT3G03200.tu4 737260..737366 score=0.290093398554356
ExonExpressionAdditive AT3G03200.tu5 737577..737695 score=-0.499327343831411
ExonExpressionAdditive AT3G03200.tu6 738392..738425 score=0.192051520588586
ExonExpressionAdditive AT3G03230.tu3 745430..745466 score=-0.209539139104273
ExonExpressionAdditive AT3G03230.tu4 745948..745984 score=-0.35782603794309
ExonExpressionAdditive AT3G03240.tu2 747283..747466 score=-0.243760695139750
ExonExpressionAdditive AT3G03240.tu3 747756..747867 score=0.220675945656005
ExonExpressionAdditive AT3G03240.tu5 748501..748573 score=-0.905283822936839
ExonExpressionAdditive AT3G03250.tu17 753443..753481 score=0.49839050333853
ExonExpressionAdditive AT3G03250.tu3 750257..750325 score=-0.158026894396754
ExonExpressionAdditive AT3G03260.tu1 755177..755710 score=0.0409760056494523
ExonExpressionAdditive AT3G03260.tu10 759163..759198 score=0.446958793335702
ExonExpressionAdditive AT3G03260.tu2 755887..755923 score=-0.823941551342073
ExonExpressionAdditive AT3G03260.tu3 756103..756253 score=0.0279114977067348
ExonExpressionAdditive AT3G03260.tu4 757108..757228 score=-0.192551315404980
ExonExpressionAdditive AT3G03260.tu5 757364..757510 score=0.171149113800862
ExonExpressionAdditive AT3G03260.tu7 758003..758362 score=0.294613706890273
ExonExpressionAdditive AT3G03260.tu8 758658..758761 score=0.570141626794297
ExonExpressionAdditive AT3G03260.tu9 758967..759000 score=-0.50818430528583
ExonExpressionAdditive AT3G03270.tu2 762479..762551 score=-0.209758532294903
ExonExpressionAdditive AT3G03270.tu3 762696..762764 score=-0.452999010190364
ExonExpressionAdditive AT3G03290.tu2 767269..767306 score=0.0768088607098721
ExonExpressionAdditive AT3G03290.tu3 767601..767673 score=-0.432394373073194
ExonExpressionAdditive AT3G03300.tu1 768099..768279 score=0.377536631746333
ExonExpressionAdditive AT3G03300.tu10 771265..771373 score=-0.0136223505346377
ExonExpressionAdditive AT3G03300.tu11 771553..771666 score=0.230656035212245
ExonExpressionAdditive AT3G03300.tu12 771853..771926 score=0.985541119569579
ExonExpressionAdditive AT3G03300.tu14 772404..772441 score=0.468573713479767
ExonExpressionAdditive AT3G03300.tu15 772586..772660 score=0.207270566619595
ExonExpressionAdditive AT3G03300.tu16 772867..772940 score=-0.0432319586401252
ExonExpressionAdditive AT3G03300.tu18 773569..773602 score=0.826223006368163
ExonExpressionAdditive AT3G03300.tu19 773834..773906 score=-0.00995529001692933
ExonExpressionAdditive AT3G03300.tu2 768469..768711 score=-0.396336731379677
ExonExpressionAdditive AT3G03300.tu20 774215..774289 score=0.339422521151575
ExonExpressionAdditive AT3G03300.tu21 774493..774634 score=0.299734198955014
ExonExpressionAdditive AT3G03300.tu22 774775..774846 score=1.12720748925973
ExonExpressionAdditive AT3G03300.tu3 768850..769210 score=-0.298904179723094
ExonExpressionAdditive AT3G03300.tu4 769316..769493 score=-0.816492457689637
ExonExpressionAdditive AT3G03300.tu5 769632..769667 score=-0.366154712581139
ExonExpressionAdditive AT3G03300.tu6 769887..769923 score=0.151823009679478
ExonExpressionAdditive AT3G03300.tu7 770069..770427 score=-0.370869351084788
ExonExpressionAdditive AT3G03300.tu8 770573..770793 score=-0.702410101197366
ExonExpressionAdditive AT3G03300.tu9 770903..771077 score=0.27340896341258
ExonExpressionAdditive AT3G03305.tu3 777436..777660 score=0.230482658759543
ExonExpressionAdditive AT3G03305.tu4 778025..778348 score=0.301899188189557
ExonExpressionAdditive AT3G03310.tu1 778633..778913 score=-0.191856690580434
ExonExpressionAdditive AT3G03310.tu11 781318..781536 score=0.0290733616480262
ExonExpressionAdditive AT3G03310.tu4 779576..779612 score=0.0989076795688497
ExonExpressionAdditive AT3G03310.tu5 779791..779902 score=-0.0872209068134937
ExonExpressionAdditive AT3G03310.tu6 780131..780168 score=-0.713018886562497
ExonExpressionAdditive AT3G03310.tu8 780465..780498 score=-0.00203062698146189
ExonExpressionAdditive AT3G03310.tu9 780674..780743 score=0.742532706043637
ExonExpressionAdditive AT3G03320.tu2 782162..782198 score=-0.132809950837258
ExonExpressionAdditive AT3G03320.tu6 782845..782882 score=0.219359549096307
ExonExpressionAdditive AT3G03320.tu7 783028..783099 score=-0.617933747210153
ExonExpressionAdditive AT3G03320.tu8 783243..783279 score=-0.387485255354640
ExonExpressionAdditive AT3G03330.tu1 783539..783647 score=-0.654981365963254
ExonExpressionAdditive AT3G03330.tu12 786116..786191 score=1.60472026467752
ExonExpressionAdditive AT3G03330.tu3 784002..784039 score=-0.631460097083989
ExonExpressionAdditive AT3G03330.tu8 785386..785502 score=-0.615071894391001
ExonExpressionAdditive AT3G03330.tu9 785639..785675 score=0.190307863782625
ExonExpressionAdditive AT3G03340.tu1 786373..786541 score=-0.246297056702677
ExonExpressionAdditive AT3G03340.tu10 789157..789189 score=1.10444400787035
ExonExpressionAdditive AT3G03340.tu12 789442..789624 score=0.359316378067692
ExonExpressionAdditive AT3G03340.tu13 789746..789994 score=0.0471541721061196
ExonExpressionAdditive AT3G03340.tu6 787867..787939 score=-0.833418223924162
ExonExpressionAdditive AT3G03340.tu7 788305..788341 score=0.257302639924135
ExonExpressionAdditive AT3G03360.tu1 795217..795253 score=-0.460559708905637
ExonExpressionAdditive AT3G03360.tu3 796469..796506 score=0.24227633078842
ExonExpressionAdditive AT3G03360.tu4 796659..796868 score=-0.547671894006136
ExonExpressionAdditive AT3G03380.tu1 799733..799953 score=0.116356102839651
ExonExpressionAdditive AT3G03380.tu10 802971..803007 score=0.293629074262955
ExonExpressionAdditive AT3G03380.tu11 803276..803352 score=0.125953639323702
ExonExpressionAdditive AT3G03380.tu15 804896..805328 score=-0.328711218240503
ExonExpressionAdditive AT3G03380.tu16 805947..806053 score=-0.15659245801521
ExonExpressionAdditive AT3G03380.tu17 806204..806244 score=-0.308846468501151
ExonExpressionAdditive AT3G03380.tu18 806428..806501 score=-1.04574410943517
ExonExpressionAdditive AT3G03380.tu20 806873..807056 score=-0.445957836807102
ExonExpressionAdditive AT3G03380.tu22 807620..807725 score=0.660417367513816
ExonExpressionAdditive AT3G03380.tu23 807944..807982 score=0.561798311370727
ExonExpressionAdditive AT3G03380.tu24 808160..808374 score=0.0766644233898005
ExonExpressionAdditive AT3G03380.tu3 800519..800587 score=0.558444402957876
ExonExpressionAdditive AT3G03380.tu6 801541..801614 score=0.836948742354915
ExonExpressionAdditive AT3G03380.tu7 802132..802163 score=0.198498712410791
ExonExpressionAdditive AT3G03380.tu9 802787..802823 score=-0.340884987498991
ExonExpressionAdditive AT3G03405.tu2 810388..810425 score=0.0217150963334876
ExonExpressionAdditive AT3G03405.tu3 810723..810754 score=-0.138342681546369
ExonExpressionAdditive AT3G03420.tu1 812445..812582 score=-0.676536996047014
ExonExpressionAdditive AT3G03420.tu2 812883..812957 score=0.558850105001565
ExonExpressionAdditive AT3G03420.tu3 813111..813224 score=-0.205141199523855
ExonExpressionAdditive AT3G03420.tu4 813331..813364 score=-0.587448221437642
ExonExpressionAdditive AT3G03470.tu1 824656..825021 score=0.726987937385317
ExonExpressionAdditive AT3G03490.tu1 830182..830322 score=0.502751965047855
ExonExpressionAdditive AT3G03500.tu1 832969..833005 score=0.344810862934575
ExonExpressionAdditive AT3G03500.tu4 833620..833655 score=0.402283053154027
ExonExpressionAdditive AT3G03500.tu5 833846..833885 score=0.407271150321105
ExonExpressionAdditive AT3G03520.tu1 837907..838305 score=0.374524124677659
ExonExpressionAdditive AT3G03520.tu2 838412..838550 score=-0.0336648932330584
ExonExpressionAdditive AT3G03520.tu3 838688..839082 score=-0.106304403787557
ExonExpressionAdditive AT3G03520.tu4 839755..840080 score=-0.392103526895857
ExonExpressionAdditive AT3G03520.tu5 840305..840619 score=0.198181636102946
ExonExpressionAdditive AT3G03530.tu3 843591..843846 score=0.438955760224608
ExonExpressionAdditive AT3G03530.tu4 844281..844421 score=0.156511242034884
ExonExpressionAdditive AT3G03530.tu5 844641..845034 score=-0.477676474761659
ExonExpressionAdditive AT3G03540.tu1 846468..846676 score=-0.31329902297475
ExonExpressionAdditive AT3G03540.tu4 847661..847695 score=0.121458530924242
ExonExpressionAdditive AT3G03560.tu1 853042..853115 score=0.290700944885074
ExonExpressionAdditive AT3G03560.tu10 854634..854739 score=0.696237624260511
ExonExpressionAdditive AT3G03560.tu11 854880..854994 score=-0.138734330083790
ExonExpressionAdditive AT3G03560.tu12 855179..855229 score=-0.0562053384191487
ExonExpressionAdditive AT3G03560.tu15 855787..855854 score=0.418114322140473
ExonExpressionAdditive AT3G03560.tu16 855992..856024 score=-0.678750353112354
ExonExpressionAdditive AT3G03560.tu17 856134..856169 score=0.118036095609669
ExonExpressionAdditive AT3G03560.tu18 856277..856318 score=-0.782953923286006
ExonExpressionAdditive AT3G03560.tu3 853479..853515 score=0.673092967214516
ExonExpressionAdditive AT3G03560.tu4 853626..853699 score=-0.214830715131501
ExonExpressionAdditive AT3G03560.tu5 853843..853879 score=-0.230858827441571
ExonExpressionAdditive AT3G03560.tu7 854129..854199 score=0.0578614332773931
ExonExpressionAdditive AT3G03560.tu9 854462..854532 score=-0.559420025813615
ExonExpressionAdditive AT3G03570.tu1 856905..857084 score=-0.346309146609588
ExonExpressionAdditive AT3G03570.tu10 859947..860446 score=0.649338745913455
ExonExpressionAdditive AT3G03570.tu2 857236..857517 score=-0.0404982035060395
ExonExpressionAdditive AT3G03570.tu3 857801..857944 score=-0.284106508462699
ExonExpressionAdditive AT3G03570.tu4 858094..858243 score=-0.0971545013436688
ExonExpressionAdditive AT3G03570.tu5 858378..858414 score=-0.484829138676027
ExonExpressionAdditive AT3G03570.tu6 858526..858700 score=-0.525320324244417
ExonExpressionAdditive AT3G03570.tu7 859059..859129 score=-0.403183900961709
ExonExpressionAdditive AT3G03570.tu8 859288..859399 score=0.577928244066417
ExonExpressionAdditive AT3G03570.tu9 859545..859616 score=0.0728822081668506
ExonExpressionAdditive AT3G03610.tu1 868819..868859 score=-1.07304574725437
ExonExpressionAdditive AT3G03610.tu10 871589..871659 score=-0.252556269793813
ExonExpressionAdditive AT3G03610.tu2 869517..869597 score=0.078058888283247
ExonExpressionAdditive AT3G03610.tu3 869708..869779 score=0.509949210536268
ExonExpressionAdditive AT3G03610.tu5 870545..870581 score=-0.313364384946792
ExonExpressionAdditive AT3G03610.tu6 870715..870785 score=-0.103429020776669
ExonExpressionAdditive AT3G03610.tu8 871151..871182 score=0.339605361221224
ExonExpressionAdditive AT3G03610.tu9 871369..871444 score=-0.615433826162659
ExonExpressionAdditive AT3G03620.tu1 873788..873976 score=0.0875321022454895
ExonExpressionAdditive AT3G03620.tu3 874289..874361 score=-0.307000185039461
ExonExpressionAdditive AT3G03620.tu4 874659..874737 score=0.159368177783052
ExonExpressionAdditive AT3G03620.tu6 875100..875134 score=-0.0584844511945888
ExonExpressionAdditive AT3G03620.tu7 875452..875848 score=-0.449875799760424
ExonExpressionAdditive AT3G03620.tu8 876033..876290 score=0.442249737001261
ExonExpressionAdditive AT3G03630.tu1 877946..878209 score=-0.0549111996131767
ExonExpressionAdditive AT3G03630.tu10 879900..879935 score=0.285051588695796
ExonExpressionAdditive AT3G03630.tu11 880122..880399 score=0.620783061407233
ExonExpressionAdditive AT3G03630.tu2 878354..878460 score=0.421018331097876
ExonExpressionAdditive AT3G03630.tu3 878560..878594 score=-0.326146723348078
ExonExpressionAdditive AT3G03630.tu7 879179..879249 score=-0.648636459161381
ExonExpressionAdditive AT3G03630.tu8 879401..879616 score=-0.394982436375358
ExonExpressionAdditive AT3G03640.tu1 881108..881144 score=-1.98316333663270
ExonExpressionAdditive AT3G03640.tu11 883390..883457 score=-0.110607986740629
ExonExpressionAdditive AT3G03640.tu12 883572..883612 score=-0.717518109707905
ExonExpressionAdditive AT3G03640.tu13 883810..884067 score=0.315076118654916
ExonExpressionAdditive AT3G03640.tu6 882249..882283 score=-0.954648599995515
ExonExpressionAdditive AT3G03640.tu7 882420..882631 score=-0.295366625183995
ExonExpressionAdditive AT3G03640.tu9 882952..883139 score=1.31018481099429
ExonExpressionAdditive AT3G03650.tu2 884924..885179 score=-0.338921762827037
ExonExpressionAdditive AT3G03660.tu2 890765..890881 score=-0.0570571171870347
ExonExpressionAdditive AT3G03690.tu2 912316..912352 score=-0.261542689864207
ExonExpressionAdditive AT3G03690.tu3 912617..912654 score=-0.247700527797145
ExonExpressionAdditive AT3G03710.tu10 921681..921897 score=-0.00675632743210514
ExonExpressionAdditive AT3G03710.tu12 922337..922411 score=-0.00137788084952694
ExonExpressionAdditive AT3G03710.tu13 922591..922632 score=-0.215629962462447
ExonExpressionAdditive AT3G03710.tu14 922846..922954 score=-0.276271711431067
ExonExpressionAdditive AT3G03710.tu15 923131..923275 score=0.743713583391574
ExonExpressionAdditive AT3G03710.tu19 923901..923971 score=-1.74237942199532
ExonExpressionAdditive AT3G03710.tu20 924112..924146 score=0.818180970170708
ExonExpressionAdditive AT3G03710.tu21 924279..924319 score=0.148985080579101
ExonExpressionAdditive AT3G03710.tu23 924615..924943 score=-0.209213318729279
ExonExpressionAdditive AT3G03710.tu7 921049..921158 score=0.492636964438568
ExonExpressionAdditive AT3G03710.tu9 921466..921543 score=-0.454665869312484
ExonExpressionAdditive AT3G03720.tu1 925623..925997 score=-0.116317169314717
ExonExpressionAdditive AT3G03720.tu10 928599..928635 score=-0.340412323083808
ExonExpressionAdditive AT3G03720.tu11 928786..928865 score=-0.036033255262093
ExonExpressionAdditive AT3G03720.tu12 929170..929201 score=0.617254394830564
ExonExpressionAdditive AT3G03720.tu13 929383..929455 score=1.17508505649803
ExonExpressionAdditive AT3G03720.tu14 929626..929849 score=-0.110832244262895
ExonExpressionAdditive AT3G03720.tu4 926876..926946 score=-0.648811061138325
ExonExpressionAdditive AT3G03720.tu5 927100..927281 score=-0.107639541528589
ExonExpressionAdditive AT3G03720.tu6 927534..927641 score=0.247437428502811
ExonExpressionAdditive AT3G03720.tu8 928085..928153 score=-0.549274609744387
ExonExpressionAdditive AT3G03740.tu2 937518..937771 score=0.65108287853708
ExonExpressionAdditive AT3G03740.tu3 937906..938199 score=-0.764812404846359
ExonExpressionAdditive AT3G03740.tu4 939420..939743 score=-0.204717252598327
ExonExpressionAdditive AT3G03770.tu1 945204..945309 score=-0.29263690390454
ExonExpressionAdditive AT3G03770.tu2 945481..945733 score=-0.488474344933867
ExonExpressionAdditive AT3G03770.tu3 945877..945912 score=-1.14386976139833
ExonExpressionAdditive AT3G03770.tu5 946258..946436 score=-0.432082351299447
ExonExpressionAdditive AT3G03770.tu6 946547..946693 score=-0.164614324676805
ExonExpressionAdditive AT3G03770.tu7 946943..946974 score=0.472837480145794
ExonExpressionAdditive AT3G03770.tu9 948712..948748 score=-0.890016784220275
ExonExpressionAdditive AT3G03773.tu1 951786..951858 score=0.085079410354154
ExonExpressionAdditive AT3G03773.tu2 952410..952482 score=0.632773444057469
ExonExpressionAdditive AT3G03773.tu3 952726..952839 score=-1.03415994011607
ExonExpressionAdditive AT3G03780.tu12 960402..960904 score=-0.347671029374249
ExonExpressionAdditive AT3G03780.tu3 957577..957870 score=0.761527000176474
ExonExpressionAdditive AT3G03780.tu6 958553..958804 score=-0.318026071716807
ExonExpressionAdditive AT3G03790.tu10 966205..966825 score=-0.657520218385992
ExonExpressionAdditive AT3G03790.tu11 966975..967481 score=-0.213126567640429
ExonExpressionAdditive AT3G03790.tu12 967664..968103 score=1.26406852082240
ExonExpressionAdditive AT3G03790.tu2 962938..963447 score=0.75014384504574
ExonExpressionAdditive AT3G03790.tu3 963736..963808 score=-0.323043658632484
ExonExpressionAdditive AT3G03790.tu5 963998..964173 score=0.245287775704144
ExonExpressionAdditive AT3G03790.tu6 964517..964590 score=1.31885691204522
ExonExpressionAdditive AT3G03790.tu7 964837..965080 score=-0.0702064626740063
ExonExpressionAdditive AT3G03790.tu8 965289..965459 score=-0.780991298904883
ExonExpressionAdditive AT3G03790.tu9 965605..966021 score=-0.785856949976364
ExonExpressionAdditive AT3G03800.tu13 971307..971344 score=-0.191627378616193
ExonExpressionAdditive AT3G03800.tu3 969733..969803 score=-0.318267515142099
ExonExpressionAdditive AT3G03810.tu1 971694..972598 score=0.136797998186668
ExonExpressionAdditive AT3G03810.tu10 975883..975922 score=-0.260128934532293
ExonExpressionAdditive AT3G03810.tu11 976054..976331 score=-1.55141647658297
ExonExpressionAdditive AT3G03810.tu3 973737..973773 score=0.356213991747115
ExonExpressionAdditive AT3G03810.tu5 974331..974407 score=0.382118959830922
ExonExpressionAdditive AT3G03810.tu6 974704..974845 score=0.0752367725368066
ExonExpressionAdditive AT3G03810.tu9 975590..975629 score=0.360813547030982
ExonExpressionAdditive AT3G03860.tu2 993059..993138 score=-0.471492660408113
ExonExpressionAdditive AT3G03860.tu3 993630..993703 score=0.0238667684205110
ExonExpressionAdditive AT3G03870.tu3 997062..997292 score=-0.178091274472675
ExonExpressionAdditive AT3G03880.tu1 997794..997936 score=0.162222498127816
ExonExpressionAdditive AT3G03880.tu2 998114..998253 score=-0.786024068639023
ExonExpressionAdditive AT3G03880.tu4 998783..998824 score=0.0210662150171624
ExonExpressionAdditive AT3G03880.tu5 998976..999219 score=-0.349809050616699
ExonExpressionAdditive AT3G03890.tu10 1001000..1001074 score=-0.393767520226859
ExonExpressionAdditive AT3G03890.tu11 1001250..1001288 score=-0.202379156499455
ExonExpressionAdditive AT3G03890.tu13 1001871..1002047 score=-0.0816185704417962
ExonExpressionAdditive AT3G03890.tu7 1000495..1000532 score=0.427478052756892
ExonExpressionAdditive AT3G03890.tu8 1000675..1000710 score=-0.248142783265156
ExonExpressionAdditive AT3G03890.tu9 1000823..1000862 score=-0.429469702013877
ExonExpressionAdditive AT3G03900.tu4 1003568..1003601 score=0.180747808824284
ExonExpressionAdditive AT3G03900.tu5 1003908..1004012 score=-0.774380368602303
ExonExpressionAdditive AT3G03910.tu1 1006837..1006982 score=-0.713073193689014
ExonExpressionAdditive AT3G03910.tu2 1007126..1007162 score=-0.0260199142054462
ExonExpressionAdditive AT3G03910.tu3 1007348..1007493 score=-0.367745179198917
ExonExpressionAdditive AT3G03910.tu6 1008065..1008208 score=-0.553251345115316
ExonExpressionAdditive AT3G03920.tu2 1009515..1009549 score=-1.54373453978617
ExonExpressionAdditive AT3G03930.tu2 1011623..1011767 score=0.200007711441092
ExonExpressionAdditive AT3G03930.tu3 1011912..1011990 score=0.138452103355845
ExonExpressionAdditive AT3G03930.tu5 1012341..1012418 score=-0.335644953291887
ExonExpressionAdditive AT3G03930.tu6 1012596..1012632 score=0.0654070507679526
ExonExpressionAdditive AT3G03940.tu1 1014059..1014393 score=-0.459312816704328
ExonExpressionAdditive AT3G03940.tu11 1016877..1016914 score=0.329014693560739
ExonExpressionAdditive AT3G03940.tu16 1017873..1018222 score=0.165226874159734
ExonExpressionAdditive AT3G03940.tu17 1018980..1019178 score=-0.216671148935482
ExonExpressionAdditive AT3G03940.tu2 1014600..1014741 score=0.184574672027057
ExonExpressionAdditive AT3G03940.tu5 1015308..1015451 score=-0.314385916298186
ExonExpressionAdditive AT3G03940.tu6 1015816..1015886 score=0.0735217230975383
ExonExpressionAdditive AT3G03940.tu7 1015997..1016032 score=0.221631181311897
ExonExpressionAdditive AT3G03940.tu9 1016510..1016547 score=0.564615445714804
ExonExpressionAdditive AT3G03950.tu10 1023520..1023591 score=0.320137330061097
ExonExpressionAdditive AT3G03950.tu11 1023739..1023870 score=-1.08626450398743
ExonExpressionAdditive AT3G03950.tu3 1021436..1021533 score=0.0890848770904688
ExonExpressionAdditive AT3G03950.tu7 1022186..1022327 score=0.215266950134952
ExonExpressionAdditive AT3G03950.tu9 1023192..1023330 score=-0.0386401334791076
ExonExpressionAdditive AT3G03960.tu1 1024253..1024505 score=0.073892169164549
ExonExpressionAdditive AT3G03960.tu10 1026672..1026709 score=0.244640004685862
ExonExpressionAdditive AT3G03960.tu11 1026855..1027039 score=-0.392245907878383
ExonExpressionAdditive AT3G03960.tu13 1027532..1027831 score=-0.362272445795926
ExonExpressionAdditive AT3G03960.tu2 1024821..1025006 score=0.326381416614578
ExonExpressionAdditive AT3G03960.tu3 1025194..1025262 score=-0.51336112076758
ExonExpressionAdditive AT3G03960.tu4 1025417..1025486 score=-0.215736923348326
ExonExpressionAdditive AT3G03960.tu5 1025735..1025771 score=0.095727202922414
ExonExpressionAdditive AT3G03960.tu6 1025919..1026026 score=0.246508790874110
ExonExpressionAdditive AT3G03960.tu9 1026455..1026529 score=0.0803667390100078
ExonExpressionAdditive AT3G03970.tu4 1030178..1030447 score=0.180971233374185
ExonExpressionAdditive AT3G03970.tu5 1030491..1030563 score=-0.776676731308182
ExonExpressionAdditive AT3G04020.tu1 1041086..1041124 score=0.618002646393115
ExonExpressionAdditive AT3G04020.tu3 1041412..1041551 score=0.85202504045645
ExonExpressionAdditive AT3G04020.tu5 1041976..1042042 score=-1.26572155368091
ExonExpressionAdditive AT3G04030.tu4 1043984..1044056 score=0.99569991055584
ExonExpressionAdditive AT3G04030.tu7 1044394..1044583 score=0.104097788149854
ExonExpressionAdditive AT3G04040.tu1 1047666..1047769 score=-0.601322570841831
ExonExpressionAdditive AT3G04050.tu1 1049805..1049988 score=-0.0159783277289065
ExonExpressionAdditive AT3G04060.tu2 1054433..1054629 score=0.448513300916265
ExonExpressionAdditive AT3G04060.tu3 1054811..1055135 score=-0.279840145172843
ExonExpressionAdditive AT3G04070.tu3 1062859..1063043 score=-0.606865955033381
ExonExpressionAdditive AT3G04080.tu1 1067874..1068141 score=0.451119397034691
ExonExpressionAdditive AT3G04080.tu2 1068502..1068646 score=0.00160974856052894
ExonExpressionAdditive AT3G04080.tu3 1068910..1068946 score=0.385289886899232
ExonExpressionAdditive AT3G04080.tu5 1069389..1069496 score=-0.654094861123808
ExonExpressionAdditive AT3G04080.tu6 1069763..1069796 score=-0.0769883884503059
ExonExpressionAdditive AT3G04080.tu8 1070088..1070165 score=-0.520818773499727
ExonExpressionAdditive AT3G04090.tu2 1072759..1072942 score=-0.223987243668669
ExonExpressionAdditive AT3G04110.tu1 1077328..1077545 score=0.0382834162179482
ExonExpressionAdditive AT3G04110.tu3 1079207..1079381 score=-0.120892758227451
ExonExpressionAdditive AT3G04110.tu4 1079494..1079711 score=0.867220314989435
ExonExpressionAdditive AT3G04110.tu5 1079925..1080325 score=0.263046079119031
ExonExpressionAdditive AT3G04120.tu4 1081813..1081830 score=0.578728243957237
ExonExpressionAdditive AT3G04120.tu5 1082004..1082021 score=0.421836010522087
ExonExpressionAdditive AT3G04120.tu6 1082223..1082302 score=-0.183816225670705
ExonExpressionAdditive AT3G04120.tu8 1082583..1082804 score=-1.15577873810737
ExonExpressionAdditive AT3G04130.tu4 1086022..1086319 score=0.41597099704594
ExonExpressionAdditive AT3G04160.tu1 1091174..1091540 score=-0.0376616421157459
ExonExpressionAdditive AT3G04160.tu2 1091661..1092175 score=-0.0449992815659956
ExonExpressionAdditive AT3G04160.tu4 1092716..1092751 score=0.232896908761013
ExonExpressionAdditive AT3G04220.tu1 1109158..1109688 score=0.57662268893767
ExonExpressionAdditive AT3G04220.tu2 1109914..1110195 score=-0.28155761716826
ExonExpressionAdditive AT3G04220.tu4 1111667..1112174 score=0.291873696367145
ExonExpressionAdditive AT3G04240.tu1 1113941..1114277 score=0.34453608289304
ExonExpressionAdditive AT3G04240.tu10 1116363..1116508 score=0.358896551870222
ExonExpressionAdditive AT3G04240.tu13 1117015..1117047 score=-0.85369832475366
ExonExpressionAdditive AT3G04240.tu14 1117512..1117616 score=0.0459849071306407
ExonExpressionAdditive AT3G04240.tu15 1117829..1117865 score=-1.01829572333252
ExonExpressionAdditive AT3G04240.tu2 1114413..1114486 score=1.16907263881844
ExonExpressionAdditive AT3G04240.tu21 1118836..1118907 score=0.407673216667179
ExonExpressionAdditive AT3G04240.tu26 1120073..1120147 score=-0.891068808595838
ExonExpressionAdditive AT3G04240.tu27 1120603..1120712 score=-0.814954627523348
ExonExpressionAdditive AT3G04240.tu3 1114632..1114706 score=-0.368004740599434
ExonExpressionAdditive AT3G04240.tu5 1115078..1115115 score=-0.474368585375763
ExonExpressionAdditive AT3G04240.tu6 1115292..1115364 score=0.00754805747245062
ExonExpressionAdditive AT3G04240.tu7 1115533..1115566 score=0.411808376469083
ExonExpressionAdditive AT3G04240.tu8 1115707..1115775 score=-0.222476752423228
ExonExpressionAdditive AT3G04240.tu9 1115967..1116037 score=0.338313535322439
ExonExpressionAdditive AT3G04260.tu1 1123075..1123400 score=0.856413167548452
ExonExpressionAdditive AT3G04260.tu11 1126414..1126590 score=-0.310903807225589
ExonExpressionAdditive AT3G04260.tu12 1126735..1126843 score=0.478395063308930
ExonExpressionAdditive AT3G04260.tu13 1127242..1127460 score=0.118977302640060
ExonExpressionAdditive AT3G04260.tu2 1123576..1123647 score=0.267047846507833
ExonExpressionAdditive AT3G04260.tu3 1123788..1123933 score=0.207254993302738
ExonExpressionAdditive AT3G04260.tu4 1124115..1124434 score=-1.24624284377548
ExonExpressionAdditive AT3G04260.tu5 1124653..1125021 score=0.225590419316146
ExonExpressionAdditive AT3G04260.tu6 1125247..1125385 score=-0.878254265109964
ExonExpressionAdditive AT3G04260.tu7 1125623..1125746 score=0.009799216442895
ExonExpressionAdditive AT3G04260.tu8 1125886..1125921 score=0.478076093243829
ExonExpressionAdditive AT3G04260.tu9 1126060..1126095 score=-0.00742324195945518
ExonExpressionAdditive AT3G04290.tu2 1134513..1134663 score=0.440224946034207
ExonExpressionAdditive AT3G04290.tu3 1135110..1135292 score=-0.223420226400089
ExonExpressionAdditive AT3G04290.tu4 1135789..1135864 score=-0.302593659773543
ExonExpressionAdditive AT3G04290.tu5 1136010..1136233 score=0.663130672451216
ExonExpressionAdditive AT3G04310.tu2 1142365..1142480 score=-0.107255155913321
ExonExpressionAdditive AT3G04340.tu1 1146879..1146985 score=-0.0795421952628165
ExonExpressionAdditive AT3G04340.tu10 1149596..1149705 score=-0.0360976718063272
ExonExpressionAdditive AT3G04340.tu11 1149851..1149962 score=-0.868116318167566
ExonExpressionAdditive AT3G04340.tu12 1150184..1150401 score=0.267583063099846
ExonExpressionAdditive AT3G04340.tu13 1150548..1150794 score=0.0160585608870813
ExonExpressionAdditive AT3G04340.tu14 1150886..1151064 score=0.737843392929886
ExonExpressionAdditive AT3G04340.tu15 1151562..1151987 score=0.0233297231439163
ExonExpressionAdditive AT3G04340.tu3 1147351..1147387 score=0.747088633760718
ExonExpressionAdditive AT3G04340.tu5 1147904..1147939 score=0.405872242627011
ExonExpressionAdditive AT3G04340.tu6 1148049..1148522 score=-0.164065515834580
ExonExpressionAdditive AT3G04340.tu8 1148973..1149151 score=-0.120151930593187
ExonExpressionAdditive AT3G04340.tu9 1149333..1149371 score=-0.547945798378646
ExonExpressionAdditive AT3G04350.tu2 1156374..1156731 score=-0.171379936277344
ExonExpressionAdditive AT3G04370.tu4 1160637..1160671 score=-0.995423423288707
ExonExpressionAdditive AT3G04380.tu11 1164542..1164725 score=-0.336087443659248
ExonExpressionAdditive AT3G04380.tu12 1164807..1164875 score=-0.149879386295246
ExonExpressionAdditive AT3G04380.tu2 1161531..1161600 score=1.02647220746983
ExonExpressionAdditive AT3G04380.tu3 1162094..1162268 score=0.201947108703827
ExonExpressionAdditive AT3G04380.tu6 1163121..1163369 score=-0.47824128231928
ExonExpressionAdditive AT3G04380.tu7 1163473..1163513 score=-0.234566288267917
ExonExpressionAdditive AT3G04380.tu9 1163981..1164057 score=-0.58562033888953
ExonExpressionAdditive AT3G04400.tu1 1167287..1167325 score=0.73303874849953
ExonExpressionAdditive AT3G04430.tu1 1175527..1175563 score=-0.172591556487089
ExonExpressionAdditive AT3G04430.tu4 1176860..1176901 score=-0.654021394107229
ExonExpressionAdditive AT3G04450.tu2 1185011..1185158 score=-0.135735124585144
ExonExpressionAdditive AT3G04450.tu5 1185610..1185646 score=0.723558914567735
ExonExpressionAdditive AT3G04450.tu7 1185978..1186265 score=-0.280640652904649
ExonExpressionAdditive AT3G04460.tu1 1186558..1186701 score=-0.434168828946331
ExonExpressionAdditive AT3G04460.tu3 1187043..1187158 score=0.188315383718989
ExonExpressionAdditive AT3G04460.tu4 1187300..1187476 score=-0.819295472316197
ExonExpressionAdditive AT3G04460.tu5 1187726..1187802 score=-0.212211124548024
ExonExpressionAdditive AT3G04460.tu7 1188283..1188316 score=-0.295222282673079
ExonExpressionAdditive AT3G04460.tu8 1188650..1188683 score=-0.331255969137101
ExonExpressionAdditive AT3G04460.tu9 1188803..1188912 score=-0.624754789904068
ExonExpressionAdditive AT3G04470.tu1 1189732..1190149 score=0.266011956747857
ExonExpressionAdditive AT3G04480.tu10 1196688..1196724 score=-0.0626231462896945
ExonExpressionAdditive AT3G04480.tu2 1194397..1194578 score=-0.866868898697322
ExonExpressionAdditive AT3G04480.tu3 1194722..1194978 score=0.149033588167143
ExonExpressionAdditive AT3G04480.tu4 1195127..1195421 score=0.166490220545502
ExonExpressionAdditive AT3G04480.tu5 1195534..1195791 score=-0.523677398018456
ExonExpressionAdditive AT3G04480.tu7 1196106..1196146 score=0.929932911357277
ExonExpressionAdditive AT3G04480.tu9 1196404..1196541 score=0.0388424227816711
ExonExpressionAdditive AT3G04490.tu1 1200657..1200879 score=0.0716712627931723
ExonExpressionAdditive AT3G04490.tu11 1204320..1204427 score=0.274021664999222
ExonExpressionAdditive AT3G04490.tu12 1204750..1204785 score=0.448814631396985
ExonExpressionAdditive AT3G04490.tu13 1204919..1204956 score=-0.306359370355025
ExonExpressionAdditive AT3G04490.tu14 1205096..1205172 score=-0.223222540991669
ExonExpressionAdditive AT3G04490.tu15 1205455..1205526 score=0.282931685217245
ExonExpressionAdditive AT3G04490.tu16 1205862..1205902 score=1.51765379646386
ExonExpressionAdditive AT3G04490.tu17 1206233..1206269 score=-0.452565689178702
ExonExpressionAdditive AT3G04490.tu18 1206450..1206630 score=-0.23521033109804
ExonExpressionAdditive AT3G04490.tu20 1207658..1207693 score=-0.0859670236601348
ExonExpressionAdditive AT3G04490.tu21 1207841..1207947 score=-2.51123455718728
ExonExpressionAdditive AT3G04490.tu23 1208730..1208768 score=-0.416211590942923
ExonExpressionAdditive AT3G04490.tu24 1209100..1209248 score=0.911854587143527
ExonExpressionAdditive AT3G04490.tu26 1209527..1209823 score=0.128859684199067
ExonExpressionAdditive AT3G04490.tu6 1202996..1203034 score=0.484506447561891
ExonExpressionAdditive AT3G04490.tu8 1203620..1203731 score=0.696867980173593
ExonExpressionAdditive AT3G04490.tu9 1203956..1204025 score=-0.0797162216152915
ExonExpressionAdditive AT3G04500.tu1 1211804..1212028 score=-1.29512331872797
ExonExpressionAdditive AT3G04500.tu2 1212247..1212281 score=1.23082888581262
ExonExpressionAdditive AT3G04500.tu3 1212492..1212560 score=0.0625295423443368
ExonExpressionAdditive AT3G04500.tu4 1212848..1212921 score=0.0957761730921023
ExonExpressionAdditive AT3G04500.tu5 1213127..1213233 score=0.949092898965996
ExonExpressionAdditive AT3G04520.tu1 1217336..1217368 score=0.180737514982907
ExonExpressionAdditive AT3G04520.tu5 1218079..1218146 score=-1.1917496770789
ExonExpressionAdditive AT3G04520.tu6 1218305..1218340 score=0.336904433655559
ExonExpressionAdditive AT3G04520.tu8 1218633..1218712 score=1.17499997613033
ExonExpressionAdditive AT3G04530.tu2 1222422..1222454 score=-0.168178377008289
ExonExpressionAdditive AT3G04560.tu1 1227437..1227734 score=0.0174748846536764
ExonExpressionAdditive AT3G04560.tu3 1228455..1228496 score=0.170954554441359
ExonExpressionAdditive AT3G04560.tu4 1228607..1228861 score=0.181219150043624
ExonExpressionAdditive AT3G04560.tu5 1228994..1229031 score=0.520653836875576
ExonExpressionAdditive AT3G04560.tu6 1229202..1229375 score=-0.497103813082762
ExonExpressionAdditive AT3G04580.tu1 1235315..1236091 score=0.052503626983401
ExonExpressionAdditive AT3G04580.tu4 1238347..1238459 score=-0.167055544061641
ExonExpressionAdditive AT3G04590.tu1 1238907..1239217 score=0.336667654380379
ExonExpressionAdditive AT3G04590.tu2 1239254..1239292 score=-0.46827612220336
ExonExpressionAdditive AT3G04590.tu3 1239547..1239758 score=0.712892367141715
ExonExpressionAdditive AT3G04590.tu4 1239793..1239829 score=0.236485840199738
ExonExpressionAdditive AT3G04590.tu5 1240002..1240112 score=-0.502040187134893
ExonExpressionAdditive AT3G04590.tu6 1240417..1240457 score=0.47687152537561
ExonExpressionAdditive AT3G04600.tu10 1244662..1244698 score=-0.45092317001356
ExonExpressionAdditive AT3G04600.tu17 1245931..1246032 score=0.57468327365201
ExonExpressionAdditive AT3G04600.tu4 1243154..1243336 score=0.710692135819066
ExonExpressionAdditive AT3G04600.tu6 1243702..1243808 score=-0.944937337257332
ExonExpressionAdditive AT3G04600.tu8 1244236..1244271 score=-0.00977091700413445
ExonExpressionAdditive AT3G04600.tu9 1244376..1244415 score=-0.531596569703589
ExonExpressionAdditive AT3G04610.tu1 1250872..1250910 score=-0.848391193810396
ExonExpressionAdditive AT3G04610.tu2 1251096..1251241 score=1.47858164756955
ExonExpressionAdditive AT3G04610.tu3 1251388..1251612 score=-0.773844313289775
ExonExpressionAdditive AT3G04610.tu5 1252167..1252387 score=-0.725234218585934
ExonExpressionAdditive AT3G04610.tu7 1254786..1254821 score=-1.11250437232310
ExonExpressionAdditive AT3G04630.tu4 1259271..1259412 score=0.694916318864896
ExonExpressionAdditive AT3G04630.tu8 1260035..1260070 score=-0.261448795544000
ExonExpressionAdditive AT3G04630.tu9 1260216..1260281 score=1.09128062377311
ExonExpressionAdditive AT3G04640.tu3 1260988..1261021 score=0.556409258283877
ExonExpressionAdditive AT3G04640.tu6 1261337..1261449 score=0.890688807733992
ExonExpressionAdditive AT3G04640.tu7 1261590..1261663 score=-2.65751915909575
ExonExpressionAdditive AT3G04650.tu1 1261998..1262334 score=1.20000575309441
ExonExpressionAdditive AT3G04650.tu2 1262743..1262999 score=-0.00980908946944444
ExonExpressionAdditive AT3G04650.tu3 1263110..1263214 score=-0.226969695613733
ExonExpressionAdditive AT3G04650.tu5 1263501..1263614 score=-1.04990921010709
ExonExpressionAdditive AT3G04650.tu6 1263757..1263831 score=0.433372797904859
ExonExpressionAdditive AT3G04650.tu7 1263940..1264035 score=0.805663763785816
ExonExpressionAdditive AT3G04650.tu8 1264179..1264561 score=-0.463939866365007
ExonExpressionAdditive AT3G04670.tu2 1266334..1266659 score=0.416899005541067
ExonExpressionAdditive AT3G04670.tu4 1266794..1266868 score=0.391409050981758
ExonExpressionAdditive AT3G04680.tu1 1269862..1270165 score=-0.686974008994038
ExonExpressionAdditive AT3G04680.tu10 1272828..1272901 score=0.233743847948157
ExonExpressionAdditive AT3G04680.tu2 1270314..1270497 score=-0.254007273093543
ExonExpressionAdditive AT3G04680.tu3 1270650..1270796 score=-0.127088384304499
ExonExpressionAdditive AT3G04680.tu4 1270960..1270991 score=0.717979622538517
ExonExpressionAdditive AT3G04680.tu5 1271165..1271348 score=-0.0281482889206503
ExonExpressionAdditive AT3G04680.tu6 1271496..1271531 score=0.63718373632093
ExonExpressionAdditive AT3G04680.tu8 1272209..1272509 score=0.209043674406704
ExonExpressionAdditive AT3G04700.tu2 1277558..1277745 score=0.360981256653098
ExonExpressionAdditive AT3G04710.tu12 1280293..1280326 score=0.910159154929544
ExonExpressionAdditive AT3G04710.tu13 1280500..1280572 score=-0.122202659932846
ExonExpressionAdditive AT3G04710.tu14 1280713..1280752 score=-0.418436968707321
ExonExpressionAdditive AT3G04710.tu15 1280895..1281072 score=-0.222121962486888
ExonExpressionAdditive AT3G04710.tu2 1278189..1278224 score=-0.109969345671175
ExonExpressionAdditive AT3G04710.tu4 1278784..1278897 score=0.251396532373634
ExonExpressionAdditive AT3G04710.tu5 1279047..1279118 score=0.305753270964916
ExonExpressionAdditive AT3G04710.tu6 1279267..1279334 score=0.140893970023163
ExonExpressionAdditive AT3G04710.tu8 1279664..1279750 score=-0.405473024083185
ExonExpressionAdditive AT3G04730.tu5 1290282..1290585 score=0.401927091841244
ExonExpressionAdditive AT3G04740.tu1 1293822..1294210 score=-0.370195506699031
ExonExpressionAdditive AT3G04740.tu2 1294814..1295799 score=0.202765347846713
ExonExpressionAdditive AT3G04740.tu3 1296263..1296299 score=0.63741448141565
ExonExpressionAdditive AT3G04740.tu4 1296413..1296520 score=-0.393706270425960
ExonExpressionAdditive AT3G04740.tu5 1296695..1297395 score=0.198000313764298
ExonExpressionAdditive AT3G04740.tu6 1297511..1298492 score=-0.551333487269707
ExonExpressionAdditive AT3G04740.tu7 1298639..1299637 score=-0.0561018420223935
ExonExpressionAdditive AT3G04740.tu8 1299789..1300689 score=0.364735562167079
ExonExpressionAdditive AT3G04770.tu2 1309701..1309776 score=-0.284062744368216
ExonExpressionAdditive AT3G04770.tu4 1309988..1310094 score=-0.236609295054298
ExonExpressionAdditive AT3G04770.tu5 1310245..1310421 score=-0.166731476643646
ExonExpressionAdditive AT3G04770.tu6 1310720..1310858 score=0.0788757821015344
ExonExpressionAdditive AT3G04780.tu6 1312338..1312414 score=-1.2834788874458
ExonExpressionAdditive AT3G04810.tu1 1317281..1317316 score=-0.353945127782305
ExonExpressionAdditive AT3G04810.tu12 1319346..1319381 score=-0.206881249146847
ExonExpressionAdditive AT3G04810.tu16 1319950..1320302 score=-0.312603555994507
ExonExpressionAdditive AT3G04810.tu2 1317389..1317491 score=1.17202200815156
ExonExpressionAdditive AT3G04810.tu6 1318460..1318496 score=-0.570631793185452
ExonExpressionAdditive AT3G04820.tu1 1321324..1321429 score=-0.503870657399907
ExonExpressionAdditive AT3G04820.tu12 1323938..1323973 score=0.336204862470944
ExonExpressionAdditive AT3G04820.tu17 1325006..1325151 score=-0.0922733220693657
ExonExpressionAdditive AT3G04820.tu18 1325326..1325389 score=-0.451753873735682
ExonExpressionAdditive AT3G04820.tu2 1321628..1321893 score=0.969113925336262
ExonExpressionAdditive AT3G04820.tu20 1325778..1325925 score=-0.872883040540004
ExonExpressionAdditive AT3G04820.tu5 1322356..1322392 score=0.84863297822615
ExonExpressionAdditive AT3G04820.tu7 1322818..1322964 score=0.210876532293371
ExonExpressionAdditive AT3G04830.tu10 1328753..1328826 score=-1.08891756972426
ExonExpressionAdditive AT3G04830.tu2 1326262..1326445 score=0.631025658968497
ExonExpressionAdditive AT3G04830.tu7 1327901..1327936 score=-0.248266144290507
ExonExpressionAdditive AT3G04840.tu1 1329698..1329730 score=-0.49284370677081
ExonExpressionAdditive AT3G04840.tu3 1330067..1330104 score=-0.198007113047566
ExonExpressionAdditive AT3G04840.tu5 1330653..1330729 score=0.149182676674010
ExonExpressionAdditive AT3G04850.tu1 1332013..1332330 score=-0.777528679193022
ExonExpressionAdditive AT3G04850.tu10 1335832..1335969 score=0.306910213250992
ExonExpressionAdditive AT3G04850.tu4 1332800..1332866 score=0.301031007685700
ExonExpressionAdditive AT3G04850.tu5 1333044..1333187 score=0.655846000420975
ExonExpressionAdditive AT3G04850.tu7 1333790..1334177 score=-0.00611802132566019
ExonExpressionAdditive AT3G04850.tu9 1335338..1335375 score=-0.0110326382028748
ExonExpressionAdditive AT3G04860.tu2 1340404..1340582 score=0.397044675016070
ExonExpressionAdditive AT3G04870.tu10 1344553..1344705 score=0.310503984904050
ExonExpressionAdditive AT3G04870.tu11 1344855..1344925 score=-0.705065532430485
ExonExpressionAdditive AT3G04870.tu12 1345087..1345252 score=-0.066363221728975
ExonExpressionAdditive AT3G04870.tu13 1345381..1345449 score=-0.245325005321971
ExonExpressionAdditive AT3G04870.tu15 1345769..1345875 score=0.247573537249453
ExonExpressionAdditive AT3G04870.tu16 1346056..1346199 score=-0.539361540449308
ExonExpressionAdditive AT3G04870.tu4 1342853..1342929 score=0.694670146205023
ExonExpressionAdditive AT3G04870.tu5 1343514..1343613 score=-0.258374040318695
ExonExpressionAdditive AT3G04870.tu6 1343723..1343786 score=0.73534032274081
ExonExpressionAdditive AT3G04870.tu7 1343941..1343976 score=-0.110602346125989
ExonExpressionAdditive AT3G04870.tu8 1344083..1344120 score=0.301448158631535
ExonExpressionAdditive AT3G04870.tu9 1344341..1344407 score=0.465751758385703
ExonExpressionAdditive AT3G04890.tu1 1347677..1347708 score=0.364836008901985
ExonExpressionAdditive AT3G04890.tu2 1347860..1347933 score=0.597261125402393
ExonExpressionAdditive AT3G04890.tu3 1348078..1348109 score=-0.550292891552025
ExonExpressionAdditive AT3G04890.tu4 1348255..1348295 score=-0.579281351525272
ExonExpressionAdditive AT3G04910.tu1 1354678..1355074 score=-0.366159687359638
ExonExpressionAdditive AT3G04910.tu4 1355794..1355902 score=-0.502565875432287
ExonExpressionAdditive AT3G04910.tu6 1356381..1356450 score=-0.601164861245807
ExonExpressionAdditive AT3G04910.tu7 1356588..1357063 score=-0.186658419734835
ExonExpressionAdditive AT3G04920.tu1 1360889..1361027 score=0.0308723940532232
ExonExpressionAdditive AT3G04920.tu4 1361859..1361894 score=-0.482600131840249
ExonExpressionAdditive AT3G04940.tu1 1365173..1365244 score=0.738845251127815
ExonExpressionAdditive AT3G04940.tu2 1365654..1365690 score=1.20805494379797
ExonExpressionAdditive AT3G04940.tu3 1365836..1365911 score=0.117720898082472
ExonExpressionAdditive AT3G04940.tu5 1366206..1366386 score=0.288564662067619
ExonExpressionAdditive AT3G04940.tu6 1366562..1366600 score=-0.802730386302777
ExonExpressionAdditive AT3G04950.tu2 1372137..1372244 score=0.118163722755158
ExonExpressionAdditive AT3G04950.tu3 1372441..1372512 score=-0.905797310682998
ExonExpressionAdditive AT3G04950.tu4 1373070..1373106 score=-0.006692470399271
ExonExpressionAdditive AT3G04950.tu5 1373313..1373423 score=-0.0159852500035737
ExonExpressionAdditive AT3G04960.tu2 1373810..1373922 score=-0.231631827565238
ExonExpressionAdditive AT3G04960.tu4 1374085..1374121 score=0.360338373077904
ExonExpressionAdditive AT3G04970.tu10 1377844..1377921 score=-0.57512762067556
ExonExpressionAdditive AT3G04970.tu2 1376216..1376292 score=0.163436713269916
ExonExpressionAdditive AT3G04970.tu3 1376505..1376541 score=0.416305035251093
ExonExpressionAdditive AT3G04970.tu5 1376957..1376989 score=-0.0973438501643736
ExonExpressionAdditive AT3G04970.tu6 1377144..1377180 score=-0.555274210746158
ExonExpressionAdditive AT3G04970.tu8 1377509..1377550 score=-0.66668169132286
ExonExpressionAdditive AT3G05000.tu1 1387235..1387451 score=-0.169051450886508
ExonExpressionAdditive AT3G05000.tu3 1387995..1388033 score=-0.736588960973393
ExonExpressionAdditive AT3G05010.tu2 1390204..1390348 score=0.846394502019818
ExonExpressionAdditive AT3G05010.tu4 1390891..1390927 score=1.12698419569715
ExonExpressionAdditive AT3G05010.tu6 1391435..1391545 score=-0.379852452701883
ExonExpressionAdditive AT3G05020.tu4 1392870..1392945 score=0.691841856887883
ExonExpressionAdditive AT3G05030.tu10 1395350..1395428 score=0.0291001575243067
ExonExpressionAdditive AT3G05030.tu13 1395758..1395797 score=0.092742808062506
ExonExpressionAdditive AT3G05030.tu3 1394064..1394101 score=0.973389036791099
ExonExpressionAdditive AT3G05030.tu6 1394619..1394660 score=0.734807675299989
ExonExpressionAdditive AT3G05040.tu1 1401352..1401535 score=-0.168438736929128
ExonExpressionAdditive AT3G05040.tu10 1404628..1404700 score=-0.0387266492170843
ExonExpressionAdditive AT3G05040.tu11 1404871..1404942 score=-0.208345297215237
ExonExpressionAdditive AT3G05040.tu12 1405049..1405311 score=-0.0914685430785765
ExonExpressionAdditive AT3G05040.tu14 1405894..1406037 score=-1.40880428608869
ExonExpressionAdditive AT3G05040.tu16 1406331..1406474 score=0.172328154873543
ExonExpressionAdditive AT3G05040.tu19 1407081..1407120 score=-0.659873041941749
ExonExpressionAdditive AT3G05040.tu2 1401680..1401790 score=0.184491721964203
ExonExpressionAdditive AT3G05040.tu20 1407233..1407341 score=0.451075361355221
ExonExpressionAdditive AT3G05040.tu21 1407512..1407547 score=0.452841392821022
ExonExpressionAdditive AT3G05040.tu22 1408020..1408163 score=-0.0498051151632727
ExonExpressionAdditive AT3G05040.tu3 1402002..1402177 score=-0.670756035966735
ExonExpressionAdditive AT3G05040.tu4 1402334..1402794 score=0.292216353422178
ExonExpressionAdditive AT3G05040.tu5 1402940..1403114 score=0.452060255912413
ExonExpressionAdditive AT3G05040.tu6 1403301..1403551 score=-0.192270100731416
ExonExpressionAdditive AT3G05040.tu7 1403659..1403736 score=0.70944396514359
ExonExpressionAdditive AT3G05040.tu8 1404109..1404149 score=0.552944281978386
ExonExpressionAdditive AT3G05040.tu9 1404333..1404447 score=0.334062984378256
ExonExpressionAdditive AT3G05050.tu1 1408704..1409069 score=-0.0983397255049828
ExonExpressionAdditive AT3G05050.tu2 1409179..1409212 score=0.399402824723628
ExonExpressionAdditive AT3G05050.tu4 1409718..1409907 score=0.368180080817701
ExonExpressionAdditive AT3G05050.tu5 1410008..1410298 score=-0.159075361036106
ExonExpressionAdditive AT3G05050.tu6 1410404..1410634 score=-0.667339914594546
ExonExpressionAdditive AT3G05050.tu7 1410786..1411261 score=0.0563128929187458
ExonExpressionAdditive AT3G05050.tu8 1411439..1411763 score=0.426339948710060
ExonExpressionAdditive AT3G05060.tu1 1412894..1413425 score=-0.08591296403396
ExonExpressionAdditive AT3G05060.tu2 1413629..1413662 score=0.343884446704001
ExonExpressionAdditive AT3G05060.tu4 1414466..1414570 score=-0.545756461161534
ExonExpressionAdditive AT3G05060.tu5 1414865..1414935 score=-0.753756607518036
ExonExpressionAdditive AT3G05060.tu6 1415118..1415228 score=0.550256173846565
ExonExpressionAdditive AT3G05060.tu9 1415911..1415946 score=-0.780685991877923
ExonExpressionAdditive AT3G05070.tu2 1416469..1416580 score=0.252169505160607
ExonExpressionAdditive AT3G05070.tu3 1416941..1417011 score=0.415974705624711
ExonExpressionAdditive AT3G05070.tu4 1417158..1417194 score=-0.0419359025887049
ExonExpressionAdditive AT3G05090.tu10 1420590..1420775 score=-0.00150602365238374
ExonExpressionAdditive AT3G05090.tu11 1420935..1420972 score=-0.989668062030507
ExonExpressionAdditive AT3G05090.tu14 1421500..1421582 score=-0.336999899814930
ExonExpressionAdditive AT3G05090.tu15 1421924..1421960 score=-0.549786782717816
ExonExpressionAdditive AT3G05090.tu16 1422100..1422133 score=-0.660420208349669
ExonExpressionAdditive AT3G05090.tu17 1422299..1422404 score=0.179382700474231
ExonExpressionAdditive AT3G05090.tu18 1422635..1422703 score=0.489612020237154
ExonExpressionAdditive AT3G05090.tu19 1423298..1423656 score=0.169756850559219
ExonExpressionAdditive AT3G05090.tu2 1418611..1418647 score=-0.400880078137931
ExonExpressionAdditive AT3G05090.tu3 1418789..1418934 score=-0.349206429192175
ExonExpressionAdditive AT3G05090.tu4 1419044..1419120 score=0.898047082374535
ExonExpressionAdditive AT3G05090.tu5 1419298..1419608 score=0.239723213244467
ExonExpressionAdditive AT3G05090.tu6 1419864..1419930 score=-0.399969560295244
ExonExpressionAdditive AT3G05090.tu8 1420255..1420295 score=-0.221899940586390
ExonExpressionAdditive AT3G05090.tu9 1420440..1420476 score=1.21175211594117
ExonExpressionAdditive AT3G05100.tu1 1424229..1424478 score=0.306479887909465
ExonExpressionAdditive AT3G05110.tu2 1427023..1427165 score=0.318910429556933
ExonExpressionAdditive AT3G05120.tu1 1430486..1430571 score=-0.520004482661713
ExonExpressionAdditive AT3G05140.tu1 1435763..1435952 score=0.547553263500863
ExonExpressionAdditive AT3G05140.tu2 1436118..1436189 score=-0.419703695714091
ExonExpressionAdditive AT3G05140.tu3 1436354..1436460 score=-0.331864160149409
ExonExpressionAdditive AT3G05140.tu4 1436648..1436755 score=-0.186862049577374
ExonExpressionAdditive AT3G05140.tu5 1436905..1437094 score=0.399124668575206
ExonExpressionAdditive AT3G05140.tu6 1437270..1437589 score=-0.0190985556637151
ExonExpressionAdditive AT3G05140.tu7 1437804..1438233 score=-0.300463479652115
ExonExpressionAdditive AT3G05150.tu10 1441917..1441949 score=-0.688910187744942
ExonExpressionAdditive AT3G05150.tu11 1442084..1442120 score=-0.0470827643630694
ExonExpressionAdditive AT3G05150.tu12 1442256..1442292 score=1.22527250543924
ExonExpressionAdditive AT3G05150.tu13 1442408..1442480 score=0.0526859151463854
ExonExpressionAdditive AT3G05150.tu16 1442903..1442936 score=0.587916126516948
ExonExpressionAdditive AT3G05150.tu17 1443085..1443121 score=-0.586640461528152
ExonExpressionAdditive AT3G05150.tu18 1443270..1443454 score=-0.627788434554179
ExonExpressionAdditive AT3G05150.tu2 1440254..1440325 score=0.605169269738562
ExonExpressionAdditive AT3G05150.tu4 1440644..1440681 score=-0.0536168476231483
ExonExpressionAdditive AT3G05150.tu7 1441234..1441269 score=0.208435648358653
ExonExpressionAdditive AT3G05150.tu8 1441547..1441586 score=1.60957132970233
ExonExpressionAdditive AT3G05150.tu9 1441733..1441770 score=-0.682733010142182
ExonExpressionAdditive AT3G05155.tu1 1448636..1448672 score=0.416906811386668
ExonExpressionAdditive AT3G05155.tu10 1450394..1450425 score=0.493740666705541
ExonExpressionAdditive AT3G05155.tu13 1450968..1451168 score=0.51370819708752
ExonExpressionAdditive AT3G05155.tu3 1449097..1449164 score=-0.48723627330872
ExonExpressionAdditive AT3G05155.tu5 1449416..1449452 score=-0.258235156937213
ExonExpressionAdditive AT3G05160.tu19 1456903..1457124 score=0.140833998595866
ExonExpressionAdditive AT3G05160.tu2 1453560..1453592 score=0.228673140761863
ExonExpressionAdditive AT3G05165.tu1 1458302..1458382 score=-0.191601384130375
ExonExpressionAdditive AT3G05165.tu16 1461387..1461428 score=0.104826596534907
ExonExpressionAdditive AT3G05165.tu18 1462629..1462763 score=-0.721736050264787
ExonExpressionAdditive AT3G05165.tu2 1458798..1458830 score=-0.173990434962267
ExonExpressionAdditive AT3G05180.tu1 1468495..1468812 score=-0.123905153354506
ExonExpressionAdditive AT3G05180.tu2 1469034..1469246 score=-0.000781729059057924
ExonExpressionAdditive AT3G05180.tu3 1469496..1469598 score=-0.9876831209752
ExonExpressionAdditive AT3G05180.tu4 1469794..1469858 score=0.115158184526508
ExonExpressionAdditive AT3G05190.tu1 1471402..1471472 score=-1.26713010577152
ExonExpressionAdditive AT3G05190.tu19 1474979..1475046 score=0.911723504618598
ExonExpressionAdditive AT3G05190.tu2 1471849..1471888 score=0.468759016494395
ExonExpressionAdditive AT3G05190.tu3 1472000..1472039 score=-0.357853357974672
ExonExpressionAdditive AT3G05190.tu4 1472194..1472225 score=-0.218805720701604
ExonExpressionAdditive AT3G05190.tu5 1472361..1472393 score=-1.06068771385498
ExonExpressionAdditive AT3G05190.tu8 1472944..1473062 score=-0.595281151538879
ExonExpressionAdditive AT3G05210.tu1 1479573..1479789 score=0.023874851798103
ExonExpressionAdditive AT3G05210.tu3 1480457..1480529 score=-0.0920986614390401
ExonExpressionAdditive AT3G05210.tu4 1480637..1480709 score=-0.695921867334397
ExonExpressionAdditive AT3G05210.tu5 1480846..1480886 score=-0.00244563077888992
ExonExpressionAdditive AT3G05210.tu6 1481029..1481066 score=-0.253203082994340
ExonExpressionAdditive AT3G05210.tu7 1481208..1481244 score=0.0168614953359171
ExonExpressionAdditive AT3G05210.tu8 1481360..1481397 score=-0.0717212928785584
ExonExpressionAdditive AT3G05220.tu1 1488643..1488787 score=-0.927979381837678
ExonExpressionAdditive AT3G05230.tu10 1493442..1493597 score=0.389217266201121
ExonExpressionAdditive AT3G05230.tu9 1493336..1493370 score=-0.452026797365005
ExonExpressionAdditive AT3G05250.tu1 1495594..1495704 score=0.680580610887578
ExonExpressionAdditive AT3G05250.tu5 1496657..1496727 score=-0.00797536763611424
ExonExpressionAdditive AT3G05260.tu1 1497603..1497677 score=0.139852314867616
ExonExpressionAdditive AT3G05260.tu4 1498878..1498992 score=0.322746846958250
ExonExpressionAdditive AT3G05270.tu3 1502554..1502668 score=-0.866038459027358
ExonExpressionAdditive AT3G05270.tu4 1502889..1502928 score=0.405395191032118
ExonExpressionAdditive AT3G05270.tu5 1503276..1503311 score=-1.15075719142041
ExonExpressionAdditive AT3G05280.tu2 1504310..1504537 score=-1.13674114379033
ExonExpressionAdditive AT3G05280.tu3 1504677..1504784 score=0.00517468769936006
ExonExpressionAdditive AT3G05280.tu6 1505541..1505622 score=0.206361133572951
ExonExpressionAdditive AT3G05290.tu4 1507205..1507354 score=-0.0459330184034986
ExonExpressionAdditive AT3G05300.tu2 1508305..1508339 score=-0.493646430396134
ExonExpressionAdditive AT3G05310.tu1 1510189..1510334 score=-0.696159371784078
ExonExpressionAdditive AT3G05310.tu10 1512989..1513138 score=-0.178530831293550
ExonExpressionAdditive AT3G05310.tu2 1510766..1510879 score=-0.159187200779724
ExonExpressionAdditive AT3G05310.tu3 1511017..1511122 score=0.600322115837816
ExonExpressionAdditive AT3G05310.tu4 1511298..1511408 score=0.681155596094714
ExonExpressionAdditive AT3G05310.tu5 1511608..1511749 score=-0.0353562560148292
ExonExpressionAdditive AT3G05310.tu6 1511889..1511926 score=-0.454643816741956
ExonExpressionAdditive AT3G05327.tu3 1518300..1518338 score=-0.0845578194693966
ExonExpressionAdditive AT3G05330.tu3 1520602..1520714 score=-0.212992017028978
ExonExpressionAdditive AT3G05330.tu4 1521083..1521457 score=-0.129837304079045
ExonExpressionAdditive AT3G05350.tu1 1526970..1527152 score=0.472578900880886
ExonExpressionAdditive AT3G05350.tu10 1529563..1529777 score=-0.167320961253962
ExonExpressionAdditive AT3G05350.tu11 1529921..1529993 score=-0.271441993312991
ExonExpressionAdditive AT3G05350.tu12 1530166..1530235 score=0.347126226348589
ExonExpressionAdditive AT3G05350.tu2 1527387..1527421 score=0.469311785016728
ExonExpressionAdditive AT3G05350.tu4 1527812..1527887 score=-0.461851602755897
ExonExpressionAdditive AT3G05350.tu5 1528035..1528103 score=-0.615445847583655
ExonExpressionAdditive AT3G05350.tu6 1528276..1528415 score=0.00452545417953718
ExonExpressionAdditive AT3G05350.tu7 1528562..1528639 score=-0.351923202108793
ExonExpressionAdditive AT3G05350.tu8 1528933..1529154 score=0.219447065125469
ExonExpressionAdditive AT3G05350.tu9 1529273..1529383 score=0.371465854344513
ExonExpressionAdditive AT3G05380.tu1 1539679..1539717 score=-0.48725084890678
ExonExpressionAdditive AT3G05380.tu10 1542787..1542821 score=-0.81282140617913
ExonExpressionAdditive AT3G05380.tu11 1543042..1543257 score=0.143109965725403
ExonExpressionAdditive AT3G05380.tu13 1543665..1543952 score=-0.0376691054478783
ExonExpressionAdditive AT3G05380.tu14 1544059..1544199 score=0.33559702564525
ExonExpressionAdditive AT3G05380.tu15 1544312..1544567 score=-0.510339853057747
ExonExpressionAdditive AT3G05380.tu16 1544758..1544830 score=0.201767033188879
ExonExpressionAdditive AT3G05380.tu17 1544972..1545046 score=0.447365107645717
ExonExpressionAdditive AT3G05380.tu18 1545291..1545328 score=-0.103364355961771
ExonExpressionAdditive AT3G05380.tu19 1545434..1545650 score=0.197896878764680
ExonExpressionAdditive AT3G05380.tu2 1540577..1540640 score=0.65714509088814
ExonExpressionAdditive AT3G05380.tu20 1546003..1546378 score=-0.271622580792944
ExonExpressionAdditive AT3G05380.tu7 1541477..1541616 score=-0.131889639048511
ExonExpressionAdditive AT3G05380.tu8 1541874..1542095 score=0.283197737797469
ExonExpressionAdditive AT3G05380.tu9 1542243..1542551 score=-0.0221642443856655
ExonExpressionAdditive AT3G05400.tu16 1553346..1553383 score=1.12928931219679
ExonExpressionAdditive AT3G05400.tu3 1550736..1550806 score=-0.0059947376838686
ExonExpressionAdditive AT3G05400.tu5 1551136..1551167 score=-0.61515223402411
ExonExpressionAdditive AT3G05420.tu1 1561801..1562018 score=-0.230289549309727
ExonExpressionAdditive AT3G05420.tu11 1564720..1564751 score=-0.0285409263580747
ExonExpressionAdditive AT3G05420.tu12 1565031..1565103 score=-0.0686914920678921
ExonExpressionAdditive AT3G05420.tu13 1565242..1565279 score=0.251168885724686
ExonExpressionAdditive AT3G05420.tu17 1566254..1566364 score=0.370231907424099
ExonExpressionAdditive AT3G05420.tu19 1566856..1567223 score=0.0723753252325217
ExonExpressionAdditive AT3G05420.tu2 1562584..1562619 score=-0.308707367979338
ExonExpressionAdditive AT3G05420.tu4 1563225..1563266 score=-0.0349982566384686
ExonExpressionAdditive AT3G05420.tu6 1563409..1563557 score=0.355014976963934
ExonExpressionAdditive AT3G05420.tu8 1563914..1563986 score=-0.48922497509897
ExonExpressionAdditive AT3G05420.tu9 1564204..1564239 score=0.611466116048884
ExonExpressionAdditive AT3G05450.tu1 1574274..1574419 score=-0.282086827338582
ExonExpressionAdditive AT3G05450.tu2 1574642..1574678 score=-0.219323518580986
ExonExpressionAdditive AT3G05450.tu4 1575563..1575670 score=1.10316292306341
ExonExpressionAdditive AT3G05450.tu5 1575894..1575936 score=-0.952358386207253
ExonExpressionAdditive AT3G05450.tu7 1576223..1576346 score=0.313722339295041
ExonExpressionAdditive AT3G05470.tu1 1579708..1580324 score=-0.0244073951781831
ExonExpressionAdditive AT3G05470.tu2 1580574..1580685 score=0.181448287056514
ExonExpressionAdditive AT3G05470.tu3 1580801..1580943 score=0.504848847657622
ExonExpressionAdditive AT3G05480.tu10 1587291..1587464 score=-0.0437524904879548
ExonExpressionAdditive AT3G05480.tu11 1587599..1587702 score=-0.0921317415274731
ExonExpressionAdditive AT3G05480.tu2 1585404..1585443 score=-0.376462830968544
ExonExpressionAdditive AT3G05480.tu4 1586068..1586140 score=0.757237871352584
ExonExpressionAdditive AT3G05480.tu5 1586436..1586502 score=0.448552605673615
ExonExpressionAdditive AT3G05510.tu3 1595502..1595579 score=-0.68965020700768
ExonExpressionAdditive AT3G05510.tu4 1595614..1595770 score=-0.140177673366074
ExonExpressionAdditive AT3G05510.tu5 1596104..1596143 score=0.329814460118508
ExonExpressionAdditive AT3G05510.tu6 1596301..1596336 score=-0.0904483332476018
ExonExpressionAdditive AT3G05510.tu7 1596479..1596620 score=-0.294133024218174
ExonExpressionAdditive AT3G05510.tu8 1596767..1596842 score=0.662485304306517
ExonExpressionAdditive AT3G05510.tu9 1596990..1597027 score=-0.167247059956314
ExonExpressionAdditive AT3G05520.tu1 1598542..1598686 score=0.0386665335961635
ExonExpressionAdditive AT3G05520.tu10 1601082..1601229 score=0.317472735874159
ExonExpressionAdditive AT3G05520.tu3 1599629..1599667 score=-0.256921382750854
ExonExpressionAdditive AT3G05520.tu5 1600092..1600200 score=-0.186412268991323
ExonExpressionAdditive AT3G05520.tu6 1600338..1600374 score=-0.0342324997906970
ExonExpressionAdditive AT3G05520.tu8 1600749..1600788 score=0.568423758560028
ExonExpressionAdditive AT3G05530.tu1 1603455..1603636 score=0.0154456644017054
ExonExpressionAdditive AT3G05530.tu10 1605930..1606106 score=0.484931987447275
ExonExpressionAdditive AT3G05530.tu2 1604011..1604088 score=-0.763081757991391
ExonExpressionAdditive AT3G05530.tu3 1604243..1604276 score=-0.622918959475072
ExonExpressionAdditive AT3G05530.tu4 1604450..1604594 score=-0.99351515136185
ExonExpressionAdditive AT3G05530.tu5 1604741..1604882 score=0.586659578147585
ExonExpressionAdditive AT3G05530.tu6 1605095..1605130 score=-0.183293151751596
ExonExpressionAdditive AT3G05530.tu7 1605301..1605335 score=0.380121327352175
ExonExpressionAdditive AT3G05530.tu8 1605483..1605555 score=0.748824840263495
ExonExpressionAdditive AT3G05530.tu9 1605700..1605770 score=0.238190599799254
ExonExpressionAdditive AT3G05540.tu1 1606513..1606549 score=1.00382614580446
ExonExpressionAdditive AT3G05540.tu3 1606979..1607014 score=-0.118253773397921
ExonExpressionAdditive AT3G05545.tu1 1609222..1609602 score=-0.487741615721304
ExonExpressionAdditive AT3G05545.tu2 1610236..1610343 score=0.352836261702059
ExonExpressionAdditive AT3G05560.tu8 1615386..1615458 score=0.519116792086733
ExonExpressionAdditive AT3G05580.tu1 1617913..1618193 score=-0.552580423188347
ExonExpressionAdditive AT3G05590.tu3 1621997..1622036 score=-0.265005131386263
ExonExpressionAdditive AT3G05600.tu2 1623839..1624062 score=-0.108650658769764
ExonExpressionAdditive AT3G05625.tu4 1633121..1633226 score=0.149952489709575
ExonExpressionAdditive AT3G05625.tu6 1633493..1633529 score=0.118564623456894
ExonExpressionAdditive AT3G05630.tu1 1635255..1635506 score=-1.01033040078566
ExonExpressionAdditive AT3G05630.tu10 1637840..1637979 score=0.716016013543109
ExonExpressionAdditive AT3G05630.tu11 1638084..1638515 score=0.415126554570268
ExonExpressionAdditive AT3G05630.tu13 1638885..1639135 score=0.33532545373187
ExonExpressionAdditive AT3G05630.tu14 1639275..1639350 score=-0.44836532037247
ExonExpressionAdditive AT3G05630.tu16 1639930..1640327 score=-0.397666720454098
ExonExpressionAdditive AT3G05630.tu2 1635838..1635876 score=0.505449298315303
ExonExpressionAdditive AT3G05630.tu4 1636240..1636346 score=0.143280732905377
ExonExpressionAdditive AT3G05630.tu5 1636462..1636579 score=0.182620659017832
ExonExpressionAdditive AT3G05630.tu6 1636743..1637075 score=-0.16318634249025
ExonExpressionAdditive AT3G05630.tu7 1637230..1637266 score=-0.765418987587224
ExonExpressionAdditive AT3G05630.tu8 1637410..1637513 score=0.240289603145795
ExonExpressionAdditive AT3G05630.tu9 1637618..1637728 score=0.258660200177980
ExonExpressionAdditive AT3G05640.tu3 1640918..1641059 score=0.643201568528824
ExonExpressionAdditive AT3G05640.tu4 1641213..1641282 score=0.222287442054373
ExonExpressionAdditive AT3G05640.tu5 1641450..1641562 score=0.206340096629146
ExonExpressionAdditive AT3G05640.tu6 1641985..1642234 score=-0.65639631783309
ExonExpressionAdditive AT3G05640.tu8 1642901..1643131 score=-0.630721455817154
ExonExpressionAdditive AT3G05660.tu1 1648944..1649157 score=-0.434806055021368
ExonExpressionAdditive AT3G05670.tu1 1653270..1653349 score=0.0645456355944954
ExonExpressionAdditive AT3G05670.tu4 1656776..1657127 score=-0.0964126219324784
ExonExpressionAdditive AT3G05675.tu5 1660222..1660258 score=0.572523039881063
ExonExpressionAdditive AT3G05680.tu1 1660572..1660761 score=0.165434500645827
ExonExpressionAdditive AT3G05680.tu10 1665232..1665309 score=0.443341775023788
ExonExpressionAdditive AT3G05680.tu11 1665602..1665714 score=-0.145389597114869
ExonExpressionAdditive AT3G05680.tu13 1666614..1666686 score=-0.144663183838150
ExonExpressionAdditive AT3G05680.tu14 1666775..1667212 score=0.332620243830968
ExonExpressionAdditive AT3G05680.tu18 1668218..1668358 score=-0.308800485328934
ExonExpressionAdditive AT3G05680.tu19 1668501..1668537 score=0.112520793590622
ExonExpressionAdditive AT3G05680.tu2 1660942..1660976 score=0.00339493501003166
ExonExpressionAdditive AT3G05680.tu20 1668808..1668949 score=-0.0557957220242864
ExonExpressionAdditive AT3G05680.tu21 1669098..1669134 score=-0.839444086490085
ExonExpressionAdditive AT3G05680.tu22 1669286..1669568 score=-0.646821485977642
ExonExpressionAdditive AT3G05680.tu23 1669744..1670279 score=0.000916825562787957
ExonExpressionAdditive AT3G05680.tu24 1670897..1671017 score=-0.178824801627337
ExonExpressionAdditive AT3G05680.tu4 1663231..1663339 score=0.459418379834507
ExonExpressionAdditive AT3G05680.tu5 1663754..1664041 score=-0.198767099345309
ExonExpressionAdditive AT3G05680.tu7 1664504..1664621 score=0.130948818105707
ExonExpressionAdditive AT3G05680.tu9 1664906..1665013 score=-0.747715816802214
ExonExpressionAdditive AT3G05690.tu4 1678133..1678314 score=-0.35029888917047
ExonExpressionAdditive AT3G05700.tu2 1682820..1682963 score=-0.190184812865467
ExonExpressionAdditive AT3G05700.tu4 1683586..1683622 score=-0.0534909831195517
ExonExpressionAdditive AT3G05700.tu5 1684334..1684478 score=0.528230006897312
ExonExpressionAdditive AT3G05710.tu4 1685854..1685996 score=-0.607625860779443
ExonExpressionAdditive AT3G05710.tu5 1686174..1686209 score=-0.229161195839863
ExonExpressionAdditive AT3G05720.tu10 1691573..1691719 score=-0.498793720160818
ExonExpressionAdditive AT3G05720.tu2 1688631..1688672 score=0.402446965531135
ExonExpressionAdditive AT3G05720.tu3 1688888..1688925 score=1.13574970248392
ExonExpressionAdditive AT3G05720.tu5 1689371..1689412 score=-0.119118431457078
ExonExpressionAdditive AT3G05720.tu6 1689910..1690062 score=0.0240446024103891
ExonExpressionAdditive AT3G05720.tu7 1690386..1690456 score=-0.324958720284585
ExonExpressionAdditive AT3G05720.tu8 1690604..1690638 score=0.328546861563407
ExonExpressionAdditive AT3G05720.tu9 1690917..1690955 score=0.607265544063473
ExonExpressionAdditive AT3G05740.tu1 1698125..1698272 score=0.426657740839046
ExonExpressionAdditive AT3G05740.tu10 1701143..1701324 score=-0.237123363925863
ExonExpressionAdditive AT3G05740.tu2 1698418..1698706 score=-0.293021159835785
ExonExpressionAdditive AT3G05740.tu3 1699074..1699219 score=0.500904691527757
ExonExpressionAdditive AT3G05740.tu4 1699397..1699500 score=-0.116051612540298
ExonExpressionAdditive AT3G05740.tu5 1699675..1699711 score=0.460353370284339
ExonExpressionAdditive AT3G05740.tu7 1700098..1700136 score=-0.156568395811188
ExonExpressionAdditive AT3G05740.tu8 1700381..1700674 score=0.274290737540234
ExonExpressionAdditive AT3G05740.tu9 1700783..1700959 score=-0.515219446942645
ExonExpressionAdditive AT3G05750.tu1 1704123..1704440 score=0.990515522160236
ExonExpressionAdditive AT3G05750.tu2 1704680..1704750 score=0.897912175277985
ExonExpressionAdditive AT3G05760.tu1 1707935..1707969 score=-0.824684127768843
ExonExpressionAdditive AT3G05760.tu10 1709892..1709924 score=0.266032236990130
ExonExpressionAdditive AT3G05760.tu2 1708081..1708116 score=0.116874204926229
ExonExpressionAdditive AT3G05770.tu2 1710888..1710924 score=0.0240055679149781
ExonExpressionAdditive AT3G05770.tu4 1711573..1711691 score=-0.866264113215796
ExonExpressionAdditive AT3G05780.tu1 1715022..1715056 score=0.60051212543986
ExonExpressionAdditive AT3G05780.tu11 1717930..1718002 score=0.216959788723544
ExonExpressionAdditive AT3G05780.tu15 1718666..1718759 score=0.0916526547958786
ExonExpressionAdditive AT3G05780.tu17 1719172..1719430 score=0.271815385741910
ExonExpressionAdditive AT3G05780.tu3 1716033..1716211 score=0.0718430684212307
ExonExpressionAdditive AT3G05780.tu8 1717312..1717391 score=-0.877714125693793
ExonExpressionAdditive AT3G05790.tu1 1720182..1720290 score=-0.159816402804381
ExonExpressionAdditive AT3G05790.tu11 1723023..1723059 score=0.363713533221496
ExonExpressionAdditive AT3G05790.tu19 1724972..1725167 score=-0.569001080604115
ExonExpressionAdditive AT3G05790.tu9 1722670..1722739 score=0.973959657098481
ExonExpressionAdditive AT3G05810.tu2 1731714..1731822 score=-0.594618888523937
ExonExpressionAdditive AT3G05820.tu1 1732999..1733366 score=-0.0302587144902979
ExonExpressionAdditive AT3G05820.tu3 1733689..1734109 score=-0.0838374345378686
ExonExpressionAdditive AT3G05820.tu4 1734273..1734422 score=0.454230685576681
ExonExpressionAdditive AT3G05820.tu5 1734628..1734737 score=0.557521485643496
ExonExpressionAdditive AT3G05830.tu1 1736773..1736912 score=0.0423502635902575
ExonExpressionAdditive AT3G05830.tu2 1737181..1737220 score=0.54270104603687
ExonExpressionAdditive AT3G05830.tu4 1738185..1738256 score=-0.57402355103212
ExonExpressionAdditive AT3G05840.tu13 1742657..1742694 score=2.46199730954363
ExonExpressionAdditive AT3G05840.tu8 1741679..1741752 score=0.238319499501477
ExonExpressionAdditive AT3G05860.tu1 1751442..1751516 score=0.291332648258544
ExonExpressionAdditive AT3G05900.tu2 1763896..1763966 score=-1.02138145379344
ExonExpressionAdditive AT3G05910.tu1 1764339..1764578 score=-0.559653883031726
ExonExpressionAdditive AT3G05910.tu10 1766384..1766418 score=-0.861510971815524
ExonExpressionAdditive AT3G05910.tu12 1767117..1767499 score=-0.462674039003884
ExonExpressionAdditive AT3G05910.tu2 1764732..1764842 score=-0.244102406079713
ExonExpressionAdditive AT3G05910.tu3 1764985..1765021 score=0.573588731471007
ExonExpressionAdditive AT3G05910.tu4 1765171..1765208 score=0.0421147211746996
ExonExpressionAdditive AT3G05910.tu7 1765672..1765740 score=0.668913218763352
ExonExpressionAdditive AT3G05930.tu1 1770398..1770434 score=0.841508521999287
ExonExpressionAdditive AT3G05940.tu2 1778093..1778198 score=0.464549453012422
ExonExpressionAdditive AT3G05940.tu3 1778472..1778508 score=0.583948290713597
ExonExpressionAdditive AT3G05940.tu4 1778987..1779058 score=0.225922187991489
ExonExpressionAdditive AT3G05940.tu6 1779558..1779636 score=-1.11571624951128
ExonExpressionAdditive AT3G05940.tu7 1779774..1779841 score=-0.0608902034023084
ExonExpressionAdditive AT3G05940.tu8 1780075..1780142 score=1.62996870531990
ExonExpressionAdditive AT3G05960.tu1 1783608..1784013 score=0.0282517063590875
ExonExpressionAdditive AT3G05960.tu3 1785263..1785294 score=-0.592271490998364
ExonExpressionAdditive AT3G05970.tu1 1786330..1786542 score=0.565617995906961
ExonExpressionAdditive AT3G05970.tu10 1788813..1788849 score=-0.641954740813142
ExonExpressionAdditive AT3G05970.tu11 1788989..1789024 score=-0.835817833896927
ExonExpressionAdditive AT3G05970.tu12 1789204..1789277 score=-0.302846866253124
ExonExpressionAdditive AT3G05970.tu13 1789467..1789501 score=-0.983209232403427
ExonExpressionAdditive AT3G05970.tu14 1789700..1789736 score=0.406623396067486
ExonExpressionAdditive AT3G05970.tu19 1790991..1791026 score=-0.304183684151933
ExonExpressionAdditive AT3G05970.tu20 1791172..1791208 score=0.144958425322813
ExonExpressionAdditive AT3G05970.tu23 1791640..1791780 score=0.378911462526913
ExonExpressionAdditive AT3G05970.tu3 1787104..1787143 score=-0.313441446303389
ExonExpressionAdditive AT3G05970.tu4 1787254..1787290 score=-0.683315112649315
ExonExpressionAdditive AT3G05970.tu7 1787948..1788018 score=0.0802340157447066
ExonExpressionAdditive AT3G05970.tu9 1788523..1788570 score=-0.00524776901414612
ExonExpressionAdditive AT3G05990.tu1 1796966..1797034 score=1.24445835822863
ExonExpressionAdditive AT3G05990.tu2 1797262..1797298 score=-0.816033876936473
ExonExpressionAdditive AT3G05990.tu6 1798206..1798280 score=1.12214985145211
ExonExpressionAdditive AT3G05990.tu9 1799666..1799856 score=-1.87634678489946
ExonExpressionAdditive AT3G06010.tu1 1802454..1803077 score=0.260818658429614
ExonExpressionAdditive AT3G06010.tu11 1806691..1806762 score=-0.475972160259058
ExonExpressionAdditive AT3G06010.tu12 1807075..1807254 score=-0.287317286109322
ExonExpressionAdditive AT3G06010.tu2 1803328..1803799 score=-0.0275706316606280
ExonExpressionAdditive AT3G06010.tu4 1804237..1804348 score=0.330465277097337
ExonExpressionAdditive AT3G06010.tu6 1804790..1804894 score=-0.748702914445513
ExonExpressionAdditive AT3G06010.tu7 1805185..1805518 score=0.120059138182079
ExonExpressionAdditive AT3G06010.tu8 1805666..1805842 score=0.144046956337146
ExonExpressionAdditive AT3G06010.tu9 1806137..1806275 score=0.418941589442916
ExonExpressionAdditive AT3G06030.tu1 1818853..1818921 score=-0.0570579694459015
ExonExpressionAdditive AT3G06030.tu10 1821191..1821224 score=0.903333798409275
ExonExpressionAdditive AT3G06030.tu11 1821441..1821477 score=0.0372372179381882
ExonExpressionAdditive AT3G06030.tu12 1821621..1821662 score=0.421215267763661
ExonExpressionAdditive AT3G06030.tu3 1819225..1819481 score=0.178100409563500
ExonExpressionAdditive AT3G06030.tu4 1819883..1820064 score=0.0129404609785047
ExonExpressionAdditive AT3G06030.tu5 1820202..1820393 score=0.629719378266232
ExonExpressionAdditive AT3G06030.tu9 1821004..1821043 score=-0.0166619382351627
ExonExpressionAdditive AT3G06050.tu3 1827261..1827372 score=-0.259378332105933
ExonExpressionAdditive AT3G06060.tu1 1828194..1828268 score=-0.399678191927675
ExonExpressionAdditive AT3G06080.tu3 1835508..1835582 score=3.04291915044596
ExonExpressionAdditive AT3G06080.tu4 1835769..1836088 score=0.538145313678277
ExonExpressionAdditive AT3G06100.tu3 1841970..1842119 score=-0.281374854273004
ExonExpressionAdditive AT3G06100.tu4 1842473..1842587 score=0.104569624850801
ExonExpressionAdditive AT3G06100.tu5 1842811..1842992 score=0.208380990813803
ExonExpressionAdditive AT3G06110.tu2 1843517..1843556 score=-1.06303438996769
ExonExpressionAdditive AT3G06110.tu3 1843737..1843806 score=1.48548613751095
ExonExpressionAdditive AT3G06110.tu5 1843996..1844027 score=-0.462026630585379
ExonExpressionAdditive AT3G06120.tu1 1846545..1846580 score=-0.0295533225571506
ExonExpressionAdditive AT3G06150.tu2 1863901..1864032 score=-1.11969807305953
ExonExpressionAdditive AT3G06160.tu4 1866736..1866803 score=0.698123717799225
ExonExpressionAdditive AT3G06160.tu5 1866945..1867121 score=-0.0794411684450253
ExonExpressionAdditive AT3G06170.tu1 1867411..1867675 score=0.225710152876026
ExonExpressionAdditive AT3G06170.tu2 1868210..1868357 score=0.222898162297871
ExonExpressionAdditive AT3G06170.tu3 1868680..1868718 score=-0.41553836335759
ExonExpressionAdditive AT3G06190.tu1 1874308..1874704 score=0.276264962650883
ExonExpressionAdditive AT3G06190.tu3 1874878..1875059 score=-0.421279786797184
ExonExpressionAdditive AT3G06190.tu6 1875713..1875993 score=-0.609726344379294
ExonExpressionAdditive AT3G06210.tu1 1880797..1881006 score=-0.664850840548019
ExonExpressionAdditive AT3G06220.tu3 1884894..1884929 score=0.593766814907182
ExonExpressionAdditive AT3G06250.tu1 1888843..1889204 score=-0.751710633771979
ExonExpressionAdditive AT3G06250.tu3 1892577..1892646 score=0.307954900551997
ExonExpressionAdditive AT3G06270.tu2 1897765..1897978 score=-0.720025416874035
ExonExpressionAdditive AT3G06290.tu10 1903726..1903908 score=0.266861152574644
ExonExpressionAdditive AT3G06290.tu11 1904058..1904170 score=0.0677395859365031
ExonExpressionAdditive AT3G06290.tu12 1904625..1904775 score=-0.139462662311063
ExonExpressionAdditive AT3G06290.tu13 1905074..1905173 score=0.172652180428723
ExonExpressionAdditive AT3G06290.tu14 1905544..1905582 score=0.201616239252224
ExonExpressionAdditive AT3G06290.tu17 1906543..1906610 score=-0.0289556836996639
ExonExpressionAdditive AT3G06290.tu18 1906793..1906868 score=-0.177623198894133
ExonExpressionAdditive AT3G06290.tu19 1907242..1907276 score=-1.12101719918610
ExonExpressionAdditive AT3G06290.tu2 1901066..1901131 score=-0.52648347481453
ExonExpressionAdditive AT3G06290.tu3 1901238..1902100 score=0.205981186319173
ExonExpressionAdditive AT3G06290.tu4 1902247..1902280 score=-0.170127718361268
ExonExpressionAdditive AT3G06290.tu5 1902421..1902495 score=0.324157606860908
ExonExpressionAdditive AT3G06290.tu7 1902789..1902942 score=-0.686749488399409
ExonExpressionAdditive AT3G06290.tu8 1903085..1903261 score=-0.479203795265548
ExonExpressionAdditive AT3G06290.tu9 1903438..1903469 score=0.443121187137023
ExonExpressionAdditive AT3G06300.tu1 1907593..1907733 score=-0.331811296969215
ExonExpressionAdditive AT3G06300.tu3 1908149..1908219 score=0.598868518316883
ExonExpressionAdditive AT3G06300.tu5 1908980..1909016 score=-0.14048381430436
ExonExpressionAdditive AT3G06330.tu2 1917347..1917383 score=0.622331977092021
ExonExpressionAdditive AT3G06330.tu6 1918502..1918540 score=0.241535856506334
ExonExpressionAdditive AT3G06330.tu7 1918751..1918972 score=-1.25982439021606
ExonExpressionAdditive AT3G06340.tu3 1923255..1923286 score=-0.555486108552198
ExonExpressionAdditive AT3G06350.tu1 1924384..1924454 score=-0.153509653432472
ExonExpressionAdditive AT3G06350.tu10 1927037..1927186 score=-0.508734038009172
ExonExpressionAdditive AT3G06350.tu11 1927504..1927663 score=0.939674077584427
ExonExpressionAdditive AT3G06350.tu2 1924704..1924805 score=0.0256604746247327
ExonExpressionAdditive AT3G06350.tu3 1925016..1925121 score=0.804259782193066
ExonExpressionAdditive AT3G06350.tu5 1925586..1925658 score=-0.0716357238725699
ExonExpressionAdditive AT3G06350.tu6 1925803..1925840 score=0.214872160323351
ExonExpressionAdditive AT3G06350.tu7 1926019..1926280 score=-0.754349866415855
ExonExpressionAdditive AT3G06350.tu8 1926463..1926614 score=0.0321034737336818
ExonExpressionAdditive AT3G06370.tu1 1930522..1930883 score=0.247289078791637
ExonExpressionAdditive AT3G06370.tu12 1933000..1933036 score=-0.285781382447291
ExonExpressionAdditive AT3G06370.tu13 1933218..1933251 score=-0.264274188653542
ExonExpressionAdditive AT3G06370.tu14 1933374..1933508 score=0.225636283793228
ExonExpressionAdditive AT3G06370.tu15 1933945..1934012 score=-0.0666201581029578
ExonExpressionAdditive AT3G06370.tu2 1931065..1931175 score=-0.659294088475645
ExonExpressionAdditive AT3G06370.tu4 1931519..1931676 score=0.169678851446997
ExonExpressionAdditive AT3G06370.tu5 1931787..1931827 score=0.192890379593744
ExonExpressionAdditive AT3G06370.tu6 1931998..1932034 score=0.822108155406437
ExonExpressionAdditive AT3G06370.tu9 1932421..1932531 score=-0.00478442936255121
ExonExpressionAdditive AT3G06380.tu3 1937111..1937184 score=-0.329553908145762
ExonExpressionAdditive AT3G06380.tu4 1937354..1937430 score=0.186422908641230
ExonExpressionAdditive AT3G06390.tu2 1939256..1939325 score=0.557065253681673
ExonExpressionAdditive AT3G06400.tu1 1941018..1941231 score=-0.071139596667508
ExonExpressionAdditive AT3G06400.tu11 1943871..1943978 score=-0.60139424301145
ExonExpressionAdditive AT3G06400.tu14 1944579..1944654 score=-0.394683192059292
ExonExpressionAdditive AT3G06400.tu22 1946022..1946053 score=-0.370003892691976
ExonExpressionAdditive AT3G06400.tu23 1946310..1946448 score=0.020274937442198
ExonExpressionAdditive AT3G06400.tu24 1946660..1946802 score=0.866976964556053
ExonExpressionAdditive AT3G06400.tu6 1942460..1942532 score=-0.195052108552438
ExonExpressionAdditive AT3G06400.tu7 1942710..1942820 score=0.239942718797802
ExonExpressionAdditive AT3G06400.tu9 1943369..1943517 score=-0.0194336262513263
ExonExpressionAdditive AT3G06410.tu2 1947921..1948176 score=-0.150605338808348
ExonExpressionAdditive AT3G06410.tu3 1948352..1948500 score=0.160216097722241
ExonExpressionAdditive AT3G06410.tu4 1948716..1948788 score=0.418642457689711
ExonExpressionAdditive AT3G06410.tu6 1949199..1949276 score=-0.108702847682967
ExonExpressionAdditive AT3G06410.tu7 1949464..1949760 score=-0.0752598482569296
ExonExpressionAdditive AT3G06420.tu2 1955409..1955447 score=-0.680695898855906
ExonExpressionAdditive AT3G06420.tu5 1956245..1956353 score=-0.443763082685827
ExonExpressionAdditive AT3G06440.tu1 1972724..1972900 score=-0.646218037289025
ExonExpressionAdditive AT3G06440.tu10 1975648..1975720 score=0.37799034904975
ExonExpressionAdditive AT3G06440.tu2 1972966..1973110 score=0.228492913395291
ExonExpressionAdditive AT3G06440.tu4 1973219..1973298 score=0.456020680352117
ExonExpressionAdditive AT3G06440.tu5 1973435..1973546 score=-0.271205948455557
ExonExpressionAdditive AT3G06440.tu7 1973947..1974086 score=0.32153241501999
ExonExpressionAdditive AT3G06440.tu8 1974267..1974414 score=-0.102312144280044
ExonExpressionAdditive AT3G06450.tu1 1976016..1976421 score=-0.0636763049438469
ExonExpressionAdditive AT3G06450.tu10 1978753..1978929 score=0.0508793664632534
ExonExpressionAdditive AT3G06450.tu11 1979071..1979112 score=-0.777972721793843
ExonExpressionAdditive AT3G06450.tu12 1979226..1979289 score=0.79874001952513
ExonExpressionAdditive AT3G06450.tu13 1979831..1980027 score=1.42753467916903
ExonExpressionAdditive AT3G06450.tu2 1976563..1976781 score=-0.266212378705449
ExonExpressionAdditive AT3G06450.tu3 1976924..1977172 score=-0.642630111786263
ExonExpressionAdditive AT3G06450.tu4 1977322..1977391 score=-0.0246007861320257
ExonExpressionAdditive AT3G06450.tu5 1977537..1977572 score=-0.505952331836038
ExonExpressionAdditive AT3G06450.tu6 1977720..1977823 score=0.0334698686040901
ExonExpressionAdditive AT3G06450.tu7 1977964..1978073 score=-0.836060465791795
ExonExpressionAdditive AT3G06450.tu8 1978251..1978324 score=-0.220723200535331
ExonExpressionAdditive AT3G06450.tu9 1978527..1978593 score=0.237785820926412
ExonExpressionAdditive AT3G06480.tu2 1986861..1987073 score=0.221400333238388
ExonExpressionAdditive AT3G06480.tu3 1987212..1987505 score=-0.339883156269535
ExonExpressionAdditive AT3G06480.tu4 1987653..1987861 score=-0.0421639951050111
ExonExpressionAdditive AT3G06480.tu6 1988331..1988476 score=0.144985762908146
ExonExpressionAdditive AT3G06480.tu8 1990096..1990135 score=0.364924632576271
ExonExpressionAdditive AT3G06483.tu1 1990433..1990756 score=0.408391204279797
ExonExpressionAdditive AT3G06483.tu2 1990928..1991105 score=-0.235602361594601
ExonExpressionAdditive AT3G06483.tu3 1991246..1991355 score=-0.259072126205728
ExonExpressionAdditive AT3G06483.tu4 1991495..1991599 score=-0.45661383129953
ExonExpressionAdditive AT3G06483.tu5 1991775..1991985 score=0.16317083703169
ExonExpressionAdditive AT3G06483.tu6 1992357..1992682 score=-0.0165102887632721
ExonExpressionAdditive AT3G06490.tu1 2004157..2004422 score=-0.3038901362679
ExonExpressionAdditive AT3G06490.tu2 2005195..2005266 score=0.104932110375630
ExonExpressionAdditive AT3G06500.tu2 2013872..2013943 score=0.685569919797367
ExonExpressionAdditive AT3G06500.tu3 2014156..2014266 score=0.739051393176198
ExonExpressionAdditive AT3G06500.tu4 2014447..2014906 score=-0.734859270096005
ExonExpressionAdditive AT3G06500.tu6 2015189..2015476 score=0.368166434262972
ExonExpressionAdditive AT3G06510.tu1 2016434..2016584 score=0.146553580749863
ExonExpressionAdditive AT3G06510.tu10 2019320..2019631 score=0.227976549678838
ExonExpressionAdditive AT3G06510.tu2 2016851..2017069 score=0.254628105808763
ExonExpressionAdditive AT3G06510.tu3 2017238..2017313 score=0.652913026959757
ExonExpressionAdditive AT3G06510.tu4 2017493..2017603 score=-0.166466142590032
ExonExpressionAdditive AT3G06510.tu5 2017710..2017892 score=-0.204510695353390
ExonExpressionAdditive AT3G06510.tu6 2018051..2018158 score=-0.0335112149776717
ExonExpressionAdditive AT3G06510.tu7 2018297..2018480 score=-0.463073623671836
ExonExpressionAdditive AT3G06510.tu8 2018844..2018910 score=-0.314865813093463
ExonExpressionAdditive AT3G06510.tu9 2019089..2019190 score=0.0135968635639130
ExonExpressionAdditive AT3G06530.tu1 2022600..2022670 score=0.451792072288913
ExonExpressionAdditive AT3G06530.tu10 2024905..2024941 score=1.11152396793603
ExonExpressionAdditive AT3G06530.tu11 2025117..2025154 score=0.368928924345813
ExonExpressionAdditive AT3G06530.tu12 2025300..2025408 score=0.253683640784641
ExonExpressionAdditive AT3G06530.tu13 2025558..2025627 score=-0.0115163299488643
ExonExpressionAdditive AT3G06530.tu14 2025782..2025818 score=-0.231136877806066
ExonExpressionAdditive AT3G06530.tu15 2026026..2026131 score=-0.673636639468551
ExonExpressionAdditive AT3G06530.tu16 2026317..2026353 score=0.798675710779189
ExonExpressionAdditive AT3G06530.tu2 2022887..2023031 score=-0.0845172336802555
ExonExpressionAdditive AT3G06530.tu20 2027896..2027933 score=0.897236609012212
ExonExpressionAdditive AT3G06530.tu22 2028454..2028567 score=0.0113750603592387
ExonExpressionAdditive AT3G06530.tu26 2029369..2029469 score=-1.3698095663349
ExonExpressionAdditive AT3G06530.tu27 2029681..2029754 score=0.618913656514303
ExonExpressionAdditive AT3G06530.tu28 2029983..2030090 score=0.196125025504621
ExonExpressionAdditive AT3G06530.tu29 2030306..2030343 score=0.213097303267974
ExonExpressionAdditive AT3G06530.tu3 2023139..2023210 score=-0.521598721909857
ExonExpressionAdditive AT3G06530.tu32 2031601..2032173 score=-0.299002984489033
ExonExpressionAdditive AT3G06530.tu33 2032357..2032709 score=-0.261424373849128
ExonExpressionAdditive AT3G06530.tu34 2032818..2033002 score=-0.184844482612402
ExonExpressionAdditive AT3G06530.tu35 2033147..2033300 score=0.432067472597364
ExonExpressionAdditive AT3G06530.tu36 2033405..2033705 score=-0.166629817539211
ExonExpressionAdditive AT3G06530.tu4 2023385..2023421 score=0.272399724565394
ExonExpressionAdditive AT3G06530.tu5 2023603..2023672 score=0.139764249827449
ExonExpressionAdditive AT3G06530.tu6 2023816..2023890 score=0.435913511700952
ExonExpressionAdditive AT3G06530.tu8 2024485..2024557 score=-0.0282306956352790
ExonExpressionAdditive AT3G06530.tu9 2024736..2024769 score=1.06706344919206
ExonExpressionAdditive AT3G06540.tu1 2035111..2035291 score=-0.248858243058309
ExonExpressionAdditive AT3G06540.tu2 2035395..2035431 score=0.156120824818075
ExonExpressionAdditive AT3G06540.tu3 2035572..2035721 score=-0.0378596609863135
ExonExpressionAdditive AT3G06540.tu4 2035870..2035906 score=-1.29037693357020
ExonExpressionAdditive AT3G06540.tu5 2036061..2036211 score=0.815393908018317
ExonExpressionAdditive AT3G06540.tu8 2036712..2036786 score=-0.185967741158252
ExonExpressionAdditive AT3G06550.tu10 2040666..2040702 score=-0.407377381133297
ExonExpressionAdditive AT3G06550.tu11 2040886..2041092 score=-0.487948203126644
ExonExpressionAdditive AT3G06550.tu12 2041203..2041311 score=0.228468457361397
ExonExpressionAdditive AT3G06550.tu13 2041452..2041559 score=-0.373920965556377
ExonExpressionAdditive AT3G06550.tu14 2041888..2041923 score=0.56315302468778
ExonExpressionAdditive AT3G06550.tu16 2042201..2042303 score=-0.619149000548363
ExonExpressionAdditive AT3G06550.tu17 2042411..2042452 score=0.48065519139223
ExonExpressionAdditive AT3G06550.tu18 2042671..2042928 score=1.01006891537454
ExonExpressionAdditive AT3G06550.tu2 2039103..2039315 score=-0.0567006562160823
ExonExpressionAdditive AT3G06550.tu4 2039534..2039607 score=-0.399445925346897
ExonExpressionAdditive AT3G06550.tu7 2040120..2040151 score=-0.171330469682354
ExonExpressionAdditive AT3G06550.tu9 2040480..2040513 score=-0.296215923391593
ExonExpressionAdditive AT3G06560.tu1 2044362..2044450 score=0.150445306910780
ExonExpressionAdditive AT3G06560.tu10 2046420..2046453 score=0.656185411039096
ExonExpressionAdditive AT3G06560.tu4 2044952..2044990 score=1.01957405237157
ExonExpressionAdditive AT3G06560.tu6 2045317..2045426 score=0.632631097528217
ExonExpressionAdditive AT3G06560.tu7 2045540..2045609 score=0.657317056490529
ExonExpressionAdditive AT3G06560.tu9 2045900..2046118 score=-0.284762887773456
ExonExpressionAdditive AT3G06580.tu1 2049075..2049106 score=0.0811249816652143
ExonExpressionAdditive AT3G06580.tu12 2051358..2051502 score=0.238508043599846
ExonExpressionAdditive AT3G06580.tu13 2051745..2051924 score=0.691278715122851
ExonExpressionAdditive AT3G06580.tu2 2049392..2049433 score=-0.0512248821893292
ExonExpressionAdditive AT3G06580.tu4 2049755..2049793 score=0.741900169494604
ExonExpressionAdditive AT3G06580.tu5 2049943..2050014 score=-0.624899643001399
ExonExpressionAdditive AT3G06580.tu6 2050189..2050225 score=0.321834829163296
ExonExpressionAdditive AT3G06580.tu7 2050440..2050514 score=0.196690210359014
ExonExpressionAdditive AT3G06580.tu8 2050658..2050698 score=-0.329216839028736
ExonExpressionAdditive AT3G06580.tu9 2050841..2050880 score=-0.780645412264389
ExonExpressionAdditive AT3G06600.tu2 2060171..2060241 score=0.899892767464336
ExonExpressionAdditive AT3G06600.tu3 2060388..2060423 score=-1.22502448491043
ExonExpressionAdditive AT3G06620.tu11 2065482..2066020 score=0.551696511618831
ExonExpressionAdditive AT3G06620.tu12 2066347..2066562 score=-0.0296614485403481
ExonExpressionAdditive AT3G06630.tu11 2073093..2073312 score=0.661780158254915
ExonExpressionAdditive AT3G06630.tu12 2073571..2073753 score=0.213113604539175
ExonExpressionAdditive AT3G06640.tu14 2078103..2078288 score=-0.519651568690267
ExonExpressionAdditive AT3G06650.tu1 2079053..2079195 score=-0.0426727192926236
ExonExpressionAdditive AT3G06650.tu13 2081981..2082051 score=-0.369703693248586
ExonExpressionAdditive AT3G06650.tu16 2082594..2082626 score=0.275918169982021
ExonExpressionAdditive AT3G06650.tu17 2083168..2083206 score=0.263404229153047
ExonExpressionAdditive AT3G06650.tu2 2079425..2079569 score=0.820236677268608
ExonExpressionAdditive AT3G06650.tu4 2080024..2080061 score=0.42854743110334
ExonExpressionAdditive AT3G06650.tu6 2080369..2080440 score=-0.394164395253197
ExonExpressionAdditive AT3G06650.tu8 2080826..2080862 score=0.373300429742107
ExonExpressionAdditive AT3G06650.tu9 2081044..2081112 score=0.0916979217083567
ExonExpressionAdditive AT3G06660.tu1 2102466..2102674 score=-0.532480219583923
ExonExpressionAdditive AT3G06660.tu2 2103026..2103316 score=-0.510190306551805
ExonExpressionAdditive AT3G06660.tu4 2104042..2104113 score=-0.23493687018124
ExonExpressionAdditive AT3G06660.tu6 2104403..2104476 score=-0.171218758205810
ExonExpressionAdditive AT3G06660.tu7 2104657..2104876 score=0.839801565227021
ExonExpressionAdditive AT3G06670.tu10 2108721..2108753 score=0.118493015680713
ExonExpressionAdditive AT3G06670.tu12 2109304..2109340 score=0.789434030601873
ExonExpressionAdditive AT3G06670.tu13 2109446..2109481 score=-0.58163239264297
ExonExpressionAdditive AT3G06670.tu17 2110626..2110662 score=0.253494900671893
ExonExpressionAdditive AT3G06670.tu2 2106473..2106510 score=-0.479893019915459
ExonExpressionAdditive AT3G06670.tu22 2112322..2112357 score=-0.0360037849402096
ExonExpressionAdditive AT3G06670.tu23 2112502..2112536 score=0.559060596813589
ExonExpressionAdditive AT3G06670.tu24 2113105..2113386 score=0.77371084012455
ExonExpressionAdditive AT3G06670.tu4 2106875..2106911 score=-0.182280227956875
ExonExpressionAdditive AT3G06670.tu5 2107043..2107156 score=-0.368487400505417
ExonExpressionAdditive AT3G06670.tu7 2107743..2107853 score=-0.457935497283859
ExonExpressionAdditive AT3G06670.tu9 2108498..2108539 score=0.0784500464644886
ExonExpressionAdditive AT3G06710.tu1 2118253..2118395 score=-0.462442353418724
ExonExpressionAdditive AT3G06720.tu10 2122942..2122979 score=-1.28286711024811
ExonExpressionAdditive AT3G06720.tu11 2123195..2123517 score=-0.31159168288899
ExonExpressionAdditive AT3G06720.tu13 2123663..2123989 score=0.49487396957977
ExonExpressionAdditive AT3G06720.tu2 2120403..2120722 score=0.124374339470605
ExonExpressionAdditive AT3G06720.tu6 2121558..2121666 score=0.668925275551048
ExonExpressionAdditive AT3G06720.tu7 2121824..2121932 score=0.0925534612089938
ExonExpressionAdditive AT3G06730.tu2 2124837..2124910 score=0.254818352275680
ExonExpressionAdditive AT3G06730.tu3 2125567..2125602 score=0.0421646386659443
ExonExpressionAdditive AT3G06740.tu1 2126579..2126651 score=0.634973599880357
ExonExpressionAdditive AT3G06740.tu2 2126862..2126903 score=-0.254489739910700
ExonExpressionAdditive AT3G06760.tu2 2133222..2133258 score=0.496789772229828
ExonExpressionAdditive AT3G06760.tu3 2133705..2133739 score=0.0365157565038606
ExonExpressionAdditive AT3G06770.tu3 2136028..2136172 score=0.117632907437144
ExonExpressionAdditive AT3G06770.tu4 2136314..2136382 score=-0.290328746029521
ExonExpressionAdditive AT3G06770.tu5 2136565..2136809 score=-0.0236472184807507
ExonExpressionAdditive AT3G06778.tu4 2141328..2141470 score=0.266083222606209
ExonExpressionAdditive AT3G06810.tu1 2146413..2146633 score=0.65957737863391
ExonExpressionAdditive AT3G06810.tu10 2148669..2148816 score=-0.64476569668106
ExonExpressionAdditive AT3G06810.tu11 2149002..2149113 score=0.0258434980495565
ExonExpressionAdditive AT3G06810.tu12 2149292..2149369 score=-0.120381780995456
ExonExpressionAdditive AT3G06810.tu13 2149578..2149618 score=-0.14254793845629
ExonExpressionAdditive AT3G06810.tu14 2149728..2149895 score=0.401331635475177
ExonExpressionAdditive AT3G06810.tu15 2150037..2150109 score=-0.0796507574882498
ExonExpressionAdditive AT3G06810.tu17 2150459..2150674 score=0.326925825212825
ExonExpressionAdditive AT3G06810.tu2 2146798..2146837 score=-0.229336874626072
ExonExpressionAdditive AT3G06810.tu3 2147109..2147214 score=0.203292844335067
ExonExpressionAdditive AT3G06810.tu4 2147368..2147438 score=0.897399417919174
ExonExpressionAdditive AT3G06810.tu5 2147632..2147769 score=-0.772104670874768
ExonExpressionAdditive AT3G06810.tu6 2147873..2147909 score=0.430166381669655
ExonExpressionAdditive AT3G06810.tu7 2148055..2148122 score=-0.290811880710667
ExonExpressionAdditive AT3G06810.tu8 2148311..2148343 score=-1.00113313144424
ExonExpressionAdditive AT3G06810.tu9 2148482..2148551 score=-0.181661103476986
ExonExpressionAdditive AT3G06820.tu11 2153265..2153409 score=0.409286383781605
ExonExpressionAdditive AT3G06820.tu5 2151782..2151884 score=-0.154254927984733
ExonExpressionAdditive AT3G06830.tu2 2154917..2155271 score=-0.298781221479277
ExonExpressionAdditive AT3G06850.tu1 2158003..2158302 score=0.305179744065685
ExonExpressionAdditive AT3G06850.tu2 2158486..2158706 score=0.107699874733126
ExonExpressionAdditive AT3G06850.tu3 2158863..2159040 score=-0.070630956165215
ExonExpressionAdditive AT3G06850.tu4 2159182..2159462 score=-0.65952926882691
ExonExpressionAdditive AT3G06850.tu5 2159716..2159797 score=-0.465446735370777
ExonExpressionAdditive AT3G06850.tu7 2160343..2160419 score=1.07545391828563
ExonExpressionAdditive AT3G06860.tu1 2161951..2161989 score=0.241435294048405
ExonExpressionAdditive AT3G06860.tu10 2163906..2164041 score=-0.0671831926493193
ExonExpressionAdditive AT3G06860.tu11 2164180..2164251 score=-1.25319488801301
ExonExpressionAdditive AT3G06860.tu12 2164395..2164467 score=-1.05956591924578
ExonExpressionAdditive AT3G06860.tu13 2164686..2164868 score=-0.527205215118597
ExonExpressionAdditive AT3G06860.tu14 2165054..2165092 score=-0.0345273348612018
ExonExpressionAdditive AT3G06860.tu15 2165198..2165238 score=0.733499835006407
ExonExpressionAdditive AT3G06860.tu16 2165444..2165513 score=0.943381554433018
ExonExpressionAdditive AT3G06860.tu17 2165740..2165776 score=1.52667071741325
ExonExpressionAdditive AT3G06860.tu18 2165992..2166223 score=0.544012682670067
ExonExpressionAdditive AT3G06860.tu3 2162402..2162437 score=0.498690599214193
ExonExpressionAdditive AT3G06860.tu6 2162886..2162920 score=-0.0681021467607369
ExonExpressionAdditive AT3G06860.tu8 2163321..2163576 score=-0.217865958701120
ExonExpressionAdditive AT3G06860.tu9 2163718..2163754 score=-0.351896226015257
ExonExpressionAdditive AT3G06880.tu12 2173315..2173351 score=1.55094759393993
ExonExpressionAdditive AT3G06880.tu14 2174497..2174532 score=-1.13186988224472
ExonExpressionAdditive AT3G06880.tu16 2175083..2175585 score=0.856425300928092
ExonExpressionAdditive AT3G06880.tu4 2171300..2171369 score=-0.852664183518594
ExonExpressionAdditive AT3G06880.tu5 2171514..2171590 score=0.127712320320096
ExonExpressionAdditive AT3G06880.tu6 2171738..2171810 score=-0.185942654201251
ExonExpressionAdditive AT3G06880.tu7 2171947..2171985 score=0.205363352753261
ExonExpressionAdditive AT3G06880.tu8 2172375..2172518 score=-0.906501709960692
ExonExpressionAdditive AT3G06880.tu9 2172812..2172918 score=0.0382611158311883
ExonExpressionAdditive AT3G06910.tu1 2178683..2178828 score=-0.0131724255585697
ExonExpressionAdditive AT3G06910.tu4 2179440..2179480 score=0.76384919865955
ExonExpressionAdditive AT3G06910.tu5 2179660..2179693 score=-0.221913306394023
ExonExpressionAdditive AT3G06910.tu8 2180250..2180284 score=-0.619968808446881
ExonExpressionAdditive AT3G06930.tu12 2187388..2187462 score=-0.373244693062515
ExonExpressionAdditive AT3G06930.tu14 2188107..2188180 score=0.996354040376053
ExonExpressionAdditive AT3G06930.tu15 2188505..2188542 score=0.244417520196010
ExonExpressionAdditive AT3G06930.tu2 2185203..2185507 score=-0.0471606329991248
ExonExpressionAdditive AT3G06930.tu4 2185648..2185758 score=0.414705708825405
ExonExpressionAdditive AT3G06930.tu6 2186198..2186271 score=-0.569078194782564
ExonExpressionAdditive AT3G06950.tu1 2192694..2192907 score=-0.00178786416178764
ExonExpressionAdditive AT3G06950.tu3 2193237..2193344 score=0.341784162410698
ExonExpressionAdditive AT3G06950.tu6 2194041..2194147 score=-0.7290269345444
ExonExpressionAdditive AT3G06960.tu2 2194358..2194543 score=-0.0326335250705006
ExonExpressionAdditive AT3G06960.tu3 2194720..2194945 score=0.409759203892480
ExonExpressionAdditive AT3G06960.tu5 2195377..2195664 score=0.0742965973042226
ExonExpressionAdditive AT3G06960.tu6 2195875..2196021 score=-0.599815155687199
ExonExpressionAdditive AT3G06970.tu1 2199670..2199808 score=-0.131502232412170
ExonExpressionAdditive AT3G06970.tu4 2200526..2200558 score=0.444742574659178
ExonExpressionAdditive AT3G06970.tu5 2200745..2200779 score=-1.18067219351798
ExonExpressionAdditive AT3G06970.tu6 2201052..2201126 score=0.172355469643204
ExonExpressionAdditive AT3G06980.tu1 2201468..2201736 score=0.0380024815896057
ExonExpressionAdditive AT3G06980.tu3 2202980..2203125 score=-0.333221233502044
ExonExpressionAdditive AT3G06980.tu4 2203270..2203409 score=-0.275210437743840
ExonExpressionAdditive AT3G06980.tu5 2203598..2203771 score=0.326169732508103
ExonExpressionAdditive AT3G06980.tu6 2203949..2203984 score=0.733120911138851
ExonExpressionAdditive AT3G06980.tu7 2204163..2204279 score=-0.120477018212838
ExonExpressionAdditive AT3G06980.tu8 2204421..2204786 score=0.282191376247382
ExonExpressionAdditive AT3G07010.tu2 2213327..2213394 score=0.0186113294719007
ExonExpressionAdditive AT3G07010.tu4 2214001..2214325 score=0.545873950484032
ExonExpressionAdditive AT3G07010.tu6 2216298..2216473 score=-0.192203797362792
ExonExpressionAdditive AT3G07020.tu10 2219533..2219604 score=-0.633146933068547
ExonExpressionAdditive AT3G07020.tu13 2220195..2220335 score=0.587825029246089
ExonExpressionAdditive AT3G07020.tu15 2220729..2220877 score=0.0602270356162607
ExonExpressionAdditive AT3G07020.tu16 2221090..2221237 score=0.134317707798822
ExonExpressionAdditive AT3G07020.tu17 2221495..2221675 score=-0.375481879413691
ExonExpressionAdditive AT3G07020.tu2 2217664..2217737 score=-0.878514873709436
ExonExpressionAdditive AT3G07020.tu3 2217883..2217992 score=0.87096626845225
ExonExpressionAdditive AT3G07020.tu4 2218175..2218253 score=0.0802438449985243
ExonExpressionAdditive AT3G07020.tu5 2218520..2218571 score=0.550748755637067
ExonExpressionAdditive AT3G07020.tu7 2218908..2218943 score=-0.519370378024938
ExonExpressionAdditive AT3G07020.tu9 2219326..2219395 score=-0.0894779029978241
ExonExpressionAdditive AT3G07050.tu1 2229598..2229841 score=1.01472074397007
ExonExpressionAdditive AT3G07050.tu2 2230083..2230229 score=-0.326941040998597
ExonExpressionAdditive AT3G07050.tu3 2230369..2230511 score=0.34178459805432
ExonExpressionAdditive AT3G07050.tu4 2230662..2230882 score=-0.424864978269983
ExonExpressionAdditive AT3G07050.tu5 2231015..2231155 score=-0.175769354080538
ExonExpressionAdditive AT3G07050.tu6 2231367..2231475 score=-0.55891960052753
ExonExpressionAdditive AT3G07050.tu7 2231582..2231622 score=-0.319699207921287
ExonExpressionAdditive AT3G07050.tu8 2231938..2232077 score=0.284587319755696
ExonExpressionAdditive AT3G07060.tu1 2232649..2232680 score=0.582754856032828
ExonExpressionAdditive AT3G07060.tu10 2234968..2235037 score=0.257193956518534
ExonExpressionAdditive AT3G07060.tu12 2235478..2235515 score=-0.804796251848571
ExonExpressionAdditive AT3G07060.tu13 2236122..2236231 score=-0.221212623518738
ExonExpressionAdditive AT3G07060.tu14 2236381..2236486 score=0.651072796643506
ExonExpressionAdditive AT3G07060.tu15 2236640..2236889 score=-0.502714572115891
ExonExpressionAdditive AT3G07060.tu2 2232982..2233017 score=-0.00945926877912597
ExonExpressionAdditive AT3G07060.tu3 2233125..2233195 score=0.600193795449779
ExonExpressionAdditive AT3G07060.tu4 2233339..2233444 score=-0.494881134925929
ExonExpressionAdditive AT3G07060.tu6 2233850..2233886 score=0.167955926743229
ExonExpressionAdditive AT3G07060.tu7 2234136..2234209 score=-0.373695871184947
ExonExpressionAdditive AT3G07060.tu8 2234429..2234464 score=0.983834384188314
ExonExpressionAdditive AT3G07060.tu9 2234687..2234719 score=-0.318537015871601
ExonExpressionAdditive AT3G07070.tu1 2237983..2238132 score=-0.917965576001519
ExonExpressionAdditive AT3G07070.tu2 2238287..2238323 score=0.335567214160111
ExonExpressionAdditive AT3G07070.tu3 2238696..2238808 score=1.02204495079341
ExonExpressionAdditive AT3G07070.tu4 2238997..2239145 score=0.636451812574647
ExonExpressionAdditive AT3G07080.tu3 2242623..2242943 score=-0.242818679753965
ExonExpressionAdditive AT3G07090.tu3 2244313..2244348 score=0.666602214907358
ExonExpressionAdditive AT3G07100.tu1 2245267..2245573 score=1.10330912337595
ExonExpressionAdditive AT3G07100.tu10 2248147..2248184 score=-0.58078378108193
ExonExpressionAdditive AT3G07100.tu11 2248475..2248620 score=-0.170278348211002
ExonExpressionAdditive AT3G07100.tu12 2248808..2248881 score=-0.929133906362626
ExonExpressionAdditive AT3G07100.tu14 2250614..2250688 score=-1.00416418318583
ExonExpressionAdditive AT3G07100.tu2 2245720..2245893 score=-0.0732062095884459
ExonExpressionAdditive AT3G07100.tu3 2246110..2246222 score=-0.895725238727219
ExonExpressionAdditive AT3G07100.tu4 2246366..2246649 score=-0.00911903294118733
ExonExpressionAdditive AT3G07100.tu5 2246796..2246833 score=-0.96032531372983
ExonExpressionAdditive AT3G07100.tu6 2246971..2247080 score=-1.45091419864378
ExonExpressionAdditive AT3G07100.tu7 2247223..2247331 score=-1.33867589481150
ExonExpressionAdditive AT3G07100.tu8 2247510..2247656 score=-1.32401371268932
ExonExpressionAdditive AT3G07100.tu9 2247847..2247960 score=-0.632963295555728
ExonExpressionAdditive AT3G07110.tu2 2252655..2252690 score=-0.446848213822907
ExonExpressionAdditive AT3G07110.tu3 2252865..2252901 score=-0.212926355551371
ExonExpressionAdditive AT3G07130.tu1 2255785..2255861 score=-0.75082116626503
ExonExpressionAdditive AT3G07130.tu2 2255987..2256243 score=0.644598443980368
ExonExpressionAdditive AT3G07130.tu3 2256371..2256480 score=-0.721530800335838
ExonExpressionAdditive AT3G07130.tu5 2257286..2257396 score=-0.298230512819417
ExonExpressionAdditive AT3G07130.tu6 2257763..2257988 score=-0.520047864502796
ExonExpressionAdditive AT3G07140.tu1 2261200..2261456 score=-0.492367727218354
ExonExpressionAdditive AT3G07140.tu3 2263006..2263041 score=-0.112983146913473
ExonExpressionAdditive AT3G07140.tu4 2263184..2263295 score=-0.284404940788466
ExonExpressionAdditive AT3G07140.tu6 2263442..2263706 score=0.383467227905347
ExonExpressionAdditive AT3G07160.tu1 2264956..2265372 score=1.07831041420862
ExonExpressionAdditive AT3G07160.tu11 2267906..2268021 score=-0.569999827357694
ExonExpressionAdditive AT3G07160.tu12 2268136..2268171 score=0.150731013609270
ExonExpressionAdditive AT3G07160.tu13 2268390..2268427 score=-0.661064964472259
ExonExpressionAdditive AT3G07160.tu14 2268559..2268593 score=-0.586044456868315
ExonExpressionAdditive AT3G07160.tu15 2268763..2268798 score=-0.661710122337755
ExonExpressionAdditive AT3G07160.tu16 2269606..2269674 score=-1.13141330394718
ExonExpressionAdditive AT3G07160.tu17 2269924..2269999 score=-0.697267573958374
ExonExpressionAdditive AT3G07160.tu18 2270179..2270321 score=0.0274501732810316
ExonExpressionAdditive AT3G07160.tu19 2270570..2270641 score=0.168414678825926
ExonExpressionAdditive AT3G07160.tu2 2265507..2265578 score=0.832747224355005
ExonExpressionAdditive AT3G07160.tu21 2271037..2271150 score=-0.00239913821431387
ExonExpressionAdditive AT3G07160.tu22 2271256..2271323 score=-0.202650982055437
ExonExpressionAdditive AT3G07160.tu23 2271468..2271507 score=0.946867100332623
ExonExpressionAdditive AT3G07160.tu24 2271832..2271869 score=-0.795615755331312
ExonExpressionAdditive AT3G07160.tu25 2271985..2272095 score=-0.459298938044629
ExonExpressionAdditive AT3G07160.tu26 2272270..2272307 score=-0.0393085938596342
ExonExpressionAdditive AT3G07160.tu27 2272479..2272518 score=0.614923462965101
ExonExpressionAdditive AT3G07160.tu28 2272906..2272946 score=-0.709186912726308
ExonExpressionAdditive AT3G07160.tu31 2273824..2273860 score=0.873358307999237
ExonExpressionAdditive AT3G07160.tu32 2274249..2274285 score=0.155701386337650
ExonExpressionAdditive AT3G07160.tu33 2274392..2274432 score=-0.360418512239009
ExonExpressionAdditive AT3G07160.tu35 2274731..2274810 score=0.367505932823617
ExonExpressionAdditive AT3G07160.tu36 2275037..2275071 score=0.0835988693274015
ExonExpressionAdditive AT3G07160.tu38 2275598..2275668 score=-0.200016341986324
ExonExpressionAdditive AT3G07160.tu4 2265945..2266019 score=0.70369988977974
ExonExpressionAdditive AT3G07160.tu41 2276802..2276910 score=-0.271196097552183
ExonExpressionAdditive AT3G07160.tu42 2277121..2277158 score=0.971619254882059
ExonExpressionAdditive AT3G07160.tu43 2277301..2277372 score=0.150023918708314
ExonExpressionAdditive AT3G07160.tu46 2278094..2278133 score=0.0161789285443600
ExonExpressionAdditive AT3G07160.tu47 2278340..2278375 score=0.565020739127919
ExonExpressionAdditive AT3G07160.tu48 2278553..2278656 score=-0.612477627924722
ExonExpressionAdditive AT3G07160.tu5 2266164..2266204 score=0.352857450621408
ExonExpressionAdditive AT3G07160.tu50 2279220..2279374 score=-0.618971695071583
ExonExpressionAdditive AT3G07160.tu6 2266343..2266447 score=0.681553170808573
ExonExpressionAdditive AT3G07160.tu8 2266772..2266804 score=-0.149233332496272
ExonExpressionAdditive AT3G07160.tu9 2267369..2267405 score=-0.337207434194007
ExonExpressionAdditive AT3G07170.tu6 2282104..2282179 score=-0.322808346780567
ExonExpressionAdditive AT3G07180.tu12 2284231..2284264 score=0.209189173899167
ExonExpressionAdditive AT3G07180.tu15 2285383..2285491 score=-0.638064002801354
ExonExpressionAdditive AT3G07180.tu2 2282431..2282542 score=0.441416361273734
ExonExpressionAdditive AT3G07180.tu6 2283171..2283206 score=0.204053299249785
ExonExpressionAdditive AT3G07180.tu7 2283347..2283463 score=-1.64427760008774
ExonExpressionAdditive AT3G07180.tu8 2283679..2283710 score=-0.362111132958381
ExonExpressionAdditive AT3G07180.tu9 2283819..2283860 score=-1.32411583765178
ExonExpressionAdditive AT3G07195.tu3 2289977..2290115 score=0.0987305793880974
ExonExpressionAdditive AT3G07200.tu2 2290831..2290904 score=0.125355664228230
ExonExpressionAdditive AT3G07200.tu6 2291849..2291886 score=0.494588023226967
ExonExpressionAdditive AT3G07200.tu7 2292084..2292193 score=-0.610307271896887
ExonExpressionAdditive AT3G07220.tu3 2299437..2299545 score=0.9908667802065
ExonExpressionAdditive AT3G07250.tu1 2300604..2300645 score=0.0670421441137975
ExonExpressionAdditive AT3G07250.tu10 2303209..2303492 score=-0.84162746357326
ExonExpressionAdditive AT3G07250.tu11 2303632..2303671 score=0.0901785153730499
ExonExpressionAdditive AT3G07250.tu13 2304005..2304040 score=0.291489107842616
ExonExpressionAdditive AT3G07250.tu14 2304311..2304459 score=0.0504779241404681
ExonExpressionAdditive AT3G07250.tu17 2304940..2305017 score=-0.0545750585149117
ExonExpressionAdditive AT3G07250.tu18 2305152..2305189 score=-0.475694676165567
ExonExpressionAdditive AT3G07250.tu21 2305692..2305764 score=-0.422660155732742
ExonExpressionAdditive AT3G07250.tu22 2305942..2306050 score=-0.0295114205774264
ExonExpressionAdditive AT3G07250.tu23 2306276..2306345 score=1.22167599830172
ExonExpressionAdditive AT3G07250.tu24 2307340..2307655 score=0.110276289494421
ExonExpressionAdditive AT3G07250.tu25 2307947..2308249 score=0.552817336895111
ExonExpressionAdditive AT3G07250.tu3 2300956..2301035 score=0.139922728282576
ExonExpressionAdditive AT3G07250.tu4 2301172..2301206 score=0.278050569134233
ExonExpressionAdditive AT3G07250.tu5 2301350..2301385 score=-0.605781244874973
ExonExpressionAdditive AT3G07250.tu7 2301692..2301731 score=0.574512823577176
ExonExpressionAdditive AT3G07250.tu8 2301918..2302096 score=-0.048964950252338
ExonExpressionAdditive AT3G07250.tu9 2302206..2302285 score=-0.914300420322498
ExonExpressionAdditive AT3G07270.tu2 2315459..2315646 score=0.607254006492271
ExonExpressionAdditive AT3G07300.tu1 2324656..2325016 score=0.09627537344697
ExonExpressionAdditive AT3G07300.tu11 2327576..2327608 score=-0.275214250012781
ExonExpressionAdditive AT3G07300.tu2 2325158..2325294 score=0.730866854511937
ExonExpressionAdditive AT3G07300.tu3 2325441..2325521 score=-0.478161663136815
ExonExpressionAdditive AT3G07300.tu4 2325628..2325696 score=0.316462394306443
ExonExpressionAdditive AT3G07300.tu5 2325874..2325947 score=-0.516398466094843
ExonExpressionAdditive AT3G07300.tu6 2326122..2326192 score=-0.483026751541115
ExonExpressionAdditive AT3G07300.tu7 2326736..2326984 score=-0.369318451169319
ExonExpressionAdditive AT3G07300.tu8 2327133..2327243 score=0.722456807281234
ExonExpressionAdditive AT3G07300.tu9 2327353..2327389 score=0.082368598102197
ExonExpressionAdditive AT3G07320.tu1 2332079..2332320 score=-0.00207118308700449
ExonExpressionAdditive AT3G07330.tu3 2337142..2337321 score=0.539189837377179
ExonExpressionAdditive AT3G07330.tu4 2337709..2337955 score=-0.0536697332370986
ExonExpressionAdditive AT3G07340.tu1 2341009..2341225 score=-0.474789332258686
ExonExpressionAdditive AT3G07340.tu2 2341357..2341392 score=-0.378229879498511
ExonExpressionAdditive AT3G07360.tu2 2354844..2355131 score=-0.355844728452416
ExonExpressionAdditive AT3G07370.tu2 2358573..2358649 score=-0.366649761447736
ExonExpressionAdditive AT3G07370.tu3 2358753..2358862 score=-0.208992563952737
ExonExpressionAdditive AT3G07370.tu4 2359002..2359109 score=-0.55794892956845
ExonExpressionAdditive AT3G07370.tu5 2359438..2359476 score=-0.0356745823828428
ExonExpressionAdditive AT3G07370.tu6 2359664..2359701 score=-0.248367002602531
ExonExpressionAdditive AT3G07400.tu1 2367302..2367696 score=0.515268384373282
ExonExpressionAdditive AT3G07400.tu10 2370409..2370621 score=0.112883897622277
ExonExpressionAdditive AT3G07400.tu11 2370766..2371055 score=0.262900789168133
ExonExpressionAdditive AT3G07400.tu12 2371199..2371271 score=0.430079163329825
ExonExpressionAdditive AT3G07400.tu13 2371454..2371923 score=-0.39932941788119
ExonExpressionAdditive AT3G07400.tu14 2372059..2372242 score=0.153312899323081
ExonExpressionAdditive AT3G07400.tu2 2368002..2368075 score=-0.426416897287984
ExonExpressionAdditive AT3G07400.tu4 2368438..2368579 score=-0.697311998780133
ExonExpressionAdditive AT3G07400.tu5 2368741..2368816 score=0.0239609614532748
ExonExpressionAdditive AT3G07400.tu6 2368925..2369035 score=-0.279871428050322
ExonExpressionAdditive AT3G07400.tu7 2369211..2369641 score=-0.127474287477040
ExonExpressionAdditive AT3G07420.tu1 2374113..2374404 score=-0.72632500041839
ExonExpressionAdditive AT3G07420.tu2 2374519..2374593 score=0.642278233739198
ExonExpressionAdditive AT3G07420.tu4 2374881..2374994 score=0.89297152164768
ExonExpressionAdditive AT3G07420.tu6 2375865..2376046 score=0.0662603794685797
ExonExpressionAdditive AT3G07420.tu7 2376193..2376581 score=-0.339164306700169
ExonExpressionAdditive AT3G07440.tu2 2381919..2381954 score=0.293468532044643
ExonExpressionAdditive AT3G07440.tu4 2382247..2382319 score=-0.374023312445521
ExonExpressionAdditive AT3G07440.tu5 2382840..2382879 score=0.535788065445805
ExonExpressionAdditive AT3G07440.tu6 2383025..2383161 score=-0.159419716153938
ExonExpressionAdditive AT3G07500.tu1 2392293..2392363 score=-0.115228505980328
ExonExpressionAdditive AT3G07500.tu3 2393540..2393577 score=-0.387474599270201
ExonExpressionAdditive AT3G07520.tu1 2394961..2395448 score=0.540217524104477
ExonExpressionAdditive AT3G07520.tu2 2395567..2395925 score=-0.347051782714799
ExonExpressionAdditive AT3G07520.tu3 2396032..2396315 score=-0.550620320350372
ExonExpressionAdditive AT3G07520.tu5 2397996..2398276 score=0.168326799015043
ExonExpressionAdditive AT3G07525.tu2 2399579..2399613 score=-1.06474428771187
ExonExpressionAdditive AT3G07525.tu3 2399761..2399798 score=0.9115276284741
ExonExpressionAdditive AT3G07525.tu6 2400272..2400411 score=0.318905039279418
ExonExpressionAdditive AT3G07530.tu2 2400929..2401257 score=0.405130426060555
ExonExpressionAdditive AT3G07530.tu3 2401416..2401559 score=0.61795663173717
ExonExpressionAdditive AT3G07530.tu4 2401731..2401970 score=0.0229795491897004
ExonExpressionAdditive AT3G07530.tu5 2402112..2402255 score=-0.52320602104249
ExonExpressionAdditive AT3G07530.tu8 2402992..2403070 score=-0.0605862782130353
ExonExpressionAdditive AT3G07530.tu9 2403208..2403240 score=-0.174655976124860
ExonExpressionAdditive AT3G07540.tu2 2405479..2405704 score=-0.348514616259427
ExonExpressionAdditive AT3G07550.tu1 2409515..2409673 score=0.258719613873997
ExonExpressionAdditive AT3G07550.tu2 2409748..2409784 score=0.0391944369726071
ExonExpressionAdditive AT3G07560.tu2 2411938..2412010 score=0.37984149591889
ExonExpressionAdditive AT3G07560.tu3 2412146..2412435 score=-0.538818221712778
ExonExpressionAdditive AT3G07560.tu4 2412582..2412788 score=0.387593721148675
ExonExpressionAdditive AT3G07560.tu5 2413326..2413358 score=0.386686885915446
ExonExpressionAdditive AT3G07565.tu3 2414553..2414590 score=-0.68246598569216
ExonExpressionAdditive AT3G07565.tu6 2415094..2415135 score=0.650177679076772
ExonExpressionAdditive AT3G07570.tu2 2418580..2418820 score=0.161334165266204
ExonExpressionAdditive AT3G07570.tu4 2420064..2420277 score=-1.10325823461597
ExonExpressionAdditive AT3G07580.tu4 2422494..2422530 score=-0.602623049972308
ExonExpressionAdditive AT3G07590.tu2 2423309..2423346 score=-0.417569686961335
ExonExpressionAdditive AT3G07610.tu2 2426163..2426561 score=-0.450582096129191
ExonExpressionAdditive AT3G07610.tu3 2426704..2426740 score=1.02850549198411
ExonExpressionAdditive AT3G07610.tu8 2428810..2429074 score=0.545796876641333
ExonExpressionAdditive AT3G07610.tu9 2429140..2429251 score=-1.51155550423792
ExonExpressionAdditive AT3G07620.tu3 2434444..2434584 score=-0.626827053275124
ExonExpressionAdditive AT3G07620.tu4 2434860..2434971 score=-0.0124375915708830
ExonExpressionAdditive AT3G07630.tu1 2435496..2435642 score=0.559845369135284
ExonExpressionAdditive AT3G07630.tu10 2437327..2437362 score=-0.208438153955483
ExonExpressionAdditive AT3G07630.tu11 2437465..2437503 score=0.0890077184512804
ExonExpressionAdditive AT3G07630.tu13 2437649..2437911 score=1.41380399537745
ExonExpressionAdditive AT3G07630.tu3 2436012..2436045 score=-0.720858505568434
ExonExpressionAdditive AT3G07630.tu4 2436188..2436333 score=-1.06990874301864
ExonExpressionAdditive AT3G07630.tu5 2436476..2436512 score=0.00379329490567208
ExonExpressionAdditive AT3G07630.tu7 2436836..2436872 score=-0.352673140344088
ExonExpressionAdditive AT3G07630.tu8 2437015..2437047 score=-0.697019031174798
ExonExpressionAdditive AT3G07640.tu1 2438149..2438221 score=1.82438698955342
ExonExpressionAdditive AT3G07650.tu1 2441671..2441814 score=0.712127533421984
ExonExpressionAdditive AT3G07650.tu4 2443136..2443173 score=-1.11943625753913
ExonExpressionAdditive AT3G07650.tu5 2443387..2443613 score=1.02557568944688
ExonExpressionAdditive AT3G07650.tu6 2443820..2444004 score=0.179363698188335
ExonExpressionAdditive AT3G07650.tu8 2444219..2444433 score=0.80982168147892
ExonExpressionAdditive AT3G07660.tu1 2444827..2445531 score=-0.0702247355751514
ExonExpressionAdditive AT3G07660.tu10 2450242..2450519 score=0.896891307249977
ExonExpressionAdditive AT3G07660.tu2 2445656..2446135 score=-0.216616172254151
ExonExpressionAdditive AT3G07660.tu3 2446512..2446596 score=0.960819382100249
ExonExpressionAdditive AT3G07660.tu4 2446816..2447067 score=-0.320514857617860
ExonExpressionAdditive AT3G07660.tu5 2447629..2447993 score=-0.656476400021409
ExonExpressionAdditive AT3G07660.tu6 2448241..2448669 score=0.292991576468704
ExonExpressionAdditive AT3G07660.tu7 2448884..2448985 score=-0.566162743566319
ExonExpressionAdditive AT3G07670.tu10 2454091..2454162 score=-0.721546186601984
ExonExpressionAdditive AT3G07670.tu12 2454565..2454764 score=0.333004235180754
ExonExpressionAdditive AT3G07670.tu2 2452221..2452330 score=0.931576299249492
ExonExpressionAdditive AT3G07670.tu6 2453180..2453214 score=0.139524734748898
ExonExpressionAdditive AT3G07670.tu7 2453358..2453395 score=-0.647122211027352
ExonExpressionAdditive AT3G07670.tu8 2453650..2453758 score=-0.392436080605215
ExonExpressionAdditive AT3G07670.tu9 2453906..2453977 score=-0.819878439844349
ExonExpressionAdditive AT3G07680.tu1 2455285..2455421 score=-0.0841237779333385
ExonExpressionAdditive AT3G07680.tu2 2455677..2455785 score=0.0538558011595012
ExonExpressionAdditive AT3G07680.tu3 2456069..2456161 score=-0.681150570114814
ExonExpressionAdditive AT3G07690.tu2 2458081..2458235 score=0.342214478582723
ExonExpressionAdditive AT3G07690.tu3 2458425..2458639 score=0.320637339502685
ExonExpressionAdditive AT3G07690.tu4 2459032..2459146 score=-0.0108683988062012
ExonExpressionAdditive AT3G07690.tu5 2459290..2459405 score=0.517409029499346
ExonExpressionAdditive AT3G07700.tu1 2459671..2459743 score=-0.96520916326
ExonExpressionAdditive AT3G07700.tu10 2461388..2461456 score=0.259812437548574
ExonExpressionAdditive AT3G07700.tu11 2461563..2461598 score=0.0364301656377508
ExonExpressionAdditive AT3G07700.tu12 2461747..2461779 score=-0.208509559999952
ExonExpressionAdditive AT3G07700.tu13 2461886..2461952 score=-0.552178371431697
ExonExpressionAdditive AT3G07700.tu14 2462064..2462107 score=-0.439173322879539
ExonExpressionAdditive AT3G07700.tu15 2462286..2462361 score=0.272702511920583
ExonExpressionAdditive AT3G07700.tu16 2462499..2462569 score=0.482340960608796
ExonExpressionAdditive AT3G07700.tu17 2462724..2463240 score=-0.189548095771111
ExonExpressionAdditive AT3G07700.tu19 2463693..2463910 score=0.266748535675374
ExonExpressionAdditive AT3G07700.tu2 2459886..2459957 score=-0.501964356838675
ExonExpressionAdditive AT3G07700.tu3 2460174..2460208 score=0.534414234986635
ExonExpressionAdditive AT3G07700.tu6 2460683..2460719 score=0.476047504100492
ExonExpressionAdditive AT3G07700.tu9 2461204..2461276 score=0.446332692925706
ExonExpressionAdditive AT3G07720.tu1 2465416..2465453 score=1.69812903032175
ExonExpressionAdditive AT3G07740.tu1 2470029..2470173 score=0.134682190674674
ExonExpressionAdditive AT3G07740.tu11 2472468..2472574 score=-0.224754720725355
ExonExpressionAdditive AT3G07740.tu15 2473022..2473058 score=-0.242972298221614
ExonExpressionAdditive AT3G07740.tu2 2470358..2470510 score=-0.117452586977273
ExonExpressionAdditive AT3G07740.tu3 2470757..2470858 score=0.0384541346954748
ExonExpressionAdditive AT3G07740.tu4 2471012..2471187 score=-0.625618684674018
ExonExpressionAdditive AT3G07740.tu8 2471852..2471888 score=0.427658945908365
ExonExpressionAdditive AT3G07740.tu9 2472001..2472077 score=-0.381582068011746
ExonExpressionAdditive AT3G07750.tu2 2473270..2473306 score=0.0611150743765634
ExonExpressionAdditive AT3G07750.tu4 2473484..2473557 score=-0.273311262646957
ExonExpressionAdditive AT3G07750.tu6 2473845..2473916 score=0.567966771549078
ExonExpressionAdditive AT3G07750.tu8 2474307..2474346 score=-0.95852677013513
ExonExpressionAdditive AT3G07750.tu9 2474739..2474847 score=-0.116052019202862
ExonExpressionAdditive AT3G07760.tu2 2476493..2476528 score=0.626079490676397
ExonExpressionAdditive AT3G07770.tu1 2479604..2479675 score=0.865731635957527
ExonExpressionAdditive AT3G07770.tu11 2481720..2481791 score=0.0659374914679846
ExonExpressionAdditive AT3G07770.tu12 2481979..2482052 score=0.264576851802261
ExonExpressionAdditive AT3G07770.tu13 2482190..2482226 score=-0.111844036304922
ExonExpressionAdditive AT3G07770.tu15 2482598..2482784 score=0.677123770479242
ExonExpressionAdditive AT3G07770.tu16 2482957..2482993 score=-0.0647087602813096
ExonExpressionAdditive AT3G07770.tu17 2483138..2483243 score=-0.0489768007952179
ExonExpressionAdditive AT3G07770.tu18 2483417..2483453 score=-0.0317745072823918
ExonExpressionAdditive AT3G07770.tu19 2483600..2483668 score=0.141318552300562
ExonExpressionAdditive AT3G07770.tu2 2479861..2479979 score=-0.113103800519834
ExonExpressionAdditive AT3G07770.tu20 2483822..2484171 score=0.704372473994096
ExonExpressionAdditive AT3G07770.tu3 2480149..2480185 score=-0.373154822491629
ExonExpressionAdditive AT3G07770.tu4 2480320..2480396 score=-0.168639941610479
ExonExpressionAdditive AT3G07770.tu5 2480576..2480612 score=0.301111966114441
ExonExpressionAdditive AT3G07770.tu7 2480907..2481017 score=-1.63074749486596
ExonExpressionAdditive AT3G07770.tu8 2481156..2481233 score=-0.5919599038296
ExonExpressionAdditive AT3G07780.tu1 2484465..2484503 score=-0.378709310461203
ExonExpressionAdditive AT3G07800.tu3 2490553..2490665 score=0.454056425581621
ExonExpressionAdditive AT3G07800.tu4 2490785..2491032 score=0.61176274693074
ExonExpressionAdditive AT3G07810.tu2 2492518..2492551 score=0.557263936770093
ExonExpressionAdditive AT3G07810.tu3 2492888..2493070 score=0.0255309991051255
ExonExpressionAdditive AT3G07810.tu6 2495083..2495708 score=0.743292823550375
ExonExpressionAdditive AT3G07820.tu3 2497667..2497702 score=-0.2435926488194
ExonExpressionAdditive AT3G07830.tu1 2499375..2499695 score=0.00758423609391613
ExonExpressionAdditive AT3G07830.tu3 2500535..2500715 score=-1.26346899338559
ExonExpressionAdditive AT3G07840.tu1 2501900..2502147 score=0.0448400583903737
ExonExpressionAdditive AT3G07840.tu3 2503090..2503240 score=-0.108132387053649
ExonExpressionAdditive AT3G07840.tu4 2503393..2503543 score=0.0758191953541739
ExonExpressionAdditive AT3G07860.tu1 2507898..2508010 score=-0.200688603276251
ExonExpressionAdditive AT3G07860.tu2 2508186..2508257 score=0.0729176381224992
ExonExpressionAdditive AT3G07860.tu3 2508363..2508435 score=-0.138177479281652
ExonExpressionAdditive AT3G07860.tu4 2508573..2508645 score=0.146376198517071
ExonExpressionAdditive AT3G07880.tu3 2514981..2515062 score=0.558558445555524
ExonExpressionAdditive AT3G07880.tu4 2515270..2515342 score=-0.0465101276121636
ExonExpressionAdditive AT3G07890.tu1 2516349..2516756 score=0.339222551521905
ExonExpressionAdditive AT3G07890.tu10 2519313..2519346 score=-0.549218233277412
ExonExpressionAdditive AT3G07890.tu2 2516903..2516939 score=0.731446246906219
ExonExpressionAdditive AT3G07890.tu3 2517086..2517121 score=-0.92784838034148
ExonExpressionAdditive AT3G07890.tu4 2517229..2517301 score=-0.143626652807848
ExonExpressionAdditive AT3G07890.tu5 2517406..2517557 score=0.801551512344955
ExonExpressionAdditive AT3G07890.tu6 2517671..2517742 score=0.229870901990303
ExonExpressionAdditive AT3G07890.tu8 2519022..2519056 score=-1.08641372125642
ExonExpressionAdditive AT3G07900.tu2 2521662..2521768 score=-0.021599724547886
ExonExpressionAdditive AT3G07900.tu3 2521906..2521941 score=-0.0612359087768701
ExonExpressionAdditive AT3G07900.tu4 2522059..2522251 score=0.091657048525248
ExonExpressionAdditive AT3G07900.tu5 2522446..2522639 score=0.0303753214477680
ExonExpressionAdditive AT3G07900.tu6 2522783..2522994 score=0.543107614891378
ExonExpressionAdditive AT3G07910.tu3 2524006..2524146 score=0.91822812927819
ExonExpressionAdditive AT3G07920.tu3 2525461..2525536 score=-0.598756628604189
ExonExpressionAdditive AT3G07940.tu2 2529443..2529561 score=-0.421373801034253
ExonExpressionAdditive AT3G07940.tu3 2529712..2529745 score=-0.663737885675194
ExonExpressionAdditive AT3G07940.tu4 2529862..2529899 score=-0.278895505132513
ExonExpressionAdditive AT3G07940.tu6 2530218..2530327 score=-0.135838801734135
ExonExpressionAdditive AT3G07940.tu7 2530474..2530545 score=-0.316934988071495
ExonExpressionAdditive AT3G07940.tu8 2530728..2530788 score=-0.106988191220330
ExonExpressionAdditive AT3G07950.tu1 2531872..2531947 score=-0.326504473247251
ExonExpressionAdditive AT3G07950.tu2 2532141..2532210 score=0.65191651126961
ExonExpressionAdditive AT3G07950.tu4 2532825..2532904 score=1.00529497289332
ExonExpressionAdditive AT3G07950.tu6 2533385..2533492 score=-0.672194618784446
ExonExpressionAdditive AT3G07950.tu7 2533698..2533801 score=0.187339398589381
ExonExpressionAdditive AT3G07950.tu8 2534204..2534486 score=0.111848349656828
ExonExpressionAdditive AT3G07960.tu1 2534890..2535510 score=0.882392113589656
ExonExpressionAdditive AT3G07960.tu3 2536465..2536581 score=-0.807064576746631
ExonExpressionAdditive AT3G07960.tu4 2536695..2536834 score=-0.886896982217218
ExonExpressionAdditive AT3G07960.tu5 2536946..2536980 score=0.783952342201456
ExonExpressionAdditive AT3G07960.tu6 2537156..2537306 score=-0.170130426590240
ExonExpressionAdditive AT3G07960.tu7 2537449..2537525 score=0.249197167915841
ExonExpressionAdditive AT3G07960.tu9 2537815..2538209 score=-0.00798091149821964
ExonExpressionAdditive AT3G07970.tu1 2541040..2541228 score=-0.334244844946282
ExonExpressionAdditive AT3G07970.tu2 2541337..2541446 score=-0.197447573906442
ExonExpressionAdditive AT3G07970.tu3 2541579..2541692 score=0.851860106893302
ExonExpressionAdditive AT3G07970.tu5 2541963..2542132 score=-0.548897221225571
ExonExpressionAdditive AT3G07970.tu6 2542339..2542374 score=-0.00730323770853717
ExonExpressionAdditive AT3G07970.tu8 2542928..2542998 score=0.768140624092619
ExonExpressionAdditive AT3G07970.tu9 2543171..2543351 score=-0.180057559707796
ExonExpressionAdditive AT3G07980.tu1 2543633..2544046 score=0.078234383676218
ExonExpressionAdditive AT3G07980.tu10 2547422..2547499 score=0.987387107929742
ExonExpressionAdditive AT3G07980.tu12 2547869..2548153 score=0.275046681624705
ExonExpressionAdditive AT3G07980.tu13 2548510..2548791 score=-0.00795622490884453
ExonExpressionAdditive AT3G07980.tu17 2549621..2549692 score=-0.812879217576267
ExonExpressionAdditive AT3G07980.tu19 2550141..2550182 score=-1.10405447325423
ExonExpressionAdditive AT3G07980.tu24 2551086..2551168 score=-0.99531843221309
ExonExpressionAdditive AT3G07980.tu3 2544414..2544701 score=0.391796674313133
ExonExpressionAdditive AT3G07980.tu5 2545175..2545426 score=0.640765746464133
ExonExpressionAdditive AT3G07980.tu6 2545604..2546222 score=0.240150567373062
ExonExpressionAdditive AT3G07990.tu1 2552491..2552883 score=0.118089933758450
ExonExpressionAdditive AT3G07990.tu2 2553015..2553050 score=0.0714538390795999
ExonExpressionAdditive AT3G07990.tu4 2553374..2553412 score=-0.206813239741767
ExonExpressionAdditive AT3G07990.tu5 2553530..2553747 score=-0.0577720236464297
ExonExpressionAdditive AT3G07990.tu6 2553883..2553958 score=-0.284983087135516
ExonExpressionAdditive AT3G07990.tu8 2554333..2554369 score=-0.828740740340254
ExonExpressionAdditive AT3G07990.tu9 2554511..2554797 score=0.276107351018091
ExonExpressionAdditive AT3G08000.tu3 2555550..2555585 score=-1.91546762575853
ExonExpressionAdditive AT3G08010.tu2 2556611..2556647 score=0.124943088976596
ExonExpressionAdditive AT3G08010.tu4 2557161..2557381 score=0.186499766698703
ExonExpressionAdditive AT3G08020.tu1 2557527..2557887 score=0.362611046675254
ExonExpressionAdditive AT3G08020.tu10 2560847..2560955 score=-0.274025100840181
ExonExpressionAdditive AT3G08020.tu11 2561101..2561410 score=-0.219311948612134
ExonExpressionAdditive AT3G08020.tu2 2558033..2558459 score=0.101606444857862
ExonExpressionAdditive AT3G08020.tu3 2558635..2559091 score=-0.357194632201845
ExonExpressionAdditive AT3G08020.tu5 2559775..2559816 score=-0.0993056962421562
ExonExpressionAdditive AT3G08020.tu8 2560408..2560444 score=0.297596414651543
ExonExpressionAdditive AT3G08030.tu1 2564032..2564069 score=1.26440456809994
ExonExpressionAdditive AT3G08030.tu2 2564212..2564246 score=1.01191440807806
ExonExpressionAdditive AT3G08040.tu1 2566304..2566600 score=1.14662959113624
ExonExpressionAdditive AT3G08040.tu10 2568584..2568724 score=-1.30061542781023
ExonExpressionAdditive AT3G08040.tu11 2568949..2569199 score=0.532666621597271
ExonExpressionAdditive AT3G08040.tu12 2569381..2569453 score=0.394724210701647
ExonExpressionAdditive AT3G08040.tu2 2566750..2566822 score=-1.77539558250803
ExonExpressionAdditive AT3G08040.tu3 2566977..2567018 score=-0.299917605665197
ExonExpressionAdditive AT3G08040.tu4 2567181..2567253 score=-1.01549147610593
ExonExpressionAdditive AT3G08040.tu5 2567376..2567412 score=0.687763060136201
ExonExpressionAdditive AT3G08040.tu6 2567524..2567668 score=1.00535247081736
ExonExpressionAdditive AT3G08040.tu7 2567963..2568000 score=0.74941335894027
ExonExpressionAdditive AT3G08040.tu8 2568186..2568257 score=0.452181798901922
ExonExpressionAdditive AT3G08040.tu9 2568363..2568472 score=0.74882117743905
ExonExpressionAdditive AT3G08490.tu2 2574505..2574648 score=-0.674425231836534
ExonExpressionAdditive AT3G08505.tu1 2580130..2580273 score=0.379065079476951
ExonExpressionAdditive AT3G08505.tu8 2581832..2581872 score=0.208999509220018
ExonExpressionAdditive AT3G08510.tu11 2584589..2584732 score=-0.476656333695143
ExonExpressionAdditive AT3G08510.tu2 2582425..2582459 score=0.851842894910679
ExonExpressionAdditive AT3G08510.tu4 2582605..2582787 score=-0.244300043817314
ExonExpressionAdditive AT3G08510.tu5 2583044..2583080 score=0.320672702021096
ExonExpressionAdditive AT3G08510.tu7 2583544..2583580 score=0.0606157101069949
ExonExpressionAdditive AT3G08510.tu8 2583728..2583871 score=-0.000634076483663084
ExonExpressionAdditive AT3G08510.tu9 2584089..2584213 score=-0.495418218158876
ExonExpressionAdditive AT3G08530.tu1 2586820..2587317 score=0.217053365946095
ExonExpressionAdditive AT3G08530.tu10 2590726..2590937 score=-0.247510161058635
ExonExpressionAdditive AT3G08530.tu12 2591262..2591296 score=0.217514731947008
ExonExpressionAdditive AT3G08530.tu15 2591827..2591863 score=-0.373588129597025
ExonExpressionAdditive AT3G08530.tu20 2592954..2593029 score=0.522565449434489
ExonExpressionAdditive AT3G08530.tu27 2594454..2594490 score=-0.0133487701096572
ExonExpressionAdditive AT3G08530.tu29 2594816..2595000 score=0.422830398803069
ExonExpressionAdditive AT3G08530.tu30 2595394..2595501 score=0.85176310958128
ExonExpressionAdditive AT3G08530.tu4 2587903..2588011 score=0.0825205937085814
ExonExpressionAdditive AT3G08530.tu5 2588208..2588319 score=-0.61647210659393
ExonExpressionAdditive AT3G08530.tu6 2588458..2588563 score=-0.538932184095798
ExonExpressionAdditive AT3G08530.tu7 2589066..2590012 score=-0.0905260942793462
ExonExpressionAdditive AT3G08550.tu1 2596508..2596866 score=0.573972925896754
ExonExpressionAdditive AT3G08550.tu2 2597172..2597250 score=-0.0564493500814908
ExonExpressionAdditive AT3G08550.tu4 2597647..2597722 score=-0.746640013748493
ExonExpressionAdditive AT3G08550.tu5 2597908..2597944 score=-0.7340672140996
ExonExpressionAdditive AT3G08550.tu7 2598240..2598345 score=-0.692327924834395
ExonExpressionAdditive AT3G08550.tu8 2598655..2598735 score=-0.24269360925878
ExonExpressionAdditive AT3G08560.tu1 2600190..2600299 score=0.6977172297182
ExonExpressionAdditive AT3G08560.tu4 2601710..2601745 score=-0.273633539536359
ExonExpressionAdditive AT3G08570.tu3 2604144..2604222 score=-0.659941799978218
ExonExpressionAdditive AT3G08580.tu1 2605569..2605877 score=1.07351777912002
ExonExpressionAdditive AT3G08580.tu2 2606204..2606341 score=-1.42716913399948
ExonExpressionAdditive AT3G08580.tu5 2607699..2607769 score=-0.677079813134281
ExonExpressionAdditive AT3G08590.tu2 2608503..2608830 score=0.432338253372366
ExonExpressionAdditive AT3G08590.tu3 2609003..2609117 score=-0.00380275933855209
ExonExpressionAdditive AT3G08590.tu5 2609440..2609583 score=-0.646593137633244
ExonExpressionAdditive AT3G08590.tu6 2609990..2610282 score=-0.34318411856767
ExonExpressionAdditive AT3G08590.tu7 2610427..2610606 score=-0.100314673547391
ExonExpressionAdditive AT3G08590.tu8 2610746..2610966 score=-0.713485640535992
ExonExpressionAdditive AT3G08590.tu9 2611084..2611226 score=0.564754929451365
ExonExpressionAdditive AT3G08610.tu2 2616417..2616489 score=0.0540845678871117
ExonExpressionAdditive AT3G08610.tu3 2616674..2616745 score=0.779516378531561
ExonExpressionAdditive AT3G08620.tu1 2617775..2617966 score=0.852970476961674
ExonExpressionAdditive AT3G08620.tu2 2618110..2618146 score=0.219143351472684
ExonExpressionAdditive AT3G08620.tu3 2618643..2618678 score=0.00634174332092465
ExonExpressionAdditive AT3G08620.tu4 2619243..2619315 score=-0.387107138496170
ExonExpressionAdditive AT3G08620.tu5 2619460..2619533 score=-0.446439831480608
ExonExpressionAdditive AT3G08620.tu6 2619677..2619750 score=-0.639256942183225
ExonExpressionAdditive AT3G08650.tu2 2625639..2625673 score=-0.257107859296847
ExonExpressionAdditive AT3G08650.tu3 2625825..2625860 score=0.0293448115581796
ExonExpressionAdditive AT3G08650.tu4 2626044..2626271 score=-0.7459915076253
ExonExpressionAdditive AT3G08650.tu5 2626452..2626843 score=-0.114961144839907
ExonExpressionAdditive AT3G08650.tu7 2627289..2627364 score=0.10359174967895
ExonExpressionAdditive AT3G08650.tu8 2627403..2627437 score=0.357305312911022
ExonExpressionAdditive AT3G08670.tu1 2633732..2634099 score=-0.147958285590727
ExonExpressionAdditive AT3G08670.tu2 2634541..2634578 score=0.474393103182712
ExonExpressionAdditive AT3G08670.tu5 2636205..2636673 score=-0.165392888647939
ExonExpressionAdditive AT3G08680.tu2 2637650..2637764 score=0.230336198434608
ExonExpressionAdditive AT3G08680.tu3 2637873..2637905 score=-0.0241154523701467
ExonExpressionAdditive AT3G08690.tu3 2641930..2642001 score=0.290030698658436
ExonExpressionAdditive AT3G08690.tu4 2642139..2642170 score=-0.289111610727332
ExonExpressionAdditive AT3G08690.tu5 2642350..2642527 score=0.358665600290234
ExonExpressionAdditive AT3G08700.tu2 2643980..2644015 score=-0.537729331278514
ExonExpressionAdditive AT3G08700.tu3 2644196..2644233 score=0.129049221806465
ExonExpressionAdditive AT3G08710.tu2 2645193..2645267 score=0.0294542605227153
ExonExpressionAdditive AT3G08710.tu5 2645735..2645771 score=0.453135212438714
ExonExpressionAdditive AT3G08710.tu6 2645950..2646015 score=-1.59390763975896
ExonExpressionAdditive AT3G08720.tu2 2648568..2648901 score=0.408905524490555
ExonExpressionAdditive AT3G08720.tu4 2649275..2649424 score=-0.330301377543927
ExonExpressionAdditive AT3G08720.tu7 2650729..2650944 score=-0.310057861515876
ExonExpressionAdditive AT3G08730.tu3 2652246..2652430 score=0.922128810790799
ExonExpressionAdditive AT3G08740.tu2 2655037..2655073 score=-0.321404431870576
ExonExpressionAdditive AT3G08740.tu3 2655188..2655257 score=-0.69584167216559
ExonExpressionAdditive AT3G08740.tu5 2655571..2655639 score=0.282418954838245
ExonExpressionAdditive AT3G08740.tu6 2655862..2655893 score=-0.163009376355215
ExonExpressionAdditive AT3G08760.tu2 2659010..2659191 score=-0.111503012199705
ExonExpressionAdditive AT3G08760.tu4 2660764..2660872 score=-0.282967499833767
ExonExpressionAdditive AT3G08780.tu1 2666093..2666409 score=0.546614736128975
ExonExpressionAdditive AT3G08790.tu1 2667877..2667950 score=0.687444637552657
ExonExpressionAdditive AT3G08790.tu10 2670495..2670916 score=0.109522102466707
ExonExpressionAdditive AT3G08790.tu2 2668261..2668296 score=0.08368021443743
ExonExpressionAdditive AT3G08790.tu3 2668568..2668604 score=-0.208627081746972
ExonExpressionAdditive AT3G08790.tu4 2668795..2668831 score=-0.331212402404386
ExonExpressionAdditive AT3G08790.tu5 2668971..2669076 score=-0.571682193117741
ExonExpressionAdditive AT3G08790.tu7 2669370..2669440 score=-0.161966662363654
ExonExpressionAdditive AT3G08790.tu8 2669592..2669695 score=0.220107248404762
ExonExpressionAdditive AT3G08790.tu9 2669950..2670316 score=0.0501395837486549
ExonExpressionAdditive AT3G08800.tu1 2671205..2671736 score=-0.0475325478507862
ExonExpressionAdditive AT3G08800.tu2 2671922..2671958 score=0.373372100971631
ExonExpressionAdditive AT3G08800.tu3 2672097..2672278 score=-0.0245583091957589
ExonExpressionAdditive AT3G08800.tu4 2672502..2672611 score=0.535177890518474
ExonExpressionAdditive AT3G08800.tu5 2673008..2673115 score=-0.170342247966813
ExonExpressionAdditive AT3G08800.tu6 2673253..2673289 score=-0.440553363687885
ExonExpressionAdditive AT3G08800.tu7 2673406..2673864 score=-0.30210651811092
ExonExpressionAdditive AT3G08840.tu1 2679659..2679690 score=0.54987696535469
ExonExpressionAdditive AT3G08840.tu10 2682039..2682151 score=-0.180076383487010
ExonExpressionAdditive AT3G08840.tu11 2682427..2682462 score=0.100181162733800
ExonExpressionAdditive AT3G08840.tu12 2682641..2682818 score=-0.965893796266737
ExonExpressionAdditive AT3G08840.tu14 2683404..2683551 score=-0.419551633686313
ExonExpressionAdditive AT3G08840.tu15 2683838..2683873 score=-1.01069073380365
ExonExpressionAdditive AT3G08840.tu16 2684263..2684337 score=0.193070550736468
ExonExpressionAdditive AT3G08840.tu17 2684558..2684593 score=0.300522641152225
ExonExpressionAdditive AT3G08840.tu18 2684732..2684769 score=-0.219087685142401
ExonExpressionAdditive AT3G08840.tu19 2684957..2684995 score=-0.999430091427852
ExonExpressionAdditive AT3G08840.tu2 2679900..2679937 score=0.719650942857121
ExonExpressionAdditive AT3G08840.tu20 2685170..2685205 score=0.319450596374507
ExonExpressionAdditive AT3G08840.tu24 2685863..2686175 score=0.81394795710419
ExonExpressionAdditive AT3G08840.tu5 2680699..2680843 score=-0.384428135742647
ExonExpressionAdditive AT3G08840.tu7 2681198..2681264 score=0.404624924768532
ExonExpressionAdditive AT3G08840.tu8 2681442..2681481 score=0.351306147600217
ExonExpressionAdditive AT3G08840.tu9 2681611..2681648 score=-0.72465844587879
ExonExpressionAdditive AT3G08850.tu1 2686606..2687305 score=0.240926321545461
ExonExpressionAdditive AT3G08850.tu10 2690537..2690609 score=-0.639735070974891
ExonExpressionAdditive AT3G08850.tu11 2690757..2691042 score=-0.37590970926496
ExonExpressionAdditive AT3G08850.tu12 2691436..2691508 score=-0.833716624830416
ExonExpressionAdditive AT3G08850.tu16 2692286..2692357 score=-0.742802241056009
ExonExpressionAdditive AT3G08850.tu17 2692538..2692647 score=-0.201054259145454
ExonExpressionAdditive AT3G08850.tu19 2693508..2693584 score=-0.141725177576679
ExonExpressionAdditive AT3G08850.tu2 2687493..2687531 score=1.09336339442789
ExonExpressionAdditive AT3G08850.tu20 2693727..2693838 score=0.448437940610763
ExonExpressionAdditive AT3G08850.tu21 2693949..2693990 score=-0.816704269426643
ExonExpressionAdditive AT3G08850.tu23 2694636..2695289 score=0.137784487695663
ExonExpressionAdditive AT3G08850.tu4 2688035..2688070 score=0.225336248142681
ExonExpressionAdditive AT3G08850.tu5 2688213..2688323 score=0.0498412663955334
ExonExpressionAdditive AT3G08850.tu6 2688465..2688501 score=-1.27163212337055
ExonExpressionAdditive AT3G08850.tu7 2688843..2688916 score=0.433992019773175
ExonExpressionAdditive AT3G08850.tu8 2689103..2689294 score=0.930358263042116
ExonExpressionAdditive AT3G08850.tu9 2689488..2690022 score=0.368319620040552
ExonExpressionAdditive AT3G08860.tu1 2696568..2696780 score=-0.316600053682259
ExonExpressionAdditive AT3G08860.tu3 2697125..2697158 score=1.08817447155723
ExonExpressionAdditive AT3G08860.tu4 2697344..2697495 score=0.218648843104256
ExonExpressionAdditive AT3G08860.tu5 2697597..2697741 score=-0.331484471128355
ExonExpressionAdditive AT3G08860.tu6 2697889..2697924 score=0.0700464723373427
ExonExpressionAdditive AT3G08860.tu7 2698249..2698385 score=0.160855846689660
ExonExpressionAdditive AT3G08860.tu8 2698528..2698710 score=-0.549092171081953
ExonExpressionAdditive AT3G08860.tu9 2698860..2699123 score=0.184668464173464
ExonExpressionAdditive AT3G08890.tu2 2706721..2706758 score=-0.200494032546941
ExonExpressionAdditive AT3G08900.tu4 2709622..2709691 score=1.05781163227114
ExonExpressionAdditive AT3G08910.tu3 2711779..2711852 score=-0.192076765495706
ExonExpressionAdditive AT3G08930.tu2 2714015..2714063 score=-0.331229700502618
ExonExpressionAdditive AT3G08930.tu3 2714425..2714462 score=-0.0372419129015665
ExonExpressionAdditive AT3G08950.tu1 2727236..2727416 score=0.241673497900861
ExonExpressionAdditive AT3G08950.tu3 2727847..2727885 score=-0.464044633922688
ExonExpressionAdditive AT3G08950.tu4 2728386..2728523 score=-0.375066533207684
ExonExpressionAdditive AT3G08950.tu6 2728809..2728914 score=0.829369281645074
ExonExpressionAdditive AT3G08960.tu1 2731900..2732018 score=-0.284797068300354
ExonExpressionAdditive AT3G08960.tu10 2734656..2734984 score=0.0223908159155566
ExonExpressionAdditive AT3G08960.tu12 2735852..2735936 score=-0.150599759821788
ExonExpressionAdditive AT3G08960.tu13 2736073..2736112 score=0.479822855025276
ExonExpressionAdditive AT3G08960.tu15 2736437..2736512 score=-1.21228882666493
ExonExpressionAdditive AT3G08960.tu16 2736693..2736731 score=0.209137057089518
ExonExpressionAdditive AT3G08960.tu2 2732266..2732303 score=-0.454012700770326
ExonExpressionAdditive AT3G08960.tu3 2732447..2732587 score=0.17439831473405
ExonExpressionAdditive AT3G08960.tu4 2732716..2732749 score=-0.0445317188800751
ExonExpressionAdditive AT3G08960.tu5 2732897..2732971 score=0.665988565634645
ExonExpressionAdditive AT3G08960.tu6 2733155..2733231 score=0.108858791666546
ExonExpressionAdditive AT3G08960.tu7 2733550..2733628 score=0.091212862728049
ExonExpressionAdditive AT3G08960.tu8 2733803..2733947 score=0.590847683454623
ExonExpressionAdditive AT3G08960.tu9 2734096..2734205 score=0.391691344144580
ExonExpressionAdditive AT3G08970.tu3 2738063..2738100 score=-1.15586434614411
ExonExpressionAdditive AT3G08970.tu5 2738899..2739184 score=-1.01972471572591
ExonExpressionAdditive AT3G08970.tu6 2739504..2739760 score=1.11573835773704
ExonExpressionAdditive AT3G08970.tu7 2739970..2740430 score=-0.436078376336709
ExonExpressionAdditive AT3G08980.tu6 2742523..2742633 score=0.122935412570086
ExonExpressionAdditive AT3G08990.tu1 2743091..2743252 score=0.263000059991975
ExonExpressionAdditive AT3G08990.tu2 2743585..2743657 score=0.482611090043693
ExonExpressionAdditive AT3G08990.tu4 2744287..2744360 score=-0.0594754783919437
ExonExpressionAdditive AT3G08990.tu6 2744638..2744748 score=-0.24465907049995
ExonExpressionAdditive AT3G09000.tu1 2745708..2746028 score=0.770344904316183
ExonExpressionAdditive AT3G09000.tu2 2746208..2746284 score=0.38196056294531
ExonExpressionAdditive AT3G09000.tu3 2746638..2746674 score=-0.303382893263663
ExonExpressionAdditive AT3G09000.tu5 2748057..2748345 score=-0.511371946534402
ExonExpressionAdditive AT3G09010.tu1 2750021..2750325 score=0.48973719495863
ExonExpressionAdditive AT3G09010.tu3 2750808..2750917 score=-0.742627884411385
ExonExpressionAdditive AT3G09010.tu4 2751093..2751231 score=0.0702139237067767
ExonExpressionAdditive AT3G09010.tu5 2751482..2751517 score=0.0314332335065201
ExonExpressionAdditive AT3G09080.tu1 2776268..2776524 score=-0.132875964791011
ExonExpressionAdditive AT3G09080.tu10 2779085..2779158 score=-0.237163579517639
ExonExpressionAdditive AT3G09080.tu11 2779340..2779446 score=0.131006745801804
ExonExpressionAdditive AT3G09080.tu12 2779587..2779773 score=0.439303004242532
ExonExpressionAdditive AT3G09080.tu14 2780098..2780392 score=0.374731568048972
ExonExpressionAdditive AT3G09080.tu15 2780790..2780863 score=-1.19608501728225
ExonExpressionAdditive AT3G09080.tu16 2781453..2781564 score=-0.726765738952943
ExonExpressionAdditive AT3G09080.tu2 2776787..2776930 score=0.119940480952888
ExonExpressionAdditive AT3G09080.tu3 2777096..2777168 score=-0.265789631519547
ExonExpressionAdditive AT3G09080.tu4 2777353..2777499 score=-0.0291095584139867
ExonExpressionAdditive AT3G09080.tu5 2777682..2777977 score=-0.373672962302283
ExonExpressionAdditive AT3G09080.tu6 2778229..2778335 score=0.539295220637932
ExonExpressionAdditive AT3G09080.tu7 2778483..2778515 score=-0.730128176577679
ExonExpressionAdditive AT3G09080.tu8 2778698..2778766 score=1.13865331343656
ExonExpressionAdditive AT3G09090.tu1 2782764..2783162 score=1.10593705971606
ExonExpressionAdditive AT3G09090.tu10 2786680..2786748 score=0.0800093831187219
ExonExpressionAdditive AT3G09090.tu12 2787207..2787246 score=1.27874340370586
ExonExpressionAdditive AT3G09090.tu13 2787464..2787796 score=0.234615749050727
ExonExpressionAdditive AT3G09090.tu2 2783306..2783454 score=0.103643271298204
ExonExpressionAdditive AT3G09090.tu4 2783809..2784059 score=0.220700016658518
ExonExpressionAdditive AT3G09090.tu5 2784316..2784453 score=-0.906714155951798
ExonExpressionAdditive AT3G09090.tu6 2784818..2785035 score=-0.914764152891238
ExonExpressionAdditive AT3G09090.tu8 2785404..2786000 score=-0.409052266548175
ExonExpressionAdditive AT3G09090.tu9 2786425..2786532 score=-0.268793326835709
ExonExpressionAdditive AT3G09100.tu1 2788012..2788524 score=0.432266992551972
ExonExpressionAdditive AT3G09100.tu10 2791270..2791454 score=0.225011074772417
ExonExpressionAdditive AT3G09100.tu12 2791818..2791853 score=1.22476601537764
ExonExpressionAdditive AT3G09100.tu14 2792181..2792291 score=-0.127889853282948
ExonExpressionAdditive AT3G09100.tu16 2792811..2792918 score=-0.0572114897336534
ExonExpressionAdditive AT3G09100.tu17 2793298..2793445 score=0.402933209249495
ExonExpressionAdditive AT3G09100.tu2 2788759..2788835 score=-0.206924742485301
ExonExpressionAdditive AT3G09100.tu3 2789026..2789097 score=-0.204476733937877
ExonExpressionAdditive AT3G09100.tu4 2789280..2789351 score=-1.02827978041541
ExonExpressionAdditive AT3G09100.tu5 2789470..2789536 score=0.199296579643241
ExonExpressionAdditive AT3G09100.tu6 2790112..2790146 score=-0.482546136044136
ExonExpressionAdditive AT3G09100.tu7 2790366..2790403 score=-0.4889245412455
ExonExpressionAdditive AT3G09100.tu9 2790748..2790852 score=-0.733861661752078
ExonExpressionAdditive AT3G09110.tu1 2794246..2794468 score=0.0260915078263245
ExonExpressionAdditive AT3G09140.tu1 2800929..2801175 score=-0.185728880994491
ExonExpressionAdditive AT3G09150.tu10 2804850..2804888 score=0.258810987069086
ExonExpressionAdditive AT3G09150.tu3 2803681..2803820 score=0.85269202026453
ExonExpressionAdditive AT3G09150.tu6 2804101..2804166 score=-0.00909848809806981
ExonExpressionAdditive AT3G09150.tu7 2804271..2804340 score=-0.0564353217657373
ExonExpressionAdditive AT3G09150.tu8 2804486..2804524 score=-0.0561611014052262
ExonExpressionAdditive AT3G09150.tu9 2804670..2804706 score=0.0399443707775669
ExonExpressionAdditive AT3G09180.tu2 2819687..2819759 score=-1.01527932131119
ExonExpressionAdditive AT3G09180.tu7 2820966..2821352 score=0.138275658932642
ExonExpressionAdditive AT3G09210.tu1 2825371..2825476 score=0.634059843214094
ExonExpressionAdditive AT3G09220.tu1 2827285..2827540 score=0.079675721979833
ExonExpressionAdditive AT3G09220.tu3 2828848..2828920 score=0.293879922129148
ExonExpressionAdditive AT3G09220.tu4 2829297..2829476 score=0.295890490634484
ExonExpressionAdditive AT3G09220.tu5 2829858..2829971 score=-0.253560391772012
ExonExpressionAdditive AT3G09220.tu6 2830396..2830536 score=-0.970625480938504
ExonExpressionAdditive AT3G09240.tu1 2835690..2835836 score=0.433303287399528
ExonExpressionAdditive AT3G09240.tu3 2836213..2836314 score=0.53789547217981
ExonExpressionAdditive AT3G09240.tu4 2836432..2836575 score=-0.141852976024791
ExonExpressionAdditive AT3G09240.tu6 2836904..2836938 score=-1.27622981270327
ExonExpressionAdditive AT3G09240.tu7 2837083..2837156 score=-0.110315359442699
ExonExpressionAdditive AT3G09240.tu8 2837374..2837411 score=-0.543727466943397
ExonExpressionAdditive AT3G09240.tu9 2837770..2837842 score=-0.019122374986836
ExonExpressionAdditive AT3G09250.tu2 2839496..2839601 score=0.584661039311105
ExonExpressionAdditive AT3G09260.tu1 2840601..2840856 score=-0.264162286658445
ExonExpressionAdditive AT3G09260.tu13 2843576..2843693 score=1.4603918874346
ExonExpressionAdditive AT3G09260.tu2 2840973..2841047 score=-0.410974826185773
ExonExpressionAdditive AT3G09260.tu5 2841517..2841619 score=-0.638570506986486
ExonExpressionAdditive AT3G09260.tu6 2841832..2841868 score=-0.293848591107444
ExonExpressionAdditive AT3G09260.tu7 2842010..2842150 score=0.458739698315066
ExonExpressionAdditive AT3G09300.tu10 2860223..2860258 score=-0.985785981468981
ExonExpressionAdditive AT3G09300.tu3 2858650..2858724 score=-0.314244018279370
ExonExpressionAdditive AT3G09300.tu6 2859228..2859293 score=0.80333739086789
ExonExpressionAdditive AT3G09300.tu7 2859507..2859581 score=0.0574068169290409
ExonExpressionAdditive AT3G09300.tu8 2859762..2859794 score=-0.341060271922434
ExonExpressionAdditive AT3G09300.tu9 2859969..2860079 score=0.289574088146623
ExonExpressionAdditive AT3G09320.tu2 2862366..2862401 score=0.618630656144035
ExonExpressionAdditive AT3G09320.tu3 2862610..2862644 score=0.678357181856117
ExonExpressionAdditive AT3G09320.tu5 2862950..2862989 score=-0.401070916551069
ExonExpressionAdditive AT3G09320.tu6 2863139..2863175 score=1.03363222094343
ExonExpressionAdditive AT3G09350.tu3 2871686..2871794 score=-0.292856703444363
ExonExpressionAdditive AT3G09350.tu5 2872099..2872285 score=-0.1848167595568
ExonExpressionAdditive AT3G09350.tu6 2872435..2872508 score=0.416670992765861
ExonExpressionAdditive AT3G09360.tu1 2873445..2873517 score=-1.23534183048250
ExonExpressionAdditive AT3G09360.tu12 2876396..2876502 score=-1.26964555701821
ExonExpressionAdditive AT3G09360.tu13 2876708..2876784 score=-0.00304106217537544
ExonExpressionAdditive AT3G09360.tu15 2877064..2877101 score=-0.160100882318305
ExonExpressionAdditive AT3G09360.tu17 2877496..2877602 score=0.508041180981303
ExonExpressionAdditive AT3G09360.tu2 2873694..2873805 score=0.696159829593567
ExonExpressionAdditive AT3G09360.tu20 2878204..2878489 score=0.655609648670363
ExonExpressionAdditive AT3G09360.tu9 2875719..2875754 score=-0.634884107861151
ExonExpressionAdditive AT3G09370.tu3 2879924..2880033 score=0.0864318843723409
ExonExpressionAdditive AT3G09370.tu6 2880662..2880703 score=-0.136495130396064
ExonExpressionAdditive AT3G09370.tu7 2880883..2880918 score=1.13150603454862
ExonExpressionAdditive AT3G09390.tu2 2890133..2890164 score=0.565072879280876
ExonExpressionAdditive AT3G09400.tu2 2891452..2891672 score=-0.364640259918478
ExonExpressionAdditive AT3G09410.tu10 2896906..2896937 score=0.72230321718528
ExonExpressionAdditive AT3G09410.tu12 2897233..2897339 score=0.160245979148403
ExonExpressionAdditive AT3G09410.tu2 2895237..2895312 score=-0.68897101817127
ExonExpressionAdditive AT3G09410.tu7 2896255..2896328 score=0.399692306596389
ExonExpressionAdditive AT3G09430.tu4 2902478..2902553 score=0.0330832558797246
ExonExpressionAdditive AT3G09440.tu2 2905491..2905644 score=0.124070208617314
ExonExpressionAdditive AT3G09450.tu2 2908163..2908275 score=-0.28057635441651
ExonExpressionAdditive AT3G09470.tu1 2910397..2910714 score=1.53295228720584
ExonExpressionAdditive AT3G09470.tu10 2913790..2913826 score=-0.120403897729399
ExonExpressionAdditive AT3G09470.tu11 2913969..2914084 score=-0.0108961442266449
ExonExpressionAdditive AT3G09470.tu12 2914269..2914487 score=-0.559493319656469
ExonExpressionAdditive AT3G09470.tu3 2911747..2911819 score=-0.70444214861435
ExonExpressionAdditive AT3G09470.tu4 2911968..2912037 score=-0.486735019313596
ExonExpressionAdditive AT3G09470.tu5 2912367..2912440 score=-0.404338336900228
ExonExpressionAdditive AT3G09470.tu6 2912581..2912621 score=-0.608125771799358
ExonExpressionAdditive AT3G09470.tu7 2912994..2913139 score=-0.353615824326413
ExonExpressionAdditive AT3G09500.tu1 2916972..2917013 score=-0.307535520256387
ExonExpressionAdditive AT3G09500.tu2 2917149..2917187 score=0.72872561053236
ExonExpressionAdditive AT3G09500.tu3 2917550..2917651 score=0.195683128119639
ExonExpressionAdditive AT3G09540.tu3 2929616..2929727 score=0.0915671270448694
ExonExpressionAdditive AT3G09540.tu5 2930911..2931207 score=-0.951316515437203
ExonExpressionAdditive AT3G09550.tu1 2932466..2932749 score=-0.658763316426654
ExonExpressionAdditive AT3G09550.tu2 2932892..2933264 score=-0.0644733652793348
ExonExpressionAdditive AT3G09560.tu1 2934720..2934939 score=-0.241122949688166
ExonExpressionAdditive AT3G09560.tu12 2939114..2939423 score=-0.79442798191534
ExonExpressionAdditive AT3G09560.tu3 2935333..2935370 score=0.259283357338285
ExonExpressionAdditive AT3G09560.tu6 2935908..2935945 score=0.224197085601569
ExonExpressionAdditive AT3G09560.tu7 2936186..2936218 score=-0.444023438320607
ExonExpressionAdditive AT3G09560.tu8 2936363..2936397 score=-1.01541905154979
ExonExpressionAdditive AT3G09560.tu9 2936630..2937092 score=0.49590171635359
ExonExpressionAdditive AT3G09600.tu1 2946431..2946615 score=-1.31179321342294
ExonExpressionAdditive AT3G09600.tu4 2947294..2947365 score=1.11049396413871
ExonExpressionAdditive AT3G09600.tu5 2947538..2947605 score=-0.379986863585592
ExonExpressionAdditive AT3G09600.tu9 2948171..2948240 score=0.61850753151969
ExonExpressionAdditive AT3G09640.tu10 2957711..2957778 score=0.414654171495319
ExonExpressionAdditive AT3G09640.tu12 2958140..2958288 score=0.203200694205089
ExonExpressionAdditive AT3G09640.tu4 2956322..2956395 score=0.489449413412789
ExonExpressionAdditive AT3G09640.tu5 2956545..2956655 score=-0.0767370719890113
ExonExpressionAdditive AT3G09640.tu6 2957052..2957090 score=-0.085655436495264
ExonExpressionAdditive AT3G09640.tu8 2957386..2957423 score=0.191515449841651
ExonExpressionAdditive AT3G09640.tu9 2957565..2957600 score=-1.34337415299399
ExonExpressionAdditive AT3G09660.tu10 2964068..2964104 score=0.42153827554867
ExonExpressionAdditive AT3G09660.tu11 2964250..2964433 score=-0.399578660957232
ExonExpressionAdditive AT3G09660.tu12 2964827..2964936 score=-0.54329333305804
ExonExpressionAdditive AT3G09660.tu13 2965091..2965239 score=0.706202103248095
ExonExpressionAdditive AT3G09660.tu14 2965379..2965420 score=0.723037633249598
ExonExpressionAdditive AT3G09660.tu15 2965587..2965623 score=-0.346924458300486
ExonExpressionAdditive AT3G09660.tu16 2966001..2966135 score=0.52906077477363
ExonExpressionAdditive AT3G09660.tu2 2961525..2961559 score=-0.0511386837203206
ExonExpressionAdditive AT3G09660.tu3 2961701..2961735 score=0.399631409651882
ExonExpressionAdditive AT3G09660.tu4 2962103..2962214 score=-0.650493592177321
ExonExpressionAdditive AT3G09660.tu5 2962354..2962426 score=-0.317528777427674
ExonExpressionAdditive AT3G09660.tu6 2962824..2962901 score=0.28486388489595
ExonExpressionAdditive AT3G09660.tu8 2963267..2963306 score=-0.61440201447086
ExonExpressionAdditive AT3G09660.tu9 2963807..2963920 score=-0.0669138516351415
ExonExpressionAdditive AT3G09670.tu1 2966380..2966469 score=-0.372457413879725
ExonExpressionAdditive AT3G09680.tu3 2969659..2969769 score=-0.506018414895257
ExonExpressionAdditive AT3G09680.tu4 2970327..2970362 score=0.783930880372451
ExonExpressionAdditive AT3G09690.tu3 2972326..2972646 score=0.199922223016119
ExonExpressionAdditive AT3G09690.tu4 2973042..2973184 score=-0.185847358713114
ExonExpressionAdditive AT3G09690.tu5 2973331..2973509 score=-0.00178742377969225
ExonExpressionAdditive AT3G09690.tu6 2973691..2973870 score=0.260674112263176
ExonExpressionAdditive AT3G09690.tu7 2974015..2974164 score=0.362544842655742
ExonExpressionAdditive AT3G09700.tu3 2976157..2976234 score=-0.161227218365834
ExonExpressionAdditive AT3G09710.tu2 2977707..2977781 score=0.131677068632963
ExonExpressionAdditive AT3G09710.tu4 2978459..2978703 score=-0.108425108018842
ExonExpressionAdditive AT3G09720.tu1 2980250..2980685 score=0.329833421631956
ExonExpressionAdditive AT3G09720.tu10 2982777..2982851 score=-0.544170487894357
ExonExpressionAdditive AT3G09720.tu11 2983005..2983041 score=-0.493071472441232
ExonExpressionAdditive AT3G09720.tu2 2980823..2980927 score=-0.278232878831660
ExonExpressionAdditive AT3G09720.tu3 2981107..2981181 score=0.918265855913048
ExonExpressionAdditive AT3G09720.tu4 2981283..2981322 score=-0.301197018300369
ExonExpressionAdditive AT3G09720.tu5 2981500..2981646 score=0.0119537027879314
ExonExpressionAdditive AT3G09720.tu6 2981758..2981948 score=-0.550692465301774
ExonExpressionAdditive AT3G09720.tu7 2982092..2982132 score=0.771832492260511
ExonExpressionAdditive AT3G09720.tu8 2982301..2982371 score=-0.770483019017148
ExonExpressionAdditive AT3G09720.tu9 2982596..2982632 score=-0.0401763110094651
ExonExpressionAdditive AT3G09730.tu3 2985725..2985907 score=0.398071099370471
ExonExpressionAdditive AT3G09730.tu4 2986133..2986240 score=-0.250422568566114
ExonExpressionAdditive AT3G09735.tu2 2987857..2987892 score=0.154050211009546
ExonExpressionAdditive AT3G09740.tu1 2989497..2989731 score=-0.113366465673673
ExonExpressionAdditive AT3G09740.tu2 2990030..2990103 score=0.856711297653122
ExonExpressionAdditive AT3G09740.tu3 2990278..2990380 score=0.177678721931313
ExonExpressionAdditive AT3G09740.tu4 2990589..2990624 score=1.02663725005743
ExonExpressionAdditive AT3G09740.tu8 2991196..2991235 score=-0.359592577642741
ExonExpressionAdditive AT3G09760.tu1 2992849..2993136 score=-0.0481846195258861
ExonExpressionAdditive AT3G09760.tu3 2993464..2993501 score=1.25035636061359
ExonExpressionAdditive AT3G09760.tu5 2993782..2994003 score=-0.435363378345653
ExonExpressionAdditive AT3G09760.tu6 2994232..2994311 score=0.55686525726808
ExonExpressionAdditive AT3G09760.tu8 2995386..2995603 score=0.0549243785628678
ExonExpressionAdditive AT3G09770.tu2 2996307..2996484 score=0.089847382235855
ExonExpressionAdditive AT3G09800.tu1 3006711..3006751 score=-0.289929933705047
ExonExpressionAdditive AT3G09800.tu2 3006970..3007006 score=-0.366861918521963
ExonExpressionAdditive AT3G09800.tu5 3007361..3007396 score=0.755544273464845
ExonExpressionAdditive AT3G09800.tu6 3007635..3007670 score=-1.17920489716931
ExonExpressionAdditive AT3G09800.tu8 3008382..3008418 score=-0.196046918603970
ExonExpressionAdditive AT3G09810.tu1 3008689..3008903 score=0.36201568318221
ExonExpressionAdditive AT3G09810.tu2 3009185..3009286 score=-1.05453014547620
ExonExpressionAdditive AT3G09810.tu3 3009600..3009633 score=-1.32526683560322
ExonExpressionAdditive AT3G09810.tu4 3009857..3009893 score=-0.187311612592395
ExonExpressionAdditive AT3G09820.tu12 3013849..3013885 score=0.533009775819812
ExonExpressionAdditive AT3G09820.tu13 3013998..3014106 score=-0.180472436360318
ExonExpressionAdditive AT3G09820.tu8 3013130..3013165 score=0.259661761020204
ExonExpressionAdditive AT3G09830.tu2 3016579..3016685 score=0.251999593418045
ExonExpressionAdditive AT3G09830.tu5 3017658..3017881 score=-0.222900395166032
ExonExpressionAdditive AT3G09830.tu6 3018020..3018093 score=-0.621900552854764
ExonExpressionAdditive AT3G09840.tu1 3019396..3019471 score=-0.760922447427023
ExonExpressionAdditive AT3G09840.tu2 3019729..3019800 score=-0.298728837865199
ExonExpressionAdditive AT3G09840.tu3 3020124..3020161 score=-0.238413401387815
ExonExpressionAdditive AT3G09840.tu4 3020527..3021173 score=-0.285850089185479
ExonExpressionAdditive AT3G09840.tu5 3021352..3021499 score=0.209226922654486
ExonExpressionAdditive AT3G09840.tu8 3022557..3023001 score=0.663526367765475
ExonExpressionAdditive AT3G09880.tu2 3031651..3032170 score=0.251522086917478
ExonExpressionAdditive AT3G09890.tu2 3033383..3033417 score=0.575702779815104
ExonExpressionAdditive AT3G09890.tu5 3033918..3033963 score=-0.135011809772070
ExonExpressionAdditive AT3G09910.tu1 3036727..3036872 score=0.411195774907053
ExonExpressionAdditive AT3G09910.tu2 3037061..3037137 score=-0.439041697265182
ExonExpressionAdditive AT3G09910.tu3 3037279..3037317 score=0.526800269040035
ExonExpressionAdditive AT3G09910.tu6 3038093..3038357 score=0.361290396493245
ExonExpressionAdditive AT3G09920.tu1 3040332..3040697 score=-0.431452363039531
ExonExpressionAdditive AT3G09920.tu2 3040878..3040986 score=-0.45568232457174
ExonExpressionAdditive AT3G09920.tu3 3041127..3041236 score=0.782988414014825
ExonExpressionAdditive AT3G09920.tu4 3041418..3041489 score=-0.79178220283481
ExonExpressionAdditive AT3G09920.tu5 3041748..3041786 score=-0.118875923768609
ExonExpressionAdditive AT3G09920.tu6 3041969..3042081 score=0.258441827565971
ExonExpressionAdditive AT3G09920.tu7 3042254..3042357 score=0.392690088974898
ExonExpressionAdditive AT3G09930.tu2 3053534..3053641 score=0.143901481659946
ExonExpressionAdditive AT3G09940.tu2 3056942..3057013 score=-0.169928440239087
ExonExpressionAdditive AT3G09940.tu3 3057161..3057378 score=0.89260258863843
ExonExpressionAdditive AT3G09940.tu4 3057553..3057666 score=-0.468390912038069
ExonExpressionAdditive AT3G09940.tu8 3058498..3058537 score=1.63181270058203
ExonExpressionAdditive AT3G09960.tu4 3063317..3063503 score=-0.275646029549369
ExonExpressionAdditive AT3G09990.tu1 3072688..3072724 score=-0.474356554986892
ExonExpressionAdditive AT3G09990.tu2 3072887..3073102 score=0.567651069635722
ExonExpressionAdditive AT3G09990.tu3 3073218..3073323 score=-0.220459925338646
ExonExpressionAdditive AT3G09990.tu4 3073753..3073898 score=-0.353582650294899
ExonExpressionAdditive AT3G09990.tu5 3074044..3074119 score=0.330204268777547
ExonExpressionAdditive AT3G09990.tu6 3074456..3074496 score=-0.65437961222387
ExonExpressionAdditive AT3G09990.tu7 3074703..3074773 score=0.360648539264576
ExonExpressionAdditive AT3G09990.tu8 3074929..3075002 score=0.510245010390926
ExonExpressionAdditive AT3G10010.tu1 3081845..3082103 score=-0.302644846413094
ExonExpressionAdditive AT3G10010.tu14 3084989..3085669 score=0.359178510312278
ExonExpressionAdditive AT3G10010.tu15 3085822..3085862 score=0.246385432804885
ExonExpressionAdditive AT3G10010.tu16 3086038..3086218 score=-0.815099551907953
ExonExpressionAdditive AT3G10010.tu18 3087607..3087758 score=-0.180583429807702
ExonExpressionAdditive AT3G10010.tu19 3088082..3088150 score=0.253953737680199
ExonExpressionAdditive AT3G10010.tu3 3082471..3082539 score=-0.326513888173234
ExonExpressionAdditive AT3G10010.tu4 3082670..3082704 score=1.03425904229385
ExonExpressionAdditive AT3G10010.tu5 3082844..3082924 score=0.280383250193653
ExonExpressionAdditive AT3G10010.tu8 3083385..3083783 score=-0.416663420605529
ExonExpressionAdditive AT3G10030.tu1 3092086..3092370 score=0.402678031483081
ExonExpressionAdditive AT3G10030.tu3 3092736..3092805 score=0.464637869356089
ExonExpressionAdditive AT3G10030.tu4 3092921..3093106 score=-0.0625526533026772
ExonExpressionAdditive AT3G10030.tu7 3093801..3093872 score=-0.0696086686415328
ExonExpressionAdditive AT3G10050.tu1 3098958..3099286 score=-0.219620950224484
ExonExpressionAdditive AT3G10050.tu2 3099424..3099494 score=0.701054322052027
ExonExpressionAdditive AT3G10050.tu5 3100029..3100214 score=-0.370211034257183
ExonExpressionAdditive AT3G10050.tu6 3100363..3100513 score=0.00514468957614186
ExonExpressionAdditive AT3G10050.tu7 3100726..3100939 score=-0.329036918070674
ExonExpressionAdditive AT3G10050.tu8 3101087..3101200 score=0.366390244143848
ExonExpressionAdditive AT3G10060.tu4 3102832..3102867 score=-0.178578332207846
ExonExpressionAdditive AT3G10060.tu7 3103336..3103372 score=0.277431866544311
ExonExpressionAdditive AT3G10060.tu8 3103512..3103549 score=0.550239391458726
ExonExpressionAdditive AT3G10070.tu1 3104027..3104318 score=0.499765190382943
ExonExpressionAdditive AT3G10070.tu4 3104757..3104791 score=0.445064259050411
ExonExpressionAdditive AT3G10070.tu5 3104940..3104981 score=-0.199614112762163
ExonExpressionAdditive AT3G10070.tu7 3106046..3106117 score=-0.125223091716391
ExonExpressionAdditive AT3G10130.tu1 3131047..3131184 score=1.34498667486557
ExonExpressionAdditive AT3G10130.tu2 3131329..3131366 score=1.36595234820365
ExonExpressionAdditive AT3G10130.tu3 3131715..3131823 score=-1.83795267102922
ExonExpressionAdditive AT3G10130.tu4 3132224..3132263 score=-0.733413756684544
ExonExpressionAdditive AT3G10130.tu6 3132624..3132658 score=-0.602865030844295
ExonExpressionAdditive AT3G10130.tu8 3133004..3133073 score=0.599001573488125
ExonExpressionAdditive AT3G10140.tu3 3135396..3135580 score=-0.171281734844467
ExonExpressionAdditive AT3G10140.tu6 3136289..3136392 score=-0.185992236236078
ExonExpressionAdditive AT3G10140.tu7 3136581..3136618 score=-0.384462462774221
ExonExpressionAdditive AT3G10150.tu1 3137412..3137676 score=-0.672663573857608
ExonExpressionAdditive AT3G10150.tu2 3137824..3137963 score=0.142204191917945
ExonExpressionAdditive AT3G10150.tu4 3138850..3139005 score=-0.0593785520869646
ExonExpressionAdditive AT3G10160.tu1 3139437..3139610 score=-0.685548149130884
ExonExpressionAdditive AT3G10160.tu10 3141898..3141935 score=-0.0611821427367984
ExonExpressionAdditive AT3G10160.tu11 3142081..3142115 score=-0.420509058947364
ExonExpressionAdditive AT3G10160.tu13 3142636..3142690 score=-0.326463254570024
ExonExpressionAdditive AT3G10160.tu2 3139827..3139979 score=0.597567919390148
ExonExpressionAdditive AT3G10160.tu3 3140087..3140196 score=0.347810679767874
ExonExpressionAdditive AT3G10160.tu5 3140553..3140804 score=-0.462936442308078
ExonExpressionAdditive AT3G10160.tu6 3140982..3141055 score=0.480969552775252
ExonExpressionAdditive AT3G10160.tu7 3141427..3141458 score=0.0292504195458288
ExonExpressionAdditive AT3G10180.tu10 3148923..3149026 score=-0.416632595981439
ExonExpressionAdditive AT3G10180.tu11 3149281..3149318 score=0.430925409240223
ExonExpressionAdditive AT3G10180.tu13 3149687..3149725 score=0.890507671483801
ExonExpressionAdditive AT3G10180.tu14 3149903..3149974 score=-0.673623518956839
ExonExpressionAdditive AT3G10180.tu16 3150698..3150730 score=1.33542507983116
ExonExpressionAdditive AT3G10180.tu17 3150950..3150986 score=-0.94519198610461
ExonExpressionAdditive AT3G10180.tu19 3151406..3151479 score=-0.183643129413804
ExonExpressionAdditive AT3G10180.tu21 3151977..3152053 score=0.454242597174538
ExonExpressionAdditive AT3G10180.tu23 3152383..3152416 score=0.152352000978925
ExonExpressionAdditive AT3G10180.tu24 3152561..3152598 score=0.529074891238281
ExonExpressionAdditive AT3G10180.tu25 3152829..3152868 score=-0.477824585571945
ExonExpressionAdditive AT3G10180.tu26 3153010..3153120 score=-0.838817955157003
ExonExpressionAdditive AT3G10180.tu3 3146430..3146612 score=-0.324384178293679
ExonExpressionAdditive AT3G10180.tu31 3154098..3154134 score=-0.594177128475083
ExonExpressionAdditive AT3G10180.tu32 3154336..3154403 score=-0.522770478609972
ExonExpressionAdditive AT3G10180.tu33 3154576..3154611 score=0.955398227584099
ExonExpressionAdditive AT3G10180.tu4 3146995..3147110 score=0.494703334449221
ExonExpressionAdditive AT3G10180.tu6 3147618..3147654 score=0.489002598454524
ExonExpressionAdditive AT3G10180.tu7 3147995..3148112 score=-0.612009389288331
ExonExpressionAdditive AT3G10200.tu1 3157611..3157718 score=-0.439549801491018
ExonExpressionAdditive AT3G10200.tu2 3158021..3158280 score=0.89989067962073
ExonExpressionAdditive AT3G10200.tu3 3158463..3158682 score=-0.187521661330896
ExonExpressionAdditive AT3G10200.tu4 3159046..3159155 score=0.400712690051659
ExonExpressionAdditive AT3G10200.tu5 3159262..3159482 score=-0.697902824552014
ExonExpressionAdditive AT3G10200.tu6 3159619..3159692 score=0.0526811067386344
ExonExpressionAdditive AT3G10200.tu7 3159869..3160008 score=0.474306642817194
ExonExpressionAdditive AT3G10220.tu1 3161762..3161833 score=-0.179726604791207
ExonExpressionAdditive AT3G10220.tu2 3161975..3162047 score=0.555648732118859
ExonExpressionAdditive AT3G10220.tu3 3162184..3162282 score=0.502352312237021
ExonExpressionAdditive AT3G10220.tu4 3162567..3162604 score=-0.532033207215371
ExonExpressionAdditive AT3G10220.tu7 3163180..3163254 score=-0.0586213166782965
ExonExpressionAdditive AT3G10220.tu9 3163983..3164023 score=-0.327454978201925
ExonExpressionAdditive AT3G10230.tu2 3165799..3165951 score=0.586978557870513
ExonExpressionAdditive AT3G10230.tu3 3165990..3166026 score=-0.83204401536893
ExonExpressionAdditive AT3G10250.tu1 3167980..3168217 score=0.0352581593271821
ExonExpressionAdditive AT3G10250.tu3 3168624..3168658 score=0.185553348122746
ExonExpressionAdditive AT3G10250.tu5 3169696..3169773 score=0.366319422482143
ExonExpressionAdditive AT3G10250.tu6 3170168..3170233 score=0.00832547780012169
ExonExpressionAdditive AT3G10260.tu3 3171856..3171969 score=0.356234290938175
ExonExpressionAdditive AT3G10260.tu4 3172090..3172200 score=0.766240291143467
ExonExpressionAdditive AT3G10260.tu5 3172378..3172485 score=-0.758310238314685
ExonExpressionAdditive AT3G10270.tu1 3173594..3173851 score=0.0988826591456437
ExonExpressionAdditive AT3G10270.tu10 3175760..3175795 score=1.16609322049761
ExonExpressionAdditive AT3G10270.tu11 3176265..3176341 score=-0.249532496129881
ExonExpressionAdditive AT3G10270.tu12 3176657..3176698 score=0.382702465087912
ExonExpressionAdditive AT3G10270.tu14 3177309..3177346 score=-0.374416525045982
ExonExpressionAdditive AT3G10270.tu15 3177495..3177600 score=-0.256705656176117
ExonExpressionAdditive AT3G10270.tu16 3177966..3178045 score=-0.112131955114949
ExonExpressionAdditive AT3G10270.tu18 3178639..3178709 score=0.144392043139508
ExonExpressionAdditive AT3G10270.tu2 3173992..3174062 score=-0.66037410708288
ExonExpressionAdditive AT3G10270.tu8 3175166..3175243 score=0.167410454859957
ExonExpressionAdditive AT3G10270.tu9 3175503..3175539 score=0.213127276587098
ExonExpressionAdditive AT3G10290.tu1 3183444..3183518 score=-0.072429881412612
ExonExpressionAdditive AT3G10290.tu2 3183852..3183892 score=-1.03010682248609
ExonExpressionAdditive AT3G10290.tu3 3184193..3184230 score=-0.400825038671579
ExonExpressionAdditive AT3G10300.tu10 3188068..3188108 score=0.358456224150037
ExonExpressionAdditive AT3G10300.tu5 3187618..3187651 score=2.00537648413655
ExonExpressionAdditive AT3G10310.tu10 3192599..3192674 score=0.0983707468968328
ExonExpressionAdditive AT3G10310.tu11 3192854..3192889 score=-0.599938592655181
ExonExpressionAdditive AT3G10310.tu13 3193341..3193447 score=0.276513992696136
ExonExpressionAdditive AT3G10310.tu14 3193610..3193793 score=-1.31543692578544
ExonExpressionAdditive AT3G10310.tu15 3193900..3194014 score=0.491924198308694
ExonExpressionAdditive AT3G10310.tu16 3194167..3194642 score=0.568533611097632
ExonExpressionAdditive AT3G10310.tu17 3194813..3194962 score=-0.466116006130853
ExonExpressionAdditive AT3G10310.tu2 3190335..3190443 score=0.385978325529694
ExonExpressionAdditive AT3G10310.tu3 3190588..3190658 score=0.399784659662968
ExonExpressionAdditive AT3G10310.tu4 3190810..3190993 score=0.117984012636609
ExonExpressionAdditive AT3G10310.tu5 3191178..3191212 score=-0.62460721589137
ExonExpressionAdditive AT3G10310.tu9 3192412..3192447 score=0.0307027213799476
ExonExpressionAdditive AT3G10330.tu3 3200753..3200864 score=-0.651432482877225
ExonExpressionAdditive AT3G10330.tu4 3200965..3201077 score=0.306763210435561
ExonExpressionAdditive AT3G10330.tu5 3201186..3201220 score=-0.435179733621735
ExonExpressionAdditive AT3G10330.tu6 3201369..3201404 score=0.622235524234755
ExonExpressionAdditive AT3G10330.tu7 3201513..3201758 score=-0.266285881226117
ExonExpressionAdditive AT3G10340.tu1 3204115..3204584 score=-0.155399134693323
ExonExpressionAdditive AT3G10350.tu1 3208296..3208483 score=-0.323815922906417
ExonExpressionAdditive AT3G10350.tu2 3208607..3208785 score=0.0897653537055917
ExonExpressionAdditive AT3G10350.tu4 3209064..3209102 score=0.298786231721932
ExonExpressionAdditive AT3G10350.tu9 3210016..3210056 score=0.395982388969336
ExonExpressionAdditive AT3G10360.tu10 3214548..3215120 score=0.0361723275236973
ExonExpressionAdditive AT3G10360.tu2 3211414..3211554 score=0.158799893194857
ExonExpressionAdditive AT3G10360.tu3 3211735..3211807 score=-0.531136987361885
ExonExpressionAdditive AT3G10360.tu4 3211952..3212030 score=-0.597183309666722
ExonExpressionAdditive AT3G10360.tu5 3212184..3212333 score=-0.226618711694915
ExonExpressionAdditive AT3G10360.tu7 3212739..3212775 score=0.701292964474692
ExonExpressionAdditive AT3G10360.tu8 3212981..3213377 score=-0.0671228397284408
ExonExpressionAdditive AT3G10370.tu1 3216444..3216834 score=0.392623130790101
ExonExpressionAdditive AT3G10370.tu2 3217186..3217589 score=-0.659887399975854
ExonExpressionAdditive AT3G10370.tu3 3217726..3217943 score=-0.218741849812048
ExonExpressionAdditive AT3G10370.tu4 3218186..3218298 score=0.105609121679158
ExonExpressionAdditive AT3G10370.tu5 3218449..3218629 score=0.0357492037087282
ExonExpressionAdditive AT3G10370.tu6 3218732..3219143 score=0.395881921514005
ExonExpressionAdditive AT3G10380.tu1 3219541..3219988 score=-0.382256407460955
ExonExpressionAdditive AT3G10380.tu10 3222617..3222653 score=-0.169186681557349
ExonExpressionAdditive AT3G10380.tu11 3222868..3222915 score=0.150785718017812
ExonExpressionAdditive AT3G10380.tu12 3223353..3223427 score=0.0785507751984004
ExonExpressionAdditive AT3G10380.tu14 3223750..3223821 score=0.695374835026932
ExonExpressionAdditive AT3G10380.tu16 3224535..3224610 score=0.4053963691519
ExonExpressionAdditive AT3G10380.tu17 3224754..3224792 score=0.049601958902723
ExonExpressionAdditive AT3G10380.tu18 3225000..3225254 score=0.0411741617070234
ExonExpressionAdditive AT3G10380.tu19 3225641..3225709 score=-0.108726394904539
ExonExpressionAdditive AT3G10380.tu20 3225819..3225891 score=0.409546850636755
ExonExpressionAdditive AT3G10380.tu21 3226353..3226460 score=0.0559393473058709
ExonExpressionAdditive AT3G10380.tu22 3226671..3226737 score=-0.0829404678459572
ExonExpressionAdditive AT3G10380.tu24 3227370..3227500 score=1.36085353816823
ExonExpressionAdditive AT3G10380.tu25 3227832..3227982 score=0.255451806041258
ExonExpressionAdditive AT3G10380.tu26 3228344..3228417 score=0.526073600098811
ExonExpressionAdditive AT3G10380.tu27 3228776..3228925 score=-1.00703590663018
ExonExpressionAdditive AT3G10380.tu3 3220312..3220347 score=-0.258298778619029
ExonExpressionAdditive AT3G10380.tu4 3220450..3220481 score=-1.29759661447609
ExonExpressionAdditive AT3G10380.tu5 3220660..3220727 score=0.348853181143034
ExonExpressionAdditive AT3G10380.tu6 3221054..3221092 score=-0.181327726456714
ExonExpressionAdditive AT3G10380.tu7 3221239..3221347 score=-0.0201517120907646
ExonExpressionAdditive AT3G10380.tu9 3221947..3222096 score=0.203173043081394
ExonExpressionAdditive AT3G10405.tu1 3233749..3233967 score=0.547150980727234
ExonExpressionAdditive AT3G10405.tu2 3234113..3234149 score=0.256026864154234
ExonExpressionAdditive AT3G10405.tu4 3234443..3234476 score=-0.426524713952075
ExonExpressionAdditive AT3G10410.tu1 3235307..3235587 score=0.310128459743964
ExonExpressionAdditive AT3G10410.tu2 3235777..3235874 score=0.456284864868771
ExonExpressionAdditive AT3G10410.tu3 3236096..3236246 score=-0.496589551847669
ExonExpressionAdditive AT3G10410.tu4 3236452..3236485 score=-0.45565717984662
ExonExpressionAdditive AT3G10410.tu5 3236623..3236730 score=-0.97005944280295
ExonExpressionAdditive AT3G10410.tu6 3236872..3236949 score=0.0812706623718988
ExonExpressionAdditive AT3G10410.tu7 3237197..3237234 score=-0.820042392977173
ExonExpressionAdditive AT3G10410.tu8 3237386..3237488 score=-0.636765840352875
ExonExpressionAdditive AT3G10410.tu9 3237740..3237993 score=1.12335204745578
ExonExpressionAdditive AT3G10420.tu1 3239174..3239739 score=-0.181331305227097
ExonExpressionAdditive AT3G10420.tu10 3242013..3242475 score=0.412815953257474
ExonExpressionAdditive AT3G10420.tu2 3239922..3240095 score=0.346996839886325
ExonExpressionAdditive AT3G10420.tu3 3240241..3240349 score=-0.18583303147331
ExonExpressionAdditive AT3G10420.tu4 3240531..3240606 score=0.153775113792923
ExonExpressionAdditive AT3G10420.tu5 3240747..3240859 score=-0.297947833857868
ExonExpressionAdditive AT3G10420.tu6 3241033..3241219 score=0.0416885345375336
ExonExpressionAdditive AT3G10420.tu7 3241367..3241507 score=-0.203652323645278
ExonExpressionAdditive AT3G10420.tu9 3241655..3241762 score=-0.594623997422213
ExonExpressionAdditive AT3G10440.tu14 3248333..3248403 score=-0.501853909475375
ExonExpressionAdditive AT3G10440.tu16 3248739..3248950 score=1.06599585274662
ExonExpressionAdditive AT3G10440.tu2 3245796..3245941 score=0.348445115656291
ExonExpressionAdditive AT3G10440.tu8 3247167..3247205 score=-0.613089283477499
ExonExpressionAdditive AT3G10440.tu9 3247387..3247462 score=-0.27756312878418
ExonExpressionAdditive AT3G10450.tu1 3249566..3249601 score=0.659506205926867
ExonExpressionAdditive AT3G10450.tu9 3251415..3251450 score=0.0315518005150179
ExonExpressionAdditive AT3G10480.tu1 3264351..3264489 score=0.137278442823405
ExonExpressionAdditive AT3G10480.tu2 3265118..3265254 score=-0.335429458430869
ExonExpressionAdditive AT3G10480.tu4 3265470..3265616 score=-0.460451204679963
ExonExpressionAdditive AT3G10490.tu3 3268058..3268131 score=-0.0417505205355916
ExonExpressionAdditive AT3G10490.tu4 3268740..3268924 score=0.170767667690429
ExonExpressionAdditive AT3G10490.tu5 3269073..3269219 score=1.02383212451961
ExonExpressionAdditive AT3G10500.tu1 3271502..3271843 score=-0.307579937177261
ExonExpressionAdditive AT3G10500.tu2 3272051..3272226 score=-0.203979460898558
ExonExpressionAdditive AT3G10500.tu3 3272331..3272445 score=0.635561144413337
ExonExpressionAdditive AT3G10500.tu5 3273338..3273411 score=-1.24922178376449
ExonExpressionAdditive AT3G10520.tu2 3276792..3276861 score=0.0460447706358709
ExonExpressionAdditive AT3G10520.tu3 3277479..3277553 score=-0.638188923194461
ExonExpressionAdditive AT3G10520.tu4 3277733..3277834 score=1.37912990186210
ExonExpressionAdditive AT3G10530.tu1 3285954..3286062 score=0.415431318792615
ExonExpressionAdditive AT3G10530.tu4 3286588..3286624 score=0.0930983286264865
ExonExpressionAdditive AT3G10530.tu5 3286880..3286953 score=-1.31952704766063
ExonExpressionAdditive AT3G10530.tu6 3287186..3287223 score=-0.96101823351354
ExonExpressionAdditive AT3G10540.tu1 3289831..3289902 score=1.24506739439949
ExonExpressionAdditive AT3G10540.tu10 3292052..3292236 score=0.135282799297737
ExonExpressionAdditive AT3G10540.tu11 3292381..3292633 score=0.505429359018251
ExonExpressionAdditive AT3G10540.tu7 3291340..3291447 score=-0.173558981086807
ExonExpressionAdditive AT3G10540.tu8 3291558..3291663 score=-0.951377912272812
ExonExpressionAdditive AT3G10540.tu9 3291800..3291906 score=-1.08976691607688
ExonExpressionAdditive AT3G10550.tu13 3296768..3296842 score=-0.700408718512037
ExonExpressionAdditive AT3G10550.tu2 3293791..3294009 score=0.407406100477798
ExonExpressionAdditive AT3G10550.tu5 3294520..3294592 score=-0.909700186077714
ExonExpressionAdditive AT3G10550.tu7 3295290..3295363 score=-1.01884952870075
ExonExpressionAdditive AT3G10550.tu9 3295718..3295755 score=-0.0612558787677711
ExonExpressionAdditive AT3G10572.tu2 3304721..3304856 score=0.60480641791313
ExonExpressionAdditive AT3G10572.tu4 3305513..3305620 score=0.894344921256492
ExonExpressionAdditive AT3G10600.tu1 3314003..3314347 score=0.166240266435912
ExonExpressionAdditive AT3G10600.tu3 3315128..3315313 score=0.113490238480338
ExonExpressionAdditive AT3G10620.tu3 3320944..3320979 score=-0.210476240112352
ExonExpressionAdditive AT3G10620.tu4 3321161..3321192 score=0.306093040856318
ExonExpressionAdditive AT3G10640.tu2 3323658..3323765 score=0.207266860379105
ExonExpressionAdditive AT3G10640.tu3 3323936..3323977 score=-0.570131151823482
ExonExpressionAdditive AT3G10640.tu6 3324534..3324567 score=0.214620079639262
ExonExpressionAdditive AT3G10640.tu8 3324898..3324931 score=-0.0826432413702595
ExonExpressionAdditive AT3G10650.tu2 3327538..3327921 score=-0.418179085057278
ExonExpressionAdditive AT3G10650.tu3 3328287..3328789 score=-0.321789312668962
ExonExpressionAdditive AT3G10650.tu5 3329117..3329341 score=-0.343657849190979
ExonExpressionAdditive AT3G10650.tu6 3329483..3329628 score=-0.461480904493665
ExonExpressionAdditive AT3G10650.tu7 3329942..3329977 score=-0.55624891616594
ExonExpressionAdditive AT3G10650.tu9 3330563..3330819 score=0.394472414127768
ExonExpressionAdditive AT3G10660.tu1 3331506..3331655 score=0.300535037174596
ExonExpressionAdditive AT3G10660.tu5 3332801..3332910 score=-0.319346692527718
ExonExpressionAdditive AT3G10670.tu2 3335538..3335646 score=-0.238247827703529
ExonExpressionAdditive AT3G10670.tu3 3336135..3336207 score=0.931192307639621
ExonExpressionAdditive AT3G10670.tu4 3336387..3336567 score=-0.161494735507147
ExonExpressionAdditive AT3G10690.tu1 3339463..3339722 score=-0.0720602526386227
ExonExpressionAdditive AT3G10690.tu10 3341449..3341559 score=-0.808477827162729
ExonExpressionAdditive AT3G10690.tu11 3341987..3342024 score=0.0127141203156652
ExonExpressionAdditive AT3G10690.tu13 3342605..3342640 score=-0.271927347527984
ExonExpressionAdditive AT3G10690.tu16 3343308..3343344 score=0.751690007250686
ExonExpressionAdditive AT3G10690.tu19 3343877..3343911 score=-0.298274901315272
ExonExpressionAdditive AT3G10690.tu2 3339827..3339863 score=0.0884239424654419
ExonExpressionAdditive AT3G10690.tu20 3344462..3344497 score=-0.323141719275858
ExonExpressionAdditive AT3G10690.tu21 3344674..3344714 score=0.95682190240828
ExonExpressionAdditive AT3G10690.tu24 3345304..3345343 score=1.08741401218689
ExonExpressionAdditive AT3G10690.tu26 3345681..3345717 score=-0.136948094514734
ExonExpressionAdditive AT3G10690.tu27 3345868..3346332 score=-0.685505889233854
ExonExpressionAdditive AT3G10690.tu4 3340154..3340226 score=1.05905845272592
ExonExpressionAdditive AT3G10690.tu5 3340406..3340443 score=-0.100733482158290
ExonExpressionAdditive AT3G10690.tu6 3340585..3340658 score=0.280219686698445
ExonExpressionAdditive AT3G10690.tu7 3340774..3340882 score=-0.460596756786030
ExonExpressionAdditive AT3G10690.tu8 3341023..3341055 score=-0.376302801235299
ExonExpressionAdditive AT3G10690.tu9 3341207..3341313 score=0.0119979539706374
ExonExpressionAdditive AT3G10700.tu13 3350435..3350467 score=1.07587581453393
ExonExpressionAdditive AT3G10700.tu14 3350847..3350993 score=-0.103309425302531
ExonExpressionAdditive AT3G10700.tu3 3347376..3347409 score=-0.275487263548215
ExonExpressionAdditive AT3G10700.tu6 3347891..3348000 score=0.338753661449578
ExonExpressionAdditive AT3G10700.tu8 3348613..3348651 score=-0.117960157546559
ExonExpressionAdditive AT3G10700.tu9 3348867..3348903 score=-0.400650738461319
ExonExpressionAdditive AT3G10720.tu3 3355418..3355524 score=-0.622257365683812
ExonExpressionAdditive AT3G10720.tu4 3355734..3355959 score=-0.320695620212374
ExonExpressionAdditive AT3G10730.tu1 3358474..3358702 score=0.459340793762258
ExonExpressionAdditive AT3G10740.tu1 3361085..3361159 score=-0.033169088497578
ExonExpressionAdditive AT3G10740.tu11 3363006..3363081 score=0.741751820931313
ExonExpressionAdditive AT3G10740.tu13 3363441..3363556 score=0.249129141634375
ExonExpressionAdditive AT3G10740.tu14 3363693..3363727 score=0.00375665320868432
ExonExpressionAdditive AT3G10740.tu15 3363951..3364094 score=-0.659082379339108
ExonExpressionAdditive AT3G10740.tu17 3364503..3364544 score=0.909714446386088
ExonExpressionAdditive AT3G10740.tu18 3365218..3365365 score=-0.664987897384193
ExonExpressionAdditive AT3G10740.tu2 3361308..3361344 score=-0.63379752495783
ExonExpressionAdditive AT3G10740.tu5 3361915..3361953 score=0.377100835687614
ExonExpressionAdditive AT3G10740.tu7 3362272..3362343 score=0.226585288472006
ExonExpressionAdditive AT3G10740.tu8 3362481..3362567 score=-0.317665694398925
ExonExpressionAdditive AT3G10770.tu1 3372369..3372474 score=0.740755259688649
ExonExpressionAdditive AT3G10770.tu5 3374078..3374258 score=-1.19512664567446
ExonExpressionAdditive AT3G10780.tu1 3375182..3375250 score=0.138229670502451
ExonExpressionAdditive AT3G10810.tu1 3381854..3381886 score=0.370293929444093
ExonExpressionAdditive AT3G10810.tu3 3382875..3383198 score=-0.188815876771685
ExonExpressionAdditive AT3G10820.tu2 3387831..3387868 score=0.175221350565981
ExonExpressionAdditive AT3G10820.tu3 3388017..3388052 score=-0.153965654734806
ExonExpressionAdditive AT3G10820.tu9 3389417..3389452 score=0.527165482002218
ExonExpressionAdditive AT3G10840.tu1 3391096..3391396 score=0.0874266808077226
ExonExpressionAdditive AT3G10840.tu2 3391569..3391636 score=0.864819946773994
ExonExpressionAdditive AT3G10840.tu3 3391780..3391851 score=0.263732608865883
ExonExpressionAdditive AT3G10840.tu4 3392013..3392238 score=-0.201591529890181
ExonExpressionAdditive AT3G10840.tu6 3393089..3393272 score=1.03130319366025
ExonExpressionAdditive AT3G10845.tu10 3396089..3396123 score=-0.170142700995062
ExonExpressionAdditive AT3G10845.tu3 3394289..3394325 score=0.256101652049279
ExonExpressionAdditive AT3G10850.tu1 3397626..3397802 score=0.632812927030682
ExonExpressionAdditive AT3G10850.tu2 3398011..3398089 score=-0.582293129460939
ExonExpressionAdditive AT3G10850.tu3 3398240..3398314 score=-0.272811116589595
ExonExpressionAdditive AT3G10850.tu4 3398522..3398560 score=1.21411085291642
ExonExpressionAdditive AT3G10850.tu5 3398700..3398809 score=-0.56068777223535
ExonExpressionAdditive AT3G10850.tu6 3399272..3399308 score=0.0548701843294355
ExonExpressionAdditive AT3G10870.tu2 3401949..3402023 score=-0.323062482061947
ExonExpressionAdditive AT3G10870.tu3 3402176..3402251 score=0.531607490804362
ExonExpressionAdditive AT3G10880.tu1 3405835..3405869 score=-0.158130047301317
ExonExpressionAdditive AT3G10890.tu3 3408415..3408525 score=0.090082201663077
ExonExpressionAdditive AT3G10890.tu4 3408723..3408973 score=-0.314659479995602
ExonExpressionAdditive AT3G10915.tu3 3416048..3416253 score=0.513241945743809
ExonExpressionAdditive AT3G10915.tu8 3416865..3417017 score=-0.239666806274213
ExonExpressionAdditive AT3G10920.tu3 3418977..3419012 score=0.295689437979245
ExonExpressionAdditive AT3G10920.tu7 3419506..3419762 score=0.0382082488807551
ExonExpressionAdditive AT3G10940.tu2 3422589..3422691 score=0.00390773134744179
ExonExpressionAdditive AT3G10940.tu3 3422870..3422978 score=-0.680892431233506
ExonExpressionAdditive AT3G10940.tu4 3423167..3423393 score=-0.265114327876908
ExonExpressionAdditive AT3G10970.tu12 3435398..3435468 score=0.077715962113465
ExonExpressionAdditive AT3G10970.tu15 3436018..3436267 score=0.519152148722777
ExonExpressionAdditive AT3G10970.tu2 3433198..3433415 score=-0.153665494118750
ExonExpressionAdditive AT3G10970.tu3 3433557..3433593 score=-1.14522413559199
ExonExpressionAdditive AT3G10970.tu7 3433892..3433928 score=0.653591130816066
ExonExpressionAdditive AT3G10970.tu9 3434397..3434433 score=0.935157920421389
ExonExpressionAdditive AT3G11000.tu1 3447711..3447745 score=0.235373382104933
ExonExpressionAdditive AT3G11000.tu3 3448384..3448490 score=0.6067751741387
ExonExpressionAdditive AT3G11020.tu1 3455414..3455520 score=-0.0429751985760002
ExonExpressionAdditive AT3G11030.tu2 3457954..3457994 score=0.00739925316286578
ExonExpressionAdditive AT3G11030.tu3 3458206..3458314 score=-0.0580834527626582
ExonExpressionAdditive AT3G11030.tu4 3458671..3458712 score=0.0605241443491741
ExonExpressionAdditive AT3G11040.tu4 3461165..3461198 score=0.0127873403883812
ExonExpressionAdditive AT3G11050.tu4 3464558..3464596 score=0.431506887921237
ExonExpressionAdditive AT3G11070.tu2 3468466..3468883 score=-0.404372895272287
ExonExpressionAdditive AT3G11070.tu4 3469773..3470075 score=0.349333481576732
ExonExpressionAdditive AT3G11100.tu1 3476199..3476478 score=-0.394337141965367
ExonExpressionAdditive AT3G11130.tu1 3482167..3482727 score=0.462462768489689
ExonExpressionAdditive AT3G11130.tu10 3486119..3486331 score=-0.382752577240399
ExonExpressionAdditive AT3G11130.tu12 3486655..3486689 score=0.580183560378979
ExonExpressionAdditive AT3G11130.tu13 3486831..3486865 score=0.390655597011308
ExonExpressionAdditive AT3G11130.tu22 3489248..3489402 score=0.452350272595955
ExonExpressionAdditive AT3G11130.tu27 3490297..3490334 score=0.186413096921488
ExonExpressionAdditive AT3G11130.tu29 3491151..3491267 score=-0.687004243213228
ExonExpressionAdditive AT3G11130.tu30 3491710..3491891 score=0.78298832496436
ExonExpressionAdditive AT3G11130.tu4 3483340..3483415 score=0.446347306004299
ExonExpressionAdditive AT3G11130.tu5 3483702..3483738 score=-1.01532485584382
ExonExpressionAdditive AT3G11130.tu6 3483883..3484318 score=-0.481911183186110
ExonExpressionAdditive AT3G11130.tu7 3484614..3485404 score=0.142849131566415
ExonExpressionAdditive AT3G11130.tu9 3485899..3485935 score=-0.588641826105348
ExonExpressionAdditive AT3G11170.tu2 3500752..3500788 score=0.438860785910024
ExonExpressionAdditive AT3G11170.tu3 3500932..3500970 score=-0.739840816377162
ExonExpressionAdditive AT3G11170.tu4 3501112..3501148 score=-0.26811518520511
ExonExpressionAdditive AT3G11170.tu5 3501260..3501398 score=-1.02134743036046
ExonExpressionAdditive AT3G11170.tu8 3501986..3502428 score=0.597793043247213
ExonExpressionAdditive AT3G11180.tu2 3504791..3504931 score=0.948796832194122
ExonExpressionAdditive AT3G11180.tu3 3505620..3505869 score=0.0913662155879202
ExonExpressionAdditive AT3G11180.tu4 3506462..3506678 score=-0.130935392194839
ExonExpressionAdditive AT3G11180.tu5 3506821..3507095 score=-0.254558425305451
ExonExpressionAdditive AT3G11200.tu4 3509957..3510066 score=-0.117322348416494
ExonExpressionAdditive AT3G11210.tu2 3511493..3511596 score=-0.503497542966718
ExonExpressionAdditive AT3G11210.tu4 3511908..3511977 score=0.0620034962267555
ExonExpressionAdditive AT3G11220.tu1 3513595..3513971 score=0.655179652911483
ExonExpressionAdditive AT3G11220.tu3 3514476..3514546 score=-1.09077836313802
ExonExpressionAdditive AT3G11220.tu5 3515153..3515228 score=-0.420100798204113
ExonExpressionAdditive AT3G11220.tu7 3515582..3515734 score=-0.111274147818677
ExonExpressionAdditive AT3G11220.tu8 3515882..3516024 score=0.337937028996715
ExonExpressionAdditive AT3G11220.tu9 3516257..3516363 score=0.436340393122808
ExonExpressionAdditive AT3G11230.tu5 3517776..3517847 score=-0.920368849774178
ExonExpressionAdditive AT3G11240.tu1 3518520..3518773 score=-0.213491443458480
ExonExpressionAdditive AT3G11240.tu2 3518878..3519137 score=1.05907611491190
ExonExpressionAdditive AT3G11240.tu4 3520456..3520570 score=-0.111525284413781
ExonExpressionAdditive AT3G11240.tu6 3520989..3521104 score=0.403201906410262
ExonExpressionAdditive AT3G11270.tu7 3530663..3530696 score=-0.122856113076373
ExonExpressionAdditive AT3G11270.tu8 3530913..3530945 score=0.738942306303374
ExonExpressionAdditive AT3G11280.tu4 3534676..3534752 score=-0.203259317367776
ExonExpressionAdditive AT3G11290.tu4 3537717..3537826 score=0.613659404655316
ExonExpressionAdditive AT3G11310.tu3 3544112..3544303 score=0.594912052866977
ExonExpressionAdditive AT3G11320.tu1 3546951..3547128 score=-0.772600368716131
ExonExpressionAdditive AT3G11320.tu2 3547279..3547315 score=0.37280587380208
ExonExpressionAdditive AT3G11325.tu3 3551349..3551552 score=0.137637202856322
ExonExpressionAdditive AT3G11330.tu2 3553068..3553179 score=0.212242397876784
ExonExpressionAdditive AT3G11350.tu1 3558490..3558630 score=0.375330850274001
ExonExpressionAdditive AT3G11350.tu2 3558742..3558916 score=0.796680229659782
ExonExpressionAdditive AT3G11350.tu3 3559062..3559175 score=0.490808049075271
ExonExpressionAdditive AT3G11350.tu4 3559540..3559610 score=0.008023602257488
ExonExpressionAdditive AT3G11397.tu1 3576124..3576307 score=0.221419455691785
ExonExpressionAdditive AT3G11397.tu5 3577348..3577384 score=-0.498673954616748
ExonExpressionAdditive AT3G11420.tu3 3594252..3594463 score=-0.111609292581546
ExonExpressionAdditive AT3G11440.tu1 3602101..3602180 score=0.0700211841893352
ExonExpressionAdditive AT3G11440.tu2 3603022..3603386 score=0.39635398761056
ExonExpressionAdditive AT3G11440.tu4 3604663..3604990 score=-0.228400158358492
ExonExpressionAdditive AT3G11450.tu2 3607013..3607458 score=-0.04859828103042
ExonExpressionAdditive AT3G11470.tu11 3612284..3612353 score=0.225287168582505
ExonExpressionAdditive AT3G11470.tu2 3610490..3610531 score=-0.041781432995339
ExonExpressionAdditive AT3G11470.tu4 3611007..3611043 score=-0.682266202582956
ExonExpressionAdditive AT3G11470.tu5 3611160..3611227 score=0.749126066001239
ExonExpressionAdditive AT3G11480.tu1 3614466..3614545 score=0.580324796479888
ExonExpressionAdditive AT3G11480.tu2 3614796..3614836 score=0.705108114767434
ExonExpressionAdditive AT3G11480.tu4 3616372..3616557 score=0.0908522332021652
ExonExpressionAdditive AT3G11480.tu5 3616918..3617198 score=-0.292904269937895
ExonExpressionAdditive AT3G11490.tu2 3618064..3618245 score=0.102248338904810
ExonExpressionAdditive AT3G11490.tu4 3618601..3618673 score=0.141902640032861
ExonExpressionAdditive AT3G11510.tu2 3623927..3623995 score=0.545838130074412
ExonExpressionAdditive AT3G11520.tu1 3625479..3625588 score=-0.689842632818406
ExonExpressionAdditive AT3G11520.tu3 3626396..3626466 score=-0.388177820528941
ExonExpressionAdditive AT3G11520.tu5 3627118..3627259 score=0.0824526455940444
ExonExpressionAdditive AT3G11530.tu3 3629086..3629159 score=0.376780430260625
ExonExpressionAdditive AT3G11540.tu1 3632175..3632466 score=-0.247721369759277
ExonExpressionAdditive AT3G11540.tu10 3635042..3635079 score=-0.0401117237617551
ExonExpressionAdditive AT3G11540.tu14 3635614..3635757 score=-0.82622454660564
ExonExpressionAdditive AT3G11540.tu15 3635940..3636078 score=0.426780932439298
ExonExpressionAdditive AT3G11540.tu16 3636224..3636257 score=-0.64496253101167
ExonExpressionAdditive AT3G11540.tu17 3636402..3636517 score=0.296493186831631
ExonExpressionAdditive AT3G11540.tu18 3636670..3636779 score=0.621913093412888
ExonExpressionAdditive AT3G11540.tu19 3636928..3636996 score=0.405815541775307
ExonExpressionAdditive AT3G11540.tu2 3632830..3633190 score=-0.196960583283468
ExonExpressionAdditive AT3G11540.tu20 3637172..3637812 score=0.385440173757129
ExonExpressionAdditive AT3G11540.tu3 3633404..3633509 score=-0.438255199279773
ExonExpressionAdditive AT3G11540.tu4 3633691..3633727 score=0.00501530956996673
ExonExpressionAdditive AT3G11540.tu6 3633939..3633972 score=-0.585558701189331
ExonExpressionAdditive AT3G11540.tu7 3634296..3634365 score=-0.163237889619265
ExonExpressionAdditive AT3G11550.tu2 3638677..3638709 score=0.749777433305404
ExonExpressionAdditive AT3G11560.tu1 3639529..3639568 score=1.66719528124570
ExonExpressionAdditive AT3G11560.tu11 3643280..3643351 score=-0.446329115750604
ExonExpressionAdditive AT3G11560.tu13 3643625..3643664 score=0.0536196863972397
ExonExpressionAdditive AT3G11560.tu15 3644140..3644244 score=-0.382893052543754
ExonExpressionAdditive AT3G11560.tu16 3644665..3644736 score=1.01764836008775
ExonExpressionAdditive AT3G11560.tu17 3644881..3644988 score=0.67028116709727
ExonExpressionAdditive AT3G11560.tu2 3639897..3640268 score=-0.919220554341455
ExonExpressionAdditive AT3G11560.tu3 3640418..3640455 score=-0.608361918024133
ExonExpressionAdditive AT3G11560.tu4 3640931..3641029 score=-0.278291724721203
ExonExpressionAdditive AT3G11560.tu5 3641247..3641570 score=0.129316074558957
ExonExpressionAdditive AT3G11560.tu8 3642380..3642521 score=0.518983753362578
ExonExpressionAdditive AT3G11570.tu3 3646064..3646099 score=-0.127313812346008
ExonExpressionAdditive AT3G11580.tu2 3649960..3650033 score=-0.0655401735302364
ExonExpressionAdditive AT3G11590.tu1 3660377..3660412 score=-0.454535617923982
ExonExpressionAdditive AT3G11590.tu2 3660632..3661061 score=-0.204272727570167
ExonExpressionAdditive AT3G11590.tu3 3661810..3661882 score=-0.65813173504568
ExonExpressionAdditive AT3G11620.tu13 3671696..3671737 score=0.504793778000526
ExonExpressionAdditive AT3G11620.tu2 3669795..3669872 score=0.66444035238188
ExonExpressionAdditive AT3G11620.tu5 3670310..3670346 score=0.236863042555376
ExonExpressionAdditive AT3G11620.tu6 3670518..3670556 score=-0.827279579268416
ExonExpressionAdditive AT3G11620.tu7 3670702..3670740 score=-0.519449144163404
ExonExpressionAdditive AT3G11630.tu1 3672137..3672343 score=0.809307439652669
ExonExpressionAdditive AT3G11630.tu2 3672788..3672825 score=0.420818737651263
ExonExpressionAdditive AT3G11630.tu3 3673035..3673068 score=-1.24579065222286
ExonExpressionAdditive AT3G11630.tu5 3673458..3673497 score=-0.631690381020376
ExonExpressionAdditive AT3G11630.tu6 3673619..3673657 score=0.420439464059311
ExonExpressionAdditive AT3G11670.tu1 3680946..3681588 score=0.442750593727263
ExonExpressionAdditive AT3G11670.tu2 3681698..3682019 score=0.184169333521602
ExonExpressionAdditive AT3G11670.tu3 3682162..3682365 score=-0.151425764478236
ExonExpressionAdditive AT3G11670.tu4 3682542..3682959 score=0.512723792043595
ExonExpressionAdditive AT3G11680.tu2 3688126..3688211 score=-0.683886991351464
ExonExpressionAdditive AT3G11680.tu3 3688364..3688436 score=0.276244724644059
ExonExpressionAdditive AT3G11680.tu5 3689099..3689267 score=0.449405941408524
ExonExpressionAdditive AT3G11700.tu2 3700914..3701021 score=-0.622165114205488
ExonExpressionAdditive AT3G11700.tu3 3701208..3701457 score=0.224158617257892
ExonExpressionAdditive AT3G11710.tu1 3702197..3702314 score=-0.109667240681074
ExonExpressionAdditive AT3G11710.tu12 3704891..3705002 score=-0.92726949522423
ExonExpressionAdditive AT3G11710.tu15 3705510..3705651 score=0.420635433154223
ExonExpressionAdditive AT3G11710.tu3 3702633..3702808 score=-0.0185785224340220
ExonExpressionAdditive AT3G11710.tu4 3702953..3703027 score=-0.327842729872063
ExonExpressionAdditive AT3G11710.tu5 3703170..3703273 score=0.524952270555879
ExonExpressionAdditive AT3G11710.tu6 3703419..3703742 score=-0.347314762371018
ExonExpressionAdditive AT3G11710.tu7 3703922..3703992 score=0.360006335154606
ExonExpressionAdditive AT3G11710.tu9 3704331..3704404 score=0.156831267345196
ExonExpressionAdditive AT3G11720.tu10 3708230..3708295 score=-2.17713875710585
ExonExpressionAdditive AT3G11720.tu12 3708505..3708540 score=0.593175450701239
ExonExpressionAdditive AT3G11720.tu3 3706947..3706983 score=0.281866309774455
ExonExpressionAdditive AT3G11720.tu4 3707126..3707193 score=0.271325213535698
ExonExpressionAdditive AT3G11720.tu6 3707523..3707560 score=-0.0528553698342723
ExonExpressionAdditive AT3G11720.tu8 3707815..3707886 score=0.868299314058234
ExonExpressionAdditive AT3G11720.tu9 3708023..3708096 score=-0.300624562023612
ExonExpressionAdditive AT3G11730.tu2 3710036..3710072 score=-0.136515173621666
ExonExpressionAdditive AT3G11730.tu3 3710507..3710579 score=-0.97342697858101
ExonExpressionAdditive AT3G11740.tu2 3712942..3713089 score=0.043697311549496
ExonExpressionAdditive AT3G11745.tu3 3714266..3714307 score=0.52082678523711
ExonExpressionAdditive AT3G11760.tu1 3718533..3718835 score=0.390944309167826
ExonExpressionAdditive AT3G11760.tu2 3719211..3719315 score=0.192444388231827
ExonExpressionAdditive AT3G11770.tu2 3722609..3722645 score=0.435417291660505
ExonExpressionAdditive AT3G11820.tu4 3731006..3731042 score=0.324840692808370
ExonExpressionAdditive AT3G11830.tu10 3735189..3735225 score=-1.29453408812328
ExonExpressionAdditive AT3G11830.tu12 3735689..3735725 score=0.442965412455345
ExonExpressionAdditive AT3G11830.tu14 3736083..3736352 score=0.839279326776517
ExonExpressionAdditive AT3G11830.tu2 3732857..3733073 score=-0.0110008654346236
ExonExpressionAdditive AT3G11830.tu3 3733324..3733392 score=0.00908784833684614
ExonExpressionAdditive AT3G11830.tu4 3733534..3733673 score=0.284629160942829
ExonExpressionAdditive AT3G11830.tu5 3733819..3733927 score=0.0653208058285963
ExonExpressionAdditive AT3G11830.tu6 3734102..3734172 score=-0.885398167857021
ExonExpressionAdditive AT3G11830.tu7 3734601..3734637 score=0.355528381336564
ExonExpressionAdditive AT3G11850.tu1 3738979..3739315 score=0.708283668661899
ExonExpressionAdditive AT3G11850.tu7 3741482..3741679 score=-0.257476135913496
ExonExpressionAdditive AT3G11870.tu1 3747004..3747112 score=0.561237836463207
ExonExpressionAdditive AT3G11870.tu2 3747302..3747564 score=0.27158893134059
ExonExpressionAdditive AT3G11870.tu3 3747746..3747856 score=-0.88573071069809
ExonExpressionAdditive AT3G11870.tu4 3748122..3748222 score=-0.409241440229123
ExonExpressionAdditive AT3G11880.tu1 3751692..3751759 score=-1.17551372359484
ExonExpressionAdditive AT3G11880.tu2 3751897..3752152 score=0.525904564113049
ExonExpressionAdditive AT3G11880.tu3 3752330..3752442 score=-1.07433208273623
ExonExpressionAdditive AT3G11880.tu5 3752766..3752839 score=-0.0107423599171196
ExonExpressionAdditive AT3G11880.tu6 3753026..3753062 score=-0.279652807071605
ExonExpressionAdditive AT3G11880.tu7 3753243..3753398 score=0.531961366992658
ExonExpressionAdditive AT3G11880.tu8 3753555..3753939 score=0.283429886892557
ExonExpressionAdditive AT3G11890.tu1 3755546..3755580 score=0.0397419701970032
ExonExpressionAdditive AT3G11900.tu1 3758476..3758731 score=-1.48876730204076
ExonExpressionAdditive AT3G11910.tu1 3761425..3761738 score=0.311700477417385
ExonExpressionAdditive AT3G11910.tu10 3763793..3763904 score=0.903029851204115
ExonExpressionAdditive AT3G11910.tu12 3764334..3764402 score=0.163281776955529
ExonExpressionAdditive AT3G11910.tu14 3764711..3764746 score=0.611225896022261
ExonExpressionAdditive AT3G11910.tu16 3765129..3765166 score=0.698001564490175
ExonExpressionAdditive AT3G11910.tu17 3765640..3765680 score=0.143368464869845
ExonExpressionAdditive AT3G11910.tu22 3767091..3767130 score=-0.924991563853155
ExonExpressionAdditive AT3G11910.tu23 3767423..3767491 score=-0.684374852880016
ExonExpressionAdditive AT3G11910.tu27 3768549..3768585 score=0.352800199698827
ExonExpressionAdditive AT3G11910.tu28 3768762..3768976 score=-0.316263446657989
ExonExpressionAdditive AT3G11910.tu29 3769337..3769445 score=-0.144439841937785
ExonExpressionAdditive AT3G11910.tu30 3769597..3769707 score=0.249682618801759
ExonExpressionAdditive AT3G11910.tu32 3770304..3770340 score=-0.124287727241054
ExonExpressionAdditive AT3G11910.tu5 3762492..3762524 score=-0.576578805561663
ExonExpressionAdditive AT3G11910.tu9 3763566..3763602 score=-0.055350980199658
ExonExpressionAdditive AT3G11920.tu3 3773722..3773869 score=-0.220245567970541
ExonExpressionAdditive AT3G11920.tu4 3774017..3774279 score=0.131237485215426
ExonExpressionAdditive AT3G11920.tu5 3774389..3774528 score=0.192397145126492
ExonExpressionAdditive AT3G11920.tu6 3774741..3774846 score=0.144422831175567
ExonExpressionAdditive AT3G11930.tu6 3777121..3777193 score=0.169065027671154
ExonExpressionAdditive AT3G11940.tu2 3778333..3778475 score=-0.980976489114274
ExonExpressionAdditive AT3G11940.tu3 3778723..3778862 score=-0.441850921521161
ExonExpressionAdditive AT3G11940.tu4 3779280..3779347 score=0.223910612699082
ExonExpressionAdditive AT3G11945.tu1 3779856..3780081 score=0.461003336084591
ExonExpressionAdditive AT3G11945.tu10 3782714..3782900 score=0.390697889451092
ExonExpressionAdditive AT3G11945.tu3 3780399..3780433 score=-0.329976300565751
ExonExpressionAdditive AT3G11945.tu5 3780936..3780976 score=0.140434059863928
ExonExpressionAdditive AT3G11945.tu6 3781231..3781264 score=-0.345417407716242
ExonExpressionAdditive AT3G11945.tu7 3781407..3781585 score=-0.166091000874519
ExonExpressionAdditive AT3G11945.tu8 3781934..3782040 score=-0.440124240654731
ExonExpressionAdditive AT3G11945.tu9 3782177..3782246 score=0.298662366698891
ExonExpressionAdditive AT3G11950.tu3 3785568..3785605 score=-0.837935101767511
ExonExpressionAdditive AT3G11960.tu10 3790455..3790697 score=0.125614207050566
ExonExpressionAdditive AT3G11960.tu11 3790883..3791124 score=-0.567451791598472
ExonExpressionAdditive AT3G11960.tu12 3791290..3791358 score=0.888212009784848
ExonExpressionAdditive AT3G11960.tu13 3791578..3791613 score=-0.798249271948922
ExonExpressionAdditive AT3G11960.tu15 3791908..3791945 score=-0.306073726522502
ExonExpressionAdditive AT3G11960.tu17 3792671..3792745 score=0.411537618101563
ExonExpressionAdditive AT3G11960.tu18 3792966..3793212 score=1.19885481354484
ExonExpressionAdditive AT3G11960.tu2 3786450..3786591 score=0.974660510192835
ExonExpressionAdditive AT3G11960.tu5 3787480..3787517 score=-1.06483705713313
ExonExpressionAdditive AT3G11960.tu6 3787807..3787839 score=-0.626971422699212
ExonExpressionAdditive AT3G11960.tu8 3788031..3788066 score=0.235538279720455
ExonExpressionAdditive AT3G11964.tu1 3793990..3794026 score=-0.0281831069685246
ExonExpressionAdditive AT3G11964.tu10 3796512..3796619 score=0.174948986612413
ExonExpressionAdditive AT3G11964.tu12 3797061..3797655 score=0.0267513776035751
ExonExpressionAdditive AT3G11964.tu13 3798083..3798151 score=0.515843663208994
ExonExpressionAdditive AT3G11964.tu15 3798465..3798578 score=-0.460388020965913
ExonExpressionAdditive AT3G11964.tu16 3798845..3798915 score=0.52237742976715
ExonExpressionAdditive AT3G11964.tu17 3799023..3799058 score=0.137800334323881
ExonExpressionAdditive AT3G11964.tu18 3799246..3799282 score=-0.456272980672379
ExonExpressionAdditive AT3G11964.tu19 3799511..3799617 score=-0.250753253522419
ExonExpressionAdditive AT3G11964.tu21 3800045..3800080 score=0.212983318678176
ExonExpressionAdditive AT3G11964.tu22 3800193..3800228 score=1.66049443746912
ExonExpressionAdditive AT3G11964.tu23 3800380..3800448 score=-0.823456840374763
ExonExpressionAdditive AT3G11964.tu25 3800948..3801046 score=-0.307582032367504
ExonExpressionAdditive AT3G11964.tu26 3801255..3801293 score=0.341588225209513
ExonExpressionAdditive AT3G11964.tu27 3801497..3801573 score=-0.134374880980926
ExonExpressionAdditive AT3G11964.tu28 3802077..3802111 score=1.01025601972645
ExonExpressionAdditive AT3G11964.tu29 3802232..3802379 score=0.787533789712003
ExonExpressionAdditive AT3G11964.tu3 3794330..3794484 score=-0.916580451050288
ExonExpressionAdditive AT3G11964.tu30 3802627..3802661 score=0.620983134257086
ExonExpressionAdditive AT3G11964.tu32 3803180..3803251 score=-2.09830812006646
ExonExpressionAdditive AT3G11964.tu33 3803922..3803955 score=-0.694736045887095
ExonExpressionAdditive AT3G11964.tu34 3804167..3804203 score=0.0952391946446818
ExonExpressionAdditive AT3G11964.tu35 3804340..3804378 score=0.386832566738242
ExonExpressionAdditive AT3G11964.tu36 3804701..3804737 score=-0.093688389675315
ExonExpressionAdditive AT3G11964.tu37 3805453..3805519 score=0.332441036134196
ExonExpressionAdditive AT3G11964.tu38 3806092..3806160 score=-0.318009090092476
ExonExpressionAdditive AT3G11964.tu39 3806484..3806614 score=0.397613250662666
ExonExpressionAdditive AT3G11964.tu4 3794734..3794772 score=0.782095383768445
ExonExpressionAdditive AT3G11964.tu5 3794907..3794942 score=0.126931557134765
ExonExpressionAdditive AT3G11964.tu6 3795206..3795352 score=-0.141727284384231
ExonExpressionAdditive AT3G11964.tu7 3795473..3795797 score=-0.0590126776963377
ExonExpressionAdditive AT3G11964.tu8 3796012..3796081 score=-0.067653503607456
ExonExpressionAdditive AT3G11964.tu9 3796264..3796376 score=0.54977560394621
ExonExpressionAdditive AT3G11980.tu2 3814501..3814827 score=0.107676279051001
ExonExpressionAdditive AT3G11980.tu3 3815015..3815085 score=0.295755102897513
ExonExpressionAdditive AT3G11980.tu4 3815191..3815332 score=-0.776870347677989
ExonExpressionAdditive AT3G11980.tu5 3815478..3815517 score=0.916457628863871
ExonExpressionAdditive AT3G11980.tu6 3815660..3815695 score=0.469509480343074
ExonExpressionAdditive AT3G11980.tu7 3815919..3816030 score=-0.55572830142457
ExonExpressionAdditive AT3G12010.tu1 3821538..3821608 score=1.01162208536426
ExonExpressionAdditive AT3G12010.tu10 3824931..3824970 score=-0.824707425611937
ExonExpressionAdditive AT3G12010.tu11 3825110..3825216 score=0.290819961833113
ExonExpressionAdditive AT3G12010.tu12 3825392..3825719 score=0.604919620781632
ExonExpressionAdditive AT3G12010.tu2 3821796..3822015 score=-0.925955524571007
ExonExpressionAdditive AT3G12010.tu3 3822445..3822516 score=-0.45892274107376
ExonExpressionAdditive AT3G12010.tu4 3822776..3822813 score=0.0249676443280331
ExonExpressionAdditive AT3G12010.tu5 3822983..3823017 score=0.89644760264019
ExonExpressionAdditive AT3G12010.tu6 3823455..3823712 score=-0.0049674230318729
ExonExpressionAdditive AT3G12010.tu7 3823827..3823863 score=-0.647337468517183
ExonExpressionAdditive AT3G12010.tu8 3824281..3824423 score=0.182386938554447
ExonExpressionAdditive AT3G12010.tu9 3824630..3824738 score=-0.172034187287542
ExonExpressionAdditive AT3G12020.tu1 3827019..3827201 score=0.307280912049442
ExonExpressionAdditive AT3G12020.tu12 3830638..3830708 score=-0.152943545782815
ExonExpressionAdditive AT3G12020.tu13 3830850..3830924 score=-0.79698423604321
ExonExpressionAdditive AT3G12020.tu15 3831466..3831607 score=-0.554409988282934
ExonExpressionAdditive AT3G12020.tu16 3831824..3831932 score=1.34955686970069
ExonExpressionAdditive AT3G12020.tu17 3832229..3832335 score=1.56171590842994
ExonExpressionAdditive AT3G12020.tu18 3832510..3832590 score=0.0215987640006485
ExonExpressionAdditive AT3G12020.tu20 3832940..3833081 score=-0.739290521176984
ExonExpressionAdditive AT3G12020.tu23 3833633..3834125 score=0.232745558687674
ExonExpressionAdditive AT3G12020.tu3 3827712..3827747 score=-0.789018654092163
ExonExpressionAdditive AT3G12020.tu9 3829497..3829528 score=-0.891923231094071
ExonExpressionAdditive AT3G12040.tu3 3835823..3835857 score=-0.363317487348742
ExonExpressionAdditive AT3G12040.tu4 3836066..3836100 score=0.632611684866336
ExonExpressionAdditive AT3G12050.tu2 3839480..3839547 score=0.140924034837573
ExonExpressionAdditive AT3G12060.tu2 3843997..3844141 score=0.17730564923817
ExonExpressionAdditive AT3G12060.tu3 3844292..3844365 score=0.406816943884439
ExonExpressionAdditive AT3G12070.tu10 3847162..3847242 score=1.18051192361076
ExonExpressionAdditive AT3G12070.tu4 3845950..3845986 score=0.0451586816519229
ExonExpressionAdditive AT3G12070.tu7 3846637..3846675 score=-0.171147495468760
ExonExpressionAdditive AT3G12070.tu8 3846834..3846869 score=-0.605633166063038
ExonExpressionAdditive AT3G12080.tu1 3847790..3848151 score=0.275865700655291
ExonExpressionAdditive AT3G12080.tu10 3851429..3851534 score=-0.416151286590898
ExonExpressionAdditive AT3G12080.tu12 3851678..3851818 score=-0.263973110966033
ExonExpressionAdditive AT3G12080.tu13 3851957..3852099 score=1.50101972834173
ExonExpressionAdditive AT3G12080.tu3 3848484..3848522 score=-0.421052617287304
ExonExpressionAdditive AT3G12080.tu4 3848688..3848903 score=-0.387175548636250
ExonExpressionAdditive AT3G12080.tu5 3849293..3849400 score=0.702038230795795
ExonExpressionAdditive AT3G12080.tu7 3850436..3850578 score=-0.259333436320491
ExonExpressionAdditive AT3G12080.tu8 3850732..3850843 score=-0.274120187480317
ExonExpressionAdditive AT3G12080.tu9 3851130..3851271 score=-0.627812866066267
ExonExpressionAdditive AT3G12090.tu1 3852170..3852349 score=-1.04762241788582
ExonExpressionAdditive AT3G12100.tu1 3854532..3854815 score=0.227567187691105
ExonExpressionAdditive AT3G12100.tu2 3854970..3855006 score=-0.364331061207260
ExonExpressionAdditive AT3G12100.tu4 3855185..3855260 score=-0.455502738774964
ExonExpressionAdditive AT3G12100.tu7 3855964..3856001 score=0.868111874231981
ExonExpressionAdditive AT3G12110.tu1 3857871..3857911 score=-1.87142737446058
ExonExpressionAdditive AT3G12110.tu5 3859588..3859668 score=2.13011822386117
ExonExpressionAdditive AT3G12120.tu1 3860343..3860416 score=0.726380940414896
ExonExpressionAdditive AT3G12120.tu5 3862904..3863008 score=0.34066673154158
ExonExpressionAdditive AT3G12130.tu3 3866476..3866581 score=1.00233700244608
ExonExpressionAdditive AT3G12140.tu11 3871487..3871641 score=0.096302584976162
ExonExpressionAdditive AT3G12140.tu3 3869493..3869528 score=0.0850470526076623
ExonExpressionAdditive AT3G12140.tu4 3869670..3869849 score=0.445447272907117
ExonExpressionAdditive AT3G12140.tu5 3869987..3870022 score=-0.411074483569538
ExonExpressionAdditive AT3G12140.tu6 3870199..3870341 score=0.238755156194868
ExonExpressionAdditive AT3G12140.tu8 3870705..3870775 score=0.508256659558351
ExonExpressionAdditive AT3G12150.tu2 3876989..3877196 score=0.221052337959974
ExonExpressionAdditive AT3G12150.tu3 3877681..3877788 score=0.0634911897187545
ExonExpressionAdditive AT3G12170.tu2 3881386..3881419 score=-0.325663402290665
ExonExpressionAdditive AT3G12170.tu3 3881569..3881608 score=-0.772221945494212
ExonExpressionAdditive AT3G12170.tu7 3882299..3882333 score=0.533432324497338
ExonExpressionAdditive AT3G12180.tu3 3884296..3884369 score=0.032649266940762
ExonExpressionAdditive AT3G12200.tu11 3889590..3889629 score=0.799492068405052
ExonExpressionAdditive AT3G12200.tu13 3890452..3890790 score=0.476248935974324
ExonExpressionAdditive AT3G12203.tu13 3893610..3893676 score=0.409377397825064
ExonExpressionAdditive AT3G12203.tu14 3893831..3893939 score=0.531335907339562
ExonExpressionAdditive AT3G12203.tu4 3892032..3892105 score=-0.732984463604886
ExonExpressionAdditive AT3G12203.tu8 3892703..3892778 score=-0.459301086373490
ExonExpressionAdditive AT3G12210.tu2 3895194..3895333 score=0.202703737055993
ExonExpressionAdditive AT3G12220.tu14 3898924..3898994 score=0.0769790346169696
ExonExpressionAdditive AT3G12250.tu12 3906628..3906664 score=0.912570258602966
ExonExpressionAdditive AT3G12250.tu16 3907750..3907968 score=-0.0577418768067643
ExonExpressionAdditive AT3G12250.tu17 3908079..3908221 score=0.743704559662353
ExonExpressionAdditive AT3G12250.tu18 3908483..3908556 score=-0.240505242316564
ExonExpressionAdditive AT3G12250.tu7 3906281..3906315 score=0.204380155924058
ExonExpressionAdditive AT3G12270.tu1 3910660..3910907 score=0.58341307465832
ExonExpressionAdditive AT3G12270.tu2 3911039..3911463 score=-0.842925645252729
ExonExpressionAdditive AT3G12270.tu3 3911636..3911674 score=-0.951322453619047
ExonExpressionAdditive AT3G12270.tu4 3911958..3911997 score=-1.75558543044755
ExonExpressionAdditive AT3G12270.tu5 3912171..3912312 score=0.55160516102008
ExonExpressionAdditive AT3G12270.tu6 3912456..3912573 score=-0.172178607676011
ExonExpressionAdditive AT3G12280.tu1 3913429..3913772 score=-0.141156947860535
ExonExpressionAdditive AT3G12280.tu10 3916737..3916806 score=0.470985517523196
ExonExpressionAdditive AT3G12280.tu12 3917163..3917303 score=-0.0152751604558105
ExonExpressionAdditive AT3G12280.tu14 3917752..3917790 score=0.567872416123225
ExonExpressionAdditive AT3G12280.tu15 3917927..3918034 score=-0.0809653555823887
ExonExpressionAdditive AT3G12280.tu16 3918147..3918215 score=0.555263827631668
ExonExpressionAdditive AT3G12280.tu18 3918916..3919104 score=0.855230719984523
ExonExpressionAdditive AT3G12280.tu2 3913950..3914022 score=-0.43815718727502
ExonExpressionAdditive AT3G12280.tu3 3914171..3914242 score=0.142896248105841
ExonExpressionAdditive AT3G12280.tu4 3914388..3914466 score=-0.331421123461093
ExonExpressionAdditive AT3G12280.tu5 3914581..3914617 score=0.483029788234475
ExonExpressionAdditive AT3G12280.tu6 3914798..3914945 score=0.430634682623693
ExonExpressionAdditive AT3G12280.tu8 3915268..3915409 score=0.457845008879931
ExonExpressionAdditive AT3G12290.tu1 3919569..3919676 score=-0.548355465218438
ExonExpressionAdditive AT3G12290.tu2 3920185..3920298 score=1.06178681233288
ExonExpressionAdditive AT3G12290.tu3 3920520..3920629 score=-0.103406093561663
ExonExpressionAdditive AT3G12290.tu4 3920839..3920955 score=0.0964832397131704
ExonExpressionAdditive AT3G12300.tu5 3923079..3923117 score=0.206222888127933
ExonExpressionAdditive AT3G12320.tu3 3924431..3924546 score=-0.74857661359697
ExonExpressionAdditive AT3G12320.tu5 3924881..3924950 score=0.000464831053078378
ExonExpressionAdditive AT3G12340.tu1 3925745..3925779 score=0.766598862703054
ExonExpressionAdditive AT3G12340.tu4 3926236..3926268 score=-0.249884755722293
ExonExpressionAdditive AT3G12340.tu5 3926447..3926485 score=-0.212160839592871
ExonExpressionAdditive AT3G12340.tu6 3926993..3927071 score=-0.351856468382564
ExonExpressionAdditive AT3G12340.tu7 3927484..3927552 score=0.0380830384521982
ExonExpressionAdditive AT3G12340.tu9 3928526..3928559 score=0.405191916033607
ExonExpressionAdditive AT3G12380.tu10 3941490..3941527 score=-0.40232760285244
ExonExpressionAdditive AT3G12380.tu11 3941701..3941875 score=0.241155327264565
ExonExpressionAdditive AT3G12380.tu2 3939262..3939334 score=-0.123135075954054
ExonExpressionAdditive AT3G12380.tu3 3939493..3939848 score=-0.189239193666932
ExonExpressionAdditive AT3G12380.tu4 3939997..3940071 score=1.14753584137073
ExonExpressionAdditive AT3G12380.tu5 3940182..3940248 score=-0.247717148602366
ExonExpressionAdditive AT3G12380.tu6 3940467..3940504 score=0.248846582148371
ExonExpressionAdditive AT3G12380.tu7 3940727..3940759 score=-0.660692799144869
ExonExpressionAdditive AT3G12380.tu9 3941172..3941206 score=-0.490214565696453
ExonExpressionAdditive AT3G12390.tu1 3942292..3942364 score=-0.144182838979026
ExonExpressionAdditive AT3G12480.tu1 3957845..3958016 score=0.475798026105673
ExonExpressionAdditive AT3G12480.tu2 3958834..3958871 score=-0.205729400170745
ExonExpressionAdditive AT3G12480.tu4 3959461..3959497 score=-1.72193447205172
ExonExpressionAdditive AT3G12490.tu1 3960546..3960622 score=0.392851892796852
ExonExpressionAdditive AT3G12490.tu4 3961744..3961785 score=0.822641063229626
ExonExpressionAdditive AT3G12520.tu1 3967832..3968211 score=-0.0352911031270964
ExonExpressionAdditive AT3G12520.tu15 3971082..3971187 score=0.892765464344093
ExonExpressionAdditive AT3G12520.tu17 3971664..3971848 score=0.0200103679979802
ExonExpressionAdditive AT3G12520.tu2 3968357..3968393 score=0.0685785311784153
ExonExpressionAdditive AT3G12520.tu6 3969143..3969210 score=-0.810377367247889
ExonExpressionAdditive AT3G12530.tu2 3972722..3972828 score=0.309500575262185
ExonExpressionAdditive AT3G12530.tu3 3972976..3973014 score=-0.202563515029799
ExonExpressionAdditive AT3G12530.tu5 3973295..3973331 score=0.582946048266457
ExonExpressionAdditive AT3G12530.tu6 3973468..3973541 score=-0.617492638387862
ExonExpressionAdditive AT3G12530.tu7 3973685..3973716 score=-0.301840070289056
ExonExpressionAdditive AT3G12530.tu8 3973829..3973861 score=0.754819961913268
ExonExpressionAdditive AT3G12540.tu1 3975263..3975302 score=0.737306014712615
ExonExpressionAdditive AT3G12540.tu5 3976578..3976612 score=-0.515579318652722
ExonExpressionAdditive AT3G12540.tu6 3976740..3976810 score=-0.491527549038151
ExonExpressionAdditive AT3G12550.tu1 3978720..3978997 score=-0.0670229548695171
ExonExpressionAdditive AT3G12550.tu3 3979849..3979962 score=-0.329077364937207
ExonExpressionAdditive AT3G12550.tu4 3980095..3980132 score=-0.405893453827352
ExonExpressionAdditive AT3G12550.tu5 3980292..3980503 score=-0.259690335916444
ExonExpressionAdditive AT3G12550.tu6 3980766..3980903 score=0.100755947457919
ExonExpressionAdditive AT3G12550.tu7 3981157..3981222 score=-0.0484393478726392
ExonExpressionAdditive AT3G12560.tu1 3982027..3982375 score=0.180753210462987
ExonExpressionAdditive AT3G12560.tu3 3982782..3983019 score=-0.552114589564566
ExonExpressionAdditive AT3G12560.tu4 3983162..3983265 score=-0.0437412789236939
ExonExpressionAdditive AT3G12560.tu5 3983490..3983526 score=-0.656051292682355
ExonExpressionAdditive AT3G12560.tu6 3983738..3983808 score=0.00711040833586709
ExonExpressionAdditive AT3G12560.tu8 3984791..3984827 score=-0.558296747222445
ExonExpressionAdditive AT3G12560.tu9 3985322..3985455 score=0.972666806662272
ExonExpressionAdditive AT3G12570.tu4 3988750..3988781 score=-0.153437014908046
ExonExpressionAdditive AT3G12570.tu5 3989178..3989212 score=0.228842698602033
ExonExpressionAdditive AT3G12580.tu2 3993545..3993697 score=0.8147329441082
ExonExpressionAdditive AT3G12590.tu1 3995763..3996500 score=0.394075445005988
ExonExpressionAdditive AT3G12590.tu11 3999984..4000120 score=-0.920058059552842
ExonExpressionAdditive AT3G12590.tu12 4001176..4001393 score=-0.0564565945358613
ExonExpressionAdditive AT3G12590.tu13 4001604..4002075 score=-0.0327530738660775
ExonExpressionAdditive AT3G12590.tu15 4002873..4002909 score=-0.089966765417607
ExonExpressionAdditive AT3G12590.tu16 4003453..4003648 score=-0.881125186167063
ExonExpressionAdditive AT3G12590.tu3 3996878..3996914 score=0.557548243655855
ExonExpressionAdditive AT3G12590.tu4 3997054..3997450 score=0.317997491941192
ExonExpressionAdditive AT3G12590.tu5 3997703..3998277 score=-0.663878693205726
ExonExpressionAdditive AT3G12590.tu6 3998431..3998683 score=0.386320093024118
ExonExpressionAdditive AT3G12590.tu7 3998905..3998979 score=0.112700183172850
ExonExpressionAdditive AT3G12590.tu8 3999233..3999302 score=0.148246875286115
ExonExpressionAdditive AT3G12590.tu9 3999434..3999617 score=-0.0566301666903356
ExonExpressionAdditive AT3G12600.tu2 4004597..4004634 score=-1.34592393718161
ExonExpressionAdditive AT3G12600.tu3 4004707..4004811 score=-0.0292141441027458
ExonExpressionAdditive AT3G12600.tu5 4005370..4005443 score=0.0201279550055106
ExonExpressionAdditive AT3G12600.tu6 4005550..4005585 score=-0.74556699812081
ExonExpressionAdditive AT3G12620.tu2 4009935..4010013 score=-0.098736865467912
ExonExpressionAdditive AT3G12620.tu4 4010710..4010996 score=-0.624974941443514
ExonExpressionAdditive AT3G12620.tu6 4011224..4011260 score=1.34273371161953
ExonExpressionAdditive AT3G12640.tu1 4014224..4014544 score=-0.172450762617207
ExonExpressionAdditive AT3G12640.tu10 4017423..4017785 score=0.0290157923605278
ExonExpressionAdditive AT3G12640.tu3 4014947..4015160 score=-0.411297876442412
ExonExpressionAdditive AT3G12640.tu7 4016850..4016883 score=-1.59344836593434
ExonExpressionAdditive AT3G12640.tu9 4017208..4017241 score=-0.449997791226253
ExonExpressionAdditive AT3G12670.tu1 4020186..4020471 score=0.555416641134832
ExonExpressionAdditive AT3G12670.tu10 4022109..4022145 score=-0.737133296845123
ExonExpressionAdditive AT3G12670.tu14 4022791..4022825 score=0.31681205134939
ExonExpressionAdditive AT3G12670.tu17 4023258..4023295 score=0.0506126582426797
ExonExpressionAdditive AT3G12670.tu19 4023587..4023622 score=-0.331457519777142
ExonExpressionAdditive AT3G12670.tu2 4020622..4020657 score=-0.254544985000448
ExonExpressionAdditive AT3G12670.tu21 4023998..4024075 score=0.570453814162893
ExonExpressionAdditive AT3G12670.tu5 4021137..4021175 score=-0.108508383098508
ExonExpressionAdditive AT3G12670.tu6 4021312..4021494 score=0.0665233532383579
ExonExpressionAdditive AT3G12680.tu1 4025088..4025413 score=-0.0426710302712795
ExonExpressionAdditive AT3G12680.tu10 4027158..4027194 score=-0.259958109935259
ExonExpressionAdditive AT3G12680.tu11 4027636..4027818 score=0.150179619304151
ExonExpressionAdditive AT3G12680.tu12 4028625..4028984 score=-0.0230574597652582
ExonExpressionAdditive AT3G12680.tu2 4025522..4025625 score=0.158303195724116
ExonExpressionAdditive AT3G12680.tu4 4025918..4025990 score=-0.179006091522066
ExonExpressionAdditive AT3G12680.tu7 4026486..4026597 score=-0.747354387773397
ExonExpressionAdditive AT3G12690.tu6 4032765..4032806 score=0.133400348558744
ExonExpressionAdditive AT3G12720.tu2 4044395..4044584 score=0.501702848042239
ExonExpressionAdditive AT3G12730.tu3 4047870..4047907 score=0.325591090850118
ExonExpressionAdditive AT3G12740.tu1 4049515..4049767 score=0.820218672313309
ExonExpressionAdditive AT3G12740.tu4 4050338..4050407 score=0.348664944283518
ExonExpressionAdditive AT3G12740.tu5 4050559..4050596 score=-0.137841513963033
ExonExpressionAdditive AT3G12740.tu6 4050739..4050998 score=-0.233343703634609
ExonExpressionAdditive AT3G12740.tu8 4051506..4051617 score=-0.149128289489214
ExonExpressionAdditive AT3G12760.tu1 4054757..4054905 score=-0.767234776090326
ExonExpressionAdditive AT3G12760.tu10 4056560..4056599 score=0.362935238239043
ExonExpressionAdditive AT3G12760.tu11 4056719..4056755 score=0.528499678969993
ExonExpressionAdditive AT3G12760.tu3 4055376..4055485 score=-0.116884610732232
ExonExpressionAdditive AT3G12760.tu6 4055896..4055933 score=0.352932024155680
ExonExpressionAdditive AT3G12760.tu9 4056381..4056449 score=0.355356688526348
ExonExpressionAdditive AT3G12780.tu1 4061011..4061266 score=0.120155747811976
ExonExpressionAdditive AT3G12780.tu2 4061443..4061538 score=-0.226901771650233
ExonExpressionAdditive AT3G12780.tu3 4061866..4062107 score=-0.709260293171844
ExonExpressionAdditive AT3G12780.tu4 4062285..4062436 score=-0.314924496941378
ExonExpressionAdditive AT3G12800.tu1 4063348..4063554 score=-0.294046219235020
ExonExpressionAdditive AT3G12800.tu3 4064098..4064134 score=0.412739207521864
ExonExpressionAdditive AT3G12800.tu4 4064356..4064467 score=0.144949459957933
ExonExpressionAdditive AT3G12810.tu1 4065596..4065715 score=0.385455812981498
ExonExpressionAdditive AT3G12810.tu10 4067641..4067678 score=-1.10591189106674
ExonExpressionAdditive AT3G12810.tu11 4067825..4067861 score=-1.20249175612086
ExonExpressionAdditive AT3G12810.tu13 4068198..4068234 score=0.133583432415387
ExonExpressionAdditive AT3G12810.tu16 4071718..4071757 score=-0.356766828597536
ExonExpressionAdditive AT3G12810.tu18 4072076..4072824 score=0.114724857982059
ExonExpressionAdditive AT3G12810.tu19 4073006..4073498 score=0.248841196779135
ExonExpressionAdditive AT3G12810.tu2 4065857..4065891 score=0.521653787153888
ExonExpressionAdditive AT3G12810.tu20 4073609..4073911 score=0.272717313557459
ExonExpressionAdditive AT3G12810.tu3 4066037..4066075 score=-0.352604415203703
ExonExpressionAdditive AT3G12810.tu4 4066222..4066257 score=0.645393282658286
ExonExpressionAdditive AT3G12810.tu5 4066412..4066449 score=-1.16551074710333
ExonExpressionAdditive AT3G12810.tu6 4066561..4066675 score=-0.0945678156554175
ExonExpressionAdditive AT3G12810.tu7 4066785..4066822 score=0.576277064181602
ExonExpressionAdditive AT3G12820.tu3 4075507..4075543 score=0.317545331942712
ExonExpressionAdditive AT3G12850.tu1 4088436..4088469 score=-0.301560804361165
ExonExpressionAdditive AT3G12850.tu3 4088748..4088785 score=-0.193107249626181
ExonExpressionAdditive AT3G12850.tu4 4088889..4088964 score=-0.886617912154861
ExonExpressionAdditive AT3G12850.tu5 4089054..4089128 score=0.465205956426379
ExonExpressionAdditive AT3G12860.tu2 4092107..4092284 score=0.0561477239620965
ExonExpressionAdditive AT3G12860.tu3 4092428..4092464 score=-0.551667997654261
ExonExpressionAdditive AT3G12860.tu4 4092714..4092787 score=-0.0331822322476713
ExonExpressionAdditive AT3G12860.tu5 4092964..4093144 score=-0.712327457946255
ExonExpressionAdditive AT3G12890.tu2 4099708..4099744 score=-0.567634002410245
ExonExpressionAdditive AT3G12890.tu3 4099921..4100031 score=0.187796497030688
ExonExpressionAdditive AT3G12890.tu4 4100206..4100316 score=-0.00854612006727761
ExonExpressionAdditive AT3G12900.tu3 4105467..4105721 score=0.902695858492067
ExonExpressionAdditive AT3G12900.tu4 4105906..4106083 score=0.334278300819652
ExonExpressionAdditive AT3G12920.tu2 4122799..4123160 score=0.579952578006675
ExonExpressionAdditive AT3G12920.tu3 4123377..4123480 score=-1.10640017217655
ExonExpressionAdditive AT3G12930.tu1 4128454..4128629 score=0.265908293580354
ExonExpressionAdditive AT3G12930.tu2 4128874..4128977 score=0.432260476703425
ExonExpressionAdditive AT3G12930.tu3 4129120..4129190 score=-0.323771696879501
ExonExpressionAdditive AT3G12930.tu4 4129339..4129375 score=0.551098039365429
ExonExpressionAdditive AT3G12940.tu1 4130038..4130184 score=-0.420826700361485
ExonExpressionAdditive AT3G12940.tu2 4130367..4130649 score=-0.146858220087706
ExonExpressionAdditive AT3G12950.tu3 4133917..4134099 score=-0.161145198170605
ExonExpressionAdditive AT3G12950.tu4 4134209..4134311 score=-0.221766277870691
ExonExpressionAdditive AT3G12950.tu5 4134465..4134813 score=0.00670878597357013
ExonExpressionAdditive AT3G12950.tu6 4135016..4135117 score=0.113295104559376
ExonExpressionAdditive AT3G12977.tu2 4144715..4144903 score=0.196561263745356
ExonExpressionAdditive AT3G12980.tu1 4146941..4147050 score=-0.183370614136549
ExonExpressionAdditive AT3G12980.tu11 4152420..4152641 score=0.545585830950451
ExonExpressionAdditive AT3G12980.tu13 4153306..4153342 score=-0.203891267249430
ExonExpressionAdditive AT3G12980.tu14 4153461..4153777 score=0.580756919715653
ExonExpressionAdditive AT3G12980.tu15 4154085..4154224 score=1.13452060857577
ExonExpressionAdditive AT3G12980.tu16 4154393..4154876 score=0.808001246622994
ExonExpressionAdditive AT3G12980.tu2 4147498..4147533 score=-0.188919038432525
ExonExpressionAdditive AT3G12980.tu3 4147748..4147928 score=-0.164681555163439
ExonExpressionAdditive AT3G12980.tu4 4148107..4148476 score=-0.0954276114675931
ExonExpressionAdditive AT3G12980.tu6 4150753..4150896 score=-0.391308192755395
ExonExpressionAdditive AT3G12980.tu7 4151039..4151223 score=0.25406029100792
ExonExpressionAdditive AT3G12980.tu8 4151630..4151663 score=0.503245149399378
ExonExpressionAdditive AT3G12980.tu9 4151940..4152010 score=-0.0144152900550462
ExonExpressionAdditive AT3G12990.tu3 4156224..4156255 score=-1.47180581977074
ExonExpressionAdditive AT3G12990.tu4 4156330..4156406 score=-0.133298869116768
ExonExpressionAdditive AT3G12990.tu5 4156622..4156767 score=0.757898971342609
ExonExpressionAdditive AT3G12990.tu7 4157085..4157159 score=-0.218612357125471
ExonExpressionAdditive AT3G13000.tu10 4160516..4160550 score=-0.876971523276414
ExonExpressionAdditive AT3G13000.tu12 4160830..4160865 score=0.267316639270043
ExonExpressionAdditive AT3G13000.tu14 4160973..4161008 score=0.602628303115135
ExonExpressionAdditive AT3G13000.tu15 4161819..4161993 score=0.443004420548863
ExonExpressionAdditive AT3G13000.tu2 4157988..4158522 score=-0.185181321733904
ExonExpressionAdditive AT3G13000.tu3 4158627..4158696 score=-0.69755994861073
ExonExpressionAdditive AT3G13000.tu4 4158840..4158877 score=0.174168774123122
ExonExpressionAdditive AT3G13000.tu6 4159157..4159228 score=-0.486950576215726
ExonExpressionAdditive AT3G13000.tu7 4159370..4159804 score=0.577077564742829
ExonExpressionAdditive AT3G13000.tu9 4160255..4160327 score=0.146901885495468
ExonExpressionAdditive AT3G13010.tu1 4162979..4163117 score=-0.143592506846704
ExonExpressionAdditive AT3G13020.tu1 4167036..4167178 score=-0.0605531580379799
ExonExpressionAdditive AT3G13030.tu2 4169626..4169907 score=0.559599180930108
ExonExpressionAdditive AT3G13030.tu5 4171594..4171630 score=-0.666271954721388
ExonExpressionAdditive AT3G13030.tu7 4171969..4172010 score=0.291485828033086
ExonExpressionAdditive AT3G13040.tu5 4173276..4173310 score=-0.0313112186313248
ExonExpressionAdditive AT3G13040.tu6 4173526..4173675 score=0.303072348207551
ExonExpressionAdditive AT3G13040.tu9 4175080..4175151 score=-0.79558336219205
ExonExpressionAdditive AT3G13050.tu1 4176508..4176582 score=0.431904668640606
ExonExpressionAdditive AT3G13050.tu2 4176907..4177083 score=-0.377660795688958
ExonExpressionAdditive AT3G13050.tu3 4177445..4177612 score=-0.346413724891177
ExonExpressionAdditive AT3G13050.tu4 4177798..4178267 score=-0.244624638244802
ExonExpressionAdditive AT3G13060.tu3 4181240..4181349 score=-0.350182956217559
ExonExpressionAdditive AT3G13060.tu4 4181638..4181674 score=-0.197155494406216
ExonExpressionAdditive AT3G13060.tu5 4181849..4182220 score=-0.629525918925498
ExonExpressionAdditive AT3G13060.tu6 4182397..4182871 score=0.0360703148340106
ExonExpressionAdditive AT3G13060.tu7 4183056..4183092 score=0.656071091293405
ExonExpressionAdditive AT3G13062.tu2 4185234..4185269 score=-0.73558244453124
ExonExpressionAdditive AT3G13062.tu4 4185485..4185699 score=-0.555167761504635
ExonExpressionAdditive AT3G13062.tu6 4186211..4186317 score=-0.0731064026754521
ExonExpressionAdditive AT3G13062.tu7 4186509..4186763 score=0.377467741857488
ExonExpressionAdditive AT3G13062.tu8 4186797..4187023 score=-0.401605023149719
ExonExpressionAdditive AT3G13065.tu10 4189784..4189960 score=-0.384430361864647
ExonExpressionAdditive AT3G13065.tu12 4190320..4190432 score=0.397534690804555
ExonExpressionAdditive AT3G13065.tu13 4190568..4190640 score=-0.0127177660371148
ExonExpressionAdditive AT3G13065.tu2 4187952..4187988 score=-0.161596945302465
ExonExpressionAdditive AT3G13065.tu3 4188135..4188176 score=-0.0214325624357271
ExonExpressionAdditive AT3G13065.tu8 4188902..4188938 score=0.184394550845525
ExonExpressionAdditive AT3G13070.tu1 4191525..4191711 score=0.107992422441118
ExonExpressionAdditive AT3G13070.tu10 4193599..4193636 score=-1.37036045205702
ExonExpressionAdditive AT3G13070.tu11 4193852..4193888 score=0.0941217500411065
ExonExpressionAdditive AT3G13070.tu12 4194071..4194138 score=-0.351104986690648
ExonExpressionAdditive AT3G13070.tu2 4191858..4191930 score=-0.171367057347849
ExonExpressionAdditive AT3G13070.tu5 4192582..4192622 score=0.215403023167658
ExonExpressionAdditive AT3G13070.tu7 4192998..4193031 score=0.620100487687797
ExonExpressionAdditive AT3G13070.tu8 4193172..4193208 score=0.836247651786038
ExonExpressionAdditive AT3G13080.tu11 4197693..4197802 score=0.176313077092784
ExonExpressionAdditive AT3G13080.tu12 4198023..4198471 score=-0.468555839596498
ExonExpressionAdditive AT3G13080.tu2 4195823..4196119 score=-0.483244158508853
ExonExpressionAdditive AT3G13080.tu4 4196261..4196486 score=-0.168610527920266
ExonExpressionAdditive AT3G13080.tu8 4196735..4196887 score=-0.253310198664463
ExonExpressionAdditive AT3G13080.tu9 4197069..4197497 score=0.203087844808777
ExonExpressionAdditive AT3G13090.tu2 4203251..4203401 score=-0.885312964456953
ExonExpressionAdditive AT3G13090.tu4 4203964..4204138 score=1.44697680684802
ExonExpressionAdditive AT3G13090.tu5 4204384..4204562 score=-0.491737366049
ExonExpressionAdditive AT3G13090.tu6 4204780..4204811 score=0.40367407831193
ExonExpressionAdditive AT3G13090.tu7 4205070..4205580 score=-0.131863909843628
ExonExpressionAdditive AT3G13100.tu1 4208761..4208908 score=0.219420610412436
ExonExpressionAdditive AT3G13100.tu2 4209124..4209192 score=-0.073397062000927
ExonExpressionAdditive AT3G13100.tu4 4209654..4209918 score=0.121415888374109
ExonExpressionAdditive AT3G13100.tu5 4210246..4210430 score=-0.517669445801748
ExonExpressionAdditive AT3G13100.tu6 4210652..4210724 score=0.31971842009754
ExonExpressionAdditive AT3G13100.tu7 4210990..4211490 score=0.466188556617334
ExonExpressionAdditive AT3G13120.tu1 4219827..4220089 score=-0.545708970481004
ExonExpressionAdditive AT3G13170.tu3 4231991..4232029 score=-0.315606796436684
ExonExpressionAdditive AT3G13170.tu9 4232990..4233024 score=-0.262009832360417
ExonExpressionAdditive AT3G13180.tu1 4236123..4236449 score=0.27602492395301
ExonExpressionAdditive AT3G13180.tu11 4238446..4238480 score=0.159680572882137
ExonExpressionAdditive AT3G13180.tu12 4238638..4238672 score=0.0371199674083181
ExonExpressionAdditive AT3G13180.tu14 4239082..4239116 score=0.182584985653346
ExonExpressionAdditive AT3G13180.tu15 4239325..4239432 score=-0.476153357206961
ExonExpressionAdditive AT3G13180.tu16 4239688..4239723 score=0.151945007980876
ExonExpressionAdditive AT3G13180.tu17 4239916..4239992 score=-0.219409470419693
ExonExpressionAdditive AT3G13180.tu2 4236558..4236596 score=0.0983117450207486
ExonExpressionAdditive AT3G13180.tu3 4236777..4236812 score=-0.226712072327306
ExonExpressionAdditive AT3G13180.tu4 4236943..4236977 score=0.0904932445116615
ExonExpressionAdditive AT3G13180.tu5 4237119..4237188 score=0.399741810003124
ExonExpressionAdditive AT3G13180.tu6 4237341..4237411 score=-0.408016278616011
ExonExpressionAdditive AT3G13190.tu3 4240434..4240533 score=-0.0165998001443921
ExonExpressionAdditive AT3G13200.tu2 4242748..4242822 score=-0.377635438762679
ExonExpressionAdditive AT3G13200.tu4 4243077..4243112 score=1.09250381610029
ExonExpressionAdditive AT3G13210.tu5 4246726..4246828 score=0.557390357823568
ExonExpressionAdditive AT3G13210.tu8 4247625..4247695 score=-0.148274937812261
ExonExpressionAdditive AT3G13220.tu1 4247979..4248197 score=0.33967553066502
ExonExpressionAdditive AT3G13220.tu2 4248336..4248409 score=-0.341419512913873
ExonExpressionAdditive AT3G13220.tu3 4248521..4248741 score=-0.143902747925915
ExonExpressionAdditive AT3G13220.tu4 4248954..4249140 score=-0.218192995812631
ExonExpressionAdditive AT3G13220.tu5 4249286..4249501 score=0.243579033488256
ExonExpressionAdditive AT3G13220.tu6 4249613..4249767 score=-0.118704941566714
ExonExpressionAdditive AT3G13220.tu7 4249942..4250019 score=0.749665719759332
ExonExpressionAdditive AT3G13220.tu8 4250163..4250346 score=-0.44814387124551
ExonExpressionAdditive AT3G13220.tu9 4250540..4250647 score=-0.319551652438628
ExonExpressionAdditive AT3G13222.tu1 4251046..4251481 score=0.806231248432661
ExonExpressionAdditive AT3G13222.tu2 4251665..4251939 score=-0.694705019531817
ExonExpressionAdditive AT3G13222.tu3 4252150..4252292 score=0.248953588043478
ExonExpressionAdditive AT3G13222.tu4 4252542..4252656 score=0.49634477391988
ExonExpressionAdditive AT3G13222.tu5 4252875..4252984 score=-1.00062442649970
ExonExpressionAdditive AT3G13222.tu6 4253173..4253247 score=0.450966703151867
ExonExpressionAdditive AT3G13222.tu7 4253355..4253393 score=0.582098842414977
ExonExpressionAdditive AT3G13222.tu9 4254042..4254252 score=-0.38838687822296
ExonExpressionAdditive AT3G13224.tu2 4254807..4254843 score=0.849799514987167
ExonExpressionAdditive AT3G13224.tu4 4255254..4255329 score=0.76553520385873
ExonExpressionAdditive AT3G13224.tu5 4255512..4255547 score=0.369081021191929
ExonExpressionAdditive AT3G13224.tu6 4255720..4255833 score=-0.172737852985307
ExonExpressionAdditive AT3G13225.tu1 4258829..4259006 score=0.0128247274027795
ExonExpressionAdditive AT3G13225.tu2 4259122..4259157 score=1.18463785392461
ExonExpressionAdditive AT3G13225.tu3 4259343..4259378 score=-0.0144834298842659
ExonExpressionAdditive AT3G13225.tu7 4261883..4262423 score=-0.138485786598740
ExonExpressionAdditive AT3G13225.tu8 4262779..4262891 score=-0.553487529593799
ExonExpressionAdditive AT3G13226.tu2 4264850..4264888 score=-0.260794805458214
ExonExpressionAdditive AT3G13226.tu5 4266240..4266310 score=0.204587608595577
ExonExpressionAdditive AT3G13235.tu1 4271298..4271567 score=-0.183441973073486
ExonExpressionAdditive AT3G13235.tu10 4273185..4273220 score=-0.444239865706187
ExonExpressionAdditive AT3G13235.tu11 4273434..4273469 score=0.407025969905964
ExonExpressionAdditive AT3G13235.tu12 4273615..4273683 score=0.160759751392288
ExonExpressionAdditive AT3G13235.tu13 4273826..4273863 score=-0.585675998071548
ExonExpressionAdditive AT3G13235.tu15 4274323..4274438 score=-1.00758486178414
ExonExpressionAdditive AT3G13235.tu3 4271895..4271931 score=0.909583937426974
ExonExpressionAdditive AT3G13235.tu4 4272071..4272103 score=0.414425453925151
ExonExpressionAdditive AT3G13235.tu5 4272215..4272253 score=-0.0859694201137224
ExonExpressionAdditive AT3G13235.tu6 4272439..4272479 score=-0.441375774244701
ExonExpressionAdditive AT3G13235.tu7 4272584..4272617 score=0.437663634744424
ExonExpressionAdditive AT3G13235.tu9 4272936..4272972 score=0.90792428413114
ExonExpressionAdditive AT3G13270.tu1 4286055..4286132 score=-0.79267879616867
ExonExpressionAdditive AT3G13270.tu3 4286730..4286909 score=0.283766011015922
ExonExpressionAdditive AT3G13270.tu4 4287055..4287124 score=-0.739523392107516
ExonExpressionAdditive AT3G13270.tu8 4287889..4287924 score=-0.247344693726216
ExonExpressionAdditive AT3G13270.tu9 4288293..4288327 score=1.69871599391065
ExonExpressionAdditive AT3G13280.tu2 4295696..4295798 score=0.564617904505092
ExonExpressionAdditive AT3G13280.tu6 4296524..4296628 score=0.419392883816524
ExonExpressionAdditive AT3G13280.tu7 4296815..4296963 score=-0.123119796912415
ExonExpressionAdditive AT3G13290.tu1 4297403..4298140 score=-0.197768843745986
ExonExpressionAdditive AT3G13290.tu10 4302363..4302400 score=0.206943303546296
ExonExpressionAdditive AT3G13290.tu12 4302809..4303449 score=0.475073586522337
ExonExpressionAdditive AT3G13290.tu3 4298457..4298491 score=0.435098402104834
ExonExpressionAdditive AT3G13290.tu4 4298672..4298777 score=0.833255520771253
ExonExpressionAdditive AT3G13290.tu5 4299262..4299298 score=-0.615158970939267
ExonExpressionAdditive AT3G13290.tu7 4301518..4301623 score=0.0251522520652654
ExonExpressionAdditive AT3G13300.tu1 4303884..4304055 score=0.604128447925155
ExonExpressionAdditive AT3G13300.tu11 4308610..4308719 score=-0.412951547103219
ExonExpressionAdditive AT3G13300.tu12 4308895..4308931 score=0.54475242395631
ExonExpressionAdditive AT3G13300.tu14 4309660..4310151 score=0.781648692328654
ExonExpressionAdditive AT3G13300.tu2 4304121..4304158 score=-0.0165167540319356
ExonExpressionAdditive AT3G13300.tu3 4304229..4304696 score=0.478414121162565
ExonExpressionAdditive AT3G13300.tu5 4305145..4305182 score=0.260869437417800
ExonExpressionAdditive AT3G13300.tu7 4305938..4305975 score=-0.812227468576168
ExonExpressionAdditive AT3G13300.tu9 4308005..4308240 score=-0.240091930759029
ExonExpressionAdditive AT3G13320.tu1 4314552..4314862 score=0.444242241578359
ExonExpressionAdditive AT3G13320.tu11 4317532..4317604 score=-0.0546102689955388
ExonExpressionAdditive AT3G13320.tu13 4318014..4318232 score=-0.621980384079446
ExonExpressionAdditive AT3G13320.tu2 4315372..4315406 score=0.47414706862342
ExonExpressionAdditive AT3G13320.tu3 4315583..4315726 score=-0.241164263838116
ExonExpressionAdditive AT3G13320.tu6 4316209..4316310 score=0.0194589407941036
ExonExpressionAdditive AT3G13320.tu7 4316497..4316645 score=0.220596737834954
ExonExpressionAdditive AT3G13320.tu8 4316936..4317009 score=-0.410434914250202
ExonExpressionAdditive AT3G13320.tu9 4317196..4317233 score=0.136209128128691
ExonExpressionAdditive AT3G13330.tu1 4319658..4319802 score=0.910270006036925
ExonExpressionAdditive AT3G13330.tu11 4323135..4323171 score=-0.792982022344011
ExonExpressionAdditive AT3G13330.tu12 4323553..4323663 score=-0.227018700183272
ExonExpressionAdditive AT3G13330.tu13 4323920..4324033 score=0.160940475505682
ExonExpressionAdditive AT3G13330.tu14 4324146..4324217 score=-0.525791354633043
ExonExpressionAdditive AT3G13330.tu15 4324369..4324402 score=0.912161903183898
ExonExpressionAdditive AT3G13330.tu16 4324548..4324726 score=-0.0366735872222171
ExonExpressionAdditive AT3G13330.tu17 4324947..4325128 score=-0.15640820014877
ExonExpressionAdditive AT3G13330.tu18 4325243..4325279 score=-0.123207788139902
ExonExpressionAdditive AT3G13330.tu19 4325468..4325572 score=-0.331942161608920
ExonExpressionAdditive AT3G13330.tu2 4320030..4320142 score=1.26887700586036
ExonExpressionAdditive AT3G13330.tu20 4325717..4325861 score=-0.892351662189211
ExonExpressionAdditive AT3G13330.tu21 4326013..4326049 score=0.181085173568127
ExonExpressionAdditive AT3G13330.tu22 4326260..4326339 score=-0.0339844124726416
ExonExpressionAdditive AT3G13330.tu23 4326483..4326662 score=-0.0606499602918004
ExonExpressionAdditive AT3G13330.tu24 4326815..4326990 score=-0.462005106029041
ExonExpressionAdditive AT3G13330.tu25 4327105..4327176 score=0.205306547526614
ExonExpressionAdditive AT3G13330.tu27 4327469..4327538 score=-0.219952899941850
ExonExpressionAdditive AT3G13330.tu29 4328180..4328216 score=-0.319085679446742
ExonExpressionAdditive AT3G13330.tu3 4320282..4320318 score=0.201990832525187
ExonExpressionAdditive AT3G13330.tu30 4329140..4329215 score=0.670520781256614
ExonExpressionAdditive AT3G13330.tu31 4329357..4329396 score=0.332553143056327
ExonExpressionAdditive AT3G13330.tu32 4329916..4329986 score=0.119842206314560
ExonExpressionAdditive AT3G13330.tu4 4320571..4320607 score=0.325335952238538
ExonExpressionAdditive AT3G13330.tu6 4321025..4321133 score=0.321585759693867
ExonExpressionAdditive AT3G13330.tu8 4321499..4321710 score=-0.739748339112236
ExonExpressionAdditive AT3G13330.tu9 4321922..4322693 score=0.321398820540303
ExonExpressionAdditive AT3G13340.tu1 4331753..4331900 score=-0.245336497380095
ExonExpressionAdditive AT3G13340.tu2 4332371..4332478 score=-0.000163901388436574
ExonExpressionAdditive AT3G13340.tu4 4332902..4332938 score=-0.181628584977514
ExonExpressionAdditive AT3G13340.tu5 4333173..4333209 score=-0.830957437632253
ExonExpressionAdditive AT3G13340.tu6 4333389..4333424 score=-0.311358925116674
ExonExpressionAdditive AT3G13340.tu7 4333533..4333568 score=-0.392885934423274
ExonExpressionAdditive AT3G13340.tu9 4334004..4334039 score=0.481363146625175
ExonExpressionAdditive AT3G13350.tu4 4336862..4336934 score=-0.0573563534499853
ExonExpressionAdditive AT3G13350.tu6 4337656..4337916 score=0.796862132231209
ExonExpressionAdditive AT3G13360.tu3 4340348..4340382 score=0.837749079139192
ExonExpressionAdditive AT3G13380.tu1 4346640..4346972 score=0.594164363454596
ExonExpressionAdditive AT3G13390.tu3 4353057..4353315 score=0.608375889227515
ExonExpressionAdditive AT3G13400.tu1 4355156..4355331 score=0.873278516940395
ExonExpressionAdditive AT3G13400.tu3 4357005..4357365 score=-0.129168048691432
ExonExpressionAdditive AT3G13410.tu2 4362445..4362613 score=-0.327171069933969
ExonExpressionAdditive AT3G13410.tu4 4363010..4363115 score=0.325842674881159
ExonExpressionAdditive AT3G13410.tu6 4363536..4363570 score=0.918890148349772
ExonExpressionAdditive AT3G13410.tu9 4364174..4364254 score=-0.374025815974208
ExonExpressionAdditive AT3G13420.tu1 4364538..4364795 score=0.151384427650062
ExonExpressionAdditive AT3G13420.tu2 4365043..4365156 score=-0.277963430853797
ExonExpressionAdditive AT3G13420.tu4 4366567..4366746 score=0.138001615611462
ExonExpressionAdditive AT3G13445.tu1 4379819..4379995 score=-0.565959742555375
ExonExpressionAdditive AT3G13445.tu11 4381888..4382117 score=1.06162887534016
ExonExpressionAdditive AT3G13445.tu2 4380318..4380357 score=0.0589146215639564
ExonExpressionAdditive AT3G13445.tu4 4380818..4380856 score=-0.181767945868879
ExonExpressionAdditive AT3G13445.tu5 4380967..4381003 score=-0.873734854696536
ExonExpressionAdditive AT3G13445.tu8 4381503..4381538 score=0.702131028204813
ExonExpressionAdditive AT3G13450.tu1 4382220..4382321 score=-0.522630573308168
ExonExpressionAdditive AT3G13450.tu11 4383902..4384006 score=-0.157834415611477
ExonExpressionAdditive AT3G13450.tu4 4382818..4382856 score=-0.476261788142322
ExonExpressionAdditive AT3G13450.tu5 4382970..4383007 score=-1.00699901877492
ExonExpressionAdditive AT3G13450.tu7 4383300..4383340 score=-0.142356017923860
ExonExpressionAdditive AT3G13460.tu1 4384722..4385432 score=1.43795604470113
ExonExpressionAdditive AT3G13460.tu12 4388227..4388268 score=0.905552060412491
ExonExpressionAdditive AT3G13460.tu2 4385539..4385648 score=0.142999569269744
ExonExpressionAdditive AT3G13460.tu3 4385795..4385943 score=-0.305510500191472
ExonExpressionAdditive AT3G13460.tu5 4386121..4386620 score=-1.05135416638943
ExonExpressionAdditive AT3G13460.tu6 4386847..4387330 score=-0.544247940418857
ExonExpressionAdditive AT3G13460.tu7 4387438..4387477 score=0.147502333476333
ExonExpressionAdditive AT3G13460.tu8 4387615..4387724 score=-0.283760034772003
ExonExpressionAdditive AT3G13470.tu1 4389700..4389849 score=0.693107638313836
ExonExpressionAdditive AT3G13470.tu11 4392031..4392064 score=-0.154843306530977
ExonExpressionAdditive AT3G13470.tu13 4392417..4392488 score=1.04466859417394
ExonExpressionAdditive AT3G13470.tu14 4392635..4392751 score=-0.751518855490071
ExonExpressionAdditive AT3G13470.tu2 4389992..4390027 score=0.63584503027059
ExonExpressionAdditive AT3G13470.tu4 4390409..4390448 score=-0.334257722166446
ExonExpressionAdditive AT3G13470.tu5 4390592..4390803 score=-0.168068912874682
ExonExpressionAdditive AT3G13470.tu6 4390901..4391053 score=-0.543450091584053
ExonExpressionAdditive AT3G13470.tu7 4391323..4391358 score=-0.285371142851203
ExonExpressionAdditive AT3G13490.tu1 4395804..4396020 score=-0.528142124035541
ExonExpressionAdditive AT3G13490.tu10 4398134..4398168 score=-0.26866381941854
ExonExpressionAdditive AT3G13490.tu13 4398762..4398913 score=-0.59251682765944
ExonExpressionAdditive AT3G13490.tu14 4399048..4399281 score=0.312961429308922
ExonExpressionAdditive AT3G13490.tu2 4396241..4396381 score=0.765420002821108
ExonExpressionAdditive AT3G13490.tu3 4396551..4396624 score=-0.142699161817101
ExonExpressionAdditive AT3G13490.tu4 4396793..4396832 score=0.915596966363096
ExonExpressionAdditive AT3G13490.tu5 4396976..4397080 score=0.438891404891654
ExonExpressionAdditive AT3G13490.tu6 4397267..4397337 score=-0.633770826754016
ExonExpressionAdditive AT3G13490.tu7 4397484..4397515 score=-0.148406824617982
ExonExpressionAdditive AT3G13490.tu8 4397735..4397770 score=0.514039111198976
ExonExpressionAdditive AT3G13510.tu1 4403583..4403875 score=0.310632286121840
ExonExpressionAdditive AT3G13510.tu3 4404398..4404570 score=-0.979257807725265
ExonExpressionAdditive AT3G13510.tu4 4404786..4404857 score=0.450513952388755
ExonExpressionAdditive AT3G13510.tu6 4405225..4405257 score=-1.02803286583538
ExonExpressionAdditive AT3G13530.tu1 4411837..4411932 score=-0.294269509181408
ExonExpressionAdditive AT3G13530.tu10 4415430..4415503 score=-0.489518953991116
ExonExpressionAdditive AT3G13530.tu12 4415871..4416093 score=-0.423404390904584
ExonExpressionAdditive AT3G13530.tu13 4416586..4416842 score=-0.252390233243436
ExonExpressionAdditive AT3G13530.tu21 4418593..4418628 score=-0.767424328174681
ExonExpressionAdditive AT3G13530.tu3 4412478..4412664 score=1.04740246870204
ExonExpressionAdditive AT3G13530.tu5 4413285..4413536 score=-0.0372070981055064
ExonExpressionAdditive AT3G13530.tu6 4413946..4414239 score=-0.246644776381157
ExonExpressionAdditive AT3G13530.tu8 4414819..4414855 score=0.145482323350333
ExonExpressionAdditive AT3G13550.tu2 4423963..4424003 score=0.640844240057182
ExonExpressionAdditive AT3G13560.tu1 4425355..4425630 score=-0.60964770390329
ExonExpressionAdditive AT3G13560.tu4 4427245..4427282 score=-1.77724682766794
ExonExpressionAdditive AT3G13560.tu7 4427896..4428170 score=1.55667681818435
ExonExpressionAdditive AT3G13570.tu2 4429998..4430037 score=-0.326361495893268
ExonExpressionAdditive AT3G13570.tu3 4430181..4430216 score=-0.691560422750511
ExonExpressionAdditive AT3G13570.tu4 4431068..4431104 score=-0.670460783951097
ExonExpressionAdditive AT3G13570.tu5 4431501..4431592 score=0.821137827461327
ExonExpressionAdditive AT3G13570.tu6 4432020..4432133 score=0.322639824280703
ExonExpressionAdditive AT3G13580.tu10 4434589..4434630 score=-0.409998136032262
ExonExpressionAdditive AT3G13580.tu6 4433830..4433938 score=-0.0447511438898887
ExonExpressionAdditive AT3G13590.tu2 4437252..4437320 score=-0.304207943460472
ExonExpressionAdditive AT3G13600.tu2 4445621..4445688 score=0.281859389639367
ExonExpressionAdditive AT3G13600.tu4 4446057..4446133 score=-0.338564495993935
ExonExpressionAdditive AT3G13620.tu2 4452307..4452591 score=-0.665003303420206
ExonExpressionAdditive AT3G13630.tu2 4457188..4457298 score=-0.080421595082339
ExonExpressionAdditive AT3G13630.tu3 4457445..4457480 score=0.738980654602253
ExonExpressionAdditive AT3G13640.tu1 4458479..4458838 score=-0.112579952464406
ExonExpressionAdditive AT3G13640.tu10 4461277..4461315 score=1.24315518605972
ExonExpressionAdditive AT3G13640.tu3 4459555..4459694 score=0.332922984685627
ExonExpressionAdditive AT3G13640.tu4 4459874..4459985 score=-0.782079204222778
ExonExpressionAdditive AT3G13640.tu5 4460127..4460313 score=-0.0708041186522491
ExonExpressionAdditive AT3G13640.tu6 4460509..4460545 score=-0.684098473063099
ExonExpressionAdditive AT3G13640.tu7 4460699..4460769 score=-0.181234866538501
ExonExpressionAdditive AT3G13640.tu8 4460912..4460947 score=-0.0741354771174957
ExonExpressionAdditive AT3G13640.tu9 4461100..4461137 score=-0.525866064273726
ExonExpressionAdditive AT3G13670.tu10 4471560..4471719 score=-0.249479357859426
ExonExpressionAdditive AT3G13670.tu11 4471903..4471968 score=-0.169816324897528
ExonExpressionAdditive AT3G13670.tu12 4472177..4472316 score=-0.484580797213708
ExonExpressionAdditive AT3G13670.tu2 4469941..4470010 score=-0.535032578582949
ExonExpressionAdditive AT3G13670.tu7 4471023..4471059 score=-0.420584499275748
ExonExpressionAdditive AT3G13670.tu8 4471176..4471214 score=-0.173739175826222
ExonExpressionAdditive AT3G13670.tu9 4471349..4471385 score=-0.237922516695276
ExonExpressionAdditive AT3G13672.tu3 4474032..4474142 score=-0.129846150055783
ExonExpressionAdditive AT3G13690.tu1 4485908..4485940 score=0.136879358077515
ExonExpressionAdditive AT3G13690.tu10 4489833..4490083 score=0.395922426516522
ExonExpressionAdditive AT3G13690.tu2 4486311..4487081 score=-0.793624271356926
ExonExpressionAdditive AT3G13690.tu3 4487215..4487321 score=-0.602039331700414
ExonExpressionAdditive AT3G13690.tu6 4488909..4488980 score=0.636661171437695
ExonExpressionAdditive AT3G13690.tu8 4489305..4489407 score=0.879179196737725
ExonExpressionAdditive AT3G13690.tu9 4489551..4489623 score=-0.349485496773084
ExonExpressionAdditive AT3G13730.tu1 4498007..4498369 score=0.157055020628063
ExonExpressionAdditive AT3G13730.tu2 4498672..4498742 score=0.144413892227631
ExonExpressionAdditive AT3G13730.tu3 4498888..4498996 score=-0.952800580442411
ExonExpressionAdditive AT3G13730.tu4 4499150..4499187 score=0.9857595463356
ExonExpressionAdditive AT3G13730.tu5 4499482..4499771 score=-0.502575310096902
ExonExpressionAdditive AT3G13730.tu6 4500212..4500471 score=0.267100666125032
ExonExpressionAdditive AT3G13730.tu7 4500589..4500873 score=0.225105594191233
ExonExpressionAdditive AT3G13740.tu1 4504281..4504470 score=-0.85048246386346
ExonExpressionAdditive AT3G13740.tu2 4504681..4504754 score=-0.0405776596947747
ExonExpressionAdditive AT3G13740.tu3 4505000..4505035 score=0.0962687673124406
ExonExpressionAdditive AT3G13740.tu5 4505441..4505513 score=0.768936188149572
ExonExpressionAdditive AT3G13740.tu6 4505663..4505774 score=-0.237007303504849
ExonExpressionAdditive AT3G13740.tu7 4505914..4506139 score=0.677485808867354
ExonExpressionAdditive AT3G13750.tu1 4511044..4511223 score=0.749836283020528
ExonExpressionAdditive AT3G13750.tu10 4513352..4513433 score=-0.416577467564168
ExonExpressionAdditive AT3G13750.tu11 4513576..4513656 score=-0.564112669122374
ExonExpressionAdditive AT3G13750.tu12 4513862..4513938 score=-0.404429572492615
ExonExpressionAdditive AT3G13750.tu16 4514768..4514800 score=0.615632302247585
ExonExpressionAdditive AT3G13750.tu17 4514943..4515124 score=-0.548658844003128
ExonExpressionAdditive AT3G13750.tu18 4515262..4515517 score=-0.773769532324611
ExonExpressionAdditive AT3G13750.tu19 4515661..4516254 score=0.706567547965119
ExonExpressionAdditive AT3G13750.tu6 4512329..4512398 score=-0.212826144175919
ExonExpressionAdditive AT3G13750.tu7 4512799..4512835 score=-0.63128414026188
ExonExpressionAdditive AT3G13750.tu8 4513013..4513049 score=-0.274158546686062
ExonExpressionAdditive AT3G13772.tu2 4523001..4523070 score=0.0679741048549305
ExonExpressionAdditive AT3G13772.tu5 4523640..4523676 score=-0.619685001024334
ExonExpressionAdditive AT3G13772.tu6 4523788..4523898 score=0.139746199538671
ExonExpressionAdditive AT3G13772.tu7 4524282..4524318 score=0.377900240437623
ExonExpressionAdditive AT3G13782.tu1 4526667..4526703 score=-0.568499501431807
ExonExpressionAdditive AT3G13782.tu4 4527249..4527287 score=0.830353106648403
ExonExpressionAdditive AT3G13782.tu6 4527655..4527763 score=-1.06404599998318
ExonExpressionAdditive AT3G13782.tu7 4527878..4528028 score=0.180949812217359
ExonExpressionAdditive AT3G13782.tu9 4528318..4528353 score=0.461247631577059
ExonExpressionAdditive AT3G13790.tu1 4532979..4533220 score=-0.535431509097473
ExonExpressionAdditive AT3G13790.tu3 4533838..4533979 score=-0.161258154324755
ExonExpressionAdditive AT3G13790.tu4 4534158..4534243 score=-0.69143787272643
ExonExpressionAdditive AT3G13790.tu7 4535704..4535812 score=-0.320122821564898
ExonExpressionAdditive AT3G13800.tu11 4540801..4540843 score=0.889820397817245
ExonExpressionAdditive AT3G13800.tu14 4541267..4541447 score=-0.51597650798609
ExonExpressionAdditive AT3G13800.tu2 4538834..4539022 score=-0.127056056780426
ExonExpressionAdditive AT3G13800.tu4 4539331..4539398 score=-0.406317385102393
ExonExpressionAdditive AT3G13800.tu5 4539577..4539614 score=-0.400972495819199
ExonExpressionAdditive AT3G13800.tu9 4540431..4540504 score=0.172368434216226
ExonExpressionAdditive AT3G13845.tu2 4558539..4558574 score=0.452454119885832
ExonExpressionAdditive AT3G13860.tu11 4563632..4563670 score=0.324524165134412
ExonExpressionAdditive AT3G13860.tu12 4563778..4563854 score=0.285687777253031
ExonExpressionAdditive AT3G13860.tu13 4563964..4564109 score=-0.252329561564433
ExonExpressionAdditive AT3G13860.tu14 4564255..4564367 score=-0.560469997512996
ExonExpressionAdditive AT3G13860.tu15 4564513..4564622 score=0.47061117832997
ExonExpressionAdditive AT3G13860.tu17 4565127..4565212 score=0.503813088742048
ExonExpressionAdditive AT3G13860.tu2 4561913..4561945 score=0.392390850818487
ExonExpressionAdditive AT3G13860.tu3 4562089..4562126 score=-0.0461036863841914
ExonExpressionAdditive AT3G13860.tu4 4562271..4562338 score=-0.397445788719022
ExonExpressionAdditive AT3G13860.tu6 4562666..4562701 score=0.179676247150295
ExonExpressionAdditive AT3G13860.tu9 4563167..4563233 score=0.110611847319189
ExonExpressionAdditive AT3G13870.tu1 4565517..4565948 score=0.515548371051275
ExonExpressionAdditive AT3G13870.tu10 4568208..4568248 score=0.110500762756314
ExonExpressionAdditive AT3G13870.tu11 4568416..4568452 score=-0.631014155412235
ExonExpressionAdditive AT3G13870.tu12 4568588..4568622 score=1.20398052794204
ExonExpressionAdditive AT3G13870.tu2 4566129..4566166 score=-0.537279957241133
ExonExpressionAdditive AT3G13870.tu20 4570083..4570118 score=0.253490609601024
ExonExpressionAdditive AT3G13870.tu23 4570444..4570515 score=0.0283516685528539
ExonExpressionAdditive AT3G13870.tu24 4571117..4571227 score=-0.651121255244392
ExonExpressionAdditive AT3G13870.tu3 4566334..4566368 score=0.218900731578873
ExonExpressionAdditive AT3G13870.tu4 4566629..4566663 score=-0.197632950692396
ExonExpressionAdditive AT3G13870.tu5 4566845..4566950 score=-0.760842915424941
ExonExpressionAdditive AT3G13870.tu7 4567272..4567487 score=0.442125211424113
ExonExpressionAdditive AT3G13870.tu8 4567666..4567736 score=-0.245192640033788
ExonExpressionAdditive AT3G13870.tu9 4567878..4567988 score=-0.124835695271527
ExonExpressionAdditive AT3G13890.tu2 4577682..4577718 score=-0.142388303649619
ExonExpressionAdditive AT3G13890.tu4 4577915..4577952 score=-0.187718318862103
ExonExpressionAdditive AT3G13900.tu10 4590040..4590653 score=0.0172997841392545
ExonExpressionAdditive AT3G13900.tu3 4588275..4588312 score=-0.267381280119187
ExonExpressionAdditive AT3G13900.tu6 4589008..4589118 score=0.279420783640644
ExonExpressionAdditive AT3G13900.tu7 4589298..4589333 score=0.599305287172005
ExonExpressionAdditive AT3G13900.tu9 4589819..4589855 score=0.355483902824625
ExonExpressionAdditive AT3G13920.tu2 4592413..4592627 score=-0.0471265339956426
ExonExpressionAdditive AT3G13920.tu4 4592739..4593233 score=-0.388199826250475
ExonExpressionAdditive AT3G13920.tu9 4594814..4594851 score=0.754947976213521
ExonExpressionAdditive AT3G13930.tu10 4598160..4598366 score=-0.194483101291688
ExonExpressionAdditive AT3G13930.tu12 4598664..4598735 score=-1.22279632165917
ExonExpressionAdditive AT3G13930.tu14 4599068..4599106 score=-0.225758735821089
ExonExpressionAdditive AT3G13930.tu17 4599549..4599585 score=-0.049683026526569
ExonExpressionAdditive AT3G13930.tu18 4599725..4599761 score=0.115161340393062
ExonExpressionAdditive AT3G13930.tu3 4596681..4596718 score=1.1562109721388
ExonExpressionAdditive AT3G13940.tu2 4601249..4601495 score=-0.305362223004013
ExonExpressionAdditive AT3G13940.tu3 4601717..4601753 score=-0.346247125599087
ExonExpressionAdditive AT3G13960.tu1 4608417..4608702 score=0.619210728397119
ExonExpressionAdditive AT3G13960.tu4 4610155..4610327 score=0.189011989825455
ExonExpressionAdditive AT3G13990.tu1 4625587..4626016 score=-0.0412026127554654
ExonExpressionAdditive AT3G13990.tu11 4630246..4630543 score=-0.498109009110692
ExonExpressionAdditive AT3G13990.tu2 4626154..4626585 score=-0.162664580568703
ExonExpressionAdditive AT3G13990.tu3 4626812..4626845 score=-0.365472123504386
ExonExpressionAdditive AT3G13990.tu5 4626978..4627160 score=0.52010391160736
ExonExpressionAdditive AT3G13990.tu6 4627411..4627630 score=1.51600940209832
ExonExpressionAdditive AT3G13990.tu7 4627853..4628346 score=-0.359885905641764
ExonExpressionAdditive AT3G13990.tu8 4628785..4628891 score=-0.291790257879744
ExonExpressionAdditive AT3G13990.tu9 4629266..4629399 score=-0.449315488826588
ExonExpressionAdditive AT3G14000.tu2 4630926..4631232 score=-0.0923036971676643
ExonExpressionAdditive AT3G14000.tu3 4631426..4631718 score=0.583034864417796
ExonExpressionAdditive AT3G14000.tu4 4631835..4631946 score=0.768478411811374
ExonExpressionAdditive AT3G14000.tu5 4632659..4633009 score=-0.536907328747127
ExonExpressionAdditive AT3G14000.tu6 4633262..4633366 score=-0.80819249059289
ExonExpressionAdditive AT3G14010.tu10 4638524..4638599 score=0.0344156696348969
ExonExpressionAdditive AT3G14010.tu11 4638879..4638915 score=-0.259872188430805
ExonExpressionAdditive AT3G14010.tu12 4639018..4639055 score=-0.12631565446538
ExonExpressionAdditive AT3G14010.tu15 4639679..4639901 score=0.696209104663189
ExonExpressionAdditive AT3G14010.tu16 4640038..4640144 score=-0.165996582758204
ExonExpressionAdditive AT3G14010.tu18 4640443..4640514 score=0.061629350349268
ExonExpressionAdditive AT3G14010.tu19 4640673..4640949 score=-0.238250137107805
ExonExpressionAdditive AT3G14010.tu3 4636382..4636558 score=-0.440767879723115
ExonExpressionAdditive AT3G14010.tu6 4637152..4637188 score=-1.43441487398923
ExonExpressionAdditive AT3G14010.tu7 4637368..4637443 score=0.425484823156353
ExonExpressionAdditive AT3G14010.tu8 4637583..4637694 score=0.694894371022294
ExonExpressionAdditive AT3G14010.tu9 4637910..4638017 score=-0.510791525665055
ExonExpressionAdditive AT3G14020.tu2 4643377..4643409 score=0.362041599694789
ExonExpressionAdditive AT3G14020.tu4 4643702..4643841 score=0.48928265067381
ExonExpressionAdditive AT3G14050.tu1 4650795..4651175 score=0.26120698169874
ExonExpressionAdditive AT3G14050.tu2 4651285..4651608 score=0.0138357406855952
ExonExpressionAdditive AT3G14050.tu3 4651758..4651798 score=-0.589993116403484
ExonExpressionAdditive AT3G14050.tu4 4651976..4652288 score=0.0375913762902186
ExonExpressionAdditive AT3G14050.tu5 4652646..4652717 score=0.384266938018381
ExonExpressionAdditive AT3G14075.tu2 4664765..4664840 score=0.367707449713514
ExonExpressionAdditive AT3G14075.tu3 4665027..4665061 score=-0.163321843342664
ExonExpressionAdditive AT3G14075.tu4 4665200..4665235 score=0.725879834774539
ExonExpressionAdditive AT3G14075.tu5 4665410..4665631 score=-0.143204880753437
ExonExpressionAdditive AT3G14075.tu6 4665751..4665904 score=-1.04357905724303
ExonExpressionAdditive AT3G14075.tu7 4666063..4666346 score=-0.202448971734994
ExonExpressionAdditive AT3G14075.tu8 4666856..4666898 score=0.744261401059104
ExonExpressionAdditive AT3G14080.tu2 4667386..4667455 score=0.82147665004803
ExonExpressionAdditive AT3G14080.tu4 4667610..4667758 score=0.032266093404446
ExonExpressionAdditive AT3G14080.tu5 4668379..4668414 score=-0.715856236062236
ExonExpressionAdditive AT3G14080.tu6 4668536..4668638 score=-0.462731385580781
ExonExpressionAdditive AT3G14080.tu7 4668745..4668784 score=0.0434396092656209
ExonExpressionAdditive AT3G14080.tu8 4668926..4669072 score=0.0873747985302383
ExonExpressionAdditive AT3G14090.tu2 4671517..4671569 score=-0.409240467925287
ExonExpressionAdditive AT3G14100.tu1 4672961..4673106 score=-0.754675648707406
ExonExpressionAdditive AT3G14100.tu11 4675439..4675470 score=-0.0253748471568998
ExonExpressionAdditive AT3G14100.tu3 4673709..4673749 score=-0.688711889658484
ExonExpressionAdditive AT3G14100.tu5 4674127..4674161 score=0.760797226442614
ExonExpressionAdditive AT3G14100.tu6 4674271..4674339 score=-0.517570654130881
ExonExpressionAdditive AT3G14100.tu9 4674921..4674959 score=-1.02376462106695
ExonExpressionAdditive AT3G14110.tu2 4676856..4676963 score=0.139926993737678
ExonExpressionAdditive AT3G14110.tu4 4677180..4677290 score=0.175803665639375
ExonExpressionAdditive AT3G14110.tu5 4677533..4677609 score=-0.383779587463483
ExonExpressionAdditive AT3G14120.tu1 4677826..4678050 score=0.139408371884888
ExonExpressionAdditive AT3G14120.tu10 4681117..4681155 score=-0.0551080829833913
ExonExpressionAdditive AT3G14120.tu11 4681613..4681770 score=0.177570985027711
ExonExpressionAdditive AT3G14120.tu13 4682033..4682106 score=-0.239512686491430
ExonExpressionAdditive AT3G14120.tu14 4682389..4682465 score=-0.467665116434787
ExonExpressionAdditive AT3G14120.tu15 4682661..4682734 score=-0.250056759480547
ExonExpressionAdditive AT3G14120.tu16 4682884..4682952 score=-0.360843750798590
ExonExpressionAdditive AT3G14120.tu17 4683134..4683241 score=-0.178815026915983
ExonExpressionAdditive AT3G14120.tu18 4683522..4683632 score=0.479474538906991
ExonExpressionAdditive AT3G14120.tu19 4683813..4683850 score=0.0102871981340386
ExonExpressionAdditive AT3G14120.tu2 4678337..4678625 score=0.431037004835069
ExonExpressionAdditive AT3G14120.tu20 4684067..4684210 score=0.205320307004791
ExonExpressionAdditive AT3G14120.tu21 4684416..4684522 score=-0.559649276087132
ExonExpressionAdditive AT3G14120.tu23 4684746..4684845 score=0.964739569384277
ExonExpressionAdditive AT3G14120.tu25 4685381..4685597 score=0.241306291353946
ExonExpressionAdditive AT3G14120.tu4 4679071..4679143 score=0.146332076200178
ExonExpressionAdditive AT3G14120.tu6 4679507..4679575 score=0.792810684198451
ExonExpressionAdditive AT3G14120.tu7 4680113..4680219 score=-0.62927092986927
ExonExpressionAdditive AT3G14120.tu9 4680830..4680936 score=-0.118286342553580
ExonExpressionAdditive AT3G14130.tu1 4685665..4685957 score=0.375165260879920
ExonExpressionAdditive AT3G14130.tu12 4688187..4688298 score=0.574713274315486
ExonExpressionAdditive AT3G14130.tu3 4686318..4686353 score=0.504883213059015
ExonExpressionAdditive AT3G14130.tu4 4686503..4686539 score=-1.40245603244957
ExonExpressionAdditive AT3G14140.tu4 4689751..4689823 score=-0.176578848890850
ExonExpressionAdditive AT3G14140.tu5 4690169..4690305 score=-0.0298987523524852
ExonExpressionAdditive AT3G14150.tu11 4692345..4692413 score=0.145382353023717
ExonExpressionAdditive AT3G14150.tu2 4690521..4690664 score=-0.482056336141019
ExonExpressionAdditive AT3G14150.tu5 4691324..4691359 score=-1.32097679281259
ExonExpressionAdditive AT3G14150.tu6 4691501..4691538 score=-1.16503221485825
ExonExpressionAdditive AT3G14160.tu1 4694066..4694297 score=-0.0337143195621082
ExonExpressionAdditive AT3G14170.tu2 4696850..4696883 score=-0.354827444638058
ExonExpressionAdditive AT3G14170.tu3 4697027..4697131 score=-0.25724198273147
ExonExpressionAdditive AT3G14170.tu4 4697286..4697399 score=0.686985717536333
ExonExpressionAdditive AT3G14190.tu1 4710488..4710594 score=-0.351766994823575
ExonExpressionAdditive AT3G14190.tu2 4710911..4710947 score=0.439881415074087
ExonExpressionAdditive AT3G14190.tu3 4711058..4711306 score=0.482769362417144
ExonExpressionAdditive AT3G14200.tu2 4713133..4713323 score=0.316101071731974
ExonExpressionAdditive AT3G14200.tu3 4713433..4713466 score=-0.571109822999925
ExonExpressionAdditive AT3G14200.tu5 4713903..4713974 score=-0.173788666544671
ExonExpressionAdditive AT3G14200.tu6 4714283..4714513 score=-0.695399971210787
ExonExpressionAdditive AT3G14205.tu1 4715849..4716077 score=-0.424558244379706
ExonExpressionAdditive AT3G14205.tu10 4718253..4718290 score=0.483992994667905
ExonExpressionAdditive AT3G14205.tu11 4718466..4718578 score=0.405736748338955
ExonExpressionAdditive AT3G14205.tu13 4719128..4719275 score=-0.265216465534533
ExonExpressionAdditive AT3G14205.tu14 4719933..4720005 score=0.20348255688541
ExonExpressionAdditive AT3G14205.tu15 4720154..4720294 score=0.0655522020135786
ExonExpressionAdditive AT3G14205.tu16 4720515..4720887 score=0.295818248523218
ExonExpressionAdditive AT3G14205.tu2 4716186..4716257 score=-0.441360374620654
ExonExpressionAdditive AT3G14205.tu3 4716396..4716512 score=-0.187026741974918
ExonExpressionAdditive AT3G14205.tu4 4716657..4716794 score=-1.26964884510688
ExonExpressionAdditive AT3G14205.tu6 4717127..4717194 score=0.529684254423707
ExonExpressionAdditive AT3G14205.tu7 4717340..4717599 score=0.322064059392988
ExonExpressionAdditive AT3G14205.tu8 4717813..4717884 score=1.07908716922922
ExonExpressionAdditive AT3G14205.tu9 4718033..4718115 score=-0.219643294033237
ExonExpressionAdditive AT3G14210.tu1 4729902..4730125 score=-0.725467257932888
ExonExpressionAdditive AT3G14210.tu2 4730261..4730334 score=-0.0125683406778863
ExonExpressionAdditive AT3G14210.tu3 4730605..4730750 score=0.310778333612159
ExonExpressionAdditive AT3G14210.tu4 4730931..4731101 score=0.592598334284658
ExonExpressionAdditive AT3G14220.tu2 4733367..4733442 score=0.84653679991609
ExonExpressionAdditive AT3G14220.tu3 4733588..4733734 score=-0.608203577374498
ExonExpressionAdditive AT3G14220.tu5 4734270..4734485 score=1.65883311031324
ExonExpressionAdditive AT3G14225.tu2 4735238..4735311 score=0.831855132033731
ExonExpressionAdditive AT3G14230.tu1 4737173..4737433 score=0.202511955477037
ExonExpressionAdditive AT3G14250.tu1 4745939..4745978 score=1.35962230349040
ExonExpressionAdditive AT3G14270.tu11 4760509..4760727 score=-0.0471923099924712
ExonExpressionAdditive AT3G14270.tu12 4760864..4761353 score=-0.200086599942497
ExonExpressionAdditive AT3G14270.tu2 4754344..4755212 score=-0.0494740604358274
ExonExpressionAdditive AT3G14270.tu3 4755514..4756195 score=0.47342154043282
ExonExpressionAdditive AT3G14270.tu4 4756388..4756461 score=-0.44388739068418
ExonExpressionAdditive AT3G14270.tu5 4756676..4756968 score=-0.564306178787633
ExonExpressionAdditive AT3G14270.tu6 4757105..4757862 score=-0.0118477373850265
ExonExpressionAdditive AT3G14270.tu7 4758051..4758343 score=-0.443788134976701
ExonExpressionAdditive AT3G14270.tu8 4758532..4758567 score=0.734978623956686
ExonExpressionAdditive AT3G14280.tu2 4761928..4761966 score=0.0993762028108457
ExonExpressionAdditive AT3G14290.tu4 4764809..4764847 score=-1.99356936174691
ExonExpressionAdditive AT3G14290.tu6 4765374..4765405 score=-0.485110786849338
ExonExpressionAdditive AT3G14330.tu2 4781807..4781842 score=-0.58675823645515
ExonExpressionAdditive AT3G14330.tu3 4782347..4782425 score=-0.295712726383035
ExonExpressionAdditive AT3G14350.tu1 4783135..4783239 score=0.688900195577272
ExonExpressionAdditive AT3G14350.tu12 4785522..4785557 score=-0.901101683913687
ExonExpressionAdditive AT3G14350.tu14 4785820..4785858 score=-1.42342297970327
ExonExpressionAdditive AT3G14350.tu17 4786290..4786402 score=-0.240772547147307
ExonExpressionAdditive AT3G14350.tu19 4786946..4787103 score=-0.0544263042212154
ExonExpressionAdditive AT3G14350.tu2 4783347..4783456 score=1.02042188748991
ExonExpressionAdditive AT3G14350.tu3 4783615..4783687 score=0.64650111356343
ExonExpressionAdditive AT3G14350.tu5 4784049..4784087 score=-0.0571029401327958
ExonExpressionAdditive AT3G14350.tu6 4784123..4784162 score=-0.510630168545726
ExonExpressionAdditive AT3G14350.tu7 4784231..4784267 score=0.457910673262903
ExonExpressionAdditive AT3G14350.tu8 4784447..4784660 score=0.301866707647579
ExonExpressionAdditive AT3G14350.tu9 4784813..4785031 score=-0.228690744687924
ExonExpressionAdditive AT3G14360.tu1 4791652..4791896 score=0.375634150906944
ExonExpressionAdditive AT3G14360.tu2 4792054..4792238 score=-0.443365319760399
ExonExpressionAdditive AT3G14360.tu5 4793321..4793536 score=-0.0376638370414572
ExonExpressionAdditive AT3G14380.tu2 4803670..4803781 score=0.362243755333234
ExonExpressionAdditive AT3G14390.tu1 4806754..4807192 score=0.265238005140028
ExonExpressionAdditive AT3G14390.tu3 4807673..4807747 score=0.254986852655282
ExonExpressionAdditive AT3G14390.tu4 4807999..4808031 score=-0.435039225677593
ExonExpressionAdditive AT3G14390.tu5 4808210..4808277 score=-1.35463594240526
ExonExpressionAdditive AT3G14400.tu1 4811783..4811995 score=-0.198546747065896
ExonExpressionAdditive AT3G14400.tu2 4812278..4812350 score=-0.312331624020034
ExonExpressionAdditive AT3G14400.tu4 4813407..4813444 score=-0.316672105972077
ExonExpressionAdditive AT3G14400.tu5 4814094..4814130 score=-0.45548180578863
ExonExpressionAdditive AT3G14400.tu7 4814433..4814822 score=0.187186398482016
ExonExpressionAdditive AT3G14400.tu8 4815042..4815480 score=0.0615146369816988
ExonExpressionAdditive AT3G14410.tu3 4816770..4816805 score=-0.61803578412673
ExonExpressionAdditive AT3G14410.tu4 4816940..4816977 score=-0.465075984758833
ExonExpressionAdditive AT3G14410.tu6 4817313..4817349 score=-1.13596239949101
ExonExpressionAdditive AT3G14410.tu7 4817782..4817927 score=0.534891052885785
ExonExpressionAdditive AT3G14415.tu10 4820191..4820229 score=0.262571441013667
ExonExpressionAdditive AT3G14420.tu11 4822042..4822078 score=-0.543334700193812
ExonExpressionAdditive AT3G14420.tu17 4823184..4823224 score=0.166173946343052
ExonExpressionAdditive AT3G14420.tu20 4823382..4823420 score=0.84933160709428
ExonExpressionAdditive AT3G14450.tu7 4851190..4851265 score=0.251866537726315
ExonExpressionAdditive AT3G14450.tu9 4851550..4851583 score=0.191419804578756
ExonExpressionAdditive AT3G14490.tu1 4863697..4863912 score=0.148799016987261
ExonExpressionAdditive AT3G14490.tu2 4864065..4864243 score=-0.0839396613868105
ExonExpressionAdditive AT3G14490.tu4 4864616..4864759 score=0.265050394292639
ExonExpressionAdditive AT3G14490.tu5 4864903..4865157 score=0.493145009992787
ExonExpressionAdditive AT3G14490.tu6 4865346..4865562 score=-0.563695453987304
ExonExpressionAdditive AT3G14490.tu7 4865780..4865935 score=-0.0900058613633167
ExonExpressionAdditive AT3G14540.tu2 4882071..4882217 score=0.388438106908147
ExonExpressionAdditive AT3G14540.tu4 4882575..4882649 score=0.655457287145188
ExonExpressionAdditive AT3G14540.tu7 4883841..4883907 score=-0.490241764133901
ExonExpressionAdditive AT3G14570.tu1 4892663..4892839 score=1.17453211329962
ExonExpressionAdditive AT3G14570.tu10 4894647..4894722 score=-0.0565384719652823
ExonExpressionAdditive AT3G14570.tu11 4894832..4894873 score=-0.143417399784880
ExonExpressionAdditive AT3G14570.tu12 4895016..4895124 score=1.33652718445374
ExonExpressionAdditive AT3G14570.tu13 4895553..4895628 score=0.368383355892008
ExonExpressionAdditive AT3G14570.tu14 4895804..4895839 score=0.535874251051191
ExonExpressionAdditive AT3G14570.tu15 4895971..4896252 score=0.20299356518173
ExonExpressionAdditive AT3G14570.tu18 4896774..4896810 score=0.000878611299918851
ExonExpressionAdditive AT3G14570.tu2 4893019..4893056 score=0.190860276267964
ExonExpressionAdditive AT3G14570.tu20 4897083..4897119 score=0.716395292161607
ExonExpressionAdditive AT3G14570.tu22 4897489..4897558 score=0.588346380679939
ExonExpressionAdditive AT3G14570.tu24 4897848..4897954 score=0.642820731000554
ExonExpressionAdditive AT3G14570.tu26 4898323..4898393 score=0.916517912361918
ExonExpressionAdditive AT3G14570.tu27 4898584..4898660 score=0.792622002745291
ExonExpressionAdditive AT3G14570.tu28 4898804..4898910 score=-0.664164153153288
ExonExpressionAdditive AT3G14570.tu29 4899058..4899129 score=-0.678220770603386
ExonExpressionAdditive AT3G14570.tu3 4893198..4893304 score=0.9448153480667
ExonExpressionAdditive AT3G14570.tu31 4899460..4899496 score=0.686553536820352
ExonExpressionAdditive AT3G14570.tu32 4899604..4899747 score=0.311466332426914
ExonExpressionAdditive AT3G14570.tu33 4899889..4899929 score=0.583167650233622
ExonExpressionAdditive AT3G14570.tu38 4900871..4901016 score=-1.09240155282398
ExonExpressionAdditive AT3G14570.tu39 4901192..4901983 score=-0.96903434340297
ExonExpressionAdditive AT3G14570.tu41 4902421..4902498 score=-0.684828306795895
ExonExpressionAdditive AT3G14570.tu5 4893593..4893664 score=0.358081810559939
ExonExpressionAdditive AT3G14570.tu6 4893849..4893924 score=-0.853558946615742
ExonExpressionAdditive AT3G14570.tu7 4894062..4894099 score=-1.00484551416644
ExonExpressionAdditive AT3G14570.tu8 4894213..4894284 score=0.108083282118401
ExonExpressionAdditive AT3G14570.tu9 4894389..4894421 score=0.435618313150296
ExonExpressionAdditive AT3G14590.tu10 4907522..4907902 score=-0.082712991138787
ExonExpressionAdditive AT3G14590.tu2 4905564..4905815 score=-0.101271769252833
ExonExpressionAdditive AT3G14590.tu6 4906471..4906576 score=0.265153281476331
ExonExpressionAdditive AT3G14590.tu7 4906770..4906806 score=0.00501367016538308
ExonExpressionAdditive AT3G14590.tu9 4907214..4907249 score=-0.0905234748057895
ExonExpressionAdditive AT3G14595.tu3 4910003..4910038 score=0.563722887379552
ExonExpressionAdditive AT3G14600.tu2 4911237..4911272 score=0.175668036824554
ExonExpressionAdditive AT3G14610.tu1 4912538..4912760 score=0.418422569990032
ExonExpressionAdditive AT3G14610.tu2 4913020..4913127 score=0.458601161340764
ExonExpressionAdditive AT3G14610.tu3 4913278..4913490 score=-0.59824574183933
ExonExpressionAdditive AT3G14610.tu4 4913655..4913940 score=-1.02311851271769
ExonExpressionAdditive AT3G14610.tu5 4914123..4914488 score=0.576894075322109
ExonExpressionAdditive AT3G14620.tu1 4914934..4915224 score=-0.149593889503909
ExonExpressionAdditive AT3G14620.tu2 4915382..4915564 score=-0.0611349878641671
ExonExpressionAdditive AT3G14620.tu3 4915716..4915896 score=-0.305000875898005
ExonExpressionAdditive AT3G14630.tu1 4917541..4917726 score=-0.164008077815116
ExonExpressionAdditive AT3G14630.tu2 4917873..4917989 score=0.664419801375048
ExonExpressionAdditive AT3G14630.tu3 4918282..4918357 score=-0.267402162047741
ExonExpressionAdditive AT3G14640.tu1 4920036..4920100 score=0.451065214702697
ExonExpressionAdditive AT3G14660.tu4 4926133..4926278 score=-2.46036899900785
ExonExpressionAdditive AT3G14680.tu1 4934428..4934673 score=-0.158187646418816
ExonExpressionAdditive AT3G14680.tu2 4934894..4935007 score=0.0131527268886588
ExonExpressionAdditive AT3G14680.tu3 4935231..4935374 score=0.0583766667223677
ExonExpressionAdditive AT3G14680.tu4 4935733..4935773 score=1.37608933117303
ExonExpressionAdditive AT3G14690.tu1 4937448..4937650 score=-0.164667921968064
ExonExpressionAdditive AT3G14690.tu4 4938575..4938607 score=-0.581282495944574
ExonExpressionAdditive AT3G14700.tu1 4940315..4940490 score=-0.125715442960560
ExonExpressionAdditive AT3G14710.tu2 4942589..4942660 score=-0.118869122691781
ExonExpressionAdditive AT3G14710.tu3 4942795..4942968 score=0.04726525097932
ExonExpressionAdditive AT3G14720.tu1 4946348..4946384 score=-0.380920284900146
ExonExpressionAdditive AT3G14720.tu5 4947419..4947499 score=-0.0189535757669949
ExonExpressionAdditive AT3G14720.tu6 4947711..4947864 score=0.132902362811628
ExonExpressionAdditive AT3G14720.tu8 4948234..4948338 score=0.671760201280497
ExonExpressionAdditive AT3G14740.tu2 4952128..4952166 score=0.3067967041876
ExonExpressionAdditive AT3G14750.tu1 4953681..4953867 score=-0.0213153695637315
ExonExpressionAdditive AT3G14750.tu3 4954543..4954656 score=0.200724960181936
ExonExpressionAdditive AT3G14760.tu2 4957065..4957137 score=-1.08321369494473
ExonExpressionAdditive AT3G14770.tu2 4958026..4958099 score=0.953626823266777
ExonExpressionAdditive AT3G14770.tu3 4958231..4958304 score=1.15636327911158
ExonExpressionAdditive AT3G14770.tu4 4958490..4958607 score=-0.328131647889714
ExonExpressionAdditive AT3G14780.tu2 4962375..4962549 score=0.0512284223177088
ExonExpressionAdditive AT3G14810.tu1 4971242..4971491 score=1.38156800758480
ExonExpressionAdditive AT3G14810.tu2 4971637..4971786 score=0.902382871041873
ExonExpressionAdditive AT3G14810.tu3 4971982..4972018 score=-1.38621268890676
ExonExpressionAdditive AT3G14810.tu4 4972120..4972191 score=0.475197359876879
ExonExpressionAdditive AT3G14810.tu5 4972330..4972367 score=-1.09697112560052
ExonExpressionAdditive AT3G14820.tu2 4979167..4979203 score=-0.522432984200854
ExonExpressionAdditive AT3G14820.tu4 4979753..4979899 score=-0.316126812729178
ExonExpressionAdditive AT3G14820.tu5 4980051..4980195 score=0.444444600544449
ExonExpressionAdditive AT3G14830.tu10 4985551..4985803 score=0.448403076271604
ExonExpressionAdditive AT3G14830.tu2 4982980..4983126 score=-0.0684384209214269
ExonExpressionAdditive AT3G14830.tu5 4984349..4984576 score=0.162037798459112
ExonExpressionAdditive AT3G14830.tu7 4984908..4984979 score=0.634824108256652
ExonExpressionAdditive AT3G14830.tu8 4985125..4985192 score=-0.0395545830153198
ExonExpressionAdditive AT3G14830.tu9 4985337..4985409 score=-0.000663585133233191
ExonExpressionAdditive AT3G14840.tu10 4989938..4989974 score=0.919065860959577
ExonExpressionAdditive AT3G14840.tu14 4990630..4990661 score=0.347475932570845
ExonExpressionAdditive AT3G14840.tu15 4990799..4990834 score=0.488727488723328
ExonExpressionAdditive AT3G14840.tu18 4991461..4991732 score=-0.591497446203332
ExonExpressionAdditive AT3G14840.tu19 4991900..4992009 score=0.127710308421836
ExonExpressionAdditive AT3G14840.tu20 4992151..4992248 score=0.929266344210025
ExonExpressionAdditive AT3G14840.tu22 4992634..4992777 score=0.373060963757045
ExonExpressionAdditive AT3G14840.tu23 4992927..4993077 score=-0.464319619438922
ExonExpressionAdditive AT3G14840.tu24 4993327..4993361 score=0.193679164748348
ExonExpressionAdditive AT3G14840.tu25 4993506..4993860 score=-0.218260118292854
ExonExpressionAdditive AT3G14840.tu3 4988471..4988613 score=0.815729734593438
ExonExpressionAdditive AT3G14840.tu6 4989263..4989302 score=-0.22735726772612
ExonExpressionAdditive AT3G14840.tu7 4989418..4989457 score=-0.266717645448729
ExonExpressionAdditive AT3G14850.tu2 4996541..4996672 score=0.203252612664146
ExonExpressionAdditive AT3G14850.tu3 4996824..4996929 score=0.287567816519994
ExonExpressionAdditive AT3G14850.tu4 4997113..4997181 score=-0.204937342653063
ExonExpressionAdditive AT3G14860.tu4 4999533..4999713 score=-0.23633986601384
ExonExpressionAdditive AT3G14860.tu5 4999886..5000026 score=-0.0992058491604742
ExonExpressionAdditive AT3G14860.tu6 5000331..5000442 score=-0.581668300684467
ExonExpressionAdditive AT3G14860.tu7 5000589..5000627 score=0.0684170677523148
ExonExpressionAdditive AT3G14860.tu8 5000962..5001000 score=-0.008764878299439
ExonExpressionAdditive AT3G14870.tu4 5003946..5003987 score=0.0338333890490815
ExonExpressionAdditive AT3G14890.tu1 5008750..5009073 score=-0.222724582534277
ExonExpressionAdditive AT3G14890.tu13 5011926..5011963 score=0.601873594156331
ExonExpressionAdditive AT3G14890.tu14 5012099..5012171 score=0.184502830981435
ExonExpressionAdditive AT3G14890.tu15 5012530..5012603 score=0.125611037215598
ExonExpressionAdditive AT3G14890.tu17 5012991..5013246 score=-0.184162242085688
ExonExpressionAdditive AT3G14890.tu2 5009213..5009249 score=0.0125572910821979
ExonExpressionAdditive AT3G14890.tu3 5009362..5009612 score=-0.163749028665843
ExonExpressionAdditive AT3G14890.tu5 5009947..5010029 score=-0.278607812703427
ExonExpressionAdditive AT3G14890.tu6 5010254..5010474 score=-0.154767641604478
ExonExpressionAdditive AT3G14910.tu1 5015459..5015711 score=-0.0582044399592708
ExonExpressionAdditive AT3G14910.tu2 5015991..5016064 score=-0.549318458435224
ExonExpressionAdditive AT3G14910.tu3 5016213..5016317 score=-0.181903610442049
ExonExpressionAdditive AT3G14910.tu5 5016703..5016773 score=-0.348087623101848
ExonExpressionAdditive AT3G14910.tu6 5016947..5017052 score=0.147080825577988
ExonExpressionAdditive AT3G14910.tu7 5017168..5017238 score=0.712509922238524
ExonExpressionAdditive AT3G14910.tu8 5017419..5017686 score=0.105072801160252
ExonExpressionAdditive AT3G14930.tu10 5022663..5022879 score=0.381882102032581
ExonExpressionAdditive AT3G14930.tu2 5020595..5020630 score=0.278648944577034
ExonExpressionAdditive AT3G14930.tu4 5020811..5020888 score=-0.400791241665910
ExonExpressionAdditive AT3G14930.tu6 5021727..5021936 score=-0.177137670935444
ExonExpressionAdditive AT3G14930.tu7 5022112..5022262 score=0.546702517943663
ExonExpressionAdditive AT3G14930.tu8 5022445..5022554 score=-0.335013022627148
ExonExpressionAdditive AT3G14940.tu1 5025260..5025298 score=1.85319736324465
ExonExpressionAdditive AT3G14940.tu10 5028709..5029007 score=0.433250306431043
ExonExpressionAdditive AT3G14940.tu11 5029194..5029688 score=-0.0459787562117403
ExonExpressionAdditive AT3G14940.tu2 5025561..5025702 score=0.361559607539893
ExonExpressionAdditive AT3G14940.tu3 5025939..5026204 score=0.784911084980421
ExonExpressionAdditive AT3G14940.tu5 5026644..5026785 score=-0.7084148940771
ExonExpressionAdditive AT3G14940.tu7 5027114..5027155 score=-1.02995442049115
ExonExpressionAdditive AT3G14950.tu1 5030245..5030353 score=0.608346609625431
ExonExpressionAdditive AT3G14950.tu2 5030461..5030497 score=0.239527624793722
ExonExpressionAdditive AT3G14950.tu4 5030934..5031147 score=0.362724450606338
ExonExpressionAdditive AT3G14950.tu5 5031361..5031504 score=0.0270478265481084
ExonExpressionAdditive AT3G14950.tu6 5031642..5031786 score=-0.426543912664489
ExonExpressionAdditive AT3G14960.tu2 5036487..5036521 score=1.18476459011216
ExonExpressionAdditive AT3G14960.tu4 5036922..5036992 score=0.722183498253037
ExonExpressionAdditive AT3G14960.tu6 5037343..5037377 score=0.0594433700877202
ExonExpressionAdditive AT3G14980.tu1 5039960..5040336 score=0.133799050908356
ExonExpressionAdditive AT3G14980.tu2 5040475..5040624 score=0.67336046432057
ExonExpressionAdditive AT3G14980.tu3 5040881..5040917 score=-0.859867478999741
ExonExpressionAdditive AT3G14980.tu4 5041198..5041236 score=-0.389093327197689
ExonExpressionAdditive AT3G14980.tu5 5041384..5041598 score=0.42921218579883
ExonExpressionAdditive AT3G14980.tu6 5041816..5041850 score=-0.134736978462757
ExonExpressionAdditive AT3G14980.tu7 5042213..5042287 score=0.517734922115589
ExonExpressionAdditive AT3G14990.tu3 5047671..5047775 score=1.02972154665212
ExonExpressionAdditive AT3G14990.tu4 5048139..5048212 score=0.266662122014187
ExonExpressionAdditive AT3G14990.tu5 5048364..5048471 score=-0.164396233719383
ExonExpressionAdditive AT3G14990.tu6 5048649..5048685 score=-0.514567152035926
ExonExpressionAdditive AT3G14990.tu7 5048901..5049008 score=-0.150936955116888
ExonExpressionAdditive AT3G14990.tu8 5049192..5049297 score=0.214868251004395
ExonExpressionAdditive AT3G15000.tu1 5050362..5050656 score=0.0165755645156001
ExonExpressionAdditive AT3G15000.tu2 5050897..5050929 score=-1.15485185732870
ExonExpressionAdditive AT3G15010.tu3 5054614..5054831 score=-0.203692138466339
ExonExpressionAdditive AT3G15020.tu2 5056523..5056560 score=1.29820522408447
ExonExpressionAdditive AT3G15020.tu5 5057304..5057374 score=-0.552244085378507
ExonExpressionAdditive AT3G15020.tu6 5057597..5057670 score=0.0331094223716006
ExonExpressionAdditive AT3G15030.tu3 5063713..5064000 score=-0.53683294625414
ExonExpressionAdditive AT3G15040.tu2 5066645..5066685 score=-0.431947631988096
ExonExpressionAdditive AT3G15050.tu3 5067647..5067717 score=0.893521756741394
ExonExpressionAdditive AT3G15050.tu4 5067826..5067938 score=-0.552330925388933
ExonExpressionAdditive AT3G15070.tu1 5070200..5070620 score=-0.125018569593486
ExonExpressionAdditive AT3G15070.tu2 5070767..5070876 score=0.903021151175885
ExonExpressionAdditive AT3G15070.tu7 5073264..5073302 score=-0.435134405165967
ExonExpressionAdditive AT3G15080.tu1 5074251..5074317 score=-0.192592741059143
ExonExpressionAdditive AT3G15080.tu2 5074512..5074544 score=0.0393889519811381
ExonExpressionAdditive AT3G15080.tu5 5075404..5075479 score=0.309480649201761
ExonExpressionAdditive AT3G15080.tu6 5075670..5075707 score=0.0543536446229453
ExonExpressionAdditive AT3G15090.tu1 5076702..5077033 score=0.0943090517361807
ExonExpressionAdditive AT3G15090.tu2 5077400..5077574 score=-0.322888943174636
ExonExpressionAdditive AT3G15090.tu3 5077722..5077759 score=0.402475339278758
ExonExpressionAdditive AT3G15090.tu4 5077975..5078047 score=0.656190395515164
ExonExpressionAdditive AT3G15090.tu5 5078197..5078274 score=-0.461768454364175
ExonExpressionAdditive AT3G15090.tu6 5078449..5078480 score=0.311239933135204
ExonExpressionAdditive AT3G15090.tu7 5078708..5079029 score=-0.215289960352129
ExonExpressionAdditive AT3G15095.tu1 5081834..5082013 score=1.24169851877568
ExonExpressionAdditive AT3G15095.tu2 5082085..5082269 score=1.01033117498890
ExonExpressionAdditive AT3G15110.tu1 5084430..5084466 score=-0.0853747192738254
ExonExpressionAdditive AT3G15120.tu1 5088384..5089650 score=0.320542568793886
ExonExpressionAdditive AT3G15120.tu2 5089795..5090604 score=-0.0415054264008742
ExonExpressionAdditive AT3G15120.tu3 5090929..5091143 score=0.0968020510282315
ExonExpressionAdditive AT3G15120.tu5 5093225..5093299 score=-0.0966013855703565
ExonExpressionAdditive AT3G15140.tu2 5100014..5100081 score=0.440918213768882
ExonExpressionAdditive AT3G15140.tu3 5100227..5100267 score=0.641957468769529
ExonExpressionAdditive AT3G15140.tu4 5100622..5100658 score=0.0960717953975218
ExonExpressionAdditive AT3G15140.tu5 5100968..5101106 score=1.26285485031943
ExonExpressionAdditive AT3G15150.tu2 5102481..5102517 score=1.14384335431782
ExonExpressionAdditive AT3G15150.tu3 5102831..5102866 score=0.223405431485947
ExonExpressionAdditive AT3G15150.tu5 5103251..5103325 score=0.74059823743622
ExonExpressionAdditive AT3G15150.tu7 5104022..5104118 score=0.502679178423832
ExonExpressionAdditive AT3G15160.tu1 5104365..5104649 score=0.224078818405355
ExonExpressionAdditive AT3G15160.tu14 5107693..5107805 score=0.667454316256056
ExonExpressionAdditive AT3G15160.tu15 5107945..5108087 score=-0.204016191687411
ExonExpressionAdditive AT3G15160.tu16 5108231..5108444 score=-0.203039649195472
ExonExpressionAdditive AT3G15160.tu2 5104791..5104900 score=0.182808094783095
ExonExpressionAdditive AT3G15160.tu3 5105027..5105065 score=0.199054885828875
ExonExpressionAdditive AT3G15160.tu4 5105244..5105282 score=-0.297960897858374
ExonExpressionAdditive AT3G15160.tu6 5105744..5105782 score=-0.00719679827569436
ExonExpressionAdditive AT3G15160.tu7 5106076..5106122 score=0.324367976353209
ExonExpressionAdditive AT3G15160.tu8 5106237..5106348 score=0.0990677840244894
ExonExpressionAdditive AT3G15170.tu1 5109929..5110065 score=-0.558191129770848
ExonExpressionAdditive AT3G15180.tu1 5111911..5111953 score=-0.161477855402586
ExonExpressionAdditive AT3G15180.tu10 5113831..5113867 score=0.66827439521078
ExonExpressionAdditive AT3G15180.tu12 5114491..5114532 score=-0.0668797383054019
ExonExpressionAdditive AT3G15180.tu13 5114790..5114859 score=0.131356528000990
ExonExpressionAdditive AT3G15180.tu15 5115293..5115325 score=-1.01401830465998
ExonExpressionAdditive AT3G15180.tu17 5115739..5115908 score=-0.632374882754946
ExonExpressionAdditive AT3G15180.tu3 5112335..5112406 score=0.658168879435217
ExonExpressionAdditive AT3G15180.tu5 5112735..5112800 score=0.183416600019218
ExonExpressionAdditive AT3G15180.tu6 5113054..5113090 score=0.271648010492063
ExonExpressionAdditive AT3G15180.tu8 5113366..5113467 score=0.252683293796011
ExonExpressionAdditive AT3G15180.tu9 5113644..5113680 score=0.390264793473246
ExonExpressionAdditive AT3G15190.tu2 5116588..5116624 score=0.334953586784193
ExonExpressionAdditive AT3G15220.tu1 5126649..5126904 score=-0.157805774582801
ExonExpressionAdditive AT3G15220.tu16 5130716..5130788 score=0.184242607874415
ExonExpressionAdditive AT3G15220.tu2 5127184..5127215 score=0.467268570449236
ExonExpressionAdditive AT3G15220.tu20 5131680..5131790 score=-0.641930731008898
ExonExpressionAdditive AT3G15220.tu21 5132167..5132270 score=0.312105428791205
ExonExpressionAdditive AT3G15220.tu3 5127328..5127401 score=0.127726273751815
ExonExpressionAdditive AT3G15220.tu4 5127549..5127622 score=-0.331623894816181
ExonExpressionAdditive AT3G15220.tu5 5127760..5127867 score=0.173487403980492
ExonExpressionAdditive AT3G15220.tu6 5128054..5128157 score=0.170658794311175
ExonExpressionAdditive AT3G15220.tu7 5128296..5128336 score=-1.14856623410761
ExonExpressionAdditive AT3G15220.tu8 5128719..5128827 score=0.243290329980029
ExonExpressionAdditive AT3G15240.tu1 5133619..5133800 score=0.119111636256267
ExonExpressionAdditive AT3G15240.tu3 5134499..5134572 score=-1.07901296797063
ExonExpressionAdditive AT3G15260.tu2 5138715..5138856 score=0.108285373655905
ExonExpressionAdditive AT3G15260.tu3 5139177..5139397 score=0.476656212609009
ExonExpressionAdditive AT3G15260.tu5 5139877..5139993 score=0.367493491933718
ExonExpressionAdditive AT3G15260.tu6 5140107..5140210 score=-0.469941896616976
ExonExpressionAdditive AT3G15280.tu2 5144559..5144669 score=-0.0725865289067373
ExonExpressionAdditive AT3G15290.tu1 5145028..5145168 score=-0.432935600368885
ExonExpressionAdditive AT3G15290.tu2 5145544..5145725 score=-0.56356797462857
ExonExpressionAdditive AT3G15290.tu3 5145862..5145934 score=0.580827079468765
ExonExpressionAdditive AT3G15340.tu1 5159845..5160268 score=0.970054654611
ExonExpressionAdditive AT3G15340.tu2 5160550..5160900 score=-0.98704532424193
ExonExpressionAdditive AT3G15340.tu3 5161030..5161098 score=1.69595178377476
ExonExpressionAdditive AT3G15340.tu4 5161245..5161312 score=0.326996557116532
ExonExpressionAdditive AT3G15340.tu5 5161501..5161611 score=0.311751277944038
ExonExpressionAdditive AT3G15340.tu6 5161752..5161860 score=0.477521902383206
ExonExpressionAdditive AT3G15340.tu7 5162002..5162259 score=-1.13970941452660
ExonExpressionAdditive AT3G15340.tu8 5162694..5162800 score=0.302103029915547
ExonExpressionAdditive AT3G15350.tu2 5166243..5166322 score=-0.308429208130276
ExonExpressionAdditive AT3G15350.tu4 5166476..5166513 score=0.610062117079553
ExonExpressionAdditive AT3G15350.tu7 5168097..5168172 score=0.666056636304814
ExonExpressionAdditive AT3G15351.tu1 5176054..5176091 score=-0.729432465295597
ExonExpressionAdditive AT3G15351.tu5 5177444..5177517 score=0.289716801391063
ExonExpressionAdditive AT3G15354.tu1 5169267..5169484 score=0.276812675464767
ExonExpressionAdditive AT3G15354.tu3 5169773..5170037 score=-0.21778894186013
ExonExpressionAdditive AT3G15354.tu4 5170251..5170325 score=-0.145316606912381
ExonExpressionAdditive AT3G15354.tu6 5171500..5171571 score=0.288730124135065
ExonExpressionAdditive AT3G15355.tu1 5183766..5183888 score=-0.907460110435902
ExonExpressionAdditive AT3G15355.tu2 5184463..5184574 score=-0.161333101320659
ExonExpressionAdditive AT3G15355.tu4 5185542..5185576 score=-0.339737850116661
ExonExpressionAdditive AT3G15355.tu5 5185676..5185748 score=-0.198852767603527
ExonExpressionAdditive AT3G15355.tu6 5185953..5186180 score=-0.136141595042738
ExonExpressionAdditive AT3G15370.tu1 5190574..5190739 score=0.725620653843393
ExonExpressionAdditive AT3G15380.tu1 5193234..5193401 score=-0.496282159227436
ExonExpressionAdditive AT3G15380.tu10 5196264..5196558 score=0.202621512727049
ExonExpressionAdditive AT3G15380.tu2 5193798..5194115 score=-0.421164358792002
ExonExpressionAdditive AT3G15380.tu3 5194300..5194337 score=-0.119404039344211
ExonExpressionAdditive AT3G15380.tu4 5194520..5194591 score=0.631362027069862
ExonExpressionAdditive AT3G15380.tu6 5194924..5194960 score=0.738845786316436
ExonExpressionAdditive AT3G15380.tu7 5195139..5195437 score=0.308744273863191
ExonExpressionAdditive AT3G15380.tu8 5195573..5195801 score=0.318649347360669
ExonExpressionAdditive AT3G15380.tu9 5195910..5196082 score=-0.380356811138375
ExonExpressionAdditive AT3G15390.tu1 5196699..5196736 score=-0.442444926939863
ExonExpressionAdditive AT3G15390.tu3 5197103..5197172 score=-0.199047504042693
ExonExpressionAdditive AT3G15390.tu6 5197626..5197662 score=1.05271092629414
ExonExpressionAdditive AT3G15390.tu7 5197812..5197988 score=-1.03222419092650
ExonExpressionAdditive AT3G15400.tu1 5201660..5201803 score=-0.786217759022882
ExonExpressionAdditive AT3G15410.tu1 5203327..5203397 score=0.669576573662728
ExonExpressionAdditive AT3G15410.tu11 5205331..5205370 score=0.0203679082800393
ExonExpressionAdditive AT3G15410.tu15 5206022..5206087 score=-0.0748516419460537
ExonExpressionAdditive AT3G15410.tu16 5206305..5206344 score=0.490431660518492
ExonExpressionAdditive AT3G15410.tu17 5206457..5206492 score=0.0883012366079992
ExonExpressionAdditive AT3G15410.tu18 5206671..5206709 score=-0.827816235458005
ExonExpressionAdditive AT3G15410.tu21 5207259..5207471 score=0.465943068194885
ExonExpressionAdditive AT3G15410.tu3 5203859..5203967 score=0.208677832769621
ExonExpressionAdditive AT3G15410.tu4 5204111..5204146 score=-0.243147070793882
ExonExpressionAdditive AT3G15410.tu5 5204260..5204298 score=-0.0708131216599531
ExonExpressionAdditive AT3G15410.tu8 5204766..5204802 score=-0.364214404729673
ExonExpressionAdditive AT3G15430.tu1 5208754..5208865 score=-0.658922234576887
ExonExpressionAdditive AT3G15430.tu4 5209883..5210032 score=0.315786171639669
ExonExpressionAdditive AT3G15430.tu5 5210167..5210201 score=0.23802681817126
ExonExpressionAdditive AT3G15430.tu6 5210378..5210677 score=-0.540815238833279
ExonExpressionAdditive AT3G15430.tu7 5210826..5210897 score=1.07205308415932
ExonExpressionAdditive AT3G15450.tu1 5213067..5213231 score=0.205097843685352
ExonExpressionAdditive AT3G15450.tu3 5213653..5213693 score=0.782492225427881
ExonExpressionAdditive AT3G15460.tu1 5214148..5214290 score=0.451148174370556
ExonExpressionAdditive AT3G15460.tu3 5214718..5214754 score=-0.987622048251217
ExonExpressionAdditive AT3G15460.tu7 5215822..5215891 score=0.398295024387835
ExonExpressionAdditive AT3G15470.tu2 5217377..5217411 score=0.383781427031151
ExonExpressionAdditive AT3G15470.tu5 5217871..5217979 score=0.0950146091360353
ExonExpressionAdditive AT3G15470.tu6 5218126..5218163 score=0.0843165489336508
ExonExpressionAdditive AT3G15480.tu2 5226916..5226987 score=-0.0101165156361399
ExonExpressionAdditive AT3G15480.tu3 5227601..5227673 score=0.0564311622854584
ExonExpressionAdditive AT3G15490.tu2 5229998..5230072 score=-0.335724110057608
ExonExpressionAdditive AT3G15500.tu1 5234618..5234879 score=0.0095017916518965
ExonExpressionAdditive AT3G15500.tu2 5235018..5235199 score=-0.282148113425144
ExonExpressionAdditive AT3G15510.tu1 5243523..5243849 score=-0.165076144013946
ExonExpressionAdditive AT3G15510.tu2 5244146..5244333 score=-0.810000979742285
ExonExpressionAdditive AT3G15520.tu11 5251871..5252046 score=0.66415396152531
ExonExpressionAdditive AT3G15520.tu12 5252272..5252394 score=0.590858428412858
ExonExpressionAdditive AT3G15520.tu3 5250123..5250196 score=-0.202688687325233
ExonExpressionAdditive AT3G15520.tu4 5250313..5250420 score=-0.0738447773564544
ExonExpressionAdditive AT3G15520.tu8 5251105..5251137 score=-0.0238582890622444
ExonExpressionAdditive AT3G15520.tu9 5251415..5251448 score=-0.120520365872783
ExonExpressionAdditive AT3G15580.tu2 5274313..5274350 score=-0.262557328563597
ExonExpressionAdditive AT3G15580.tu5 5274989..5275061 score=0.203972285174240
ExonExpressionAdditive AT3G15590.tu2 5276941..5277444 score=0.534130203539073
ExonExpressionAdditive AT3G15590.tu4 5277944..5277984 score=-2.70235332326962
ExonExpressionAdditive AT3G15605.tu10 5290299..5290334 score=-0.259269972511819
ExonExpressionAdditive AT3G15605.tu11 5290482..5290518 score=-1.14875460354781
ExonExpressionAdditive AT3G15605.tu12 5290668..5290773 score=0.17921993901606
ExonExpressionAdditive AT3G15605.tu3 5288319..5288457 score=-0.57386249245837
ExonExpressionAdditive AT3G15605.tu4 5288562..5288597 score=-0.139016906668401
ExonExpressionAdditive AT3G15605.tu5 5288780..5288848 score=0.459856327912793
ExonExpressionAdditive AT3G15605.tu6 5289071..5289139 score=0.379195165011025
ExonExpressionAdditive AT3G15605.tu7 5289323..5289575 score=0.800685097794307
ExonExpressionAdditive AT3G15605.tu9 5290035..5290073 score=-0.532984320392504
ExonExpressionAdditive AT3G15610.tu2 5291443..5291517 score=-0.0970201300758832
ExonExpressionAdditive AT3G15610.tu4 5291894..5292042 score=-0.459374582239008
ExonExpressionAdditive AT3G15620.tu1 5293366..5293618 score=-0.262524507871795
ExonExpressionAdditive AT3G15620.tu10 5295128..5295161 score=-0.643748527526734
ExonExpressionAdditive AT3G15620.tu12 5295612..5295721 score=0.538299440553476
ExonExpressionAdditive AT3G15620.tu13 5295834..5295871 score=0.753341012176819
ExonExpressionAdditive AT3G15620.tu15 5296217..5296550 score=0.25283100253332
ExonExpressionAdditive AT3G15620.tu2 5293868..5293902 score=-0.131191304961829
ExonExpressionAdditive AT3G15620.tu5 5294248..5294320 score=-0.472178458718337
ExonExpressionAdditive AT3G15620.tu6 5294433..5294467 score=0.0522211108085609
ExonExpressionAdditive AT3G15620.tu7 5294578..5294641 score=0.489026268182343
ExonExpressionAdditive AT3G15650.tu4 5306718..5306759 score=0.354192974016930
ExonExpressionAdditive AT3G15650.tu6 5307091..5307199 score=0.447354305880106
ExonExpressionAdditive AT3G15660.tu1 5307992..5308179 score=0.515478016518128
ExonExpressionAdditive AT3G15660.tu5 5308917..5308989 score=-1.86834066437535
ExonExpressionAdditive AT3G15680.tu1 5315002..5315036 score=0.127986427565527
ExonExpressionAdditive AT3G15680.tu3 5315958..5316070 score=-1.50346518301032
ExonExpressionAdditive AT3G15680.tu4 5316221..5316328 score=0.00757838870026917
ExonExpressionAdditive AT3G15690.tu11 5319413..5319485 score=0.852883405390818
ExonExpressionAdditive AT3G15690.tu2 5316970..5317035 score=-0.282336493904537
ExonExpressionAdditive AT3G15690.tu3 5317771..5317881 score=0.326999680437192
ExonExpressionAdditive AT3G15690.tu4 5318138..5318176 score=-1.08405944015197
ExonExpressionAdditive AT3G15690.tu6 5318604..5318747 score=-0.43330527928586
ExonExpressionAdditive AT3G15690.tu8 5319059..5319095 score=0.249935526758977
ExonExpressionAdditive AT3G15710.tu1 5323458..5323565 score=-0.155884201121991
ExonExpressionAdditive AT3G15710.tu3 5323886..5323949 score=-0.461328521220352
ExonExpressionAdditive AT3G15710.tu7 5324484..5324552 score=-0.468025088385616
ExonExpressionAdditive AT3G15720.tu2 5325848..5325953 score=0.202128476250734
ExonExpressionAdditive AT3G15720.tu3 5326123..5326154 score=0.493196093245468
ExonExpressionAdditive AT3G15720.tu5 5326556..5326737 score=0.0055321595754338
ExonExpressionAdditive AT3G15720.tu7 5326879..5326950 score=0.128826936525016
ExonExpressionAdditive AT3G15730.tu1 5330353..5330389 score=0.658466463558025
ExonExpressionAdditive AT3G15730.tu2 5330841..5330875 score=1.05928557279701
ExonExpressionAdditive AT3G15730.tu4 5333068..5333713 score=0.516879525934513
ExonExpressionAdditive AT3G15770.tu2 5340100..5340213 score=-0.449096316195980
ExonExpressionAdditive AT3G15770.tu7 5341173..5341284 score=-0.82713856359004
ExonExpressionAdditive AT3G15790.tu1 5343204..5343242 score=-0.440125293402651
ExonExpressionAdditive AT3G15840.tu12 5358188..5358228 score=0.465747029430343
ExonExpressionAdditive AT3G15840.tu13 5358375..5358416 score=0.100547279279918
ExonExpressionAdditive AT3G15840.tu6 5356986..5357055 score=-0.282936921596075
ExonExpressionAdditive AT3G15840.tu8 5357403..5357475 score=0.188807565376787
ExonExpressionAdditive AT3G15840.tu9 5357826..5357858 score=0.208975136869277
ExonExpressionAdditive AT3G15850.tu2 5359714..5359820 score=-0.197670532603492
ExonExpressionAdditive AT3G15850.tu3 5359935..5360046 score=-0.140794483406321
ExonExpressionAdditive AT3G15850.tu4 5360601..5360679 score=-1.12150797904242
ExonExpressionAdditive AT3G15850.tu5 5360813..5360995 score=0.678781241535661
ExonExpressionAdditive AT3G15870.tu3 5363830..5363870 score=-0.212601501996834
ExonExpressionAdditive AT3G15880.tu10 5367020..5367054 score=-1.30290641075465
ExonExpressionAdditive AT3G15880.tu11 5367232..5367336 score=-0.446779062605229
ExonExpressionAdditive AT3G15880.tu12 5367476..5367673 score=0.56187001700362
ExonExpressionAdditive AT3G15880.tu13 5367811..5367888 score=0.00409125512534253
ExonExpressionAdditive AT3G15880.tu14 5368245..5368284 score=-0.312860662544572
ExonExpressionAdditive AT3G15880.tu18 5369353..5369427 score=-1.01866586156272
ExonExpressionAdditive AT3G15880.tu19 5369655..5369728 score=0.970069033089453
ExonExpressionAdditive AT3G15880.tu2 5364839..5364975 score=0.734335752559505
ExonExpressionAdditive AT3G15880.tu20 5369915..5369952 score=0.689176063169674
ExonExpressionAdditive AT3G15880.tu21 5370533..5370598 score=0.870302388713254
ExonExpressionAdditive AT3G15880.tu22 5370744..5370818 score=-0.143651168940718
ExonExpressionAdditive AT3G15880.tu23 5371005..5371112 score=-0.94707534398386
ExonExpressionAdditive AT3G15880.tu24 5371302..5371337 score=-0.216211863875972
ExonExpressionAdditive AT3G15880.tu3 5365112..5365217 score=0.953721838377675
ExonExpressionAdditive AT3G15880.tu4 5365425..5365533 score=-0.203954554519394
ExonExpressionAdditive AT3G15880.tu7 5366151..5366255 score=-0.0282182906050689
ExonExpressionAdditive AT3G15880.tu8 5366380..5366450 score=0.717600524670834
ExonExpressionAdditive AT3G15880.tu9 5366770..5366874 score=-0.821785193898633
ExonExpressionAdditive AT3G15890.tu2 5374939..5374974 score=-0.857031272245286
ExonExpressionAdditive AT3G15890.tu3 5375157..5375366 score=0.163106376829643
ExonExpressionAdditive AT3G15920.tu1 5383614..5384010 score=-0.00461183078558145
ExonExpressionAdditive AT3G15920.tu10 5386737..5386952 score=-0.284377468257611
ExonExpressionAdditive AT3G15920.tu2 5384125..5384269 score=-0.149489821969774
ExonExpressionAdditive AT3G15920.tu3 5384487..5384673 score=0.41477537135867
ExonExpressionAdditive AT3G15920.tu4 5384790..5384863 score=0.262854315607298
ExonExpressionAdditive AT3G15920.tu6 5385976..5386012 score=-1.00555823477015
ExonExpressionAdditive AT3G15920.tu8 5386302..5386374 score=0.554969287034054
ExonExpressionAdditive AT3G15920.tu9 5386526..5386595 score=0.629705366573356
ExonExpressionAdditive AT3G15930.tu2 5389605..5389642 score=-0.268099681858865
ExonExpressionAdditive AT3G15940.tu1 5393530..5393811 score=0.386978455847803
ExonExpressionAdditive AT3G15940.tu5 5396527..5396565 score=-0.485392406675367
ExonExpressionAdditive AT3G15950.tu2 5398616..5398652 score=1.00542657977443
ExonExpressionAdditive AT3G15950.tu27 5402394..5402426 score=-2.32566121140599
ExonExpressionAdditive AT3G15960.tu2 5404798..5404879 score=0.456831844029991
ExonExpressionAdditive AT3G15960.tu3 5405013..5405157 score=-0.510507804713293
ExonExpressionAdditive AT3G15960.tu4 5405616..5405652 score=0.0799876735405132
ExonExpressionAdditive AT3G15970.tu2 5411092..5411123 score=-0.259720095714464
ExonExpressionAdditive AT3G15980.tu16 5414848..5414959 score=-0.642332292320273
ExonExpressionAdditive AT3G15980.tu17 5415143..5415256 score=-0.0827237419576882
ExonExpressionAdditive AT3G15980.tu2 5411438..5411554 score=-0.92614053507252
ExonExpressionAdditive AT3G15980.tu21 5416433..5416539 score=0.378472002891063
ExonExpressionAdditive AT3G15980.tu23 5417003..5417210 score=0.155464355531245
ExonExpressionAdditive AT3G15980.tu28 5418345..5418418 score=0.0633761386974023
ExonExpressionAdditive AT3G15980.tu6 5412348..5412381 score=0.347535401824984
ExonExpressionAdditive AT3G15980.tu7 5412682..5412714 score=2.28760901943029
ExonExpressionAdditive AT3G15980.tu9 5413067..5413211 score=0.530878949700605
ExonExpressionAdditive AT3G15990.tu1 5427044..5427374 score=-0.165247039889728
ExonExpressionAdditive AT3G15990.tu10 5429990..5430059 score=0.0466641808264605
ExonExpressionAdditive AT3G15990.tu11 5430193..5430264 score=0.985915664375464
ExonExpressionAdditive AT3G15990.tu12 5430372..5430408 score=0.170682417828982
ExonExpressionAdditive AT3G15990.tu13 5430581..5430842 score=0.232144939458949
ExonExpressionAdditive AT3G15990.tu3 5427975..5428146 score=-0.093885747671696
ExonExpressionAdditive AT3G15990.tu4 5428542..5428651 score=-0.197168218469629
ExonExpressionAdditive AT3G15990.tu6 5428946..5428982 score=-0.321568677323697
ExonExpressionAdditive AT3G15990.tu7 5429150..5429189 score=0.862720340297669
ExonExpressionAdditive AT3G15990.tu8 5429339..5429446 score=-0.874768424540093
ExonExpressionAdditive AT3G15990.tu9 5429567..5429781 score=-0.0934337584742223
ExonExpressionAdditive AT3G16000.tu2 5432965..5433034 score=-0.769562537781042
ExonExpressionAdditive AT3G16000.tu4 5433349..5433723 score=-0.0509869574921934
ExonExpressionAdditive AT3G16010.tu1 5434012..5434155 score=1.124125982464
ExonExpressionAdditive AT3G16030.tu1 5439618..5439691 score=-0.281206690739586
ExonExpressionAdditive AT3G16030.tu4 5441390..5441537 score=-0.0182568854900504
ExonExpressionAdditive AT3G16030.tu5 5441715..5441819 score=1.31873320128142
ExonExpressionAdditive AT3G16030.tu6 5442071..5442148 score=0.521407201036965
ExonExpressionAdditive AT3G16030.tu8 5442508..5442744 score=0.779510106443212
ExonExpressionAdditive AT3G16060.tu1 5447455..5447492 score=1.02531477024024
ExonExpressionAdditive AT3G16060.tu10 5450427..5450755 score=1.11831017830146
ExonExpressionAdditive AT3G16060.tu11 5450867..5450903 score=0.429742139074375
ExonExpressionAdditive AT3G16060.tu12 5451048..5451483 score=-0.150848069063461
ExonExpressionAdditive AT3G16060.tu2 5447854..5447959 score=-0.200604161653519
ExonExpressionAdditive AT3G16060.tu3 5448471..5448579 score=-0.657227890025513
ExonExpressionAdditive AT3G16060.tu4 5448785..5448819 score=-1.48379459447136
ExonExpressionAdditive AT3G16060.tu6 5449146..5449177 score=-0.550937618566525
ExonExpressionAdditive AT3G16060.tu7 5449513..5449625 score=-0.294379680063334
ExonExpressionAdditive AT3G16060.tu8 5449732..5449943 score=0.546463510992328
ExonExpressionAdditive AT3G16060.tu9 5450130..5450308 score=-0.804020097657715
ExonExpressionAdditive AT3G16080.tu2 5454975..5455089 score=0.832187204529887
ExonExpressionAdditive AT3G16080.tu3 5455456..5455531 score=-0.686513649023291
ExonExpressionAdditive AT3G16090.tu2 5457158..5457262 score=-0.187090264608361
ExonExpressionAdditive AT3G16090.tu3 5457483..5457583 score=0.960136564977716
ExonExpressionAdditive AT3G16090.tu4 5457766..5457937 score=-0.083251839658562
ExonExpressionAdditive AT3G16090.tu5 5458108..5458180 score=-0.378530627395308
ExonExpressionAdditive AT3G16090.tu6 5458368..5458475 score=-0.0761261242303454
ExonExpressionAdditive AT3G16090.tu7 5458622..5458882 score=0.123262269574413
ExonExpressionAdditive AT3G16100.tu1 5459196..5459273 score=-0.94425837947403
ExonExpressionAdditive AT3G16100.tu4 5459852..5459888 score=0.229793939901155
ExonExpressionAdditive AT3G16110.tu1 5460838..5461021 score=0.397065776230359
ExonExpressionAdditive AT3G16110.tu10 5462718..5462828 score=-1.6303988292223
ExonExpressionAdditive AT3G16110.tu11 5462969..5463006 score=-0.565778512999452
ExonExpressionAdditive AT3G16110.tu3 5461309..5461384 score=1.05026835200919
ExonExpressionAdditive AT3G16110.tu4 5461527..5461558 score=-0.0739637265323947
ExonExpressionAdditive AT3G16110.tu9 5462388..5462430 score=0.285583127084836
ExonExpressionAdditive AT3G16130.tu1 5466265..5466489 score=-0.901333590323208
ExonExpressionAdditive AT3G16130.tu4 5467362..5467514 score=0.77516339879676
ExonExpressionAdditive AT3G16130.tu5 5467696..5467941 score=-0.179012321313919
ExonExpressionAdditive AT3G16130.tu6 5468120..5468433 score=1.71959675050596
ExonExpressionAdditive AT3G16150.tu1 5471734..5471918 score=-0.609320223242238
ExonExpressionAdditive AT3G16150.tu2 5472060..5472241 score=0.389333179831005
ExonExpressionAdditive AT3G16160.tu2 5473744..5473817 score=0.498290959333417
ExonExpressionAdditive AT3G16160.tu3 5473956..5473995 score=0.310202193041629
ExonExpressionAdditive AT3G16160.tu4 5474143..5474326 score=0.0442076327537188
ExonExpressionAdditive AT3G16160.tu5 5474513..5474544 score=-0.179019943988265
ExonExpressionAdditive AT3G16160.tu6 5474780..5474816 score=0.571648975911891
ExonExpressionAdditive AT3G16160.tu7 5474963..5475071 score=-0.548484539284356
ExonExpressionAdditive AT3G16170.tu1 5476126..5476200 score=-1.61087109424011
ExonExpressionAdditive AT3G16170.tu10 5478954..5478992 score=-0.0697323598155977
ExonExpressionAdditive AT3G16170.tu11 5479137..5479283 score=-0.214206701293601
ExonExpressionAdditive AT3G16170.tu12 5479427..5479464 score=-0.231240935662076
ExonExpressionAdditive AT3G16170.tu13 5479643..5479794 score=0.488005923329715
ExonExpressionAdditive AT3G16170.tu15 5480086..5480188 score=0.494663359295399
ExonExpressionAdditive AT3G16170.tu2 5476503..5476602 score=0.435111802012916
ExonExpressionAdditive AT3G16170.tu3 5476771..5476918 score=0.090376061811509
ExonExpressionAdditive AT3G16170.tu4 5477286..5477394 score=-0.871815180123829
ExonExpressionAdditive AT3G16170.tu5 5477575..5477612 score=-0.362054085749739
ExonExpressionAdditive AT3G16170.tu6 5477786..5477858 score=0.263343476671240
ExonExpressionAdditive AT3G16170.tu7 5478003..5478042 score=0.0871114549951435
ExonExpressionAdditive AT3G16170.tu8 5478503..5478574 score=0.268355256885750
ExonExpressionAdditive AT3G16170.tu9 5478745..5478781 score=0.498420313659979
ExonExpressionAdditive AT3G16175.tu1 5480577..5480612 score=0.855116369947889
ExonExpressionAdditive AT3G16180.tu3 5484578..5484683 score=-0.0586038014739202
ExonExpressionAdditive AT3G16180.tu4 5484871..5485048 score=-0.308941356319634
ExonExpressionAdditive AT3G16190.tu1 5489879..5489914 score=0.596968386897942
ExonExpressionAdditive AT3G16190.tu2 5490122..5490192 score=1.20043491573182
ExonExpressionAdditive AT3G16190.tu4 5490977..5491047 score=-1.35159448551494
ExonExpressionAdditive AT3G16190.tu5 5491155..5491223 score=0.0389005997914894
ExonExpressionAdditive AT3G16220.tu1 5497658..5497696 score=-0.295487005224097
ExonExpressionAdditive AT3G16220.tu2 5497949..5498059 score=0.71021993518338
ExonExpressionAdditive AT3G16220.tu6 5498700..5498734 score=-0.338542914607697
ExonExpressionAdditive AT3G16230.tu10 5502441..5502477 score=-0.723502221000125
ExonExpressionAdditive AT3G16230.tu3 5500977..5501045 score=0.112015516240728
ExonExpressionAdditive AT3G16230.tu4 5501187..5501218 score=0.484646148011349
ExonExpressionAdditive AT3G16230.tu8 5501878..5502128 score=-0.490272149344059
ExonExpressionAdditive AT3G16230.tu9 5502300..5502333 score=-0.216762603608911
ExonExpressionAdditive AT3G16240.tu1 5505551..5505621 score=-0.383784930681544
ExonExpressionAdditive AT3G16250.tu1 5507086..5507161 score=-0.464894193447706
ExonExpressionAdditive AT3G16250.tu5 5507773..5507841 score=0.112683271035160
ExonExpressionAdditive AT3G16260.tu1 5509446..5509703 score=-0.107725349248953
ExonExpressionAdditive AT3G16260.tu11 5512803..5513165 score=0.105554896522381
ExonExpressionAdditive AT3G16260.tu6 5510512..5510833 score=0.575443887866844
ExonExpressionAdditive AT3G16260.tu7 5510972..5511188 score=-0.827911062953267
ExonExpressionAdditive AT3G16260.tu8 5511342..5511416 score=0.104374349535224
ExonExpressionAdditive AT3G16270.tu1 5513312..5513351 score=0.639897929896497
ExonExpressionAdditive AT3G16270.tu2 5513496..5513836 score=-0.0089156688728677
ExonExpressionAdditive AT3G16270.tu4 5515095..5515228 score=-0.493994103264942
ExonExpressionAdditive AT3G16270.tu6 5516529..5516780 score=0.221660453345073
ExonExpressionAdditive AT3G16290.tu1 5521087..5521368 score=-0.383378118799739
ExonExpressionAdditive AT3G16290.tu10 5523420..5523532 score=0.430281839278634
ExonExpressionAdditive AT3G16290.tu3 5521662..5521698 score=0.268928700218149
ExonExpressionAdditive AT3G16290.tu4 5521880..5521916 score=0.535232119303453
ExonExpressionAdditive AT3G16290.tu5 5522055..5522091 score=-0.222931950491408
ExonExpressionAdditive AT3G16290.tu6 5522203..5522305 score=0.369133853675572
ExonExpressionAdditive AT3G16290.tu7 5522625..5522700 score=0.546629786886654
ExonExpressionAdditive AT3G16290.tu8 5522893..5523002 score=-0.150472051259273
ExonExpressionAdditive AT3G16290.tu9 5523113..5523163 score=-0.649944483040591
ExonExpressionAdditive AT3G16310.tu2 5527053..5527132 score=0.601614396262516
ExonExpressionAdditive AT3G16310.tu4 5528489..5528525 score=-0.672831906143263
ExonExpressionAdditive AT3G16320.tu1 5529384..5529596 score=-0.214342600527910
ExonExpressionAdditive AT3G16320.tu10 5532473..5532504 score=0.824540923202844
ExonExpressionAdditive AT3G16320.tu11 5532691..5532730 score=0.233083599093693
ExonExpressionAdditive AT3G16320.tu13 5533315..5533387 score=-0.739455145869038
ExonExpressionAdditive AT3G16320.tu14 5533528..5533636 score=1.10291752173616
ExonExpressionAdditive AT3G16320.tu15 5533952..5534173 score=-0.378615162383892
ExonExpressionAdditive AT3G16320.tu16 5534432..5534559 score=0.668755977095424
ExonExpressionAdditive AT3G16320.tu2 5530140..5530176 score=-0.118475785387165
ExonExpressionAdditive AT3G16320.tu6 5531006..5531227 score=0.131032844160669
ExonExpressionAdditive AT3G16320.tu7 5531440..5531518 score=-0.556644538923582
ExonExpressionAdditive AT3G16320.tu8 5531826..5531893 score=-0.0261584411623715
ExonExpressionAdditive AT3G16320.tu9 5532186..5532335 score=0.597436260203125
ExonExpressionAdditive AT3G16340.tu1 5539912..5540121 score=0.162406406367452
ExonExpressionAdditive AT3G16340.tu10 5543225..5543301 score=-0.0726569041371907
ExonExpressionAdditive AT3G16340.tu11 5543443..5543560 score=0.556681876345575
ExonExpressionAdditive AT3G16340.tu12 5543778..5543887 score=-0.181902589642503
ExonExpressionAdditive AT3G16340.tu13 5543995..5544247 score=0.0902845274512627
ExonExpressionAdditive AT3G16340.tu14 5544430..5544640 score=-0.156185296176708
ExonExpressionAdditive AT3G16340.tu15 5544856..5544928 score=-0.682989077708095
ExonExpressionAdditive AT3G16340.tu16 5545075..5545258 score=-0.215653673629087
ExonExpressionAdditive AT3G16340.tu17 5545406..5545518 score=0.888237667942831
ExonExpressionAdditive AT3G16340.tu18 5545643..5545859 score=-0.437485374330321
ExonExpressionAdditive AT3G16340.tu19 5546002..5546328 score=0.49299996637298
ExonExpressionAdditive AT3G16340.tu2 5540360..5540510 score=0.379861750859149
ExonExpressionAdditive AT3G16340.tu4 5540819..5540855 score=1.29883858707354
ExonExpressionAdditive AT3G16340.tu5 5541024..5541093 score=-2.35665381143976
ExonExpressionAdditive AT3G16340.tu6 5541475..5541513 score=0.304908393579498
ExonExpressionAdditive AT3G16340.tu7 5541709..5541894 score=-0.0480939339432891
ExonExpressionAdditive AT3G16340.tu8 5542292..5542830 score=-0.488049700652952
ExonExpressionAdditive AT3G16340.tu9 5543010..5543084 score=-0.234487945155856
ExonExpressionAdditive AT3G16350.tu2 5548602..5548709 score=-0.58045207444406
ExonExpressionAdditive AT3G16370.tu2 5557259..5557334 score=-1.18614208410888
ExonExpressionAdditive AT3G16370.tu3 5557493..5557671 score=0.00842665721834694
ExonExpressionAdditive AT3G16370.tu4 5557819..5557998 score=-0.224068917020096
ExonExpressionAdditive AT3G16370.tu5 5558175..5558447 score=0.485371284730678
ExonExpressionAdditive AT3G16380.tu1 5558699..5558734 score=-0.788325121465744
ExonExpressionAdditive AT3G16380.tu3 5559154..5559337 score=-0.574236894382166
ExonExpressionAdditive AT3G16380.tu4 5559548..5559770 score=0.357359769881183
ExonExpressionAdditive AT3G16380.tu5 5559916..5560131 score=-0.381435284711577
ExonExpressionAdditive AT3G16380.tu6 5560261..5560520 score=0.60651990317696
ExonExpressionAdditive AT3G16380.tu7 5560803..5560983 score=0.801948310802104
ExonExpressionAdditive AT3G16390.tu1 5562590..5562626 score=-1.64756171997879
ExonExpressionAdditive AT3G16400.tu4 5566516..5566619 score=0.656403262541278
ExonExpressionAdditive AT3G16410.tu4 5573118..5573194 score=-1.51462711588036
ExonExpressionAdditive AT3G16420.tu3 5579629..5579742 score=0.105151822650273
ExonExpressionAdditive AT3G16420.tu8 5580882..5580917 score=-0.886662748849358
ExonExpressionAdditive AT3G16450.tu6 5588634..5588742 score=-0.297081077499561
ExonExpressionAdditive AT3G16450.tu8 5589787..5589866 score=1.71771509864229
ExonExpressionAdditive AT3G16460.tu3 5593050..5593118 score=1.59576582946783
ExonExpressionAdditive AT3G16460.tu4 5593312..5594017 score=0.512813818677486
ExonExpressionAdditive AT3G16460.tu5 5594451..5594607 score=1.22006607752234
ExonExpressionAdditive AT3G16470.tu4 5597129..5597380 score=0.00403064762757893
ExonExpressionAdditive AT3G16480.tu1 5599848..5599922 score=0.662332126552048
ExonExpressionAdditive AT3G16480.tu13 5602700..5602889 score=0.736925213269064
ExonExpressionAdditive AT3G16480.tu2 5600325..5600363 score=-0.715816756298093
ExonExpressionAdditive AT3G16480.tu3 5600624..5600809 score=-0.306857867994676
ExonExpressionAdditive AT3G16480.tu4 5600961..5601068 score=0.223988289973868
ExonExpressionAdditive AT3G16480.tu5 5601261..5601336 score=0.0168738069421025
ExonExpressionAdditive AT3G16480.tu6 5601471..5601504 score=0.169890835867042
ExonExpressionAdditive AT3G16480.tu7 5601618..5601655 score=-0.156691298683854
ExonExpressionAdditive AT3G16480.tu8 5601802..5601875 score=-1.61900528110947
ExonExpressionAdditive AT3G16490.tu2 5604742..5604849 score=-0.509608371231254
ExonExpressionAdditive AT3G16500.tu1 5612646..5612802 score=0.0829183022309859
ExonExpressionAdditive AT3G16500.tu2 5612937..5612969 score=0.630702851336578
ExonExpressionAdditive AT3G16520.tu2 5618642..5618813 score=-0.13396760149554
ExonExpressionAdditive AT3G16520.tu4 5619446..5619595 score=0.420688525744442
ExonExpressionAdditive AT3G16540.tu1 5626326..5626539 score=-0.390490748750994
ExonExpressionAdditive AT3G16540.tu3 5627047..5627123 score=0.971027579621
ExonExpressionAdditive AT3G16540.tu4 5627273..5627346 score=0.471352474982251
ExonExpressionAdditive AT3G16540.tu5 5627496..5627692 score=-0.179938319888531
ExonExpressionAdditive AT3G16540.tu6 5627837..5627946 score=-1.10016253563098
ExonExpressionAdditive AT3G16540.tu7 5628165..5628311 score=0.565152503885380
ExonExpressionAdditive AT3G16550.tu1 5629928..5630071 score=-0.148537717546916
ExonExpressionAdditive AT3G16550.tu3 5630502..5630610 score=-0.48804221353093
ExonExpressionAdditive AT3G16550.tu5 5631031..5631178 score=-0.474201229283207
ExonExpressionAdditive AT3G16550.tu6 5631389..5631453 score=1.08795293198447
ExonExpressionAdditive AT3G16550.tu7 5631859..5632006 score=0.139915942908118
ExonExpressionAdditive AT3G16550.tu8 5632192..5632397 score=0.124858636592607
ExonExpressionAdditive AT3G16555.tu1 5633528..5633563 score=0.221254910622992
ExonExpressionAdditive AT3G16560.tu1 5635609..5636167 score=0.7772383141164
ExonExpressionAdditive AT3G16560.tu2 5636310..5636520 score=-0.150805564176785
ExonExpressionAdditive AT3G16560.tu4 5638314..5638385 score=0.896440282037744
ExonExpressionAdditive AT3G16565.tu1 5639856..5640026 score=0.322789786366515
ExonExpressionAdditive AT3G16565.tu10 5642396..5642473 score=-0.0929519998044682
ExonExpressionAdditive AT3G16565.tu11 5642616..5642689 score=-1.74183544282892
ExonExpressionAdditive AT3G16565.tu2 5640491..5640523 score=0.302247874350065
ExonExpressionAdditive AT3G16565.tu5 5640716..5640782 score=0.777819355758655
ExonExpressionAdditive AT3G16565.tu6 5641294..5641333 score=0.485682444140165
ExonExpressionAdditive AT3G16600.tu1 5652870..5653013 score=0.0308898310774849
ExonExpressionAdditive AT3G16600.tu2 5653204..5653276 score=-0.00217719749530986
ExonExpressionAdditive AT3G16600.tu3 5653568..5653820 score=-0.00277199072276153
ExonExpressionAdditive AT3G16600.tu4 5653967..5654151 score=0.203604257638851
ExonExpressionAdditive AT3G16630.tu1 5662445..5662810 score=-0.0426489831254969
ExonExpressionAdditive AT3G16630.tu10 5665852..5665965 score=-0.15698505215972
ExonExpressionAdditive AT3G16630.tu11 5666431..5666503 score=-0.0438966918941651
ExonExpressionAdditive AT3G16630.tu12 5667087..5667267 score=0.0699410372021355
ExonExpressionAdditive AT3G16630.tu14 5667453..5667489 score=0.350799946464977
ExonExpressionAdditive AT3G16630.tu15 5667602..5667774 score=0.631422459436891
ExonExpressionAdditive AT3G16630.tu2 5662946..5662984 score=0.864478090662343
ExonExpressionAdditive AT3G16630.tu3 5663130..5663667 score=0.134678845872653
ExonExpressionAdditive AT3G16630.tu4 5663812..5663952 score=0.438369537115931
ExonExpressionAdditive AT3G16630.tu5 5664213..5664492 score=-0.866444623326473
ExonExpressionAdditive AT3G16630.tu6 5664797..5664897 score=-0.616828931873821
ExonExpressionAdditive AT3G16630.tu8 5665393..5665428 score=-0.385523763422744
ExonExpressionAdditive AT3G16630.tu9 5665645..5665677 score=-0.537912360173968
ExonExpressionAdditive AT3G16640.tu3 5670313..5670349 score=-2.01190981772601
ExonExpressionAdditive AT3G16640.tu4 5670805..5670836 score=1.40723412607548
ExonExpressionAdditive AT3G16650.tu1 5671098..5671209 score=-0.104232907815337
ExonExpressionAdditive AT3G16650.tu10 5673530..5673566 score=-0.248086613165011
ExonExpressionAdditive AT3G16650.tu11 5673713..5673752 score=0.97189058980709
ExonExpressionAdditive AT3G16650.tu13 5674087..5674124 score=0.208774697755250
ExonExpressionAdditive AT3G16650.tu16 5674655..5674695 score=-0.651102714556074
ExonExpressionAdditive AT3G16650.tu17 5674987..5675246 score=0.297590641552963
ExonExpressionAdditive AT3G16650.tu3 5671747..5671821 score=0.371113701924207
ExonExpressionAdditive AT3G16650.tu4 5672113..5672149 score=-0.89281765583884
ExonExpressionAdditive AT3G16690.tu2 5684810..5684881 score=0.564964535197077
ExonExpressionAdditive AT3G16690.tu3 5685492..5685528 score=1.47777575593944
ExonExpressionAdditive AT3G16690.tu4 5686030..5686065 score=1.13141212515847
ExonExpressionAdditive AT3G16690.tu6 5686402..5686440 score=-2.24524836634756
ExonExpressionAdditive AT3G16730.tu10 5698487..5698562 score=-0.417413822336393
ExonExpressionAdditive AT3G16730.tu11 5698700..5699103 score=0.0725408301775412
ExonExpressionAdditive AT3G16730.tu2 5696096..5696168 score=-0.295204645760678
ExonExpressionAdditive AT3G16730.tu3 5696357..5696429 score=-0.752745384672281
ExonExpressionAdditive AT3G16730.tu5 5696766..5696881 score=-0.141031753330984
ExonExpressionAdditive AT3G16730.tu6 5697089..5697126 score=0.73568179209621
ExonExpressionAdditive AT3G16730.tu7 5697287..5697686 score=0.839609723425327
ExonExpressionAdditive AT3G16730.tu8 5697792..5697904 score=0.0801543010839332
ExonExpressionAdditive AT3G16750.tu1 5701129..5701348 score=0.280336571920060
ExonExpressionAdditive AT3G16750.tu3 5702005..5702038 score=0.123989470813269
ExonExpressionAdditive AT3G16750.tu4 5702181..5702293 score=0.52211682515893
ExonExpressionAdditive AT3G16760.tu4 5704917..5705270 score=0.0896781614122375
ExonExpressionAdditive AT3G16780.tu1 5708950..5709058 score=-1.61089060957044
ExonExpressionAdditive AT3G16780.tu2 5709470..5709544 score=-0.0263409430171986
ExonExpressionAdditive AT3G16780.tu3 5709714..5709937 score=1.23632749551386
ExonExpressionAdditive AT3G16785.tu1 5711101..5711534 score=0.732787953855264
ExonExpressionAdditive AT3G16785.tu10 5714845..5714948 score=0.179788066787662
ExonExpressionAdditive AT3G16785.tu11 5715275..5715316 score=-0.567000421539314
ExonExpressionAdditive AT3G16785.tu12 5715462..5715854 score=-0.372474878152708
ExonExpressionAdditive AT3G16785.tu13 5716141..5716178 score=-0.0582494565477124
ExonExpressionAdditive AT3G16785.tu14 5716789..5716891 score=0.189392042058905
ExonExpressionAdditive AT3G16785.tu15 5717018..5717169 score=-0.159600808147736
ExonExpressionAdditive AT3G16785.tu16 5717380..5717443 score=0.492931716785339
ExonExpressionAdditive AT3G16785.tu17 5717751..5717860 score=-0.784862722539153
ExonExpressionAdditive AT3G16785.tu18 5718113..5718149 score=-0.24399907534035
ExonExpressionAdditive AT3G16785.tu19 5718261..5718295 score=-0.435236421342387
ExonExpressionAdditive AT3G16785.tu2 5711885..5711952 score=-1.3689499305654
ExonExpressionAdditive AT3G16785.tu20 5718476..5718978 score=-0.0887382269551165
ExonExpressionAdditive AT3G16785.tu3 5712147..5712183 score=0.330574230904994
ExonExpressionAdditive AT3G16785.tu4 5712354..5712389 score=1.05503191226206
ExonExpressionAdditive AT3G16785.tu5 5712724..5712831 score=0.452545074201316
ExonExpressionAdditive AT3G16785.tu6 5713365..5713506 score=0.0969062953794017
ExonExpressionAdditive AT3G16785.tu7 5713963..5714181 score=0.421997053987703
ExonExpressionAdditive AT3G16785.tu8 5714279..5714353 score=-0.548730511982636
ExonExpressionAdditive AT3G16785.tu9 5714592..5714628 score=-0.740079961631163
ExonExpressionAdditive AT3G16800.tu4 5721330..5721441 score=-0.631927629967638
ExonExpressionAdditive AT3G16800.tu5 5721812..5722003 score=0.268961583210001
ExonExpressionAdditive AT3G16800.tu6 5722219..5722289 score=0.85702048663785
ExonExpressionAdditive AT3G16800.tu7 5722450..5722629 score=0.209477212006537
ExonExpressionAdditive AT3G16810.tu1 5723367..5723545 score=0.250345420296195
ExonExpressionAdditive AT3G16810.tu10 5725947..5726018 score=0.516548748549669
ExonExpressionAdditive AT3G16810.tu11 5726287..5726365 score=-0.185191932409968
ExonExpressionAdditive AT3G16810.tu13 5726677..5726715 score=-1.05743418223266
ExonExpressionAdditive AT3G16810.tu17 5727340..5727600 score=0.589539236871067
ExonExpressionAdditive AT3G16810.tu2 5723693..5723898 score=0.544904798230819
ExonExpressionAdditive AT3G16810.tu4 5724469..5724625 score=-0.660625220221202
ExonExpressionAdditive AT3G16810.tu5 5724766..5724830 score=-0.161843592328171
ExonExpressionAdditive AT3G16830.tu1 5731556..5731669 score=0.999110778415346
ExonExpressionAdditive AT3G16830.tu11 5734025..5734061 score=-0.873836820259902
ExonExpressionAdditive AT3G16830.tu12 5734212..5734245 score=-0.673684637872377
ExonExpressionAdditive AT3G16830.tu13 5734355..5734392 score=0.566012958966387
ExonExpressionAdditive AT3G16830.tu14 5734569..5734605 score=-0.57159028934419
ExonExpressionAdditive AT3G16830.tu15 5734830..5734902 score=-0.682937616910402
ExonExpressionAdditive AT3G16830.tu16 5735156..5735259 score=-0.138118725494715
ExonExpressionAdditive AT3G16830.tu18 5735601..5735676 score=0.272589793912853
ExonExpressionAdditive AT3G16830.tu19 5735849..5735885 score=-0.395515352856228
ExonExpressionAdditive AT3G16830.tu20 5736067..5736181 score=0.23421324139096
ExonExpressionAdditive AT3G16830.tu21 5736356..5736393 score=0.709662200328085
ExonExpressionAdditive AT3G16830.tu22 5736616..5736651 score=0.0551922546345892
ExonExpressionAdditive AT3G16830.tu23 5736785..5736927 score=-0.234995231411786
ExonExpressionAdditive AT3G16830.tu24 5737032..5737169 score=0.0209070100778085
ExonExpressionAdditive AT3G16830.tu25 5737322..5737601 score=0.217562599241252
ExonExpressionAdditive AT3G16830.tu4 5732347..5732455 score=-0.41521496358233
ExonExpressionAdditive AT3G16830.tu5 5732590..5732725 score=-0.329468922808219
ExonExpressionAdditive AT3G16830.tu6 5732865..5732902 score=-0.299977530938831
ExonExpressionAdditive AT3G16830.tu7 5733131..5733201 score=0.333757397376856
ExonExpressionAdditive AT3G16830.tu8 5733382..5733452 score=-0.188992552903750
ExonExpressionAdditive AT3G16830.tu9 5733591..5733627 score=0.205139046825179
ExonExpressionAdditive AT3G16840.tu10 5740520..5740821 score=-0.00100310297233548
ExonExpressionAdditive AT3G16840.tu11 5741139..5741246 score=0.235779449025824
ExonExpressionAdditive AT3G16840.tu12 5741427..5741537 score=-0.128113213273590
ExonExpressionAdditive AT3G16840.tu13 5741683..5741832 score=0.258452105124463
ExonExpressionAdditive AT3G16840.tu14 5742357..5742597 score=-0.88518171382937
ExonExpressionAdditive AT3G16840.tu15 5742862..5743123 score=-0.0906918708865365
ExonExpressionAdditive AT3G16840.tu3 5738507..5738612 score=0.146375488278981
ExonExpressionAdditive AT3G16840.tu5 5738991..5739061 score=0.351814280110655
ExonExpressionAdditive AT3G16840.tu6 5739389..5739429 score=0.469277264757952
ExonExpressionAdditive AT3G16840.tu7 5739648..5739717 score=-0.344708551235432
ExonExpressionAdditive AT3G16840.tu8 5739817..5739894 score=-1.28701985081035
ExonExpressionAdditive AT3G16840.tu9 5740128..5740200 score=0.954382835520516
ExonExpressionAdditive AT3G16850.tu2 5749343..5749485 score=-0.341533004951831
ExonExpressionAdditive AT3G16850.tu3 5749787..5749824 score=0.304141719539616
ExonExpressionAdditive AT3G16850.tu4 5750043..5750186 score=0.205943366813894
ExonExpressionAdditive AT3G16857.tu2 5756095..5756206 score=0.0455602766966870
ExonExpressionAdditive AT3G16857.tu3 5756806..5756841 score=-0.478813514431418
ExonExpressionAdditive AT3G16857.tu4 5757059..5757415 score=-0.611561422873712
ExonExpressionAdditive AT3G16857.tu5 5757568..5757605 score=-0.365884235890934
ExonExpressionAdditive AT3G16857.tu7 5758846..5758952 score=0.774439781013536
ExonExpressionAdditive AT3G16900.tu3 5772747..5772820 score=-1.80063090676263
ExonExpressionAdditive AT3G16910.tu3 5775207..5775462 score=0.525646893489347
ExonExpressionAdditive AT3G16920.tu2 5777206..5777314 score=-0.214293480529574
ExonExpressionAdditive AT3G16940.tu1 5781825..5781999 score=0.0398583130749909
ExonExpressionAdditive AT3G16940.tu2 5782598..5782671 score=0.236481612102978
ExonExpressionAdditive AT3G16940.tu3 5782813..5782887 score=-0.603717380423412
ExonExpressionAdditive AT3G16940.tu6 5783463..5783543 score=-0.416655514633938
ExonExpressionAdditive AT3G16940.tu7 5783765..5784022 score=0.396528123882947
ExonExpressionAdditive AT3G16940.tu9 5785565..5785820 score=0.565785447637202
ExonExpressionAdditive AT3G16950.tu1 5786473..5786618 score=-0.120914991054901
ExonExpressionAdditive AT3G16950.tu10 5788139..5788173 score=-0.247390959667232
ExonExpressionAdditive AT3G16950.tu12 5788762..5788803 score=-1.22191990905885
ExonExpressionAdditive AT3G16950.tu13 5789197..5789232 score=-0.155463788178270
ExonExpressionAdditive AT3G16950.tu14 5789370..5789406 score=-0.604967065563483
ExonExpressionAdditive AT3G16950.tu15 5789626..5789661 score=-0.278667070089057
ExonExpressionAdditive AT3G16950.tu16 5789868..5789904 score=0.264850727335812
ExonExpressionAdditive AT3G16950.tu5 5787203..5787239 score=1.04417527312193
ExonExpressionAdditive AT3G16980.tu1 5794453..5794527 score=0.206981864682575
ExonExpressionAdditive AT3G16980.tu3 5795326..5795434 score=-0.281067743074425
ExonExpressionAdditive AT3G16990.tu2 5796384..5796527 score=0.109408413775071
ExonExpressionAdditive AT3G16990.tu3 5796673..5796781 score=0.888970466008547
ExonExpressionAdditive AT3G17000.tu1 5797176..5797365 score=-0.120613751470929
ExonExpressionAdditive AT3G17000.tu2 5797928..5797964 score=-0.109882376744730
ExonExpressionAdditive AT3G17000.tu3 5798153..5798189 score=0.917811294138488
ExonExpressionAdditive AT3G17000.tu4 5798363..5798474 score=0.201950400460857
ExonExpressionAdditive AT3G17010.tu1 5800472..5800543 score=0.363521533610271
ExonExpressionAdditive AT3G17020.tu2 5803425..5803502 score=0.370590553710368
ExonExpressionAdditive AT3G17030.tu1 5804524..5804631 score=0.575682301491939
ExonExpressionAdditive AT3G17030.tu10 5807364..5807475 score=-0.152945423100458
ExonExpressionAdditive AT3G17030.tu11 5807618..5807654 score=0.323726769247089
ExonExpressionAdditive AT3G17030.tu12 5807794..5807937 score=0.239980552645649
ExonExpressionAdditive AT3G17030.tu13 5808199..5808451 score=-0.379053780326878
ExonExpressionAdditive AT3G17030.tu2 5804777..5805025 score=-0.0998980958180543
ExonExpressionAdditive AT3G17030.tu5 5805672..5805777 score=0.510649053895346
ExonExpressionAdditive AT3G17030.tu6 5806235..5806307 score=-0.465948156359913
ExonExpressionAdditive AT3G17030.tu7 5806474..5806546 score=0.386082481200237
ExonExpressionAdditive AT3G17030.tu8 5806655..5806760 score=-0.570244747294383
ExonExpressionAdditive AT3G17040.tu1 5809305..5809666 score=0.335955451629067
ExonExpressionAdditive AT3G17040.tu2 5809808..5809949 score=0.158739313414195
ExonExpressionAdditive AT3G17040.tu4 5810532..5810751 score=-0.0375156960692139
ExonExpressionAdditive AT3G17040.tu6 5811300..5811510 score=-0.0879574438880352
ExonExpressionAdditive AT3G17040.tu7 5811653..5811761 score=-0.169871114589038
ExonExpressionAdditive AT3G17060.tu1 5816911..5817090 score=-0.514395148816137
ExonExpressionAdditive AT3G17060.tu2 5817239..5817421 score=-0.0882075156039157
ExonExpressionAdditive AT3G17060.tu3 5817539..5817722 score=0.179893820335301
ExonExpressionAdditive AT3G17060.tu4 5817830..5817970 score=0.529343103893665
ExonExpressionAdditive AT3G17060.tu5 5818279..5818459 score=-0.0476728926196582
ExonExpressionAdditive AT3G17070.tu1 5820962..5821253 score=0.0544716932909483
ExonExpressionAdditive AT3G17070.tu2 5822390..5822652 score=-0.294234494770745
ExonExpressionAdditive AT3G17090.tu3 5828714..5828893 score=0.169377817997563
ExonExpressionAdditive AT3G17090.tu6 5829141..5829583 score=0.125456092241235
ExonExpressionAdditive AT3G17120.tu2 5841333..5841490 score=0.195056813265384
ExonExpressionAdditive AT3G17120.tu3 5841877..5841982 score=0.197637030086195
ExonExpressionAdditive AT3G17120.tu5 5842972..5843086 score=0.0730922755837338
ExonExpressionAdditive AT3G17120.tu6 5843257..5843406 score=0.196670935435116
ExonExpressionAdditive AT3G17180.tu1 5855910..5856003 score=0.334276994505737
ExonExpressionAdditive AT3G17180.tu5 5857925..5857994 score=-0.344679963086779
ExonExpressionAdditive AT3G17180.tu7 5858514..5858548 score=-0.0478597851762463
ExonExpressionAdditive AT3G17180.tu8 5858720..5858794 score=-0.136816635809005
ExonExpressionAdditive AT3G17205.tu1 5873307..5873640 score=0.488935746886978
ExonExpressionAdditive AT3G17205.tu10 5877008..5877257 score=0.390624184565384
ExonExpressionAdditive AT3G17205.tu11 5877424..5877458 score=-0.159270915126219
ExonExpressionAdditive AT3G17205.tu12 5877788..5877861 score=-0.909951655345957
ExonExpressionAdditive AT3G17205.tu13 5878043..5878075 score=0.320490077195068
ExonExpressionAdditive AT3G17205.tu14 5878246..5878281 score=-0.50348428106274
ExonExpressionAdditive AT3G17205.tu15 5878501..5878606 score=0.147713248552687
ExonExpressionAdditive AT3G17205.tu16 5878794..5878868 score=0.563266776398093
ExonExpressionAdditive AT3G17205.tu19 5879582..5879616 score=-0.233655157219703
ExonExpressionAdditive AT3G17205.tu2 5874184..5874220 score=0.157652391360832
ExonExpressionAdditive AT3G17205.tu20 5879874..5880015 score=-0.536641709812863
ExonExpressionAdditive AT3G17205.tu21 5880134..5880174 score=-0.729419543332644
ExonExpressionAdditive AT3G17205.tu22 5880324..5880360 score=-0.611605213065782
ExonExpressionAdditive AT3G17205.tu25 5880862..5880898 score=-0.183470743179210
ExonExpressionAdditive AT3G17205.tu26 5881116..5881486 score=0.837547093680338
ExonExpressionAdditive AT3G17205.tu3 5874354..5874458 score=0.55007900822082
ExonExpressionAdditive AT3G17205.tu4 5874866..5874902 score=0.00156009468673664
ExonExpressionAdditive AT3G17205.tu6 5875406..5875545 score=-0.528127076266925
ExonExpressionAdditive AT3G17205.tu7 5875766..5875909 score=-1.04687361760768
ExonExpressionAdditive AT3G17205.tu8 5876515..5876551 score=-0.522123783178249
ExonExpressionAdditive AT3G17240.tu2 5889907..5890144 score=0.0357495096924742
ExonExpressionAdditive AT3G17240.tu5 5891900..5892217 score=0.37823825139174
ExonExpressionAdditive AT3G17250.tu2 5894179..5894401 score=-0.0799273411037753
ExonExpressionAdditive AT3G17300.tu2 5907568..5907642 score=-0.985433193735728
ExonExpressionAdditive AT3G17300.tu5 5908320..5908356 score=0.936447158177437
ExonExpressionAdditive AT3G17310.tu10 5912986..5913023 score=0.466129435595317
ExonExpressionAdditive AT3G17310.tu12 5913164..5913236 score=-0.764264450961803
ExonExpressionAdditive AT3G17310.tu2 5910871..5910907 score=-0.805897983863953
ExonExpressionAdditive AT3G17310.tu4 5911381..5911489 score=-0.521652281288612
ExonExpressionAdditive AT3G17310.tu5 5912027..5912065 score=-1.19938400661358
ExonExpressionAdditive AT3G17310.tu6 5912216..5912285 score=0.441884084557871
ExonExpressionAdditive AT3G17310.tu8 5912655..5912692 score=0.502600601743267
ExonExpressionAdditive AT3G17330.tu2 5917972..5918052 score=1.57557096353937
ExonExpressionAdditive AT3G17330.tu3 5918494..5918672 score=-0.551450123810195
ExonExpressionAdditive AT3G17330.tu5 5919403..5919472 score=-0.807423257727885
ExonExpressionAdditive AT3G17330.tu6 5919986..5920096 score=-0.437942498212897
ExonExpressionAdditive AT3G17340.tu1 5920525..5920743 score=0.573088061856845
ExonExpressionAdditive AT3G17340.tu10 5924026..5924132 score=-0.338277374659336
ExonExpressionAdditive AT3G17340.tu11 5924266..5924302 score=-0.516556601407957
ExonExpressionAdditive AT3G17340.tu12 5924443..5924483 score=-1.55477877440002
ExonExpressionAdditive AT3G17340.tu13 5924595..5924633 score=-0.754293753643766
ExonExpressionAdditive AT3G17340.tu14 5924769..5924809 score=0.703777845200283
ExonExpressionAdditive AT3G17340.tu16 5925071..5925209 score=-0.690855417111627
ExonExpressionAdditive AT3G17340.tu17 5925418..5925455 score=-0.0261937223976288
ExonExpressionAdditive AT3G17340.tu19 5926060..5926168 score=0.0504132209877487
ExonExpressionAdditive AT3G17340.tu2 5920900..5920936 score=0.219294853332358
ExonExpressionAdditive AT3G17340.tu21 5926724..5926829 score=1.06968226131873
ExonExpressionAdditive AT3G17340.tu3 5921192..5921336 score=0.875481163539258
ExonExpressionAdditive AT3G17340.tu4 5921583..5922200 score=0.196418391080366
ExonExpressionAdditive AT3G17340.tu5 5922380..5922451 score=-0.188666935280127
ExonExpressionAdditive AT3G17340.tu6 5922737..5922882 score=-0.425090305726062
ExonExpressionAdditive AT3G17340.tu7 5923034..5923105 score=-0.402726549519796
ExonExpressionAdditive AT3G17340.tu8 5923335..5923371 score=-0.558282411143576
ExonExpressionAdditive AT3G17360.tu1 5936107..5936570 score=-0.37951987521963
ExonExpressionAdditive AT3G17360.tu11 5938672..5938707 score=-1.15034081909296
ExonExpressionAdditive AT3G17360.tu13 5939006..5939072 score=-0.0435940621639574
ExonExpressionAdditive AT3G17360.tu14 5939249..5939281 score=0.685275183697004
ExonExpressionAdditive AT3G17360.tu15 5939495..5939634 score=-0.611174991588684
ExonExpressionAdditive AT3G17360.tu16 5939769..5939805 score=-0.0365763229394151
ExonExpressionAdditive AT3G17360.tu18 5940036..5940072 score=-0.178393366359841
ExonExpressionAdditive AT3G17360.tu19 5940465..5940501 score=-0.295841041820497
ExonExpressionAdditive AT3G17360.tu2 5936760..5936830 score=-0.602743898643473
ExonExpressionAdditive AT3G17360.tu21 5940842..5941970 score=0.273510800366018
ExonExpressionAdditive AT3G17360.tu23 5942338..5943560 score=0.607805007867279
ExonExpressionAdditive AT3G17360.tu24 5943703..5943785 score=0.512958894500681
ExonExpressionAdditive AT3G17360.tu25 5943909..5944021 score=0.353257105011175
ExonExpressionAdditive AT3G17360.tu26 5944166..5944201 score=0.31496941957214
ExonExpressionAdditive AT3G17360.tu28 5944779..5944923 score=0.374370891795329
ExonExpressionAdditive AT3G17360.tu29 5945132..5945165 score=-0.538665918179685
ExonExpressionAdditive AT3G17360.tu3 5936935..5936970 score=-1.15534714771821
ExonExpressionAdditive AT3G17360.tu30 5945317..5945353 score=-0.0987161938586387
ExonExpressionAdditive AT3G17360.tu32 5945642..5945678 score=-0.246729899139806
ExonExpressionAdditive AT3G17360.tu34 5946032..5946411 score=-0.270761226932618
ExonExpressionAdditive AT3G17360.tu4 5937105..5937174 score=0.247541060605135
ExonExpressionAdditive AT3G17360.tu5 5937348..5937382 score=0.885647026844855
ExonExpressionAdditive AT3G17360.tu6 5937516..5937554 score=-0.652362498124258
ExonExpressionAdditive AT3G17360.tu7 5937712..5937747 score=-1.43561127310747
ExonExpressionAdditive AT3G17360.tu8 5937930..5937966 score=-1.18500682228622
ExonExpressionAdditive AT3G17360.tu9 5938354..5938421 score=-0.0629938412231766
ExonExpressionAdditive AT3G17365.tu2 5947380..5947452 score=0.857621487390248
ExonExpressionAdditive AT3G17365.tu8 5948421..5948459 score=0.0650630605072525
ExonExpressionAdditive AT3G17380.tu2 5950559..5950630 score=-0.266254069943012
ExonExpressionAdditive AT3G17380.tu3 5951126..5951241 score=-0.223656705645499
ExonExpressionAdditive AT3G17380.tu4 5951381..5951619 score=-0.186056936407820
ExonExpressionAdditive AT3G17380.tu5 5951716..5951862 score=0.245401760323227
ExonExpressionAdditive AT3G17380.tu6 5951974..5952123 score=0.72236168837892
ExonExpressionAdditive AT3G17390.tu2 5954032..5954072 score=0.968009444653679
ExonExpressionAdditive AT3G17410.tu1 5955969..5956000 score=-0.49993236612734
ExonExpressionAdditive AT3G17410.tu2 5956581..5956648 score=0.109075998257025
ExonExpressionAdditive AT3G17410.tu3 5956797..5956983 score=-0.453932120875496
ExonExpressionAdditive AT3G17410.tu5 5957381..5957628 score=-0.186615286438765
ExonExpressionAdditive AT3G17420.tu1 5959267..5959515 score=-0.153064084064913
ExonExpressionAdditive AT3G17420.tu2 5959669..5959856 score=0.133080198202475
ExonExpressionAdditive AT3G17420.tu3 5959967..5960076 score=0.313191532013494
ExonExpressionAdditive AT3G17420.tu4 5960218..5960289 score=-0.297078334901228
ExonExpressionAdditive AT3G17420.tu5 5960497..5960601 score=-0.250380123710452
ExonExpressionAdditive AT3G17420.tu7 5962005..5962121 score=1.08804757432382
ExonExpressionAdditive AT3G17430.tu1 5965948..5966139 score=0.565363996075243
ExonExpressionAdditive AT3G17430.tu2 5966476..5966655 score=-0.498106809142609
ExonExpressionAdditive AT3G17430.tu7 5967785..5967922 score=0.720446370590364
ExonExpressionAdditive AT3G17430.tu8 5968214..5968250 score=-0.405843969541987
ExonExpressionAdditive AT3G17430.tu9 5968559..5968632 score=-0.0577788892973963
ExonExpressionAdditive AT3G17440.tu11 5971915..5971946 score=-0.887632570052056
ExonExpressionAdditive AT3G17440.tu12 5972304..5972490 score=0.967383451239725
ExonExpressionAdditive AT3G17440.tu3 5970102..5970138 score=-1.22681396676911
ExonExpressionAdditive AT3G17440.tu8 5970988..5971061 score=-0.0567988083763753
ExonExpressionAdditive AT3G17450.tu1 5972681..5972819 score=0.73248388602813
ExonExpressionAdditive AT3G17450.tu2 5973044..5973399 score=0.230216002126563
ExonExpressionAdditive AT3G17450.tu3 5973546..5973583 score=1.17077711978736
ExonExpressionAdditive AT3G17450.tu5 5975912..5976097 score=0.173956266133069
ExonExpressionAdditive AT3G17465.tu1 5978061..5978135 score=0.160512751037729
ExonExpressionAdditive AT3G17465.tu2 5978381..5978452 score=-0.182399449453032
ExonExpressionAdditive AT3G17465.tu3 5978559..5978599 score=-0.0435448232978613
ExonExpressionAdditive AT3G17465.tu4 5978851..5978957 score=-0.648871164320507
ExonExpressionAdditive AT3G17470.tu1 5979833..5980191 score=-0.196538531883148
ExonExpressionAdditive AT3G17470.tu3 5981440..5981697 score=0.283450287582207
ExonExpressionAdditive AT3G17470.tu4 5981835..5981989 score=-0.87387124437037
ExonExpressionAdditive AT3G17500.tu2 5988326..5988435 score=-0.115162328715648
ExonExpressionAdditive AT3G17510.tu1 5989003..5989365 score=-0.664894514864829
ExonExpressionAdditive AT3G17510.tu13 5992453..5992689 score=0.948741644744617
ExonExpressionAdditive AT3G17510.tu2 5989470..5989506 score=-0.6692398373014
ExonExpressionAdditive AT3G17510.tu4 5989807..5989841 score=-0.522640410137178
ExonExpressionAdditive AT3G17510.tu5 5990022..5990059 score=-0.0722010819369477
ExonExpressionAdditive AT3G17510.tu6 5990211..5990354 score=0.495108898283737
ExonExpressionAdditive AT3G17510.tu7 5990494..5990633 score=-0.126760796294437
ExonExpressionAdditive AT3G17590.tu1 6017280..6017390 score=-0.604152766337907
ExonExpressionAdditive AT3G17590.tu3 6018073..6018104 score=0.289827488005285
ExonExpressionAdditive AT3G17590.tu8 6019162..6019235 score=-0.279492909221891
ExonExpressionAdditive AT3G17590.tu9 6019358..6019429 score=1.12512101223166
ExonExpressionAdditive AT3G17600.tu4 6020995..6021102 score=0.373489865392823
ExonExpressionAdditive AT3G17609.tu7 6024214..6024247 score=-0.582938747427194
ExonExpressionAdditive AT3G17611.tu2 6024820..6024856 score=0.462966503978454
ExonExpressionAdditive AT3G17611.tu3 6024999..6025140 score=-1.05681575688598
ExonExpressionAdditive AT3G17611.tu5 6025409..6025479 score=0.756267033113269
ExonExpressionAdditive AT3G17611.tu6 6025512..6025552 score=-0.538999673431894
ExonExpressionAdditive AT3G17630.tu1 6029200..6029376 score=0.580115221707923
ExonExpressionAdditive AT3G17650.tu1 6034201..6034717 score=0.140434819851898
ExonExpressionAdditive AT3G17650.tu2 6034967..6035078 score=0.172493496382290
ExonExpressionAdditive AT3G17650.tu4 6035480..6035514 score=0.154716544311881
ExonExpressionAdditive AT3G17650.tu5 6035732..6035773 score=0.920847457602
ExonExpressionAdditive AT3G17660.tu1 6037642..6037682 score=-0.27060097676055
ExonExpressionAdditive AT3G17660.tu7 6038869..6038977 score=-0.202421126998013
ExonExpressionAdditive AT3G17660.tu8 6039165..6039200 score=0.323185176701439
ExonExpressionAdditive AT3G17668.tu1 6039611..6039752 score=-1.04464986328333
ExonExpressionAdditive AT3G17668.tu2 6039857..6039928 score=-0.338509982365869
ExonExpressionAdditive AT3G17670.tu4 6041654..6041694 score=-0.555726766601069
ExonExpressionAdditive AT3G17670.tu5 6042060..6042165 score=-0.524192499343019
ExonExpressionAdditive AT3G17690.tu10 6048103..6048436 score=0.251990840486302
ExonExpressionAdditive AT3G17690.tu2 6045905..6046019 score=0.0917139314830999
ExonExpressionAdditive AT3G17690.tu3 6046127..6046194 score=-0.072885543203018
ExonExpressionAdditive AT3G17690.tu4 6046308..6046657 score=-0.352575513761754
ExonExpressionAdditive AT3G17690.tu5 6046815..6046954 score=-0.490940841514811
ExonExpressionAdditive AT3G17690.tu6 6047143..6047217 score=-0.414331002618011
ExonExpressionAdditive AT3G17690.tu8 6047514..6047583 score=-1.20308238401962
ExonExpressionAdditive AT3G17690.tu9 6047727..6047947 score=-0.0714966529138977
ExonExpressionAdditive AT3G17700.tu1 6048929..6049533 score=0.428503787560624
ExonExpressionAdditive AT3G17700.tu10 6051840..6052038 score=-0.188324097047841
ExonExpressionAdditive AT3G17700.tu11 6052192..6052516 score=-0.262903756213191
ExonExpressionAdditive AT3G17700.tu2 6049675..6049820 score=-0.676864413718707
ExonExpressionAdditive AT3G17700.tu3 6049992..6050028 score=1.18664843575914
ExonExpressionAdditive AT3G17700.tu4 6050139..6050210 score=0.350688430917608
ExonExpressionAdditive AT3G17700.tu5 6050361..6050566 score=-0.135495589990123
ExonExpressionAdditive AT3G17700.tu6 6050715..6050897 score=-1.03991505044774
ExonExpressionAdditive AT3G17700.tu7 6051089..6051124 score=-0.221479562348666
ExonExpressionAdditive AT3G17700.tu8 6051332..6051367 score=0.508330913168629
ExonExpressionAdditive AT3G17700.tu9 6051548..6051619 score=0.173738748282204
ExonExpressionAdditive AT3G17730.tu2 6064731..6064766 score=-0.508580477663778
ExonExpressionAdditive AT3G17740.tu2 6068240..6068387 score=0.528648370996144
ExonExpressionAdditive AT3G17740.tu3 6068670..6068846 score=-0.541471426921305
ExonExpressionAdditive AT3G17750.tu1 6073811..6073922 score=1.10170885526222
ExonExpressionAdditive AT3G17750.tu4 6076966..6077077 score=-0.84106907438216
ExonExpressionAdditive AT3G17750.tu6 6077584..6077836 score=-0.429995446922691
ExonExpressionAdditive AT3G17750.tu7 6077981..6078052 score=0.0154908731141954
ExonExpressionAdditive AT3G17750.tu8 6078250..6078611 score=0.150783982161403
ExonExpressionAdditive AT3G17760.tu3 6079597..6079885 score=-0.410478833000389
ExonExpressionAdditive AT3G17760.tu4 6080266..6080302 score=-0.145351145943485
ExonExpressionAdditive AT3G17760.tu5 6080477..6080623 score=0.45002768991523
ExonExpressionAdditive AT3G17770.tu10 6083686..6083721 score=-0.0523076019138159
ExonExpressionAdditive AT3G17770.tu13 6084290..6084390 score=-0.128607121911337
ExonExpressionAdditive AT3G17770.tu14 6084721..6084757 score=0.61792430683288
ExonExpressionAdditive AT3G17770.tu18 6085347..6085457 score=0.320561172320034
ExonExpressionAdditive AT3G17770.tu19 6085971..6086057 score=-0.151317186094083
ExonExpressionAdditive AT3G17770.tu2 6082232..6082269 score=-1.80037796731703
ExonExpressionAdditive AT3G17770.tu4 6082598..6082631 score=0.56101598099785
ExonExpressionAdditive AT3G17770.tu8 6083346..6083384 score=0.68153082591778
ExonExpressionAdditive AT3G17780.tu2 6087363..6087399 score=0.711681651813853
ExonExpressionAdditive AT3G17790.tu2 6090147..6090217 score=-0.45733083144713
ExonExpressionAdditive AT3G17800.tu4 6092795..6092999 score=-0.167915255767735
ExonExpressionAdditive AT3G17810.tu2 6094760..6094941 score=-0.345404138442527
ExonExpressionAdditive AT3G17810.tu3 6095120..6095231 score=-0.103951591355444
ExonExpressionAdditive AT3G17810.tu4 6095490..6095526 score=0.850672422188571
ExonExpressionAdditive AT3G17810.tu5 6095669..6095817 score=0.372135913040474
ExonExpressionAdditive AT3G17810.tu7 6096148..6096533 score=-0.24567610376061
ExonExpressionAdditive AT3G17820.tu1 6097451..6097528 score=-0.563081240367804
ExonExpressionAdditive AT3G17820.tu3 6097963..6098002 score=-0.0401960133893176
ExonExpressionAdditive AT3G17820.tu5 6098281..6098348 score=0.101217211104719
ExonExpressionAdditive AT3G17820.tu7 6098638..6098819 score=-0.210075581783802
ExonExpressionAdditive AT3G17830.tu1 6101809..6102102 score=0.223269139156765
ExonExpressionAdditive AT3G17830.tu11 6104321..6104625 score=-0.137318535072147
ExonExpressionAdditive AT3G17830.tu3 6102408..6102480 score=-1.10387373966159
ExonExpressionAdditive AT3G17830.tu4 6102631..6102668 score=0.464127180362074
ExonExpressionAdditive AT3G17830.tu5 6102992..6103149 score=0.181995122403663
ExonExpressionAdditive AT3G17830.tu6 6103295..6103409 score=-0.172686835721296
ExonExpressionAdditive AT3G17830.tu7 6103584..6103651 score=-0.05954064463223
ExonExpressionAdditive AT3G17830.tu8 6103765..6103874 score=-0.42883899646179
ExonExpressionAdditive AT3G17830.tu9 6103994..6104031 score=1.27232546765055
ExonExpressionAdditive AT3G17850.tu1 6109775..6109920 score=0.240865243769853
ExonExpressionAdditive AT3G17850.tu10 6112349..6112388 score=0.062825867886833
ExonExpressionAdditive AT3G17850.tu11 6112533..6112569 score=-0.515057250225810
ExonExpressionAdditive AT3G17850.tu12 6112753..6112803 score=1.03690536317210
ExonExpressionAdditive AT3G17850.tu13 6113135..6113202 score=-1.47855912979883
ExonExpressionAdditive AT3G17850.tu3 6110583..6110657 score=0.532717550793945
ExonExpressionAdditive AT3G17850.tu6 6111125..6111160 score=-1.03679891245053
ExonExpressionAdditive AT3G17850.tu8 6111845..6111952 score=0.460335594009034
ExonExpressionAdditive AT3G17860.tu1 6119811..6120016 score=-0.357096273529427
[truncated: 2,767,952 more chars]
