# Supplementary material for: Whole genome transcriptome polymorphisms in Arabidopsis thaliana
Source: Genome Biol. 2008 Nov 24;9(11):R165. doi: 10.1186/gb-2008-9-11-r165 (PMC2614497; doi:10.1186/gb-2008-9-11-r165)
Supplement: Additional data file 4 — Genome tracks of SFPs, indels, expression variation, ASE, splicing variation and transcribed fragment variation. [file gb-2008-9-11-r165-S4.tgz › ExonSplicing_chr4.txt]

#3/3/08
#gBrowser annotation for exon expression.


[ExonExpressionAdditive]
glyph= xyplot
graph_type = boxes
bump=1
fgcolor = red
bgcolor = red
height = 25
min_score=-3
max_score=3
label = 1
key = Exon Expression additive effect d score 


[ExonExpressionDominant]
glyph= xyplot
graph_type = boxes
bump=1
fgcolor = red
bgcolor = red
height = 25
min_score=-3
max_score=3
label = 1
key = Exon Expression dominant effect d score


[ExonExpressionMaternal]
glyph= xyplot
graph_type = boxes
bump=1
fgcolor = red
bgcolor = red
height = 25
min_score=-3
max_score=3
label = 1
key = Exon Expression maternal effect d score 


reference=Chr4


ExonExpressionAdditive AT4G00020.tu1 3924..4086 score=-0.603280450055235
ExonExpressionAdditive AT4G00020.tu13 7520..7555 score=-0.334264894829522
ExonExpressionAdditive AT4G00026.tu2 11931..12001 score=0.0391177196316636
ExonExpressionAdditive AT4G00026.tu4 12288..12364 score=0.482000898389717
ExonExpressionAdditive AT4G00026.tu5 12581..12691 score=0.160922806859569
ExonExpressionAdditive AT4G00026.tu8 13190..13327 score=0.367534951708843
ExonExpressionAdditive AT4G00030.tu3 14305..14340 score=2.92140195891215
ExonExpressionAdditive AT4G00050.tu1 17803..17885 score=-1.14039383472078
ExonExpressionAdditive AT4G00050.tu4 18814..18845 score=0.329251877306700
ExonExpressionAdditive AT4G00050.tu6 19757..19871 score=-0.0223406930880797
ExonExpressionAdditive AT4G00060.tu10 27535..27571 score=0.919506605683507
ExonExpressionAdditive AT4G00060.tu11 27691..27726 score=-0.607996243801156
ExonExpressionAdditive AT4G00060.tu12 27873..27989 score=-0.282102886868229
ExonExpressionAdditive AT4G00060.tu13 28178..28248 score=-0.727447020843933
ExonExpressionAdditive AT4G00060.tu14 28396..28460 score=-0.00408548660628512
ExonExpressionAdditive AT4G00060.tu15 28638..28711 score=-0.272478139627073
ExonExpressionAdditive AT4G00060.tu2 25285..25361 score=0.243489482298511
ExonExpressionAdditive AT4G00060.tu3 25576..25679 score=0.606439724937215
ExonExpressionAdditive AT4G00060.tu6 26512..26697 score=0.0838487432854573
ExonExpressionAdditive AT4G00060.tu7 26889..26969 score=-0.334279567461091
ExonExpressionAdditive AT4G00090.tu1 34086..34377 score=0.0787968031346771
ExonExpressionAdditive AT4G00090.tu10 36497..36838 score=0.0821600402886122
ExonExpressionAdditive AT4G00090.tu2 34542..34582 score=0.147512394400018
ExonExpressionAdditive AT4G00090.tu3 34736..34772 score=-0.344633260767849
ExonExpressionAdditive AT4G00090.tu4 34913..35164 score=0.184116797253463
ExonExpressionAdditive AT4G00090.tu5 35437..35516 score=-0.0738378350789925
ExonExpressionAdditive AT4G00090.tu8 36064..36244 score=-0.154229673625927
ExonExpressionAdditive AT4G00100.tu1 37089..37163 score=-0.0179951178990179
ExonExpressionAdditive AT4G00100.tu3 37487..37523 score=-0.431129465602995
ExonExpressionAdditive AT4G00100.tu4 37699..37772 score=-0.638848481501497
ExonExpressionAdditive AT4G00160.tu4 65200..65387 score=-0.647492579982991
ExonExpressionAdditive AT4G00170.tu5 71466..71538 score=-0.048873273591569
ExonExpressionAdditive AT4G00170.tu6 71671..71709 score=-0.342123029712181
ExonExpressionAdditive AT4G00170.tu8 72039..72147 score=-0.659763241075128
ExonExpressionAdditive AT4G00180.tu1 72616..72841 score=0.776973412436792
ExonExpressionAdditive AT4G00180.tu2 73016..73052 score=0.561951175627965
ExonExpressionAdditive AT4G00180.tu3 73450..73486 score=-0.173078899404126
ExonExpressionAdditive AT4G00180.tu5 74301..74406 score=0.0965783817364118
ExonExpressionAdditive AT4G00180.tu6 74706..74821 score=0.430803025090032
ExonExpressionAdditive AT4G00190.tu2 81217..81436 score=-0.594876312077776
ExonExpressionAdditive AT4G00200.tu2 83017..83130 score=0.635115103672971
ExonExpressionAdditive AT4G00200.tu3 83274..83346 score=0.381125000805077
ExonExpressionAdditive AT4G00200.tu5 83899..84037 score=-1.43526015163211
ExonExpressionAdditive AT4G00200.tu6 84471..84580 score=-0.146859672444895
ExonExpressionAdditive AT4G00230.tu10 96474..96619 score=0.123585246128449
ExonExpressionAdditive AT4G00230.tu8 95965..96143 score=-1.20664611157743
ExonExpressionAdditive AT4G00240.tu1 106413..106549 score=-0.0549719868089405
ExonExpressionAdditive AT4G00240.tu2 106753..106934 score=-0.805346026516398
ExonExpressionAdditive AT4G00240.tu3 107046..107185 score=-0.147223018170509
ExonExpressionAdditive AT4G00240.tu5 107838..107945 score=1.54298046040610
ExonExpressionAdditive AT4G00240.tu7 108336..108476 score=-0.183053581725329
ExonExpressionAdditive AT4G00240.tu9 109122..109155 score=0.771607834261445
ExonExpressionAdditive AT4G00260.tu5 116112..116149 score=-0.316556013419098
ExonExpressionAdditive AT4G00260.tu7 116886..116919 score=-0.319514787853481
ExonExpressionAdditive AT4G00290.tu1 122877..122992 score=0.247704853053116
ExonExpressionAdditive AT4G00290.tu4 123970..124040 score=-1.28804323766732
ExonExpressionAdditive AT4G00290.tu6 125239..125275 score=0.544862696823946
ExonExpressionAdditive AT4G00300.tu1 126609..127283 score=-0.599832324694178
ExonExpressionAdditive AT4G00310.tu4 133863..134004 score=-0.295635924165294
ExonExpressionAdditive AT4G00315.tu3 138624..138804 score=0.19275058212313
ExonExpressionAdditive AT4G00330.tu1 142618..142980 score=0.213163038630838
ExonExpressionAdditive AT4G00330.tu2 143094..143277 score=-0.86835340796919
ExonExpressionAdditive AT4G00330.tu3 143492..143528 score=-0.304290751978727
ExonExpressionAdditive AT4G00330.tu4 143672..143784 score=0.606029898811763
ExonExpressionAdditive AT4G00330.tu6 144226..144339 score=1.30998731388338
ExonExpressionAdditive AT4G00335.tu4 146800..146900 score=-1.55464857860326
ExonExpressionAdditive AT4G00335.tu6 147647..147716 score=0.130205613145007
ExonExpressionAdditive AT4G00340.tu3 151143..151623 score=-0.146270808495476
ExonExpressionAdditive AT4G00350.tu5 153738..153777 score=0.221866879233425
ExonExpressionAdditive AT4G00350.tu6 153923..153961 score=0.413971089229454
ExonExpressionAdditive AT4G00370.tu1 163035..163206 score=0.206175710953275
ExonExpressionAdditive AT4G00370.tu10 165431..165719 score=-0.853028200754107
ExonExpressionAdditive AT4G00370.tu12 166078..166335 score=0.988705671968173
ExonExpressionAdditive AT4G00370.tu2 163363..163399 score=0.050435933484673
ExonExpressionAdditive AT4G00370.tu4 163857..163923 score=0.209594085657068
ExonExpressionAdditive AT4G00370.tu5 164146..164220 score=0.875065656812293
ExonExpressionAdditive AT4G00370.tu6 164373..164540 score=-0.749351572079512
ExonExpressionAdditive AT4G00370.tu7 164691..164795 score=-0.0091070497996851
ExonExpressionAdditive AT4G00370.tu8 165005..165098 score=0.998628089927556
ExonExpressionAdditive AT4G00370.tu9 165241..165314 score=-0.704732427077328
ExonExpressionAdditive AT4G00400.tu3 176042..176281 score=-1.10345729913245
ExonExpressionAdditive AT4G00400.tu4 176431..176822 score=0.41355473621892
ExonExpressionAdditive AT4G00420.tu2 181886..181926 score=0.720989628989146
ExonExpressionAdditive AT4G00430.tu2 186051..186123 score=-0.193502395490141
ExonExpressionAdditive AT4G00430.tu3 186346..186456 score=0.234112224203401
ExonExpressionAdditive AT4G00440.tu1 193892..194626 score=0.117821300829177
ExonExpressionAdditive AT4G00440.tu10 198219..198501 score=-0.827418771744599
ExonExpressionAdditive AT4G00440.tu2 195186..195217 score=0.382647156315296
ExonExpressionAdditive AT4G00440.tu6 197245..197384 score=0.141567231384087
ExonExpressionAdditive AT4G00440.tu7 197499..198079 score=0.207676778991975
ExonExpressionAdditive AT4G00450.tu10 210233..210916 score=1.34960547870888
ExonExpressionAdditive AT4G00450.tu2 203542..203612 score=-0.268941259685027
ExonExpressionAdditive AT4G00450.tu3 203718..203788 score=0.193653265127085
ExonExpressionAdditive AT4G00450.tu4 203979..204089 score=-0.303613927858271
ExonExpressionAdditive AT4G00450.tu5 204230..204516 score=0.0828099899106468
ExonExpressionAdditive AT4G00450.tu9 209808..210063 score=-1.09394392116958
ExonExpressionAdditive AT4G00460.tu1 211095..211167 score=-0.119963627493611
ExonExpressionAdditive AT4G00460.tu5 212626..212663 score=-0.00249553841712341
ExonExpressionAdditive AT4G00460.tu6 212812..213059 score=-0.440079967217951
ExonExpressionAdditive AT4G00460.tu7 213577..213685 score=0.838390805595971
ExonExpressionAdditive AT4G00480.tu6 218694..218769 score=0.826338617119876
ExonExpressionAdditive AT4G00480.tu7 219146..219220 score=-0.471350613016936
ExonExpressionAdditive AT4G00480.tu8 219599..219640 score=0.286362402271213
ExonExpressionAdditive AT4G00490.tu1 222339..222600 score=-0.304868663618682
ExonExpressionAdditive AT4G00490.tu3 222879..223033 score=0.95508721911741
ExonExpressionAdditive AT4G00490.tu4 223175..223355 score=0.0447067219291684
ExonExpressionAdditive AT4G00490.tu5 223607..223644 score=0.477640327646666
ExonExpressionAdditive AT4G00490.tu6 223823..224045 score=-0.114730531410092
ExonExpressionAdditive AT4G00490.tu7 224181..224367 score=-0.56281752012478
ExonExpressionAdditive AT4G00490.tu8 224516..224663 score=-0.122768374657230
ExonExpressionAdditive AT4G00490.tu9 224839..224987 score=-0.00576133943324029
ExonExpressionAdditive AT4G00500.tu2 225670..225777 score=0.0122131488561392
ExonExpressionAdditive AT4G00500.tu3 225914..225982 score=0.243843470625683
ExonExpressionAdditive AT4G00540.tu1 234619..234696 score=0.753925094910752
ExonExpressionAdditive AT4G00540.tu2 235436..235686 score=0.521378709182004
ExonExpressionAdditive AT4G00540.tu4 236197..236311 score=0.340059010040951
ExonExpressionAdditive AT4G00540.tu5 236449..236483 score=0.810829301774436
ExonExpressionAdditive AT4G00540.tu9 237264..237539 score=0.591909878607905
ExonExpressionAdditive AT4G00550.tu2 238783..239097 score=0.285457389468535
ExonExpressionAdditive AT4G00550.tu3 239312..239534 score=0.446408810326269
ExonExpressionAdditive AT4G00550.tu4 239747..239995 score=-0.415025552871901
ExonExpressionAdditive AT4G00550.tu5 240299..240479 score=-0.710721175672766
ExonExpressionAdditive AT4G00560.tu2 240703..240896 score=-0.322024282965607
ExonExpressionAdditive AT4G00560.tu3 241079..241113 score=-0.605452527412496
ExonExpressionAdditive AT4G00560.tu5 241251..241324 score=-0.724858105278136
ExonExpressionAdditive AT4G00560.tu6 241461..241496 score=0.316765067597926
ExonExpressionAdditive AT4G00560.tu7 241747..241861 score=0.176019324019797
ExonExpressionAdditive AT4G00570.tu1 242595..242819 score=0.400107937946832
ExonExpressionAdditive AT4G00570.tu10 244714..244747 score=0.401115447305765
ExonExpressionAdditive AT4G00570.tu11 244877..244954 score=1.34625205032604
ExonExpressionAdditive AT4G00570.tu13 245278..245310 score=-0.0359840787826949
ExonExpressionAdditive AT4G00570.tu15 245626..245844 score=-1.09019035924870
ExonExpressionAdditive AT4G00570.tu16 245995..246068 score=-0.164807358172485
ExonExpressionAdditive AT4G00570.tu17 246216..246252 score=-0.199578723021774
ExonExpressionAdditive AT4G00570.tu18 246399..246542 score=0.758884705999406
ExonExpressionAdditive AT4G00570.tu2 242995..243067 score=-0.578672523343409
ExonExpressionAdditive AT4G00570.tu6 243702..243742 score=0.177300601901101
ExonExpressionAdditive AT4G00570.tu9 244262..244337 score=0.0156058415450668
ExonExpressionAdditive AT4G00580.tu4 249446..249481 score=0.51049221153432
ExonExpressionAdditive AT4G00585.tu3 252542..252579 score=0.254848376052265
ExonExpressionAdditive AT4G00590.tu1 252825..252933 score=-0.303787324817316
ExonExpressionAdditive AT4G00590.tu10 254800..254988 score=0.891271868051575
ExonExpressionAdditive AT4G00590.tu3 253232..253304 score=-0.466631063533573
ExonExpressionAdditive AT4G00590.tu4 253419..253459 score=0.246262131084487
ExonExpressionAdditive AT4G00590.tu5 253605..253640 score=0.691633718977367
ExonExpressionAdditive AT4G00590.tu6 253787..254004 score=-0.0438318346199741
ExonExpressionAdditive AT4G00590.tu7 254115..254222 score=-0.437286838944489
ExonExpressionAdditive AT4G00590.tu8 254370..254441 score=-0.18920667549823
ExonExpressionAdditive AT4G00590.tu9 254620..254659 score=-0.0482712120857026
ExonExpressionAdditive AT4G00620.tu1 259044..259222 score=0.78947644897247
ExonExpressionAdditive AT4G00620.tu2 259615..259656 score=-0.775675872783786
ExonExpressionAdditive AT4G00620.tu3 259873..259908 score=0.474950033008096
ExonExpressionAdditive AT4G00620.tu4 260166..260436 score=-1.12030869495599
ExonExpressionAdditive AT4G00630.tu1 261674..261748 score=0.981070180063918
ExonExpressionAdditive AT4G00630.tu10 263901..263939 score=-0.940102174615543
ExonExpressionAdditive AT4G00630.tu11 264133..264169 score=-1.39748121438747
ExonExpressionAdditive AT4G00630.tu17 265544..265616 score=0.296009090187497
ExonExpressionAdditive AT4G00630.tu4 262177..262326 score=1.16311686044241
ExonExpressionAdditive AT4G00630.tu6 262591..262626 score=-0.0763109146659207
ExonExpressionAdditive AT4G00630.tu8 263053..263090 score=0.285076847319628
ExonExpressionAdditive AT4G00630.tu9 263435..263575 score=-0.912255299703807
ExonExpressionAdditive AT4G00640.tu1 266311..266604 score=-0.807714251646922
ExonExpressionAdditive AT4G00650.tu2 270382..270489 score=0.295327828752624
ExonExpressionAdditive AT4G00660.tu11 277857..278123 score=-0.154228499252787
ExonExpressionAdditive AT4G00660.tu3 275458..275597 score=-0.464210121842159
ExonExpressionAdditive AT4G00660.tu4 275978..276087 score=0.565764446881763
ExonExpressionAdditive AT4G00660.tu5 276319..276535 score=0.0253248576385154
ExonExpressionAdditive AT4G00660.tu8 277224..277257 score=0.0422085841376584
ExonExpressionAdditive AT4G00660.tu9 277367..277408 score=-0.592978146942378
ExonExpressionAdditive AT4G00680.tu2 280043..280223 score=-1.18101516110996
ExonExpressionAdditive AT4G00690.tu4 282065..282102 score=-1.05651802514366
ExonExpressionAdditive AT4G00690.tu6 282440..282481 score=0.219916204060366
ExonExpressionAdditive AT4G00690.tu7 282585..282653 score=0.246948776324715
ExonExpressionAdditive AT4G00690.tu8 282763..282803 score=2.08146200689497
ExonExpressionAdditive AT4G00690.tu9 283067..283104 score=-1.10859478101357
ExonExpressionAdditive AT4G00700.tu2 289070..289476 score=0.202722303312132
ExonExpressionAdditive AT4G00710.tu1 290094..290565 score=0.0768616832340503
ExonExpressionAdditive AT4G00710.tu10 292649..292722 score=-1.10061795301206
ExonExpressionAdditive AT4G00710.tu11 292866..293301 score=-0.165568493968112
ExonExpressionAdditive AT4G00710.tu2 290709..290853 score=-0.0216996423272967
ExonExpressionAdditive AT4G00710.tu3 290954..291135 score=0.168740558035092
ExonExpressionAdditive AT4G00710.tu4 291275..291347 score=-0.255998191113735
ExonExpressionAdditive AT4G00710.tu5 291493..291611 score=-0.380113427029087
ExonExpressionAdditive AT4G00710.tu6 291754..291795 score=-0.104055785403866
ExonExpressionAdditive AT4G00710.tu8 292120..292265 score=1.09316852749726
ExonExpressionAdditive AT4G00710.tu9 292431..292506 score=0.466052597260643
ExonExpressionAdditive AT4G00720.tu10 296049..296085 score=-0.167139792712125
ExonExpressionAdditive AT4G00720.tu11 296279..296314 score=-0.994023666957564
ExonExpressionAdditive AT4G00720.tu12 296424..296636 score=0.289594117696241
ExonExpressionAdditive AT4G00720.tu13 296975..297302 score=0.0690405013260077
ExonExpressionAdditive AT4G00720.tu2 294418..294452 score=0.0971365154092422
ExonExpressionAdditive AT4G00720.tu3 294631..294668 score=-0.555189857325562
ExonExpressionAdditive AT4G00720.tu6 295129..295209 score=-0.414396193178931
ExonExpressionAdditive AT4G00720.tu8 295491..295527 score=1.42928957121633
ExonExpressionAdditive AT4G00720.tu9 295786..295938 score=-0.576508390963237
ExonExpressionAdditive AT4G00730.tu2 300657..300982 score=-0.0324789066825581
ExonExpressionAdditive AT4G00730.tu3 301120..301262 score=-0.585484045470146
ExonExpressionAdditive AT4G00730.tu4 302213..302383 score=-0.158679699235655
ExonExpressionAdditive AT4G00730.tu5 302499..302572 score=-0.00310760938841024
ExonExpressionAdditive AT4G00730.tu6 302756..303224 score=-0.540683484747392
ExonExpressionAdditive AT4G00730.tu7 303442..303479 score=-1.28657295418707
ExonExpressionAdditive AT4G00730.tu8 303694..303800 score=0.109274350710109
ExonExpressionAdditive AT4G00730.tu9 303987..304475 score=0.770408645976509
ExonExpressionAdditive AT4G00740.tu2 308161..308193 score=0.93915266505894
ExonExpressionAdditive AT4G00740.tu3 308409..308666 score=0.0231869355533103
ExonExpressionAdditive AT4G00740.tu4 308860..309077 score=-0.218384537992611
ExonExpressionAdditive AT4G00740.tu5 309228..309406 score=-0.102454020546541
ExonExpressionAdditive AT4G00740.tu6 309514..309689 score=-0.618751991880799
ExonExpressionAdditive AT4G00740.tu7 309874..310387 score=0.119542412986867
ExonExpressionAdditive AT4G00750.tu2 316105..316175 score=-0.673709559091525
ExonExpressionAdditive AT4G00750.tu3 316317..316574 score=0.0675294669377554
ExonExpressionAdditive AT4G00750.tu4 316712..317035 score=0.587162143375162
ExonExpressionAdditive AT4G00750.tu5 317201..317520 score=-0.248089486532133
ExonExpressionAdditive AT4G00752.tu1 317688..317791 score=-0.883661885275283
ExonExpressionAdditive AT4G00752.tu10 320734..320879 score=0.23263958766318
ExonExpressionAdditive AT4G00752.tu3 318187..318293 score=0.688475614970188
ExonExpressionAdditive AT4G00752.tu4 318730..318834 score=0.700925888690707
ExonExpressionAdditive AT4G00752.tu5 319023..319095 score=0.908308886193733
ExonExpressionAdditive AT4G00752.tu6 319403..319474 score=-0.778482437522775
ExonExpressionAdditive AT4G00752.tu7 319583..319619 score=-0.257584767004042
ExonExpressionAdditive AT4G00752.tu9 320379..320416 score=-0.082472308070536
ExonExpressionAdditive AT4G00755.tu3 325299..325370 score=1.78913860232645
ExonExpressionAdditive AT4G00755.tu5 326014..326163 score=0.637906191631105
ExonExpressionAdditive AT4G00755.tu6 326304..326372 score=-0.862585201261048
ExonExpressionAdditive AT4G00760.tu2 327759..327792 score=0.203765315321855
ExonExpressionAdditive AT4G00760.tu3 327978..328093 score=0.0951987447169108
ExonExpressionAdditive AT4G00760.tu4 328281..328458 score=-0.248970613820465
ExonExpressionAdditive AT4G00760.tu5 328672..328773 score=0.208207655402573
ExonExpressionAdditive AT4G00760.tu6 328950..328987 score=0.295272385819842
ExonExpressionAdditive AT4G00770.tu2 332198..332302 score=0.0310647285092288
ExonExpressionAdditive AT4G00780.tu2 334903..334936 score=-0.361394936867228
ExonExpressionAdditive AT4G00780.tu3 335148..335220 score=0.490152881770678
ExonExpressionAdditive AT4G00780.tu6 336038..336232 score=-0.197794752022791
ExonExpressionAdditive AT4G00790.tu1 336972..337306 score=0.953532134406175
ExonExpressionAdditive AT4G00790.tu2 337462..337788 score=-0.081262307281781
ExonExpressionAdditive AT4G00790.tu3 338013..338199 score=-0.479672698802018
ExonExpressionAdditive AT4G00790.tu4 338495..338532 score=0.805856049626785
ExonExpressionAdditive AT4G00790.tu5 338680..338926 score=0.669041389395646
ExonExpressionAdditive AT4G00790.tu6 339426..339710 score=-0.308295372044744
ExonExpressionAdditive AT4G00790.tu7 339815..339962 score=-0.33965418883792
ExonExpressionAdditive AT4G00790.tu8 340137..340570 score=-0.593441334016705
ExonExpressionAdditive AT4G00800.tu1 342221..342879 score=-0.79870882782341
ExonExpressionAdditive AT4G00800.tu2 342989..343096 score=1.31520112083999
ExonExpressionAdditive AT4G00800.tu3 343209..343281 score=0.0911111641608576
ExonExpressionAdditive AT4G00800.tu4 343389..343609 score=0.657089006650841
ExonExpressionAdditive AT4G00800.tu5 343784..343967 score=0.107359739893404
ExonExpressionAdditive AT4G00820.tu1 349133..349387 score=-0.294144371588807
ExonExpressionAdditive AT4G00820.tu2 349566..349812 score=0.46572618546965
ExonExpressionAdditive AT4G00820.tu3 349996..350142 score=0.672302381792748
ExonExpressionAdditive AT4G00820.tu4 350347..350383 score=-0.199988970693855
ExonExpressionAdditive AT4G00830.tu11 354809..355154 score=-0.0568856057645179
ExonExpressionAdditive AT4G00830.tu4 352774..353158 score=0.824258326243148
ExonExpressionAdditive AT4G00830.tu5 353300..353332 score=-0.577847734228406
ExonExpressionAdditive AT4G00830.tu6 353523..353624 score=0.320531316553609
ExonExpressionAdditive AT4G00830.tu7 353764..353870 score=-0.196424558050768
ExonExpressionAdditive AT4G00830.tu8 354055..354188 score=-0.77933051945443
ExonExpressionAdditive AT4G00830.tu9 354406..354511 score=0.304555580048361
ExonExpressionAdditive AT4G00840.tu1 355431..355571 score=0.279398447836824
ExonExpressionAdditive AT4G00840.tu3 355834..355869 score=-0.200693453465672
ExonExpressionAdditive AT4G00840.tu4 356058..356133 score=-0.643264128177536
ExonExpressionAdditive AT4G00840.tu6 356472..356542 score=-0.0368560421057619
ExonExpressionAdditive AT4G00850.tu1 357676..357713 score=0.0424935726114732
ExonExpressionAdditive AT4G00860.tu2 359813..359847 score=-0.523160356005798
ExonExpressionAdditive AT4G00870.tu2 363445..363645 score=-0.474689786359039
ExonExpressionAdditive AT4G00893.tu2 381336..381372 score=0.633026431887088
ExonExpressionAdditive AT4G00900.tu1 383064..383426 score=-0.0909877403623983
ExonExpressionAdditive AT4G00900.tu2 383643..383677 score=0.245607955887563
ExonExpressionAdditive AT4G00900.tu3 383897..384406 score=0.411656829848058
ExonExpressionAdditive AT4G00900.tu4 384594..384626 score=-1.08344402983693
ExonExpressionAdditive AT4G00905.tu1 387866..387902 score=0.767016995927672
ExonExpressionAdditive AT4G00910.tu1 389378..389790 score=-0.8342687335588
ExonExpressionAdditive AT4G00910.tu2 389935..390007 score=-0.0557302627971393
ExonExpressionAdditive AT4G00910.tu3 390148..390228 score=0.645600903460767
ExonExpressionAdditive AT4G00910.tu4 390343..390598 score=0.533340391467585
ExonExpressionAdditive AT4G00910.tu5 390769..390805 score=0.07742922128117
ExonExpressionAdditive AT4G00920.tu1 393773..393847 score=0.586454908381056
ExonExpressionAdditive AT4G00920.tu3 394155..394194 score=1.05384720581377
ExonExpressionAdditive AT4G00920.tu4 394726..394762 score=-0.973579886323914
ExonExpressionAdditive AT4G00920.tu6 395235..395303 score=0.623827090730981
ExonExpressionAdditive AT4G00930.tu3 397028..397244 score=0.345486036176360
ExonExpressionAdditive AT4G00930.tu4 397426..397600 score=-0.286859336096971
ExonExpressionAdditive AT4G00930.tu5 397747..397928 score=-0.267395475207034
ExonExpressionAdditive AT4G00930.tu6 398218..398471 score=-0.465509105412055
ExonExpressionAdditive AT4G00930.tu7 398617..398797 score=-0.129383778491672
ExonExpressionAdditive AT4G00930.tu8 399155..400198 score=0.470428504416422
ExonExpressionAdditive AT4G00950.tu1 405756..406023 score=-0.0963663557928194
ExonExpressionAdditive AT4G00960.tu2 414500..414577 score=-0.216183361236041
ExonExpressionAdditive AT4G00960.tu3 414715..414865 score=-0.638168130617619
ExonExpressionAdditive AT4G00960.tu5 415326..415453 score=0.593845409329062
ExonExpressionAdditive AT4G00970.tu2 419408..419440 score=-0.0761645561325222
ExonExpressionAdditive AT4G00970.tu4 420482..420577 score=0.743168833775066
ExonExpressionAdditive AT4G00970.tu7 421383..421603 score=0.997370929970488
ExonExpressionAdditive AT4G00980.tu2 423864..423898 score=-0.210226264477883
ExonExpressionAdditive AT4G00990.tu1 426967..427187 score=-0.391299534085292
ExonExpressionAdditive AT4G00990.tu12 431223..431298 score=0.520843526715756
ExonExpressionAdditive AT4G00990.tu14 431674..431789 score=-0.112999335957938
ExonExpressionAdditive AT4G00990.tu2 427430..427497 score=-0.237048034006381
ExonExpressionAdditive AT4G00990.tu3 427650..427721 score=0.397428143290395
ExonExpressionAdditive AT4G00990.tu4 427905..427942 score=-0.81303431244324
ExonExpressionAdditive AT4G00990.tu5 428058..428094 score=0.216653402653669
ExonExpressionAdditive AT4G00990.tu7 429637..429920 score=0.698160839897452
ExonExpressionAdditive AT4G00990.tu8 430092..430334 score=0.115544829669785
ExonExpressionAdditive AT4G00990.tu9 430485..430667 score=0.468777569729427
ExonExpressionAdditive AT4G01000.tu1 431974..432176 score=0.45443393651558
ExonExpressionAdditive AT4G01010.tu1 434586..434809 score=0.462362285203950
ExonExpressionAdditive AT4G01010.tu3 435534..435572 score=-0.66659184588974
ExonExpressionAdditive AT4G01010.tu5 436039..436445 score=-0.102990168879731
ExonExpressionAdditive AT4G01010.tu6 436592..436996 score=0.327296105798082
ExonExpressionAdditive AT4G01020.tu1 439127..439450 score=-0.00971982622917806
ExonExpressionAdditive AT4G01020.tu3 441775..442967 score=-0.78744246599167
ExonExpressionAdditive AT4G01040.tu1 453376..453593 score=-0.184498341078408
ExonExpressionAdditive AT4G01040.tu4 454103..454137 score=-0.144933574287940
ExonExpressionAdditive AT4G01050.tu2 456808..456844 score=-0.456276659163769
ExonExpressionAdditive AT4G01050.tu3 456987..457024 score=-0.663021326574538
ExonExpressionAdditive AT4G01050.tu5 457307..457343 score=-0.492267323113402
ExonExpressionAdditive AT4G01050.tu7 457627..457910 score=0.0831778660050396
ExonExpressionAdditive AT4G01080.tu2 467675..467789 score=-0.102823132248493
ExonExpressionAdditive AT4G01080.tu3 468031..468249 score=0.447980156610736
ExonExpressionAdditive AT4G01090.tu1 470595..470865 score=0.452501822554256
ExonExpressionAdditive AT4G01090.tu2 471043..471153 score=0.55878729931521
ExonExpressionAdditive AT4G01090.tu5 473409..473767 score=0.329478996908313
ExonExpressionAdditive AT4G01100.tu1 477175..477490 score=0.641664424529027
ExonExpressionAdditive AT4G01100.tu3 478158..478268 score=-0.0140660590970270
ExonExpressionAdditive AT4G01100.tu5 478694..478765 score=0.373688783926219
ExonExpressionAdditive AT4G01100.tu6 478867..478936 score=-0.135721448179972
ExonExpressionAdditive AT4G01100.tu8 479513..479878 score=-0.815271145488341
ExonExpressionAdditive AT4G01120.tu12 483930..483966 score=-0.308749945674395
ExonExpressionAdditive AT4G01120.tu13 484400..484435 score=-0.994771823748854
ExonExpressionAdditive AT4G01120.tu2 482170..482241 score=0.650802804135533
ExonExpressionAdditive AT4G01120.tu4 482543..482648 score=1.04625849149783
ExonExpressionAdditive AT4G01120.tu7 483049..483088 score=-0.602635215446692
ExonExpressionAdditive AT4G01130.tu1 485869..486084 score=0.367189688090204
ExonExpressionAdditive AT4G01130.tu2 486759..486905 score=0.207541921578654
ExonExpressionAdditive AT4G01130.tu3 487035..487139 score=0.429993610747493
ExonExpressionAdditive AT4G01130.tu4 487399..487580 score=-1.42404054733669
ExonExpressionAdditive AT4G01130.tu5 487755..487969 score=0.617388438516124
ExonExpressionAdditive AT4G01150.tu2 494051..494124 score=0.117195867110063
ExonExpressionAdditive AT4G01150.tu5 494712..494815 score=-0.720421634461818
ExonExpressionAdditive AT4G01160.tu2 495897..496112 score=0.0167381524395071
ExonExpressionAdditive AT4G01160.tu3 496260..496296 score=0.244751413636730
ExonExpressionAdditive AT4G01160.tu4 496454..496486 score=0.320409156375006
ExonExpressionAdditive AT4G01160.tu6 496860..496932 score=-0.595603834174918
ExonExpressionAdditive AT4G01180.tu3 501936..502007 score=-0.345273005503187
ExonExpressionAdditive AT4G01180.tu6 502688..502756 score=-0.75660819086207
ExonExpressionAdditive AT4G01190.tu2 504620..504656 score=-1.10255941247885
ExonExpressionAdditive AT4G01190.tu6 505315..505460 score=0.827351773284624
ExonExpressionAdditive AT4G01190.tu7 505576..505643 score=-1.10815073538892
ExonExpressionAdditive AT4G01190.tu9 506033..506106 score=0.289476575310927
ExonExpressionAdditive AT4G01210.tu1 507741..508179 score=0.81111921114294
ExonExpressionAdditive AT4G01210.tu11 511584..511625 score=0.6715615556746
ExonExpressionAdditive AT4G01210.tu12 511736..511808 score=-0.715477351326265
ExonExpressionAdditive AT4G01210.tu13 511915..512695 score=-0.0553992447989708
ExonExpressionAdditive AT4G01210.tu3 508739..508849 score=0.00155606461876783
ExonExpressionAdditive AT4G01210.tu4 508968..509143 score=-0.601607731700391
ExonExpressionAdditive AT4G01210.tu5 509285..509424 score=0.301543726463078
ExonExpressionAdditive AT4G01210.tu6 509608..510005 score=-0.234019931851409
ExonExpressionAdditive AT4G01210.tu7 510144..510318 score=-0.059052459685721
ExonExpressionAdditive AT4G01210.tu8 510448..510706 score=-0.201148220037161
ExonExpressionAdditive AT4G01210.tu9 510852..510996 score=0.178641310511966
ExonExpressionAdditive AT4G01220.tu1 513262..513554 score=0.260054368110282
ExonExpressionAdditive AT4G01220.tu2 514205..514359 score=0.133322094581726
ExonExpressionAdditive AT4G01230.tu1 516336..516376 score=0.0403480165493064
ExonExpressionAdditive AT4G01230.tu3 516667..516705 score=-0.283752162044972
ExonExpressionAdditive AT4G01230.tu4 516870..516977 score=-0.0255343727473845
ExonExpressionAdditive AT4G01240.tu2 520104..520291 score=0.609157986501912
ExonExpressionAdditive AT4G01240.tu3 520443..520689 score=-0.251511423979254
ExonExpressionAdditive AT4G01250.tu2 523478..523548 score=0.614642608347032
ExonExpressionAdditive AT4G01270.tu1 532358..532428 score=-0.103381899089314
ExonExpressionAdditive AT4G01270.tu2 532578..532794 score=0.625544561422375
ExonExpressionAdditive AT4G01270.tu5 533309..533384 score=-0.00227009306401159
ExonExpressionAdditive AT4G01270.tu8 534498..534643 score=0.630557761416918
ExonExpressionAdditive AT4G01270.tu9 534782..534855 score=-0.0206674003968915
ExonExpressionAdditive AT4G01280.tu2 535229..535446 score=-0.0972829894976935
ExonExpressionAdditive AT4G01280.tu5 535971..536080 score=-0.405003045392231
ExonExpressionAdditive AT4G01280.tu7 536217..536290 score=0.235484992662530
ExonExpressionAdditive AT4G01280.tu8 536436..536506 score=-0.265459847727782
ExonExpressionAdditive AT4G01280.tu9 536644..536680 score=-0.292633375450719
ExonExpressionAdditive AT4G01290.tu10 542711..542885 score=0.593957030666635
ExonExpressionAdditive AT4G01290.tu11 543075..543108 score=0.267377561990226
ExonExpressionAdditive AT4G01290.tu12 543221..543849 score=0.0549547825016373
ExonExpressionAdditive AT4G01290.tu2 538153..538338 score=0.844577539838268
ExonExpressionAdditive AT4G01290.tu4 539956..539992 score=0.134709511379559
ExonExpressionAdditive AT4G01290.tu5 540461..540834 score=-0.441936349425482
ExonExpressionAdditive AT4G01290.tu6 541513..541726 score=-0.191378546696498
ExonExpressionAdditive AT4G01290.tu8 542171..542322 score=-0.388896178856387
ExonExpressionAdditive AT4G01310.tu2 544541..544613 score=-0.275028341009342
ExonExpressionAdditive AT4G01310.tu3 544754..544932 score=-0.119246027818585
ExonExpressionAdditive AT4G01320.tu1 545817..545890 score=0.567723127598859
ExonExpressionAdditive AT4G01320.tu10 548161..548197 score=0.10307423842736
ExonExpressionAdditive AT4G01320.tu11 548374..548445 score=0.0695979355769276
ExonExpressionAdditive AT4G01320.tu14 548917..549201 score=0.148802881992999
ExonExpressionAdditive AT4G01320.tu2 546632..546739 score=0.678696265985414
ExonExpressionAdditive AT4G01320.tu4 547029..547099 score=-0.541365190179837
ExonExpressionAdditive AT4G01320.tu7 547651..547687 score=0.383933844863276
ExonExpressionAdditive AT4G01320.tu8 547836..547906 score=-1.28774215996149
ExonExpressionAdditive AT4G01330.tu2 551567..551637 score=-0.736816551005872
ExonExpressionAdditive AT4G01330.tu3 551758..551795 score=-0.620458496441164
ExonExpressionAdditive AT4G01330.tu5 552762..552832 score=0.108015872392918
ExonExpressionAdditive AT4G01360.tu1 564778..564925 score=0.445384675283112
ExonExpressionAdditive AT4G01370.tu1 567132..567278 score=1.13465527416593
ExonExpressionAdditive AT4G01370.tu2 567519..567590 score=-0.211933346562869
ExonExpressionAdditive AT4G01370.tu4 568093..568162 score=-0.321005747444486
ExonExpressionAdditive AT4G01370.tu5 568490..568599 score=-0.787485903613247
ExonExpressionAdditive AT4G01370.tu6 568741..568922 score=0.500801780476534
ExonExpressionAdditive AT4G01390.tu1 570256..570371 score=-2.11336918237043
ExonExpressionAdditive AT4G01390.tu2 570515..570555 score=1.11074215708835
ExonExpressionAdditive AT4G01390.tu5 571424..571459 score=0.276638056586965
ExonExpressionAdditive AT4G01400.tu1 573123..573712 score=0.673869584416045
ExonExpressionAdditive AT4G01400.tu3 575916..576216 score=0.473312652894684
ExonExpressionAdditive AT4G01400.tu4 576468..577218 score=-0.58218130991091
ExonExpressionAdditive AT4G01420.tu3 580517..580549 score=-0.112405763188016
ExonExpressionAdditive AT4G01420.tu5 580850..580930 score=0.245598965347664
ExonExpressionAdditive AT4G01420.tu7 581252..581284 score=-0.607551001607528
ExonExpressionAdditive AT4G01430.tu2 585750..585860 score=0.188400422729464
ExonExpressionAdditive AT4G01430.tu4 586390..586467 score=-0.140005144122042
ExonExpressionAdditive AT4G01430.tu6 587439..587543 score=0.302752367226802
ExonExpressionAdditive AT4G01430.tu8 587728..587904 score=0.124768998787968
ExonExpressionAdditive AT4G01440.tu1 596516..596667 score=-0.0959055453329386
ExonExpressionAdditive AT4G01440.tu3 597435..597472 score=0.264005102123379
ExonExpressionAdditive AT4G01440.tu5 598128..598201 score=0.0736247319136218
ExonExpressionAdditive AT4G01440.tu6 598351..598619 score=0.543116403360247
ExonExpressionAdditive AT4G01450.tu1 608499..608721 score=-0.29082059891287
ExonExpressionAdditive AT4G01450.tu3 609386..609422 score=0.777080188509009
ExonExpressionAdditive AT4G01450.tu4 609603..609764 score=-1.00267784805697
ExonExpressionAdditive AT4G01450.tu6 610046..610156 score=-0.128554797552359
ExonExpressionAdditive AT4G01460.tu2 621367..621673 score=-0.0094145512807365
ExonExpressionAdditive AT4G01480.tu1 626111..626149 score=0.47563166247569
ExonExpressionAdditive AT4G01480.tu5 626994..627061 score=-0.172297963079388
ExonExpressionAdditive AT4G01510.tu3 643106..643142 score=0.0586445191347159
ExonExpressionAdditive AT4G01510.tu8 643910..643944 score=0.583185880863231
ExonExpressionAdditive AT4G01540.tu1 670512..670665 score=0.0719700066188239
ExonExpressionAdditive AT4G01550.tu2 674380..674519 score=0.351260120128248
ExonExpressionAdditive AT4G01550.tu3 674692..674937 score=0.137445180659974
ExonExpressionAdditive AT4G01550.tu4 675076..675147 score=-0.231470425434960
ExonExpressionAdditive AT4G01550.tu5 675727..675976 score=-0.110199401348528
ExonExpressionAdditive AT4G01550.tu7 676194..676387 score=-0.261937944866082
ExonExpressionAdditive AT4G01560.tu1 677106..677284 score=1.13292529725195
ExonExpressionAdditive AT4G01560.tu10 678764..678805 score=0.0461060284208676
ExonExpressionAdditive AT4G01560.tu11 678950..679213 score=-0.464792802035353
ExonExpressionAdditive AT4G01560.tu2 677434..677471 score=0.300422815739506
ExonExpressionAdditive AT4G01560.tu4 677756..677789 score=-0.300251898274239
ExonExpressionAdditive AT4G01560.tu5 677932..677972 score=0.690537857850461
ExonExpressionAdditive AT4G01560.tu8 678408..678443 score=-0.756357961517524
ExonExpressionAdditive AT4G01560.tu9 678577..678649 score=-1.01168387843152
ExonExpressionAdditive AT4G01610.tu1 694717..694886 score=-0.0379157631641011
ExonExpressionAdditive AT4G01610.tu12 696926..697066 score=0.170868094869574
ExonExpressionAdditive AT4G01610.tu4 695431..695538 score=-0.184920759801015
ExonExpressionAdditive AT4G01610.tu9 696207..696350 score=0.307803560283909
ExonExpressionAdditive AT4G01660.tu2 709296..709478 score=-0.536724505040472
ExonExpressionAdditive AT4G01660.tu3 709586..709657 score=-0.222142949576747
ExonExpressionAdditive AT4G01660.tu4 709840..709944 score=-0.141895754631185
ExonExpressionAdditive AT4G01660.tu5 710158..710263 score=0.378735975862529
ExonExpressionAdditive AT4G01660.tu6 710372..710552 score=-0.405468804859426
ExonExpressionAdditive AT4G01660.tu7 710696..711129 score=0.461575094069223
ExonExpressionAdditive AT4G01670.tu1 711276..711527 score=0.249411215940409
ExonExpressionAdditive AT4G01680.tu3 717075..717116 score=0.818639179450234
ExonExpressionAdditive AT4G01690.tu10 732033..732071 score=0.0354561199176471
ExonExpressionAdditive AT4G01690.tu11 732143..732249 score=0.854588165226737
ExonExpressionAdditive AT4G01690.tu2 730411..730557 score=-0.58361923508666
ExonExpressionAdditive AT4G01690.tu3 730702..730739 score=0.0887823553198838
ExonExpressionAdditive AT4G01690.tu4 730887..730991 score=-0.253673610281719
ExonExpressionAdditive AT4G01690.tu5 731138..731172 score=-0.601866462826816
ExonExpressionAdditive AT4G01690.tu6 731311..731420 score=-0.579704927611128
ExonExpressionAdditive AT4G01690.tu7 731566..731673 score=0.469391664033698
ExonExpressionAdditive AT4G01690.tu8 731817..731885 score=0.0724683278405156
ExonExpressionAdditive AT4G01720.tu1 744949..745131 score=0.500790621952879
ExonExpressionAdditive AT4G01720.tu2 745245..745283 score=0.625808081219592
ExonExpressionAdditive AT4G01720.tu3 745714..745820 score=-0.304906674005677
ExonExpressionAdditive AT4G01720.tu4 746706..746888 score=-0.28334114575195
ExonExpressionAdditive AT4G01730.tu1 749920..750023 score=0.692674495067804
ExonExpressionAdditive AT4G01730.tu2 750162..750304 score=-0.205182294041823
ExonExpressionAdditive AT4G01730.tu3 750596..750631 score=0.799972810763443
ExonExpressionAdditive AT4G01730.tu4 750756..750790 score=-0.183756474217883
ExonExpressionAdditive AT4G01730.tu5 750902..750938 score=-0.261313542584033
ExonExpressionAdditive AT4G01730.tu6 751121..751185 score=-0.760270773054751
ExonExpressionAdditive AT4G01730.tu7 751291..751403 score=-0.182282863910772
ExonExpressionAdditive AT4G01780.tu3 768135..768205 score=0.440274313667771
ExonExpressionAdditive AT4G01780.tu4 768319..768524 score=0.534739538977882
ExonExpressionAdditive AT4G01790.tu1 769860..769899 score=-0.402128568611889
ExonExpressionAdditive AT4G01790.tu3 770173..770205 score=0.755056164976593
ExonExpressionAdditive AT4G01790.tu4 770319..770385 score=-0.51934908991983
ExonExpressionAdditive AT4G01800.tu11 773213..773357 score=0.381505198765279
ExonExpressionAdditive AT4G01800.tu12 773617..773728 score=0.389466205714714
ExonExpressionAdditive AT4G01800.tu14 774223..774300 score=0.328718520442381
ExonExpressionAdditive AT4G01800.tu15 774476..774665 score=-0.368064254892746
ExonExpressionAdditive AT4G01800.tu16 774808..774955 score=-0.0868340168382855
ExonExpressionAdditive AT4G01800.tu18 775272..775419 score=-1.09295232309172
ExonExpressionAdditive AT4G01800.tu2 771177..771355 score=0.532048018298128
ExonExpressionAdditive AT4G01800.tu20 775779..776090 score=0.336637979247833
ExonExpressionAdditive AT4G01800.tu3 771492..771558 score=0.493627094334122
ExonExpressionAdditive AT4G01800.tu4 771693..771727 score=0.650194793199107
ExonExpressionAdditive AT4G01800.tu5 771843..772062 score=-0.0300308831535068
ExonExpressionAdditive AT4G01800.tu6 772170..772239 score=-0.104190937398042
ExonExpressionAdditive AT4G01800.tu7 772379..772415 score=-0.442093308196947
ExonExpressionAdditive AT4G01800.tu8 772552..772585 score=-0.959442476363636
ExonExpressionAdditive AT4G01800.tu9 772727..772766 score=-0.0371929531566505
ExonExpressionAdditive AT4G01810.tu1 776489..776857 score=0.642498964699186
ExonExpressionAdditive AT4G01810.tu2 776988..777023 score=0.879103771559006
ExonExpressionAdditive AT4G01810.tu3 777215..777291 score=-0.43542221865313
ExonExpressionAdditive AT4G01810.tu5 779308..779870 score=0.0820426874969894
ExonExpressionAdditive AT4G01810.tu6 780236..780308 score=-0.82576279236629
ExonExpressionAdditive AT4G01820.tu2 781234..781447 score=0.278232891460402
ExonExpressionAdditive AT4G01820.tu3 781659..781875 score=-0.605786728592612
ExonExpressionAdditive AT4G01820.tu6 783250..784008 score=-0.212469360536339
ExonExpressionAdditive AT4G01820.tu7 784118..784266 score=0.726384498115577
ExonExpressionAdditive AT4G01820.tu9 784758..784795 score=-1.69098904846302
ExonExpressionAdditive AT4G01830.tu1 785683..785719 score=-0.70339945614183
ExonExpressionAdditive AT4G01830.tu11 790290..790326 score=-0.303255466036949
ExonExpressionAdditive AT4G01830.tu2 786148..786369 score=0.185060164452987
ExonExpressionAdditive AT4G01830.tu3 786632..786851 score=0.184359472488924
ExonExpressionAdditive AT4G01830.tu6 788384..789082 score=0.292392722481837
ExonExpressionAdditive AT4G01830.tu7 789356..789396 score=0.200376904091586
ExonExpressionAdditive AT4G01830.tu8 789627..789693 score=-0.884268486880087
ExonExpressionAdditive AT4G01830.tu9 789873..789910 score=0.139573905509131
ExonExpressionAdditive AT4G01840.tu2 794803..794946 score=0.0207208014101014
ExonExpressionAdditive AT4G01850.tu1 796099..796168 score=-0.117968188516664
ExonExpressionAdditive AT4G01860.tu10 803906..804050 score=-0.405639424302941
ExonExpressionAdditive AT4G01860.tu11 804189..804229 score=-0.344312204762385
ExonExpressionAdditive AT4G01860.tu12 804348..804486 score=-0.308236249167277
ExonExpressionAdditive AT4G01860.tu13 804715..804857 score=-0.814523310858815
ExonExpressionAdditive AT4G01860.tu14 805147..805253 score=0.350025828949145
ExonExpressionAdditive AT4G01860.tu15 805460..805746 score=0.376108739645941
ExonExpressionAdditive AT4G01860.tu19 806897..806968 score=-0.267471343591226
ExonExpressionAdditive AT4G01860.tu2 801363..801476 score=0.337083392046734
ExonExpressionAdditive AT4G01860.tu22 807555..807778 score=0.680946804991901
ExonExpressionAdditive AT4G01860.tu23 807918..807981 score=-0.597887590978001
ExonExpressionAdditive AT4G01860.tu4 801692..801726 score=-0.676596023143506
ExonExpressionAdditive AT4G01860.tu5 801911..801982 score=-1.24031468604851
ExonExpressionAdditive AT4G01860.tu6 802157..802734 score=0.281220541629111
ExonExpressionAdditive AT4G01860.tu7 802920..802953 score=-0.102718144162048
ExonExpressionAdditive AT4G01860.tu8 803099..803134 score=-0.592389043851325
ExonExpressionAdditive AT4G01860.tu9 803274..803728 score=0.341655988667323
ExonExpressionAdditive AT4G01880.tu1 810756..810975 score=0.314505716457182
ExonExpressionAdditive AT4G01880.tu2 811163..811200 score=0.462536976863198
ExonExpressionAdditive AT4G01880.tu3 811376..811444 score=-0.0626596380928104
ExonExpressionAdditive AT4G01880.tu4 811586..811621 score=-0.04629152604852
ExonExpressionAdditive AT4G01880.tu6 811909..812125 score=-0.349156251115893
ExonExpressionAdditive AT4G01880.tu7 812258..812551 score=-0.240301275548609
ExonExpressionAdditive AT4G01880.tu9 812824..812895 score=-0.188578268050175
ExonExpressionAdditive AT4G01883.tu2 813788..813858 score=-0.546767332652496
ExonExpressionAdditive AT4G01883.tu3 813998..814064 score=0.546613526194984
ExonExpressionAdditive AT4G01883.tu7 814731..814871 score=0.0135100901767979
ExonExpressionAdditive AT4G01890.tu4 817230..817337 score=-0.447721962983359
ExonExpressionAdditive AT4G01900.tu5 822767..822801 score=-1.33445924161749
ExonExpressionAdditive AT4G01940.tu1 842383..842417 score=0.976686133818932
ExonExpressionAdditive AT4G01940.tu2 842606..842642 score=0.506334292117873
ExonExpressionAdditive AT4G01960.tu1 851227..851302 score=0.184828719894425
ExonExpressionAdditive AT4G01960.tu2 851588..851659 score=-0.244956831653309
ExonExpressionAdditive AT4G01960.tu4 852975..853011 score=-0.829163115851368
ExonExpressionAdditive AT4G01970.tu1 854112..854618 score=-0.389777146317709
ExonExpressionAdditive AT4G01970.tu2 854727..855061 score=-0.000196925669120136
ExonExpressionAdditive AT4G01970.tu3 855202..855312 score=0.532160425566361
ExonExpressionAdditive AT4G01990.tu2 872610..872867 score=-0.373524662980454
ExonExpressionAdditive AT4G01995.tu1 873058..873154 score=0.268244343445489
ExonExpressionAdditive AT4G01995.tu3 873539..873574 score=-1.14780128374044
ExonExpressionAdditive AT4G01995.tu4 873681..873755 score=1.34285192043497
ExonExpressionAdditive AT4G01995.tu5 873901..873937 score=-0.499028720680315
ExonExpressionAdditive AT4G01995.tu6 874081..874119 score=-0.567732319746865
ExonExpressionAdditive AT4G02010.tu1 881180..881446 score=-0.0733643290402479
ExonExpressionAdditive AT4G02010.tu2 882071..882422 score=0.223223275472799
ExonExpressionAdditive AT4G02010.tu3 882594..882884 score=0.064459864094468
ExonExpressionAdditive AT4G02010.tu4 883196..883379 score=-0.547624298620514
ExonExpressionAdditive AT4G02010.tu5 883761..884113 score=0.049526039210147
ExonExpressionAdditive AT4G02010.tu6 884256..884398 score=0.176908039778566
ExonExpressionAdditive AT4G02010.tu7 884627..884698 score=0.116229077712792
ExonExpressionAdditive AT4G02010.tu8 884839..885298 score=-0.140974815800281
ExonExpressionAdditive AT4G02020.tu1 886594..886699 score=-0.630789768846602
ExonExpressionAdditive AT4G02020.tu10 889567..889678 score=0.398662436381091
ExonExpressionAdditive AT4G02020.tu11 890052..890219 score=-0.0208907769269657
ExonExpressionAdditive AT4G02020.tu12 890331..890439 score=0.103057413254557
ExonExpressionAdditive AT4G02020.tu13 890582..890621 score=0.220500374247878
ExonExpressionAdditive AT4G02020.tu15 890868..890943 score=0.275709371552382
ExonExpressionAdditive AT4G02020.tu17 891570..891922 score=0.217018405482653
ExonExpressionAdditive AT4G02020.tu3 887235..887377 score=-0.384016289818738
ExonExpressionAdditive AT4G02020.tu4 887643..887714 score=1.60131542880816
ExonExpressionAdditive AT4G02020.tu6 888222..888302 score=-0.340273876142376
ExonExpressionAdditive AT4G02020.tu9 888908..889418 score=-0.416559469075414
ExonExpressionAdditive AT4G02030.tu1 892187..892394 score=-0.783826643501316
ExonExpressionAdditive AT4G02030.tu10 894777..894818 score=0.124553165786444
ExonExpressionAdditive AT4G02030.tu11 894970..895005 score=-0.466213074185513
ExonExpressionAdditive AT4G02030.tu13 895397..895469 score=0.0393901590010736
ExonExpressionAdditive AT4G02030.tu14 895614..895833 score=0.907708225327256
ExonExpressionAdditive AT4G02030.tu15 895938..896010 score=0.0447316395286906
ExonExpressionAdditive AT4G02030.tu18 896466..896603 score=0.508447103559946
ExonExpressionAdditive AT4G02030.tu19 896758..896834 score=0.0290318527683861
ExonExpressionAdditive AT4G02030.tu2 892890..893006 score=0.0218961339861668
ExonExpressionAdditive AT4G02030.tu20 897070..897286 score=-0.195007562656339
ExonExpressionAdditive AT4G02030.tu5 893514..893586 score=-0.413863839650183
ExonExpressionAdditive AT4G02030.tu8 894190..894308 score=-0.781562242359724
ExonExpressionAdditive AT4G02030.tu9 894598..894634 score=0.333626784676215
ExonExpressionAdditive AT4G02050.tu2 899594..899775 score=-0.773602711418166
ExonExpressionAdditive AT4G02050.tu3 899954..900027 score=-0.574647921193098
ExonExpressionAdditive AT4G02060.tu10 903852..903925 score=0.0118630387810578
ExonExpressionAdditive AT4G02060.tu12 904389..904534 score=-0.102700156829839
ExonExpressionAdditive AT4G02060.tu13 904681..904788 score=-0.734202640909197
ExonExpressionAdditive AT4G02060.tu14 904888..905073 score=1.13227417557651
ExonExpressionAdditive AT4G02060.tu15 905219..905438 score=0.305580663438641
ExonExpressionAdditive AT4G02060.tu4 901968..902077 score=-0.525575556552471
ExonExpressionAdditive AT4G02060.tu5 902248..902369 score=0.513203150843817
ExonExpressionAdditive AT4G02060.tu7 902717..902753 score=-1.00262594099864
ExonExpressionAdditive AT4G02060.tu8 903121..903157 score=0.564718358267293
ExonExpressionAdditive AT4G02060.tu9 903415..903483 score=-0.703180350516567
ExonExpressionAdditive AT4G02070.tu1 906075..907000 score=0.267020912034761
ExonExpressionAdditive AT4G02070.tu10 909400..909467 score=-0.819726468353693
ExonExpressionAdditive AT4G02070.tu11 909866..909900 score=0.754396128778604
ExonExpressionAdditive AT4G02070.tu12 910103..910204 score=-0.164228092503490
ExonExpressionAdditive AT4G02070.tu13 910310..910382 score=-2.15321161694791
ExonExpressionAdditive AT4G02070.tu14 910617..910680 score=0.63776175333906
ExonExpressionAdditive AT4G02070.tu15 910870..910983 score=0.861195112502734
ExonExpressionAdditive AT4G02070.tu16 911419..911672 score=0.159513246917512
ExonExpressionAdditive AT4G02070.tu17 911809..911884 score=-0.582033422337201
ExonExpressionAdditive AT4G02070.tu18 912101..912140 score=-0.0757052912203244
ExonExpressionAdditive AT4G02070.tu19 912279..912319 score=0.311325883526154
ExonExpressionAdditive AT4G02070.tu20 912539..912575 score=-1.34541074673469
ExonExpressionAdditive AT4G02070.tu21 912721..912868 score=1.09229650448995
ExonExpressionAdditive AT4G02070.tu3 907473..907541 score=-0.0645108594000804
ExonExpressionAdditive AT4G02070.tu7 908270..908305 score=0.62628867843419
ExonExpressionAdditive AT4G02070.tu8 908511..908660 score=-0.40039143526065
ExonExpressionAdditive AT4G02070.tu9 908800..909265 score=0.119066582597182
ExonExpressionAdditive AT4G02075.tu1 913419..913598 score=-0.548280281111772
ExonExpressionAdditive AT4G02075.tu4 915317..915354 score=-1.08199493421230
ExonExpressionAdditive AT4G02075.tu5 915603..915640 score=0.543141567717837
ExonExpressionAdditive AT4G02080.tu2 921915..921949 score=-0.446146583596834
ExonExpressionAdditive AT4G02100.tu1 930161..930234 score=-0.403298444150645
ExonExpressionAdditive AT4G02100.tu2 930370..930658 score=0.00184972646383682
ExonExpressionAdditive AT4G02110.tu3 935550..935586 score=-0.712908345870554
ExonExpressionAdditive AT4G02110.tu4 935705..935742 score=0.586976914561568
ExonExpressionAdditive AT4G02110.tu5 936063..936102 score=0.461268811356831
ExonExpressionAdditive AT4G02110.tu8 939551..939662 score=0.431219716040155
ExonExpressionAdditive AT4G02110.tu9 939887..940141 score=-0.452811614025485
ExonExpressionAdditive AT4G02120.tu1 940795..940947 score=1.16516167247664
ExonExpressionAdditive AT4G02120.tu19 943720..943759 score=-0.429559909461679
ExonExpressionAdditive AT4G02120.tu20 943868..943935 score=-0.153240815667241
ExonExpressionAdditive AT4G02120.tu21 944074..944178 score=-1.23320835866501
ExonExpressionAdditive AT4G02120.tu4 941409..941542 score=-0.285852027135193
ExonExpressionAdditive AT4G02120.tu6 941787..941823 score=1.22975915901976
ExonExpressionAdditive AT4G02120.tu9 942195..942232 score=0.264883530068070
ExonExpressionAdditive AT4G02130.tu2 944490..944618 score=-0.00102625167119045
ExonExpressionAdditive AT4G02150.tu10 953409..953661 score=-0.609353444037645
ExonExpressionAdditive AT4G02150.tu4 951773..951807 score=-0.475343604496707
ExonExpressionAdditive AT4G02150.tu5 951957..952070 score=-0.609269315525356
ExonExpressionAdditive AT4G02150.tu6 952253..952330 score=0.0648655657604826
ExonExpressionAdditive AT4G02150.tu7 952503..952611 score=0.712941978466693
ExonExpressionAdditive AT4G02150.tu9 952949..952986 score=-0.341746837644256
ExonExpressionAdditive AT4G02180.tu1 959952..959987 score=-0.492204123541792
ExonExpressionAdditive AT4G02195.tu1 970093..970167 score=0.463414983551431
ExonExpressionAdditive AT4G02195.tu2 970315..970347 score=0.87149315055412
ExonExpressionAdditive AT4G02195.tu4 970644..970680 score=0.505768045609617
ExonExpressionAdditive AT4G02195.tu6 971188..971229 score=-0.412993846008822
ExonExpressionAdditive AT4G02195.tu7 971615..971758 score=-0.201841020925291
ExonExpressionAdditive AT4G02210.tu3 975447..975484 score=-0.394208718805247
ExonExpressionAdditive AT4G02220.tu10 978422..978458 score=0.356207553471301
ExonExpressionAdditive AT4G02220.tu2 976687..976930 score=0.413907672532976
ExonExpressionAdditive AT4G02220.tu3 977067..977102 score=-0.0782208722384156
ExonExpressionAdditive AT4G02220.tu4 977241..977314 score=-0.448699597256633
ExonExpressionAdditive AT4G02220.tu5 977480..977516 score=1.11226692187324
ExonExpressionAdditive AT4G02220.tu6 977664..977701 score=0.0937686385901022
ExonExpressionAdditive AT4G02220.tu7 977843..977915 score=-0.597379751199646
ExonExpressionAdditive AT4G02220.tu8 978019..978127 score=0.243134162801073
ExonExpressionAdditive AT4G02220.tu9 978243..978284 score=0.911661624766007
ExonExpressionAdditive AT4G02260.tu11 987969..988042 score=-0.461037601427779
ExonExpressionAdditive AT4G02260.tu17 988922..988962 score=-0.85338507443246
ExonExpressionAdditive AT4G02260.tu18 989156..989274 score=0.21442205992161
ExonExpressionAdditive AT4G02260.tu19 989468..989504 score=-0.405147895908509
ExonExpressionAdditive AT4G02260.tu2 985264..985438 score=0.163228734401902
ExonExpressionAdditive AT4G02260.tu20 989648..989681 score=-0.254428913689236
ExonExpressionAdditive AT4G02260.tu23 990229..990619 score=0.390823303548318
ExonExpressionAdditive AT4G02260.tu27 991091..991428 score=-0.0800288368189234
ExonExpressionAdditive AT4G02260.tu3 986109..986252 score=-0.276938830967783
ExonExpressionAdditive AT4G02260.tu4 986510..986621 score=0.118377902114707
ExonExpressionAdditive AT4G02260.tu5 986735..986769 score=0.518692461620292
ExonExpressionAdditive AT4G02260.tu6 986988..987023 score=-0.425360384829555
ExonExpressionAdditive AT4G02260.tu9 987569..987605 score=0.412811529249716
ExonExpressionAdditive AT4G02270.tu2 992853..992964 score=1.27302862105280
ExonExpressionAdditive AT4G02280.tu1 994949..995238 score=0.521258523476768
ExonExpressionAdditive AT4G02280.tu10 998129..998345 score=-0.654613373188435
ExonExpressionAdditive AT4G02280.tu11 998456..998565 score=-0.338552029898055
ExonExpressionAdditive AT4G02280.tu12 998713..998936 score=-0.640960149783736
ExonExpressionAdditive AT4G02280.tu2 995348..995451 score=-0.541730502708038
ExonExpressionAdditive AT4G02280.tu3 995587..995663 score=-0.627735418347539
ExonExpressionAdditive AT4G02280.tu4 995992..996278 score=-0.163130059008323
ExonExpressionAdditive AT4G02280.tu5 996394..996468 score=0.76271779788188
ExonExpressionAdditive AT4G02280.tu6 996598..996842 score=0.672173855377812
ExonExpressionAdditive AT4G02280.tu7 996979..997015 score=-0.291776240988799
ExonExpressionAdditive AT4G02280.tu8 997220..997401 score=0.878897753265591
ExonExpressionAdditive AT4G02280.tu9 997569..997820 score=-0.0282195328213199
ExonExpressionAdditive AT4G02290.tu2 1003083..1003228 score=1.03235012151738
ExonExpressionAdditive AT4G02290.tu3 1003464..1003536 score=-0.125333537469479
ExonExpressionAdditive AT4G02290.tu4 1003637..1003669 score=0.534507640027048
ExonExpressionAdditive AT4G02290.tu6 1004086..1004383 score=-1.40356167916911
ExonExpressionAdditive AT4G02290.tu7 1004904..1005223 score=-0.0450169608462694
ExonExpressionAdditive AT4G02300.tu2 1011556..1011592 score=-1.46147604735257
ExonExpressionAdditive AT4G02320.tu2 1023595..1023703 score=-0.246385295429798
ExonExpressionAdditive AT4G02340.tu2 1036824..1037005 score=-0.526184790881205
ExonExpressionAdditive AT4G02350.tu2 1039208..1039343 score=-1.14512549707770
ExonExpressionAdditive AT4G02390.tu1 1050035..1050143 score=-0.548649701025963
ExonExpressionAdditive AT4G02390.tu13 1052846..1052920 score=-0.217095558906665
ExonExpressionAdditive AT4G02390.tu14 1053061..1053097 score=0.48131064392033
ExonExpressionAdditive AT4G02390.tu15 1053215..1053331 score=1.11256984942631
ExonExpressionAdditive AT4G02390.tu16 1053484..1053524 score=0.554760544652651
ExonExpressionAdditive AT4G02390.tu17 1053675..1053745 score=0.0361707443011839
ExonExpressionAdditive AT4G02390.tu18 1053949..1053988 score=-0.578611551102433
ExonExpressionAdditive AT4G02390.tu2 1050281..1050499 score=-0.721294507721677
ExonExpressionAdditive AT4G02390.tu3 1050613..1050718 score=-0.227060564173584
ExonExpressionAdditive AT4G02390.tu5 1051123..1051309 score=0.294901872724375
ExonExpressionAdditive AT4G02390.tu6 1051580..1051616 score=-0.63381658147841
ExonExpressionAdditive AT4G02390.tu7 1051873..1051910 score=0.0835901202489248
ExonExpressionAdditive AT4G02400.tu1 1054205..1054390 score=-0.606324592979608
ExonExpressionAdditive AT4G02400.tu10 1057499..1057573 score=0.0531017799625533
ExonExpressionAdditive AT4G02400.tu11 1057731..1057848 score=1.02102301695168
ExonExpressionAdditive AT4G02400.tu3 1055153..1055380 score=-0.462034781891716
ExonExpressionAdditive AT4G02400.tu4 1055630..1055806 score=0.242404028676619
ExonExpressionAdditive AT4G02400.tu5 1055910..1056198 score=-0.156447712798294
ExonExpressionAdditive AT4G02400.tu6 1056335..1056591 score=0.259806632614832
ExonExpressionAdditive AT4G02400.tu9 1057074..1057259 score=0.0306625821982179
ExonExpressionAdditive AT4G02405.tu2 1058178..1058288 score=-1.08702232763603
ExonExpressionAdditive AT4G02405.tu3 1058424..1058460 score=-1.23283952457376
ExonExpressionAdditive AT4G02405.tu4 1058598..1058683 score=0.0357275555129834
ExonExpressionAdditive AT4G02425.tu1 1067380..1067604 score=-0.113547677073634
ExonExpressionAdditive AT4G02430.tu14 1072042..1072156 score=-0.425733635893209
ExonExpressionAdditive AT4G02430.tu2 1069203..1069239 score=1.49827873676157
ExonExpressionAdditive AT4G02430.tu5 1069836..1069872 score=0.203870253333301
ExonExpressionAdditive AT4G02450.tu3 1074551..1074661 score=-0.362559580754527
ExonExpressionAdditive AT4G02450.tu4 1074817..1074858 score=0.373656032902938
ExonExpressionAdditive AT4G02460.tu1 1076150..1076433 score=0.320622605441873
ExonExpressionAdditive AT4G02460.tu10 1079869..1080124 score=0.111567953254476
ExonExpressionAdditive AT4G02460.tu11 1080313..1080635 score=-0.131137125959396
ExonExpressionAdditive AT4G02460.tu2 1076656..1076728 score=0.157898373760006
ExonExpressionAdditive AT4G02460.tu3 1076911..1076947 score=1.92947179294386
ExonExpressionAdditive AT4G02460.tu5 1077327..1077365 score=-0.855265335200515
ExonExpressionAdditive AT4G02460.tu6 1077545..1077579 score=0.479205300756753
ExonExpressionAdditive AT4G02460.tu7 1077766..1077803 score=-0.156191928722289
ExonExpressionAdditive AT4G02460.tu8 1077984..1078175 score=0.44078289848205
ExonExpressionAdditive AT4G02480.tu1 1081828..1082095 score=0.124981652380617
ExonExpressionAdditive AT4G02480.tu10 1083972..1084004 score=0.168214050561588
ExonExpressionAdditive AT4G02480.tu13 1084464..1084529 score=0.407116853524779
ExonExpressionAdditive AT4G02480.tu15 1084959..1085023 score=-0.663289297268778
ExonExpressionAdditive AT4G02480.tu19 1085687..1085868 score=-0.463490349403882
ExonExpressionAdditive AT4G02480.tu2 1082284..1082357 score=0.977634824840956
ExonExpressionAdditive AT4G02480.tu22 1086789..1087361 score=-0.294494677495877
ExonExpressionAdditive AT4G02480.tu23 1087639..1087675 score=-0.384958188924662
ExonExpressionAdditive AT4G02480.tu24 1087785..1087861 score=0.372945726837745
ExonExpressionAdditive AT4G02480.tu25 1088044..1088082 score=-0.828588815986055
ExonExpressionAdditive AT4G02480.tu26 1088225..1088405 score=0.216430141237077
ExonExpressionAdditive AT4G02480.tu27 1088571..1088749 score=0.353719699092016
ExonExpressionAdditive AT4G02480.tu4 1082681..1082751 score=0.0983186776470494
ExonExpressionAdditive AT4G02480.tu5 1082947..1083022 score=-0.488250315260983
ExonExpressionAdditive AT4G02480.tu7 1083388..1083425 score=0.140750413547544
ExonExpressionAdditive AT4G02480.tu8 1083532..1083641 score=0.135635566399789
ExonExpressionAdditive AT4G02485.tu3 1093454..1093558 score=0.455874806468749
ExonExpressionAdditive AT4G02530.tu2 1112560..1112592 score=-0.0814130052033677
ExonExpressionAdditive AT4G02530.tu3 1112802..1112873 score=1.63284596826377
ExonExpressionAdditive AT4G02550.tu3 1121111..1121147 score=0.385729718593819
ExonExpressionAdditive AT4G02550.tu6 1121889..1122183 score=-0.82688191982423
ExonExpressionAdditive AT4G02560.tu1 1123622..1124186 score=0.203259099754208
ExonExpressionAdditive AT4G02560.tu10 1126986..1127309 score=-0.356432628727292
ExonExpressionAdditive AT4G02560.tu11 1127492..1127599 score=0.22006930798197
ExonExpressionAdditive AT4G02560.tu13 1128117..1128372 score=0.189876194238039
ExonExpressionAdditive AT4G02560.tu2 1124517..1124986 score=-0.0724817945011608
ExonExpressionAdditive AT4G02560.tu3 1125236..1125690 score=0.245751621273211
ExonExpressionAdditive AT4G02560.tu4 1125974..1126043 score=0.132125715951283
ExonExpressionAdditive AT4G02560.tu7 1126408..1126480 score=0.101390482156671
ExonExpressionAdditive AT4G02560.tu8 1126622..1126659 score=-0.217036893351903
ExonExpressionAdditive AT4G02560.tu9 1126800..1126865 score=-0.658050899291272
ExonExpressionAdditive AT4G02570.tu11 1130232..1130375 score=0.207471506253271
ExonExpressionAdditive AT4G02570.tu15 1131155..1131191 score=0.0955261354974154
ExonExpressionAdditive AT4G02570.tu17 1131433..1131474 score=0.240082140183620
ExonExpressionAdditive AT4G02570.tu18 1131617..1131728 score=-0.64082051387811
ExonExpressionAdditive AT4G02570.tu20 1132090..1132163 score=-0.293635451357399
ExonExpressionAdditive AT4G02570.tu21 1132309..1132382 score=-0.740147894135031
ExonExpressionAdditive AT4G02570.tu22 1132556..1132627 score=-0.518704851133592
ExonExpressionAdditive AT4G02570.tu23 1132841..1132919 score=0.416026708496105
ExonExpressionAdditive AT4G02570.tu24 1133070..1133202 score=0.0652013523557171
ExonExpressionAdditive AT4G02570.tu25 1133348..1133649 score=-0.116838276225317
ExonExpressionAdditive AT4G02570.tu7 1129287..1129390 score=1.01187922463918
ExonExpressionAdditive AT4G02570.tu9 1129805..1129951 score=-0.00713474277850158
ExonExpressionAdditive AT4G02580.tu1 1134482..1134630 score=0.225421624273164
ExonExpressionAdditive AT4G02580.tu3 1134884..1134921 score=-2.09260380073204
ExonExpressionAdditive AT4G02580.tu4 1135576..1135649 score=1.39180439576789
ExonExpressionAdditive AT4G02580.tu5 1135842..1135878 score=-0.403021252566411
ExonExpressionAdditive AT4G02580.tu6 1136017..1136053 score=0.59465503532915
ExonExpressionAdditive AT4G02590.tu2 1137571..1137678 score=-1.11755709052654
ExonExpressionAdditive AT4G02590.tu3 1137782..1137817 score=0.260582278326776
ExonExpressionAdditive AT4G02590.tu5 1138280..1138315 score=0.0867828235781545
ExonExpressionAdditive AT4G02590.tu8 1139467..1139502 score=-0.249491745654951
ExonExpressionAdditive AT4G02600.tu10 1145888..1145955 score=-0.804131857821009
ExonExpressionAdditive AT4G02600.tu12 1146311..1146452 score=0.104318703378725
ExonExpressionAdditive AT4G02600.tu13 1146566..1146601 score=0.366636822044587
ExonExpressionAdditive AT4G02600.tu15 1146940..1147340 score=-0.221540631076479
ExonExpressionAdditive AT4G02600.tu4 1144135..1144238 score=0.0412189453826351
ExonExpressionAdditive AT4G02600.tu5 1144807..1145028 score=0.0782746091902869
ExonExpressionAdditive AT4G02600.tu6 1145199..1145239 score=0.57486602009127
ExonExpressionAdditive AT4G02600.tu9 1145713..1145747 score=0.394293711084543
ExonExpressionAdditive AT4G02610.tu1 1147624..1147698 score=0.710352382406598
ExonExpressionAdditive AT4G02610.tu2 1147831..1147942 score=0.270340438588217
ExonExpressionAdditive AT4G02610.tu4 1148268..1148335 score=-0.673434221062191
ExonExpressionAdditive AT4G02610.tu5 1148522..1148558 score=-0.181457387773862
ExonExpressionAdditive AT4G02610.tu7 1148896..1148932 score=0.397320607704922
ExonExpressionAdditive AT4G02610.tu8 1149080..1149151 score=-0.65698342044788
ExonExpressionAdditive AT4G02620.tu2 1150013..1150048 score=-0.0947865790684093
ExonExpressionAdditive AT4G02620.tu3 1150339..1150378 score=-0.274702477197372
ExonExpressionAdditive AT4G02640.tu2 1154523..1154560 score=-0.0140627031058241
ExonExpressionAdditive AT4G02640.tu4 1154967..1155112 score=0.192588794466954
ExonExpressionAdditive AT4G02640.tu6 1155387..1155456 score=0.0769061269816471
ExonExpressionAdditive AT4G02640.tu8 1156060..1156277 score=-0.125741401381322
ExonExpressionAdditive AT4G02650.tu3 1158271..1158626 score=-0.217399934387079
ExonExpressionAdditive AT4G02660.tu11 1168843..1169497 score=-0.270764445081557
ExonExpressionAdditive AT4G02660.tu12 1169765..1170931 score=-0.00117526482364017
ExonExpressionAdditive AT4G02660.tu13 1171179..1171216 score=0.303133901678182
ExonExpressionAdditive AT4G02660.tu14 1171785..1171820 score=-0.626275457723435
ExonExpressionAdditive AT4G02660.tu15 1172067..1172169 score=0.952651881213265
ExonExpressionAdditive AT4G02660.tu16 1172382..1172415 score=0.0460897715747177
ExonExpressionAdditive AT4G02660.tu17 1172711..1172744 score=1.29816917495431
ExonExpressionAdditive AT4G02660.tu18 1172852..1172960 score=-0.0203472055303167
ExonExpressionAdditive AT4G02660.tu2 1160189..1161056 score=0.950342135193902
ExonExpressionAdditive AT4G02660.tu20 1173463..1173498 score=0.352735788382968
ExonExpressionAdditive AT4G02660.tu21 1173635..1174281 score=0.0853264639488121
ExonExpressionAdditive AT4G02660.tu3 1161237..1161309 score=0.970121781974398
ExonExpressionAdditive AT4G02660.tu4 1161452..1161712 score=1.27941927530201
ExonExpressionAdditive AT4G02660.tu5 1161953..1162166 score=0.368713038575169
ExonExpressionAdditive AT4G02660.tu7 1165666..1167276 score=-0.546787764708681
ExonExpressionAdditive AT4G02660.tu8 1167412..1167629 score=-0.0520067431354664
ExonExpressionAdditive AT4G02660.tu9 1167854..1168475 score=-0.136660457770216
ExonExpressionAdditive AT4G02670.tu2 1177673..1178028 score=-0.911782214856891
ExonExpressionAdditive AT4G02670.tu3 1178337..1178448 score=0.431173398944756
ExonExpressionAdditive AT4G02680.tu1 1181074..1181382 score=0.582363440283344
ExonExpressionAdditive AT4G02680.tu2 1181582..1181802 score=0.777094646582695
ExonExpressionAdditive AT4G02680.tu3 1182122..1182301 score=0.164019329149253
ExonExpressionAdditive AT4G02680.tu5 1184261..1184870 score=-0.324466240571447
ExonExpressionAdditive AT4G02700.tu1 1189097..1189238 score=0.131897759018446
ExonExpressionAdditive AT4G02700.tu12 1193157..1193462 score=-0.533312608947612
ExonExpressionAdditive AT4G02700.tu2 1189682..1189783 score=-0.390758183989179
ExonExpressionAdditive AT4G02700.tu3 1190657..1190769 score=-0.00136656941909333
ExonExpressionAdditive AT4G02700.tu5 1191060..1191096 score=1.15437282944842
ExonExpressionAdditive AT4G02700.tu7 1191599..1191633 score=-0.541935683177434
ExonExpressionAdditive AT4G02700.tu8 1192046..1192227 score=-0.457612649304574
ExonExpressionAdditive AT4G02700.tu9 1192381..1192491 score=0.344913976440091
ExonExpressionAdditive AT4G02710.tu1 1193605..1194408 score=-0.234875037076050
ExonExpressionAdditive AT4G02710.tu3 1196970..1197042 score=-0.326663238995942
ExonExpressionAdditive AT4G02725.tu4 1207206..1207239 score=0.163885223529508
ExonExpressionAdditive AT4G02740.tu1 1217619..1217819 score=-0.440587126106003
ExonExpressionAdditive AT4G02740.tu10 1219880..1219919 score=-0.0463409836054689
ExonExpressionAdditive AT4G02740.tu11 1220136..1220251 score=0.149582799530450
ExonExpressionAdditive AT4G02740.tu12 1220526..1220840 score=-0.212102192834626
ExonExpressionAdditive AT4G02740.tu4 1218383..1218415 score=0.0881491976424273
ExonExpressionAdditive AT4G02740.tu5 1218535..1218571 score=0.0908697738243625
ExonExpressionAdditive AT4G02740.tu7 1218841..1218917 score=0.318068964624509
ExonExpressionAdditive AT4G02760.tu1 1224024..1224316 score=-0.268492758659064
ExonExpressionAdditive AT4G02760.tu11 1228046..1228200 score=0.247909894760658
ExonExpressionAdditive AT4G02760.tu12 1228712..1228898 score=-0.0391465336795892
ExonExpressionAdditive AT4G02760.tu3 1225356..1225389 score=-0.391183528493562
ExonExpressionAdditive AT4G02760.tu7 1226132..1226198 score=0.525350942642080
ExonExpressionAdditive AT4G02760.tu9 1227085..1227222 score=-1.09649772505066
ExonExpressionAdditive AT4G02780.tu1 1237780..1238026 score=-0.308477815031291
ExonExpressionAdditive AT4G02780.tu10 1242148..1242323 score=0.0290555575473238
ExonExpressionAdditive AT4G02780.tu11 1242585..1242659 score=0.341846917905480
ExonExpressionAdditive AT4G02780.tu12 1243031..1243277 score=-0.0205559865146151
ExonExpressionAdditive AT4G02780.tu13 1243592..1243629 score=-1.22826993064557
ExonExpressionAdditive AT4G02780.tu15 1244739..1244772 score=0.325096545574669
ExonExpressionAdditive AT4G02780.tu2 1238369..1238439 score=0.103071244922658
ExonExpressionAdditive AT4G02780.tu3 1239062..1239137 score=1.04543978439626
ExonExpressionAdditive AT4G02780.tu4 1240124..1240303 score=-0.419553987989538
ExonExpressionAdditive AT4G02780.tu6 1241102..1241140 score=0.266295284595999
ExonExpressionAdditive AT4G02780.tu7 1241395..1241575 score=0.237036502453488
ExonExpressionAdditive AT4G02780.tu8 1241727..1241797 score=-0.00336824320204332
ExonExpressionAdditive AT4G02780.tu9 1241907..1241982 score=-0.227966693967283
ExonExpressionAdditive AT4G02790.tu1 1247406..1247505 score=0.186513383162798
ExonExpressionAdditive AT4G02790.tu3 1247890..1247956 score=0.351191510746731
ExonExpressionAdditive AT4G02790.tu4 1248215..1248287 score=0.71721278316556
ExonExpressionAdditive AT4G02790.tu5 1248422..1248460 score=0.767824311748688
ExonExpressionAdditive AT4G02790.tu6 1248608..1248649 score=0.766662503993041
ExonExpressionAdditive AT4G02790.tu7 1248793..1248940 score=0.200573422478943
ExonExpressionAdditive AT4G02790.tu9 1249295..1249511 score=-1.53166958559536
ExonExpressionAdditive AT4G02800.tu1 1250004..1250035 score=0.196346021027401
ExonExpressionAdditive AT4G02800.tu2 1250260..1250469 score=-0.0658457950608346
ExonExpressionAdditive AT4G02820.tu1 1258601..1258792 score=-0.474233382635806
ExonExpressionAdditive AT4G02830.tu1 1262346..1262477 score=-0.243543832870065
ExonExpressionAdditive AT4G02840.tu1 1264622..1264658 score=-0.3730313064144
ExonExpressionAdditive AT4G02840.tu2 1264871..1264907 score=0.192978069559085
ExonExpressionAdditive AT4G02850.tu1 1266521..1266558 score=1.23235487737932
ExonExpressionAdditive AT4G02850.tu3 1266942..1267055 score=-0.456452907925409
ExonExpressionAdditive AT4G02850.tu4 1267261..1267450 score=0.104539665346570
ExonExpressionAdditive AT4G02860.tu1 1268957..1268993 score=0.227641630403585
ExonExpressionAdditive AT4G02860.tu3 1269355..1269428 score=-1.52382524668672
ExonExpressionAdditive AT4G02860.tu4 1269743..1269854 score=-0.236985049815186
ExonExpressionAdditive AT4G02860.tu5 1270184..1270254 score=-0.428748584133743
ExonExpressionAdditive AT4G02860.tu6 1270425..1270461 score=-0.220596550885397
ExonExpressionAdditive AT4G02870.tu3 1272554..1272658 score=-0.222016408750880
ExonExpressionAdditive AT4G02880.tu1 1274558..1274629 score=0.38216716829451
ExonExpressionAdditive AT4G02880.tu2 1275109..1275141 score=0.737095661621264
ExonExpressionAdditive AT4G02880.tu3 1275476..1275585 score=-0.76831100407864
ExonExpressionAdditive AT4G02880.tu5 1276562..1276633 score=0.748287309162943
ExonExpressionAdditive AT4G02880.tu7 1277074..1277178 score=0.156422461474452
ExonExpressionAdditive AT4G02900.tu1 1284071..1284289 score=-0.0264491241526133
ExonExpressionAdditive AT4G02900.tu10 1287024..1287236 score=-0.126196684875967
ExonExpressionAdditive AT4G02900.tu11 1287348..1287562 score=-0.0532059785735835
ExonExpressionAdditive AT4G02900.tu2 1284447..1284559 score=-0.651681116418362
ExonExpressionAdditive AT4G02900.tu3 1284845..1284879 score=-0.739866633315382
ExonExpressionAdditive AT4G02900.tu4 1285220..1285258 score=0.778526756048945
ExonExpressionAdditive AT4G02900.tu5 1285446..1285522 score=-0.926556208477628
ExonExpressionAdditive AT4G02900.tu7 1285907..1286156 score=0.312421667935902
ExonExpressionAdditive AT4G02900.tu8 1286295..1286478 score=0.666185003967915
ExonExpressionAdditive AT4G02900.tu9 1286625..1286886 score=0.291970888591026
ExonExpressionAdditive AT4G02920.tu2 1292691..1292855 score=0.299967714095994
ExonExpressionAdditive AT4G02920.tu4 1293231..1293340 score=0.153551370196687
ExonExpressionAdditive AT4G02930.tu1 1295505..1295808 score=-0.127574062288678
ExonExpressionAdditive AT4G02930.tu11 1298000..1298033 score=-1.39938074980495
ExonExpressionAdditive AT4G02930.tu12 1298172..1298383 score=0.89057970429952
ExonExpressionAdditive AT4G02930.tu2 1295919..1296065 score=-0.341402835702629
ExonExpressionAdditive AT4G02930.tu4 1296391..1296427 score=-1.01376349344099
ExonExpressionAdditive AT4G02930.tu5 1296565..1296602 score=-0.290782684988287
ExonExpressionAdditive AT4G02930.tu6 1296723..1296905 score=0.295921309249114
ExonExpressionAdditive AT4G02930.tu7 1297021..1297054 score=-0.268150255224011
ExonExpressionAdditive AT4G02930.tu8 1297232..1297271 score=1.24454180384006
ExonExpressionAdditive AT4G02940.tu2 1309141..1309252 score=-0.496093517453882
ExonExpressionAdditive AT4G02940.tu3 1309352..1309423 score=-0.692718980873843
ExonExpressionAdditive AT4G02940.tu4 1309605..1309638 score=-0.529371624959904
ExonExpressionAdditive AT4G02940.tu6 1309973..1310083 score=-1.34037189987466
ExonExpressionAdditive AT4G02980.tu3 1320583..1320704 score=0.135289130091025
ExonExpressionAdditive AT4G02980.tu4 1320859..1320928 score=0.528672295899461
ExonExpressionAdditive AT4G02980.tu5 1321335..1321448 score=0.535424090131921
ExonExpressionAdditive AT4G03000.tu1 1324168..1324233 score=-0.485819697434103
ExonExpressionAdditive AT4G03000.tu4 1326842..1327433 score=0.387523951282744
ExonExpressionAdditive AT4G03020.tu1 1331604..1331855 score=-0.251459721025563
ExonExpressionAdditive AT4G03020.tu3 1332241..1332354 score=0.664635716326367
ExonExpressionAdditive AT4G03020.tu4 1332491..1332636 score=-0.258451634710145
ExonExpressionAdditive AT4G03020.tu6 1332960..1333109 score=0.396568498364264
ExonExpressionAdditive AT4G03020.tu8 1333788..1333864 score=-0.611000071306507
ExonExpressionAdditive AT4G03050.tu2 1344353..1344497 score=-0.0227314034437792
ExonExpressionAdditive AT4G03050.tu5 1345406..1345479 score=-0.32015941219424
ExonExpressionAdditive AT4G03060.tu3 1353561..1353842 score=1.41989973858495
ExonExpressionAdditive AT4G03080.tu1 1359767..1359973 score=0.257191457187597
ExonExpressionAdditive AT4G03080.tu10 1362371..1362512 score=-0.00204149607482527
ExonExpressionAdditive AT4G03080.tu11 1362654..1362759 score=0.271607571727159
ExonExpressionAdditive AT4G03080.tu12 1363048..1363152 score=-0.757534589701555
ExonExpressionAdditive AT4G03080.tu13 1363294..1363334 score=0.073958859225325
ExonExpressionAdditive AT4G03080.tu14 1363599..1363636 score=0.638804220218596
ExonExpressionAdditive AT4G03080.tu16 1364072..1364108 score=0.151598300511716
ExonExpressionAdditive AT4G03080.tu18 1364439..1364472 score=0.805732274704465
ExonExpressionAdditive AT4G03080.tu19 1364643..1364682 score=-0.703982302278704
ExonExpressionAdditive AT4G03080.tu2 1360434..1360538 score=0.0589379978789142
ExonExpressionAdditive AT4G03080.tu21 1364974..1365376 score=0.225115670130942
ExonExpressionAdditive AT4G03080.tu3 1360691..1360765 score=-0.258695688274257
ExonExpressionAdditive AT4G03080.tu5 1361133..1361171 score=0.0284040005474534
ExonExpressionAdditive AT4G03080.tu6 1361355..1361386 score=-1.12367633174144
ExonExpressionAdditive AT4G03080.tu7 1361530..1361563 score=-0.657869464283996
ExonExpressionAdditive AT4G03080.tu8 1361733..1361912 score=-0.65649667850526
ExonExpressionAdditive AT4G03080.tu9 1362017..1362158 score=0.674506009133551
ExonExpressionAdditive AT4G03090.tu1 1366511..1366950 score=-0.0748600135312047
ExonExpressionAdditive AT4G03090.tu10 1369817..1369990 score=-0.111906517029359
ExonExpressionAdditive AT4G03090.tu11 1370217..1370252 score=-1.09707226076590
ExonExpressionAdditive AT4G03090.tu12 1370399..1370436 score=-0.200971365402263
ExonExpressionAdditive AT4G03090.tu13 1370586..1370659 score=0.0411075857960987
ExonExpressionAdditive AT4G03090.tu14 1370803..1371168 score=-0.219314346485658
ExonExpressionAdditive AT4G03090.tu2 1367211..1367601 score=0.382950941842031
ExonExpressionAdditive AT4G03090.tu3 1367836..1367872 score=-0.705625616740642
ExonExpressionAdditive AT4G03090.tu5 1368193..1368303 score=-0.663451595658903
ExonExpressionAdditive AT4G03090.tu6 1368449..1368631 score=0.179902409587504
ExonExpressionAdditive AT4G03090.tu7 1368885..1368920 score=0.602319410809807
ExonExpressionAdditive AT4G03090.tu8 1369384..1369456 score=0.555285644976217
ExonExpressionAdditive AT4G03090.tu9 1369565..1369639 score=0.867536156389532
ExonExpressionAdditive AT4G03100.tu1 1374381..1374672 score=-0.313325740230443
ExonExpressionAdditive AT4G03110.tu1 1376428..1376723 score=0.736681352383833
ExonExpressionAdditive AT4G03110.tu11 1379098..1379201 score=-1.63386115158966
ExonExpressionAdditive AT4G03110.tu6 1377513..1377586 score=0.461773798486137
ExonExpressionAdditive AT4G03110.tu7 1377797..1377833 score=-0.0061901895474429
ExonExpressionAdditive AT4G03115.tu1 1383399..1383432 score=-0.590683780603114
ExonExpressionAdditive AT4G03115.tu3 1383720..1383795 score=0.163151595406287
ExonExpressionAdditive AT4G03115.tu5 1384140..1384248 score=-0.473730281663799
ExonExpressionAdditive AT4G03115.tu6 1384431..1384576 score=-0.103178240695712
ExonExpressionAdditive AT4G03115.tu8 1385153..1385192 score=-0.0243281540201704
ExonExpressionAdditive AT4G03115.tu9 1385377..1385451 score=0.419930986808441
ExonExpressionAdditive AT4G03120.tu1 1385662..1385698 score=0.42387495373323
ExonExpressionAdditive AT4G03130.tu2 1387998..1388037 score=-0.0143182789509689
ExonExpressionAdditive AT4G03130.tu4 1388371..1388587 score=-0.290946535769094
ExonExpressionAdditive AT4G03130.tu6 1390203..1390418 score=-0.107846775792476
ExonExpressionAdditive AT4G03140.tu1 1392120..1392308 score=-0.62292818663322
ExonExpressionAdditive AT4G03150.tu1 1393881..1393921 score=-1.90629058819539
ExonExpressionAdditive AT4G03160.tu1 1398024..1398099 score=-0.601760859219154
ExonExpressionAdditive AT4G03190.tu2 1406069..1406459 score=0.0976454665607052
ExonExpressionAdditive AT4G03200.tu1 1408209..1408540 score=0.668413210877814
ExonExpressionAdditive AT4G03200.tu10 1411104..1411239 score=0.301344182060232
ExonExpressionAdditive AT4G03200.tu11 1411381..1411449 score=0.333092492603402
ExonExpressionAdditive AT4G03200.tu12 1411601..1411750 score=-0.330804933356147
ExonExpressionAdditive AT4G03200.tu13 1411860..1411971 score=0.0204451883145498
ExonExpressionAdditive AT4G03200.tu14 1412160..1412269 score=-0.137325194776320
ExonExpressionAdditive AT4G03200.tu15 1412420..1412673 score=0.679709479419366
ExonExpressionAdditive AT4G03200.tu6 1409853..1409922 score=-0.760418776883189
ExonExpressionAdditive AT4G03200.tu7 1410147..1410253 score=-1.30309407230512
ExonExpressionAdditive AT4G03200.tu8 1410366..1410574 score=-0.309065128551423
ExonExpressionAdditive AT4G03200.tu9 1410718..1410868 score=0.295461265023772
ExonExpressionAdditive AT4G03205.tu5 1413765..1413813 score=-0.717306514203274
ExonExpressionAdditive AT4G03205.tu9 1414212..1414284 score=0.0643202600066688
ExonExpressionAdditive AT4G03210.tu2 1415956..1416099 score=0.281002636914635
ExonExpressionAdditive AT4G03210.tu5 1416537..1416604 score=0.453352028634595
ExonExpressionAdditive AT4G03220.tu2 1418586..1418725 score=-0.242752856545555
ExonExpressionAdditive AT4G03220.tu3 1418882..1419099 score=0.708130411200652
ExonExpressionAdditive AT4G03230.tu1 1419547..1419580 score=0.407704893360483
ExonExpressionAdditive AT4G03230.tu2 1419678..1419714 score=1.19059855527129
ExonExpressionAdditive AT4G03230.tu3 1419934..1420118 score=0.0355057272065367
ExonExpressionAdditive AT4G03230.tu4 1420261..1420374 score=0.43272026777851
ExonExpressionAdditive AT4G03230.tu5 1420601..1420861 score=0.329855310551302
ExonExpressionAdditive AT4G03240.tu2 1424051..1424089 score=-0.190117880863215
ExonExpressionAdditive AT4G03250.tu3 1426525..1426561 score=0.457796429414715
ExonExpressionAdditive AT4G03250.tu7 1427673..1427714 score=0.628373495525565
ExonExpressionAdditive AT4G03260.tu2 1428720..1429098 score=0.393982811722032
ExonExpressionAdditive AT4G03260.tu4 1430606..1430713 score=-0.621631128372198
ExonExpressionAdditive AT4G03270.tu2 1432659..1432731 score=0.232110860904942
ExonExpressionAdditive AT4G03270.tu4 1433149..1433221 score=0.55704613856408
ExonExpressionAdditive AT4G03280.tu4 1440469..1440571 score=-0.504941752282044
ExonExpressionAdditive AT4G03320.tu1 1464525..1464561 score=0.470581821727547
ExonExpressionAdditive AT4G03320.tu2 1464927..1465003 score=0.287787801464917
ExonExpressionAdditive AT4G03340.tu2 1468487..1468554 score=0.620311360519422
ExonExpressionAdditive AT4G03380.tu2 1485668..1485703 score=-0.762459905141544
ExonExpressionAdditive AT4G03380.tu4 1487254..1487287 score=-0.159957740837537
ExonExpressionAdditive AT4G03380.tu5 1489153..1489229 score=-0.0315696926918709
ExonExpressionAdditive AT4G03390.tu1 1490544..1490981 score=0.55768196692865
ExonExpressionAdditive AT4G03390.tu11 1493571..1493605 score=-0.749309865508862
ExonExpressionAdditive AT4G03390.tu14 1494035..1494069 score=-0.202505513364758
ExonExpressionAdditive AT4G03390.tu15 1494178..1494284 score=-0.128930291872249
ExonExpressionAdditive AT4G03390.tu16 1494471..1494539 score=0.326142923205876
ExonExpressionAdditive AT4G03390.tu17 1494691..1495087 score=-0.333567671728268
ExonExpressionAdditive AT4G03390.tu2 1491123..1491226 score=0.288425409723624
ExonExpressionAdditive AT4G03390.tu3 1491345..1491449 score=-0.725110100909456
ExonExpressionAdditive AT4G03390.tu4 1491645..1491680 score=0.484377930748961
ExonExpressionAdditive AT4G03390.tu5 1491824..1492049 score=-0.262714887536376
ExonExpressionAdditive AT4G03390.tu6 1492149..1492481 score=-0.0749050139059316
ExonExpressionAdditive AT4G03390.tu7 1492589..1492917 score=0.39653715459234
ExonExpressionAdditive AT4G03400.tu3 1499257..1499291 score=0.235688797297615
ExonExpressionAdditive AT4G03400.tu4 1499430..1499816 score=-0.695285801569215
ExonExpressionAdditive AT4G03410.tu2 1502398..1502449 score=0.785248778874564
ExonExpressionAdditive AT4G03410.tu3 1502602..1502638 score=1.16551388842040
ExonExpressionAdditive AT4G03410.tu4 1502778..1502882 score=0.756523790429844
ExonExpressionAdditive AT4G03410.tu7 1503387..1503423 score=-0.427866909781431
ExonExpressionAdditive AT4G03410.tu8 1503489..1503524 score=0.142645409305117
ExonExpressionAdditive AT4G03415.tu2 1504331..1504510 score=0.128607044007762
ExonExpressionAdditive AT4G03415.tu5 1504838..1505051 score=-0.81971152718537
ExonExpressionAdditive AT4G03415.tu6 1505380..1505490 score=0.547078084832433
ExonExpressionAdditive AT4G03420.tu1 1511859..1512252 score=-1.21612795872437
ExonExpressionAdditive AT4G03420.tu2 1512372..1512556 score=-0.557466710494745
ExonExpressionAdditive AT4G03420.tu3 1512707..1512818 score=0.579728465324775
ExonExpressionAdditive AT4G03420.tu4 1513112..1513218 score=-0.267925024066235
ExonExpressionAdditive AT4G03440.tu2 1525039..1525536 score=-0.796547689167638
ExonExpressionAdditive AT4G03440.tu3 1525647..1525905 score=0.316731226601581
ExonExpressionAdditive AT4G03440.tu4 1526396..1526908 score=0.0518403651391043
ExonExpressionAdditive AT4G03450.tu2 1530400..1530872 score=0.438329696670391
ExonExpressionAdditive AT4G03460.tu3 1538129..1538567 score=-0.489134271408901
ExonExpressionAdditive AT4G03460.tu5 1539705..1539741 score=-0.504355572501773
ExonExpressionAdditive AT4G03540.tu2 1570309..1570342 score=-0.330141814656106
ExonExpressionAdditive AT4G03550.tu5 1579463..1579573 score=0.633237578758199
ExonExpressionAdditive AT4G03560.tu1 1580189..1580337 score=0.424164204926959
ExonExpressionAdditive AT4G03560.tu11 1582964..1583001 score=-0.69343929893855
ExonExpressionAdditive AT4G03560.tu13 1583371..1583404 score=0.369950332764436
ExonExpressionAdditive AT4G03560.tu17 1584188..1584327 score=-0.542342117816202
ExonExpressionAdditive AT4G03560.tu18 1584586..1584622 score=-0.313489479292684
ExonExpressionAdditive AT4G03560.tu19 1584824..1584862 score=-0.0489565956839236
ExonExpressionAdditive AT4G03560.tu2 1580706..1580810 score=-0.510131496425107
ExonExpressionAdditive AT4G03560.tu23 1585594..1585879 score=2.11740370684186
ExonExpressionAdditive AT4G03560.tu3 1580947..1580982 score=-0.472811226895019
ExonExpressionAdditive AT4G03560.tu5 1581577..1581647 score=-0.47147459255929
ExonExpressionAdditive AT4G03560.tu7 1582046..1582144 score=-0.0115967391375947
ExonExpressionAdditive AT4G03560.tu8 1582296..1582366 score=0.251307522585496
ExonExpressionAdditive AT4G03565.tu2 1587287..1587391 score=0.242479981412478
ExonExpressionAdditive AT4G03570.tu1 1590484..1590518 score=-0.418735272633584
ExonExpressionAdditive AT4G03570.tu4 1591779..1591890 score=0.227930558711759
ExonExpressionAdditive AT4G03570.tu7 1593528..1593595 score=-0.958104047682294
ExonExpressionAdditive AT4G03570.tu8 1593789..1593825 score=0.235599805499865
ExonExpressionAdditive AT4G03580.tu4 1598055..1598086 score=-0.341291813743339
ExonExpressionAdditive AT4G03590.tu2 1601329..1601411 score=0.142493792352431
ExonExpressionAdditive AT4G03590.tu4 1602791..1602928 score=0.516621258483381
ExonExpressionAdditive AT4G03610.tu1 1605086..1605160 score=-0.292844595394197
ExonExpressionAdditive AT4G03610.tu3 1605733..1605839 score=0.0422426276935723
ExonExpressionAdditive AT4G03610.tu4 1605970..1606054 score=1.08112903109769
ExonExpressionAdditive AT4G03610.tu5 1606204..1606240 score=-0.564822181780495
ExonExpressionAdditive AT4G03610.tu8 1606688..1606724 score=-0.503491891563431
ExonExpressionAdditive AT4G03620.tu2 1608017..1608086 score=-0.100992137515832
ExonExpressionAdditive AT4G03630.tu2 1609018..1609058 score=-0.372721368723987
ExonExpressionAdditive AT4G03820.tu2 1771987..1772098 score=1.64435185268892
ExonExpressionAdditive AT4G03820.tu6 1772846..1773243 score=-0.865771210520823
ExonExpressionAdditive AT4G03830.tu3 1791756..1791910 score=0.626209109540469
ExonExpressionAdditive AT4G03830.tu4 1792093..1792414 score=0.000880655061037117
ExonExpressionAdditive AT4G04020.tu2 1932951..1933099 score=-0.271610118762912
ExonExpressionAdditive AT4G04040.tu1 1939302..1939414 score=0.0191341766456327
ExonExpressionAdditive AT4G04040.tu10 1941563..1941708 score=-0.594459482632005
ExonExpressionAdditive AT4G04040.tu11 1941857..1941927 score=1.17956206843879
ExonExpressionAdditive AT4G04040.tu12 1942040..1942114 score=0.585124110423819
ExonExpressionAdditive AT4G04040.tu16 1942717..1942896 score=-0.745688133675705
ExonExpressionAdditive AT4G04040.tu2 1939591..1939630 score=-0.681491346706976
ExonExpressionAdditive AT4G04040.tu3 1939802..1939879 score=0.388534923777733
ExonExpressionAdditive AT4G04040.tu5 1940645..1940679 score=-0.696992252833637
ExonExpressionAdditive AT4G04040.tu6 1940826..1940896 score=-0.266070597931749
ExonExpressionAdditive AT4G04090.tu1 1964970..1965039 score=-0.312277189145322
ExonExpressionAdditive AT4G04130.tu3 1977777..1977926 score=0.210395422662644
ExonExpressionAdditive AT4G04130.tu5 1978798..1978981 score=0.5588957021199
ExonExpressionAdditive AT4G04130.tu7 1979820..1979890 score=-0.48766526257348
ExonExpressionAdditive AT4G04180.tu1 2020433..2020543 score=-0.532144874652786
ExonExpressionAdditive AT4G04180.tu12 2023131..2023165 score=0.206053892793601
ExonExpressionAdditive AT4G04180.tu13 2023359..2023394 score=0.136111327654494
ExonExpressionAdditive AT4G04180.tu14 2023472..2023885 score=0.503818072461953
ExonExpressionAdditive AT4G04180.tu2 2020869..2020973 score=0.0886805531763565
ExonExpressionAdditive AT4G04180.tu3 2021121..2021256 score=-0.567484780463818
ExonExpressionAdditive AT4G04180.tu4 2021440..2021512 score=-0.134579889875193
ExonExpressionAdditive AT4G04180.tu6 2021851..2022070 score=-0.528315338912984
ExonExpressionAdditive AT4G04180.tu7 2022220..2022258 score=1.63411906516721
ExonExpressionAdditive AT4G04180.tu9 2022530..2022636 score=-0.629757688944469
ExonExpressionAdditive AT4G04190.tu2 2024636..2024675 score=0.677628903777972
ExonExpressionAdditive AT4G04190.tu5 2025178..2025253 score=0.101144983572868
ExonExpressionAdditive AT4G04190.tu7 2025632..2025668 score=-0.239987606282620
ExonExpressionAdditive AT4G04190.tu8 2025888..2025924 score=0.670680220763166
ExonExpressionAdditive AT4G04200.tu3 2027744..2027780 score=-0.561719322981959
ExonExpressionAdditive AT4G04210.tu1 2030334..2030476 score=0.156728137553894
ExonExpressionAdditive AT4G04210.tu2 2030662..2030838 score=0.304783251817264
ExonExpressionAdditive AT4G04210.tu3 2031021..2031057 score=-0.778638455742811
ExonExpressionAdditive AT4G04260.tu3 2055385..2055491 score=0.133985990515120
ExonExpressionAdditive AT4G04320.tu10 2115114..2115149 score=0.37471425010422
ExonExpressionAdditive AT4G04320.tu11 2115253..2115292 score=-0.13656385440398
ExonExpressionAdditive AT4G04320.tu13 2115668..2115774 score=0.00237727043392555
ExonExpressionAdditive AT4G04320.tu14 2115908..2115985 score=0.249834816193648
ExonExpressionAdditive AT4G04320.tu16 2116264..2116302 score=0.0696110637069572
ExonExpressionAdditive AT4G04320.tu17 2116453..2116487 score=-0.458727200238197
ExonExpressionAdditive AT4G04320.tu6 2114235..2114307 score=-0.444123274162964
ExonExpressionAdditive AT4G04320.tu7 2114446..2114548 score=0.716683024946511
ExonExpressionAdditive AT4G04320.tu8 2114724..2114797 score=1.06256410654677
ExonExpressionAdditive AT4G04340.tu11 2124662..2124698 score=-1.1143384842841
ExonExpressionAdditive AT4G04340.tu12 2124839..2125014 score=0.00128585092762560
ExonExpressionAdditive AT4G04340.tu13 2125266..2125414 score=-0.737172030425425
ExonExpressionAdditive AT4G04340.tu14 2125609..2125891 score=-1.02263495187084
ExonExpressionAdditive AT4G04340.tu15 2126078..2126217 score=0.220477765648248
ExonExpressionAdditive AT4G04340.tu16 2126441..2126743 score=-0.308305207130177
ExonExpressionAdditive AT4G04340.tu2 2122677..2122856 score=1.19190066920894
ExonExpressionAdditive AT4G04340.tu4 2122934..2123048 score=0.113812321294481
ExonExpressionAdditive AT4G04340.tu6 2123196..2123491 score=0.256559639313818
ExonExpressionAdditive AT4G04340.tu7 2123835..2123911 score=1.98532185247882
ExonExpressionAdditive AT4G04350.tu1 2128092..2128480 score=0.907316125613637
ExonExpressionAdditive AT4G04350.tu10 2130706..2130851 score=0.743502285896833
ExonExpressionAdditive AT4G04350.tu16 2131911..2132018 score=-0.733786863238175
ExonExpressionAdditive AT4G04350.tu17 2132154..2132308 score=-0.917140358383689
ExonExpressionAdditive AT4G04350.tu19 2132603..2132676 score=0.0243703456936295
ExonExpressionAdditive AT4G04350.tu2 2128710..2128818 score=0.392487067196361
ExonExpressionAdditive AT4G04350.tu20 2132784..2133001 score=0.0442799120102566
ExonExpressionAdditive AT4G04350.tu4 2129265..2129337 score=-1.85668300027878
ExonExpressionAdditive AT4G04350.tu6 2129706..2129851 score=-0.169098974367497
ExonExpressionAdditive AT4G04350.tu7 2129996..2130034 score=-0.187555083743948
ExonExpressionAdditive AT4G04350.tu8 2130137..2130237 score=0.879437834956147
ExonExpressionAdditive AT4G04350.tu9 2130418..2130567 score=0.39653893503234
ExonExpressionAdditive AT4G04450.tu1 2218405..2218581 score=0.674936819415026
ExonExpressionAdditive AT4G04450.tu2 2218962..2218995 score=-0.43186447556618
ExonExpressionAdditive AT4G04450.tu3 2219573..2219638 score=-0.511031877826385
ExonExpressionAdditive AT4G04460.tu10 2227042..2227144 score=0.441040714311662
ExonExpressionAdditive AT4G04460.tu11 2227287..2227358 score=0.407034717933416
ExonExpressionAdditive AT4G04460.tu2 2225229..2225554 score=-0.365515262734597
ExonExpressionAdditive AT4G04460.tu4 2225909..2225973 score=-0.67108656791371
ExonExpressionAdditive AT4G04460.tu5 2226085..2226150 score=0.106025821141768
ExonExpressionAdditive AT4G04460.tu6 2226287..2226387 score=0.572453053487191
ExonExpressionAdditive AT4G04460.tu8 2226718..2226790 score=0.684139356180338
ExonExpressionAdditive AT4G04470.tu2 2228140..2228177 score=0.33824860609171
ExonExpressionAdditive AT4G04470.tu3 2228318..2228355 score=0.0603833947429267
ExonExpressionAdditive AT4G04470.tu5 2228642..2228683 score=-0.122281479667486
ExonExpressionAdditive AT4G04490.tu1 2231990..2232242 score=-0.18409686991286
ExonExpressionAdditive AT4G04490.tu2 2232658..2232730 score=-0.587692473977906
ExonExpressionAdditive AT4G04490.tu3 2232871..2233050 score=-0.124661486125038
ExonExpressionAdditive AT4G04490.tu4 2233165..2233308 score=0.180038501642392
ExonExpressionAdditive AT4G04500.tu2 2239461..2239496 score=0.372175828326178
ExonExpressionAdditive AT4G04500.tu4 2239989..2240156 score=-0.766048196741995
ExonExpressionAdditive AT4G04500.tu5 2240270..2240376 score=0.351866309768668
ExonExpressionAdditive AT4G04500.tu6 2240513..2240801 score=0.583151800194266
ExonExpressionAdditive AT4G04510.tu2 2243047..2243114 score=-0.0544755174398551
ExonExpressionAdditive AT4G04510.tu3 2243262..2243297 score=-0.299797981882158
ExonExpressionAdditive AT4G04510.tu5 2243811..2243987 score=1.00607507760483
ExonExpressionAdditive AT4G04510.tu6 2244132..2244243 score=-0.390267656010866
ExonExpressionAdditive AT4G04510.tu7 2244392..2244535 score=-0.40616022902308
ExonExpressionAdditive AT4G04540.tu5 2261316..2261393 score=1.04269852146147
ExonExpressionAdditive AT4G04540.tu7 2262026..2262064 score=-1.01849908998168
ExonExpressionAdditive AT4G04545.tu10 2273588..2273799 score=-0.0317646756493588
ExonExpressionAdditive AT4G04545.tu3 2271187..2271585 score=-0.071518338403951
ExonExpressionAdditive AT4G04545.tu4 2271887..2271993 score=-0.264164113390323
ExonExpressionAdditive AT4G04545.tu5 2272311..2272453 score=-0.57428407772923
ExonExpressionAdditive AT4G04545.tu7 2273037..2273073 score=-0.0349937402337358
ExonExpressionAdditive AT4G04545.tu8 2273214..2273295 score=0.730046515746451
ExonExpressionAdditive AT4G04570.tu4 2291453..2291487 score=-0.543758896080592
ExonExpressionAdditive AT4G04610.tu2 2325305..2325525 score=0.249135682244924
ExonExpressionAdditive AT4G04620.tu3 2328865..2328941 score=-0.161319294897901
ExonExpressionAdditive AT4G04620.tu5 2329400..2329436 score=-0.514856992659705
ExonExpressionAdditive AT4G04650.tu1 2353993..2354074 score=0.04972340410255
ExonExpressionAdditive AT4G04670.tu1 2367624..2368094 score=0.279612270311733
ExonExpressionAdditive AT4G04670.tu2 2368566..2368907 score=-0.0678361887163103
ExonExpressionAdditive AT4G04670.tu4 2370411..2370448 score=-0.209413588151887
ExonExpressionAdditive AT4G04670.tu7 2371342..2371378 score=-0.666768561863515
ExonExpressionAdditive AT4G04670.tu8 2371677..2371747 score=-0.121124769897411
ExonExpressionAdditive AT4G04670.tu9 2371894..2371934 score=-0.337127942100688
ExonExpressionAdditive AT4G04695.tu3 2382000..2382037 score=1.06192625087925
ExonExpressionAdditive AT4G04695.tu7 2382980..2383086 score=-0.136809817910632
ExonExpressionAdditive AT4G04700.tu6 2386572..2386608 score=0.30843210920354
ExonExpressionAdditive AT4G04700.tu7 2386747..2386853 score=-0.55299075377077
ExonExpressionAdditive AT4G04710.tu10 2392041..2392146 score=-0.150372559681165
ExonExpressionAdditive AT4G04710.tu12 2392762..2392837 score=-0.139017257235773
ExonExpressionAdditive AT4G04710.tu5 2390687..2390763 score=-0.834488784994544
ExonExpressionAdditive AT4G04710.tu7 2391331..2391367 score=-0.187133944852926
ExonExpressionAdditive AT4G04710.tu9 2391865..2391934 score=0.305177703267475
ExonExpressionAdditive AT4G04720.tu6 2396107..2396216 score=0.813653629108609
ExonExpressionAdditive AT4G04740.tu1 2404369..2404407 score=-0.181156049630358
ExonExpressionAdditive AT4G04740.tu5 2406083..2406118 score=-0.0705225312001102
ExonExpressionAdditive AT4G04740.tu9 2407834..2408391 score=-0.293995845910386
ExonExpressionAdditive AT4G04750.tu16 2421687..2421722 score=0.733038663401599
ExonExpressionAdditive AT4G04750.tu19 2422494..2422530 score=1.97980718547708
ExonExpressionAdditive AT4G04750.tu2 2418105..2418142 score=0.0633018181368502
ExonExpressionAdditive AT4G04750.tu6 2418945..2418981 score=-0.984831279738809
ExonExpressionAdditive AT4G04750.tu8 2419766..2419802 score=-0.289176046293695
ExonExpressionAdditive AT4G04760.tu17 2427439..2427477 score=-0.284283804700035
ExonExpressionAdditive AT4G04760.tu18 2427654..2427726 score=0.575877477880009
ExonExpressionAdditive AT4G04760.tu5 2424943..2424979 score=-0.60310582427127
ExonExpressionAdditive AT4G04760.tu7 2425368..2425404 score=-0.963200118315532
ExonExpressionAdditive AT4G04770.tu1 2427833..2428195 score=-0.392553397807752
ExonExpressionAdditive AT4G04780.tu3 2432286..2432317 score=-0.783488680024247
ExonExpressionAdditive AT4G04790.tu13 2438087..2438194 score=0.174211654229303
ExonExpressionAdditive AT4G04790.tu16 2439242..2439278 score=0.0301286812670149
ExonExpressionAdditive AT4G04790.tu2 2435477..2435614 score=0.336834243634697
ExonExpressionAdditive AT4G04790.tu3 2435970..2436005 score=0.0580845096938246
ExonExpressionAdditive AT4G04790.tu4 2436140..2436214 score=0.53524367397523
ExonExpressionAdditive AT4G04790.tu5 2436354..2436468 score=-0.209850420322969
ExonExpressionAdditive AT4G04790.tu7 2436863..2436935 score=0.516279242200775
ExonExpressionAdditive AT4G04800.tu2 2440534..2440607 score=-0.0339827975277187
ExonExpressionAdditive AT4G04830.tu1 2445885..2445921 score=-2.47611268733064
ExonExpressionAdditive AT4G04830.tu2 2446515..2446554 score=-0.762275355974652
ExonExpressionAdditive AT4G04850.tu1 2453861..2453971 score=-1.12814694794423
ExonExpressionAdditive AT4G04850.tu10 2456139..2456241 score=0.0140748166725948
ExonExpressionAdditive AT4G04850.tu13 2456709..2456974 score=0.130416365226034
ExonExpressionAdditive AT4G04850.tu14 2457117..2457706 score=-0.246534067141255
ExonExpressionAdditive AT4G04850.tu2 2454279..2454314 score=1.23791344746434
ExonExpressionAdditive AT4G04850.tu4 2454749..2454784 score=-0.667687598053045
ExonExpressionAdditive AT4G04850.tu6 2455219..2455257 score=0.162835029599947
ExonExpressionAdditive AT4G04850.tu7 2455431..2455500 score=-0.100918886853701
ExonExpressionAdditive AT4G04850.tu8 2455608..2455675 score=-0.125263025043295
ExonExpressionAdditive AT4G04850.tu9 2455854..2455992 score=0.114850211323756
ExonExpressionAdditive AT4G04860.tu1 2459878..2460207 score=0.699840499436951
ExonExpressionAdditive AT4G04860.tu2 2460356..2460390 score=-0.951745295532463
ExonExpressionAdditive AT4G04860.tu3 2460621..2460732 score=-0.755127036189996
ExonExpressionAdditive AT4G04860.tu4 2460878..2460914 score=-1.16274374116952
ExonExpressionAdditive AT4G04870.tu1 2461815..2461966 score=-0.693196793203525
ExonExpressionAdditive AT4G04870.tu2 2462149..2462189 score=-0.64891847948009
ExonExpressionAdditive AT4G04870.tu4 2462537..2462571 score=1.49666759598982
ExonExpressionAdditive AT4G04870.tu5 2463000..2463036 score=0.378852471590385
ExonExpressionAdditive AT4G04870.tu6 2463215..2463250 score=0.0510348621879626
ExonExpressionAdditive AT4G04880.tu1 2465043..2465150 score=1.98187613608843
ExonExpressionAdditive AT4G04880.tu11 2467041..2467116 score=-0.97135723247234
ExonExpressionAdditive AT4G04880.tu7 2466186..2466358 score=0.501306091541041
ExonExpressionAdditive AT4G04880.tu8 2466460..2466495 score=0.0195685047515226
ExonExpressionAdditive AT4G04880.tu9 2466602..2466670 score=-1.11396018253453
ExonExpressionAdditive AT4G04885.tu1 2471959..2472348 score=-0.340063764128265
ExonExpressionAdditive AT4G04885.tu2 2472569..2472643 score=-1.84384610415434
ExonExpressionAdditive AT4G04885.tu3 2472790..2472973 score=0.489284773708585
ExonExpressionAdditive AT4G04885.tu5 2474787..2475218 score=0.401614199949217
ExonExpressionAdditive AT4G04885.tu6 2475363..2475943 score=0.128768863668251
ExonExpressionAdditive AT4G04890.tu1 2476512..2476834 score=0.405123437370708
ExonExpressionAdditive AT4G04890.tu10 2479680..2479712 score=-0.464851828657545
ExonExpressionAdditive AT4G04890.tu11 2479862..2480183 score=0.132786745978551
ExonExpressionAdditive AT4G04890.tu12 2482092..2482229 score=3.29588801417923
ExonExpressionAdditive AT4G04890.tu2 2477021..2477276 score=0.0420681393709732
ExonExpressionAdditive AT4G04890.tu3 2477458..2477532 score=-0.00412501384423575
ExonExpressionAdditive AT4G04890.tu4 2477718..2477865 score=0.533947267275941
ExonExpressionAdditive AT4G04890.tu5 2478095..2478208 score=-0.425256851135996
ExonExpressionAdditive AT4G04890.tu6 2478329..2478508 score=-0.996013728343228
ExonExpressionAdditive AT4G04890.tu7 2478655..2478694 score=-0.741520817546547
ExonExpressionAdditive AT4G04890.tu8 2478840..2479235 score=-0.665513074133396
ExonExpressionAdditive AT4G04890.tu9 2479347..2479495 score=-0.848632738891104
ExonExpressionAdditive AT4G04910.tu1 2489574..2489808 score=0.954292004151836
ExonExpressionAdditive AT4G04910.tu10 2491939..2492012 score=-0.00313738277152337
ExonExpressionAdditive AT4G04910.tu14 2492846..2492913 score=0.754257572942428
ExonExpressionAdditive AT4G04910.tu16 2493514..2493626 score=-0.356546028520386
ExonExpressionAdditive AT4G04910.tu17 2493840..2493983 score=0.429025248459313
ExonExpressionAdditive AT4G04910.tu19 2494939..2494975 score=0.547455087307262
ExonExpressionAdditive AT4G04910.tu2 2489954..2489990 score=-1.23039553271878
ExonExpressionAdditive AT4G04910.tu20 2495120..2495159 score=0.619707784262505
ExonExpressionAdditive AT4G04910.tu21 2495519..2495659 score=0.223576535211802
ExonExpressionAdditive AT4G04910.tu3 2490249..2490320 score=-0.0958500743145953
ExonExpressionAdditive AT4G04910.tu8 2491112..2491187 score=-0.498499135066118
ExonExpressionAdditive AT4G04910.tu9 2491509..2491682 score=-0.855091601915994
ExonExpressionAdditive AT4G04920.tu1 2497971..2498236 score=0.0318138239413010
ExonExpressionAdditive AT4G04920.tu11 2502177..2502356 score=0.00493902016889262
ExonExpressionAdditive AT4G04920.tu12 2502749..2502893 score=0.618264595815475
ExonExpressionAdditive AT4G04920.tu13 2503267..2503741 score=0.101645206430474
ExonExpressionAdditive AT4G04920.tu14 2504070..2504176 score=0.380770940368697
ExonExpressionAdditive AT4G04920.tu15 2504358..2504754 score=0.283382249401578
ExonExpressionAdditive AT4G04920.tu3 2498498..2498534 score=-1.17328918777334
ExonExpressionAdditive AT4G04920.tu4 2498675..2498747 score=0.961958013073809
ExonExpressionAdditive AT4G04920.tu5 2498891..2498967 score=0.249403962237111
ExonExpressionAdditive AT4G04920.tu7 2499729..2500280 score=-0.242621390566537
ExonExpressionAdditive AT4G04920.tu8 2500549..2501049 score=-0.614833895922935
ExonExpressionAdditive AT4G04930.tu1 2509123..2509368 score=-0.428283034499
ExonExpressionAdditive AT4G04940.tu1 2511132..2511321 score=-0.451636367869448
ExonExpressionAdditive AT4G04940.tu12 2515208..2515243 score=0.543163980321989
ExonExpressionAdditive AT4G04940.tu13 2515393..2515535 score=0.00491062855641257
ExonExpressionAdditive AT4G04940.tu14 2515949..2516141 score=0.356684953477988
ExonExpressionAdditive AT4G04940.tu15 2516301..2516406 score=-1.17912014854558
ExonExpressionAdditive AT4G04940.tu16 2516587..2516623 score=1.83237863222607
ExonExpressionAdditive AT4G04940.tu18 2516954..2517175 score=0.317543996098949
ExonExpressionAdditive AT4G04940.tu2 2511536..2511652 score=0.0635915738304653
ExonExpressionAdditive AT4G04940.tu3 2511834..2511989 score=-0.813772023450292
ExonExpressionAdditive AT4G04940.tu4 2512104..2512344 score=0.306298270144367
ExonExpressionAdditive AT4G04940.tu5 2512495..2512725 score=-0.425140811789262
ExonExpressionAdditive AT4G04940.tu6 2512888..2512925 score=0.349375133984636
ExonExpressionAdditive AT4G04940.tu7 2513089..2513235 score=0.00539584616663347
ExonExpressionAdditive AT4G04940.tu8 2513600..2513670 score=0.435158674107208
ExonExpressionAdditive AT4G04950.tu3 2519857..2519929 score=0.0858388945309153
ExonExpressionAdditive AT4G04955.tu11 2524273..2524309 score=-1.22364544364983
ExonExpressionAdditive AT4G04955.tu15 2525207..2525243 score=0.397153092022195
ExonExpressionAdditive AT4G04955.tu2 2522567..2522604 score=1.37568562067495
ExonExpressionAdditive AT4G04955.tu4 2522957..2523029 score=-0.885392667729903
ExonExpressionAdditive AT4G04955.tu5 2523210..2523278 score=-0.953211427355547
ExonExpressionAdditive AT4G04955.tu6 2523383..2523424 score=1.96591804618654
ExonExpressionAdditive AT4G04955.tu7 2523604..2523716 score=-0.329829376644919
ExonExpressionAdditive AT4G04970.tu1 2537054..2537938 score=0.236178967101065
ExonExpressionAdditive AT4G04980.tu1 2544286..2544392 score=-0.715319577273534
ExonExpressionAdditive AT4G04980.tu2 2544502..2544795 score=-0.247326535092779
ExonExpressionAdditive AT4G04980.tu3 2544944..2545013 score=0.100748491295878
ExonExpressionAdditive AT4G04980.tu5 2546497..2546571 score=-0.233539408373725
ExonExpressionAdditive AT4G04980.tu6 2546756..2546797 score=-0.453119312080783
ExonExpressionAdditive AT4G05020.tu1 2572618..2572803 score=1.13947751910946
ExonExpressionAdditive AT4G05020.tu10 2576160..2576452 score=-0.124210232831081
ExonExpressionAdditive AT4G05020.tu3 2573595..2573770 score=-0.0144982246783163
ExonExpressionAdditive AT4G05020.tu4 2573993..2574163 score=0.0114231947334087
ExonExpressionAdditive AT4G05020.tu5 2574372..2574405 score=-0.558921434097227
ExonExpressionAdditive AT4G05020.tu6 2574688..2574721 score=-0.865858001763847
ExonExpressionAdditive AT4G05020.tu7 2574866..2575054 score=-1.01686616168519
ExonExpressionAdditive AT4G05020.tu8 2575228..2575261 score=-0.103791129332540
ExonExpressionAdditive AT4G05020.tu9 2575913..2575944 score=1.67357990565533
ExonExpressionAdditive AT4G05040.tu5 2579630..2579697 score=0.376268099210873
ExonExpressionAdditive AT4G05040.tu8 2581452..2581706 score=-0.0318287728387727
ExonExpressionAdditive AT4G05060.tu1 2590066..2590248 score=-0.522336070809258
ExonExpressionAdditive AT4G05060.tu2 2590459..2590531 score=0.228028010529595
ExonExpressionAdditive AT4G05060.tu4 2590891..2590940 score=1.05870129055837
ExonExpressionAdditive AT4G05060.tu5 2591123..2591159 score=-0.458444465795302
ExonExpressionAdditive AT4G05090.tu1 2609154..2609289 score=0.373859825601582
ExonExpressionAdditive AT4G05090.tu3 2609615..2609690 score=-0.399812004676751
ExonExpressionAdditive AT4G05090.tu4 2609798..2609939 score=-0.246058166336719
ExonExpressionAdditive AT4G05090.tu6 2610623..2610910 score=0.343573105690438
ExonExpressionAdditive AT4G05090.tu9 2611539..2611727 score=-0.667276082323567
ExonExpressionAdditive AT4G05100.tu1 2618556..2618623 score=-0.151615663864900
ExonExpressionAdditive AT4G05100.tu2 2618772..2618887 score=-0.604154662795639
ExonExpressionAdditive AT4G05120.tu2 2633257..2633418 score=-0.00781408228370354
ExonExpressionAdditive AT4G05120.tu4 2633889..2633959 score=-0.0279630673705329
ExonExpressionAdditive AT4G05130.tu2 2637343..2637525 score=0.154619760115943
ExonExpressionAdditive AT4G05130.tu5 2638289..2638325 score=0.555127476277532
ExonExpressionAdditive AT4G05140.tu1 2651059..2651098 score=-0.247044913304585
ExonExpressionAdditive AT4G05140.tu3 2652090..2652163 score=0.190880211640889
ExonExpressionAdditive AT4G05140.tu4 2652300..2652367 score=0.851068076376372
ExonExpressionAdditive AT4G05140.tu5 2652478..2652585 score=0.308732059515279
ExonExpressionAdditive AT4G05140.tu6 2652771..2652805 score=-0.321500957873627
ExonExpressionAdditive AT4G05140.tu7 2652986..2653020 score=-0.322452982072107
ExonExpressionAdditive AT4G05150.tu1 2660339..2660605 score=0.259484906059906
ExonExpressionAdditive AT4G05160.tu2 2665592..2665733 score=0.558237772731245
ExonExpressionAdditive AT4G05160.tu3 2665877..2665949 score=-0.63208819353954
ExonExpressionAdditive AT4G05160.tu5 2666276..2666311 score=0.276509829499321
ExonExpressionAdditive AT4G05160.tu6 2666491..2666666 score=-0.498214414566941
ExonExpressionAdditive AT4G05170.tu1 2668031..2668102 score=-0.132877328442086
ExonExpressionAdditive AT4G05170.tu6 2669239..2669310 score=0.346274046363963
ExonExpressionAdditive AT4G05180.tu2 2672424..2672572 score=-1.22429647678757
ExonExpressionAdditive AT4G05190.tu1 2675113..2675347 score=0.240272587066995
ExonExpressionAdditive AT4G05190.tu10 2677583..2677620 score=0.0178778009285016
ExonExpressionAdditive AT4G05190.tu12 2678229..2678298 score=-1.95330368677230
ExonExpressionAdditive AT4G05190.tu13 2678472..2678584 score=-0.00590158413903977
ExonExpressionAdditive AT4G05190.tu15 2678917..2678987 score=-0.574932021707198
ExonExpressionAdditive AT4G05190.tu17 2679310..2679490 score=0.962097967836353
ExonExpressionAdditive AT4G05190.tu2 2675584..2675765 score=-0.32424584634857
ExonExpressionAdditive AT4G05190.tu3 2675935..2675970 score=0.0542281676590206
ExonExpressionAdditive AT4G05190.tu4 2676153..2676190 score=0.258040738762767
ExonExpressionAdditive AT4G05190.tu5 2676337..2676409 score=0.0669183754319357
ExonExpressionAdditive AT4G05190.tu6 2676581..2676683 score=0.423462409098962
ExonExpressionAdditive AT4G05190.tu7 2676867..2677051 score=0.213422565399594
ExonExpressionAdditive AT4G05190.tu9 2677379..2677446 score=0.209302740498429
ExonExpressionAdditive AT4G05200.tu3 2680447..2680592 score=0.373345253846903
ExonExpressionAdditive AT4G05200.tu4 2680843..2680916 score=-0.560292733747121
ExonExpressionAdditive AT4G05200.tu5 2681102..2681136 score=-0.514859038187191
ExonExpressionAdditive AT4G05200.tu6 2681275..2681382 score=1.04361458462154
ExonExpressionAdditive AT4G05210.tu2 2683093..2683163 score=0.755912399211341
ExonExpressionAdditive AT4G05360.tu4 2729019..2729058 score=-1.05427049313852
ExonExpressionAdditive AT4G05360.tu6 2729575..2729650 score=0.319752283011379
ExonExpressionAdditive AT4G05360.tu7 2729819..2729851 score=0.435365979346817
ExonExpressionAdditive AT4G05390.tu2 2739440..2739511 score=-0.687861264690814
ExonExpressionAdditive AT4G05390.tu4 2740321..2740357 score=0.565128708138798
ExonExpressionAdditive AT4G05400.tu4 2742805..2742877 score=0.686324446903304
ExonExpressionAdditive AT4G05410.tu1 2742955..2743289 score=0.499394913971506
ExonExpressionAdditive AT4G05410.tu2 2743432..2743468 score=0.301348717413392
ExonExpressionAdditive AT4G05410.tu3 2743651..2743760 score=-0.925252654472628
ExonExpressionAdditive AT4G05410.tu4 2744008..2744045 score=0.204782936439644
ExonExpressionAdditive AT4G05410.tu5 2744257..2744400 score=0.457767845888574
ExonExpressionAdditive AT4G05410.tu6 2744562..2744815 score=-0.0080751023990803
ExonExpressionAdditive AT4G05420.tu1 2746199..2746341 score=-0.0210273796000559
ExonExpressionAdditive AT4G05420.tu12 2749614..2749760 score=-0.132102522771345
ExonExpressionAdditive AT4G05420.tu13 2749903..2750052 score=-0.705775780818918
ExonExpressionAdditive AT4G05420.tu14 2750250..2750286 score=-0.184410832498209
ExonExpressionAdditive AT4G05420.tu16 2750896..2751005 score=0.179844053414123
ExonExpressionAdditive AT4G05420.tu17 2751259..2751559 score=0.18033761847027
ExonExpressionAdditive AT4G05420.tu18 2751704..2751878 score=0.131482790811579
ExonExpressionAdditive AT4G05420.tu9 2748758..2748866 score=-0.0167052955144259
ExonExpressionAdditive AT4G05450.tu4 2759784..2759821 score=-0.351774161329021
ExonExpressionAdditive AT4G05450.tu5 2760005..2760041 score=1.30151182980987
ExonExpressionAdditive AT4G05470.tu2 2764980..2765167 score=1.37492489731232
ExonExpressionAdditive AT4G05470.tu3 2766024..2766452 score=-0.314985482826181
ExonExpressionAdditive AT4G05470.tu4 2767574..2767747 score=1.13676624987252
ExonExpressionAdditive AT4G05520.tu10 2805666..2805737 score=-1.01329304834654
ExonExpressionAdditive AT4G05520.tu13 2806271..2806343 score=0.138022649076111
ExonExpressionAdditive AT4G05520.tu14 2806563..2806633 score=0.0693472386293758
ExonExpressionAdditive AT4G05520.tu15 2806815..2806851 score=0.79598862369572
ExonExpressionAdditive AT4G05520.tu16 2807000..2807074 score=-0.292230174441952
ExonExpressionAdditive AT4G05520.tu17 2807214..2807292 score=0.096811834555391
ExonExpressionAdditive AT4G05520.tu18 2807678..2807820 score=-0.106150991185744
ExonExpressionAdditive AT4G05520.tu2 2804511..2804547 score=-0.413582408532413
ExonExpressionAdditive AT4G05520.tu5 2805058..2805093 score=-1.31893764180577
ExonExpressionAdditive AT4G05530.tu1 2816493..2816565 score=0.780158624955623
ExonExpressionAdditive AT4G05530.tu2 2817002..2817072 score=-0.0679805617556623
ExonExpressionAdditive AT4G05530.tu3 2817310..2817381 score=-0.502809590284719
ExonExpressionAdditive AT4G05530.tu4 2817530..2817604 score=0.0671645800595303
ExonExpressionAdditive AT4G05530.tu5 2817734..2817769 score=-1.46620898187093
ExonExpressionAdditive AT4G05540.tu1 2818792..2819039 score=0.148660147021475
ExonExpressionAdditive AT4G05540.tu2 2819202..2819432 score=-0.36868639615053
ExonExpressionAdditive AT4G05540.tu4 2820834..2821033 score=0.388703520807525
ExonExpressionAdditive AT4G05631.tu10 2992567..2992602 score=-0.402250749091098
ExonExpressionAdditive AT4G05631.tu4 2991617..2991653 score=0.526217579309434
ExonExpressionAdditive AT4G05631.tu7 2991956..2991990 score=-0.385038837534924
ExonExpressionAdditive AT4G05631.tu8 2992204..2992241 score=0.0190893647845200
ExonExpressionAdditive AT4G05631.tu9 2992410..2992487 score=0.218695474721173
ExonExpressionAdditive AT4G05633.tu1 3002456..3002531 score=0.0401231177806976
ExonExpressionAdditive AT4G05633.tu2 3002827..3002863 score=0.317715612861616
ExonExpressionAdditive AT4G05633.tu3 3003007..3003116 score=0.205323405130860
ExonExpressionAdditive AT4G05633.tu7 3003849..3004032 score=-0.326452518119482
ExonExpressionAdditive AT4G06479.tu2 3067843..3067914 score=-0.136608119721007
ExonExpressionAdditive AT4G06526.tu2 3318561..3318596 score=-0.00524768363426046
ExonExpressionAdditive AT4G06599.tu2 3666419..3666561 score=-0.30425022433836
ExonExpressionAdditive AT4G06599.tu4 3666821..3666895 score=0.0133242969742782
ExonExpressionAdditive AT4G06603.tu2 3684230..3684379 score=-0.207109272576662
ExonExpressionAdditive AT4G06603.tu3 3684766..3685134 score=0.940712967102365
ExonExpressionAdditive AT4G06634.tu3 3765567..3765603 score=-0.473211530486654
ExonExpressionAdditive AT4G06634.tu4 3765777..3765813 score=-0.779831714719202
ExonExpressionAdditive AT4G06634.tu5 3766021..3766095 score=0.114580037725132
ExonExpressionAdditive AT4G06634.tu8 3766404..3766480 score=0.175735762906982
ExonExpressionAdditive AT4G06676.tu1 3898983..3899019 score=0.249840587978001
ExonExpressionAdditive AT4G06676.tu2 3899163..3899197 score=0.236398762050421
ExonExpressionAdditive AT4G06676.tu3 3900262..3900331 score=0.0257421562827922
ExonExpressionAdditive AT4G06676.tu4 3900474..3900511 score=0.365372640793681
ExonExpressionAdditive AT4G06676.tu6 3901005..3901040 score=0.421838037789856
ExonExpressionAdditive AT4G06676.tu8 3901684..3901792 score=-0.19459972204669
ExonExpressionAdditive AT4G07380.tu2 4192889..4192961 score=-0.191340123424521
ExonExpressionAdditive AT4G07390.tu1 4195730..4195797 score=-0.644395905823923
ExonExpressionAdditive AT4G07390.tu2 4196009..4196078 score=0.499362815350106
ExonExpressionAdditive AT4G07410.tu1 4201343..4201722 score=0.161815729444797
ExonExpressionAdditive AT4G07410.tu10 4204703..4204815 score=0.0794401675672537
ExonExpressionAdditive AT4G07410.tu12 4204995..4205207 score=-0.265673386553793
ExonExpressionAdditive AT4G07410.tu2 4201929..4202109 score=0.254441772505035
ExonExpressionAdditive AT4G07410.tu3 4202225..4202361 score=0.528533676945317
ExonExpressionAdditive AT4G07410.tu4 4202516..4203020 score=0.182886798065669
ExonExpressionAdditive AT4G07410.tu5 4203283..4203393 score=-1.69825733552290
ExonExpressionAdditive AT4G07410.tu7 4203984..4204020 score=-0.422506658451997
ExonExpressionAdditive AT4G07410.tu9 4204379..4204592 score=0.389443186627133
ExonExpressionAdditive AT4G07510.tu2 4312485..4312551 score=0.418348595206032
ExonExpressionAdditive AT4G07510.tu6 4313288..4313360 score=-0.604321475117705
ExonExpressionAdditive AT4G07740.tu2 4539861..4539930 score=-0.709323440871704
ExonExpressionAdditive AT4G07740.tu3 4540045..4540116 score=-0.154960871878090
ExonExpressionAdditive AT4G07740.tu4 4540545..4540638 score=0.880358611669898
ExonExpressionAdditive AT4G07800.tu7 4616346..4616567 score=-1.07598908521409
ExonExpressionAdditive AT4G07800.tu8 4616902..4617043 score=0.190553550543079
ExonExpressionAdditive AT4G07932.tu2 4732613..4732647 score=-0.412923620748917
ExonExpressionAdditive AT4G07932.tu4 4733246..4733318 score=0.483453657589946
ExonExpressionAdditive AT4G07960.tu2 4803423..4803500 score=0.207474456406776
ExonExpressionAdditive AT4G07960.tu3 4803610..4803871 score=-0.159797782762713
ExonExpressionAdditive AT4G07960.tu4 4803972..4804220 score=0.481846216068122
ExonExpressionAdditive AT4G07960.tu5 4804383..4805179 score=-0.45518941626
ExonExpressionAdditive AT4G07960.tu6 4805526..4805632 score=-0.61081140817775
ExonExpressionAdditive AT4G08040.tu1 4887116..4887193 score=0.00909734910975979
ExonExpressionAdditive AT4G08040.tu2 4887347..4887459 score=-0.180852933522729
ExonExpressionAdditive AT4G08040.tu3 4887733..4887846 score=0.259278692331104
ExonExpressionAdditive AT4G08097.tu4 5004726..5004762 score=-0.242318987784677
ExonExpressionAdditive AT4G08097.tu6 5005172..5005206 score=-0.403760527780635
ExonExpressionAdditive AT4G08097.tu7 5005314..5005384 score=0.403858908276354
ExonExpressionAdditive AT4G08150.tu2 5148861..5149051 score=0.471265343880506
ExonExpressionAdditive AT4G08150.tu3 5149689..5149760 score=-1.30137155004072
ExonExpressionAdditive AT4G08150.tu4 5149927..5149999 score=0.354271681338127
ExonExpressionAdditive AT4G08160.tu1 5159065..5159467 score=0.880645022147839
ExonExpressionAdditive AT4G08160.tu5 5161944..5162090 score=0.190216807997869
ExonExpressionAdditive AT4G08160.tu6 5162248..5162468 score=0.00261249433635186
ExonExpressionAdditive AT4G08170.tu10 5166289..5166325 score=0.147047250356786
ExonExpressionAdditive AT4G08170.tu4 5164249..5164324 score=0.382159165323277
ExonExpressionAdditive AT4G08170.tu6 5164770..5164811 score=-0.381054439669056
ExonExpressionAdditive AT4G08170.tu7 5164947..5165021 score=-0.0574468933546761
ExonExpressionAdditive AT4G08180.tu10 5172975..5173049 score=0.934043412318804
ExonExpressionAdditive AT4G08180.tu13 5173194..5173605 score=0.769209611277747
ExonExpressionAdditive AT4G08180.tu2 5170453..5170675 score=-0.95107577805814
ExonExpressionAdditive AT4G08180.tu5 5171238..5171632 score=-0.104245850075145
ExonExpressionAdditive AT4G08180.tu6 5171739..5171771 score=0.379185092643915
ExonExpressionAdditive AT4G08180.tu7 5171990..5172098 score=0.109248609881315
ExonExpressionAdditive AT4G08280.tu2 5230956..5230993 score=-0.211935073059939
ExonExpressionAdditive AT4G08280.tu3 5231140..5231207 score=0.111232701753588
ExonExpressionAdditive AT4G08280.tu4 5231863..5232009 score=0.142613683355169
ExonExpressionAdditive AT4G08290.tu10 5240666..5240843 score=0.50816459299636
ExonExpressionAdditive AT4G08290.tu2 5238957..5239186 score=-0.846099904003406
ExonExpressionAdditive AT4G08290.tu5 5239837..5239948 score=0.0314067452656062
ExonExpressionAdditive AT4G08290.tu6 5240159..5240262 score=-0.437444809120895
ExonExpressionAdditive AT4G08290.tu8 5240455..5240494 score=1.71933201052506
ExonExpressionAdditive AT4G08300.tu1 5244900..5245154 score=-0.120934282041663
ExonExpressionAdditive AT4G08300.tu3 5246336..5246371 score=0.759277563519881
ExonExpressionAdditive AT4G08300.tu4 5246590..5246729 score=-0.0976800649599198
ExonExpressionAdditive AT4G08300.tu5 5247454..5247567 score=-0.225722986684768
ExonExpressionAdditive AT4G08300.tu6 5247702..5247791 score=0.247844514298777
ExonExpressionAdditive AT4G08310.tu1 5248862..5249038 score=-0.952025205749554
ExonExpressionAdditive AT4G08310.tu2 5249194..5249368 score=0.300825371306538
ExonExpressionAdditive AT4G08310.tu3 5249590..5249666 score=0.675210503673919
ExonExpressionAdditive AT4G08310.tu5 5249987..5250242 score=0.668866093548046
ExonExpressionAdditive AT4G08310.tu6 5250387..5250420 score=0.0216513808876996
ExonExpressionAdditive AT4G08310.tu7 5250716..5250783 score=-0.184333562463868
ExonExpressionAdditive AT4G08310.tu9 5252014..5252121 score=0.11535999478443
ExonExpressionAdditive AT4G08320.tu2 5253040..5253265 score=-0.095788580949206
ExonExpressionAdditive AT4G08320.tu3 5253448..5253483 score=-0.0978066174329364
ExonExpressionAdditive AT4G08320.tu5 5253806..5253877 score=0.0871050283131889
ExonExpressionAdditive AT4G08320.tu6 5254059..5254164 score=0.111402440396571
ExonExpressionAdditive AT4G08340.tu1 5264238..5264811 score=-0.225435796507098
ExonExpressionAdditive AT4G08340.tu14 5269036..5269072 score=0.569306102605624
ExonExpressionAdditive AT4G08340.tu15 5269190..5269224 score=-0.340582452942801
ExonExpressionAdditive AT4G08340.tu17 5269533..5270113 score=-0.431167383209693
ExonExpressionAdditive AT4G08340.tu19 5270700..5271120 score=0.295735805320258
ExonExpressionAdditive AT4G08340.tu2 5264959..5264996 score=0.634149179749276
ExonExpressionAdditive AT4G08340.tu3 5265169..5265310 score=0.257215575948455
ExonExpressionAdditive AT4G08340.tu5 5265800..5265835 score=0.270568151426213
ExonExpressionAdditive AT4G08350.tu1 5286591..5286628 score=-0.73333727068615
ExonExpressionAdditive AT4G08350.tu11 5289180..5289214 score=-0.5193757030017
ExonExpressionAdditive AT4G08350.tu12 5289465..5289500 score=-1.45185516549455
ExonExpressionAdditive AT4G08350.tu13 5289671..5289710 score=0.923238383206868
ExonExpressionAdditive AT4G08350.tu14 5290032..5290113 score=-0.167875169585658
ExonExpressionAdditive AT4G08350.tu17 5290572..5290606 score=0.157563480690234
ExonExpressionAdditive AT4G08350.tu19 5291074..5291141 score=-0.644762112286167
ExonExpressionAdditive AT4G08350.tu2 5286849..5286976 score=-0.241819998086992
ExonExpressionAdditive AT4G08350.tu20 5291250..5291318 score=0.569780595413305
ExonExpressionAdditive AT4G08350.tu22 5291817..5292100 score=1.12577933687044
ExonExpressionAdditive AT4G08350.tu4 5287459..5287569 score=-0.475253922491139
ExonExpressionAdditive AT4G08350.tu7 5288147..5288353 score=0.227942361803359
ExonExpressionAdditive AT4G08350.tu8 5288603..5288675 score=0.137585432524054
ExonExpressionAdditive AT4G08390.tu10 5316737..5316773 score=0.0961781509234986
ExonExpressionAdditive AT4G08390.tu13 5317171..5317379 score=0.561679667973544
ExonExpressionAdditive AT4G08390.tu2 5314916..5315134 score=0.0650290795667434
ExonExpressionAdditive AT4G08390.tu3 5315346..5315490 score=0.193780392240443
ExonExpressionAdditive AT4G08390.tu4 5315706..5315744 score=-0.465592699052349
ExonExpressionAdditive AT4G08390.tu5 5315853..5315891 score=-0.709329413919137
ExonExpressionAdditive AT4G08390.tu6 5316041..5316079 score=-0.523971326733303
ExonExpressionAdditive AT4G08450.tu1 5365651..5366017 score=-0.210616262240860
ExonExpressionAdditive AT4G08450.tu3 5367541..5367744 score=-0.474980775115077
ExonExpressionAdditive AT4G08450.tu4 5367882..5368165 score=0.421554264382483
ExonExpressionAdditive AT4G08460.tu3 5378704..5378777 score=-0.918452326991277
ExonExpressionAdditive AT4G08470.tu1 5383879..5384160 score=0.726152109456716
ExonExpressionAdditive AT4G08470.tu2 5384319..5384390 score=-1.59560922138983
ExonExpressionAdditive AT4G08470.tu9 5386297..5386366 score=0.875107802471124
ExonExpressionAdditive AT4G08480.tu1 5387736..5388092 score=0.288650923724851
ExonExpressionAdditive AT4G08480.tu2 5388283..5388431 score=-0.205653409341798
ExonExpressionAdditive AT4G08500.tu1 5403770..5404114 score=-0.288192906518513
ExonExpressionAdditive AT4G08500.tu2 5404297..5404410 score=-0.687472252326017
ExonExpressionAdditive AT4G08510.tu5 5412996..5413317 score=0.722267668739797
ExonExpressionAdditive AT4G08520.tu4 5419128..5419201 score=0.868754908564337
ExonExpressionAdditive AT4G08520.tu6 5420038..5420073 score=1.05347566758438
ExonExpressionAdditive AT4G08540.tu1 5433651..5433795 score=-0.486660465596373
ExonExpressionAdditive AT4G08540.tu11 5436167..5436418 score=1.62681663027018
ExonExpressionAdditive AT4G08540.tu3 5434052..5434204 score=-0.595959860222143
ExonExpressionAdditive AT4G08540.tu5 5434463..5434499 score=-1.01133985857463
ExonExpressionAdditive AT4G08540.tu6 5434648..5434689 score=0.269332602372304
ExonExpressionAdditive AT4G08540.tu7 5434840..5434881 score=0.0960805125473404
ExonExpressionAdditive AT4G08550.tu2 5445807..5445881 score=0.499267914951519
ExonExpressionAdditive AT4G08550.tu3 5446019..5446262 score=0.5130394224018
ExonExpressionAdditive AT4G08550.tu4 5446394..5446540 score=-0.256982103897512
ExonExpressionAdditive AT4G08560.tu2 5451169..5451272 score=-0.654409418522467
ExonExpressionAdditive AT4G08560.tu3 5451645..5451890 score=0.553367939043275
ExonExpressionAdditive AT4G08560.tu4 5452083..5452155 score=-1.0804396023976
ExonExpressionAdditive AT4G08560.tu5 5452631..5452702 score=0.588532705834711
ExonExpressionAdditive AT4G08570.tu2 5455832..5455868 score=0.317250422234194
ExonExpressionAdditive AT4G08590.tu1 5463909..5464191 score=-0.931848141952104
ExonExpressionAdditive AT4G08590.tu5 5464943..5464978 score=0.244247621949884
ExonExpressionAdditive AT4G08593.tu1 5469360..5469398 score=-1.07609259248816
ExonExpressionAdditive AT4G08620.tu10 5502745..5502885 score=0.341818181928911
ExonExpressionAdditive AT4G08620.tu12 5503884..5503920 score=0.119952859021947
ExonExpressionAdditive AT4G08620.tu13 5505867..5506237 score=-0.177284044251543
ExonExpressionAdditive AT4G08620.tu2 5500451..5500743 score=-0.392439625629238
ExonExpressionAdditive AT4G08620.tu4 5501046..5501391 score=-0.402516166384632
ExonExpressionAdditive AT4G08620.tu7 5501897..5501972 score=0.315672941780245
ExonExpressionAdditive AT4G08620.tu8 5502116..5502187 score=0.269551695641249
ExonExpressionAdditive AT4G08620.tu9 5502390..5502605 score=0.208332408648037
ExonExpressionAdditive AT4G08630.tu1 5507019..5507057 score=0.311488197705715
ExonExpressionAdditive AT4G08630.tu14 5509779..5509815 score=-0.877892011276009
ExonExpressionAdditive AT4G08630.tu15 5509929..5510245 score=-0.0342876743187180
ExonExpressionAdditive AT4G08630.tu16 5510634..5510740 score=1.03053767169524
ExonExpressionAdditive AT4G08630.tu17 5510992..5511032 score=-0.148038049930716
ExonExpressionAdditive AT4G08630.tu18 5511185..5511298 score=-0.620271887011748
ExonExpressionAdditive AT4G08630.tu19 5511481..5511516 score=-0.226033945782172
ExonExpressionAdditive AT4G08630.tu2 5507251..5507322 score=-0.680808077317774
ExonExpressionAdditive AT4G08630.tu20 5511662..5511910 score=0.371848049332836
ExonExpressionAdditive AT4G08630.tu5 5507791..5507866 score=-0.715671364143507
ExonExpressionAdditive AT4G08630.tu6 5507940..5508217 score=0.635603970909113
ExonExpressionAdditive AT4G08630.tu8 5508575..5508648 score=-0.408293777471514
ExonExpressionAdditive AT4G08640.tu4 5514068..5514104 score=-0.0111704811745685
ExonExpressionAdditive AT4G08690.tu2 5551925..5552108 score=-0.418671267753601
ExonExpressionAdditive AT4G08690.tu3 5552253..5552290 score=0.258037477570742
ExonExpressionAdditive AT4G08690.tu4 5552406..5552548 score=-0.380651601373017
ExonExpressionAdditive AT4G08690.tu7 5553053..5553084 score=-0.83228427654964
ExonExpressionAdditive AT4G08760.tu10 5591023..5591095 score=0.0451310940291898
ExonExpressionAdditive AT4G08760.tu4 5586792..5586825 score=0.588459247531175
ExonExpressionAdditive AT4G08760.tu6 5587617..5587688 score=-1.08582189260528
ExonExpressionAdditive AT4G08760.tu7 5588400..5588477 score=-0.0954624512497988
ExonExpressionAdditive AT4G08790.tu3 5608790..5608869 score=0.09718730266281
ExonExpressionAdditive AT4G08790.tu4 5609004..5609040 score=-0.0785950079085778
ExonExpressionAdditive AT4G08790.tu5 5609359..5609393 score=-1.23840106482888
ExonExpressionAdditive AT4G08790.tu8 5610222..5610333 score=-0.0375117091988821
ExonExpressionAdditive AT4G08800.tu1 5614125..5614170 score=-0.718714257932516
ExonExpressionAdditive AT4G08800.tu11 5615609..5615645 score=0.0216283141618235
ExonExpressionAdditive AT4G08800.tu3 5614442..5614478 score=0.966327759226086
ExonExpressionAdditive AT4G08820.tu1 5621753..5621829 score=0.0868312428506235
ExonExpressionAdditive AT4G08840.tu2 5632756..5632792 score=-0.301154338333919
ExonExpressionAdditive AT4G08840.tu3 5632990..5633099 score=-1.34073439058553
ExonExpressionAdditive AT4G08840.tu4 5633354..5633571 score=-0.259198592137144
ExonExpressionAdditive AT4G08850.tu1 5636579..5636962 score=0.481240906672245
ExonExpressionAdditive AT4G08870.tu3 5647633..5647812 score=0.363780302561294
ExonExpressionAdditive AT4G08870.tu6 5648616..5648654 score=-1.19622145702703
ExonExpressionAdditive AT4G08920.tu1 5724252..5724551 score=-0.348011143838528
ExonExpressionAdditive AT4G08920.tu2 5724809..5724951 score=0.334244209133254
ExonExpressionAdditive AT4G08920.tu4 5726927..5727179 score=1.28978093375102
ExonExpressionAdditive AT4G08930.tu1 5729291..5729638 score=-0.6740171327479
ExonExpressionAdditive AT4G08930.tu2 5729786..5729853 score=0.572461923700503
ExonExpressionAdditive AT4G08930.tu3 5730036..5730107 score=0.135961994801736
ExonExpressionAdditive AT4G08960.tu2 5748035..5748214 score=-0.209112176665488
ExonExpressionAdditive AT4G08980.tu7 5758996..5759252 score=0.237588125953636
ExonExpressionAdditive AT4G08980.tu9 5760212..5760503 score=-0.155452661781617
ExonExpressionAdditive AT4G09000.tu3 5776162..5776197 score=-0.904927625725725
ExonExpressionAdditive AT4G09010.tu1 5777498..5777571 score=0.378570490346
ExonExpressionAdditive AT4G09010.tu10 5779272..5779343 score=-0.555029308633164
ExonExpressionAdditive AT4G09010.tu2 5777714..5777751 score=0.146866457406510
ExonExpressionAdditive AT4G09010.tu3 5777927..5777958 score=-0.929026695255638
ExonExpressionAdditive AT4G09010.tu4 5778140..5778179 score=-0.406685498261399
ExonExpressionAdditive AT4G09010.tu5 5778368..5778441 score=0.0502298752291383
ExonExpressionAdditive AT4G09010.tu9 5779085..5779128 score=1.13028956384289
ExonExpressionAdditive AT4G09020.tu1 5784089..5784166 score=0.206071505598284
ExonExpressionAdditive AT4G09020.tu10 5786183..5786218 score=-0.199899826554467
ExonExpressionAdditive AT4G09020.tu13 5786764..5786833 score=0.449804186247715
ExonExpressionAdditive AT4G09020.tu14 5786973..5787040 score=-0.814638833475783
ExonExpressionAdditive AT4G09020.tu16 5787330..5787368 score=-0.153648744419050
ExonExpressionAdditive AT4G09020.tu17 5787521..5787557 score=-0.124671433147703
ExonExpressionAdditive AT4G09020.tu18 5787690..5787727 score=-0.641844958091114
ExonExpressionAdditive AT4G09020.tu20 5788019..5788092 score=-0.00403022076442483
ExonExpressionAdditive AT4G09020.tu21 5788207..5788278 score=1.12403487668610
ExonExpressionAdditive AT4G09020.tu23 5788567..5788604 score=0.644415701081161
ExonExpressionAdditive AT4G09020.tu24 5788719..5788861 score=0.858167916742533
ExonExpressionAdditive AT4G09020.tu4 5784603..5784639 score=-0.385307947772718
ExonExpressionAdditive AT4G09020.tu5 5784792..5784826 score=0.905431425108604
ExonExpressionAdditive AT4G09020.tu6 5784972..5785157 score=-0.983983706909676
ExonExpressionAdditive AT4G09020.tu9 5785938..5786008 score=0.29054521464704
ExonExpressionAdditive AT4G09040.tu2 5795106..5795177 score=0.0842614394969473
ExonExpressionAdditive AT4G09040.tu3 5795690..5795877 score=0.643562570663918
ExonExpressionAdditive AT4G09040.tu4 5796780..5796811 score=0.108360480162302
ExonExpressionAdditive AT4G09040.tu5 5796944..5797020 score=-0.310933202612376
ExonExpressionAdditive AT4G09040.tu7 5797130..5797349 score=0.338841120800036
ExonExpressionAdditive AT4G09060.tu1 5797818..5797890 score=0.462187548871825
ExonExpressionAdditive AT4G09060.tu2 5798027..5798106 score=0.0979126399977618
ExonExpressionAdditive AT4G09060.tu4 5799672..5799841 score=-0.57759727675132
ExonExpressionAdditive AT4G09060.tu5 5800019..5800230 score=0.176947116925225
ExonExpressionAdditive AT4G09080.tu1 5803809..5803877 score=0.766788311385066
ExonExpressionAdditive AT4G09080.tu3 5804693..5804771 score=-0.0652676282411891
ExonExpressionAdditive AT4G09080.tu4 5804914..5805041 score=0.364705831636981
ExonExpressionAdditive AT4G09080.tu6 5805490..5805704 score=-0.262202929797463
ExonExpressionAdditive AT4G09080.tu7 5805949..5806196 score=-0.644956614087219
ExonExpressionAdditive AT4G09140.tu1 5816979..5817129 score=0.241115919252666
ExonExpressionAdditive AT4G09140.tu10 5819300..5819335 score=-0.319474310202468
ExonExpressionAdditive AT4G09140.tu12 5819844..5819992 score=-0.0562216152352789
ExonExpressionAdditive AT4G09140.tu13 5820143..5820213 score=-0.00662080356000543
ExonExpressionAdditive AT4G09140.tu14 5820335..5820371 score=-0.0466571092620126
ExonExpressionAdditive AT4G09140.tu15 5820547..5820619 score=0.538704887874479
ExonExpressionAdditive AT4G09140.tu16 5820763..5821016 score=-0.427259760314297
ExonExpressionAdditive AT4G09140.tu2 5817280..5817415 score=-0.325221760363069
ExonExpressionAdditive AT4G09140.tu3 5817557..5817663 score=0.246424801868093
ExonExpressionAdditive AT4G09140.tu4 5817809..5817907 score=0.00890192303721206
ExonExpressionAdditive AT4G09140.tu5 5818190..5818230 score=0.61170624566164
ExonExpressionAdditive AT4G09140.tu6 5818397..5818432 score=0.46901126083211
ExonExpressionAdditive AT4G09140.tu7 5818575..5818611 score=-0.997647429412536
ExonExpressionAdditive AT4G09140.tu8 5818871..5818947 score=-0.0102550156773297
ExonExpressionAdditive AT4G09150.tu1 5828660..5828876 score=-0.172613067736015
ExonExpressionAdditive AT4G09150.tu10 5832250..5832457 score=0.4710855099025
ExonExpressionAdditive AT4G09150.tu11 5832748..5832889 score=-0.375478407849823
ExonExpressionAdditive AT4G09150.tu12 5833030..5833598 score=0.43173008995322
ExonExpressionAdditive AT4G09150.tu2 5829023..5829092 score=0.0736537100917877
ExonExpressionAdditive AT4G09150.tu3 5829232..5829564 score=0.374602575884297
ExonExpressionAdditive AT4G09150.tu4 5829723..5829757 score=0.0702914911268525
ExonExpressionAdditive AT4G09150.tu5 5829936..5830553 score=-0.66511806308053
ExonExpressionAdditive AT4G09150.tu6 5830832..5830936 score=0.173931023671243
ExonExpressionAdditive AT4G09150.tu7 5831043..5831144 score=-0.190562607125358
ExonExpressionAdditive AT4G09150.tu8 5831333..5831440 score=-0.270979991597012
ExonExpressionAdditive AT4G09150.tu9 5831613..5831791 score=0.0496794719099979
ExonExpressionAdditive AT4G09160.tu2 5841300..5841337 score=-0.043278016509186
ExonExpressionAdditive AT4G09160.tu3 5841544..5841619 score=0.366998585927113
ExonExpressionAdditive AT4G09160.tu4 5841907..5842260 score=-0.0233480744588892
ExonExpressionAdditive AT4G09180.tu2 5848452..5848522 score=-0.675164765417337
ExonExpressionAdditive AT4G09180.tu5 5849487..5849626 score=-0.567789000976168
ExonExpressionAdditive AT4G09320.tu1 5923420..5923495 score=-0.721088427100456
ExonExpressionAdditive AT4G09340.tu10 5927322..5927536 score=0.0337055234101491
ExonExpressionAdditive AT4G09340.tu2 5925414..5925449 score=-0.154657583667089
ExonExpressionAdditive AT4G09340.tu4 5925729..5925764 score=0.258665495286279
ExonExpressionAdditive AT4G09340.tu5 5925978..5926010 score=-0.404930433116656
ExonExpressionAdditive AT4G09340.tu9 5926925..5927004 score=-0.385810817696949
ExonExpressionAdditive AT4G09510.tu2 6021311..6021524 score=0.884720666445
ExonExpressionAdditive AT4G09510.tu4 6021708..6021997 score=0.0651868699419679
ExonExpressionAdditive AT4G09510.tu5 6022181..6022287 score=0.554554570261775
ExonExpressionAdditive AT4G09510.tu6 6022425..6022813 score=0.151093353814928
ExonExpressionAdditive AT4G09510.tu8 6023751..6023785 score=-1.41591698145557
ExonExpressionAdditive AT4G09520.tu2 6025587..6025763 score=0.372191318262054
ExonExpressionAdditive AT4G09520.tu3 6025906..6026121 score=-0.129641029528848
ExonExpressionAdditive AT4G09520.tu5 6026494..6026704 score=-0.276984380278525
ExonExpressionAdditive AT4G09560.tu2 6042314..6042704 score=-0.46215878178667
ExonExpressionAdditive AT4G09560.tu3 6042881..6043045 score=-0.354617758699872
ExonExpressionAdditive AT4G09560.tu4 6043570..6043712 score=0.418744233526710
ExonExpressionAdditive AT4G09570.tu1 6049581..6050032 score=-0.235791209809299
ExonExpressionAdditive AT4G09570.tu2 6050630..6050741 score=-0.527185073086193
ExonExpressionAdditive AT4G09570.tu3 6050858..6050894 score=-0.189871688511043
ExonExpressionAdditive AT4G09570.tu4 6051117..6051187 score=0.402252810693278
ExonExpressionAdditive AT4G09570.tu5 6051456..6051565 score=0.792229396759985
ExonExpressionAdditive AT4G09570.tu6 6051755..6051796 score=-0.286575651728551
ExonExpressionAdditive AT4G09570.tu7 6052097..6052269 score=0.0827136405664486
ExonExpressionAdditive AT4G09580.tu2 6052924..6053065 score=-0.372984169851090
ExonExpressionAdditive AT4G09580.tu3 6053246..6053422 score=0.134683737333898
ExonExpressionAdditive AT4G09620.tu2 6077788..6077819 score=0.237536054394422
ExonExpressionAdditive AT4G09620.tu3 6078951..6079055 score=0.338573232180014
ExonExpressionAdditive AT4G09630.tu1 6083800..6084101 score=-0.469977704936293
ExonExpressionAdditive AT4G09630.tu2 6084320..6084994 score=-0.369820609225765
ExonExpressionAdditive AT4G09630.tu3 6085205..6085419 score=-0.317696288869397
ExonExpressionAdditive AT4G09630.tu4 6086231..6086271 score=0.0222729336204561
ExonExpressionAdditive AT4G09630.tu5 6086623..6086845 score=-0.72079739096623
ExonExpressionAdditive AT4G09630.tu6 6087379..6087512 score=0.0770485770713946
ExonExpressionAdditive AT4G09630.tu7 6087728..6088101 score=1.33827454790745
ExonExpressionAdditive AT4G09640.tu2 6088749..6088824 score=-0.507723815282765
ExonExpressionAdditive AT4G09640.tu4 6089222..6089292 score=-0.450313167344103
ExonExpressionAdditive AT4G09640.tu5 6089467..6089498 score=-0.582375150171217
ExonExpressionAdditive AT4G09640.tu6 6089741..6089774 score=-1.19753027833702
ExonExpressionAdditive AT4G09680.tu10 6122109..6122360 score=1.41718310625064
ExonExpressionAdditive AT4G09680.tu11 6122860..6123246 score=1.04964254953032
ExonExpressionAdditive AT4G09680.tu2 6118668..6118702 score=-2.60204306038017
ExonExpressionAdditive AT4G09680.tu3 6118852..6118924 score=1.15037023720358
ExonExpressionAdditive AT4G09680.tu4 6119296..6119371 score=-0.315465364580624
ExonExpressionAdditive AT4G09680.tu5 6119947..6120234 score=1.48778804055264
ExonExpressionAdditive AT4G09680.tu6 6120386..6120880 score=0.0974221303177443
ExonExpressionAdditive AT4G09680.tu7 6121027..6121063 score=0.524493254264484
ExonExpressionAdditive AT4G09680.tu8 6121180..6121361 score=0.114014877901441
ExonExpressionAdditive AT4G09720.tu1 6132935..6133094 score=-0.645701099591442
ExonExpressionAdditive AT4G09720.tu3 6133380..6133446 score=-1.06624281276293
ExonExpressionAdditive AT4G09720.tu4 6133570..6133679 score=0.52467890251396
ExonExpressionAdditive AT4G09720.tu6 6134485..6134552 score=0.511800717883582
ExonExpressionAdditive AT4G09730.tu2 6137115..6137161 score=0.655950100524723
ExonExpressionAdditive AT4G09730.tu3 6137483..6137522 score=-0.213990428783508
ExonExpressionAdditive AT4G09730.tu4 6137807..6137841 score=-1.27235083300664
ExonExpressionAdditive AT4G09730.tu5 6138064..6138100 score=-0.327654727794773
ExonExpressionAdditive AT4G09730.tu6 6138385..6138424 score=-0.408849530822252
ExonExpressionAdditive AT4G09730.tu7 6138605..6138643 score=0.495334093744286
ExonExpressionAdditive AT4G09750.tu4 6147390..6147461 score=-0.4518436713831
ExonExpressionAdditive AT4G09750.tu7 6147909..6147984 score=0.480608951977847
ExonExpressionAdditive AT4G09760.tu1 6148856..6149004 score=0.76126666501657
ExonExpressionAdditive AT4G09760.tu2 6149188..6149256 score=-0.63826333933949
ExonExpressionAdditive AT4G09760.tu3 6149407..6149479 score=0.591519970885979
ExonExpressionAdditive AT4G09760.tu6 6149998..6150072 score=-0.555185150134572
ExonExpressionAdditive AT4G09770.tu1 6154534..6154566 score=-0.875154679270957
ExonExpressionAdditive AT4G09780.tu2 6159930..6160021 score=-0.253848260416856
ExonExpressionAdditive AT4G09780.tu4 6160430..6160609 score=0.502620297555019
ExonExpressionAdditive AT4G09780.tu6 6161317..6161355 score=0.501196865738687
ExonExpressionAdditive AT4G09800.tu1 6173717..6173749 score=1.02507139022466
ExonExpressionAdditive AT4G09800.tu2 6174202..6174236 score=-0.64395615806975
ExonExpressionAdditive AT4G09810.tu2 6175994..6176102 score=0.465411742891879
ExonExpressionAdditive AT4G09810.tu5 6176828..6176894 score=-0.268206647093036
ExonExpressionAdditive AT4G09810.tu6 6177235..6177272 score=-0.395223081290208
ExonExpressionAdditive AT4G09820.tu1 6182037..6182147 score=-0.613009461858176
ExonExpressionAdditive AT4G09820.tu2 6182419..6182596 score=-0.337238730645112
ExonExpressionAdditive AT4G09820.tu3 6183048..6183113 score=0.386622852899062
ExonExpressionAdditive AT4G09820.tu6 6185183..6185333 score=0.183636722930476
ExonExpressionAdditive AT4G09900.tu1 6221855..6222002 score=-0.0929129727139515
ExonExpressionAdditive AT4G09900.tu2 6222184..6222256 score=0.257927425989585
ExonExpressionAdditive AT4G09900.tu3 6222518..6222622 score=0.459356546323287
ExonExpressionAdditive AT4G09900.tu4 6222818..6222932 score=-0.0706233938393288
ExonExpressionAdditive AT4G09900.tu5 6223675..6224096 score=-0.390526009154934
ExonExpressionAdditive AT4G09930.tu2 6228765..6228904 score=0.395126212436428
ExonExpressionAdditive AT4G09930.tu3 6229093..6229203 score=0.456630496564776
ExonExpressionAdditive AT4G09930.tu4 6229413..6229522 score=-0.239631188383035
ExonExpressionAdditive AT4G09930.tu5 6229637..6229751 score=0.243885441569577
ExonExpressionAdditive AT4G09930.tu6 6229862..6230022 score=-0.610429379216528
ExonExpressionAdditive AT4G09940.tu2 6232227..6232263 score=0.879414144595299
ExonExpressionAdditive AT4G09940.tu3 6232560..6232630 score=-0.908994271935677
ExonExpressionAdditive AT4G09940.tu4 6232780..6232889 score=-0.408567910197412
ExonExpressionAdditive AT4G09950.tu1 6234803..6234877 score=-0.0379129041556503
ExonExpressionAdditive AT4G09950.tu2 6235266..6235513 score=-0.401908402842227
ExonExpressionAdditive AT4G09950.tu3 6235633..6235710 score=-0.270480051368026
ExonExpressionAdditive AT4G09950.tu4 6235888..6235961 score=0.393925445137845
ExonExpressionAdditive AT4G09950.tu5 6236131..6236280 score=0.274296472746135
ExonExpressionAdditive AT4G09960.tu5 6237221..6237255 score=0.148174779537325
ExonExpressionAdditive AT4G09960.tu6 6237425..6237461 score=-0.925500012788074
ExonExpressionAdditive AT4G09960.tu8 6239284..6239352 score=0.324313265888167
ExonExpressionAdditive AT4G09965.tu3 6245231..6245264 score=1.13896553149841
ExonExpressionAdditive AT4G09970.tu3 6246600..6246671 score=0.0785451112897193
ExonExpressionAdditive AT4G09970.tu4 6246887..6246958 score=0.572175868681385
ExonExpressionAdditive AT4G09980.tu2 6247906..6248346 score=1.25720173622682
ExonExpressionAdditive AT4G09980.tu3 6248526..6248634 score=0.548705732557221
ExonExpressionAdditive AT4G09980.tu5 6249113..6249185 score=-0.0205715089631686
ExonExpressionAdditive AT4G09980.tu7 6249523..6249562 score=-0.373799919294182
ExonExpressionAdditive AT4G10000.tu10 6262081..6262116 score=0.0905717753406889
ExonExpressionAdditive AT4G10000.tu3 6260693..6260768 score=-0.828319526328624
ExonExpressionAdditive AT4G10000.tu4 6260907..6260976 score=1.59636295801172
ExonExpressionAdditive AT4G10000.tu5 6261220..6261292 score=0.281096962413558
ExonExpressionAdditive AT4G10000.tu8 6261755..6261788 score=-0.389463682695674
ExonExpressionAdditive AT4G10010.tu2 6264162..6264403 score=-0.4592550997098
ExonExpressionAdditive AT4G10010.tu4 6264774..6264945 score=0.186949896983385
ExonExpressionAdditive AT4G10010.tu5 6265162..6265376 score=-0.698399827599269
ExonExpressionAdditive AT4G10010.tu6 6265520..6265735 score=-0.518978804088700
ExonExpressionAdditive AT4G10010.tu7 6265879..6266206 score=-0.0916858557284476
ExonExpressionAdditive AT4G10020.tu2 6268971..6269009 score=0.41787332456181
ExonExpressionAdditive AT4G10020.tu4 6269331..6269399 score=0.54478833653608
ExonExpressionAdditive AT4G10020.tu5 6269577..6269648 score=-0.151500877681497
ExonExpressionAdditive AT4G10030.tu1 6270478..6270513 score=1.14086999860859
ExonExpressionAdditive AT4G10030.tu10 6272424..6272461 score=-0.517272695232335
ExonExpressionAdditive AT4G10030.tu12 6272829..6272865 score=-0.152887057214115
ExonExpressionAdditive AT4G10030.tu13 6273041..6273074 score=-1.03214241985462
ExonExpressionAdditive AT4G10030.tu3 6270949..6270985 score=1.00699153937793
ExonExpressionAdditive AT4G10030.tu4 6271167..6271203 score=1.39251256176630
ExonExpressionAdditive AT4G10030.tu5 6271413..6271481 score=-0.0816242009181079
ExonExpressionAdditive AT4G10050.tu13 6287105..6287143 score=-0.282758087654677
ExonExpressionAdditive AT4G10050.tu6 6285422..6285497 score=0.276174375499312
ExonExpressionAdditive AT4G10060.tu13 6292734..6292845 score=1.36519025470140
ExonExpressionAdditive AT4G10060.tu15 6293211..6293247 score=0.596833051926841
ExonExpressionAdditive AT4G10060.tu19 6294588..6294773 score=0.325813116993063
ExonExpressionAdditive AT4G10060.tu20 6294951..6295374 score=0.0976849894697914
ExonExpressionAdditive AT4G10060.tu3 6291083..6291117 score=0.824227262714003
ExonExpressionAdditive AT4G10060.tu7 6291741..6291777 score=-0.94932867340949
ExonExpressionAdditive AT4G10060.tu9 6292069..6292102 score=-0.381434729215193
ExonExpressionAdditive AT4G10070.tu1 6295622..6295764 score=0.53793618230904
ExonExpressionAdditive AT4G10070.tu3 6298287..6298324 score=-0.271386817330876
ExonExpressionAdditive AT4G10070.tu5 6298592..6298663 score=0.357613064770306
ExonExpressionAdditive AT4G10070.tu6 6298810..6298920 score=-0.749317255330504
ExonExpressionAdditive AT4G10070.tu7 6299101..6299428 score=0.301239293885785
ExonExpressionAdditive AT4G10070.tu8 6299641..6299712 score=-0.595991782909545
ExonExpressionAdditive AT4G10090.tu1 6305494..6305599 score=0.38745951211295
ExonExpressionAdditive AT4G10090.tu4 6306931..6307009 score=-0.496131912801014
ExonExpressionAdditive AT4G10100.tu2 6308739..6308780 score=0.294634128833632
ExonExpressionAdditive AT4G10110.tu2 6310325..6310358 score=0.522914859313411
ExonExpressionAdditive AT4G10120.tu10 6317124..6317198 score=-0.312554815927988
ExonExpressionAdditive AT4G10120.tu11 6317378..6317450 score=-0.14986752323636
ExonExpressionAdditive AT4G10120.tu12 6317600..6317701 score=-0.605092467523773
ExonExpressionAdditive AT4G10120.tu15 6318374..6319147 score=0.97468994426723
ExonExpressionAdditive AT4G10120.tu16 6319290..6319364 score=-0.0525890899639686
ExonExpressionAdditive AT4G10120.tu17 6319508..6319834 score=-1.42255278793031
ExonExpressionAdditive AT4G10120.tu2 6314775..6314843 score=-0.404584498795473
ExonExpressionAdditive AT4G10120.tu4 6315167..6315241 score=0.0755042068029795
ExonExpressionAdditive AT4G10120.tu5 6315421..6315461 score=0.391333938902136
ExonExpressionAdditive AT4G10120.tu6 6315635..6315842 score=-0.0519338988835641
ExonExpressionAdditive AT4G10120.tu7 6315989..6316025 score=0.177541222001718
ExonExpressionAdditive AT4G10120.tu8 6316215..6316323 score=-0.38221172485756
ExonExpressionAdditive AT4G10120.tu9 6316464..6316830 score=0.147613441695123
ExonExpressionAdditive AT4G10140.tu2 6323572..6323606 score=-0.0403153266331554
ExonExpressionAdditive AT4G10180.tu1 6346466..6346517 score=0.787951035190668
ExonExpressionAdditive AT4G10180.tu10 6349008..6349176 score=0.21228733067364
ExonExpressionAdditive AT4G10180.tu3 6347432..6347538 score=-0.411876640433421
ExonExpressionAdditive AT4G10180.tu5 6348075..6348111 score=-0.265455102011261
ExonExpressionAdditive AT4G10180.tu7 6348397..6348537 score=-0.45744729732324
ExonExpressionAdditive AT4G10180.tu8 6348646..6348684 score=-0.147326574694626
ExonExpressionAdditive AT4G10180.tu9 6348833..6348869 score=0.715076894591255
ExonExpressionAdditive AT4G10200.tu2 6354041..6354429 score=-0.0625849509597493
ExonExpressionAdditive AT4G10200.tu3 6354584..6354940 score=-0.655359611554514
ExonExpressionAdditive AT4G10200.tu4 6355081..6355509 score=0.586361848289679
ExonExpressionAdditive AT4G10210.tu1 6357264..6357340 score=-0.184396949573011
ExonExpressionAdditive AT4G10210.tu4 6358974..6359013 score=0.0382138453328797
ExonExpressionAdditive AT4G10210.tu5 6359362..6359432 score=0.454725792997712
ExonExpressionAdditive AT4G10220.tu1 6362181..6362251 score=0.252293245168688
ExonExpressionAdditive AT4G10220.tu3 6363232..6363269 score=0.100451382592773
ExonExpressionAdditive AT4G10220.tu4 6363858..6363926 score=0.354844287846457
ExonExpressionAdditive AT4G10220.tu6 6364269..6364342 score=-0.479518534934475
ExonExpressionAdditive AT4G10260.tu1 6371518..6371555 score=0.541176167383562
ExonExpressionAdditive AT4G10260.tu2 6371723..6371794 score=-0.920605347478352
ExonExpressionAdditive AT4G10260.tu3 6371933..6372002 score=0.633005377499225
ExonExpressionAdditive AT4G10260.tu5 6372604..6372744 score=-0.0615844007728678
ExonExpressionAdditive AT4G10310.tu2 6394377..6394556 score=-0.463046758871368
ExonExpressionAdditive AT4G10310.tu3 6395453..6395747 score=-0.166294022042921
ExonExpressionAdditive AT4G10320.tu1 6397393..6397597 score=0.49572140903085
ExonExpressionAdditive AT4G10320.tu12 6399788..6399826 score=-0.163100519958023
ExonExpressionAdditive AT4G10320.tu13 6400002..6400104 score=-0.305052723534241
ExonExpressionAdditive AT4G10320.tu14 6400263..6400408 score=-0.503033240652574
ExonExpressionAdditive AT4G10320.tu17 6401431..6401500 score=-0.683045130781635
ExonExpressionAdditive AT4G10320.tu19 6402019..6402096 score=0.0895436590128818
ExonExpressionAdditive AT4G10320.tu2 6397698..6397772 score=-0.42024559901729
ExonExpressionAdditive AT4G10320.tu20 6402247..6402281 score=0.873854691678596
ExonExpressionAdditive AT4G10320.tu21 6402710..6402746 score=1.59637336913269
ExonExpressionAdditive AT4G10320.tu22 6402923..6402993 score=-0.59957513959441
ExonExpressionAdditive AT4G10320.tu23 6403290..6403686 score=-0.0987237301644901
ExonExpressionAdditive AT4G10320.tu25 6404001..6404471 score=0.0825829002783418
ExonExpressionAdditive AT4G10320.tu3 6397880..6397995 score=-0.323538221537183
ExonExpressionAdditive AT4G10320.tu5 6398354..6398422 score=-0.663736205681716
ExonExpressionAdditive AT4G10320.tu7 6398781..6398812 score=0.987458324985857
ExonExpressionAdditive AT4G10320.tu8 6398951..6399063 score=0.229532195950627
ExonExpressionAdditive AT4G10320.tu9 6399211..6399247 score=-0.443227197451786
ExonExpressionAdditive AT4G10330.tu2 6406829..6406865 score=0.0410158199068871
ExonExpressionAdditive AT4G10340.tu4 6408796..6408837 score=0.0590373145002014
ExonExpressionAdditive AT4G10340.tu5 6409019..6409123 score=-0.259372438014291
ExonExpressionAdditive AT4G10350.tu2 6416308..6416345 score=-0.275369829356603
ExonExpressionAdditive AT4G10360.tu4 6420678..6420714 score=0.562827379752606
ExonExpressionAdditive AT4G10360.tu7 6421243..6421276 score=0.172237284569945
ExonExpressionAdditive AT4G10360.tu8 6421476..6421513 score=-0.120605189785180
ExonExpressionAdditive AT4G10380.tu1 6431282..6431639 score=-0.334567658813564
ExonExpressionAdditive AT4G10430.tu4 6454983..6455019 score=-0.710510360852211
ExonExpressionAdditive AT4G10440.tu3 6460634..6460889 score=0.185514601264597
ExonExpressionAdditive AT4G10440.tu4 6461100..6461131 score=-0.438030995426244
ExonExpressionAdditive AT4G10450.tu1 6463010..6463224 score=-0.310811191852252
ExonExpressionAdditive AT4G10450.tu2 6463867..6463904 score=-0.081036412007799
ExonExpressionAdditive AT4G10470.tu1 6476013..6476258 score=0.396561240846064
ExonExpressionAdditive AT4G10470.tu4 6477642..6477752 score=-0.677316178098827
ExonExpressionAdditive AT4G10480.tu2 6478528..6478564 score=-0.433803811991122
ExonExpressionAdditive AT4G10500.tu1 6491002..6491190 score=0.879465920255105
ExonExpressionAdditive AT4G10510.tu10 6498653..6498974 score=-0.789444608766608
ExonExpressionAdditive AT4G10510.tu7 6497663..6497808 score=0.170240747222584
ExonExpressionAdditive AT4G10510.tu8 6497957..6498030 score=-0.356135843081313
ExonExpressionAdditive AT4G10520.tu7 6501509..6501624 score=0.438738266226685
ExonExpressionAdditive AT4G10530.tu7 6510450..6510489 score=-0.0963589221674336
ExonExpressionAdditive AT4G10540.tu1 6512516..6512889 score=0.066357829269173
ExonExpressionAdditive AT4G10540.tu10 6515684..6515720 score=0.202843555681366
ExonExpressionAdditive AT4G10540.tu3 6513447..6513517 score=0.855657454962074
ExonExpressionAdditive AT4G10540.tu4 6513735..6513801 score=-0.428097736682242
ExonExpressionAdditive AT4G10540.tu8 6515272..6515308 score=-0.934024282631225
ExonExpressionAdditive AT4G10550.tu13 6520089..6520266 score=-0.64265972344978
ExonExpressionAdditive AT4G10550.tu8 6519053..6519163 score=0.587968793955104
ExonExpressionAdditive AT4G10570.tu1 6523263..6523604 score=0.239804865579727
ExonExpressionAdditive AT4G10570.tu12 6527469..6527611 score=-0.415734245576615
ExonExpressionAdditive AT4G10570.tu13 6528021..6528097 score=-0.0999195801325318
ExonExpressionAdditive AT4G10570.tu3 6524716..6524787 score=0.919648203357132
ExonExpressionAdditive AT4G10570.tu4 6524993..6525065 score=0.260841753106797
ExonExpressionAdditive AT4G10590.tu15 6542670..6542810 score=-0.0659462656724777
ExonExpressionAdditive AT4G10590.tu16 6543235..6543380 score=-0.252446049544713
ExonExpressionAdditive AT4G10590.tu3 6538724..6538843 score=0.484587649088196
ExonExpressionAdditive AT4G10590.tu6 6539920..6540120 score=-0.066026806622012
ExonExpressionAdditive AT4G10610.tu6 6558366..6558402 score=-1.97082362962485
ExonExpressionAdditive AT4G10610.tu8 6558713..6558745 score=2.77628363788576
ExonExpressionAdditive AT4G10610.tu9 6558925..6558958 score=-0.32433263488188
ExonExpressionAdditive AT4G10620.tu2 6565618..6565728 score=0.96588259456353
ExonExpressionAdditive AT4G10620.tu3 6566016..6566442 score=0.54136534468741
ExonExpressionAdditive AT4G10640.tu1 6571904..6572071 score=0.0257731957053132
ExonExpressionAdditive AT4G10640.tu2 6572239..6572386 score=-0.435564973956265
ExonExpressionAdditive AT4G10640.tu3 6572853..6572992 score=-0.0149656994690609
ExonExpressionAdditive AT4G10640.tu4 6573150..6573223 score=0.618113802389254
ExonExpressionAdditive AT4G10650.tu2 6574596..6574705 score=-0.120618782414607
ExonExpressionAdditive AT4G10650.tu3 6574835..6574980 score=-0.446677995323446
ExonExpressionAdditive AT4G10650.tu4 6575092..6575195 score=-0.341369101395720
ExonExpressionAdditive AT4G10650.tu6 6575801..6575954 score=0.517851371889305
ExonExpressionAdditive AT4G10650.tu7 6576071..6576178 score=0.406229218687302
ExonExpressionAdditive AT4G10710.tu2 6606294..6606327 score=-0.49185957082128
ExonExpressionAdditive AT4G10720.tu2 6607967..6608151 score=1.00996097046441
ExonExpressionAdditive AT4G10720.tu4 6608997..6609071 score=-1.08120637095039
ExonExpressionAdditive AT4G10730.tu1 6609561..6609782 score=-0.0420096810134189
ExonExpressionAdditive AT4G10730.tu10 6611399..6611541 score=0.31343846420938
ExonExpressionAdditive AT4G10730.tu11 6611791..6611827 score=0.0166375775791354
ExonExpressionAdditive AT4G10730.tu16 6612633..6612664 score=-0.914962425308068
ExonExpressionAdditive AT4G10730.tu19 6613428..6613573 score=0.463396461200678
ExonExpressionAdditive AT4G10730.tu20 6614473..6614510 score=0.975561939157749
ExonExpressionAdditive AT4G10730.tu3 6610107..6610142 score=-1.30961859267900
ExonExpressionAdditive AT4G10730.tu6 6610565..6610603 score=0.529031905679723
ExonExpressionAdditive AT4G10730.tu8 6610970..6611040 score=-0.964954298024967
ExonExpressionAdditive AT4G10730.tu9 6611188..6611259 score=0.142089313109731
ExonExpressionAdditive AT4G10760.tu1 6619987..6620101 score=1.40342253581627
ExonExpressionAdditive AT4G10760.tu2 6620204..6620244 score=-0.714298474939325
ExonExpressionAdditive AT4G10760.tu3 6620385..6620455 score=0.468643285847483
ExonExpressionAdditive AT4G10760.tu4 6620682..6620968 score=0.224321758543661
ExonExpressionAdditive AT4G10760.tu5 6621079..6621115 score=0.779957075827013
ExonExpressionAdditive AT4G10760.tu6 6621404..6621440 score=0.901490901151936
ExonExpressionAdditive AT4G10770.tu3 6629641..6629862 score=0.290713904593812
ExonExpressionAdditive AT4G10770.tu4 6630049..6630285 score=0.620495046339121
ExonExpressionAdditive AT4G10770.tu5 6630626..6630804 score=0.476727894268324
ExonExpressionAdditive AT4G10770.tu7 6631727..6631834 score=-0.72887012023144
ExonExpressionAdditive AT4G10770.tu8 6632036..6632334 score=-0.238484241173657
ExonExpressionAdditive AT4G10770.tu9 6632515..6632558 score=-0.956382009089037
ExonExpressionAdditive AT4G10790.tu1 6640765..6640914 score=-0.565557726043651
ExonExpressionAdditive AT4G10790.tu2 6641409..6641549 score=0.060887704934719
ExonExpressionAdditive AT4G10790.tu3 6641763..6641837 score=0.375085703918589
ExonExpressionAdditive AT4G10840.tu2 6657414..6657947 score=0.338367106441133
ExonExpressionAdditive AT4G10840.tu3 6658423..6658637 score=-0.269785343566484
ExonExpressionAdditive AT4G10840.tu5 6658780..6659142 score=-0.617232786027172
ExonExpressionAdditive AT4G10850.tu1 6674989..6675065 score=-0.421220712783492
ExonExpressionAdditive AT4G10850.tu5 6676525..6676679 score=0.767392131158735
ExonExpressionAdditive AT4G10890.tu10 6692520..6692555 score=0.896873162802105
ExonExpressionAdditive AT4G10890.tu11 6692844..6692883 score=1.44179786712772
ExonExpressionAdditive AT4G10890.tu4 6690305..6690450 score=0.310486449796937
ExonExpressionAdditive AT4G10890.tu5 6691045..6691152 score=0.203270606058625
ExonExpressionAdditive AT4G10890.tu8 6692083..6692116 score=0.145825700665976
ExonExpressionAdditive AT4G10890.tu9 6692345..6692381 score=-0.215905794792436
ExonExpressionAdditive AT4G10920.tu3 6698540..6698606 score=-0.450058122119132
ExonExpressionAdditive AT4G10925.tu2 6703672..6703819 score=0.252094134774329
ExonExpressionAdditive AT4G10925.tu6 6704509..6704550 score=0.22883719822214
ExonExpressionAdditive AT4G10930.tu1 6705169..6705375 score=0.516288940254992
ExonExpressionAdditive AT4G10930.tu3 6706770..6706806 score=0.53795818247325
ExonExpressionAdditive AT4G10930.tu5 6708136..6708171 score=-0.4303974039814
ExonExpressionAdditive AT4G10930.tu7 6708466..6708789 score=-0.219742902285316
ExonExpressionAdditive AT4G10940.tu2 6709179..6709213 score=-0.60530612196307
ExonExpressionAdditive AT4G10940.tu4 6709819..6709850 score=0.410736637937638
ExonExpressionAdditive AT4G10940.tu7 6710492..6710529 score=0.457668573013036
ExonExpressionAdditive AT4G10950.tu1 6711484..6711709 score=-0.0183793060280878
ExonExpressionAdditive AT4G10950.tu2 6711961..6712174 score=0.223095387511861
ExonExpressionAdditive AT4G10950.tu3 6712532..6712710 score=-0.240208509748991
ExonExpressionAdditive AT4G10950.tu4 6712898..6712935 score=-0.400688525975661
ExonExpressionAdditive AT4G10970.tu3 6719570..6719607 score=-0.542296598202006
ExonExpressionAdditive AT4G10970.tu6 6721244..6721318 score=0.220414367949534
ExonExpressionAdditive AT4G10970.tu7 6721501..6721537 score=0.460596821618537
ExonExpressionAdditive AT4G11000.tu2 6731515..6731553 score=0.766380612811056
ExonExpressionAdditive AT4G11010.tu2 6733000..6733066 score=0.0978110729816144
ExonExpressionAdditive AT4G11010.tu6 6733776..6733887 score=0.179504892056154
ExonExpressionAdditive AT4G11030.tu1 6738195..6738231 score=0.0124376114443338
ExonExpressionAdditive AT4G11030.tu11 6740368..6740408 score=-0.232202891443772
ExonExpressionAdditive AT4G11030.tu12 6740559..6740590 score=-0.513767616692181
ExonExpressionAdditive AT4G11030.tu13 6740692..6740731 score=0.286706207426947
ExonExpressionAdditive AT4G11030.tu15 6741054..6741230 score=-0.08529810837096
ExonExpressionAdditive AT4G11030.tu17 6741707..6741852 score=-0.617465032183065
ExonExpressionAdditive AT4G11030.tu18 6741973..6742041 score=-0.202706640829272
ExonExpressionAdditive AT4G11030.tu9 6739919..6740028 score=0.587715504739836
ExonExpressionAdditive AT4G11040.tu1 6745186..6745260 score=-0.185697474635603
ExonExpressionAdditive AT4G11040.tu3 6746207..6746342 score=0.189791515358062
ExonExpressionAdditive AT4G11040.tu4 6746562..6746632 score=1.30393178919861
ExonExpressionAdditive AT4G11050.tu1 6747492..6747744 score=-0.102303439979515
ExonExpressionAdditive AT4G11050.tu3 6748170..6748314 score=-0.320034794647569
ExonExpressionAdditive AT4G11050.tu4 6749245..6749454 score=0.401254816527824
ExonExpressionAdditive AT4G11050.tu5 6749657..6749728 score=-0.191790858257521
ExonExpressionAdditive AT4G11050.tu7 6750205..6750358 score=-0.345456975224925
ExonExpressionAdditive AT4G11050.tu8 6750543..6750616 score=-0.231874155633505
ExonExpressionAdditive AT4G11050.tu9 6751138..6751280 score=0.899753302316965
ExonExpressionAdditive AT4G11060.tu3 6755055..6755123 score=-0.150460402111839
ExonExpressionAdditive AT4G11060.tu4 6755479..6755625 score=-0.211949105331674
ExonExpressionAdditive AT4G11060.tu5 6755985..6756056 score=0.175204504739839
ExonExpressionAdditive AT4G11060.tu6 6756192..6756226 score=-0.402399295497901
ExonExpressionAdditive AT4G11080.tu7 6762202..6762341 score=1.26519615974218
ExonExpressionAdditive AT4G11090.tu2 6765571..6765789 score=-0.835745684802775
ExonExpressionAdditive AT4G11090.tu3 6766034..6766145 score=-0.298584648578465
ExonExpressionAdditive AT4G11100.tu1 6768611..6768644 score=0.0271428016791994
ExonExpressionAdditive AT4G11110.tu1 6771599..6771842 score=1.28159961224195
ExonExpressionAdditive AT4G11110.tu3 6773975..6774085 score=0.346489005569619
ExonExpressionAdditive AT4G11110.tu4 6774486..6775237 score=-0.270706527130897
ExonExpressionAdditive AT4G11110.tu5 6775371..6775482 score=-0.542488273210371
ExonExpressionAdditive AT4G11110.tu6 6775700..6775948 score=-0.766715766638224
ExonExpressionAdditive AT4G11110.tu7 6776091..6776127 score=-0.451086986440622
ExonExpressionAdditive AT4G11110.tu8 6776504..6777125 score=0.278444044321291
ExonExpressionAdditive AT4G11120.tu3 6778516..6778587 score=0.121130541139906
ExonExpressionAdditive AT4G11120.tu4 6778737..6778773 score=0.0761290755242878
ExonExpressionAdditive AT4G11120.tu5 6778957..6779005 score=0.986403918388402
ExonExpressionAdditive AT4G11120.tu6 6779256..6779327 score=0.0637507631145763
ExonExpressionAdditive AT4G11120.tu7 6779495..6779534 score=0.167084393050076
ExonExpressionAdditive AT4G11120.tu8 6779713..6779781 score=-0.472618528936404
ExonExpressionAdditive AT4G11120.tu9 6779967..6780119 score=-0.807917376869178
ExonExpressionAdditive AT4G11130.tu1 6780554..6781022 score=0.203883153950944
ExonExpressionAdditive AT4G11130.tu3 6783381..6783456 score=-0.670078765463608
ExonExpressionAdditive AT4G11130.tu4 6783593..6784341 score=0.144623958762605
ExonExpressionAdditive AT4G11150.tu3 6800801..6800907 score=-1.54255347147361
ExonExpressionAdditive AT4G11150.tu4 6801155..6801224 score=-0.242658724310804
ExonExpressionAdditive AT4G11150.tu5 6801459..6801500 score=0.606127885325462
ExonExpressionAdditive AT4G11150.tu6 6801678..6801871 score=-0.261072532971287
ExonExpressionAdditive AT4G11160.tu1 6803615..6803849 score=0.134945181689658
ExonExpressionAdditive AT4G11160.tu4 6804378..6804668 score=0.558741043672747
ExonExpressionAdditive AT4G11160.tu5 6804776..6805215 score=-0.0256476359784448
ExonExpressionAdditive AT4G11160.tu6 6805362..6805789 score=-0.511676071146852
ExonExpressionAdditive AT4G11160.tu7 6806014..6806050 score=-0.557711102456051
ExonExpressionAdditive AT4G11160.tu8 6806346..6806820 score=0.0739864935331222
ExonExpressionAdditive AT4G11170.tu1 6811147..6811549 score=-0.125868252300705
ExonExpressionAdditive AT4G11170.tu3 6814583..6814838 score=-0.304917797878409
ExonExpressionAdditive AT4G11175.tu1 6818071..6818208 score=-0.414369036843403
ExonExpressionAdditive AT4G11200.tu2 6828952..6828983 score=-0.211943250110809
ExonExpressionAdditive AT4G11200.tu3 6829353..6829426 score=-0.567859882391945
ExonExpressionAdditive AT4G11220.tu3 6838611..6838647 score=0.514876899506922
ExonExpressionAdditive AT4G11220.tu4 6838863..6838931 score=-0.5455314792819
ExonExpressionAdditive AT4G11220.tu5 6839367..6839613 score=0.315740748941002
ExonExpressionAdditive AT4G11230.tu1 6840580..6840832 score=-0.0999410129800255
ExonExpressionAdditive AT4G11230.tu10 6843087..6843453 score=-0.256150897387738
ExonExpressionAdditive AT4G11230.tu11 6844029..6844098 score=-0.188180952606976
ExonExpressionAdditive AT4G11230.tu13 6844740..6844817 score=-0.351106744256359
ExonExpressionAdditive AT4G11230.tu14 6844955..6845530 score=-0.312422167571107
ExonExpressionAdditive AT4G11230.tu3 6841166..6841203 score=0.966340282213078
ExonExpressionAdditive AT4G11230.tu4 6841388..6841565 score=-0.394568680357034
ExonExpressionAdditive AT4G11230.tu5 6841707..6841781 score=0.154717865075799
ExonExpressionAdditive AT4G11230.tu6 6841922..6842034 score=1.04305607454370
ExonExpressionAdditive AT4G11230.tu7 6842221..6842261 score=0.112127170428684
ExonExpressionAdditive AT4G11230.tu8 6842419..6842459 score=-0.412435529401316
ExonExpressionAdditive AT4G11230.tu9 6842609..6842947 score=0.36480513209764
ExonExpressionAdditive AT4G11240.tu3 6848731..6848767 score=-0.75878988437087
ExonExpressionAdditive AT4G11240.tu4 6849009..6849123 score=0.382107716533746
ExonExpressionAdditive AT4G11260.tu2 6851737..6851806 score=0.591182653205451
ExonExpressionAdditive AT4G11260.tu4 6852134..6852242 score=-0.713772399995598
ExonExpressionAdditive AT4G11260.tu6 6852529..6852575 score=0.464185476505308
ExonExpressionAdditive AT4G11260.tu8 6852938..6853011 score=-0.747063530374774
ExonExpressionAdditive AT4G11270.tu4 6857616..6858376 score=-0.185704348361085
ExonExpressionAdditive AT4G11270.tu5 6858586..6858693 score=0.790107350270392
ExonExpressionAdditive AT4G11270.tu6 6858873..6858907 score=0.482502376790664
ExonExpressionAdditive AT4G11270.tu7 6859049..6859238 score=-0.229057884410725
ExonExpressionAdditive AT4G11270.tu8 6859386..6859570 score=0.0701600163318279
ExonExpressionAdditive AT4G11280.tu1 6864081..6864313 score=-0.856571019580534
ExonExpressionAdditive AT4G11280.tu2 6864458..6864494 score=0.240679266918693
ExonExpressionAdditive AT4G11290.tu1 6869991..6870144 score=0.2347146776927
ExonExpressionAdditive AT4G11290.tu2 6870497..6870602 score=-1.33879401170071
ExonExpressionAdditive AT4G11290.tu3 6870713..6870857 score=1.04971377260947
ExonExpressionAdditive AT4G11310.tu3 6884875..6884950 score=0.818036444100228
ExonExpressionAdditive AT4G11330.tu2 6892572..6892648 score=1.03791360527932
ExonExpressionAdditive AT4G11330.tu3 6892757..6892792 score=-0.358242422380993
ExonExpressionAdditive AT4G11330.tu5 6893427..6893538 score=-0.99224417637671
ExonExpressionAdditive AT4G11340.tu1 6894262..6894399 score=-0.354983258339874
ExonExpressionAdditive AT4G11340.tu2 6894652..6894687 score=1.12502748710724
ExonExpressionAdditive AT4G11340.tu4 6897220..6897255 score=-0.267769188674465
ExonExpressionAdditive AT4G11340.tu5 6897470..6897543 score=-0.275437391191675
ExonExpressionAdditive AT4G11380.tu1 6920489..6920569 score=0.291743448687009
ExonExpressionAdditive AT4G11380.tu10 6923529..6923601 score=-0.111349034621998
ExonExpressionAdditive AT4G11380.tu11 6923780..6923815 score=-0.179774704277346
ExonExpressionAdditive AT4G11380.tu12 6924062..6924355 score=0.0338543052555602
ExonExpressionAdditive AT4G11380.tu13 6924494..6924567 score=-0.210294580236040
ExonExpressionAdditive AT4G11380.tu14 6924790..6924934 score=0.407208675781752
ExonExpressionAdditive AT4G11380.tu4 6921732..6921767 score=0.153727148591300
ExonExpressionAdditive AT4G11380.tu6 6922567..6922637 score=-0.616642423271164
ExonExpressionAdditive AT4G11380.tu8 6923030..6923100 score=-0.208872510424823
ExonExpressionAdditive AT4G11390.tu3 6929823..6929859 score=-0.613161522201998
ExonExpressionAdditive AT4G11390.tu4 6930271..6930344 score=0.397107351515126
ExonExpressionAdditive AT4G11410.tu1 6944981..6945204 score=-0.366425120051705
ExonExpressionAdditive AT4G11410.tu3 6945786..6945822 score=-0.193131727512033
ExonExpressionAdditive AT4G11410.tu5 6946159..6946195 score=-1.71469090281285
ExonExpressionAdditive AT4G11410.tu8 6947079..6947228 score=1.28753947350685
ExonExpressionAdditive AT4G11420.tu1 6947479..6948248 score=0.491268022810458
ExonExpressionAdditive AT4G11420.tu10 6950613..6950912 score=0.758937456537547
ExonExpressionAdditive AT4G11420.tu11 6951174..6951308 score=-0.441543709975237
ExonExpressionAdditive AT4G11420.tu12 6951422..6951848 score=-0.792262721004388
ExonExpressionAdditive AT4G11420.tu2 6948533..6948606 score=-0.26180007828794
ExonExpressionAdditive AT4G11420.tu3 6948820..6948858 score=0.000520146469254309
ExonExpressionAdditive AT4G11420.tu4 6949038..6949142 score=0.516270558506495
ExonExpressionAdditive AT4G11420.tu5 6949321..6949395 score=-0.165498004506416
ExonExpressionAdditive AT4G11420.tu6 6949577..6949761 score=-0.0169896640160044
ExonExpressionAdditive AT4G11420.tu7 6949915..6950032 score=-1.25804583867924
ExonExpressionAdditive AT4G11440.tu2 6957104..6957140 score=-0.523491401840852
ExonExpressionAdditive AT4G11440.tu4 6957607..6957643 score=-0.939143098735235
ExonExpressionAdditive AT4G11440.tu6 6958040..6958110 score=0.470567673770701
ExonExpressionAdditive AT4G11440.tu7 6958199..6958233 score=-0.538611477028453
ExonExpressionAdditive AT4G11450.tu1 6958682..6959368 score=0.382064241084382
ExonExpressionAdditive AT4G11450.tu3 6961799..6962013 score=-0.462192866167466
ExonExpressionAdditive AT4G11460.tu1 6965224..6965260 score=0.360504089831154
ExonExpressionAdditive AT4G11460.tu2 6965365..6965473 score=0.230091006119154
ExonExpressionAdditive AT4G11470.tu2 6968771..6968846 score=-0.41488494869239
ExonExpressionAdditive AT4G11470.tu3 6968964..6969000 score=0.409963673605917
ExonExpressionAdditive AT4G11470.tu6 6969880..6970100 score=0.693270487315512
ExonExpressionAdditive AT4G11480.tu2 6972383..6972455 score=-0.568887568846282
ExonExpressionAdditive AT4G11490.tu2 6979796..6979867 score=0.134860238975898
ExonExpressionAdditive AT4G11490.tu3 6980169..6980207 score=-0.187739773123591
ExonExpressionAdditive AT4G11490.tu4 6980357..6980533 score=-0.0136050972840144
ExonExpressionAdditive AT4G11490.tu5 6980669..6980811 score=0.0975462994602074
ExonExpressionAdditive AT4G11490.tu7 6981294..6981447 score=-0.458667001043703
ExonExpressionAdditive AT4G11530.tu4 6988254..6988330 score=-0.727154754904156
ExonExpressionAdditive AT4G11530.tu5 6988457..6988527 score=-0.241008243839187
ExonExpressionAdditive AT4G11530.tu8 6989263..6989550 score=0.865455160576102
ExonExpressionAdditive AT4G11560.tu1 6999914..7000257 score=0.112818608518855
ExonExpressionAdditive AT4G11560.tu2 7000509..7000544 score=0.145734015139096
ExonExpressionAdditive AT4G11560.tu5 7001338..7001410 score=0.209149698488114
ExonExpressionAdditive AT4G11560.tu8 7003119..7003444 score=-0.323050993227919
ExonExpressionAdditive AT4G11570.tu3 7004467..7004649 score=2.00018202235699
ExonExpressionAdditive AT4G11600.tu2 7010160..7010300 score=0.32185065521792
ExonExpressionAdditive AT4G11600.tu3 7010552..7010588 score=-1.13130647057865
ExonExpressionAdditive AT4G11600.tu4 7010727..7010758 score=-1.39536369509075
ExonExpressionAdditive AT4G11600.tu6 7011122..7011269 score=2.40341237305162
ExonExpressionAdditive AT4G11610.tu2 7015448..7015734 score=0.0507610711934514
ExonExpressionAdditive AT4G11610.tu3 7016072..7016417 score=-0.642583885165939
ExonExpressionAdditive AT4G11610.tu4 7016578..7016912 score=-0.128545590983051
ExonExpressionAdditive AT4G11610.tu5 7017376..7017990 score=0.207723679688682
ExonExpressionAdditive AT4G11640.tu1 7021806..7021878 score=-0.0560584155723442
ExonExpressionAdditive AT4G11640.tu3 7022249..7022437 score=0.176158985815952
ExonExpressionAdditive AT4G11655.tu2 7039328..7039398 score=0.279037403221101
ExonExpressionAdditive AT4G11670.tu12 7048404..7048514 score=0.638237056602675
ExonExpressionAdditive AT4G11670.tu15 7049449..7049590 score=-1.03912204813549
ExonExpressionAdditive AT4G11670.tu16 7050356..7050459 score=-0.0586170611943989
ExonExpressionAdditive AT4G11670.tu17 7050602..7050670 score=-1.04841759760152
ExonExpressionAdditive AT4G11670.tu18 7051106..7051214 score=0.412258760127956
ExonExpressionAdditive AT4G11670.tu19 7051425..7051528 score=-0.47564730690026
ExonExpressionAdditive AT4G11670.tu2 7044737..7044881 score=0.406767892486129
ExonExpressionAdditive AT4G11670.tu21 7051863..7052087 score=0.157319562942932
ExonExpressionAdditive AT4G11670.tu23 7052820..7053055 score=1.47863142848290
ExonExpressionAdditive AT4G11670.tu3 7045021..7045058 score=1.04211978165403
ExonExpressionAdditive AT4G11670.tu4 7045383..7045419 score=-0.111287702329108
ExonExpressionAdditive AT4G11670.tu5 7045558..7045590 score=0.227032883391212
ExonExpressionAdditive AT4G11670.tu7 7046218..7046255 score=-0.0604617306333348
ExonExpressionAdditive AT4G11670.tu9 7046682..7046786 score=-1.21468562716021
ExonExpressionAdditive AT4G11680.tu1 7053501..7053849 score=0.561188419051168
ExonExpressionAdditive AT4G11680.tu2 7054029..7054106 score=-0.308156592809013
ExonExpressionAdditive AT4G11680.tu3 7054289..7054368 score=-0.717631865900299
ExonExpressionAdditive AT4G11680.tu4 7054506..7054577 score=0.135292260778214
ExonExpressionAdditive AT4G11720.tu1 7063299..7063443 score=-0.478291811379713
ExonExpressionAdditive AT4G11720.tu10 7065202..7065237 score=0.175105721766261
ExonExpressionAdditive AT4G11720.tu11 7065375..7065448 score=0.0466209767656569
ExonExpressionAdditive AT4G11720.tu14 7065853..7065889 score=1.39224296846773
ExonExpressionAdditive AT4G11720.tu16 7066218..7066257 score=0.0308164411803430
ExonExpressionAdditive AT4G11720.tu2 7063599..7063635 score=0.272012961448582
ExonExpressionAdditive AT4G11720.tu3 7063817..7063852 score=0.0583888634202614
ExonExpressionAdditive AT4G11720.tu4 7064069..7064141 score=-0.0647002503857587
ExonExpressionAdditive AT4G11720.tu5 7064249..7064286 score=0.0550062937662141
ExonExpressionAdditive AT4G11720.tu6 7064390..7064427 score=-0.0565494130334793
ExonExpressionAdditive AT4G11720.tu7 7064571..7064643 score=0.105602884869417
ExonExpressionAdditive AT4G11720.tu8 7064747..7064919 score=-1.29885019075951
ExonExpressionAdditive AT4G11730.tu11 7070659..7070903 score=-0.144534351229704
ExonExpressionAdditive AT4G11730.tu3 7067898..7068042 score=-0.97821351229042
ExonExpressionAdditive AT4G11730.tu4 7068489..7069039 score=0.351631648774759
ExonExpressionAdditive AT4G11730.tu6 7069400..7069746 score=0.162755628359061
ExonExpressionAdditive AT4G11730.tu9 7070154..7070225 score=-0.0108908268551721
ExonExpressionAdditive AT4G11740.tu1 7071850..7071960 score=0.292027834558784
ExonExpressionAdditive AT4G11740.tu11 7075144..7075443 score=0.176633049926061
ExonExpressionAdditive AT4G11740.tu4 7073155..7073190 score=-0.553604510339988
ExonExpressionAdditive AT4G11740.tu5 7073332..7073405 score=0.285305787590237
ExonExpressionAdditive AT4G11740.tu6 7073586..7073734 score=-0.246821228477832
ExonExpressionAdditive AT4G11740.tu7 7073880..7074026 score=0.0227585500535913
ExonExpressionAdditive AT4G11740.tu8 7074179..7074254 score=0.362633273094884
ExonExpressionAdditive AT4G11740.tu9 7074649..7074686 score=-0.856448478516099
ExonExpressionAdditive AT4G11780.tu2 7087527..7087561 score=-0.788108791599548
ExonExpressionAdditive AT4G11780.tu3 7087821..7088158 score=0.228718837797826
ExonExpressionAdditive AT4G11790.tu1 7090384..7090460 score=-1.17226838133053
ExonExpressionAdditive AT4G11790.tu2 7091087..7091154 score=-0.373530832325931
ExonExpressionAdditive AT4G11790.tu6 7092484..7092561 score=-1.10513317725228
ExonExpressionAdditive AT4G11790.tu7 7092736..7092772 score=0.916426212184682
ExonExpressionAdditive AT4G11800.tu1 7093560..7093813 score=0.307308282855307
ExonExpressionAdditive AT4G11800.tu13 7097585..7097729 score=0.0923942410294428
ExonExpressionAdditive AT4G11800.tu15 7098235..7098341 score=-0.046516637785816
ExonExpressionAdditive AT4G11800.tu2 7094038..7094288 score=0.473923957455811
ExonExpressionAdditive AT4G11800.tu3 7094397..7094501 score=-0.328132129828948
ExonExpressionAdditive AT4G11800.tu4 7094798..7094978 score=0.0745447954410673
ExonExpressionAdditive AT4G11800.tu6 7095455..7095698 score=-0.198029509411853
ExonExpressionAdditive AT4G11800.tu7 7096100..7096171 score=-0.847752372828021
ExonExpressionAdditive AT4G11800.tu8 7096286..7096422 score=-0.164683268544343
ExonExpressionAdditive AT4G11800.tu9 7096609..7096789 score=-0.284150064771942
ExonExpressionAdditive AT4G11810.tu10 7108201..7108420 score=0.228421296043336
ExonExpressionAdditive AT4G11810.tu2 7105626..7105663 score=-0.210596353473843
ExonExpressionAdditive AT4G11810.tu3 7105835..7106051 score=0.0850500515655973
ExonExpressionAdditive AT4G11810.tu5 7106537..7106908 score=-0.640652094835105
ExonExpressionAdditive AT4G11810.tu6 7107091..7107315 score=-0.0962098474875913
ExonExpressionAdditive AT4G11810.tu7 7107465..7107577 score=-0.0716932628913203
ExonExpressionAdditive AT4G11810.tu8 7107700..7107856 score=0.457885843109653
ExonExpressionAdditive AT4G11810.tu9 7107987..7108063 score=0.129846297921297
ExonExpressionAdditive AT4G11820.tu1 7108941..7109275 score=0.202201380232333
ExonExpressionAdditive AT4G11820.tu10 7110985..7111054 score=-0.394540865974985
ExonExpressionAdditive AT4G11820.tu11 7111234..7111265 score=-0.062530220729576
ExonExpressionAdditive AT4G11820.tu12 7111862..7111934 score=-0.186498606543082
ExonExpressionAdditive AT4G11820.tu2 7109419..7109491 score=0.485583439260216
ExonExpressionAdditive AT4G11820.tu3 7109690..7109757 score=-0.150249718869026
ExonExpressionAdditive AT4G11820.tu5 7110046..7110081 score=-0.497523407792145
ExonExpressionAdditive AT4G11820.tu8 7110514..7110585 score=0.213283384726629
ExonExpressionAdditive AT4G11820.tu9 7110768..7110839 score=0.225281724548983
ExonExpressionAdditive AT4G11830.tu11 7118738..7119281 score=-1.28000652149515
ExonExpressionAdditive AT4G11830.tu14 7120959..7121140 score=-0.0533799942685203
ExonExpressionAdditive AT4G11830.tu2 7115840..7115914 score=1.60259298800700
ExonExpressionAdditive AT4G11830.tu8 7117769..7117805 score=0.0896775786351622
ExonExpressionAdditive AT4G11850.tu3 7130115..7130180 score=-0.784888932396051
ExonExpressionAdditive AT4G11860.tu1 7134119..7134282 score=0.570978950776425
ExonExpressionAdditive AT4G11860.tu10 7137352..7137388 score=-0.327039326595121
ExonExpressionAdditive AT4G11860.tu11 7137499..7137573 score=-0.835153206204509
ExonExpressionAdditive AT4G11860.tu12 7137719..7137757 score=-1.34388374463858
ExonExpressionAdditive AT4G11860.tu13 7138168..7138354 score=0.315706224528089
ExonExpressionAdditive AT4G11860.tu2 7134722..7134797 score=-0.611519257122926
ExonExpressionAdditive AT4G11860.tu3 7134947..7134980 score=0.184119988695507
ExonExpressionAdditive AT4G11860.tu4 7135118..7135154 score=0.0971001555569006
ExonExpressionAdditive AT4G11860.tu5 7135360..7135399 score=0.371108247061629
ExonExpressionAdditive AT4G11860.tu8 7135911..7136090 score=-0.222256641371225
ExonExpressionAdditive AT4G11880.tu1 7143097..7143165 score=-0.594227145478483
ExonExpressionAdditive AT4G11880.tu2 7143478..7143513 score=0.00313378900134929
ExonExpressionAdditive AT4G11890.tu6 7148681..7148792 score=-0.467049539816112
ExonExpressionAdditive AT4G11890.tu7 7148902..7149093 score=0.269632901380649
ExonExpressionAdditive AT4G11890.tu8 7149277..7149353 score=-0.836667790486811
ExonExpressionAdditive AT4G11910.tu3 7157085..7157119 score=0.353230958343019
ExonExpressionAdditive AT4G11920.tu1 7160448..7160636 score=0.600434136049659
ExonExpressionAdditive AT4G11920.tu3 7160958..7160991 score=-0.189344050176119
ExonExpressionAdditive AT4G11920.tu5 7161320..7161427 score=0.155070112572284
ExonExpressionAdditive AT4G11920.tu6 7161606..7161713 score=-1.80815150809490
ExonExpressionAdditive AT4G11920.tu7 7162147..7162219 score=0.177392970408144
ExonExpressionAdditive AT4G11920.tu8 7162365..7162432 score=-0.151587599704016
ExonExpressionAdditive AT4G11960.tu1 7175064..7175213 score=2.78396898716797
ExonExpressionAdditive AT4G11960.tu10 7176975..7177012 score=-1.07832490451229
ExonExpressionAdditive AT4G11960.tu2 7175327..7175363 score=-1.84430431620111
ExonExpressionAdditive AT4G11960.tu4 7175859..7175896 score=0.638783539851474
ExonExpressionAdditive AT4G11960.tu8 7176580..7176612 score=-0.845040568323623
ExonExpressionAdditive AT4G11970.tu11 7183368..7183592 score=0.607794037533057
ExonExpressionAdditive AT4G11970.tu4 7181758..7181923 score=-0.115057870844012
ExonExpressionAdditive AT4G11970.tu5 7182110..7182147 score=-0.343504322947750
ExonExpressionAdditive AT4G11980.tu2 7184255..7184333 score=-0.158068472690057
ExonExpressionAdditive AT4G11980.tu3 7184587..7184660 score=0.324751040880867
ExonExpressionAdditive AT4G11980.tu4 7184771..7184807 score=-0.0550432679353039
ExonExpressionAdditive AT4G11980.tu6 7185144..7185215 score=0.172870415480245
ExonExpressionAdditive AT4G11980.tu7 7185334..7185545 score=0.0812165405858134
ExonExpressionAdditive AT4G11990.tu14 7188355..7188390 score=-0.637135701763088
ExonExpressionAdditive AT4G11990.tu15 7188524..7188598 score=-0.356591767025133
ExonExpressionAdditive AT4G11990.tu17 7189031..7189131 score=-0.0103517435310021
ExonExpressionAdditive AT4G11990.tu18 7189500..7189758 score=0.109376084918805
ExonExpressionAdditive AT4G11990.tu7 7187217..7187249 score=0.0252623502727394
ExonExpressionAdditive AT4G11990.tu8 7187356..7187388 score=0.319925822191399
ExonExpressionAdditive AT4G11990.tu9 7187525..7187561 score=-0.370676058072397
ExonExpressionAdditive AT4G12000.tu2 7193853..7193962 score=-1.40337313443107
ExonExpressionAdditive AT4G12000.tu3 7194206..7194283 score=0.187675367162540
ExonExpressionAdditive AT4G12010.tu1 7197233..7197960 score=0.231224430416326
ExonExpressionAdditive AT4G12010.tu5 7200960..7201336 score=0.96851006892402
ExonExpressionAdditive AT4G12020.tu1 7201689..7201805 score=1.39967679513537
ExonExpressionAdditive AT4G12020.tu12 7208071..7208179 score=0.371146263481463
ExonExpressionAdditive AT4G12020.tu14 7208498..7208534 score=0.188540008482538
ExonExpressionAdditive AT4G12020.tu2 7202022..7202787 score=-0.247068514239796
ExonExpressionAdditive AT4G12020.tu4 7203758..7203904 score=-0.69997176345384
ExonExpressionAdditive AT4G12020.tu5 7204086..7204119 score=-0.623834040601695
ExonExpressionAdditive AT4G12020.tu6 7204369..7204702 score=-0.275038861842665
ExonExpressionAdditive AT4G12020.tu8 7206061..7206315 score=0.0828370837721668
ExonExpressionAdditive AT4G12020.tu9 7206431..7207525 score=0.228127704101787
ExonExpressionAdditive AT4G12030.tu1 7210910..7211087 score=0.379912448810251
ExonExpressionAdditive AT4G12030.tu2 7211196..7211229 score=-0.601529636141591
ExonExpressionAdditive AT4G12030.tu4 7211480..7211516 score=0.203921989731677
ExonExpressionAdditive AT4G12030.tu5 7211698..7212056 score=0.190344346552145
ExonExpressionAdditive AT4G12030.tu7 7212678..7212955 score=-0.594483603791782
ExonExpressionAdditive AT4G12060.tu2 7229016..7229091 score=-1.80384018391553
ExonExpressionAdditive AT4G12060.tu5 7229656..7229910 score=-1.52667070888657
ExonExpressionAdditive AT4G12070.tu2 7232889..7232993 score=0.0702666641331365
ExonExpressionAdditive AT4G12070.tu3 7233142..7233249 score=-0.555383231474228
ExonExpressionAdditive AT4G12070.tu4 7233395..7233505 score=-0.832085816053887
ExonExpressionAdditive AT4G12080.tu3 7240560..7240631 score=0.988590468792314
ExonExpressionAdditive AT4G12080.tu4 7240810..7240889 score=-0.625430938299602
ExonExpressionAdditive AT4G12080.tu5 7241037..7241437 score=0.0536313079362303
ExonExpressionAdditive AT4G12100.tu3 7247126..7247237 score=0.193828488721320
ExonExpressionAdditive AT4G12100.tu5 7247951..7248098 score=-0.426567590723296
ExonExpressionAdditive AT4G12110.tu2 7254782..7255037 score=0.306479046474328
ExonExpressionAdditive AT4G12110.tu3 7255554..7255667 score=-1.14004777517554
ExonExpressionAdditive AT4G12120.tu1 7256556..7256677 score=0.735790776296325
ExonExpressionAdditive AT4G12120.tu12 7258886..7258923 score=-0.722312685756709
ExonExpressionAdditive AT4G12120.tu13 7259031..7259177 score=-0.333989277622009
ExonExpressionAdditive AT4G12120.tu16 7259837..7259878 score=0.469268947494741
ExonExpressionAdditive AT4G12120.tu2 7256858..7256897 score=-0.128085846184856
ExonExpressionAdditive AT4G12120.tu20 7260518..7260549 score=-0.335016633044797
ExonExpressionAdditive AT4G12120.tu21 7260867..7261025 score=-0.719932906808135
ExonExpressionAdditive AT4G12120.tu3 7257039..7257075 score=0.0730089797414299
ExonExpressionAdditive AT4G12120.tu4 7257305..7257416 score=-0.827615148583875
ExonExpressionAdditive AT4G12120.tu6 7257739..7257815 score=0.657066447673489
ExonExpressionAdditive AT4G12120.tu7 7257974..7258010 score=-0.56253753553734
ExonExpressionAdditive AT4G12120.tu8 7258110..7258186 score=0.842702187237602
ExonExpressionAdditive AT4G12130.tu2 7264466..7264641 score=0.618833208410813
ExonExpressionAdditive AT4G12130.tu4 7264969..7265078 score=0.251054794136978
ExonExpressionAdditive AT4G12130.tu5 7265197..7265407 score=-0.577366637308851
ExonExpressionAdditive AT4G12130.tu6 7265525..7265661 score=-0.209702007050615
ExonExpressionAdditive AT4G12200.tu1 7280058..7280170 score=-0.924337396618632
ExonExpressionAdditive AT4G12230.tu1 7284517..7284664 score=-0.0760429540275908
ExonExpressionAdditive AT4G12230.tu2 7285420..7285456 score=-0.352624399690119
ExonExpressionAdditive AT4G12230.tu3 7285672..7285740 score=-0.488788469193506
ExonExpressionAdditive AT4G12230.tu4 7285887..7285993 score=-0.79343978377222
ExonExpressionAdditive AT4G12230.tu5 7286136..7286177 score=0.65809042040672
ExonExpressionAdditive AT4G12230.tu6 7286356..7286396 score=0.900444719143912
ExonExpressionAdditive AT4G12230.tu7 7286565..7286641 score=-0.682662891328985
ExonExpressionAdditive AT4G12270.tu2 7299409..7299443 score=-0.770853711244423
ExonExpressionAdditive AT4G12280.tu2 7301911..7301946 score=0.0309498352431076
ExonExpressionAdditive AT4G12290.tu2 7305902..7305936 score=-0.185022114252358
ExonExpressionAdditive AT4G12290.tu3 7306114..7306612 score=-0.094946892617891
ExonExpressionAdditive AT4G12290.tu4 7306746..7306972 score=0.829198568650169
ExonExpressionAdditive AT4G12340.tu2 7322379..7322416 score=-1.28501732464071
ExonExpressionAdditive AT4G12350.tu1 7324937..7325009 score=-0.677011844537554
ExonExpressionAdditive AT4G12400.tu2 7338708..7338961 score=0.352530232380675
ExonExpressionAdditive AT4G12400.tu4 7339066..7339139 score=0.158376233309463
ExonExpressionAdditive AT4G12400.tu5 7339281..7339536 score=0.471275833769454
ExonExpressionAdditive AT4G12400.tu6 7339681..7339862 score=-0.434885404232619
ExonExpressionAdditive AT4G12420.tu1 7349684..7350022 score=1.09837316301402
ExonExpressionAdditive AT4G12420.tu2 7350127..7350301 score=0.436864444763937
ExonExpressionAdditive AT4G12420.tu4 7350590..7350920 score=1.2193552222057
ExonExpressionAdditive AT4G12420.tu5 7351126..7351353 score=-1.50711239093385
ExonExpressionAdditive AT4G12420.tu6 7351475..7351580 score=-0.774267970198689
ExonExpressionAdditive AT4G12420.tu7 7351690..7351943 score=0.0666012471514686
ExonExpressionAdditive AT4G12420.tu8 7352080..7352148 score=-0.826058223953658
ExonExpressionAdditive AT4G12420.tu9 7352833..7353022 score=-0.93792737152442
ExonExpressionAdditive AT4G12430.tu1 7365272..7365352 score=0.755747257435611
ExonExpressionAdditive AT4G12430.tu12 7368541..7368574 score=1.56739594460019
ExonExpressionAdditive AT4G12430.tu2 7365662..7365694 score=0.340213755623101
ExonExpressionAdditive AT4G12430.tu4 7365990..7366026 score=-0.295624827476259
ExonExpressionAdditive AT4G12430.tu5 7366138..7366174 score=-0.433270380094379
ExonExpressionAdditive AT4G12440.tu2 7376567..7376633 score=0.853244083702888
ExonExpressionAdditive AT4G12440.tu3 7378342..7378379 score=0.237313020702112
ExonExpressionAdditive AT4G12440.tu7 7380057..7380091 score=0.712431140329604
ExonExpressionAdditive AT4G12460.tu1 7391284..7391679 score=-0.984634605765993
ExonExpressionAdditive AT4G12460.tu10 7395895..7396437 score=0.459792029003618
ExonExpressionAdditive AT4G12460.tu2 7392744..7393024 score=0.162000300350180
ExonExpressionAdditive AT4G12460.tu3 7393487..7393523 score=0.160306706350518
ExonExpressionAdditive AT4G12460.tu4 7393846..7394135 score=0.157893776803486
ExonExpressionAdditive AT4G12460.tu5 7394392..7394500 score=-0.312000898627627
ExonExpressionAdditive AT4G12460.tu6 7394841..7394990 score=-0.539558979620752
ExonExpressionAdditive AT4G12460.tu7 7395160..7395231 score=0.853009451971379
ExonExpressionAdditive AT4G12460.tu8 7395371..7395509 score=0.870546724123196
ExonExpressionAdditive AT4G12460.tu9 7395684..7395720 score=0.415326297759576
ExonExpressionAdditive AT4G12540.tu4 7431373..7431446 score=-0.451777679483201
ExonExpressionAdditive AT4G12560.tu4 7443566..7443636 score=-0.787488184811205
ExonExpressionAdditive AT4G12570.tu2 7447875..7448431 score=0.113358630084131
ExonExpressionAdditive AT4G12570.tu3 7448639..7449035 score=-0.131363005912114
ExonExpressionAdditive AT4G12590.tu4 7451857..7451896 score=-1.24456122348475
ExonExpressionAdditive AT4G12590.tu6 7452250..7452355 score=-0.839043536891306
ExonExpressionAdditive AT4G12590.tu7 7452648..7452683 score=0.548430549937608
ExonExpressionAdditive AT4G12590.tu8 7452827..7452904 score=-0.548561732993122
ExonExpressionAdditive AT4G12610.tu1 7454983..7455057 score=0.614690605933687
ExonExpressionAdditive AT4G12610.tu2 7455216..7455326 score=-0.563410378380032
ExonExpressionAdditive AT4G12610.tu3 7455512..7455547 score=0.232888378900398
ExonExpressionAdditive AT4G12610.tu4 7455698..7456024 score=-0.347683404763567
ExonExpressionAdditive AT4G12610.tu5 7456195..7456269 score=0.0345984217438171
ExonExpressionAdditive AT4G12610.tu6 7456524..7456562 score=1.65929131021058
ExonExpressionAdditive AT4G12610.tu7 7456849..7456899 score=0.544626417471493
ExonExpressionAdditive AT4G12610.tu8 7457047..7457215 score=-0.689529921880752
ExonExpressionAdditive AT4G12610.tu9 7457363..7457656 score=-0.216049235962682
ExonExpressionAdditive AT4G12640.tu1 7462599..7462669 score=0.286450320668241
ExonExpressionAdditive AT4G12640.tu2 7462781..7463027 score=0.425668515087005
ExonExpressionAdditive AT4G12670.tu2 7473869..7473905 score=0.106636371354911
ExonExpressionAdditive AT4G12670.tu3 7474323..7474478 score=-0.954791576568688
ExonExpressionAdditive AT4G12680.tu2 7475494..7475566 score=0.139470023536366
ExonExpressionAdditive AT4G12680.tu3 7475711..7475966 score=-0.250935211030893
ExonExpressionAdditive AT4G12680.tu4 7476114..7476368 score=-0.629533243593741
ExonExpressionAdditive AT4G12680.tu6 7477000..7477072 score=0.661326451581339
ExonExpressionAdditive AT4G12680.tu7 7477248..7477404 score=-0.0961573727204296
ExonExpressionAdditive AT4G12680.tu8 7477549..7477752 score=0.426846048039194
ExonExpressionAdditive AT4G12680.tu9 7477973..7478244 score=0.522656673605745
ExonExpressionAdditive AT4G12720.tu10 7488356..7488387 score=-0.160207466574656
ExonExpressionAdditive AT4G12720.tu2 7487352..7487420 score=0.880253775492557
ExonExpressionAdditive AT4G12720.tu7 7487743..7487815 score=0.0586182825355742
ExonExpressionAdditive AT4G12720.tu9 7488164..7488202 score=-0.0176256413631652
ExonExpressionAdditive AT4G12740.tu1 7494607..7494941 score=-0.545656452063622
ExonExpressionAdditive AT4G12740.tu3 7495690..7495725 score=1.20124306045945
ExonExpressionAdditive AT4G12740.tu4 7495900..7495975 score=-0.417029511343254
ExonExpressionAdditive AT4G12740.tu8 7497013..7497544 score=-0.235315440102666
ExonExpressionAdditive AT4G12750.tu1 7497852..7497996 score=-0.272439271045996
ExonExpressionAdditive AT4G12750.tu10 7501561..7501666 score=-0.079969156247869
ExonExpressionAdditive AT4G12750.tu11 7502069..7502101 score=0.570840888519268
ExonExpressionAdditive AT4G12750.tu12 7502254..7502389 score=-0.29203425439837
ExonExpressionAdditive AT4G12750.tu14 7502681..7502866 score=-0.517486785821487
ExonExpressionAdditive AT4G12750.tu16 7503325..7503628 score=-0.0392634401117464
ExonExpressionAdditive AT4G12750.tu2 7498256..7498400 score=0.346715015602359
ExonExpressionAdditive AT4G12750.tu3 7498576..7498612 score=-0.445840854781783
ExonExpressionAdditive AT4G12750.tu4 7498797..7499342 score=0.735232065030941
ExonExpressionAdditive AT4G12750.tu5 7499516..7499858 score=-0.122730195025059
ExonExpressionAdditive AT4G12750.tu6 7500192..7500591 score=-0.282071886201676
ExonExpressionAdditive AT4G12750.tu7 7500799..7500873 score=-0.877003271799016
ExonExpressionAdditive AT4G12750.tu8 7501011..7501048 score=0.530203513217855
ExonExpressionAdditive AT4G12750.tu9 7501228..7501298 score=-0.371513277474328
ExonExpressionAdditive AT4G12760.tu1 7504896..7504938 score=0.868909639712157
ExonExpressionAdditive AT4G12760.tu4 7505769..7505804 score=0.625894863459822
ExonExpressionAdditive AT4G12760.tu5 7505956..7506063 score=-0.522721385716727
ExonExpressionAdditive AT4G12770.tu1 7506472..7506753 score=0.628602430348623
ExonExpressionAdditive AT4G12770.tu2 7507065..7507101 score=-0.0456932552391298
ExonExpressionAdditive AT4G12770.tu3 7507236..7507300 score=-0.907088652927753
ExonExpressionAdditive AT4G12770.tu8 7511179..7511333 score=0.0175396399953452
ExonExpressionAdditive AT4G12780.tu1 7514958..7515064 score=-0.383115873321925
ExonExpressionAdditive AT4G12780.tu2 7515386..7515417 score=-0.432524330358776
ExonExpressionAdditive AT4G12780.tu5 7516100..7516149 score=1.09811393721915
ExonExpressionAdditive AT4G12790.tu1 7517085..7517299 score=-0.165619274878633
ExonExpressionAdditive AT4G12790.tu3 7517632..7517669 score=0.199884004254712
ExonExpressionAdditive AT4G12790.tu4 7517800..7517872 score=0.405739123233419
ExonExpressionAdditive AT4G12790.tu6 7518265..7518301 score=-0.434158368122296
ExonExpressionAdditive AT4G12790.tu7 7518480..7518513 score=-0.501247687177358
ExonExpressionAdditive AT4G12790.tu8 7518697..7518732 score=-0.163890197771049
ExonExpressionAdditive AT4G12800.tu1 7521482..7521576 score=0.415634468634999
ExonExpressionAdditive AT4G12830.tu1 7531145..7531298 score=0.90299799894917
ExonExpressionAdditive AT4G12830.tu10 7532615..7532647 score=-1.35242974133547
ExonExpressionAdditive AT4G12830.tu11 7532788..7532823 score=0.185459294005667
ExonExpressionAdditive AT4G12830.tu12 7533000..7533071 score=0.440171047610143
ExonExpressionAdditive AT4G12830.tu4 7531661..7531738 score=0.658542026272173
ExonExpressionAdditive AT4G12830.tu6 7532000..7532036 score=-0.243818339973273
ExonExpressionAdditive AT4G12840.tu1 7533631..7533665 score=0.287182084249627
ExonExpressionAdditive AT4G12840.tu11 7535353..7535425 score=0.434894658896578
ExonExpressionAdditive AT4G12840.tu12 7535533..7535573 score=-0.166950810377138
ExonExpressionAdditive AT4G12840.tu13 7535685..7535794 score=-0.52631176969222
ExonExpressionAdditive AT4G12840.tu2 7533849..7533884 score=-0.232894385742153
ExonExpressionAdditive AT4G12840.tu6 7534468..7534501 score=0.0904758417934561
ExonExpressionAdditive AT4G12840.tu8 7534812..7534884 score=-0.0111171919474662
ExonExpressionAdditive AT4G12840.tu9 7535014..7535089 score=-0.533903614379144
ExonExpressionAdditive AT4G12910.tu1 7550439..7550627 score=0.949718392050197
ExonExpressionAdditive AT4G12910.tu11 7552411..7552482 score=-0.128718127223177
ExonExpressionAdditive AT4G12910.tu12 7552632..7552742 score=0.221270209606586
ExonExpressionAdditive AT4G12910.tu13 7552963..7553313 score=0.179808675163688
ExonExpressionAdditive AT4G12910.tu3 7550882..7550962 score=-0.182901516311141
ExonExpressionAdditive AT4G12910.tu4 7551142..7551175 score=-0.550279970604403
ExonExpressionAdditive AT4G12910.tu6 7551440..7551613 score=-0.260681427608033
ExonExpressionAdditive AT4G12910.tu7 7551749..7551790 score=0.328876288383821
ExonExpressionAdditive AT4G12910.tu8 7551934..7551966 score=-0.628469383117033
ExonExpressionAdditive AT4G12960.tu1 7583280..7583387 score=-0.672875059745314
ExonExpressionAdditive AT4G12960.tu3 7583827..7583900 score=0.248990763603081
ExonExpressionAdditive AT4G12980.tu2 7590085..7590307 score=-0.00415622228118644
ExonExpressionAdditive AT4G13010.tu1 7600599..7600710 score=-0.585515691768098
ExonExpressionAdditive AT4G13010.tu2 7601497..7601565 score=1.75781605610039
ExonExpressionAdditive AT4G13020.tu16 7606056..7606087 score=-0.485524685636113
ExonExpressionAdditive AT4G13020.tu19 7606523..7606560 score=0.513488057227123
ExonExpressionAdditive AT4G13020.tu3 7603827..7603862 score=-2.25122902722002
ExonExpressionAdditive AT4G13020.tu7 7604349..7604384 score=-0.0906237645198147
ExonExpressionAdditive AT4G13030.tu10 7608736..7608807 score=-0.711530034469036
ExonExpressionAdditive AT4G13030.tu11 7608962..7608999 score=0.56210376905452
ExonExpressionAdditive AT4G13030.tu12 7609443..7609476 score=-0.799527600718149
ExonExpressionAdditive AT4G13030.tu6 7607728..7607802 score=1.10345055330007
ExonExpressionAdditive AT4G13030.tu7 7607976..7608087 score=0.64549534388589
ExonExpressionAdditive AT4G13030.tu8 7608193..7608260 score=0.364823628814267
ExonExpressionAdditive AT4G13030.tu9 7608480..7608592 score=-0.449429995866438
ExonExpressionAdditive AT4G13040.tu3 7614262..7614302 score=0.838441999622374
ExonExpressionAdditive AT4G13040.tu8 7615227..7615298 score=0.136941046429653
ExonExpressionAdditive AT4G13050.tu2 7618199..7618272 score=-0.445611994344650
ExonExpressionAdditive AT4G13050.tu5 7618842..7618946 score=-0.658815805757175
ExonExpressionAdditive AT4G13070.tu3 7622536..7622790 score=0.821128420767445
ExonExpressionAdditive AT4G13070.tu4 7623045..7623338 score=0.00853918941854259
ExonExpressionAdditive AT4G13080.tu2 7627532..7627635 score=-0.290506766052321
ExonExpressionAdditive AT4G13080.tu3 7627988..7628023 score=-0.00632867832130426
ExonExpressionAdditive AT4G13080.tu4 7628227..7628302 score=0.461376696853311
ExonExpressionAdditive AT4G13090.tu2 7632046..7632164 score=-1.1520946352043
ExonExpressionAdditive AT4G13090.tu4 7632722..7632755 score=-0.470139385915241
ExonExpressionAdditive AT4G13100.tu4 7637672..7637708 score=-0.393509288477801
ExonExpressionAdditive AT4G13170.tu3 7655589..7655665 score=-0.269736184838255
ExonExpressionAdditive AT4G13190.tu4 7660748..7660892 score=-0.606342722172771
ExonExpressionAdditive AT4G13200.tu3 7668981..7669059 score=-0.7986999069154
ExonExpressionAdditive AT4G13210.tu6 7672918..7673099 score=0.212866940638266
ExonExpressionAdditive AT4G13220.tu1 7674367..7674477 score=-0.842520035606546
ExonExpressionAdditive AT4G13220.tu2 7674714..7674750 score=1.21515548237292
ExonExpressionAdditive AT4G13230.tu3 7676554..7676626 score=-0.393526267104123
ExonExpressionAdditive AT4G13240.tu1 7680153..7680327 score=-0.426802119297031
ExonExpressionAdditive AT4G13240.tu2 7680471..7680548 score=-0.130859261605900
ExonExpressionAdditive AT4G13240.tu4 7680919..7680956 score=0.556016713519317
ExonExpressionAdditive AT4G13240.tu5 7681110..7681289 score=0.513690355241662
ExonExpressionAdditive AT4G13240.tu6 7681548..7681723 score=-0.0617191616748635
ExonExpressionAdditive AT4G13250.tu1 7684292..7684588 score=0.230955725433517
ExonExpressionAdditive AT4G13250.tu10 7686603..7686824 score=-0.443805333907264
ExonExpressionAdditive AT4G13250.tu2 7684731..7684873 score=0.442466300265029
ExonExpressionAdditive AT4G13250.tu3 7684985..7685068 score=0.0147840724700475
ExonExpressionAdditive AT4G13250.tu4 7685172..7685242 score=-0.187263479891146
ExonExpressionAdditive AT4G13250.tu6 7685559..7685663 score=0.831031140066919
ExonExpressionAdditive AT4G13250.tu8 7686016..7686120 score=0.0105824346939645
ExonExpressionAdditive AT4G13250.tu9 7686231..7686265 score=-1.26488381104906
ExonExpressionAdditive AT4G13260.tu2 7722167..7722204 score=0.532525154955102
ExonExpressionAdditive AT4G13260.tu3 7722432..7722612 score=-0.535863288321015
ExonExpressionAdditive AT4G13270.tu3 7732905..7733050 score=0.0178723384242002
ExonExpressionAdditive AT4G13290.tu3 7741977..7742055 score=0.213985696212889
ExonExpressionAdditive AT4G13310.tu2 7751397..7751463 score=0.256524123692674
ExonExpressionAdditive AT4G13310.tu3 7751682..7751748 score=0.673898678255976
ExonExpressionAdditive AT4G13330.tu3 7755354..7755429 score=0.275854226986355
ExonExpressionAdditive AT4G13330.tu4 7755645..7755825 score=-0.307087529135421
ExonExpressionAdditive AT4G13345.tu16 7769397..7769620 score=-0.332394089874811
ExonExpressionAdditive AT4G13345.tu5 7767760..7767831 score=0.0466998660505313
ExonExpressionAdditive AT4G13345.tu7 7768091..7768131 score=-0.324719009886738
ExonExpressionAdditive AT4G13350.tu1 7769803..7770273 score=0.0737422215747591
ExonExpressionAdditive AT4G13350.tu11 7773066..7773101 score=-0.416868483192082
ExonExpressionAdditive AT4G13350.tu14 7773586..7773627 score=0.0785429255709506
ExonExpressionAdditive AT4G13350.tu15 7773663..7773768 score=-0.641901762985004
ExonExpressionAdditive AT4G13350.tu5 7771216..7771283 score=-0.884984584137041
ExonExpressionAdditive AT4G13350.tu6 7771420..7771525 score=0.466251814384785
ExonExpressionAdditive AT4G13350.tu7 7771663..7771988 score=-0.286707177943009
ExonExpressionAdditive AT4G13350.tu8 7772207..7772639 score=0.722292445857054
ExonExpressionAdditive AT4G13350.tu9 7772746..7772777 score=-0.606606627834025
ExonExpressionAdditive AT4G13360.tu10 7777607..7777720 score=0.383717350202228
ExonExpressionAdditive AT4G13360.tu7 7776894..7776997 score=-0.430781085152763
ExonExpressionAdditive AT4G13360.tu8 7777183..7777291 score=0.345278693355957
ExonExpressionAdditive AT4G13360.tu9 7777401..7777438 score=-0.635583969205228
ExonExpressionAdditive AT4G13370.tu1 7777870..7778207 score=0.091235978828374
ExonExpressionAdditive AT4G13370.tu2 7778347..7778603 score=0.0473432257366279
ExonExpressionAdditive AT4G13370.tu4 7778898..7779079 score=0.167241831252545
ExonExpressionAdditive AT4G13400.tu13 7790945..7790981 score=1.10797433520917
ExonExpressionAdditive AT4G13400.tu14 7791092..7791238 score=0.600825373210609
ExonExpressionAdditive AT4G13400.tu2 7788070..7788105 score=0.225160407607533
ExonExpressionAdditive AT4G13400.tu3 7788248..7788319 score=0.7551427402436
ExonExpressionAdditive AT4G13400.tu4 7788500..7788576 score=-1.17786524507110
ExonExpressionAdditive AT4G13400.tu6 7788976..7789010 score=0.364826709878996
ExonExpressionAdditive AT4G13410.tu1 7792235..7792305 score=-1.20075176115584
ExonExpressionAdditive AT4G13410.tu2 7792775..7792875 score=0.182201218071770
ExonExpressionAdditive AT4G13410.tu3 7793030..7793047 score=0.176486630764046
ExonExpressionAdditive AT4G13410.tu4 7793578..7793642 score=-0.412677295802363
ExonExpressionAdditive AT4G13410.tu7 7794520..7794662 score=-0.243685055169612
ExonExpressionAdditive AT4G13410.tu9 7795436..7795576 score=0.378060262458179
ExonExpressionAdditive AT4G13420.tu2 7798397..7798471 score=-0.0504773792195220
ExonExpressionAdditive AT4G13420.tu4 7798766..7798976 score=0.254953495722243
ExonExpressionAdditive AT4G13420.tu6 7799531..7799712 score=-0.464003650028931
ExonExpressionAdditive AT4G13420.tu7 7801226..7801405 score=0.834922970942142
ExonExpressionAdditive AT4G13420.tu9 7802101..7802170 score=0.659214308302593
ExonExpressionAdditive AT4G13430.tu11 7806778..7806814 score=-0.144001426256373
ExonExpressionAdditive AT4G13430.tu13 7807328..7807364 score=-0.784448242935886
ExonExpressionAdditive AT4G13430.tu14 7807550..7807587 score=-0.6108933029718
ExonExpressionAdditive AT4G13430.tu2 7804464..7804566 score=-0.116066978339738
ExonExpressionAdditive AT4G13430.tu4 7805106..7805183 score=-0.768521302191655
ExonExpressionAdditive AT4G13430.tu7 7805816..7805852 score=1.93301323603281
ExonExpressionAdditive AT4G13430.tu8 7806032..7806063 score=0.263374860731075
ExonExpressionAdditive AT4G13460.tu1 7824034..7824295 score=-0.0350262762879401
ExonExpressionAdditive AT4G13470.tu1 7827982..7828229 score=1.12522569601058
ExonExpressionAdditive AT4G13490.tu3 7840191..7840263 score=-0.148339815962991
ExonExpressionAdditive AT4G13550.tu1 7871070..7871294 score=0.515589807516113
ExonExpressionAdditive AT4G13550.tu10 7875241..7875280 score=0.0761938588283957
ExonExpressionAdditive AT4G13550.tu11 7875665..7875696 score=0.325515718137312
ExonExpressionAdditive AT4G13550.tu12 7875841..7875878 score=-0.261369848284566
ExonExpressionAdditive AT4G13550.tu13 7876138..7876174 score=-0.896573630372089
ExonExpressionAdditive AT4G13550.tu14 7876615..7876837 score=-0.191677536215056
ExonExpressionAdditive AT4G13550.tu2 7871589..7871625 score=-0.384917884741027
ExonExpressionAdditive AT4G13550.tu3 7872178..7872212 score=-0.798135814492512
ExonExpressionAdditive AT4G13550.tu4 7872611..7872648 score=0.296603711946482
ExonExpressionAdditive AT4G13550.tu5 7872798..7872831 score=0.508386514794058
ExonExpressionAdditive AT4G13550.tu6 7872978..7873050 score=0.596239548427627
ExonExpressionAdditive AT4G13550.tu7 7873374..7873412 score=1.89694315807496
ExonExpressionAdditive AT4G13590.tu1 7901322..7901392 score=-0.355366155979401
ExonExpressionAdditive AT4G13590.tu2 7901539..7901573 score=-0.0829972837338854
ExonExpressionAdditive AT4G13590.tu4 7901842..7901952 score=-0.145077426570950
ExonExpressionAdditive AT4G13590.tu5 7902213..7902245 score=-0.932115930615896
ExonExpressionAdditive AT4G13590.tu7 7902561..7902669 score=0.0466979714466655
ExonExpressionAdditive AT4G13590.tu8 7903363..7903466 score=0.115475001376743
ExonExpressionAdditive AT4G13590.tu9 7903706..7903815 score=0.598163554474457
ExonExpressionAdditive AT4G13610.tu1 7915014..7915156 score=-0.197103695847648
ExonExpressionAdditive AT4G13610.tu10 7920122..7920231 score=0.438918399081538
ExonExpressionAdditive AT4G13610.tu11 7920525..7920603 score=0.356025648725150
ExonExpressionAdditive AT4G13610.tu12 7920788..7920866 score=0.488699669493062
ExonExpressionAdditive AT4G13610.tu2 7915576..7916208 score=0.250908463620332
ExonExpressionAdditive AT4G13610.tu5 7918896..7918935 score=0.0416517195154836
ExonExpressionAdditive AT4G13610.tu8 7919512..7919654 score=0.691770436189935
ExonExpressionAdditive AT4G13610.tu9 7919814..7919948 score=-0.357260449681603
ExonExpressionAdditive AT4G13630.tu1 7933917..7934085 score=-0.414099280045118
ExonExpressionAdditive AT4G13630.tu4 7936328..7936439 score=-1.42275068539973
ExonExpressionAdditive AT4G13640.tu4 7937487..7937522 score=0.476015462776193
ExonExpressionAdditive AT4G13650.tu2 7942832..7942867 score=0.685610067709633
ExonExpressionAdditive AT4G13660.tu2 7947236..7947376 score=0.440673812484664
ExonExpressionAdditive AT4G13660.tu3 7947656..7947690 score=-0.353413760834043
ExonExpressionAdditive AT4G13660.tu4 7948107..7948179 score=-1.87567411164676
ExonExpressionAdditive AT4G13670.tu2 7949437..7949469 score=-1.31777716893162
ExonExpressionAdditive AT4G13670.tu3 7949609..7949681 score=-0.735273971137666
ExonExpressionAdditive AT4G13670.tu4 7950173..7950299 score=0.139343017826259
ExonExpressionAdditive AT4G13670.tu6 7950734..7950830 score=0.446719204450597
ExonExpressionAdditive AT4G13690.tu1 7953694..7953767 score=0.0423258675394912
ExonExpressionAdditive AT4G13690.tu2 7953879..7953986 score=1.03572296794473
ExonExpressionAdditive AT4G13700.tu1 7957176..7957211 score=0.149023782602269
ExonExpressionAdditive AT4G13700.tu2 7957392..7957535 score=0.312206883081780
ExonExpressionAdditive AT4G13700.tu3 7957683..7957823 score=0.794498063027665
ExonExpressionAdditive AT4G13700.tu4 7957971..7958253 score=-0.106709597275009
ExonExpressionAdditive AT4G13700.tu5 7958403..7958517 score=-0.651403703113606
ExonExpressionAdditive AT4G13700.tu6 7958689..7958867 score=-0.42156752546092
ExonExpressionAdditive AT4G13710.tu6 7965359..7965395 score=1.11412390932664
ExonExpressionAdditive AT4G13710.tu7 7965568..7965673 score=0.406406642621144
ExonExpressionAdditive AT4G13720.tu3 7967605..7967639 score=0.247309217358306
ExonExpressionAdditive AT4G13720.tu7 7968609..7968645 score=-0.266264240732652
ExonExpressionAdditive AT4G13720.tu8 7968794..7968898 score=0.137644106398523
ExonExpressionAdditive AT4G13730.tu1 7970367..7970553 score=0.265731115618893
ExonExpressionAdditive AT4G13730.tu2 7970704..7970742 score=0.266678914257124
ExonExpressionAdditive AT4G13730.tu4 7971871..7971973 score=-0.432243007316501
ExonExpressionAdditive AT4G13730.tu5 7972578..7972614 score=-0.152470715039426
ExonExpressionAdditive AT4G13730.tu6 7972794..7972862 score=-0.0256390257751719
ExonExpressionAdditive AT4G13730.tu7 7973106..7973143 score=-0.309264996283391
ExonExpressionAdditive AT4G13730.tu8 7973504..7973570 score=0.491503863392342
ExonExpressionAdditive AT4G13740.tu3 7976651..7977056 score=-0.337367384862700
ExonExpressionAdditive AT4G13740.tu4 7977250..7977324 score=0.439030898347977
ExonExpressionAdditive AT4G13750.tu1 7978955..7979091 score=-0.341452613939871
ExonExpressionAdditive AT4G13750.tu3 7981480..7981588 score=0.224909311204427
ExonExpressionAdditive AT4G13750.tu5 7984400..7984479 score=-0.205290902566031
ExonExpressionAdditive AT4G13750.tu6 7985024..7985342 score=0.147445433567652
ExonExpressionAdditive AT4G13750.tu7 7985491..7985748 score=0.0861686639904979
ExonExpressionAdditive AT4G13750.tu8 7986132..7986277 score=0.222727021584267
ExonExpressionAdditive AT4G13750.tu9 7986536..7987524 score=-0.0947081887267282
ExonExpressionAdditive AT4G13780.tu1 7993167..7993563 score=0.231755671327611
ExonExpressionAdditive AT4G13780.tu12 7996284..7996320 score=-0.416934672240822
ExonExpressionAdditive AT4G13780.tu13 7996426..7996611 score=0.97452129227309
ExonExpressionAdditive AT4G13780.tu14 7997117..7997224 score=-0.0224230251681394
ExonExpressionAdditive AT4G13780.tu15 7997440..7997549 score=-0.966651055758862
ExonExpressionAdditive AT4G13780.tu16 7997839..7997948 score=-0.686760415525448
ExonExpressionAdditive AT4G13780.tu17 7998384..7998423 score=-0.157571196640096
ExonExpressionAdditive AT4G13780.tu3 7993914..7994085 score=0.768827372172091
ExonExpressionAdditive AT4G13780.tu4 7994225..7994298 score=-0.366851480969674
ExonExpressionAdditive AT4G13780.tu5 7994450..7994487 score=0.910205004958224
ExonExpressionAdditive AT4G13780.tu7 7994859..7994895 score=0.483770917109134
ExonExpressionAdditive AT4G13780.tu8 7995030..7995105 score=0.536018851401638
ExonExpressionAdditive AT4G13780.tu9 7995508..7995543 score=-0.733339190009393
ExonExpressionAdditive AT4G13800.tu3 8002630..8002708 score=0.231210113341676
ExonExpressionAdditive AT4G13800.tu4 8002817..8002922 score=-0.190318957889945
ExonExpressionAdditive AT4G13800.tu5 8003031..8003069 score=-0.365828857088437
ExonExpressionAdditive AT4G13800.tu8 8003801..8004060 score=-0.87657421636856
ExonExpressionAdditive AT4G13890.tu2 8032480..8032511 score=-0.136904400136344
ExonExpressionAdditive AT4G13930.tu1 8047690..8048189 score=0.893652399701528
ExonExpressionAdditive AT4G13930.tu2 8048388..8048424 score=-0.895613770984678
ExonExpressionAdditive AT4G13930.tu3 8048569..8048870 score=-0.212077787613391
ExonExpressionAdditive AT4G13940.tu10 8056756..8057041 score=1.93858788508931
ExonExpressionAdditive AT4G13940.tu3 8054864..8055074 score=-0.627809742541887
ExonExpressionAdditive AT4G13940.tu6 8055286..8055321 score=0.568181813311123
ExonExpressionAdditive AT4G13940.tu7 8055432..8055504 score=-1.30540740569384
ExonExpressionAdditive AT4G13940.tu8 8055924..8056073 score=0.00583256671488781
ExonExpressionAdditive AT4G13960.tu1 8060776..8060888 score=-0.682969998716056
ExonExpressionAdditive AT4G13970.tu2 8071844..8072031 score=-0.447112988226792
ExonExpressionAdditive AT4G13970.tu3 8072549..8072692 score=-0.516068050040949
ExonExpressionAdditive AT4G13970.tu4 8072914..8073436 score=0.234900181793742
ExonExpressionAdditive AT4G13970.tu5 8073996..8074096 score=0.9338681696518
ExonExpressionAdditive AT4G13970.tu6 8075434..8075471 score=-0.450232613661313
ExonExpressionAdditive AT4G13980.tu1 8077004..8077182 score=-0.0749254268030457
ExonExpressionAdditive AT4G13980.tu3 8079074..8079259 score=-0.57405425520697
ExonExpressionAdditive AT4G13985.tu1 8080135..8080355 score=0.0790980271525872
ExonExpressionAdditive AT4G14000.tu3 8091208..8091244 score=-0.375100763766855
ExonExpressionAdditive AT4G14000.tu6 8091720..8091894 score=-0.463801899462093
ExonExpressionAdditive AT4G14000.tu7 8092068..8092101 score=-0.334849056272387
ExonExpressionAdditive AT4G14030.tu1 8098010..8098047 score=-0.680799002935602
ExonExpressionAdditive AT4G14030.tu2 8098531..8098568 score=0.247324949052998
ExonExpressionAdditive AT4G14030.tu4 8099088..8099124 score=-1.62247856216927
ExonExpressionAdditive AT4G14030.tu6 8099710..8099821 score=-0.143260706607587
ExonExpressionAdditive AT4G14030.tu7 8100037..8100216 score=1.35172821743976
ExonExpressionAdditive AT4G14040.tu2 8101070..8101139 score=1.51125082954902
ExonExpressionAdditive AT4G14040.tu5 8102155..8102298 score=-1.13059819378598
ExonExpressionAdditive AT4G14040.tu6 8102686..8102825 score=-0.0297269258416994
ExonExpressionAdditive AT4G14070.tu1 8112026..8112164 score=0.164930264658342
ExonExpressionAdditive AT4G14070.tu10 8114212..8114283 score=-1.35721048524664
ExonExpressionAdditive AT4G14070.tu13 8115011..8115047 score=0.0863493880353577
ExonExpressionAdditive AT4G14070.tu14 8115185..8115329 score=-0.180656276735343
ExonExpressionAdditive AT4G14070.tu15 8115861..8115896 score=-0.415968138569412
ExonExpressionAdditive AT4G14070.tu17 8117232..8117339 score=0.0226423601484041
ExonExpressionAdditive AT4G14070.tu18 8117851..8118105 score=-0.658013934794964
ExonExpressionAdditive AT4G14070.tu2 8112314..8112350 score=0.280659713348046
ExonExpressionAdditive AT4G14070.tu3 8112505..8112538 score=-0.379565002070848
ExonExpressionAdditive AT4G14070.tu5 8112832..8112976 score=0.143128910030082
ExonExpressionAdditive AT4G14080.tu1 8118607..8118716 score=-0.411462038415791
ExonExpressionAdditive AT4G14100.tu2 8121882..8121954 score=0.798928647384766
ExonExpressionAdditive AT4G14110.tu4 8134599..8134638 score=0.717619116649587
ExonExpressionAdditive AT4G14110.tu5 8134796..8134834 score=0.9403157193557
ExonExpressionAdditive AT4G14120.tu2 8135736..8135842 score=-0.068506201327589
ExonExpressionAdditive AT4G14120.tu3 8135993..8136206 score=0.86475789154526
ExonExpressionAdditive AT4G14120.tu5 8136681..8136789 score=-0.300577043789281
ExonExpressionAdditive AT4G14130.tu2 8137660..8137806 score=-0.227614677815543
ExonExpressionAdditive AT4G14140.tu1 8146792..8147321 score=-0.807291150097666
ExonExpressionAdditive AT4G14150.tu1 8158583..8158797 score=0.289599919220326
ExonExpressionAdditive AT4G14150.tu13 8163893..8163997 score=-0.0430661494935167
ExonExpressionAdditive AT4G14150.tu14 8164118..8164154 score=-0.12173176132152
ExonExpressionAdditive AT4G14150.tu15 8164298..8164403 score=0.57864412208059
ExonExpressionAdditive AT4G14150.tu16 8164729..8164977 score=0.0249663299168353
ExonExpressionAdditive AT4G14150.tu2 8159117..8159803 score=0.376483795247763
ExonExpressionAdditive AT4G14150.tu3 8159904..8159974 score=0.189799578307018
ExonExpressionAdditive AT4G14150.tu4 8160150..8160216 score=-0.427938581035318
ExonExpressionAdditive AT4G14150.tu6 8161636..8161677 score=-0.134129715344796
ExonExpressionAdditive AT4G14150.tu7 8161882..8161954 score=-0.744948196396935
ExonExpressionAdditive AT4G14150.tu8 8162675..8162743 score=-0.754127849207145
ExonExpressionAdditive AT4G14160.tu11 8171812..8171923 score=-0.561314543628396
ExonExpressionAdditive AT4G14160.tu13 8172222..8172255 score=-0.907529413094152
ExonExpressionAdditive AT4G14160.tu14 8172660..8172736 score=-0.121318937648819
ExonExpressionAdditive AT4G14160.tu15 8172950..8173317 score=0.555012903048956
ExonExpressionAdditive AT4G14160.tu4 8168821..8168894 score=-0.505658284221395
ExonExpressionAdditive AT4G14160.tu5 8169684..8169757 score=0.90387751215305
ExonExpressionAdditive AT4G14160.tu7 8170195..8170294 score=-0.7942840056651
ExonExpressionAdditive AT4G14160.tu8 8170472..8170513 score=-0.205522174875042
ExonExpressionAdditive AT4G14180.tu1 8178318..8178714 score=0.344942575548709
ExonExpressionAdditive AT4G14180.tu3 8179115..8179219 score=-0.552146631821754
ExonExpressionAdditive AT4G14180.tu4 8179642..8179856 score=-0.56511199740115
ExonExpressionAdditive AT4G14180.tu5 8180348..8181214 score=-0.0721893403749571
ExonExpressionAdditive AT4G14180.tu6 8181468..8182009 score=-0.03894874395877
ExonExpressionAdditive AT4G14180.tu7 8182147..8182357 score=-0.378343430557598
ExonExpressionAdditive AT4G14180.tu8 8182470..8183098 score=0.401281437764026
ExonExpressionAdditive AT4G14180.tu9 8183244..8183458 score=0.429906596226972
ExonExpressionAdditive AT4G14190.tu2 8184848..8185132 score=-0.162354778637061
ExonExpressionAdditive AT4G14200.tu1 8185390..8185827 score=0.433642396781893
ExonExpressionAdditive AT4G14200.tu3 8187826..8187894 score=0.223684942565621
ExonExpressionAdditive AT4G14200.tu4 8188184..8188219 score=-0.313294675119840
ExonExpressionAdditive AT4G14210.tu1 8190249..8190468 score=-0.599884031017445
ExonExpressionAdditive AT4G14210.tu11 8192695..8192765 score=0.915816835391418
ExonExpressionAdditive AT4G14210.tu12 8193371..8193485 score=0.425940614985600
ExonExpressionAdditive AT4G14210.tu15 8194404..8194475 score=0.272806491778656
ExonExpressionAdditive AT4G14210.tu16 8194658..8194730 score=0.293480320573396
ExonExpressionAdditive AT4G14210.tu17 8195028..8195233 score=-0.725543444008057
ExonExpressionAdditive AT4G14210.tu2 8190683..8190785 score=0.255597476745297
ExonExpressionAdditive AT4G14210.tu3 8190933..8191078 score=0.251079263808843
ExonExpressionAdditive AT4G14210.tu7 8191815..8191995 score=-0.0449794552314314
ExonExpressionAdditive AT4G14210.tu8 8192337..8192370 score=0.351241363930755
ExonExpressionAdditive AT4G14220.tu1 8195991..8196148 score=0.320563225961482
ExonExpressionAdditive AT4G14220.tu3 8196645..8196676 score=-0.235760377457585
ExonExpressionAdditive AT4G14220.tu5 8197050..8197226 score=-0.418558478589281
ExonExpressionAdditive AT4G14220.tu6 8197660..8197696 score=0.946674295876995
ExonExpressionAdditive AT4G14220.tu7 8197878..8198089 score=0.396166834342981
ExonExpressionAdditive AT4G14220.tu8 8198231..8198443 score=-0.0710240636503534
ExonExpressionAdditive AT4G14230.tu1 8200773..8200911 score=-0.496981383005027
ExonExpressionAdditive AT4G14230.tu5 8202209..8202352 score=-0.49192898494163
ExonExpressionAdditive AT4G14230.tu8 8203072..8203175 score=0.845680783901538
ExonExpressionAdditive AT4G14240.tu13 8207049..8207305 score=-0.533073179675739
ExonExpressionAdditive AT4G14240.tu2 8204886..8204921 score=0.81331704526314
ExonExpressionAdditive AT4G14240.tu3 8205062..8205310 score=0.0487054024899012
ExonExpressionAdditive AT4G14240.tu4 8205546..8205579 score=0.378910498330193
ExonExpressionAdditive AT4G14240.tu8 8206280..8206314 score=0.177379296161725
ExonExpressionAdditive AT4G14240.tu9 8206460..8206532 score=0.320107870234876
ExonExpressionAdditive AT4G14250.tu1 8209308..8209789 score=0.366734587352363
ExonExpressionAdditive AT4G14250.tu2 8211503..8211536 score=-0.878240320948174
ExonExpressionAdditive AT4G14280.tu1 8222516..8222594 score=-0.443118716578274
ExonExpressionAdditive AT4G14280.tu3 8224658..8225045 score=0.492452695325923
ExonExpressionAdditive AT4G14290.tu1 8225597..8225928 score=0.589470252235379
ExonExpressionAdditive AT4G14290.tu10 8228454..8228489 score=0.0556923704674681
ExonExpressionAdditive AT4G14290.tu11 8228977..8229051 score=-0.483576092907524
ExonExpressionAdditive AT4G14290.tu12 8229307..8229381 score=0.633346457119347
ExonExpressionAdditive AT4G14290.tu14 8230037..8230146 score=-1.07106175554433
ExonExpressionAdditive AT4G14290.tu2 8226107..8226211 score=-0.393375612817876
ExonExpressionAdditive AT4G14290.tu6 8227166..8227271 score=0.231820097870843
ExonExpressionAdditive AT4G14290.tu9 8227980..8228056 score=-0.436207460712818
ExonExpressionAdditive AT4G14300.tu1 8231180..8231369 score=0.372887068246712
ExonExpressionAdditive AT4G14305.tu1 8235307..8235343 score=0.697966979127907
ExonExpressionAdditive AT4G14305.tu4 8235819..8235859 score=0.0384768742805431
ExonExpressionAdditive AT4G14305.tu5 8236183..8236255 score=-1.71655641303145
ExonExpressionAdditive AT4G14305.tu6 8236366..8236403 score=0.99250688783056
ExonExpressionAdditive AT4G14310.tu1 8236806..8237015 score=0.967741848562138
ExonExpressionAdditive AT4G14310.tu2 8237164..8237664 score=0.123016223955196
ExonExpressionAdditive AT4G14310.tu3 8237834..8238375 score=-0.484761766896643
ExonExpressionAdditive AT4G14310.tu4 8238486..8238521 score=-1.10687958384713
ExonExpressionAdditive AT4G14320.tu2 8242841..8242876 score=0.607587591834316
ExonExpressionAdditive AT4G14320.tu3 8243069..8243180 score=0.225575383332402
ExonExpressionAdditive AT4G14330.tu1 8244238..8244657 score=0.160642255418207
ExonExpressionAdditive AT4G14330.tu2 8244913..8244992 score=-0.130270465549317
ExonExpressionAdditive AT4G14330.tu4 8245364..8245434 score=0.484564687384146
ExonExpressionAdditive AT4G14330.tu6 8247000..8247394 score=-0.0100952488851075
ExonExpressionAdditive AT4G14340.tu10 8250689..8250725 score=0.0496473350699097
ExonExpressionAdditive AT4G14340.tu11 8250909..8250943 score=-0.0326292597686113
ExonExpressionAdditive AT4G14340.tu14 8251607..8251938 score=-0.119665942953248
ExonExpressionAdditive AT4G14340.tu2 8248921..8248993 score=0.166177951875378
ExonExpressionAdditive AT4G14340.tu5 8249664..8249735 score=-0.106375721706322
ExonExpressionAdditive AT4G14350.tu1 8256085..8256298 score=-0.560698278576646
ExonExpressionAdditive AT4G14350.tu11 8258557..8258702 score=0.103105696147647
ExonExpressionAdditive AT4G14350.tu12 8258883..8258994 score=-0.699601580098484
ExonExpressionAdditive AT4G14350.tu14 8259404..8259551 score=-0.94919925446148
ExonExpressionAdditive AT4G14350.tu15 8259738..8260053 score=2.0245460545068
ExonExpressionAdditive AT4G14350.tu16 8260441..8260546 score=0.121493388722071
ExonExpressionAdditive AT4G14350.tu2 8256370..8256447 score=0.117582021661455
ExonExpressionAdditive AT4G14350.tu7 8257646..8257712 score=0.0372697223068764
ExonExpressionAdditive AT4G14360.tu11 8271030..8271065 score=-0.397542050818204
ExonExpressionAdditive AT4G14360.tu5 8268840..8269340 score=0.15549987441949
ExonExpressionAdditive AT4G14360.tu6 8269580..8269615 score=-0.491408067523957
ExonExpressionAdditive AT4G14360.tu8 8269959..8270273 score=0.349721149200902
ExonExpressionAdditive AT4G14365.tu10 8273611..8273680 score=-0.0281651883135509
ExonExpressionAdditive AT4G14365.tu2 8272079..8272117 score=0.376532304458205
ExonExpressionAdditive AT4G14365.tu3 8272231..8272263 score=-1.10181351660862
ExonExpressionAdditive AT4G14365.tu6 8272810..8272847 score=0.74102644282483
ExonExpressionAdditive AT4G14365.tu9 8273348..8273420 score=-0.512933608470279
ExonExpressionAdditive AT4G14370.tu14 8280027..8280713 score=0.406295311447696
ExonExpressionAdditive AT4G14370.tu15 8280819..8281205 score=0.397995093955678
ExonExpressionAdditive AT4G14370.tu17 8281421..8281592 score=-0.254414487704314
ExonExpressionAdditive AT4G14370.tu18 8281925..8282708 score=0.407353438375216
ExonExpressionAdditive AT4G14370.tu19 8282995..8283244 score=0.447571861015954
ExonExpressionAdditive AT4G14370.tu3 8274758..8275002 score=-0.158816463388405
ExonExpressionAdditive AT4G14370.tu4 8275143..8275179 score=-0.848486564748077
ExonExpressionAdditive AT4G14370.tu5 8275406..8275950 score=-0.207399366513970
ExonExpressionAdditive AT4G14370.tu6 8276057..8276902 score=-0.0732121624504637
ExonExpressionAdditive AT4G14370.tu7 8277106..8277359 score=-0.765563014153982
ExonExpressionAdditive AT4G14370.tu8 8277508..8277544 score=-0.365241563250101
ExonExpressionAdditive AT4G14385.tu6 8288086..8288124 score=-0.220314336868121
ExonExpressionAdditive AT4G14400.tu1 8294462..8294495 score=0.151283912800993
ExonExpressionAdditive AT4G14410.tu1 8299753..8300044 score=-0.333449348911831
ExonExpressionAdditive AT4G14410.tu4 8300447..8300701 score=0.232383196378045
ExonExpressionAdditive AT4G14410.tu5 8300859..8300891 score=0.588676515388685
ExonExpressionAdditive AT4G14410.tu6 8301003..8301070 score=0.820826691755854
ExonExpressionAdditive AT4G14420.tu3 8302569..8302610 score=-1.36605616332362
ExonExpressionAdditive AT4G14420.tu5 8303684..8303720 score=-0.70185733351865
ExonExpressionAdditive AT4G14455.tu2 8310800..8310913 score=-0.578283469960759
ExonExpressionAdditive AT4G14500.tu2 8334959..8335029 score=0.53263054235875
ExonExpressionAdditive AT4G14500.tu3 8335580..8335690 score=0.469869353905696
ExonExpressionAdditive AT4G14500.tu5 8336444..8336480 score=0.0528941820501232
ExonExpressionAdditive AT4G14510.tu1 8337352..8337569 score=0.123065107944204
ExonExpressionAdditive AT4G14510.tu2 8337757..8337791 score=0.744078283800251
ExonExpressionAdditive AT4G14510.tu4 8338158..8338376 score=0.625838778279327
ExonExpressionAdditive AT4G14510.tu5 8338595..8338665 score=-0.755236378212787
ExonExpressionAdditive AT4G14510.tu6 8338910..8339207 score=-0.303834471598777
ExonExpressionAdditive AT4G14510.tu7 8339348..8339462 score=0.135381706875124
ExonExpressionAdditive AT4G14510.tu8 8339644..8339987 score=-0.109938192597361
ExonExpressionAdditive AT4G14520.tu1 8341328..8341364 score=-0.401794302894303
ExonExpressionAdditive AT4G14520.tu2 8341405..8341440 score=0.770103596225166
ExonExpressionAdditive AT4G14550.tu1 8347835..8348193 score=-1.05164467767579
ExonExpressionAdditive AT4G14550.tu2 8348636..8348675 score=-0.491577867073286
ExonExpressionAdditive AT4G14550.tu3 8349065..8349100 score=1.61143090356069
ExonExpressionAdditive AT4G14550.tu4 8349376..8349479 score=0.033874353685355
ExonExpressionAdditive AT4G14570.tu1 8362657..8362690 score=-0.175699670906397
ExonExpressionAdditive AT4G14570.tu11 8365209..8365353 score=0.458674263269514
ExonExpressionAdditive AT4G14570.tu13 8365616..8365690 score=0.275504315965497
ExonExpressionAdditive AT4G14570.tu14 8365835..8365941 score=1.10533215127178
ExonExpressionAdditive AT4G14570.tu15 8366081..8366121 score=-0.354175637765423
ExonExpressionAdditive AT4G14570.tu17 8366480..8366513 score=-0.395174912304985
ExonExpressionAdditive AT4G14570.tu2 8362870..8363059 score=-0.932118845190969
ExonExpressionAdditive AT4G14570.tu3 8363275..8363423 score=-0.107504193717625
ExonExpressionAdditive AT4G14570.tu4 8363559..8363674 score=-0.23716890810142
ExonExpressionAdditive AT4G14570.tu5 8363848..8363882 score=-0.00116322033723441
ExonExpressionAdditive AT4G14570.tu6 8364127..8364225 score=0.279452142147851
ExonExpressionAdditive AT4G14570.tu7 8364410..8364522 score=-0.317784733946575
ExonExpressionAdditive AT4G14570.tu8 8364664..8364701 score=-0.703318414799359
ExonExpressionAdditive AT4G14570.tu9 8364843..8364918 score=0.860057802054133
ExonExpressionAdditive AT4G14605.tu1 8378438..8378506 score=0.375409922308619
ExonExpressionAdditive AT4G14605.tu4 8379221..8379293 score=0.0887706778942594
ExonExpressionAdditive AT4G14620.tu2 8389873..8390022 score=-0.562354941062387
ExonExpressionAdditive AT4G14630.tu1 8392843..8392988 score=0.236614288017766
ExonExpressionAdditive AT4G14670.tu1 8410098..8410243 score=-0.364071886187512
ExonExpressionAdditive AT4G14670.tu3 8411589..8411734 score=-0.273964254647112
ExonExpressionAdditive AT4G14680.tu1 8413297..8413514 score=0.484729551484352
ExonExpressionAdditive AT4G14680.tu2 8413692..8413730 score=0.730048507776731
ExonExpressionAdditive AT4G14680.tu3 8413917..8414062 score=-0.719015338592864
ExonExpressionAdditive AT4G14680.tu4 8414368..8414542 score=0.0494363021533734
ExonExpressionAdditive AT4G14690.tu2 8418606..8418641 score=-0.723299729381992
ExonExpressionAdditive AT4G14713.tu2 8427224..8427334 score=0.301348729726431
ExonExpressionAdditive AT4G14713.tu8 8428871..8428984 score=0.601171939389786
ExonExpressionAdditive AT4G14720.tu2 8432522..8432698 score=-0.347943140434845
ExonExpressionAdditive AT4G14720.tu7 8434204..8434272 score=0.41693871311348
ExonExpressionAdditive AT4G14720.tu9 8434846..8434950 score=-0.918540311596139
ExonExpressionAdditive AT4G14730.tu1 8448663..8448806 score=0.354674239231995
ExonExpressionAdditive AT4G14730.tu3 8449582..8449694 score=-0.7359100085303
ExonExpressionAdditive AT4G14740.tu10 8453162..8453198 score=0.638678255189966
ExonExpressionAdditive AT4G14740.tu11 8453738..8453916 score=-0.112420462039206
ExonExpressionAdditive AT4G14740.tu2 8450344..8450416 score=-0.766670285768661
ExonExpressionAdditive AT4G14740.tu4 8450572..8450748 score=0.252430213384373
ExonExpressionAdditive AT4G14740.tu7 8451775..8451956 score=-0.481130514838324
ExonExpressionAdditive AT4G14746.tu3 8463072..8463109 score=0.240585049108266
ExonExpressionAdditive AT4G14746.tu4 8463434..8463469 score=-1.17445748667221
ExonExpressionAdditive AT4G14750.tu1 8470421..8470711 score=0.191168737703295
ExonExpressionAdditive AT4G14750.tu2 8470908..8471080 score=-0.773856689546668
ExonExpressionAdditive AT4G14750.tu4 8471909..8472134 score=0.655601871522916
ExonExpressionAdditive AT4G14760.tu2 8480068..8481021 score=0.337226561782423
ExonExpressionAdditive AT4G14770.tu2 8481984..8482098 score=-0.11684197875337
ExonExpressionAdditive AT4G14770.tu6 8483051..8483309 score=0.413122386469256
ExonExpressionAdditive AT4G14780.tu1 8492941..8493192 score=0.114429004199469
ExonExpressionAdditive AT4G14780.tu2 8493336..8493405 score=0.123417693116252
ExonExpressionAdditive AT4G14780.tu3 8493588..8493624 score=-0.106670856355658
ExonExpressionAdditive AT4G14780.tu4 8493803..8493941 score=-0.0724499202328575
ExonExpressionAdditive AT4G14780.tu6 8494318..8494533 score=0.125373996444929
ExonExpressionAdditive AT4G14790.tu1 8496075..8496407 score=0.280537105694414
ExonExpressionAdditive AT4G14790.tu10 8498118..8498152 score=0.938151307729989
ExonExpressionAdditive AT4G14790.tu11 8498377..8498445 score=-0.502256911796734
ExonExpressionAdditive AT4G14790.tu12 8498633..8498697 score=-0.0681716699849966
ExonExpressionAdditive AT4G14790.tu13 8498842..8498979 score=-0.0966195900306095
ExonExpressionAdditive AT4G14790.tu14 8499125..8499196 score=1.04351504814464
ExonExpressionAdditive AT4G14790.tu15 8499367..8499479 score=0.722204868110717
ExonExpressionAdditive AT4G14790.tu16 8499761..8500089 score=-0.172211823958848
ExonExpressionAdditive AT4G14790.tu3 8496811..8496882 score=0.308148213561066
ExonExpressionAdditive AT4G14790.tu8 8497654..8497724 score=-0.916094477223689
ExonExpressionAdditive AT4G14790.tu9 8497870..8497976 score=-1.03493925123468
ExonExpressionAdditive AT4G14800.tu2 8500689..8500727 score=-0.0589379114991425
ExonExpressionAdditive AT4G14850.tu2 8515832..8516268 score=-0.263006738137339
ExonExpressionAdditive AT4G14880.tu12 8520350..8520427 score=-0.750994858954428
ExonExpressionAdditive AT4G14880.tu7 8519394..8519538 score=0.188743221508503
ExonExpressionAdditive AT4G14900.tu2 8522390..8522499 score=-0.713191373578099
ExonExpressionAdditive AT4G14905.tu2 8526452..8526598 score=0.042653294360967
ExonExpressionAdditive AT4G14910.tu5 8529039..8529072 score=0.576920590701151
ExonExpressionAdditive AT4G14910.tu6 8529214..8529246 score=0.709945085509006
ExonExpressionAdditive AT4G14920.tu1 8531190..8531551 score=0.385559115409046
ExonExpressionAdditive AT4G14920.tu2 8531951..8532062 score=-0.333720706908806
ExonExpressionAdditive AT4G14920.tu3 8532327..8532400 score=0.0360740971469684
ExonExpressionAdditive AT4G14920.tu4 8532539..8532685 score=0.993963152714205
ExonExpressionAdditive AT4G14920.tu5 8533354..8533433 score=-0.282773985562741
ExonExpressionAdditive AT4G14920.tu6 8533709..8534268 score=-0.16411413431298
ExonExpressionAdditive AT4G14920.tu8 8535279..8535809 score=-0.235554391398293
ExonExpressionAdditive AT4G14930.tu1 8538736..8538917 score=0.31648008284792
ExonExpressionAdditive AT4G14930.tu3 8539472..8539510 score=0.470334543219973
ExonExpressionAdditive AT4G14930.tu5 8540157..8540191 score=0.274499772908886
ExonExpressionAdditive AT4G14930.tu6 8540414..8540520 score=0.302020592969391
ExonExpressionAdditive AT4G14930.tu7 8540714..8540822 score=0.529147281222412
ExonExpressionAdditive AT4G14940.tu2 8543082..8543160 score=0.765376084642632
ExonExpressionAdditive AT4G14940.tu4 8544195..8544504 score=-0.456000869216672
ExonExpressionAdditive AT4G14950.tu2 8545175..8545514 score=-0.399654432989968
ExonExpressionAdditive AT4G14950.tu4 8545988..8546026 score=-2.19537656908162
ExonExpressionAdditive AT4G14950.tu5 8546163..8546197 score=0.65181388653681
ExonExpressionAdditive AT4G14950.tu6 8546305..8546570 score=0.935789413030937
ExonExpressionAdditive AT4G14950.tu7 8546755..8546833 score=-1.03709999056995
ExonExpressionAdditive AT4G14950.tu8 8547024..8547101 score=-0.48409825024251
ExonExpressionAdditive AT4G14950.tu9 8547281..8547350 score=-0.409751502179597
ExonExpressionAdditive AT4G14970.tu1 8553935..8554158 score=0.233407443721273
ExonExpressionAdditive AT4G14970.tu10 8557500..8557562 score=0.0241326385583044
ExonExpressionAdditive AT4G14970.tu11 8557669..8557706 score=-0.354064211594392
ExonExpressionAdditive AT4G14970.tu12 8557928..8558264 score=-0.119522762924122
ExonExpressionAdditive AT4G14970.tu14 8558739..8558873 score=0.709364037023448
ExonExpressionAdditive AT4G14970.tu15 8559055..8559091 score=-0.756209333256205
ExonExpressionAdditive AT4G14970.tu17 8559587..8559769 score=0.0996012685452375
ExonExpressionAdditive AT4G14970.tu19 8560245..8560283 score=0.434430841885901
ExonExpressionAdditive AT4G14970.tu2 8554295..8554580 score=0.419261600032685
ExonExpressionAdditive AT4G14970.tu23 8561533..8561607 score=-0.159697046804058
ExonExpressionAdditive AT4G14970.tu3 8554783..8554961 score=-0.35917183503697
ExonExpressionAdditive AT4G14970.tu4 8555155..8555265 score=-0.091206746030603
ExonExpressionAdditive AT4G14970.tu5 8555632..8555704 score=-0.402354329731487
ExonExpressionAdditive AT4G14970.tu7 8555951..8556020 score=-0.955525867575304
ExonExpressionAdditive AT4G14970.tu8 8556122..8556231 score=0.274217715472439
ExonExpressionAdditive AT4G14970.tu9 8557101..8557137 score=-0.00582950300401774
ExonExpressionAdditive AT4G14990.tu5 8569470..8569795 score=-0.10025298648417
ExonExpressionAdditive AT4G15010.tu1 8572919..8573249 score=0.713066467546202
ExonExpressionAdditive AT4G15010.tu2 8573424..8573498 score=0.132835027304541
ExonExpressionAdditive AT4G15010.tu6 8574755..8574863 score=-0.081082568865628
ExonExpressionAdditive AT4G15020.tu2 8577773..8577810 score=0.0304561312743142
ExonExpressionAdditive AT4G15020.tu3 8578031..8578140 score=0.250136873994811
ExonExpressionAdditive AT4G15020.tu4 8578294..8578656 score=-0.385752203631133
ExonExpressionAdditive AT4G15030.tu2 8579128..8579165 score=0.149579077226988
ExonExpressionAdditive AT4G15040.tu2 8582025..8582135 score=0.741725016295974
ExonExpressionAdditive AT4G15040.tu4 8582490..8582663 score=0.176461412097913
ExonExpressionAdditive AT4G15040.tu7 8583542..8583759 score=0.186515002759023
ExonExpressionAdditive AT4G15040.tu8 8583903..8583939 score=0.0855681041893464
ExonExpressionAdditive AT4G15050.tu5 8589781..8589888 score=0.358117341898799
ExonExpressionAdditive AT4G15053.tu2 8592460..8592495 score=0.186873242597397
ExonExpressionAdditive AT4G15053.tu4 8592879..8592916 score=-0.735243949082628
ExonExpressionAdditive AT4G15053.tu7 8593628..8593733 score=-0.52899881915306
ExonExpressionAdditive AT4G15060.tu1 8599053..8599089 score=-0.491068976944904
ExonExpressionAdditive AT4G15060.tu3 8599462..8599568 score=0.293408162258582
ExonExpressionAdditive AT4G15060.tu5 8601344..8601464 score=-0.406266510488464
ExonExpressionAdditive AT4G15060.tu6 8601576..8601608 score=0.591486052834215
ExonExpressionAdditive AT4G15070.tu1 8603747..8604588 score=0.35337788444683
ExonExpressionAdditive AT4G15080.tu2 8610266..8610403 score=0.361545467478246
ExonExpressionAdditive AT4G15080.tu3 8610801..8610836 score=0.0504450597490979
ExonExpressionAdditive AT4G15080.tu5 8611166..8611203 score=0.625887358689884
ExonExpressionAdditive AT4G15080.tu7 8611516..8611835 score=-0.584423881874539
ExonExpressionAdditive AT4G15080.tu8 8612014..8612050 score=0.374988985440464
ExonExpressionAdditive AT4G15080.tu9 8612183..8612439 score=0.301865176729893
ExonExpressionAdditive AT4G15090.tu5 8617350..8617386 score=-0.129636198283442
ExonExpressionAdditive AT4G15090.tu6 8617524..8617557 score=0.689622196532037
ExonExpressionAdditive AT4G15090.tu8 8617809..8618109 score=0.499477547921844
ExonExpressionAdditive AT4G15093.tu1 8618335..8618654 score=1.23623275351094
ExonExpressionAdditive AT4G15100.tu10 8629368..8629440 score=0.206424747289236
ExonExpressionAdditive AT4G15100.tu7 8628422..8628459 score=0.179250520448550
ExonExpressionAdditive AT4G15100.tu9 8629154..8629191 score=0.60441528311599
ExonExpressionAdditive AT4G15110.tu1 8629793..8630116 score=1.37632046989583
ExonExpressionAdditive AT4G15110.tu10 8631749..8631959 score=-0.351603001939293
ExonExpressionAdditive AT4G15110.tu11 8632103..8632138 score=-0.691863107174433
ExonExpressionAdditive AT4G15110.tu12 8632238..8632310 score=-0.0144161833140724
ExonExpressionAdditive AT4G15110.tu13 8632496..8632572 score=0.196204718547912
ExonExpressionAdditive AT4G15110.tu14 8632899..8632969 score=0.0633073097430106
ExonExpressionAdditive AT4G15110.tu2 8630296..8630367 score=0.0956063580479308
ExonExpressionAdditive AT4G15110.tu4 8630736..8630777 score=-0.476803769414371
ExonExpressionAdditive AT4G15110.tu5 8630886..8630957 score=-1.17717833502800
ExonExpressionAdditive AT4G15110.tu6 8631102..8631134 score=-0.607004203091836
ExonExpressionAdditive AT4G15110.tu9 8631535..8631636 score=0.256163130204578
ExonExpressionAdditive AT4G15130.tu1 8637685..8637836 score=-0.683787169855803
ExonExpressionAdditive AT4G15130.tu2 8638031..8638102 score=-0.21284124021345
ExonExpressionAdditive AT4G15130.tu3 8638209..8638245 score=0.451615565988825
ExonExpressionAdditive AT4G15130.tu5 8638534..8638644 score=0.850674069825522
ExonExpressionAdditive AT4G15130.tu7 8638990..8639060 score=-0.306384565728309
ExonExpressionAdditive AT4G15130.tu8 8639204..8639348 score=0.415755143421245
ExonExpressionAdditive AT4G15160.tu3 8649551..8649620 score=0.882176868024857
ExonExpressionAdditive AT4G15160.tu4 8649876..8650057 score=0.957621868336618
ExonExpressionAdditive AT4G15180.tu1 8651426..8651679 score=-0.408713556302852
ExonExpressionAdditive AT4G15180.tu13 8659851..8659888 score=1.14483392024026
ExonExpressionAdditive AT4G15180.tu14 8660066..8660102 score=-0.297218290805279
ExonExpressionAdditive AT4G15180.tu15 8660359..8660493 score=0.530784205155851
ExonExpressionAdditive AT4G15180.tu16 8660641..8660716 score=0.140335325888982
ExonExpressionAdditive AT4G15180.tu17 8660900..8660933 score=0.518644920384559
ExonExpressionAdditive AT4G15180.tu18 8661091..8661232 score=-0.0757122682672142
ExonExpressionAdditive AT4G15180.tu19 8661409..8661476 score=0.0630838733829003
ExonExpressionAdditive AT4G15180.tu20 8661613..8661857 score=0.0703472603461945
ExonExpressionAdditive AT4G15180.tu21 8662004..8662446 score=0.916825912970898
ExonExpressionAdditive AT4G15180.tu3 8654099..8654277 score=-0.70061971290995
ExonExpressionAdditive AT4G15180.tu5 8654994..8656014 score=-0.414529080074166
ExonExpressionAdditive AT4G15180.tu6 8656342..8656639 score=-0.242454649890068
ExonExpressionAdditive AT4G15180.tu7 8656744..8657247 score=0.313420695404313
ExonExpressionAdditive AT4G15180.tu8 8657356..8657428 score=-0.0670352745520107
ExonExpressionAdditive AT4G15180.tu9 8657947..8658841 score=-0.111548273017389
ExonExpressionAdditive AT4G15200.tu1 8663535..8663782 score=0.00838108487597506
ExonExpressionAdditive AT4G15200.tu3 8664069..8664110 score=1.37686857341311
ExonExpressionAdditive AT4G15200.tu4 8664239..8664381 score=0.156915662670716
ExonExpressionAdditive AT4G15210.tu3 8667116..8667152 score=-0.517822080140759
ExonExpressionAdditive AT4G15210.tu4 8667300..8667447 score=-0.806429415914435
ExonExpressionAdditive AT4G15210.tu5 8667728..8667939 score=0.0301885905879730
ExonExpressionAdditive AT4G15210.tu6 8668057..8668205 score=0.339159042647105
ExonExpressionAdditive AT4G15210.tu7 8668356..8668677 score=0.0848756349955014
ExonExpressionAdditive AT4G15210.tu8 8669309..8669449 score=0.514810160737516
ExonExpressionAdditive AT4G15215.tu1 8672065..8672322 score=-0.221994805742060
ExonExpressionAdditive AT4G15215.tu10 8674164..8674309 score=-0.163357629298113
ExonExpressionAdditive AT4G15215.tu11 8674525..8674737 score=-0.241632462819183
ExonExpressionAdditive AT4G15215.tu12 8674992..8675028 score=-0.666259597451487
ExonExpressionAdditive AT4G15215.tu14 8675461..8675574 score=0.789909748065531
ExonExpressionAdditive AT4G15215.tu18 8676426..8676598 score=-0.277421291557373
ExonExpressionAdditive AT4G15215.tu19 8676820..8676854 score=-0.943081622754598
ExonExpressionAdditive AT4G15215.tu21 8677190..8677264 score=0.254947837282417
ExonExpressionAdditive AT4G15215.tu22 8677844..8677919 score=-0.707025405612567
ExonExpressionAdditive AT4G15215.tu24 8678605..8679090 score=-0.0228595710016319
ExonExpressionAdditive AT4G15215.tu5 8673064..8673178 score=0.962194847639993
ExonExpressionAdditive AT4G15215.tu8 8673622..8673659 score=0.0286345105770307
ExonExpressionAdditive AT4G15215.tu9 8673802..8673878 score=0.191880056390144
ExonExpressionAdditive AT4G15230.tu1 8680193..8680556 score=-0.469861665120252
ExonExpressionAdditive AT4G15230.tu10 8682507..8682584 score=-0.173330750417259
ExonExpressionAdditive AT4G15230.tu11 8682797..8682982 score=-0.150493920162796
ExonExpressionAdditive AT4G15230.tu12 8683152..8683256 score=0.566955917270858
ExonExpressionAdditive AT4G15230.tu14 8683632..8683739 score=0.45973793285077
ExonExpressionAdditive AT4G15230.tu17 8684658..8684735 score=0.251618477264616
ExonExpressionAdditive AT4G15230.tu19 8685163..8685234 score=0.650733016836817
ExonExpressionAdditive AT4G15230.tu20 8685374..8685447 score=-0.532390864609199
ExonExpressionAdditive AT4G15230.tu21 8685844..8685880 score=-0.108474427047126
ExonExpressionAdditive AT4G15230.tu22 8686121..8686269 score=-0.254032818729156
ExonExpressionAdditive AT4G15230.tu23 8686656..8686835 score=0.963267970927844
ExonExpressionAdditive AT4G15230.tu5 8681327..8681361 score=0.336790279678069
ExonExpressionAdditive AT4G15230.tu9 8682017..8682257 score=-1.18569755809295
ExonExpressionAdditive AT4G15233.tu14 8692076..8692145 score=0.54963303241282
ExonExpressionAdditive AT4G15236.tu1 8696741..8696847 score=-0.436607491064894
ExonExpressionAdditive AT4G15236.tu16 8700395..8700462 score=-1.34133087428554
ExonExpressionAdditive AT4G15240.tu1 8703107..8703297 score=-0.588244602894862
ExonExpressionAdditive AT4G15240.tu2 8703482..8703594 score=-0.371957958880120
ExonExpressionAdditive AT4G15290.tu1 8721764..8722215 score=-0.805261511274339
ExonExpressionAdditive AT4G15290.tu2 8722502..8722649 score=0.766917605631063
ExonExpressionAdditive AT4G15300.tu1 8730727..8730763 score=0.156171615984787
ExonExpressionAdditive AT4G15300.tu3 8731199..8731309 score=0.299660407841076
ExonExpressionAdditive AT4G15300.tu7 8732564..8732706 score=-0.212656557186955
ExonExpressionAdditive AT4G15310.tu1 8736731..8736874 score=0.312541245952610
ExonExpressionAdditive AT4G15310.tu4 8738732..8739021 score=0.607137587536923
ExonExpressionAdditive AT4G15310.tu5 8739127..8739164 score=0.180855454359496
ExonExpressionAdditive AT4G15340.tu1 8754511..8754758 score=1.6192289778773
ExonExpressionAdditive AT4G15340.tu11 8759664..8759774 score=-3.79222287251348
ExonExpressionAdditive AT4G15340.tu13 8760102..8760210 score=-2.80213132877940
ExonExpressionAdditive AT4G15340.tu14 8760521..8760556 score=-2.87877758263745
ExonExpressionAdditive AT4G15340.tu2 8755021..8755463 score=3.65281688874377
ExonExpressionAdditive AT4G15340.tu6 8757098..8757242 score=1.44138273721166
ExonExpressionAdditive AT4G15370.tu10 8778153..8778190 score=0.654404455213872
ExonExpressionAdditive AT4G15370.tu11 8778515..8778628 score=0.439873652942443
ExonExpressionAdditive AT4G15370.tu14 8779509..8779655 score=-0.169144002664853
ExonExpressionAdditive AT4G15370.tu2 8774217..8774530 score=-0.823330668621298
ExonExpressionAdditive AT4G15370.tu6 8776000..8776035 score=-0.506513056450019
ExonExpressionAdditive AT4G15393.tu1 8804131..8804207 score=0.156691667632636
ExonExpressionAdditive AT4G15393.tu10 8807026..8807129 score=-0.830151435910054
ExonExpressionAdditive AT4G15396.tu1 8807521..8807643 score=-0.84533605066563
ExonExpressionAdditive AT4G15396.tu6 8810113..8810182 score=0.0712541958950603
ExonExpressionAdditive AT4G15396.tu7 8810372..8810409 score=-0.000736757953719805
ExonExpressionAdditive AT4G15410.tu2 8815604..8815860 score=-0.663111853786588
ExonExpressionAdditive AT4G15410.tu3 8816011..8816076 score=1.09811118316406
ExonExpressionAdditive AT4G15415.tu2 8817177..8817391 score=1.30362490643996
ExonExpressionAdditive AT4G15415.tu3 8817427..8817536 score=2.39453816906902
ExonExpressionAdditive AT4G15417.tu2 8822548..8822586 score=0.39938378310991
ExonExpressionAdditive AT4G15417.tu3 8822876..8822947 score=0.27945906023835
ExonExpressionAdditive AT4G15420.tu1 8823830..8823936 score=-0.758379423816236
ExonExpressionAdditive AT4G15420.tu3 8825725..8825938 score=0.465909445823026
ExonExpressionAdditive AT4G15430.tu10 8830385..8830644 score=0.646585462158742
ExonExpressionAdditive AT4G15430.tu11 8830823..8830975 score=0.0654412550444485
ExonExpressionAdditive AT4G15430.tu12 8831122..8831411 score=-0.389509388750397
ExonExpressionAdditive AT4G15430.tu2 8828219..8828476 score=-0.361877623729075
ExonExpressionAdditive AT4G15430.tu3 8828623..8828659 score=-0.648818991306085
ExonExpressionAdditive AT4G15430.tu4 8828921..8828957 score=-0.0658637574236532
ExonExpressionAdditive AT4G15430.tu6 8829285..8829318 score=0.235829666037236
ExonExpressionAdditive AT4G15430.tu8 8829741..8829962 score=0.54768425637436
ExonExpressionAdditive AT4G15430.tu9 8830066..8830271 score=0.107534759827941
ExonExpressionAdditive AT4G15450.tu3 8840589..8840661 score=0.292889475313916
ExonExpressionAdditive AT4G15470.tu2 8844721..8844759 score=0.0436977352028789
ExonExpressionAdditive AT4G15470.tu3 8845042..8845146 score=-0.294520031637440
ExonExpressionAdditive AT4G15475.tu1 8845881..8846166 score=0.304839699259780
ExonExpressionAdditive AT4G15475.tu2 8846388..8846611 score=0.178232782677025
ExonExpressionAdditive AT4G15475.tu3 8846755..8847078 score=0.0860717546780908
ExonExpressionAdditive AT4G15475.tu4 8847447..8847584 score=0.340425579509863
ExonExpressionAdditive AT4G15475.tu5 8847738..8847879 score=-0.43674321010565
ExonExpressionAdditive AT4G15475.tu6 8848015..8848051 score=-0.211284316092778
ExonExpressionAdditive AT4G15475.tu7 8848195..8848266 score=-0.594679256217755
ExonExpressionAdditive AT4G15475.tu8 8848448..8848702 score=-0.0969626996068453
ExonExpressionAdditive AT4G15510.tu1 8860619..8860652 score=-0.229160070480656
ExonExpressionAdditive AT4G15510.tu2 8861041..8861078 score=-0.333149528545712
ExonExpressionAdditive AT4G15520.tu2 8863168..8863204 score=-0.816715019413658
ExonExpressionAdditive AT4G15520.tu3 8863860..8863896 score=0.105814812152138
ExonExpressionAdditive AT4G15530.tu10 8867255..8867355 score=0.220828731790520
ExonExpressionAdditive AT4G15530.tu11 8867521..8867594 score=-0.137248120830646
ExonExpressionAdditive AT4G15530.tu12 8867702..8867907 score=-0.392091163709739
ExonExpressionAdditive AT4G15530.tu13 8868056..8868092 score=0.613986772350273
ExonExpressionAdditive AT4G15530.tu14 8868309..8868385 score=0.155835866170159
ExonExpressionAdditive AT4G15530.tu15 8868776..8868979 score=-0.762592243771655
ExonExpressionAdditive AT4G15530.tu18 8870505..8870689 score=-4.19127095464099
ExonExpressionAdditive AT4G15530.tu2 8865013..8865086 score=0.611343599786884
ExonExpressionAdditive AT4G15530.tu3 8865260..8865333 score=1.83516456479105
ExonExpressionAdditive AT4G15530.tu4 8865481..8865692 score=1.08079253210147
ExonExpressionAdditive AT4G15530.tu5 8865806..8865947 score=0.719118159631809
ExonExpressionAdditive AT4G15530.tu6 8866071..8866142 score=0.231902022356858
ExonExpressionAdditive AT4G15530.tu7 8866286..8866322 score=0.565109683597486
ExonExpressionAdditive AT4G15530.tu8 8866466..8866571 score=0.89523985879503
ExonExpressionAdditive AT4G15530.tu9 8866689..8866943 score=0.122633753079939
ExonExpressionAdditive AT4G15540.tu3 8874213..8874249 score=-0.00760368136966669
ExonExpressionAdditive AT4G15540.tu5 8874670..8874701 score=0.491683145386619
ExonExpressionAdditive AT4G15545.tu5 8876784..8876820 score=0.113269279794959
ExonExpressionAdditive AT4G15545.tu8 8877515..8877549 score=0.97080416934346
ExonExpressionAdditive AT4G15560.tu1 8883916..8884074 score=-0.716618335875579
ExonExpressionAdditive AT4G15560.tu2 8884675..8884747 score=-0.579780036592459
ExonExpressionAdditive AT4G15560.tu3 8884862..8885131 score=0.176585661230977
ExonExpressionAdditive AT4G15560.tu4 8885276..8885523 score=-0.449854407095838
ExonExpressionAdditive AT4G15560.tu5 8885634..8885853 score=-0.0159966684226591
ExonExpressionAdditive AT4G15560.tu6 8886034..8886260 score=-0.145888497179432
ExonExpressionAdditive AT4G15560.tu7 8886384..8886614 score=0.551175089734421
ExonExpressionAdditive AT4G15560.tu8 8886799..8886980 score=0.884162308090128
ExonExpressionAdditive AT4G15560.tu9 8887160..8887539 score=0.153010491887571
ExonExpressionAdditive AT4G15563.tu1 8891777..8891812 score=-0.221246764692086
ExonExpressionAdditive AT4G15570.tu11 8895764..8895829 score=0.0151703032244008
ExonExpressionAdditive AT4G15570.tu12 8895972..8896008 score=0.404024271767593
ExonExpressionAdditive AT4G15570.tu13 8896293..8896365 score=-0.417344007281903
ExonExpressionAdditive AT4G15570.tu14 8896482..8896522 score=0.0311651298022647
ExonExpressionAdditive AT4G15570.tu16 8897254..8897290 score=-0.179533185568187
ExonExpressionAdditive AT4G15570.tu17 8897434..8897473 score=0.598743830857988
ExonExpressionAdditive AT4G15570.tu18 8897694..8897997 score=-0.539396422891329
ExonExpressionAdditive AT4G15570.tu19 8898259..8898337 score=0.0645695399260652
ExonExpressionAdditive AT4G15570.tu2 8893017..8893089 score=-0.0536921751107385
ExonExpressionAdditive AT4G15570.tu20 8898481..8898517 score=0.00554527172366163
ExonExpressionAdditive AT4G15570.tu21 8898702..8898919 score=0.477987286685691
ExonExpressionAdditive AT4G15570.tu3 8893307..8893343 score=-0.396039067480157
ExonExpressionAdditive AT4G15570.tu4 8893585..8893687 score=0.673034418935151
ExonExpressionAdditive AT4G15570.tu5 8893865..8894052 score=-0.0229719666041584
ExonExpressionAdditive AT4G15570.tu6 8894381..8894482 score=-0.398182228708077
ExonExpressionAdditive AT4G15570.tu8 8895085..8895123 score=-0.248378624518178
ExonExpressionAdditive AT4G15610.tu2 8910151..8910227 score=-0.0114770286078288
ExonExpressionAdditive AT4G15640.tu1 8918994..8919328 score=0.142738835211503
ExonExpressionAdditive AT4G15640.tu11 8921744..8921855 score=-0.00160724081449050
ExonExpressionAdditive AT4G15640.tu2 8919471..8919507 score=0.527095633748765
ExonExpressionAdditive AT4G15640.tu4 8919799..8919835 score=-0.376065450601558
ExonExpressionAdditive AT4G15640.tu5 8920330..8920364 score=0.335056936981259
ExonExpressionAdditive AT4G15640.tu6 8920514..8920585 score=-0.380419001992895
ExonExpressionAdditive AT4G15730.tu1 8951570..8952083 score=0.480368411716013
ExonExpressionAdditive AT4G15730.tu11 8957217..8957589 score=0.155614886863527
ExonExpressionAdditive AT4G15730.tu2 8952303..8952437 score=0.524142138903516
ExonExpressionAdditive AT4G15730.tu3 8952862..8952936 score=-0.496088922776578
ExonExpressionAdditive AT4G15730.tu4 8953187..8953261 score=-0.123518031752134
ExonExpressionAdditive AT4G15730.tu5 8953543..8954239 score=-0.698518536956537
ExonExpressionAdditive AT4G15730.tu6 8954393..8954648 score=0.280727878696895
ExonExpressionAdditive AT4G15730.tu7 8955083..8955728 score=0.296323677959272
ExonExpressionAdditive AT4G15730.tu8 8955874..8956190 score=-0.555684732550133
ExonExpressionAdditive AT4G15730.tu9 8956409..8956485 score=0.0642841822767754
ExonExpressionAdditive AT4G15760.tu2 8973685..8973822 score=1.05231528737981
ExonExpressionAdditive AT4G15760.tu4 8974186..8974286 score=-0.223598442715015
ExonExpressionAdditive AT4G15760.tu5 8974406..8974520 score=0.560229424560896
ExonExpressionAdditive AT4G15765.tu1 8975883..8975996 score=1.29269862259636
ExonExpressionAdditive AT4G15765.tu4 8977166..8977202 score=-0.801488959986103
ExonExpressionAdditive AT4G15780.tu3 8980561..8980642 score=-0.393844311823387
ExonExpressionAdditive AT4G15780.tu4 8980745..8980855 score=1.76081259641485
ExonExpressionAdditive AT4G15810.tu1 8989232..8989793 score=-0.267752783667845
ExonExpressionAdditive AT4G15810.tu2 8990120..8990703 score=-0.55764954028163
ExonExpressionAdditive AT4G15810.tu5 8992211..8992283 score=0.361329237346341
ExonExpressionAdditive AT4G15810.tu6 8992499..8992569 score=0.778631170111535
ExonExpressionAdditive AT4G15820.tu1 8992998..8993031 score=-0.425831354868373
ExonExpressionAdditive AT4G15820.tu3 8994156..8994371 score=-0.157116835855578
ExonExpressionAdditive AT4G15820.tu4 8994577..8994649 score=-0.373216263817202
ExonExpressionAdditive AT4G15820.tu5 8995019..8995053 score=1.42757388886381
ExonExpressionAdditive AT4G15830.tu2 8995677..8995755 score=-0.179802919075912
ExonExpressionAdditive AT4G15830.tu3 8995985..8996057 score=-0.861288955256882
ExonExpressionAdditive AT4G15840.tu1 8996945..8997232 score=0.147094285259102
ExonExpressionAdditive AT4G15840.tu12 9000746..9000972 score=0.0265587497063523
ExonExpressionAdditive AT4G15840.tu2 8997382..8997518 score=0.250954234706432
ExonExpressionAdditive AT4G15840.tu4 8997802..8997833 score=0.375428387288777
ExonExpressionAdditive AT4G15840.tu6 8998349..8998959 score=-0.216028649967102
ExonExpressionAdditive AT4G15840.tu8 9000032..9000067 score=-0.401243853067289
ExonExpressionAdditive AT4G15850.tu1 9001335..9001525 score=0.593565103729181
ExonExpressionAdditive AT4G15850.tu2 9002002..9002188 score=-0.736094660287055
ExonExpressionAdditive AT4G15850.tu3 9002371..9002554 score=0.439027566498779
ExonExpressionAdditive AT4G15850.tu4 9002704..9002778 score=0.602201929780946
ExonExpressionAdditive AT4G15850.tu5 9002952..9003097 score=-0.511504547486283
ExonExpressionAdditive AT4G15850.tu6 9003243..9003386 score=-0.292640674682144
ExonExpressionAdditive AT4G15850.tu7 9003541..9003689 score=-0.200469723209646
ExonExpressionAdditive AT4G15850.tu8 9004058..9004097 score=0.828683464113481
ExonExpressionAdditive AT4G15850.tu9 9004414..9004677 score=-0.254293623819591
ExonExpressionAdditive AT4G15870.tu1 9008419..9008605 score=-0.165215866751144
ExonExpressionAdditive AT4G15870.tu2 9008823..9008960 score=0.0967694114593277
ExonExpressionAdditive AT4G15870.tu3 9009132..9009238 score=0.0946532857560765
ExonExpressionAdditive AT4G15870.tu4 9009573..9009778 score=0.466362835475051
ExonExpressionAdditive AT4G15870.tu5 9009891..9010238 score=0.203684510521200
ExonExpressionAdditive AT4G15870.tu6 9010419..9010595 score=-0.347700795612477
ExonExpressionAdditive AT4G15870.tu7 9010705..9010924 score=-0.370925906183286
ExonExpressionAdditive AT4G15880.tu3 9014010..9014046 score=0.34059538064193
ExonExpressionAdditive AT4G15880.tu5 9014569..9014605 score=0.755157191682793
ExonExpressionAdditive AT4G15880.tu6 9014741..9014812 score=-0.570540579515387
ExonExpressionAdditive AT4G15880.tu7 9015131..9015172 score=0.348782806072781
ExonExpressionAdditive AT4G15880.tu8 9015531..9015562 score=-0.449182004140857
ExonExpressionAdditive AT4G15880.tu9 9015763..9016105 score=-0.312622579394164
ExonExpressionAdditive AT4G15890.tu10 9022092..9022972 score=0.270577909772551
ExonExpressionAdditive AT4G15890.tu2 9019227..9019726 score=-0.801785040918253
ExonExpressionAdditive AT4G15890.tu3 9019938..9020087 score=0.236684281921255
ExonExpressionAdditive AT4G15890.tu4 9020377..9020814 score=-0.0310721300350126
ExonExpressionAdditive AT4G15890.tu5 9021041..9021076 score=0.260955793817941
ExonExpressionAdditive AT4G15890.tu6 9021189..9021223 score=0.599032081344879
ExonExpressionAdditive AT4G15890.tu9 9021839..9021908 score=0.0449562531290898
ExonExpressionAdditive AT4G15900.tu1 9023798..9023865 score=0.189999724653016
ExonExpressionAdditive AT4G15900.tu10 9025794..9025833 score=0.843745906397192
ExonExpressionAdditive AT4G15900.tu11 9026010..9026048 score=0.290023753771847
ExonExpressionAdditive AT4G15900.tu13 9026384..9026419 score=0.309238080349132
ExonExpressionAdditive AT4G15900.tu17 9027280..9027536 score=-0.493333905667582
ExonExpressionAdditive AT4G15900.tu3 9024311..9024349 score=0.381489184544562
ExonExpressionAdditive AT4G15900.tu4 9024509..9024549 score=0.187501431875506
ExonExpressionAdditive AT4G15900.tu5 9024689..9024727 score=-0.118339824080197
ExonExpressionAdditive AT4G15920.tu3 9032392..9032430 score=0.877173012795273
ExonExpressionAdditive AT4G15930.tu2 9036931..9037003 score=0.165743754280402
ExonExpressionAdditive AT4G15930.tu3 9037782..9038022 score=-0.0740368834194603
ExonExpressionAdditive AT4G15940.tu1 9038311..9038450 score=-0.38768794094493
ExonExpressionAdditive AT4G15940.tu2 9038602..9038705 score=-0.253105235076305
ExonExpressionAdditive AT4G15955.tu1 9043939..9044015 score=-0.534450713373065
ExonExpressionAdditive AT4G15960.tu1 9045696..9045967 score=0.206401802995643
ExonExpressionAdditive AT4G15960.tu2 9046109..9046302 score=0.147332857664911
ExonExpressionAdditive AT4G15970.tu1 9049376..9049449 score=0.304965338329570
ExonExpressionAdditive AT4G15980.tu1 9057491..9057739 score=0.374659471855369
ExonExpressionAdditive AT4G15980.tu2 9057889..9058176 score=-0.484332594456872
ExonExpressionAdditive AT4G15980.tu4 9059399..9059937 score=0.0427727475844209
ExonExpressionAdditive AT4G16045.tu1 9089908..9089944 score=0.00237112467561127
ExonExpressionAdditive AT4G16060.tu2 9094777..9094854 score=0.0961467093216462
ExonExpressionAdditive AT4G16070.tu2 9097783..9097928 score=-0.59516833764808
ExonExpressionAdditive AT4G16070.tu4 9098679..9098747 score=0.174656421491223
ExonExpressionAdditive AT4G16070.tu5 9099028..9099173 score=0.357034581442363
ExonExpressionAdditive AT4G16070.tu6 9099708..9099783 score=-0.881574608768704
ExonExpressionAdditive AT4G16100.tu2 9106438..9106579 score=-0.411242705791221
ExonExpressionAdditive AT4G16100.tu3 9107108..9107248 score=0.462754562299273
ExonExpressionAdditive AT4G16100.tu5 9107570..9107609 score=-0.147018192456903
ExonExpressionAdditive AT4G16100.tu6 9107750..9107954 score=0.049361128482185
ExonExpressionAdditive AT4G16110.tu1 9113026..9113064 score=-0.343873220880278
ExonExpressionAdditive AT4G16110.tu2 9113640..9113743 score=0.715894388844912
ExonExpressionAdditive AT4G16110.tu3 9113859..9114188 score=-0.190983751314195
ExonExpressionAdditive AT4G16130.tu1 9120871..9121114 score=-0.248003162293412
ExonExpressionAdditive AT4G16130.tu11 9122882..9122953 score=-0.307626912931284
ExonExpressionAdditive AT4G16130.tu12 9123058..9123132 score=0.134619622013472
ExonExpressionAdditive AT4G16130.tu13 9123309..9123344 score=0.160036767218175
ExonExpressionAdditive AT4G16130.tu15 9123748..9123895 score=-0.0780902587482037
ExonExpressionAdditive AT4G16130.tu16 9124014..9124083 score=-0.951174004066928
ExonExpressionAdditive AT4G16130.tu17 9124442..9124477 score=0.764724168404611
ExonExpressionAdditive AT4G16130.tu18 9124783..9124846 score=0.459142059623656
ExonExpressionAdditive AT4G16130.tu2 9121262..9121340 score=0.407201567052038
ExonExpressionAdditive AT4G16130.tu20 9125231..9125269 score=0.193871783734263
ExonExpressionAdditive AT4G16130.tu23 9126078..9126149 score=0.168706794642973
ExonExpressionAdditive AT4G16130.tu25 9126528..9126711 score=-0.0237149899181292
ExonExpressionAdditive AT4G16130.tu26 9126816..9126953 score=0.120578665375395
ExonExpressionAdditive AT4G16130.tu28 9127323..9127428 score=1.17529590385983
ExonExpressionAdditive AT4G16130.tu29 9127566..9127920 score=0.236601931007584
ExonExpressionAdditive AT4G16130.tu8 9122387..9122423 score=-0.508088563406966
ExonExpressionAdditive AT4G16130.tu9 9122528..9122560 score=-0.283290164779862
ExonExpressionAdditive AT4G16143.tu1 9134056..9134275 score=0.128675432713752
ExonExpressionAdditive AT4G16143.tu10 9136940..9137192 score=0.426870911157316
ExonExpressionAdditive AT4G16143.tu2 9134542..9134805 score=-0.605955469089567
ExonExpressionAdditive AT4G16143.tu3 9134950..9135023 score=-0.903152529703317
ExonExpressionAdditive AT4G16143.tu4 9135231..9135340 score=0.218501515992089
ExonExpressionAdditive AT4G16143.tu6 9135891..9136032 score=0.122582542937827
ExonExpressionAdditive AT4G16143.tu7 9136136..9136279 score=-0.192066257881669
ExonExpressionAdditive AT4G16143.tu8 9136430..9136543 score=-0.105704778606622
ExonExpressionAdditive AT4G16143.tu9 9136682..9136790 score=0.82077194767717
ExonExpressionAdditive AT4G16144.tu1 9137917..9138263 score=0.455742136879523
ExonExpressionAdditive AT4G16144.tu10 9139324..9139608 score=0.72463463789698
ExonExpressionAdditive AT4G16144.tu12 9139902..9139938 score=-0.640135138991247
ExonExpressionAdditive AT4G16144.tu14 9140651..9140796 score=0.707304907875012
ExonExpressionAdditive AT4G16144.tu15 9140901..9140937 score=-0.209370039849253
ExonExpressionAdditive AT4G16144.tu17 9141367..9141517 score=-0.556765161074201
ExonExpressionAdditive AT4G16144.tu9 9138939..9138974 score=-0.714683655971652
ExonExpressionAdditive AT4G16146.tu2 9142849..9142886 score=0.604059912751155
ExonExpressionAdditive AT4G16146.tu6 9144318..9144354 score=0.971478056635583
ExonExpressionAdditive AT4G16150.tu12 9151977..9152444 score=0.507740421712437
ExonExpressionAdditive AT4G16150.tu13 9152708..9152820 score=3.61435446636950
ExonExpressionAdditive AT4G16150.tu2 9148719..9148793 score=-1.18239554798497
ExonExpressionAdditive AT4G16150.tu4 9149218..9149288 score=0.896784601740592
ExonExpressionAdditive AT4G16150.tu6 9149648..9149726 score=-0.580092011783644
ExonExpressionAdditive AT4G16150.tu7 9149889..9149925 score=-0.747317079508713
ExonExpressionAdditive AT4G16150.tu9 9150256..9150616 score=-0.808790959544114
ExonExpressionAdditive AT4G16155.tu1 9153405..9153557 score=0.502116954518936
ExonExpressionAdditive AT4G16155.tu10 9155409..9155444 score=-0.464108970043014
ExonExpressionAdditive AT4G16155.tu13 9156198..9156303 score=0.171367041927899
ExonExpressionAdditive AT4G16155.tu14 9156449..9156520 score=-0.6043614364163
ExonExpressionAdditive AT4G16155.tu15 9156845..9157205 score=-0.051592317147522
ExonExpressionAdditive AT4G16155.tu3 9153912..9153947 score=-0.396772063712276
ExonExpressionAdditive AT4G16155.tu5 9154328..9154396 score=-0.290815762008476
ExonExpressionAdditive AT4G16155.tu8 9154887..9154923 score=0.678220016246715
ExonExpressionAdditive AT4G16160.tu2 9157607..9157644 score=-0.40064559397293
ExonExpressionAdditive AT4G16170.tu1 9165363..9165512 score=-0.171814560204471
ExonExpressionAdditive AT4G16170.tu2 9165679..9165714 score=-0.540073868460781
ExonExpressionAdditive AT4G16170.tu3 9165891..9165929 score=-0.248556865772185
ExonExpressionAdditive AT4G16170.tu5 9166286..9166462 score=0.31988075491856
ExonExpressionAdditive AT4G16170.tu6 9166604..9166643 score=-2.69019261044826
ExonExpressionAdditive AT4G16170.tu7 9166821..9166932 score=1.36179283743166
ExonExpressionAdditive AT4G16170.tu8 9167071..9167105 score=-0.808948613984848
ExonExpressionAdditive AT4G16170.tu9 9167285..9167387 score=0.493552629161569
ExonExpressionAdditive AT4G16180.tu1 9168379..9168685 score=-1.36529519194553
ExonExpressionAdditive AT4G16180.tu2 9169047..9169156 score=-0.0357475900856699
ExonExpressionAdditive AT4G16180.tu3 9169336..9169375 score=0.243814596387941
ExonExpressionAdditive AT4G16180.tu4 9169682..9169786 score=1.05439844551914
ExonExpressionAdditive AT4G16190.tu2 9172116..9172187 score=1.25107046148451
ExonExpressionAdditive AT4G16210.tu1 9176757..9176903 score=0.376213909759668
ExonExpressionAdditive AT4G16230.tu1 9185310..9185379 score=-0.460365965022611
ExonExpressionAdditive AT4G16230.tu2 9185818..9185888 score=-0.321554760690479
ExonExpressionAdditive AT4G16250.tu1 9195702..9195806 score=-0.467419084626236
ExonExpressionAdditive AT4G16250.tu2 9196052..9196305 score=-0.839016785276172
ExonExpressionAdditive AT4G16250.tu3 9196450..9197105 score=0.0638332670059736
ExonExpressionAdditive AT4G16265.tu4 9204023..9204057 score=-0.485891679638722
ExonExpressionAdditive AT4G16280.tu1 9206618..9206995 score=0.123264444925876
ExonExpressionAdditive AT4G16280.tu10 9208850..9209283 score=-0.0437259023385652
ExonExpressionAdditive AT4G16280.tu12 9209833..9209869 score=0.178546271277724
ExonExpressionAdditive AT4G16280.tu14 9210303..9210339 score=0.118435400752118
ExonExpressionAdditive AT4G16280.tu16 9210633..9210667 score=-1.39196040026895
ExonExpressionAdditive AT4G16280.tu19 9211448..9211481 score=-0.91358816126578
ExonExpressionAdditive AT4G16280.tu22 9213790..9213826 score=-0.166408771448865
ExonExpressionAdditive AT4G16280.tu8 9208158..9208300 score=0.54329729546422
ExonExpressionAdditive AT4G16280.tu9 9208507..9208650 score=-0.25484550752283
ExonExpressionAdditive AT4G16310.tu2 9220257..9220361 score=-0.663976283322234
ExonExpressionAdditive AT4G16310.tu3 9220560..9221207 score=0.286129251656593
ExonExpressionAdditive AT4G16330.tu2 9226681..9226865 score=0.100294721371619
ExonExpressionAdditive AT4G16340.tu1 9228265..9229029 score=0.722470141684692
ExonExpressionAdditive AT4G16340.tu11 9233497..9233531 score=0.412930839748076
ExonExpressionAdditive AT4G16340.tu13 9234366..9234522 score=0.0565264759418172
ExonExpressionAdditive AT4G16340.tu14 9235099..9235175 score=-0.158769240136055
ExonExpressionAdditive AT4G16340.tu15 9235439..9235509 score=-0.290334028009391
ExonExpressionAdditive AT4G16340.tu17 9236053..9236086 score=-0.370522675991337
ExonExpressionAdditive AT4G16340.tu19 9236233..9236306 score=0.0745132326591114
ExonExpressionAdditive AT4G16340.tu2 9229169..9229361 score=-0.119758711427471
ExonExpressionAdditive AT4G16340.tu20 9237023..9237055 score=-0.920541962540878
ExonExpressionAdditive AT4G16340.tu22 9237521..9237621 score=-1.18703990910405
ExonExpressionAdditive AT4G16340.tu23 9237831..9237902 score=-0.787283961634667
ExonExpressionAdditive AT4G16340.tu24 9238317..9238536 score=0.0598988091433848
ExonExpressionAdditive AT4G16340.tu25 9239251..9239525 score=0.0200328544527957
ExonExpressionAdditive AT4G16340.tu26 9239808..9239884 score=-0.60928356486533
ExonExpressionAdditive AT4G16340.tu27 9240062..9240129 score=0.224827460122741
ExonExpressionAdditive AT4G16340.tu28 9240240..9240272 score=-0.0286194347688233
ExonExpressionAdditive AT4G16340.tu29 9240412..9240480 score=-0.0722130263498584
ExonExpressionAdditive AT4G16340.tu3 9229445..9230069 score=-0.253447520322438
ExonExpressionAdditive AT4G16340.tu30 9240593..9240665 score=1.26916209279374
ExonExpressionAdditive AT4G16340.tu31 9240778..9240910 score=0.0277643262434887
ExonExpressionAdditive AT4G16340.tu32 9241013..9241292 score=0.651076467474656
ExonExpressionAdditive AT4G16340.tu4 9230291..9230366 score=-0.293164684429863
ExonExpressionAdditive AT4G16340.tu5 9231157..9231375 score=-0.496903937988049
ExonExpressionAdditive AT4G16340.tu6 9231517..9231809 score=0.0569046477780795
ExonExpressionAdditive AT4G16340.tu7 9231953..9232097 score=-0.0618049367301276
ExonExpressionAdditive AT4G16340.tu8 9232358..9232432 score=0.179848440178079
ExonExpressionAdditive AT4G16340.tu9 9232769..9232911 score=0.0988201683154152
ExonExpressionAdditive AT4G16350.tu3 9242884..9242996 score=-0.32001910188967
ExonExpressionAdditive AT4G16350.tu4 9243114..9243146 score=0.136376601403612
ExonExpressionAdditive AT4G16350.tu6 9243430..9243464 score=-0.0663582864707143
ExonExpressionAdditive AT4G16350.tu7 9243593..9243695 score=0.557377272956023
ExonExpressionAdditive AT4G16360.tu2 9245361..9245661 score=0.573305953065795
ExonExpressionAdditive AT4G16360.tu3 9245889..9246031 score=-0.301841808887800
ExonExpressionAdditive AT4G16360.tu5 9246209..9246276 score=0.214713095391634
ExonExpressionAdditive AT4G16370.tu2 9248487..9248629 score=0.140915020729950
ExonExpressionAdditive AT4G16370.tu5 9249626..9250074 score=0.140029914540255
ExonExpressionAdditive AT4G16380.tu1 9254585..9254654 score=-1.09964831168216
ExonExpressionAdditive AT4G16420.tu1 9262847..9262999 score=0.204766076007114
ExonExpressionAdditive AT4G16420.tu10 9264587..9264690 score=1.39460957533030
ExonExpressionAdditive AT4G16420.tu12 9265022..9265135 score=0.259300672772528
ExonExpressionAdditive AT4G16420.tu2 9263108..9263253 score=-0.603623496081102
ExonExpressionAdditive AT4G16420.tu3 9263433..9263536 score=-0.58806660883715
ExonExpressionAdditive AT4G16420.tu4 9263727..9263797 score=0.0207721955416450
ExonExpressionAdditive AT4G16420.tu9 9264427..9264462 score=-0.0900370166780756
ExonExpressionAdditive AT4G16430.tu1 9267384..9267492 score=-0.775640954692329
ExonExpressionAdditive AT4G16440.tu1 9269310..9269414 score=0.271894472223658
ExonExpressionAdditive AT4G16440.tu11 9271426..9271502 score=-0.161640042434211
ExonExpressionAdditive AT4G16440.tu2 9269526..9269592 score=-0.0812588252107232
ExonExpressionAdditive AT4G16440.tu3 9269727..9269797 score=0.70967384614183
ExonExpressionAdditive AT4G16440.tu4 9270018..9270052 score=-0.986687884808036
ExonExpressionAdditive AT4G16440.tu6 9270377..9270449 score=0.5746814170942
ExonExpressionAdditive AT4G16440.tu7 9270559..9270632 score=-0.678108049711551
ExonExpressionAdditive AT4G16440.tu8 9270774..9270842 score=-0.221063964016398
ExonExpressionAdditive AT4G16440.tu9 9270987..9271062 score=0.362992238995368
ExonExpressionAdditive AT4G16442.tu2 9272602..9272654 score=-0.394194315450478
ExonExpressionAdditive AT4G16444.tu3 9275094..9275128 score=0.137958859683945
ExonExpressionAdditive AT4G16444.tu6 9275834..9275866 score=0.656976812955344
ExonExpressionAdditive AT4G16444.tu8 9276290..9276325 score=0.601331212255477
ExonExpressionAdditive AT4G16460.tu3 9286233..9286304 score=0.0227130070489280
ExonExpressionAdditive AT4G16470.tu2 9288935..9289149 score=0.0143483969744780
ExonExpressionAdditive AT4G16470.tu3 9289419..9289564 score=-0.772004559162998
ExonExpressionAdditive AT4G16510.tu3 9303468..9303506 score=0.248735887887277
ExonExpressionAdditive AT4G16520.tu3 9307187..9307260 score=-0.147540144835668
ExonExpressionAdditive AT4G16520.tu8 9308395..9308431 score=0.365128758727098
ExonExpressionAdditive AT4G16530.tu2 9313832..9314005 score=0.500297017125402
ExonExpressionAdditive AT4G16530.tu3 9314183..9314221 score=-0.870342354976978
ExonExpressionAdditive AT4G16566.tu6 9335833..9335905 score=0.387693004204058
ExonExpressionAdditive AT4G16570.tu1 9336830..9337111 score=-0.445620771804577
ExonExpressionAdditive AT4G16570.tu11 9339838..9339914 score=-0.170298926089799
ExonExpressionAdditive AT4G16570.tu13 9340278..9340312 score=0.226709326301141
ExonExpressionAdditive AT4G16570.tu14 9340589..9340847 score=0.552856087076051
ExonExpressionAdditive AT4G16570.tu2 9337263..9337443 score=0.285277638023437
ExonExpressionAdditive AT4G16570.tu3 9337559..9337632 score=-0.624638293059002
ExonExpressionAdditive AT4G16570.tu4 9337815..9337849 score=-0.361577765506993
ExonExpressionAdditive AT4G16570.tu5 9338026..9338104 score=0.114448726527545
ExonExpressionAdditive AT4G16570.tu6 9338366..9338405 score=-0.00244241390715157
ExonExpressionAdditive AT4G16570.tu7 9338671..9338813 score=-0.0516696452195420
ExonExpressionAdditive AT4G16570.tu8 9339109..9339248 score=0.542903318363247
ExonExpressionAdditive AT4G16570.tu9 9339488..9339523 score=-0.176459976336416
ExonExpressionAdditive AT4G16590.tu1 9345163..9345237 score=-0.0361384111278921
ExonExpressionAdditive AT4G16590.tu2 9345487..9345712 score=0.661768336842467
ExonExpressionAdditive AT4G16590.tu3 9346684..9346867 score=0.574002978675953
ExonExpressionAdditive AT4G16590.tu5 9347536..9347573 score=-1.00904695282805
ExonExpressionAdditive AT4G16590.tu6 9347727..9347796 score=0.290295923338324
ExonExpressionAdditive AT4G16590.tu8 9348579..9348717 score=-1.12871165022597
ExonExpressionAdditive AT4G16590.tu9 9348911..9349152 score=0.58756170395717
ExonExpressionAdditive AT4G16600.tu1 9350088..9350338 score=-0.584269565414186
ExonExpressionAdditive AT4G16620.tu1 9358206..9358318 score=0.67229783966764
ExonExpressionAdditive AT4G16620.tu2 9358466..9358577 score=-0.231115912774322
ExonExpressionAdditive AT4G16620.tu3 9358706..9358814 score=0.531004131269062
ExonExpressionAdditive AT4G16620.tu5 9359288..9359358 score=-0.37352176883316
ExonExpressionAdditive AT4G16620.tu7 9359773..9359974 score=-0.805860807384864
ExonExpressionAdditive AT4G16630.tu1 9362067..9362170 score=0.249382231967594
ExonExpressionAdditive AT4G16630.tu11 9364182..9364255 score=-1.47529607680464
ExonExpressionAdditive AT4G16630.tu13 9364604..9364706 score=-0.0561403406434506
ExonExpressionAdditive AT4G16630.tu14 9364960..9365103 score=-0.377584212800946
ExonExpressionAdditive AT4G16630.tu15 9365281..9365317 score=-0.450374469844187
ExonExpressionAdditive AT4G16630.tu16 9365461..9365531 score=0.221829415357148
ExonExpressionAdditive AT4G16630.tu17 9365676..9365714 score=1.06655989619634
ExonExpressionAdditive AT4G16630.tu18 9365854..9365961 score=0.518627496734367
ExonExpressionAdditive AT4G16630.tu19 9366215..9366689 score=-0.231349676773752
ExonExpressionAdditive AT4G16630.tu2 9362334..9362584 score=0.365343553639976
ExonExpressionAdditive AT4G16630.tu4 9362986..9363022 score=-0.492506997251189
ExonExpressionAdditive AT4G16630.tu5 9363131..9363201 score=-0.0627316031774321
ExonExpressionAdditive AT4G16630.tu7 9363457..9363530 score=-0.152129683990638
ExonExpressionAdditive AT4G16630.tu8 9363689..9363723 score=0.559554723325275
ExonExpressionAdditive AT4G16630.tu9 9363865..9363904 score=-0.639193543683247
ExonExpressionAdditive AT4G16650.tu1 9372653..9372967 score=0.206455672128334
ExonExpressionAdditive AT4G16650.tu10 9376082..9376341 score=0.13559062590102
ExonExpressionAdditive AT4G16650.tu2 9373105..9373146 score=-0.0875341659182833
ExonExpressionAdditive AT4G16650.tu3 9373495..9373526 score=-0.678627067434929
ExonExpressionAdditive AT4G16650.tu5 9373944..9374096 score=1.06316981757255
ExonExpressionAdditive AT4G16650.tu6 9374319..9374386 score=-0.314655910148742
ExonExpressionAdditive AT4G16650.tu7 9374578..9374612 score=-0.894132619906319
ExonExpressionAdditive AT4G16650.tu8 9374948..9375203 score=-0.126470894545481
ExonExpressionAdditive AT4G16650.tu9 9375599..9375923 score=-0.100326588558960
ExonExpressionAdditive AT4G16660.tu1 9376749..9376815 score=-1.63515819989246
ExonExpressionAdditive AT4G16660.tu10 9380352..9380389 score=0.908794020185201
ExonExpressionAdditive AT4G16660.tu13 9380810..9380844 score=-0.796890952434216
ExonExpressionAdditive AT4G16660.tu15 9381137..9381502 score=-0.596860526569183
ExonExpressionAdditive AT4G16660.tu2 9377204..9377961 score=0.639221237388766
ExonExpressionAdditive AT4G16660.tu3 9378205..9378390 score=0.432050633622123
ExonExpressionAdditive AT4G16660.tu4 9378599..9378704 score=-0.0223499113997372
ExonExpressionAdditive AT4G16660.tu5 9378898..9379077 score=0.704278844655566
ExonExpressionAdditive AT4G16660.tu6 9379186..9379296 score=-0.276919350528859
ExonExpressionAdditive AT4G16660.tu7 9379448..9379735 score=-0.463086211992772
ExonExpressionAdditive AT4G16660.tu8 9379881..9379993 score=0.0178217167260294
ExonExpressionAdditive AT4G16660.tu9 9380172..9380207 score=-0.273992285808310
ExonExpressionAdditive AT4G16670.tu1 9385304..9385666 score=-1.62893777635590
ExonExpressionAdditive AT4G16670.tu3 9386707..9386887 score=0.50652889555355
ExonExpressionAdditive AT4G16670.tu6 9387372..9387615 score=0.486338237511104
ExonExpressionAdditive AT4G16680.tu2 9390493..9390783 score=-0.945328918517533
ExonExpressionAdditive AT4G16690.tu2 9392847..9392878 score=-0.267605351534087
ExonExpressionAdditive AT4G16700.tu1 9395730..9395928 score=0.098209760527961
ExonExpressionAdditive AT4G16700.tu11 9397828..9397868 score=-0.305919207587889
ExonExpressionAdditive AT4G16700.tu12 9398084..9398301 score=0.230801344100563
ExonExpressionAdditive AT4G16700.tu2 9396118..9396154 score=0.563934055606646
ExonExpressionAdditive AT4G16700.tu3 9396326..9396361 score=0.0335616374329084
ExonExpressionAdditive AT4G16700.tu4 9396474..9396510 score=-0.542784370884147
ExonExpressionAdditive AT4G16700.tu5 9396659..9396730 score=-0.997493857487525
ExonExpressionAdditive AT4G16700.tu6 9396841..9397055 score=0.380509968322941
ExonExpressionAdditive AT4G16710.tu2 9398603..9398718 score=-0.865320721882901
ExonExpressionAdditive AT4G16710.tu4 9398898..9398938 score=-1.00651576191208
ExonExpressionAdditive AT4G16720.tu2 9400549..9400624 score=1.31863038527379
ExonExpressionAdditive AT4G16720.tu3 9401062..9401136 score=0.754600496827355
ExonExpressionAdditive AT4G16730.tu1 9402941..9403154 score=0.153466277443531
ExonExpressionAdditive AT4G16730.tu2 9403610..9403644 score=0.392195763414996
ExonExpressionAdditive AT4G16730.tu3 9403962..9404327 score=-0.486729823817871
ExonExpressionAdditive AT4G16730.tu4 9404479..9404657 score=0.0742825937420576
ExonExpressionAdditive AT4G16730.tu5 9404931..9404965 score=0.791827114946141
ExonExpressionAdditive AT4G16730.tu6 9405071..9405218 score=-0.117872786843621
ExonExpressionAdditive AT4G16730.tu7 9405737..9405958 score=0.0343505587077113
ExonExpressionAdditive AT4G16740.tu1 9407787..9407966 score=-0.248194097393445
ExonExpressionAdditive AT4G16740.tu2 9408300..9408376 score=0.475175685837926
ExonExpressionAdditive AT4G16740.tu3 9408678..9408965 score=0.0350101157612657
ExonExpressionAdditive AT4G16740.tu4 9409468..9409610 score=0.00841026023567467
ExonExpressionAdditive AT4G16740.tu5 9409743..9409825 score=-0.429683562893287
ExonExpressionAdditive AT4G16740.tu7 9410190..9410371 score=-0.310718695709185
ExonExpressionAdditive AT4G16740.tu8 9410628..9410849 score=0.356780932238699
ExonExpressionAdditive AT4G16745.tu2 9412064..9412537 score=1.51844846622938
ExonExpressionAdditive AT4G16745.tu3 9412720..9412794 score=0.946174838601907
ExonExpressionAdditive AT4G16745.tu4 9412985..9413234 score=-0.611481549433074
ExonExpressionAdditive AT4G16760.tu11 9427927..9428066 score=-1.34479295523063
ExonExpressionAdditive AT4G16760.tu13 9428393..9428429 score=0.726083199245092
ExonExpressionAdditive AT4G16760.tu14 9428577..9428845 score=-0.252797682692101
ExonExpressionAdditive AT4G16760.tu5 9425952..9425984 score=-0.598913864161545
ExonExpressionAdditive AT4G16760.tu6 9426417..9426457 score=-0.0788728824478058
ExonExpressionAdditive AT4G16760.tu7 9426707..9426781 score=0.947870041384757
ExonExpressionAdditive AT4G16765.tu1 9429946..9430022 score=1.23825525271931
ExonExpressionAdditive AT4G16765.tu10 9431756..9431791 score=-0.744018809410826
ExonExpressionAdditive AT4G16765.tu2 9430209..9430245 score=-0.456736617581852
ExonExpressionAdditive AT4G16765.tu7 9431042..9431110 score=-0.658521835221197
ExonExpressionAdditive AT4G16765.tu9 9431609..9431645 score=-1.42346990746771
ExonExpressionAdditive AT4G16770.tu10 9436738..9436846 score=-0.344420305796551
ExonExpressionAdditive AT4G16770.tu11 9437108..9437143 score=1.64544939814911
ExonExpressionAdditive AT4G16770.tu6 9435437..9435507 score=-0.926336296303424
ExonExpressionAdditive AT4G16770.tu7 9435669..9435745 score=-0.903115433046434
ExonExpressionAdditive AT4G16780.tu1 9449148..9449337 score=0.277231671369931
ExonExpressionAdditive AT4G16800.tu5 9456067..9456102 score=0.735474938780337
ExonExpressionAdditive AT4G16800.tu6 9456269..9456305 score=0.433054530780831
ExonExpressionAdditive AT4G16810.tu10 9461047..9461082 score=-0.871095222317885
ExonExpressionAdditive AT4G16810.tu11 9461228..9461266 score=-0.188551159080395
ExonExpressionAdditive AT4G16810.tu2 9458234..9458391 score=-0.450347986297772
ExonExpressionAdditive AT4G16810.tu4 9458691..9458795 score=0.545245787025732
ExonExpressionAdditive AT4G16810.tu5 9458979..9459047 score=-0.452787380634607
ExonExpressionAdditive AT4G16810.tu7 9460100..9460136 score=-0.50138250970784
ExonExpressionAdditive AT4G16830.tu10 9471777..9471881 score=-2.58335062927878
ExonExpressionAdditive AT4G16830.tu5 9470994..9471104 score=2.60487751766498
ExonExpressionAdditive AT4G16835.tu2 9474418..9474773 score=0.537940890159334
ExonExpressionAdditive AT4G16845.tu11 9477814..9477848 score=0.431660977194744
ExonExpressionAdditive AT4G16845.tu13 9478104..9478178 score=-0.147457828618707
ExonExpressionAdditive AT4G16845.tu14 9478392..9478528 score=0.0160453980706702
ExonExpressionAdditive AT4G16845.tu16 9478958..9478994 score=-0.287032926993893
ExonExpressionAdditive AT4G16845.tu17 9479133..9479173 score=0.33464732928954
ExonExpressionAdditive AT4G16845.tu19 9479540..9479760 score=0.933472669060083
ExonExpressionAdditive AT4G16845.tu3 9476567..9476807 score=-0.277111675069669
ExonExpressionAdditive AT4G16900.tu6 9513025..9513567 score=0.763161407670384
ExonExpressionAdditive AT4G16900.tu9 9514445..9514590 score=0.0415854322938302
ExonExpressionAdditive AT4G16970.tu1 9551550..9551703 score=1.88048415547623
ExonExpressionAdditive AT4G16970.tu10 9554092..9554133 score=0.654399191599712
ExonExpressionAdditive AT4G16970.tu12 9554613..9555038 score=0.051666253542658
ExonExpressionAdditive AT4G16970.tu13 9555220..9555256 score=0.172810427476702
ExonExpressionAdditive AT4G16970.tu14 9555410..9555773 score=0.0734318837816028
ExonExpressionAdditive AT4G16970.tu4 9552522..9552558 score=0.385756012292195
ExonExpressionAdditive AT4G16970.tu5 9552700..9553096 score=-0.525925596165459
ExonExpressionAdditive AT4G16970.tu7 9553525..9553556 score=0.276552985856894
ExonExpressionAdditive AT4G16970.tu8 9553700..9553768 score=-1.77336647482487
ExonExpressionAdditive AT4G16990.tu1 9560203..9560590 score=0.654101734104753
ExonExpressionAdditive AT4G16990.tu12 9564708..9564892 score=0.0476770372408378
ExonExpressionAdditive AT4G16990.tu13 9565154..9565296 score=0.213631541741068
ExonExpressionAdditive AT4G16990.tu4 9562033..9562100 score=0.0897218121310894
ExonExpressionAdditive AT4G16990.tu6 9562693..9562833 score=-0.801347449070636
ExonExpressionAdditive AT4G16990.tu8 9563048..9563147 score=-0.0833853741398574
ExonExpressionAdditive AT4G16990.tu9 9564491..9564571 score=0.0156962826205431
ExonExpressionAdditive AT4G17000.tu1 9567107..9567177 score=-0.296871947111528
ExonExpressionAdditive AT4G17000.tu2 9567435..9567469 score=0.290528256497252
ExonExpressionAdditive AT4G17000.tu3 9567575..9567679 score=0.191764710630371
ExonExpressionAdditive AT4G17000.tu8 9569534..9569569 score=-0.652183805151979
ExonExpressionAdditive AT4G17000.tu9 9569882..9569918 score=0.669396077052783
ExonExpressionAdditive AT4G17010.tu2 9576447..9576516 score=-0.79865344723785
ExonExpressionAdditive AT4G17010.tu3 9576951..9576986 score=-1.22740868984848
ExonExpressionAdditive AT4G17020.tu10 9579614..9579652 score=0.598244845816297
ExonExpressionAdditive AT4G17020.tu13 9580042..9580078 score=-0.0559955665713192
ExonExpressionAdditive AT4G17020.tu14 9580268..9580306 score=-0.0157838008794336
ExonExpressionAdditive AT4G17020.tu16 9580824..9580896 score=-0.112866676345479
ExonExpressionAdditive AT4G17020.tu17 9581002..9581385 score=0.442655195227202
ExonExpressionAdditive AT4G17020.tu2 9577999..9578097 score=-0.103749264456302
ExonExpressionAdditive AT4G17020.tu3 9578245..9578281 score=-0.716285650750316
ExonExpressionAdditive AT4G17020.tu4 9578403..9578438 score=-0.150668164028512
ExonExpressionAdditive AT4G17020.tu7 9579046..9579080 score=-0.515399854298082
ExonExpressionAdditive AT4G17020.tu9 9579436..9579469 score=0.296470662922032
ExonExpressionAdditive AT4G17030.tu3 9582625..9582660 score=-0.0478791984500245
ExonExpressionAdditive AT4G17030.tu4 9583077..9583152 score=-0.0954785972601706
ExonExpressionAdditive AT4G17040.tu1 9585732..9585914 score=-0.679163255521427
ExonExpressionAdditive AT4G17040.tu2 9586777..9586814 score=0.355989653518953
ExonExpressionAdditive AT4G17040.tu3 9586962..9587040 score=0.296190735471522
ExonExpressionAdditive AT4G17040.tu5 9587658..9587732 score=0.221891702183210
ExonExpressionAdditive AT4G17040.tu7 9588168..9588351 score=-0.110190382647981
ExonExpressionAdditive AT4G17050.tu11 9591879..9591920 score=-0.685968550314556
ExonExpressionAdditive AT4G17050.tu13 9592363..9592537 score=-0.344004966236674
ExonExpressionAdditive AT4G17050.tu2 9589821..9589892 score=-0.0398545080566904
ExonExpressionAdditive AT4G17050.tu4 9590520..9590554 score=1.17185463121483
ExonExpressionAdditive AT4G17050.tu6 9591005..9591041 score=-1.21129007500952
ExonExpressionAdditive AT4G17050.tu8 9591415..9591449 score=0.85946428820878
ExonExpressionAdditive AT4G17070.tu2 9596626..9596663 score=-1.22466019111999
ExonExpressionAdditive AT4G17080.tu3 9603348..9603423 score=0.475473865406735
ExonExpressionAdditive AT4G17080.tu4 9603738..9603774 score=-0.258040499353568
ExonExpressionAdditive AT4G17090.tu2 9606242..9606314 score=-0.745968882207456
ExonExpressionAdditive AT4G17090.tu3 9606461..9606601 score=-1.67274389088206
ExonExpressionAdditive AT4G17110.tu2 9614186..9614260 score=-0.406603983316945
ExonExpressionAdditive AT4G17110.tu4 9614813..9614849 score=-0.0213491642264087
ExonExpressionAdditive AT4G17120.tu1 9616077..9616385 score=0.367418524630286
ExonExpressionAdditive AT4G17120.tu10 9621106..9621175 score=0.0884218713786077
ExonExpressionAdditive AT4G17120.tu12 9621827..9621905 score=-0.145759467650554
ExonExpressionAdditive AT4G17120.tu13 9622233..9622767 score=-0.292919513142534
ExonExpressionAdditive AT4G17120.tu14 9622972..9623088 score=-0.28780045249401
ExonExpressionAdditive AT4G17120.tu15 9623194..9623655 score=-0.0194565040182604
ExonExpressionAdditive AT4G17120.tu16 9623800..9624202 score=0.0750221262740523
ExonExpressionAdditive AT4G17120.tu3 9617113..9617186 score=0.327790564949005
ExonExpressionAdditive AT4G17120.tu4 9617369..9617440 score=0.82674725284231
ExonExpressionAdditive AT4G17120.tu5 9617584..9617727 score=-0.0025307515811249
ExonExpressionAdditive AT4G17120.tu6 9617871..9618589 score=-0.110516921065845
ExonExpressionAdditive AT4G17120.tu7 9619220..9619290 score=0.239804098538505
ExonExpressionAdditive AT4G17120.tu8 9619397..9619584 score=0.079415440235985
ExonExpressionAdditive AT4G17120.tu9 9620032..9620846 score=-0.114405899461224
ExonExpressionAdditive AT4G17130.tu2 9624931..9624966 score=-0.135854082714306
ExonExpressionAdditive AT4G17130.tu3 9625105..9625326 score=0.153697359767054
ExonExpressionAdditive AT4G17130.tu4 9625502..9625574 score=-0.227095588662196
ExonExpressionAdditive AT4G17130.tu5 9625714..9625862 score=-0.211563860028957
ExonExpressionAdditive AT4G17130.tu6 9626007..9626283 score=0.0256169354024572
ExonExpressionAdditive AT4G17130.tu7 9626394..9626572 score=-0.705345296745481
ExonExpressionAdditive AT4G17130.tu8 9627153..9627369 score=-0.684218892958149
ExonExpressionAdditive AT4G17130.tu9 9627507..9627579 score=-0.205661432882956
ExonExpressionAdditive AT4G17140.tu1 9627766..9627869 score=0.271961625415757
ExonExpressionAdditive AT4G17140.tu10 9630435..9630471 score=-0.000390535626759479
ExonExpressionAdditive AT4G17140.tu11 9631040..9631077 score=-0.655121055039724
ExonExpressionAdditive AT4G17140.tu12 9631283..9631396 score=0.472986922820436
ExonExpressionAdditive AT4G17140.tu13 9631605..9631673 score=-1.26776050578093
ExonExpressionAdditive AT4G17140.tu14 9632531..9632570 score=-0.748028596578311
ExonExpressionAdditive AT4G17140.tu15 9632935..9633166 score=-1.25701603219240
ExonExpressionAdditive AT4G17140.tu16 9633290..9633330 score=-0.513721878221843
ExonExpressionAdditive AT4G17140.tu17 9633655..9633758 score=0.389959105209925
ExonExpressionAdditive AT4G17140.tu18 9633858..9634087 score=-0.135872542312489
ExonExpressionAdditive AT4G17140.tu19 9634216..9634350 score=-0.937166923667267
ExonExpressionAdditive AT4G17140.tu2 9628059..9628200 score=0.333689683744885
ExonExpressionAdditive AT4G17140.tu21 9634659..9634763 score=0.862510072144504
ExonExpressionAdditive AT4G17140.tu22 9634970..9635081 score=1.14911650615078
ExonExpressionAdditive AT4G17140.tu23 9635191..9635227 score=-0.255878824929414
ExonExpressionAdditive AT4G17140.tu3 9628315..9628351 score=-0.827960044439416
ExonExpressionAdditive AT4G17140.tu4 9628473..9628615 score=0.0210283859715393
ExonExpressionAdditive AT4G17140.tu5 9628771..9629026 score=0.570314162182806
ExonExpressionAdditive AT4G17140.tu6 9629211..9629426 score=1.05940819604945
ExonExpressionAdditive AT4G17140.tu7 9629561..9629754 score=-0.180177145684508
ExonExpressionAdditive AT4G17140.tu8 9629943..9629982 score=0.464605014092951
ExonExpressionAdditive AT4G17140.tu9 9630143..9630218 score=0.352354719843962
ExonExpressionAdditive AT4G17150.tu1 9638279..9638632 score=0.087376338139852
ExonExpressionAdditive AT4G17150.tu10 9640805..9640877 score=0.248694286164886
ExonExpressionAdditive AT4G17150.tu12 9641234..9641309 score=0.43450852557764
ExonExpressionAdditive AT4G17150.tu13 9641454..9641631 score=-0.271110820454838
ExonExpressionAdditive AT4G17150.tu2 9638741..9638776 score=0.199425724337599
ExonExpressionAdditive AT4G17150.tu4 9639133..9639241 score=-0.315368893407545
ExonExpressionAdditive AT4G17150.tu6 9639622..9639658 score=-0.709850138093671
ExonExpressionAdditive AT4G17150.tu7 9640010..9640050 score=-0.0191201249358707
ExonExpressionAdditive AT4G17150.tu8 9640186..9640221 score=0.264450241897111
ExonExpressionAdditive AT4G17170.tu2 9645173..9645313 score=1.18690420484935
ExonExpressionAdditive AT4G17170.tu4 9645901..9645971 score=-2.00568102462326
ExonExpressionAdditive AT4G17170.tu5 9646259..9646337 score=-0.558926106863786
ExonExpressionAdditive AT4G17180.tu1 9646518..9646735 score=0.475136785276324
ExonExpressionAdditive AT4G17190.tu1 9648565..9648855 score=0.325169883841411
ExonExpressionAdditive AT4G17190.tu8 9650200..9650344 score=-0.426695556762312
ExonExpressionAdditive AT4G17190.tu9 9650498..9650532 score=0.788444122590977
ExonExpressionAdditive AT4G17210.tu2 9654121..9654256 score=0.142875963291748
ExonExpressionAdditive AT4G17215.tu1 9655838..9655949 score=2.09349761085628
ExonExpressionAdditive AT4G17220.tu1 9656849..9657027 score=0.532010750772847
ExonExpressionAdditive AT4G17220.tu10 9659359..9659400 score=-1.16676554802649
ExonExpressionAdditive AT4G17220.tu2 9657168..9657276 score=0.70854311572222
ExonExpressionAdditive AT4G17220.tu3 9657427..9657763 score=-0.172140593522261
ExonExpressionAdditive AT4G17220.tu5 9658105..9658171 score=0.71177734804257
ExonExpressionAdditive AT4G17220.tu6 9658308..9658526 score=-0.968788764504949
ExonExpressionAdditive AT4G17220.tu7 9658696..9658799 score=0.408243017923571
ExonExpressionAdditive AT4G17230.tu2 9663694..9663761 score=0.789288123667859
ExonExpressionAdditive AT4G17240.tu1 9666742..9666922 score=0.0308187971625110
ExonExpressionAdditive AT4G17240.tu2 9667105..9667140 score=0.200227684332943
ExonExpressionAdditive AT4G17240.tu4 9667491..9667560 score=-0.0698163347555985
ExonExpressionAdditive AT4G17270.tu11 9678527..9678597 score=0.456339849101041
ExonExpressionAdditive AT4G17270.tu2 9676672..9676779 score=-0.413103493368941
ExonExpressionAdditive AT4G17270.tu3 9676950..9676984 score=0.118524883519701
ExonExpressionAdditive AT4G17280.tu2 9679298..9679515 score=0.398255937584216
ExonExpressionAdditive AT4G17300.tu10 9683740..9683777 score=-0.23770266503233
ExonExpressionAdditive AT4G17300.tu12 9684267..9684374 score=-0.911024398719201
ExonExpressionAdditive AT4G17300.tu13 9684558..9684596 score=-0.195045667240822
ExonExpressionAdditive AT4G17300.tu14 9684737..9684916 score=0.809173030740859
ExonExpressionAdditive AT4G17300.tu4 9682448..9682522 score=-0.06930465723666
ExonExpressionAdditive AT4G17300.tu5 9682835..9682871 score=-0.935726009114467
ExonExpressionAdditive AT4G17300.tu7 9683234..9683269 score=0.099662481611444
ExonExpressionAdditive AT4G17330.tu1 9689039..9689141 score=0.82975217847281
ExonExpressionAdditive AT4G17330.tu11 9693513..9693834 score=-0.227204432593201
ExonExpressionAdditive AT4G17330.tu2 9689288..9689324 score=0.13983930460626
ExonExpressionAdditive AT4G17330.tu3 9689504..9690250 score=0.242014975233970
ExonExpressionAdditive AT4G17330.tu4 9690391..9690427 score=-0.388372117307886
ExonExpressionAdditive AT4G17330.tu6 9690841..9690948 score=-0.196286396391087
ExonExpressionAdditive AT4G17330.tu7 9691265..9691302 score=0.185085614231598
ExonExpressionAdditive AT4G17330.tu9 9693194..9693262 score=0.0842435612497515
ExonExpressionAdditive AT4G17350.tu3 9702596..9702701 score=-0.485525530533538
ExonExpressionAdditive AT4G17350.tu6 9703129..9703495 score=0.313215856989673
ExonExpressionAdditive AT4G17360.tu1 9703711..9703747 score=-0.868023937675238
ExonExpressionAdditive AT4G17360.tu4 9704436..9704551 score=0.0112639415253832
ExonExpressionAdditive AT4G17360.tu5 9704665..9704704 score=-0.0997524591305586
ExonExpressionAdditive AT4G17360.tu6 9704815..9704923 score=0.384340176457979
ExonExpressionAdditive AT4G17360.tu8 9705336..9705442 score=0.355534546171863
ExonExpressionAdditive AT4G17370.tu1 9706059..9706347 score=-0.290999804455178
ExonExpressionAdditive AT4G17370.tu2 9706625..9706733 score=-0.193098956465346
ExonExpressionAdditive AT4G17370.tu3 9706844..9706952 score=-0.876765930346063
ExonExpressionAdditive AT4G17370.tu4 9707070..9707176 score=0.644756923256182
ExonExpressionAdditive AT4G17370.tu5 9707321..9707400 score=0.783584150670429
ExonExpressionAdditive AT4G17370.tu6 9707796..9707861 score=0.177028380827016
ExonExpressionAdditive AT4G17370.tu7 9707976..9708211 score=-0.0977449573409716
ExonExpressionAdditive AT4G17380.tu1 9708712..9708784 score=-0.565297471196886
ExonExpressionAdditive AT4G17380.tu10 9710809..9710912 score=-0.77175948051697
ExonExpressionAdditive AT4G17380.tu11 9711061..9711097 score=0.731076773552304
ExonExpressionAdditive AT4G17380.tu12 9711274..9711340 score=-0.241079606614773
ExonExpressionAdditive AT4G17380.tu13 9711479..9711580 score=0.554150283982397
ExonExpressionAdditive AT4G17380.tu15 9711980..9712014 score=0.403128586585389
ExonExpressionAdditive AT4G17380.tu16 9712167..9712239 score=1.04440332412119
ExonExpressionAdditive AT4G17380.tu19 9712894..9712964 score=0.442855909183621
ExonExpressionAdditive AT4G17380.tu2 9709034..9709176 score=-0.0126813861374161
ExonExpressionAdditive AT4G17380.tu21 9713369..9713401 score=0.384509800826396
ExonExpressionAdditive AT4G17380.tu22 9713544..9713623 score=0.122155301511320
ExonExpressionAdditive AT4G17380.tu23 9713770..9713805 score=0.67221858449256
ExonExpressionAdditive AT4G17380.tu24 9713954..9714026 score=-0.085543754822167
ExonExpressionAdditive AT4G17380.tu4 9709464..9709535 score=-0.452846791051236
ExonExpressionAdditive AT4G17380.tu7 9710059..9710128 score=-0.0947831472741196
ExonExpressionAdditive AT4G17390.tu2 9714811..9714949 score=0.167947553799807
ExonExpressionAdditive AT4G17390.tu3 9715303..9715439 score=0.7262657543431
ExonExpressionAdditive AT4G17410.tu1 9715801..9716368 score=-0.114951868039321
ExonExpressionAdditive AT4G17410.tu10 9718864..9719012 score=0.0989103123944927
ExonExpressionAdditive AT4G17410.tu12 9719411..9719594 score=-0.253540817211072
ExonExpressionAdditive AT4G17410.tu13 9719771..9719841 score=-0.0991042436007875
ExonExpressionAdditive AT4G17410.tu14 9719976..9720011 score=-0.155942754947151
ExonExpressionAdditive AT4G17410.tu8 9718356..9718427 score=-1.30577279709629
ExonExpressionAdditive AT4G17410.tu9 9718536..9718679 score=-0.662971449892157
ExonExpressionAdditive AT4G17420.tu10 9724441..9724616 score=-0.248734633803896
ExonExpressionAdditive AT4G17420.tu3 9722954..9722990 score=-0.271046338901669
ExonExpressionAdditive AT4G17420.tu4 9723165..9723198 score=0.64075511020747
ExonExpressionAdditive AT4G17420.tu7 9723707..9723855 score=-0.378156715013816
ExonExpressionAdditive AT4G17440.tu2 9728547..9728584 score=-0.320675109881095
ExonExpressionAdditive AT4G17440.tu4 9729021..9729233 score=0.294039846001933
ExonExpressionAdditive AT4G17480.tu3 9745800..9745874 score=-1.0888898749818
ExonExpressionAdditive AT4G17480.tu6 9746283..9746461 score=-0.407108897969351
ExonExpressionAdditive AT4G17480.tu8 9746787..9746955 score=-0.338375376816507
ExonExpressionAdditive AT4G17483.tu1 9747357..9747456 score=-0.423442731237533
ExonExpressionAdditive AT4G17483.tu2 9747634..9747670 score=-0.36855766921402
ExonExpressionAdditive AT4G17483.tu6 9748344..9748491 score=-0.8931180988058
ExonExpressionAdditive AT4G17483.tu8 9748801..9748868 score=1.42833031719329
ExonExpressionAdditive AT4G17486.tu2 9750257..9750293 score=0.185224457904685
ExonExpressionAdditive AT4G17486.tu3 9750407..9750667 score=-0.575414659476624
ExonExpressionAdditive AT4G17486.tu4 9751055..9751245 score=0.529466579968936
ExonExpressionAdditive AT4G17505.tu2 9765192..9765299 score=-1.12698748219050
ExonExpressionAdditive AT4G17505.tu5 9766017..9766083 score=-0.427802846890956
ExonExpressionAdditive AT4G17505.tu6 9766204..9766314 score=0.210176918161
ExonExpressionAdditive AT4G17510.tu1 9767018..9767166 score=0.839029670217667
ExonExpressionAdditive AT4G17510.tu6 9768037..9768070 score=-0.302353845844212
ExonExpressionAdditive AT4G17510.tu8 9768350..9768418 score=-1.12322003971424
ExonExpressionAdditive AT4G17510.tu9 9768607..9768750 score=0.0515400076857318
ExonExpressionAdditive AT4G17520.tu2 9771890..9772146 score=-0.394060467730587
ExonExpressionAdditive AT4G17520.tu4 9772446..9772524 score=-0.334849798918573
ExonExpressionAdditive AT4G17520.tu5 9772671..9772750 score=0.619935464512264
ExonExpressionAdditive AT4G17550.tu1 9777853..9777923 score=0.970495892009885
ExonExpressionAdditive AT4G17560.tu1 9780310..9780346 score=0.0184572831271360
ExonExpressionAdditive AT4G17560.tu4 9781174..9781211 score=-0.585786670946993
ExonExpressionAdditive AT4G17570.tu3 9784874..9785012 score=-0.484449819169673
ExonExpressionAdditive AT4G17570.tu5 9785369..9785404 score=0.275804809142190
ExonExpressionAdditive AT4G17570.tu6 9785612..9785893 score=-0.801248436794318
ExonExpressionAdditive AT4G17570.tu7 9786071..9786307 score=0.416981300816838
ExonExpressionAdditive AT4G17570.tu8 9786963..9787391 score=0.351840865780311
ExonExpressionAdditive AT4G17610.tu1 9805562..9805787 score=0.86136339674152
ExonExpressionAdditive AT4G17610.tu12 9808285..9808356 score=-0.308142260927117
ExonExpressionAdditive AT4G17610.tu14 9808720..9808752 score=0.882546243814264
ExonExpressionAdditive AT4G17610.tu15 9808926..9808962 score=0.215488258160588
ExonExpressionAdditive AT4G17610.tu16 9809169..9809205 score=-0.0703026925426334
ExonExpressionAdditive AT4G17610.tu17 9809357..9809463 score=0.452294087336304
ExonExpressionAdditive AT4G17610.tu18 9809615..9809683 score=0.895506593508198
ExonExpressionAdditive AT4G17610.tu19 9809876..9809912 score=-0.985783294092576
ExonExpressionAdditive AT4G17610.tu2 9805975..9806055 score=0.952173929343307
ExonExpressionAdditive AT4G17610.tu20 9810091..9810281 score=-0.0245157263056233
ExonExpressionAdditive AT4G17610.tu21 9810466..9810537 score=-1.20334481336313
ExonExpressionAdditive AT4G17610.tu22 9810751..9810825 score=-0.0358618175386251
ExonExpressionAdditive AT4G17610.tu23 9811003..9811109 score=-0.00909934065473146
ExonExpressionAdditive AT4G17610.tu24 9811352..9811498 score=-0.332280730534927
ExonExpressionAdditive AT4G17610.tu25 9811649..9811721 score=0.594927256574363
ExonExpressionAdditive AT4G17610.tu26 9811862..9812108 score=-0.80865648122062
ExonExpressionAdditive AT4G17610.tu28 9812550..9812623 score=0.613770558185576
ExonExpressionAdditive AT4G17610.tu29 9812899..9812980 score=0.620981253593243
ExonExpressionAdditive AT4G17610.tu30 9813160..9813411 score=-0.164846056094548
ExonExpressionAdditive AT4G17610.tu31 9813552..9813692 score=0.0993432583275528
ExonExpressionAdditive AT4G17610.tu32 9813852..9814251 score=-0.161060981075235
ExonExpressionAdditive AT4G17610.tu34 9814609..9814644 score=-0.386338754196084
ExonExpressionAdditive AT4G17610.tu35 9814832..9814909 score=0.0200146870750978
ExonExpressionAdditive AT4G17610.tu4 9806377..9806452 score=0.833201309300007
ExonExpressionAdditive AT4G17610.tu5 9806620..9806800 score=-0.139550125529763
ExonExpressionAdditive AT4G17610.tu7 9807201..9807239 score=0.264233276611816
ExonExpressionAdditive AT4G17610.tu8 9807420..9807493 score=-0.969046613977593
ExonExpressionAdditive AT4G17610.tu9 9807630..9807709 score=-0.419854650633818
ExonExpressionAdditive AT4G17620.tu11 9824452..9824489 score=0.162205811161942
ExonExpressionAdditive AT4G17620.tu14 9824595..9824628 score=0.485214961831555
ExonExpressionAdditive AT4G17620.tu15 9824734..9824907 score=-0.368120788297319
ExonExpressionAdditive AT4G17620.tu2 9822526..9822668 score=-0.182727409927867
ExonExpressionAdditive AT4G17620.tu5 9823224..9823259 score=0.818186572618756
ExonExpressionAdditive AT4G17620.tu7 9823507..9823578 score=0.646536900545528
ExonExpressionAdditive AT4G17620.tu8 9823839..9823989 score=0.214646633451591
ExonExpressionAdditive AT4G17640.tu2 9825995..9826169 score=-0.284985604973588
ExonExpressionAdditive AT4G17640.tu5 9826922..9827034 score=1.10414856400010
ExonExpressionAdditive AT4G17650.tu2 9828599..9828706 score=-0.796341319305822
ExonExpressionAdditive AT4G17650.tu3 9828832..9828900 score=0.500956197468208
ExonExpressionAdditive AT4G17650.tu4 9829344..9829524 score=-0.230653746351595
ExonExpressionAdditive AT4G17660.tu2 9832022..9832144 score=0.36844797806176
ExonExpressionAdditive AT4G17660.tu3 9832402..9832477 score=0.473636841052159
ExonExpressionAdditive AT4G17680.tu2 9843537..9843744 score=-0.68898470544427
ExonExpressionAdditive AT4G17680.tu4 9843852..9843887 score=-0.112943874520931
ExonExpressionAdditive AT4G17680.tu6 9844109..9844216 score=0.313829319079459
ExonExpressionAdditive AT4G17695.tu3 9848954..9848991 score=0.829752373956688
ExonExpressionAdditive AT4G17695.tu5 9849944..9849981 score=0.0763177437695221
ExonExpressionAdditive AT4G17700.tu2 9854604..9854642 score=-0.15585621797397
ExonExpressionAdditive AT4G17700.tu3 9854790..9854900 score=0.173362208454116
ExonExpressionAdditive AT4G17700.tu5 9855343..9855383 score=0.266855427394138
ExonExpressionAdditive AT4G17710.tu3 9857032..9857103 score=-0.564346853723675
ExonExpressionAdditive AT4G17710.tu4 9857318..9857639 score=-0.139234867825997
ExonExpressionAdditive AT4G17710.tu5 9857785..9857821 score=-0.492643394972964
ExonExpressionAdditive AT4G17710.tu6 9857973..9858163 score=0.130246310775590
ExonExpressionAdditive AT4G17710.tu9 9858931..9859034 score=0.578649938821131
ExonExpressionAdditive AT4G17720.tu2 9863446..9863483 score=-0.27011866144681
ExonExpressionAdditive AT4G17720.tu3 9863598..9863633 score=0.876462451736525
ExonExpressionAdditive AT4G17720.tu4 9863774..9863841 score=0.00662313272459015
ExonExpressionAdditive AT4G17730.tu3 9865834..9865939 score=-0.532730596861671
ExonExpressionAdditive AT4G17730.tu4 9866050..9866085 score=1.24957899989047
ExonExpressionAdditive AT4G17730.tu5 9866230..9866305 score=0.834713203774645
ExonExpressionAdditive AT4G17730.tu8 9866717..9866890 score=-0.899006969897759
ExonExpressionAdditive AT4G17740.tu1 9867147..9867179 score=0.752843208837087
ExonExpressionAdditive AT4G17740.tu11 9869030..9869101 score=-0.437301486801471
ExonExpressionAdditive AT4G17740.tu12 9869278..9869490 score=-0.225095159942588
ExonExpressionAdditive AT4G17740.tu4 9867735..9867769 score=0.0295730221650146
ExonExpressionAdditive AT4G17740.tu6 9868023..9868060 score=0.340658895417477
ExonExpressionAdditive AT4G17740.tu7 9868195..9868235 score=-0.553662580838117
ExonExpressionAdditive AT4G17740.tu9 9868581..9868727 score=0.293218436274568
ExonExpressionAdditive AT4G17750.tu2 9871493..9871581 score=-0.423160196936602
ExonExpressionAdditive AT4G17760.tu1 9871840..9871913 score=-0.404465659273817
ExonExpressionAdditive AT4G17760.tu2 9872015..9872087 score=-1.16478686348198
ExonExpressionAdditive AT4G17760.tu3 9872202..9872301 score=0.0831894692115784
ExonExpressionAdditive AT4G17760.tu4 9872443..9872511 score=-0.451982941403485
ExonExpressionAdditive AT4G17760.tu5 9872636..9872705 score=0.665963666169868
ExonExpressionAdditive AT4G17760.tu6 9872846..9872885 score=0.845227545748145
ExonExpressionAdditive AT4G17760.tu7 9873033..9873285 score=0.279717069308474
ExonExpressionAdditive AT4G17770.tu1 9876398..9876468 score=0.636492409462934
ExonExpressionAdditive AT4G17770.tu3 9879390..9879603 score=-0.32590435057821
ExonExpressionAdditive AT4G17770.tu4 9879777..9880165 score=0.0222395395376703
ExonExpressionAdditive AT4G17780.tu1 9880336..9880370 score=-0.116689561535704
ExonExpressionAdditive AT4G17785.tu1 9881696..9881891 score=-0.511685178980024
ExonExpressionAdditive AT4G17785.tu3 9883119..9883412 score=0.271987446174297
ExonExpressionAdditive AT4G17790.tu3 9892296..9892371 score=-0.393271873809615
ExonExpressionAdditive AT4G17830.tu2 9916481..9916660 score=0.496470558236893
ExonExpressionAdditive AT4G17830.tu3 9916811..9916843 score=-0.248058538748707
ExonExpressionAdditive AT4G17830.tu4 9916981..9917089 score=-0.779584803806363
ExonExpressionAdditive AT4G17830.tu7 9917575..9917686 score=0.119225963653369
ExonExpressionAdditive AT4G17830.tu9 9917967..9918003 score=0.114742380040605
ExonExpressionAdditive AT4G17840.tu1 9918254..9918326 score=0.677500449418313
ExonExpressionAdditive AT4G17840.tu2 9918475..9918513 score=0.0827118596524115
ExonExpressionAdditive AT4G17840.tu3 9918658..9918692 score=-0.195938177312066
ExonExpressionAdditive AT4G17840.tu4 9918808..9918842 score=0.895924929096626
ExonExpressionAdditive AT4G17840.tu5 9918986..9919017 score=0.0199302588813305
ExonExpressionAdditive AT4G17840.tu7 9919314..9919350 score=0.377891664507003
ExonExpressionAdditive AT4G17840.tu8 9919537..9919571 score=-0.841386232395975
ExonExpressionAdditive AT4G17850.tu1 9923019..9923056 score=0.0843634164295252
ExonExpressionAdditive AT4G17850.tu2 9923217..9923257 score=-0.334282357958137
ExonExpressionAdditive AT4G17860.tu2 9925197..9925263 score=0.0696255820286275
ExonExpressionAdditive AT4G17860.tu4 9925605..9925677 score=-0.36853931618391
ExonExpressionAdditive AT4G17860.tu5 9925849..9925918 score=-0.244514751771663
ExonExpressionAdditive AT4G17860.tu6 9926127..9926167 score=-0.171166423015685
ExonExpressionAdditive AT4G17890.tu2 9937026..9937172 score=0.0514381811891115
ExonExpressionAdditive AT4G17890.tu3 9937346..9937380 score=0.45618829346001
ExonExpressionAdditive AT4G17890.tu4 9937809..9938107 score=0.520648727448067
ExonExpressionAdditive AT4G17890.tu5 9938370..9938548 score=-0.700870513353103
ExonExpressionAdditive AT4G17895.tu2 9940529..9940606 score=-0.236304365608640
ExonExpressionAdditive AT4G17895.tu4 9940943..9941052 score=0.148018431529260
ExonExpressionAdditive AT4G17895.tu5 9941235..9941445 score=-0.52384397200408
ExonExpressionAdditive AT4G17895.tu6 9941669..9941708 score=0.691018344683519
ExonExpressionAdditive AT4G17895.tu7 9941853..9942314 score=0.779230634719944
ExonExpressionAdditive AT4G17895.tu8 9942490..9942591 score=-1.13914204563622
ExonExpressionAdditive AT4G17900.tu1 9946026..9946064 score=-0.132733761456130
ExonExpressionAdditive AT4G17900.tu3 9946748..9946859 score=0.623252999508305
ExonExpressionAdditive AT4G17900.tu4 9947084..9947156 score=0.113334577588155
ExonExpressionAdditive AT4G17910.tu16 9959090..9959467 score=0.00397684931403321
ExonExpressionAdditive AT4G17910.tu17 9959577..9959867 score=-0.771477911576209
ExonExpressionAdditive AT4G17910.tu18 9959969..9960381 score=0.719676029413284
ExonExpressionAdditive AT4G17910.tu5 9952208..9952281 score=-0.646432193553164
ExonExpressionAdditive AT4G17910.tu6 9952394..9952465 score=0.913942593979394
ExonExpressionAdditive AT4G17910.tu7 9952608..9952640 score=-0.560869859694235
ExonExpressionAdditive AT4G17910.tu8 9952783..9952817 score=-0.889048537025144
ExonExpressionAdditive AT4G17910.tu9 9952995..9953031 score=-1.30019911931283
ExonExpressionAdditive AT4G17940.tu2 9966446..9966483 score=0.0732001689310023
ExonExpressionAdditive AT4G17940.tu3 9966786..9966822 score=-0.683676865548727
ExonExpressionAdditive AT4G17950.tu3 9968061..9968097 score=-1.10039703466481
ExonExpressionAdditive AT4G17970.tu1 9975410..9975519 score=0.338404014621024
ExonExpressionAdditive AT4G17970.tu2 9975955..9975990 score=-0.378120790776217
ExonExpressionAdditive AT4G17990.tu4 9985693..9985732 score=0.362053368873372
ExonExpressionAdditive AT4G17990.tu6 9988186..9988219 score=-0.168263169064437
ExonExpressionAdditive AT4G18010.tu11 9993720..9993756 score=0.151108264735795
ExonExpressionAdditive AT4G18010.tu12 9993884..9993955 score=-0.207051077419622
ExonExpressionAdditive AT4G18010.tu13 9994087..9994198 score=-0.313958012397837
ExonExpressionAdditive AT4G18010.tu14 9994233..9994385 score=0.790563463015214
ExonExpressionAdditive AT4G18010.tu2 9991128..9991355 score=0.0473242816909671
ExonExpressionAdditive AT4G18010.tu3 9991509..9991581 score=-0.197220724555145
ExonExpressionAdditive AT4G18010.tu5 9991980..9992124 score=0.751134384750515
ExonExpressionAdditive AT4G18010.tu6 9992289..9992434 score=0.088257914677063
ExonExpressionAdditive AT4G18010.tu7 9992467..9992534 score=0.283284837657873
ExonExpressionAdditive AT4G18010.tu9 9993250..9993322 score=-0.0192175812045534
ExonExpressionAdditive AT4G18020.tu10 10005915..10006018 score=-0.742755312844431
ExonExpressionAdditive AT4G18020.tu11 10006573..10006744 score=-0.516367081737138
ExonExpressionAdditive AT4G18020.tu2 10003433..10003897 score=0.475670561179911
ExonExpressionAdditive AT4G18020.tu5 10004496..10004609 score=-0.234623198363616
ExonExpressionAdditive AT4G18020.tu6 10004893..10004929 score=1.20400237235935
ExonExpressionAdditive AT4G18020.tu7 10005147..10005511 score=0.0148672429877342
ExonExpressionAdditive AT4G18020.tu8 10005620..10005651 score=-1.04773884554109
ExonExpressionAdditive AT4G18030.tu1 10012458..10012618 score=-0.444490396501215
ExonExpressionAdditive AT4G18030.tu2 10012903..10013081 score=0.199447456105207
ExonExpressionAdditive AT4G18030.tu3 10013448..10013484 score=0.818462021858059
ExonExpressionAdditive AT4G18030.tu5 10014356..10014536 score=0.316143055175183
ExonExpressionAdditive AT4G18040.tu1 10016649..10016759 score=0.680651861454831
ExonExpressionAdditive AT4G18040.tu3 10017066..10017135 score=-0.473444974662039
ExonExpressionAdditive AT4G18050.tu1 10022258..10022409 score=-0.362832051325917
ExonExpressionAdditive AT4G18050.tu10 10025969..10026186 score=0.510379303907291
ExonExpressionAdditive AT4G18050.tu11 10026367..10026512 score=0.373248025061019
ExonExpressionAdditive AT4G18050.tu12 10026728..10027392 score=-0.274508973818339
ExonExpressionAdditive AT4G18050.tu3 10023105..10023172 score=-0.494691013289886
ExonExpressionAdditive AT4G18050.tu4 10023365..10023502 score=-1.15962095872550
ExonExpressionAdditive AT4G18050.tu5 10023689..10023831 score=0.583984743916418
ExonExpressionAdditive AT4G18050.tu6 10023937..10024442 score=-0.173031279606786
ExonExpressionAdditive AT4G18050.tu7 10024658..10024800 score=0.244697090332153
ExonExpressionAdditive AT4G18050.tu8 10024958..10025534 score=0.592392271455132
ExonExpressionAdditive AT4G18050.tu9 10025684..10025828 score=-0.651106899037454
ExonExpressionAdditive AT4G18060.tu1 10027676..10027750 score=0.679423593813727
ExonExpressionAdditive AT4G18060.tu10 10029642..10029867 score=0.0911531688879866
ExonExpressionAdditive AT4G18060.tu2 10027896..10027934 score=-0.793354065783453
ExonExpressionAdditive AT4G18060.tu5 10028410..10028517 score=0.495225278746027
ExonExpressionAdditive AT4G18060.tu6 10028668..10028704 score=-0.418761207481732
ExonExpressionAdditive AT4G18060.tu7 10028840..10028946 score=-0.435221780644615
ExonExpressionAdditive AT4G18060.tu8 10029099..10029134 score=-0.185055372322901
ExonExpressionAdditive AT4G18060.tu9 10029321..10029396 score=-0.223481464619675
ExonExpressionAdditive AT4G18070.tu3 10030724..10030866 score=0.896636706780816
ExonExpressionAdditive AT4G18070.tu8 10032712..10032888 score=0.327744845920961
ExonExpressionAdditive AT4G18120.tu1 10038160..10038304 score=-0.288019014899431
ExonExpressionAdditive AT4G18120.tu10 10041685..10041724 score=0.0679142399998854
ExonExpressionAdditive AT4G18120.tu11 10041910..10042100 score=-0.276109220844149
ExonExpressionAdditive AT4G18120.tu2 10038856..10038891 score=-0.615256549518945
ExonExpressionAdditive AT4G18120.tu3 10039076..10039488 score=0.00447068450430232
ExonExpressionAdditive AT4G18120.tu4 10039695..10039732 score=-0.952052582023557
ExonExpressionAdditive AT4G18120.tu5 10039867..10039903 score=-0.686758359106043
ExonExpressionAdditive AT4G18120.tu6 10040096..10040205 score=0.740775228914927
ExonExpressionAdditive AT4G18120.tu8 10041274..10041312 score=-0.915284074772895
ExonExpressionAdditive AT4G18130.tu1 10042316..10042536 score=1.85548159748368
ExonExpressionAdditive AT4G18130.tu2 10042677..10042937 score=-0.0149807436625072
ExonExpressionAdditive AT4G18130.tu3 10043083..10043800 score=0.380547359663817
ExonExpressionAdditive AT4G18140.tu1 10046635..10046712 score=0.372785735355429
ExonExpressionAdditive AT4G18140.tu2 10047353..10047460 score=0.265804927202669
ExonExpressionAdditive AT4G18140.tu3 10047655..10047770 score=-0.509510968980623
ExonExpressionAdditive AT4G18140.tu5 10048712..10048748 score=0.505609355317743
ExonExpressionAdditive AT4G18140.tu6 10048926..10049268 score=-0.434851348317316
ExonExpressionAdditive AT4G18150.tu1 10050239..10050352 score=0.976114625714017
ExonExpressionAdditive AT4G18150.tu3 10050905..10050975 score=2.78582686324447
ExonExpressionAdditive AT4G18150.tu4 10051158..10051233 score=0.389258976310621
ExonExpressionAdditive AT4G18150.tu5 10051373..10051840 score=0.570528616229777
ExonExpressionAdditive AT4G18150.tu6 10052009..10052378 score=-1.19655087304467
ExonExpressionAdditive AT4G18150.tu7 10052631..10052698 score=-1.52460888190527
ExonExpressionAdditive AT4G18150.tu8 10052873..10053172 score=-1.26698584112173
ExonExpressionAdditive AT4G18150.tu9 10053530..10053711 score=-0.0632972094373717
ExonExpressionAdditive AT4G18160.tu2 10057475..10057697 score=-0.502967905117921
ExonExpressionAdditive AT4G18180.tu1 10065683..10065754 score=0.821950446021243
ExonExpressionAdditive AT4G18180.tu2 10065920..10065957 score=0.884934496922989
ExonExpressionAdditive AT4G18180.tu3 10066137..10066246 score=-0.420835563806915
ExonExpressionAdditive AT4G18180.tu4 10066407..10066612 score=0.0517839511044576
ExonExpressionAdditive AT4G18180.tu5 10066786..10066892 score=-0.133318647687794
ExonExpressionAdditive AT4G18180.tu6 10067130..10067299 score=-0.472174994812692
ExonExpressionAdditive AT4G18190.tu1 10067829..10067938 score=-0.0124749024259369
ExonExpressionAdditive AT4G18197.tu1 10071666..10071779 score=1.67526782617142
ExonExpressionAdditive AT4G18210.tu1 10076145..10076181 score=-0.839630313606898
ExonExpressionAdditive AT4G18230.tu3 10081055..10081166 score=0.071055130593848
ExonExpressionAdditive AT4G18230.tu4 10081318..10081429 score=0.242846126532459
ExonExpressionAdditive AT4G18230.tu5 10081573..10081716 score=-0.169972103311158
ExonExpressionAdditive AT4G18240.tu1 10082139..10082349 score=1.09287598707966
ExonExpressionAdditive AT4G18240.tu10 10085612..10085652 score=-0.326893891023359
ExonExpressionAdditive AT4G18240.tu11 10085758..10085918 score=-0.251169254179218
ExonExpressionAdditive AT4G18240.tu12 10086054..10086090 score=-0.800854279526348
ExonExpressionAdditive AT4G18240.tu13 10086273..10086388 score=-0.0375892265639116
ExonExpressionAdditive AT4G18240.tu16 10086877..10087145 score=0.543096706463581
ExonExpressionAdditive AT4G18240.tu2 10082813..10083080 score=0.643785423479629
ExonExpressionAdditive AT4G18240.tu6 10084694..10084767 score=-0.298878083876436
ExonExpressionAdditive AT4G18240.tu8 10085060..10085198 score=-0.269030963251597
ExonExpressionAdditive AT4G18240.tu9 10085319..10085468 score=-0.862610717603104
ExonExpressionAdditive AT4G18260.tu1 10093617..10093689 score=1.43495769090657
ExonExpressionAdditive AT4G18260.tu2 10093877..10094124 score=0.719602852098651
ExonExpressionAdditive AT4G18260.tu3 10094711..10094955 score=0.569305280167118
ExonExpressionAdditive AT4G18260.tu4 10095721..10095998 score=-0.503658494561056
ExonExpressionAdditive AT4G18260.tu5 10096184..10096222 score=0.190955418213428
ExonExpressionAdditive AT4G18260.tu6 10096864..10096975 score=-0.144633181637315
ExonExpressionAdditive AT4G18260.tu7 10097195..10097479 score=-1.35848566629089
ExonExpressionAdditive AT4G18270.tu1 10099405..10099544 score=-0.0911552896100751
ExonExpressionAdditive AT4G18270.tu2 10099656..10099840 score=-0.113908301553807
ExonExpressionAdditive AT4G18270.tu3 10100594..10100777 score=-0.0273899981009556
ExonExpressionAdditive AT4G18270.tu4 10101345..10101419 score=0.582604764754829
ExonExpressionAdditive AT4G18270.tu6 10101805..10101877 score=-0.294957052932135
ExonExpressionAdditive AT4G18290.tu1 10115478..10115575 score=-0.0604247524806799
ExonExpressionAdditive AT4G18290.tu11 10118363..10118547 score=0.905578732301786
ExonExpressionAdditive AT4G18290.tu2 10115719..10115860 score=-0.657662178120664
ExonExpressionAdditive AT4G18290.tu4 10116258..10116299 score=0.975910233555085
ExonExpressionAdditive AT4G18290.tu5 10116413..10116703 score=0.130541395930382
ExonExpressionAdditive AT4G18290.tu6 10116903..10117044 score=-0.579972194288659
ExonExpressionAdditive AT4G18290.tu9 10117515..10117592 score=-0.255610820674481
ExonExpressionAdditive AT4G18330.tu1 10126608..10126641 score=0.3684530792175
ExonExpressionAdditive AT4G18330.tu3 10126967..10127037 score=1.01546454915356
ExonExpressionAdditive AT4G18330.tu5 10127425..10127611 score=0.104801634593724
ExonExpressionAdditive AT4G18330.tu6 10127798..10127901 score=0.297713377641365
ExonExpressionAdditive AT4G18340.tu1 10130150..10130298 score=-0.835004916504115
ExonExpressionAdditive AT4G18340.tu3 10131428..10131674 score=0.171805412700855
ExonExpressionAdditive AT4G18340.tu4 10132025..10132056 score=-0.237406239198369
ExonExpressionAdditive AT4G18360.tu1 10146064..10146322 score=0.420591480958345
ExonExpressionAdditive AT4G18360.tu11 10148080..10148154 score=-0.297905123419332
ExonExpressionAdditive AT4G18360.tu12 10148265..10148384 score=-0.451062138522917
ExonExpressionAdditive AT4G18360.tu4 10146873..10146908 score=-0.547269840602250
ExonExpressionAdditive AT4G18360.tu8 10147526..10147599 score=-0.907958884974599
ExonExpressionAdditive AT4G18370.tu1 10149189..10149407 score=0.232188571931300
ExonExpressionAdditive AT4G18370.tu2 10149627..10149664 score=1.42353960743098
ExonExpressionAdditive AT4G18370.tu5 10150133..10150166 score=-1.7770650612988
ExonExpressionAdditive AT4G18370.tu6 10150386..10150424 score=-0.381693616214807
ExonExpressionAdditive AT4G18370.tu7 10150773..10150811 score=-1.79579148227056
ExonExpressionAdditive AT4G18370.tu8 10150960..10151032 score=1.96943218382308
ExonExpressionAdditive AT4G18375.tu2 10152997..10153350 score=-0.426215795313206
ExonExpressionAdditive AT4G18375.tu4 10154122..10154269 score=0.0507277048367395
ExonExpressionAdditive AT4G18375.tu5 10154383..10154566 score=0.571639643406549
ExonExpressionAdditive AT4G18375.tu9 10155005..10155076 score=-0.675972190686637
ExonExpressionAdditive AT4G18390.tu4 10164608..10164647 score=-0.840512276656094
ExonExpressionAdditive AT4G18430.tu2 10185068..10185242 score=0.0488739118876692
ExonExpressionAdditive AT4G18440.tu10 10188743..10188886 score=1.44490784405874
ExonExpressionAdditive AT4G18440.tu4 10187025..10187061 score=0.934957471907103
ExonExpressionAdditive AT4G18440.tu6 10187532..10187568 score=0.137219816298043
ExonExpressionAdditive AT4G18440.tu8 10188069..10188184 score=-0.503786407344962
ExonExpressionAdditive AT4G18460.tu1 10195699..10195806 score=-0.778506713477852
ExonExpressionAdditive AT4G18460.tu3 10196058..10196144 score=0.407806702152268
ExonExpressionAdditive AT4G18465.tu10 10198942..10198981 score=-0.117774496566733
ExonExpressionAdditive AT4G18465.tu14 10199672..10199703 score=0.104415146638001
ExonExpressionAdditive AT4G18465.tu16 10200157..10200230 score=-0.649407830587694
ExonExpressionAdditive AT4G18465.tu19 10200810..10200847 score=0.51647899919185
ExonExpressionAdditive AT4G18465.tu2 10197247..10197358 score=-0.648706304643814
ExonExpressionAdditive AT4G18465.tu20 10200976..10201008 score=-0.238018804896704
ExonExpressionAdditive AT4G18465.tu22 10201294..10201330 score=-0.621992192050252
ExonExpressionAdditive AT4G18465.tu23 10201476..10201584 score=0.620775621070779
ExonExpressionAdditive AT4G18465.tu5 10198082..10198121 score=-0.554592086396176
ExonExpressionAdditive AT4G18465.tu6 10198272..10198305 score=-0.094272628917387
ExonExpressionAdditive AT4G18465.tu9 10198773..10198808 score=-0.332208439655650
ExonExpressionAdditive AT4G18470.tu1 10192919..10193100 score=-0.0591688184807125
ExonExpressionAdditive AT4G18470.tu13 10194998..10195144 score=-0.0497173664421147
ExonExpressionAdditive AT4G18470.tu14 10195249..10195321 score=0.308471065359849
ExonExpressionAdditive AT4G18470.tu15 10195446..10195486 score=-1.30750876901092
ExonExpressionAdditive AT4G18470.tu7 10194019..10194055 score=1.49825092230733
ExonExpressionAdditive AT4G18470.tu9 10194348..10194425 score=-0.406593570903545
ExonExpressionAdditive AT4G18480.tu2 10203104..10203137 score=-0.465621534276741
ExonExpressionAdditive AT4G18480.tu3 10203279..10203388 score=0.135638623432513
ExonExpressionAdditive AT4G18490.tu2 10206259..10206401 score=0.239620012641548
ExonExpressionAdditive AT4G18490.tu3 10206740..10206815 score=-0.288787257450456
ExonExpressionAdditive AT4G18490.tu4 10207032..10207141 score=-0.0200545925894914
ExonExpressionAdditive AT4G18490.tu5 10207682..10207718 score=0.797958715364329
ExonExpressionAdditive AT4G18490.tu6 10207824..10207997 score=0.40243538098727
ExonExpressionAdditive AT4G18530.tu1 10217424..10217529 score=0.476722503075313
ExonExpressionAdditive AT4G18530.tu2 10218157..10218226 score=-0.456022443556934
ExonExpressionAdditive AT4G18530.tu3 10218487..10218523 score=1.39747019083919
ExonExpressionAdditive AT4G18530.tu4 10218855..10218895 score=0.176487199733633
ExonExpressionAdditive AT4G18530.tu5 10219270..10219549 score=-0.584099674205908
ExonExpressionAdditive AT4G18530.tu8 10219940..10220050 score=-0.224533582877116
ExonExpressionAdditive AT4G18540.tu1 10221230..10221409 score=-0.380415609209429
ExonExpressionAdditive AT4G18550.tu2 10225507..10225685 score=-0.50968300376395
ExonExpressionAdditive AT4G18550.tu4 10226659..10226807 score=0.0272814187833972
ExonExpressionAdditive AT4G18570.tu2 10232872..10232908 score=0.347634393160455
ExonExpressionAdditive AT4G18570.tu3 10233070..10233181 score=0.0748214574365923
ExonExpressionAdditive AT4G18570.tu4 10233338..10233405 score=-1.63671455927980
ExonExpressionAdditive AT4G18570.tu5 10234209..10234275 score=-0.358342341689799
ExonExpressionAdditive AT4G18570.tu6 10234451..10234562 score=-0.524502400777495
ExonExpressionAdditive AT4G18580.tu2 10235051..10235090 score=-0.897092282487955
ExonExpressionAdditive AT4G18580.tu3 10235259..10235329 score=0.000463451231151931
ExonExpressionAdditive AT4G18580.tu6 10235939..10236012 score=0.619637413144855
ExonExpressionAdditive AT4G18590.tu1 10236245..10236287 score=1.84969854816412
ExonExpressionAdditive AT4G18600.tu1 10239904..10240014 score=0.641635163490265
ExonExpressionAdditive AT4G18600.tu4 10245892..10246007 score=0.339953674492217
ExonExpressionAdditive AT4G18600.tu5 10246113..10246185 score=-0.737090181011584
ExonExpressionAdditive AT4G18600.tu6 10246493..10246594 score=0.427553397376937
ExonExpressionAdditive AT4G18600.tu7 10247242..10247349 score=0.825077450086348
ExonExpressionAdditive AT4G18630.tu2 10258821..10258895 score=0.365822995410439
ExonExpressionAdditive AT4G18640.tu1 10259746..10259951 score=-0.555135951581556
ExonExpressionAdditive AT4G18640.tu11 10262731..10262802 score=-0.147034024391576
ExonExpressionAdditive AT4G18640.tu12 10263043..10263147 score=0.315343643852201
ExonExpressionAdditive AT4G18640.tu13 10263329..10263588 score=-0.124467620595046
ExonExpressionAdditive AT4G18640.tu2 10260188..10260500 score=0.231455375506578
ExonExpressionAdditive AT4G18640.tu3 10260684..10260761 score=0.460955721582188
ExonExpressionAdditive AT4G18640.tu5 10261056..10261159 score=0.662445480559625
ExonExpressionAdditive AT4G18640.tu6 10261341..10261409 score=-1.30490746773920
ExonExpressionAdditive AT4G18640.tu8 10261737..10262094 score=0.234539060831004
ExonExpressionAdditive AT4G18640.tu9 10262237..10262382 score=-0.352764432284696
ExonExpressionAdditive AT4G18710.tu1 10296365..10296470 score=-0.27788115656862
ExonExpressionAdditive AT4G18710.tu4 10297702..10297736 score=-0.193175333494519
ExonExpressionAdditive AT4G18710.tu6 10298043..10298080 score=-0.613996609718091
ExonExpressionAdditive AT4G18730.tu2 10302323..10302390 score=-0.0175902169860164
ExonExpressionAdditive AT4G18740.tu2 10303478..10303590 score=0.0529637044342727
ExonExpressionAdditive AT4G18740.tu4 10303737..10303811 score=-0.404621922971503
ExonExpressionAdditive AT4G18740.tu5 10304070..10304246 score=0.3072879851449
ExonExpressionAdditive AT4G18740.tu6 10304427..10304539 score=-0.649563925469881
ExonExpressionAdditive AT4G18770.tu2 10311902..10311973 score=-0.142031320028639
ExonExpressionAdditive AT4G18780.tu1 10313190..10313371 score=1.22587275348987
ExonExpressionAdditive AT4G18780.tu12 10316649..10316724 score=-0.227398657297113
ExonExpressionAdditive AT4G18780.tu2 10313546..10313798 score=-0.599439217222403
ExonExpressionAdditive AT4G18780.tu3 10314054..10314300 score=0.287776913070004
ExonExpressionAdditive AT4G18780.tu4 10314511..10314618 score=0.113646577477996
ExonExpressionAdditive AT4G18780.tu5 10314768..10314872 score=0.580677225974073
ExonExpressionAdditive AT4G18780.tu6 10314987..10315060 score=-1.01076436287773
ExonExpressionAdditive AT4G18780.tu7 10315225..10315513 score=0.686513128107748
ExonExpressionAdditive AT4G18780.tu8 10315756..10315863 score=-0.345116891319864
ExonExpressionAdditive AT4G18790.tu1 10317813..10317974 score=-0.0156762514677954
ExonExpressionAdditive AT4G18790.tu3 10318845..10318881 score=1.21593169906777
ExonExpressionAdditive AT4G18800.tu2 10321187..10321547 score=0.834444110973727
ExonExpressionAdditive AT4G18810.tu1 10322540..10322748 score=0.321679117851413
ExonExpressionAdditive AT4G18810.tu10 10324411..10324484 score=-0.233319237740911
ExonExpressionAdditive AT4G18810.tu12 10324777..10324813 score=-0.507591790506799
ExonExpressionAdditive AT4G18810.tu14 10325111..10325216 score=-0.404465216385875
ExonExpressionAdditive AT4G18810.tu15 10325357..10325539 score=0.287651146210758
ExonExpressionAdditive AT4G18810.tu2 10322899..10322935 score=0.643662269029279
ExonExpressionAdditive AT4G18810.tu3 10323043..10323115 score=0.713539218167552
ExonExpressionAdditive AT4G18810.tu4 10323299..10323335 score=0.140211446212707
ExonExpressionAdditive AT4G18810.tu5 10323448..10323522 score=-0.0516356175574769
ExonExpressionAdditive AT4G18810.tu6 10323636..10323704 score=0.15896833160911
ExonExpressionAdditive AT4G18810.tu7 10323813..10323927 score=-1.04880191097327
ExonExpressionAdditive AT4G18810.tu9 10324256..10324292 score=-0.124492508263703
ExonExpressionAdditive AT4G18820.tu3 10332823..10333127 score=0.397151880015414
ExonExpressionAdditive AT4G18820.tu4 10333240..10333711 score=0.17633413749389
ExonExpressionAdditive AT4G18820.tu6 10334004..10334225 score=0.890704970516188
ExonExpressionAdditive AT4G18870.tu3 10347040..10347143 score=0.144394397145203
ExonExpressionAdditive AT4G18890.tu1 10352673..10352960 score=0.186812862865909
ExonExpressionAdditive AT4G18900.tu1 10356487..10356626 score=-0.336382345846242
ExonExpressionAdditive AT4G18900.tu11 10358430..10358508 score=0.138481214054376
ExonExpressionAdditive AT4G18900.tu13 10358953..10359035 score=-0.197001284314805
ExonExpressionAdditive AT4G18900.tu3 10357009..10357082 score=-0.186924052979289
ExonExpressionAdditive AT4G18900.tu4 10357222..10357262 score=0.394799679272173
ExonExpressionAdditive AT4G18905.tu1 10359918..10359951 score=2.17432685319122
ExonExpressionAdditive AT4G18905.tu13 10362360..10362467 score=0.153555836070748
ExonExpressionAdditive AT4G18905.tu2 10360261..10360333 score=-0.516594266062409
ExonExpressionAdditive AT4G18905.tu3 10360517..10360592 score=-0.736511461907767
ExonExpressionAdditive AT4G18905.tu6 10361128..10361198 score=-0.784839207119305
ExonExpressionAdditive AT4G18905.tu9 10361654..10361686 score=0.756038733045063
ExonExpressionAdditive AT4G18910.tu1 10366133..10366318 score=-0.56044713219039
ExonExpressionAdditive AT4G18910.tu2 10366519..10366702 score=-0.0900092953934143
ExonExpressionAdditive AT4G18910.tu3 10367450..10367595 score=0.136480177822888
ExonExpressionAdditive AT4G18910.tu5 10368024..10368368 score=0.469207528025259
ExonExpressionAdditive AT4G18920.tu2 10369458..10369497 score=-0.212123387307932
ExonExpressionAdditive AT4G18920.tu3 10369640..10369705 score=0.601463270177302
ExonExpressionAdditive AT4G18940.tu3 10373395..10373571 score=-0.416474877731976
ExonExpressionAdditive AT4G18950.tu10 10377625..10377666 score=-0.479001240766407
ExonExpressionAdditive AT4G18950.tu11 10377819..10377889 score=-0.959748250193054
ExonExpressionAdditive AT4G18950.tu12 10378043..10378359 score=0.719504689932682
ExonExpressionAdditive AT4G18950.tu4 10376499..10376535 score=0.283929818973284
ExonExpressionAdditive AT4G18950.tu5 10376692..10376726 score=-0.0731725301605599
ExonExpressionAdditive AT4G18950.tu6 10376873..10376914 score=-0.162483058212885
ExonExpressionAdditive AT4G18950.tu9 10377432..10377463 score=-0.0417769778248450
ExonExpressionAdditive AT4G18960.tu1 10382863..10383304 score=0.268851374518513
ExonExpressionAdditive AT4G18960.tu2 10383924..10383961 score=-0.266769910149573
ExonExpressionAdditive AT4G18960.tu3 10387157..10387191 score=-0.118501920682354
ExonExpressionAdditive AT4G18960.tu5 10387517..10387551 score=-6.63371667673759e-05
ExonExpressionAdditive AT4G18960.tu8 10388023..10388131 score=-0.473119629781133
ExonExpressionAdditive AT4G18970.tu5 10390627..10390877 score=-0.761801753412255
ExonExpressionAdditive AT4G18975.tu3 10392871..10392906 score=0.392261874365985
ExonExpressionAdditive AT4G18990.tu3 10403584..10403624 score=0.712290632193973
ExonExpressionAdditive AT4G18990.tu4 10404091..10404127 score=-0.063863603397441
ExonExpressionAdditive AT4G19000.tu2 10406013..10406120 score=0.459573424280955
ExonExpressionAdditive AT4G19000.tu3 10406267..10406303 score=0.327742166349918
ExonExpressionAdditive AT4G19000.tu4 10406481..10406514 score=0.0615733715972823
ExonExpressionAdditive AT4G19003.tu3 10407953..10407989 score=-0.660499182659328
ExonExpressionAdditive AT4G19006.tu3 10409905..10410019 score=-0.00645067521818689
ExonExpressionAdditive AT4G19006.tu6 10411298..10411334 score=-0.870877206261225
ExonExpressionAdditive AT4G19010.tu1 10411594..10411814 score=-0.403538669475789
ExonExpressionAdditive AT4G19010.tu4 10412319..10412428 score=-0.299333389385183
ExonExpressionAdditive AT4G19010.tu5 10412753..10412856 score=-0.207079267180672
ExonExpressionAdditive AT4G19020.tu1 10414562..10414963 score=-0.287456188201059
ExonExpressionAdditive AT4G19020.tu10 10417997..10418033 score=-0.404154011336985
ExonExpressionAdditive AT4G19020.tu11 10418144..10418316 score=-0.383135795603986
ExonExpressionAdditive AT4G19020.tu14 10418887..10419170 score=-0.685954399813019
ExonExpressionAdditive AT4G19020.tu16 10419460..10419501 score=-0.0310087656313335
ExonExpressionAdditive AT4G19020.tu17 10419608..10419642 score=0.472394015050723
ExonExpressionAdditive AT4G19020.tu18 10419825..10419898 score=1.7757546194802
ExonExpressionAdditive AT4G19020.tu22 10420590..10420623 score=0.501865008742807
ExonExpressionAdditive AT4G19020.tu23 10420772..10421186 score=-0.475460635395977
ExonExpressionAdditive AT4G19020.tu7 10417205..10417241 score=-0.667565785496675
ExonExpressionAdditive AT4G19020.tu9 10417708..10417789 score=0.1200317278057
ExonExpressionAdditive AT4G19030.tu2 10422064..10422098 score=0.1973906657415
ExonExpressionAdditive AT4G19030.tu3 10422351..10422451 score=-0.131767364447975
ExonExpressionAdditive AT4G19030.tu4 10423076..10423125 score=-1.14441871025622
ExonExpressionAdditive AT4G19030.tu5 10423340..10423414 score=-0.297542756012525
ExonExpressionAdditive AT4G19040.tu1 10431564..10431868 score=-0.0406416637443331
ExonExpressionAdditive AT4G19040.tu14 10434864..10434935 score=0.197149408724859
ExonExpressionAdditive AT4G19040.tu16 10435507..10435541 score=0.0707163378882866
ExonExpressionAdditive AT4G19040.tu18 10436225..10436295 score=-0.553983018948901
ExonExpressionAdditive AT4G19040.tu2 10432045..10432080 score=-0.241778457342349
ExonExpressionAdditive AT4G19040.tu22 10437054..10437359 score=-0.043929016476092
ExonExpressionAdditive AT4G19040.tu3 10432214..10432250 score=1.39254471046414
ExonExpressionAdditive AT4G19040.tu6 10432814..10432852 score=0.272370748173322
ExonExpressionAdditive AT4G19040.tu9 10433360..10433544 score=-0.479166353303079
ExonExpressionAdditive AT4G19050.tu10 10440274..10441037 score=-0.296337590418594
ExonExpressionAdditive AT4G19050.tu2 10438511..10438547 score=0.33623140845859
ExonExpressionAdditive AT4G19050.tu3 10438734..10438771 score=-1.85035549805934
ExonExpressionAdditive AT4G19050.tu4 10439060..10439101 score=0.207573882940305
ExonExpressionAdditive AT4G19050.tu5 10439217..10439249 score=-0.67019965554058
ExonExpressionAdditive AT4G19070.tu2 10447138..10447319 score=-0.197190700533084
ExonExpressionAdditive AT4G19090.tu2 10449987..10450093 score=-0.413511495387031
ExonExpressionAdditive AT4G19090.tu3 10450600..10451065 score=0.0294686168218202
ExonExpressionAdditive AT4G19110.tu18 10457500..10457817 score=-1.04453481022531
ExonExpressionAdditive AT4G19110.tu19 10458351..10458526 score=0.170634409338928
ExonExpressionAdditive AT4G19110.tu2 10454688..10454978 score=-0.367068345883863
ExonExpressionAdditive AT4G19110.tu20 10459233..10459270 score=0.99950552581821
ExonExpressionAdditive AT4G19110.tu5 10455150..10455335 score=1.02769318743506
ExonExpressionAdditive AT4G19110.tu6 10455448..10455486 score=-0.362666870584706
ExonExpressionAdditive AT4G19110.tu8 10455762..10455797 score=-0.0963637505993542
ExonExpressionAdditive AT4G19120.tu1 10460310..10460855 score=0.164035241753264
ExonExpressionAdditive AT4G19120.tu4 10462019..10462130 score=1.07636412696648
ExonExpressionAdditive AT4G19120.tu5 10462273..10462347 score=-0.576831844072476
ExonExpressionAdditive AT4G19120.tu6 10462579..10462681 score=-0.650178132630014
ExonExpressionAdditive AT4G19120.tu9 10464007..10464042 score=0.109485754694050
ExonExpressionAdditive AT4G19140.tu2 10470262..10470331 score=0.138127758286056
ExonExpressionAdditive AT4G19140.tu3 10470483..10470554 score=0.241894605981496
ExonExpressionAdditive AT4G19140.tu4 10470668..10470773 score=-0.119174314514523
ExonExpressionAdditive AT4G19160.tu10 10479379..10479454 score=-0.475399780381854
ExonExpressionAdditive AT4G19160.tu11 10479569..10479635 score=0.793201439965985
ExonExpressionAdditive AT4G19160.tu13 10479811..10479954 score=0.058500757047753
ExonExpressionAdditive AT4G19160.tu3 10477622..10477782 score=-0.0276275307634249
ExonExpressionAdditive AT4G19160.tu5 10478002..10478107 score=-0.409476001554244
ExonExpressionAdditive AT4G19160.tu6 10478257..10478293 score=-1.02170498275129
ExonExpressionAdditive AT4G19160.tu9 10479028..10479241 score=-0.341346821685749
ExonExpressionAdditive AT4G19180.tu1 10485348..10485772 score=-0.0770869870655753
ExonExpressionAdditive AT4G19185.tu1 10489081..10489363 score=0.209402044094127
ExonExpressionAdditive AT4G19185.tu2 10489571..10489604 score=0.195593531516268
ExonExpressionAdditive AT4G19185.tu3 10489815..10489922 score=-0.451808746500595
ExonExpressionAdditive AT4G19185.tu4 10490100..10490314 score=-0.698890261440548
ExonExpressionAdditive AT4G19185.tu5 10490459..10490533 score=-0.222877113502176
ExonExpressionAdditive AT4G19190.tu1 10493320..10493544 score=0.174582769835328
ExonExpressionAdditive AT4G19190.tu2 10493655..10493688 score=-0.91907519384385
ExonExpressionAdditive AT4G19190.tu3 10494058..10494167 score=0.288719693035139
ExonExpressionAdditive AT4G19190.tu4 10494343..10494379 score=-1.08032846754195
ExonExpressionAdditive AT4G19190.tu5 10494560..10494706 score=0.311358423752008
ExonExpressionAdditive AT4G19190.tu6 10494886..10494956 score=-0.839990431443639
ExonExpressionAdditive AT4G19210.tu1 10501221..10501257 score=-1.12449405781397
ExonExpressionAdditive AT4G19210.tu10 10503954..10504172 score=-0.185098765585379
ExonExpressionAdditive AT4G19210.tu11 10504324..10504506 score=0.644464214251676
ExonExpressionAdditive AT4G19210.tu12 10504661..10504770 score=-0.399964344302456
ExonExpressionAdditive AT4G19210.tu13 10504911..10505182 score=0.263779208626981
ExonExpressionAdditive AT4G19210.tu6 10502807..10502843 score=-0.525878992712022
ExonExpressionAdditive AT4G19210.tu7 10502994..10503211 score=-0.520277469219905
ExonExpressionAdditive AT4G19210.tu8 10503402..10503550 score=0.593902126837161
ExonExpressionAdditive AT4G19210.tu9 10503703..10503775 score=-0.506030882770858
ExonExpressionAdditive AT4G19230.tu1 10521387..10521665 score=-0.460007031811362
ExonExpressionAdditive AT4G19230.tu2 10521819..10522076 score=0.065640275139095
ExonExpressionAdditive AT4G19230.tu5 10522983..10523024 score=-0.511092482225695
ExonExpressionAdditive AT4G19230.tu6 10523243..10523274 score=-0.129224874030409
ExonExpressionAdditive AT4G19230.tu8 10523531..10523894 score=0.647207104924013
ExonExpressionAdditive AT4G19350.tu2 10562389..10562425 score=-0.288897958097925
ExonExpressionAdditive AT4G19350.tu8 10563587..10563697 score=1.47965641986912
ExonExpressionAdditive AT4G19360.tu1 10564160..10564298 score=0.152349188339835
ExonExpressionAdditive AT4G19360.tu2 10564443..10564492 score=0.684610335815301
ExonExpressionAdditive AT4G19360.tu4 10565180..10565215 score=-0.0714684515607736
ExonExpressionAdditive AT4G19370.tu2 10567177..10567353 score=0.293986959907991
ExonExpressionAdditive AT4G19380.tu2 10570706..10570928 score=0.0359826608031123
ExonExpressionAdditive AT4G19380.tu3 10572200..10572388 score=-1.03871023824452
ExonExpressionAdditive AT4G19390.tu2 10575234..10575342 score=-1.09551337313815
ExonExpressionAdditive AT4G19390.tu4 10575755..10575790 score=-2.13242715096077
ExonExpressionAdditive AT4G19400.tu2 10581247..10581309 score=-0.225075234559614
ExonExpressionAdditive AT4G19400.tu3 10581413..10581448 score=-0.6146862372083
ExonExpressionAdditive AT4G19410.tu10 10584103..10584142 score=-1.10211668981640
ExonExpressionAdditive AT4G19410.tu12 10584728..10584759 score=-1.47556131274709
ExonExpressionAdditive AT4G19410.tu2 10582420..10582454 score=-0.421951039436513
ExonExpressionAdditive AT4G19420.tu10 10589084..10589123 score=-0.0184653359819963
ExonExpressionAdditive AT4G19420.tu14 10589761..10589798 score=0.108525160257020
ExonExpressionAdditive AT4G19420.tu15 10590398..10590536 score=-0.0358420798178297
ExonExpressionAdditive AT4G19420.tu2 10587282..10587614 score=-0.0697465081521158
ExonExpressionAdditive AT4G19420.tu3 10587761..10587869 score=-0.119606153049431
ExonExpressionAdditive AT4G19420.tu4 10587998..10588071 score=-0.081855970393592
ExonExpressionAdditive AT4G19420.tu7 10588542..10588580 score=-0.489233506035778
ExonExpressionAdditive AT4G19420.tu8 10588760..10588800 score=0.456873573025852
ExonExpressionAdditive AT4G19420.tu9 10588941..10588977 score=0.503996831317594
ExonExpressionAdditive AT4G19440.tu1 10601014..10601053 score=0.310418812880434
ExonExpressionAdditive AT4G19440.tu2 10601238..10601278 score=0.8338249925313
ExonExpressionAdditive AT4G19440.tu3 10601591..10601806 score=0.0317134233286377
ExonExpressionAdditive AT4G19450.tu1 10606560..10606808 score=0.279986977025796
ExonExpressionAdditive AT4G19490.tu10 10619822..10619896 score=0.341414012597007
ExonExpressionAdditive AT4G19490.tu12 10620571..10620760 score=0.623178030163288
ExonExpressionAdditive AT4G19490.tu15 10621831..10621870 score=-0.59285351204164
ExonExpressionAdditive AT4G19490.tu16 10622092..10622231 score=0.909370601816333
ExonExpressionAdditive AT4G19490.tu5 10618063..10618100 score=-2.29538517344916
ExonExpressionAdditive AT4G19490.tu7 10618588..10618663 score=0.317312081044613
ExonExpressionAdditive AT4G19490.tu8 10619134..10619168 score=-0.865484611741956
ExonExpressionAdditive AT4G19490.tu9 10619463..10619572 score=-1.14618475400956
ExonExpressionAdditive AT4G19540.tu1 10657395..10657573 score=0.536879199843307
ExonExpressionAdditive AT4G19540.tu4 10658123..10658159 score=-1.34635790188491
ExonExpressionAdditive AT4G19540.tu5 10658307..10658377 score=0.0337835696889796
ExonExpressionAdditive AT4G19540.tu6 10658523..10658559 score=-0.172825868132533
ExonExpressionAdditive AT4G19540.tu7 10658694..10658765 score=0.256142268487291
ExonExpressionAdditive AT4G19540.tu8 10658941..10659151 score=-0.338324497110478
ExonExpressionAdditive AT4G19550.tu3 10660091..10660127 score=0.172376802991174
ExonExpressionAdditive AT4G19550.tu5 10660703..10660739 score=-0.214149732719081
ExonExpressionAdditive AT4G19560.tu2 10661911..10662090 score=-0.317917903922278
ExonExpressionAdditive AT4G19560.tu4 10662976..10663045 score=0.410870073663897
ExonExpressionAdditive AT4G19560.tu5 10663275..10663381 score=-0.361351905511972
ExonExpressionAdditive AT4G19560.tu6 10663521..10663625 score=-0.090015997895821
ExonExpressionAdditive AT4G19590.tu2 10672030..10672213 score=0.0250774709165556
ExonExpressionAdditive AT4G19600.tu1 10672789..10672823 score=-0.179469431636062
ExonExpressionAdditive AT4G19600.tu2 10673371..10673440 score=-0.299960708886898
ExonExpressionAdditive AT4G19600.tu3 10673663..10673764 score=-0.335807115947732
ExonExpressionAdditive AT4G19600.tu6 10675219..10675291 score=-0.235510938070703
ExonExpressionAdditive AT4G19600.tu7 10675418..10675454 score=-0.592926524758445
ExonExpressionAdditive AT4G19610.tu11 10680773..10680810 score=-0.775365964982187
ExonExpressionAdditive AT4G19610.tu12 10680921..10680990 score=0.116379350238396
ExonExpressionAdditive AT4G19610.tu13 10681316..10681389 score=-0.281152790865317
ExonExpressionAdditive AT4G19610.tu14 10681495..10681565 score=0.773615888705642
ExonExpressionAdditive AT4G19610.tu6 10679242..10679281 score=-0.103561609086380
ExonExpressionAdditive AT4G19610.tu7 10679477..10679656 score=-0.0842021738134146
ExonExpressionAdditive AT4G19610.tu8 10679866..10679902 score=-0.583857058705800
ExonExpressionAdditive AT4G19640.tu2 10687645..10687683 score=0.409738414962361
ExonExpressionAdditive AT4G19640.tu5 10688765..10688870 score=-0.538946543844201
ExonExpressionAdditive AT4G19640.tu7 10689480..10689572 score=-0.38056098663098
ExonExpressionAdditive AT4G19645.tu5 10690863..10690937 score=-0.575562806594445
ExonExpressionAdditive AT4G19650.tu2 10693399..10693430 score=0.393206502262097
ExonExpressionAdditive AT4G19660.tu1 10696294..10696504 score=-0.264505149687942
ExonExpressionAdditive AT4G19660.tu2 10696652..10696778 score=-0.525132924917609
ExonExpressionAdditive AT4G19670.tu3 10700951..10701399 score=-0.223951880333354
ExonExpressionAdditive AT4G19710.tu1 10724864..10724976 score=-1.80526294877526
ExonExpressionAdditive AT4G19710.tu10 10727410..10727444 score=-0.427749498569528
ExonExpressionAdditive AT4G19710.tu11 10727591..10727736 score=0.529473878186714
ExonExpressionAdditive AT4G19710.tu13 10728144..10728318 score=-0.107076742704726
ExonExpressionAdditive AT4G19710.tu14 10728537..10728572 score=-0.770549859001084
ExonExpressionAdditive AT4G19710.tu16 10728969..10729006 score=0.425059559115894
ExonExpressionAdditive AT4G19710.tu17 10729151..10729186 score=-1.15338614908471
ExonExpressionAdditive AT4G19710.tu19 10729296..10729643 score=0.319046467743775
ExonExpressionAdditive AT4G19710.tu2 10725235..10725416 score=0.0754634159489181
ExonExpressionAdditive AT4G19710.tu3 10725530..10725844 score=0.222773213181136
ExonExpressionAdditive AT4G19710.tu4 10725983..10726015 score=-0.452616057595441
ExonExpressionAdditive AT4G19710.tu5 10726150..10726405 score=-0.0149422405153519
ExonExpressionAdditive AT4G19710.tu7 10726653..10726831 score=0.394648647586918
ExonExpressionAdditive AT4G19710.tu9 10727189..10727225 score=0.110044133838506
ExonExpressionAdditive AT4G19810.tu1 10763948..10764196 score=-0.198593627993225
ExonExpressionAdditive AT4G19830.tu1 10772466..10772578 score=-0.324226982423489
ExonExpressionAdditive AT4G19830.tu2 10773084..10773156 score=0.152617699741058
ExonExpressionAdditive AT4G19830.tu3 10773486..10773519 score=0.137087380529715
ExonExpressionAdditive AT4G19840.tu2 10774988..10775060 score=-0.268235598856576
ExonExpressionAdditive AT4G19860.tu4 10778512..10778617 score=0.080528171359104
ExonExpressionAdditive AT4G19870.tu1 10782721..10782834 score=0.312606560507132
ExonExpressionAdditive AT4G19880.tu4 10785039..10785108 score=-0.451857620026401
ExonExpressionAdditive AT4G19880.tu5 10785326..10785437 score=-0.698976372852795
ExonExpressionAdditive AT4G19880.tu6 10785612..10785684 score=-0.149932713247730
ExonExpressionAdditive AT4G19880.tu7 10785832..10786013 score=-0.0657850826776707
ExonExpressionAdditive AT4G19880.tu8 10786318..10786394 score=1.09279564706789
ExonExpressionAdditive AT4G19900.tu2 10789230..10789302 score=0.434838403273726
ExonExpressionAdditive AT4G19900.tu3 10789444..10789568 score=-0.0432642032762705
ExonExpressionAdditive AT4G19900.tu4 10789748..10789823 score=-0.425888461924935
ExonExpressionAdditive AT4G19900.tu5 10789970..10790075 score=0.300778572154942
ExonExpressionAdditive AT4G19960.tu1 10813612..10813888 score=0.485133604034384
ExonExpressionAdditive AT4G19960.tu2 10814060..10814240 score=1.57613566832706
ExonExpressionAdditive AT4G19960.tu3 10814394..10814501 score=0.246370092152904
ExonExpressionAdditive AT4G19960.tu5 10814913..10815024 score=-0.862256266727197
ExonExpressionAdditive AT4G19960.tu7 10815429..10815613 score=0.0725959023384137
ExonExpressionAdditive AT4G19960.tu8 10815881..10816260 score=-0.30370287110906
ExonExpressionAdditive AT4G19960.tu9 10816509..10816871 score=-0.594937275183003
ExonExpressionAdditive AT4G19970.tu1 10818253..10818503 score=-0.360317314631196
ExonExpressionAdditive AT4G19970.tu2 10818816..10819145 score=0.494461195187343
ExonExpressionAdditive AT4G19970.tu3 10820128..10820576 score=0.30938708374277
ExonExpressionAdditive AT4G19970.tu4 10823753..10823867 score=0.400022841272657
ExonExpressionAdditive AT4G19970.tu5 10824052..10824342 score=-0.288049833021818
ExonExpressionAdditive AT4G19970.tu6 10824886..10825353 score=-0.435635648723334
ExonExpressionAdditive AT4G19985.tu5 10832057..10832089 score=0.358402434140066
ExonExpressionAdditive AT4G19990.tu3 10834959..10834997 score=0.132098153399876
ExonExpressionAdditive AT4G19990.tu5 10835390..10835580 score=-0.633211345249311
ExonExpressionAdditive AT4G20010.tu2 10842657..10842729 score=0.465809811026196
ExonExpressionAdditive AT4G20010.tu7 10843444..10843577 score=0.125756171366248
ExonExpressionAdditive AT4G20010.tu9 10843900..10844040 score=-0.478707918978385
ExonExpressionAdditive AT4G20020.tu1 10844142..10844358 score=-0.0502301482609107
ExonExpressionAdditive AT4G20020.tu5 10845825..10846081 score=-0.245909208873344
ExonExpressionAdditive AT4G20040.tu2 10848640..10848674 score=0.829961542885601
ExonExpressionAdditive AT4G20050.tu2 10851562..10851742 score=-0.713821299472058
ExonExpressionAdditive AT4G20050.tu3 10851933..10852082 score=-0.0429701365509324
ExonExpressionAdditive AT4G20060.tu2 10857274..10857415 score=-0.227826517100197
ExonExpressionAdditive AT4G20060.tu3 10857761..10857799 score=0.417161031617807
ExonExpressionAdditive AT4G20060.tu4 10858117..10858260 score=0.126472341508328
ExonExpressionAdditive AT4G20060.tu5 10858651..10859047 score=0.0994059711627094
ExonExpressionAdditive AT4G20070.tu1 10861473..10861688 score=0.528944050870006
ExonExpressionAdditive AT4G20070.tu10 10863915..10863989 score=0.129773239143603
ExonExpressionAdditive AT4G20070.tu11 10864151..10864228 score=0.762463648696599
ExonExpressionAdditive AT4G20070.tu12 10864422..10864641 score=0.0029725697818556
ExonExpressionAdditive AT4G20070.tu2 10861967..10862003 score=0.0751290978996094
ExonExpressionAdditive AT4G20070.tu3 10862402..10862475 score=-0.210423748545182
ExonExpressionAdditive AT4G20070.tu4 10862616..10862652 score=-0.053034461847427
ExonExpressionAdditive AT4G20070.tu5 10862801..10862868 score=-0.0535408913539267
ExonExpressionAdditive AT4G20070.tu6 10863004..10863082 score=0.480091022544722
ExonExpressionAdditive AT4G20070.tu7 10863183..10863258 score=-0.424797716042991
ExonExpressionAdditive AT4G20070.tu9 10863589..10863776 score=-0.607697253235368
ExonExpressionAdditive AT4G20110.tu1 10875449..10875847 score=0.950734686984694
ExonExpressionAdditive AT4G20110.tu11 10878476..10878544 score=-0.267340005206221
ExonExpressionAdditive AT4G20110.tu4 10877051..10877085 score=-0.789068594898406
ExonExpressionAdditive AT4G20110.tu5 10877236..10877344 score=-1.37989523150592
ExonExpressionAdditive AT4G20110.tu6 10877529..10877561 score=-0.645234874746522
ExonExpressionAdditive AT4G20110.tu9 10878052..10878122 score=-1.18670752880549
ExonExpressionAdditive AT4G20130.tu10 10881115..10881149 score=0.0903517667130541
ExonExpressionAdditive AT4G20130.tu11 10881294..10881443 score=-1.18279730257182
ExonExpressionAdditive AT4G20130.tu12 10881585..10881871 score=0.0344576470406568
ExonExpressionAdditive AT4G20130.tu2 10879094..10879201 score=0.252040224210624
ExonExpressionAdditive AT4G20130.tu5 10880114..10880189 score=1.08901341619005
ExonExpressionAdditive AT4G20130.tu7 10880567..10880603 score=0.250295557169003
ExonExpressionAdditive AT4G20130.tu8 10880791..10880825 score=1.43861202157791
ExonExpressionAdditive AT4G20140.tu2 10887821..10888226 score=0.369235125972598
ExonExpressionAdditive AT4G20150.tu2 10889189..10889258 score=-0.946382649880803
ExonExpressionAdditive AT4G20150.tu3 10889473..10889576 score=1.80997950571339
ExonExpressionAdditive AT4G20160.tu2 10892008..10892080 score=0.198918690240855
ExonExpressionAdditive AT4G20160.tu4 10894176..10894493 score=-0.423014680775203
ExonExpressionAdditive AT4G20160.tu5 10894605..10894713 score=-0.621809222410341
ExonExpressionAdditive AT4G20160.tu6 10894845..10894957 score=-0.801988140436032
ExonExpressionAdditive AT4G20170.tu2 10898820..10899070 score=0.363410810426768
ExonExpressionAdditive AT4G20200.tu2 10909152..10909292 score=0.497889449151191
ExonExpressionAdditive AT4G20200.tu4 10909830..10909902 score=0.74421598920835
ExonExpressionAdditive AT4G20200.tu5 10910081..10910373 score=-0.00149464541161610
ExonExpressionAdditive AT4G20200.tu6 10910633..10910777 score=-0.364632625546197
ExonExpressionAdditive AT4G20200.tu7 10910919..10911096 score=0.241347219930317
ExonExpressionAdditive AT4G20210.tu1 10913655..10913877 score=0.381649646007582
ExonExpressionAdditive AT4G20210.tu2 10914591..10914733 score=0.374270351521144
ExonExpressionAdditive AT4G20210.tu4 10916874..10917057 score=-0.325314647441603
ExonExpressionAdditive AT4G20210.tu5 10917335..10917512 score=0.128450882155603
ExonExpressionAdditive AT4G20210.tu6 10917663..10917901 score=-0.753551434004384
ExonExpressionAdditive AT4G20210.tu7 10918082..10918235 score=0.263613809381689
ExonExpressionAdditive AT4G20220.tu2 10920589..10920628 score=-0.727903552969177
ExonExpressionAdditive AT4G20220.tu4 10922348..10922379 score=0.374464984582706
ExonExpressionAdditive AT4G20230.tu1 10924291..10924531 score=-0.0403468591930298
ExonExpressionAdditive AT4G20230.tu2 10924746..10924779 score=-0.702512738563663
ExonExpressionAdditive AT4G20230.tu3 10925140..10925251 score=-0.156799325678641
ExonExpressionAdditive AT4G20230.tu4 10925427..10925573 score=0.247604013161271
ExonExpressionAdditive AT4G20230.tu5 10925729..10925840 score=0.356435407114569
ExonExpressionAdditive AT4G20230.tu6 10926179..10926247 score=-0.561779020768806
ExonExpressionAdditive AT4G20230.tu7 10926638..10926697 score=0.826151803728166
ExonExpressionAdditive AT4G20240.tu2 10932071..10932184 score=1.04713700631990
ExonExpressionAdditive AT4G20240.tu4 10933842..10934178 score=-0.430366687171967
ExonExpressionAdditive AT4G20260.tu5 10941612..10941653 score=-1.33044278506698
ExonExpressionAdditive AT4G20260.tu8 10942226..10942264 score=-0.424144380370756
ExonExpressionAdditive AT4G20270.tu2 10952675..10953036 score=0.389840371951150
ExonExpressionAdditive AT4G20280.tu1 10953550..10953619 score=0.205668918199008
ExonExpressionAdditive AT4G20300.tu2 10955631..10955806 score=-1.04166429193620
ExonExpressionAdditive AT4G20300.tu4 10957761..10958050 score=0.181939324900031
ExonExpressionAdditive AT4G20300.tu7 10958812..10959161 score=1.13527602039641
ExonExpressionAdditive AT4G20310.tu1 10961686..10961931 score=-0.212178709913607
ExonExpressionAdditive AT4G20310.tu3 10962270..10962302 score=-0.498781411256725
ExonExpressionAdditive AT4G20310.tu4 10962476..10962512 score=-0.0664940132151072
ExonExpressionAdditive AT4G20310.tu5 10962692..10963026 score=-0.195716434784342
ExonExpressionAdditive AT4G20310.tu6 10963168..10963346 score=0.81976361247867
ExonExpressionAdditive AT4G20320.tu11 10976722..10976757 score=0.834521177541029
ExonExpressionAdditive AT4G20320.tu12 10976865..10976898 score=0.549302637220131
ExonExpressionAdditive AT4G20320.tu14 10977161..10977202 score=-1.18378114147409
ExonExpressionAdditive AT4G20320.tu15 10977321..10977357 score=-0.263920850707901
ExonExpressionAdditive AT4G20320.tu16 10977537..10977568 score=0.160323628189326
ExonExpressionAdditive AT4G20320.tu18 10977850..10978028 score=-0.0515499293858139
ExonExpressionAdditive AT4G20320.tu21 10978493..10978530 score=0.188854175661022
ExonExpressionAdditive AT4G20320.tu22 10978673..10978712 score=-1.77074795137447
ExonExpressionAdditive AT4G20320.tu23 10978864..10979391 score=0.608274575851371
ExonExpressionAdditive AT4G20320.tu5 10975734..10975803 score=-0.364601098004474
ExonExpressionAdditive AT4G20320.tu7 10976071..10976139 score=-0.207119860752322
ExonExpressionAdditive AT4G20320.tu9 10976429..10976465 score=-0.389882091906822
ExonExpressionAdditive AT4G20330.tu2 10983385..10983453 score=-0.333889592230666
ExonExpressionAdditive AT4G20330.tu3 10983600..10983669 score=-0.994089867017071
ExonExpressionAdditive AT4G20330.tu4 10983815..10984037 score=0.121968660804111
ExonExpressionAdditive AT4G20340.tu6 10986293..10986327 score=0.179144722818655
ExonExpressionAdditive AT4G20340.tu7 10986587..10986734 score=-0.776972935067068
ExonExpressionAdditive AT4G20340.tu8 10986920..10986994 score=0.0363433801993460
ExonExpressionAdditive AT4G20340.tu9 10987310..10987346 score=0.119122949101675
ExonExpressionAdditive AT4G20350.tu2 10988563..10988599 score=0.464342859401065
ExonExpressionAdditive AT4G20350.tu4 10988880..10988917 score=-0.530116556947773
ExonExpressionAdditive AT4G20350.tu7 10989698..10989809 score=0.330867504462842
ExonExpressionAdditive AT4G20370.tu4 11002787..11002966 score=-0.369060692440575
ExonExpressionAdditive AT4G20380.tu13 11005030..11005133 score=-0.837434235466703
ExonExpressionAdditive AT4G20380.tu15 11005850..11005960 score=0.857134826371732
ExonExpressionAdditive AT4G20380.tu16 11006076..11006117 score=0.29786058276204
ExonExpressionAdditive AT4G20380.tu6 11004636..11004670 score=-0.110433446106149
ExonExpressionAdditive AT4G20390.tu2 11007389..11007468 score=-0.167186973356851
ExonExpressionAdditive AT4G20400.tu10 11012685..11012757 score=0.616975492030107
ExonExpressionAdditive AT4G20400.tu11 11012901..11013041 score=-0.173688166300839
ExonExpressionAdditive AT4G20400.tu12 11013322..11013804 score=0.0263558400759713
ExonExpressionAdditive AT4G20400.tu2 11008982..11009019 score=0.0597498831554158
ExonExpressionAdditive AT4G20400.tu4 11009618..11009651 score=0.503646062714948
ExonExpressionAdditive AT4G20400.tu5 11009793..11010175 score=0.625520720104184
ExonExpressionAdditive AT4G20400.tu6 11010492..11010594 score=-0.316005087650734
ExonExpressionAdditive AT4G20400.tu7 11010915..11011019 score=-0.200926233473647
ExonExpressionAdditive AT4G20400.tu8 11011274..11011521 score=0.0502660689739396
ExonExpressionAdditive AT4G20410.tu2 11014379..11014447 score=1.77461674236362
ExonExpressionAdditive AT4G20410.tu3 11014630..11014661 score=0.628868439000815
ExonExpressionAdditive AT4G20410.tu4 11014841..11014873 score=-0.226458317277695
ExonExpressionAdditive AT4G20410.tu5 11015131..11015166 score=-0.463933393990257
ExonExpressionAdditive AT4G20410.tu6 11015345..11015453 score=0.452619870961527
ExonExpressionAdditive AT4G20410.tu8 11015805..11015840 score=0.180848560617288
ExonExpressionAdditive AT4G20430.tu1 11017689..11017974 score=0.582778694077664
ExonExpressionAdditive AT4G20430.tu10 11020925..11021034 score=0.756933884200387
ExonExpressionAdditive AT4G20430.tu2 11018219..11018439 score=-0.665129953038178
ExonExpressionAdditive AT4G20430.tu3 11018546..11018765 score=0.502376942969651
ExonExpressionAdditive AT4G20430.tu4 11018948..11019200 score=-0.0769623485050466
ExonExpressionAdditive AT4G20430.tu5 11019305..11019523 score=-0.328052501490409
ExonExpressionAdditive AT4G20430.tu7 11019850..11019885 score=0.888360190043676
ExonExpressionAdditive AT4G20430.tu8 11020033..11020283 score=-1.03613893381323
ExonExpressionAdditive AT4G20430.tu9 11020502..11020605 score=0.0726559669669518
ExonExpressionAdditive AT4G20440.tu2 11022185..11022326 score=0.652441903159958
ExonExpressionAdditive AT4G20440.tu5 11022654..11022730 score=-0.408364200503542
ExonExpressionAdditive AT4G20450.tu1 11024065..11024398 score=0.259170268751441
ExonExpressionAdditive AT4G20450.tu10 11026443..11026771 score=-0.0936478764832957
ExonExpressionAdditive AT4G20450.tu11 11028190..11028725 score=-0.0928040953705046
ExonExpressionAdditive AT4G20450.tu12 11028961..11028993 score=-0.0106947102005357
ExonExpressionAdditive AT4G20450.tu2 11024576..11024646 score=-0.121461704356957
ExonExpressionAdditive AT4G20450.tu4 11025065..11025102 score=0.342979169470736
ExonExpressionAdditive AT4G20450.tu5 11025276..11025379 score=-0.0874278653133322
ExonExpressionAdditive AT4G20450.tu6 11025523..11025630 score=-0.11811763162781
ExonExpressionAdditive AT4G20460.tu2 11030296..11030328 score=0.114109193407747
ExonExpressionAdditive AT4G20460.tu3 11030471..11030504 score=-0.905223537625793
ExonExpressionAdditive AT4G20460.tu4 11030646..11030681 score=0.170824059407305
ExonExpressionAdditive AT4G20460.tu5 11030895..11030930 score=-0.293993148886475
ExonExpressionAdditive AT4G20480.tu2 11034810..11034843 score=0.78287533878076
ExonExpressionAdditive AT4G20480.tu3 11035014..11035164 score=2.10915098419861
ExonExpressionAdditive AT4G20480.tu4 11035408..11035478 score=-1.28629005535752
ExonExpressionAdditive AT4G20760.tu1 11129045..11129188 score=-1.15455678455972
ExonExpressionAdditive AT4G20760.tu2 11129374..11129449 score=0.151206667880407
ExonExpressionAdditive AT4G20760.tu3 11129595..11129668 score=-0.161310252233326
ExonExpressionAdditive AT4G20760.tu4 11129853..11129888 score=0.190144460493644
ExonExpressionAdditive AT4G20760.tu5 11130065..11130178 score=0.385908596418751
ExonExpressionAdditive AT4G20790.tu1 11134787..11135036 score=-0.286389126208648
ExonExpressionAdditive AT4G20810.tu2 11141881..11141953 score=-0.0331051557944312
ExonExpressionAdditive AT4G20810.tu3 11142133..11142209 score=0.206866287232309
ExonExpressionAdditive AT4G20810.tu4 11142430..11142613 score=0.20773826208201
ExonExpressionAdditive AT4G20810.tu6 11143085..11143123 score=0.993675303058588
ExonExpressionAdditive AT4G20810.tu8 11143520..11143594 score=-1.14194143872226
ExonExpressionAdditive AT4G20830.tu3 11157121..11157296 score=-0.696866373162584
ExonExpressionAdditive AT4G20850.tu1 11160826..11161080 score=-0.00465724216979105
ExonExpressionAdditive AT4G20850.tu13 11164081..11164156 score=-0.952813138296835
ExonExpressionAdditive AT4G20850.tu14 11164302..11164337 score=0.122910015296918
ExonExpressionAdditive AT4G20850.tu15 11164486..11164582 score=0.317368729484323
ExonExpressionAdditive AT4G20850.tu16 11165089..11165232 score=-0.269922502359242
ExonExpressionAdditive AT4G20850.tu17 11165347..11165382 score=0.0287318262238326
ExonExpressionAdditive AT4G20850.tu18 11165598..11165675 score=-0.650430990849568
ExonExpressionAdditive AT4G20850.tu19 11165821..11165895 score=0.184491175135172
ExonExpressionAdditive AT4G20850.tu20 11166236..11166273 score=-0.156658786251920
ExonExpressionAdditive AT4G20850.tu22 11166663..11166732 score=-0.619178175590844
ExonExpressionAdditive AT4G20850.tu23 11166862..11167005 score=-0.287901470291488
ExonExpressionAdditive AT4G20850.tu24 11167148..11167249 score=0.709940858585964
ExonExpressionAdditive AT4G20850.tu25 11167430..11167466 score=1.02239683604094
ExonExpressionAdditive AT4G20850.tu26 11167754..11167826 score=-0.42106465095934
ExonExpressionAdditive AT4G20850.tu27 11167934..11168038 score=-0.282789502258176
ExonExpressionAdditive AT4G20850.tu28 11168195..11168305 score=-1.14029451210775
ExonExpressionAdditive AT4G20850.tu29 11168458..11168492 score=-0.356399272323173
ExonExpressionAdditive AT4G20850.tu3 11161589..11161621 score=0.398863620235459
ExonExpressionAdditive AT4G20850.tu30 11168639..11168679 score=-0.67049740436862
ExonExpressionAdditive AT4G20850.tu31 11168828..11168902 score=-0.44630281642925
ExonExpressionAdditive AT4G20850.tu33 11169200..11169235 score=0.528006349255771
ExonExpressionAdditive AT4G20850.tu34 11169484..11169841 score=1.21374341765058
ExonExpressionAdditive AT4G20850.tu4 11161805..11161839 score=0.632037404227463
ExonExpressionAdditive AT4G20850.tu5 11162191..11162227 score=0.323283599034467
ExonExpressionAdditive AT4G20850.tu7 11162626..11162663 score=0.394766466376744
ExonExpressionAdditive AT4G20870.tu4 11175297..11175448 score=2.64895972695399
ExonExpressionAdditive AT4G20870.tu6 11175859..11175894 score=-0.0116130767488426
ExonExpressionAdditive AT4G20870.tu7 11176757..11176861 score=-1.58841630501883
ExonExpressionAdditive AT4G20890.tu2 11182804..11182972 score=0.660177927634055
ExonExpressionAdditive AT4G20900.tu2 11184837..11184906 score=-0.400909690153063
ExonExpressionAdditive AT4G20900.tu3 11185085..11185118 score=-0.115209870801524
ExonExpressionAdditive AT4G20900.tu4 11185270..11185409 score=0.0953956341020042
ExonExpressionAdditive AT4G20900.tu5 11185696..11185808 score=0.846711114829193
ExonExpressionAdditive AT4G20910.tu1 11186114..11186661 score=0.345749154077146
ExonExpressionAdditive AT4G20910.tu3 11187137..11187173 score=0.0804862349968788
ExonExpressionAdditive AT4G20910.tu4 11187452..11187487 score=-0.116234782937448
ExonExpressionAdditive AT4G20910.tu6 11189225..11189448 score=0.0716203391175822
ExonExpressionAdditive AT4G20910.tu7 11189591..11189983 score=-0.318420288066469
ExonExpressionAdditive AT4G20910.tu9 11190474..11190688 score=-0.0242008005591252
ExonExpressionAdditive AT4G20920.tu1 11193673..11194036 score=0.0109501436157807
ExonExpressionAdditive AT4G20920.tu2 11194480..11194551 score=-0.333890715931591
ExonExpressionAdditive AT4G20920.tu3 11194720..11194829 score=0.0555252908496564
ExonExpressionAdditive AT4G20920.tu5 11196349..11196535 score=-1.03672491252084
ExonExpressionAdditive AT4G20920.tu6 11196683..11197047 score=0.558050783094856
ExonExpressionAdditive AT4G20930.tu10 11200939..11201014 score=0.974316754651546
ExonExpressionAdditive AT4G20930.tu3 11199079..11199114 score=-0.443113770782922
ExonExpressionAdditive AT4G20930.tu4 11199285..11199356 score=-0.372960595754874
ExonExpressionAdditive AT4G20930.tu5 11199539..11199611 score=-1.05352432646673
ExonExpressionAdditive AT4G20930.tu7 11200042..11200113 score=-0.464298590129333
ExonExpressionAdditive AT4G20930.tu8 11200324..11200395 score=-0.409880905220137
ExonExpressionAdditive AT4G20940.tu3 11205613..11206225 score=0.527120986433511
ExonExpressionAdditive AT4G20960.tu2 11212605..11212814 score=-0.211648097607958
ExonExpressionAdditive AT4G20970.tu1 11215283..11215356 score=-0.436391978199254
ExonExpressionAdditive AT4G20980.tu5 11219088..11219224 score=-0.777352940438392
ExonExpressionAdditive AT4G20990.tu5 11220673..11220780 score=0.322969834840874
ExonExpressionAdditive AT4G21000.tu3 11223044..11223121 score=-0.152607388351392
ExonExpressionAdditive AT4G21010.tu2 11226777..11226816 score=-0.129726034266225
ExonExpressionAdditive AT4G21010.tu3 11226953..11226990 score=0.442182522672457
ExonExpressionAdditive AT4G21020.tu1 11228291..11228363 score=0.0824583913457297
ExonExpressionAdditive AT4G21060.tu1 11240752..11240824 score=-0.364344026817522
ExonExpressionAdditive AT4G21060.tu2 11241793..11241827 score=0.223699755047605
ExonExpressionAdditive AT4G21060.tu4 11243068..11243280 score=-0.652820529947339
ExonExpressionAdditive AT4G21060.tu5 11243459..11243677 score=0.298595074752355
ExonExpressionAdditive AT4G21060.tu6 11243942..11243979 score=-0.0341733810892296
ExonExpressionAdditive AT4G21060.tu7 11244203..11244309 score=-0.369194080890641
ExonExpressionAdditive AT4G21060.tu9 11244663..11244847 score=0.548022297023365
ExonExpressionAdditive AT4G21070.tu1 11248100..11248205 score=-0.275128237463704
ExonExpressionAdditive AT4G21070.tu10 11251476..11251549 score=-0.114750014360778
ExonExpressionAdditive AT4G21070.tu11 11251681..11251753 score=0.0919806818685987
ExonExpressionAdditive AT4G21070.tu12 11251901..11252006 score=-0.592386506928742
ExonExpressionAdditive AT4G21070.tu14 11252422..11252688 score=1.26123398146719
ExonExpressionAdditive AT4G21070.tu4 11248671..11248703 score=-0.307176958588817
ExonExpressionAdditive AT4G21070.tu5 11249129..11249239 score=-0.00763266239758233
ExonExpressionAdditive AT4G21070.tu6 11249869..11249903 score=0.533904895996225
ExonExpressionAdditive AT4G21070.tu8 11250990..11251022 score=-0.332050058280854
ExonExpressionAdditive AT4G21070.tu9 11251233..11251304 score=0.738457592445005
ExonExpressionAdditive AT4G21090.tu10 11258514..11258555 score=0.0713489690098619
ExonExpressionAdditive AT4G21090.tu5 11257470..11257539 score=-0.812857133559087
ExonExpressionAdditive AT4G21090.tu7 11258249..11258285 score=-0.214776347113406
ExonExpressionAdditive AT4G21100.tu1 11258981..11259481 score=0.189113328683023
ExonExpressionAdditive AT4G21100.tu11 11262827..11262898 score=-0.838426897126272
ExonExpressionAdditive AT4G21100.tu12 11263252..11263291 score=0.766821248831221
ExonExpressionAdditive AT4G21100.tu19 11265308..11265420 score=0.448614812631005
ExonExpressionAdditive AT4G21100.tu2 11259633..11259885 score=-0.164116131395883
ExonExpressionAdditive AT4G21100.tu3 11260027..11260317 score=0.414971964874508
ExonExpressionAdditive AT4G21100.tu4 11260502..11260684 score=-0.203816133341740
ExonExpressionAdditive AT4G21100.tu5 11260840..11261031 score=-0.856449431665089
ExonExpressionAdditive AT4G21100.tu7 11261687..11261763 score=-0.162350901535599
ExonExpressionAdditive AT4G21100.tu8 11261977..11262115 score=1.01524797490612
ExonExpressionAdditive AT4G21110.tu1 11267203..11267238 score=-0.248355061601677
ExonExpressionAdditive AT4G21110.tu2 11267711..11267745 score=1.43816610562905
ExonExpressionAdditive AT4G21110.tu3 11267887..11268031 score=-0.047459133333959
ExonExpressionAdditive AT4G21130.tu1 11274301..11274659 score=0.246664637186590
ExonExpressionAdditive AT4G21130.tu2 11274939..11275219 score=0.408400670797802
ExonExpressionAdditive AT4G21130.tu3 11275363..11275540 score=-0.865931993954947
ExonExpressionAdditive AT4G21130.tu6 11276222..11276260 score=-0.168932692311659
ExonExpressionAdditive AT4G21150.tu1 11278446..11278482 score=0.841427384818564
ExonExpressionAdditive AT4G21150.tu10 11280802..11280873 score=-0.253218077242531
ExonExpressionAdditive AT4G21150.tu12 11281651..11281687 score=0.346535127496004
ExonExpressionAdditive AT4G21150.tu13 11281834..11281903 score=0.126009957365992
ExonExpressionAdditive AT4G21150.tu14 11282019..11282131 score=-0.400919506053987
ExonExpressionAdditive AT4G21150.tu15 11282370..11282406 score=-0.0672770483240435
ExonExpressionAdditive AT4G21150.tu18 11282918..11283028 score=-0.180897982076721
ExonExpressionAdditive AT4G21150.tu19 11283249..11283284 score=0.82137617445317
ExonExpressionAdditive AT4G21150.tu2 11278656..11278767 score=0.0682125293266121
ExonExpressionAdditive AT4G21150.tu20 11283519..11283768 score=0.0158455950671706
ExonExpressionAdditive AT4G21150.tu3 11278937..11279007 score=-0.398270656838633
ExonExpressionAdditive AT4G21150.tu5 11279532..11279571 score=0.05689202597593
ExonExpressionAdditive AT4G21150.tu9 11280623..11280694 score=-0.291004835182028
ExonExpressionAdditive AT4G21160.tu10 11285569..11285676 score=-0.0361597366441503
ExonExpressionAdditive AT4G21160.tu11 11285894..11285932 score=0.339461519321065
ExonExpressionAdditive AT4G21160.tu12 11286070..11286145 score=-0.530638305231122
ExonExpressionAdditive AT4G21160.tu13 11286324..11286473 score=0.213916615764453
ExonExpressionAdditive AT4G21160.tu6 11284680..11284714 score=0.298103963855206
ExonExpressionAdditive AT4G21160.tu7 11284819..11284853 score=-0.517260877155824
ExonExpressionAdditive AT4G21160.tu8 11285081..11285116 score=0.647054989127908
ExonExpressionAdditive AT4G21160.tu9 11285322..11285393 score=-0.0933097882383825
ExonExpressionAdditive AT4G21170.tu1 11286778..11287022 score=0.324036915495811
ExonExpressionAdditive AT4G21180.tu2 11289310..11289491 score=-0.221455218688944
ExonExpressionAdditive AT4G21180.tu3 11289636..11289672 score=-0.602462279106737
ExonExpressionAdditive AT4G21180.tu4 11289860..11289899 score=-0.0398648306195392
ExonExpressionAdditive AT4G21180.tu5 11290035..11290102 score=0.335647225284275
ExonExpressionAdditive AT4G21180.tu6 11290386..11290712 score=0.0652234575707813
ExonExpressionAdditive AT4G21180.tu7 11290866..11290937 score=-0.100136763303517
ExonExpressionAdditive AT4G21180.tu8 11291162..11291198 score=1.01839132633268
ExonExpressionAdditive AT4G21190.tu2 11293046..11293160 score=-0.331735952689252
ExonExpressionAdditive AT4G21190.tu3 11293330..11293364 score=-0.176128101103900
ExonExpressionAdditive AT4G21190.tu6 11293942..11293980 score=0.833937460540276
ExonExpressionAdditive AT4G21192.tu6 11295304..11295411 score=0.307620736244270
ExonExpressionAdditive AT4G21200.tu3 11306375..11306516 score=-0.468995879816536
ExonExpressionAdditive AT4G21210.tu3 11308185..11308221 score=-0.325172897783018
ExonExpressionAdditive AT4G21210.tu4 11308291..11308328 score=-1.07510825714547
ExonExpressionAdditive AT4G21210.tu5 11308509..11308696 score=0.0891908701557072
ExonExpressionAdditive AT4G21215.tu2 11311379..11311568 score=0.679752753988996
ExonExpressionAdditive AT4G21215.tu3 11312692..11312767 score=-0.4075144234865
ExonExpressionAdditive AT4G21215.tu5 11313357..11313394 score=0.219055136989031
ExonExpressionAdditive AT4G21215.tu6 11313533..11313666 score=0.047767339304428
ExonExpressionAdditive AT4G21220.tu10 11318930..11319001 score=0.342888020839485
ExonExpressionAdditive AT4G21230.tu1 11319226..11319514 score=-0.0781594930486368
ExonExpressionAdditive AT4G21230.tu2 11319651..11319722 score=-0.636762841301961
ExonExpressionAdditive AT4G21230.tu3 11319986..11320056 score=0.243977508509127
ExonExpressionAdditive AT4G21230.tu4 11320162..11320307 score=-0.681897339027906
ExonExpressionAdditive AT4G21230.tu5 11320482..11320517 score=-1.26011772987061
ExonExpressionAdditive AT4G21230.tu6 11320692..11320763 score=-1.04304216297662
ExonExpressionAdditive AT4G21250.tu3 11326134..11326185 score=-0.440080252543701
ExonExpressionAdditive AT4G21260.tu1 11327608..11327748 score=0.293635889642872
ExonExpressionAdditive AT4G21270.tu1 11329394..11329751 score=-0.473790696629648
ExonExpressionAdditive AT4G21270.tu10 11331897..11331932 score=0.250187234249268
ExonExpressionAdditive AT4G21270.tu11 11332044..11332226 score=0.127843810957539
ExonExpressionAdditive AT4G21270.tu12 11332375..11332481 score=0.695716347021648
ExonExpressionAdditive AT4G21270.tu13 11332664..11332738 score=-0.608540651587022
ExonExpressionAdditive AT4G21270.tu14 11332881..11332950 score=-0.228226470110026
ExonExpressionAdditive AT4G21270.tu16 11333369..11333479 score=0.0564583159883028
ExonExpressionAdditive AT4G21270.tu17 11333882..11334066 score=-0.241954403276125
ExonExpressionAdditive AT4G21270.tu3 11330079..11330117 score=1.02892270119771
ExonExpressionAdditive AT4G21270.tu5 11330546..11330686 score=-0.216643595591766
ExonExpressionAdditive AT4G21270.tu6 11330863..11330965 score=0.465761607691004
ExonExpressionAdditive AT4G21270.tu7 11331226..11331267 score=-0.449820968390975
ExonExpressionAdditive AT4G21270.tu8 11331484..11331525 score=0.549218257301418
ExonExpressionAdditive AT4G21270.tu9 11331673..11331744 score=0.352651818411128
ExonExpressionAdditive AT4G21280.tu4 11335503..11335719 score=-0.492509485272785
ExonExpressionAdditive AT4G21320.tu1 11340375..11340557 score=-0.907281236267701
ExonExpressionAdditive AT4G21320.tu2 11340776..11340888 score=-0.568366658744325
ExonExpressionAdditive AT4G21320.tu3 11341035..11341177 score=0.0169444626697910
ExonExpressionAdditive AT4G21320.tu5 11341638..11341815 score=0.499312314347313
ExonExpressionAdditive AT4G21323.tu1 11342553..11342696 score=-1.11681082958695
ExonExpressionAdditive AT4G21323.tu2 11342853..11342889 score=0.508662209712015
ExonExpressionAdditive AT4G21323.tu4 11343264..11343335 score=0.7506967483211
ExonExpressionAdditive AT4G21323.tu6 11344237..11344478 score=0.314062941327252
ExonExpressionAdditive AT4G21323.tu7 11344593..11344670 score=0.0377684414585202
ExonExpressionAdditive AT4G21323.tu8 11344828..11344938 score=0.219334206421322
ExonExpressionAdditive AT4G21323.tu9 11345083..11345600 score=-0.0887247383615054
ExonExpressionAdditive AT4G21326.tu2 11347102..11347174 score=-0.412311253918664
ExonExpressionAdditive AT4G21326.tu4 11348223..11348477 score=-0.947952813602116
ExonExpressionAdditive AT4G21326.tu5 11348618..11348654 score=-0.0209211529360219
ExonExpressionAdditive AT4G21326.tu6 11348849..11348926 score=0.558350659537916
ExonExpressionAdditive AT4G21326.tu7 11349147..11349594 score=0.554968937264085
ExonExpressionAdditive AT4G21330.tu2 11350190..11350226 score=-0.156972148451362
ExonExpressionAdditive AT4G21340.tu2 11353430..11353579 score=-0.0657647690617881
ExonExpressionAdditive AT4G21340.tu3 11353724..11353798 score=0.0912265646738846
ExonExpressionAdditive AT4G21340.tu5 11354162..11354200 score=-0.304898910862645
ExonExpressionAdditive AT4G21340.tu7 11354490..11354751 score=0.0594059674913286
ExonExpressionAdditive AT4G21380.tu1 11389055..11389240 score=0.706310796979357
ExonExpressionAdditive AT4G21390.tu1 11394376..11394704 score=0.310343208694986
ExonExpressionAdditive AT4G21390.tu2 11394939..11395014 score=-0.411490282809182
ExonExpressionAdditive AT4G21390.tu3 11395163..11395274 score=1.17825366820310
ExonExpressionAdditive AT4G21390.tu4 11395546..11395581 score=0.580699791185673
ExonExpressionAdditive AT4G21390.tu5 11395793..11395978 score=0.553649110318059
ExonExpressionAdditive AT4G21400.tu3 11399887..11400140 score=1.65105193500767
ExonExpressionAdditive AT4G21410.tu1 11402353..11402724 score=0.402261927715975
ExonExpressionAdditive AT4G21410.tu2 11402899..11403010 score=-1.01640202261621
ExonExpressionAdditive AT4G21410.tu6 11403986..11404059 score=-0.270554606611386
ExonExpressionAdditive AT4G21430.tu1 11407867..11407899 score=0.150654668522242
ExonExpressionAdditive AT4G21430.tu10 11410790..11410865 score=0.211853818099726
ExonExpressionAdditive AT4G21430.tu11 11411304..11411378 score=-1.69935914621782
ExonExpressionAdditive AT4G21430.tu12 11411568..11412154 score=-0.672208121670957
ExonExpressionAdditive AT4G21430.tu2 11408065..11408105 score=1.04164050756194
ExonExpressionAdditive AT4G21430.tu4 11408439..11408477 score=-0.538591611975525
ExonExpressionAdditive AT4G21430.tu5 11408684..11408944 score=-0.446025569846838
ExonExpressionAdditive AT4G21430.tu6 11409209..11409392 score=0.935875822388671
ExonExpressionAdditive AT4G21430.tu7 11409603..11410186 score=0.0233810069623829
ExonExpressionAdditive AT4G21430.tu9 11410542..11410644 score=0.955985326875452
ExonExpressionAdditive AT4G21440.tu2 11419318..11419422 score=0.503996352215299
ExonExpressionAdditive AT4G21440.tu3 11419558..11419659 score=0.372682864907060
ExonExpressionAdditive AT4G21450.tu7 11427914..11427949 score=-1.10368956190660
ExonExpressionAdditive AT4G21450.tu8 11428086..11428163 score=1.04953786568585
ExonExpressionAdditive AT4G21470.tu2 11431538..11431601 score=-3.65134946093525
ExonExpressionAdditive AT4G21470.tu3 11431780..11431812 score=0.163359153898285
ExonExpressionAdditive AT4G21470.tu6 11432282..11432351 score=2.37776513014301
ExonExpressionAdditive AT4G21470.tu8 11432683..11432787 score=1.45689086508940
ExonExpressionAdditive AT4G21480.tu3 11434764..11435055 score=0.741373023339735
ExonExpressionAdditive AT4G21480.tu4 11435203..11435278 score=0.00645453887211443
ExonExpressionAdditive AT4G21490.tu3 11437011..11437052 score=-0.640282599823102
ExonExpressionAdditive AT4G21490.tu4 11437245..11437421 score=0.227388126188808
ExonExpressionAdditive AT4G21490.tu7 11438080..11438260 score=0.187100264499726
ExonExpressionAdditive AT4G21520.tu1 11447539..11447575 score=0.695775460372296
ExonExpressionAdditive AT4G21520.tu11 11449712..11449748 score=-0.564445475666305
ExonExpressionAdditive AT4G21520.tu14 11450239..11450408 score=-0.0135723304128468
ExonExpressionAdditive AT4G21520.tu2 11447808..11447847 score=0.94296441464303
ExonExpressionAdditive AT4G21520.tu4 11448174..11448208 score=-0.158346161547763
ExonExpressionAdditive AT4G21520.tu7 11448948..11449011 score=-0.232435886450202
ExonExpressionAdditive AT4G21520.tu9 11449363..11449396 score=-0.315599197586439
ExonExpressionAdditive AT4G21530.tu1 11450572..11450790 score=-0.242179438612167
ExonExpressionAdditive AT4G21530.tu10 11453320..11453359 score=0.0418441851678456
ExonExpressionAdditive AT4G21530.tu11 11453536..11453676 score=0.598433583540387
ExonExpressionAdditive AT4G21530.tu12 11453824..11453864 score=-0.402163088047905
ExonExpressionAdditive AT4G21530.tu13 11453981..11454016 score=-0.394915844723259
ExonExpressionAdditive AT4G21530.tu14 11454387..11454460 score=-0.0149687412336621
ExonExpressionAdditive AT4G21530.tu2 11450930..11450963 score=0.162295176599864
ExonExpressionAdditive AT4G21530.tu4 11451486..11451523 score=-0.722035738367312
ExonExpressionAdditive AT4G21530.tu5 11451824..11451962 score=0.375916909141807
ExonExpressionAdditive AT4G21530.tu6 11452363..11452395 score=0.0416506807012282
ExonExpressionAdditive AT4G21530.tu7 11452587..11452695 score=0.603763581920129
ExonExpressionAdditive AT4G21530.tu8 11452992..11453033 score=-0.60303011627949
ExonExpressionAdditive AT4G21540.tu10 11457424..11457493 score=1.45049087816272
ExonExpressionAdditive AT4G21540.tu11 11457608..11457646 score=0.0625940748747059
ExonExpressionAdditive AT4G21540.tu12 11457867..11457903 score=0.642663539859528
ExonExpressionAdditive AT4G21540.tu13 11458012..11458222 score=0.124490389294070
ExonExpressionAdditive AT4G21540.tu14 11458454..11458490 score=0.175247603836883
ExonExpressionAdditive AT4G21540.tu17 11459586..11459875 score=-0.219824885646615
ExonExpressionAdditive AT4G21540.tu18 11460104..11460135 score=0.0411446279031945
ExonExpressionAdditive AT4G21540.tu21 11460917..11460951 score=-0.109464703218178
ExonExpressionAdditive AT4G21540.tu22 11461094..11461128 score=-0.74669845736522
ExonExpressionAdditive AT4G21540.tu24 11461559..11461700 score=-0.539926269841231
ExonExpressionAdditive AT4G21540.tu25 11461947..11462022 score=-0.107159692409132
ExonExpressionAdditive AT4G21540.tu26 11462210..11462575 score=0.0500603729637612
ExonExpressionAdditive AT4G21540.tu6 11456152..11456544 score=0.413937198727962
ExonExpressionAdditive AT4G21540.tu7 11456648..11456734 score=-0.804808814873572
ExonExpressionAdditive AT4G21550.tu1 11464017..11464053 score=-0.595205899959141
ExonExpressionAdditive AT4G21550.tu2 11464447..11464482 score=-0.681198441424469
ExonExpressionAdditive AT4G21550.tu3 11464631..11464669 score=0.0417772399962472
ExonExpressionAdditive AT4G21550.tu6 11466139..11466251 score=-0.53736305788267
ExonExpressionAdditive AT4G21550.tu8 11467052..11467279 score=0.0445986404194403
ExonExpressionAdditive AT4G21560.tu3 11470146..11470289 score=0.0435723661881078
ExonExpressionAdditive AT4G21570.tu2 11471459..11471707 score=0.561533889102022
ExonExpressionAdditive AT4G21570.tu4 11472029..11472213 score=-0.337724154819337
ExonExpressionAdditive AT4G21570.tu5 11472793..11472978 score=-1.60425737325511
ExonExpressionAdditive AT4G21580.tu2 11475883..11475915 score=-0.39117071088631
ExonExpressionAdditive AT4G21580.tu3 11475951..11476061 score=0.717776395371783
ExonExpressionAdditive AT4G21580.tu4 11476462..11476570 score=0.270741420520263
ExonExpressionAdditive AT4G21580.tu7 11477004..11477181 score=0.829169871745784
ExonExpressionAdditive AT4G21585.tu1 11478024..11478063 score=1.41379398408152
ExonExpressionAdditive AT4G21585.tu2 11478389..11478464 score=-0.158678674607989
ExonExpressionAdditive AT4G21585.tu3 11478642..11478708 score=-0.48458177604388
ExonExpressionAdditive AT4G21585.tu5 11478956..11478997 score=0.364068974924929
ExonExpressionAdditive AT4G21585.tu6 11479139..11479175 score=-0.066832342578288
ExonExpressionAdditive AT4G21585.tu9 11479848..11479919 score=-0.274093324976693
ExonExpressionAdditive AT4G21590.tu5 11480919..11481072 score=-0.323803763329838
ExonExpressionAdditive AT4G21600.tu3 11485771..11485807 score=0.843929780341844
ExonExpressionAdditive AT4G21600.tu4 11485995..11486035 score=-0.498466054145954
ExonExpressionAdditive AT4G21610.tu2 11489433..11489506 score=0.162413354722120
ExonExpressionAdditive AT4G21610.tu3 11490007..11490078 score=-1.04923813343810
ExonExpressionAdditive AT4G21610.tu4 11490257..11490291 score=0.846398735422166
ExonExpressionAdditive AT4G21630.tu1 11492292..11492586 score=-0.884378885979904
ExonExpressionAdditive AT4G21630.tu10 11495406..11495481 score=0.378514089069256
ExonExpressionAdditive AT4G21630.tu4 11493445..11493579 score=0.138755693008765
ExonExpressionAdditive AT4G21630.tu5 11493852..11494023 score=0.865397947385153
ExonExpressionAdditive AT4G21630.tu6 11494208..11494351 score=-0.535379600466152
ExonExpressionAdditive AT4G21650.tu2 11502018..11502093 score=0.142580124961089
ExonExpressionAdditive AT4G21650.tu3 11502282..11502316 score=0.847538833247296
ExonExpressionAdditive AT4G21650.tu4 11502472..11502581 score=-0.509798165711549
ExonExpressionAdditive AT4G21650.tu5 11502881..11503161 score=-0.710688376181449
ExonExpressionAdditive AT4G21650.tu6 11503307..11503567 score=-0.208854829124717
ExonExpressionAdditive AT4G21650.tu7 11503678..11503783 score=0.334361029767003
ExonExpressionAdditive AT4G21650.tu8 11503960..11504028 score=1.25756951937523
ExonExpressionAdditive AT4G21660.tu1 11505987..11506264 score=-0.189077454519724
ExonExpressionAdditive AT4G21660.tu10 11508159..11508195 score=0.00143214392638224
ExonExpressionAdditive AT4G21660.tu11 11508338..11508377 score=-0.383134108896971
ExonExpressionAdditive AT4G21660.tu14 11509241..11509423 score=0.469922242227523
ExonExpressionAdditive AT4G21660.tu15 11509700..11509808 score=-0.138950075418953
ExonExpressionAdditive AT4G21660.tu2 11506445..11506515 score=-0.170130308490281
ExonExpressionAdditive AT4G21660.tu4 11506949..11506985 score=0.163487070673423
ExonExpressionAdditive AT4G21660.tu6 11507414..11507451 score=1.00788107194541
ExonExpressionAdditive AT4G21660.tu7 11507582..11507654 score=-0.120572724401766
ExonExpressionAdditive AT4G21660.tu8 11507791..11507822 score=0.409557587678754
ExonExpressionAdditive AT4G21660.tu9 11507986..11508021 score=-0.0256507978994737
ExonExpressionAdditive AT4G21670.tu1 11511128..11511799 score=0.862106523465846
ExonExpressionAdditive AT4G21670.tu10 11514989..11515058 score=-0.331913449325087
ExonExpressionAdditive AT4G21670.tu13 11515938..11516123 score=0.306357032773607
ExonExpressionAdditive AT4G21670.tu17 11516873..11517308 score=-0.239702405002784
ExonExpressionAdditive AT4G21670.tu2 11512079..11512516 score=-0.354356054664678
ExonExpressionAdditive AT4G21670.tu3 11512786..11512966 score=0.0595762794296182
ExonExpressionAdditive AT4G21670.tu4 11513077..11513185 score=0.192696000835250
ExonExpressionAdditive AT4G21670.tu5 11513508..11513540 score=-1.11589924906491
ExonExpressionAdditive AT4G21670.tu6 11513691..11513731 score=-0.413550653428735
ExonExpressionAdditive AT4G21670.tu8 11514132..11514694 score=-0.261285982317369
ExonExpressionAdditive AT4G21670.tu9 11514841..11514874 score=-0.844524315052345
ExonExpressionAdditive AT4G21680.tu3 11519167..11519345 score=0.264639345815868
ExonExpressionAdditive AT4G21680.tu4 11519489..11519709 score=-0.555954327284334
ExonExpressionAdditive AT4G21690.tu2 11527982..11528160 score=-0.535152171658734
ExonExpressionAdditive AT4G21705.tu2 11534633..11534813 score=0.52518034662937
ExonExpressionAdditive AT4G21710.tu1 11535642..11535782 score=0.631340432966021
ExonExpressionAdditive AT4G21710.tu10 11537884..11537957 score=-0.592691324420554
ExonExpressionAdditive AT4G21710.tu11 11538104..11538145 score=-0.536848120954228
ExonExpressionAdditive AT4G21710.tu12 11538334..11538407 score=-0.564257065254748
ExonExpressionAdditive AT4G21710.tu13 11538516..11538587 score=0.513660594870713
ExonExpressionAdditive AT4G21710.tu14 11538726..11538799 score=0.470956323164393
ExonExpressionAdditive AT4G21710.tu15 11538929..11538962 score=0.45717768024005
ExonExpressionAdditive AT4G21710.tu16 11539147..11539181 score=0.0834121071742833
ExonExpressionAdditive AT4G21710.tu17 11539375..11539441 score=0.489695618972108
ExonExpressionAdditive AT4G21710.tu19 11539736..11539810 score=-0.153148896957396
ExonExpressionAdditive AT4G21710.tu2 11535985..11536295 score=0.0356835395332974
ExonExpressionAdditive AT4G21710.tu20 11539931..11539968 score=0.0921154272013645
ExonExpressionAdditive AT4G21710.tu22 11540326..11540425 score=0.251505052069507
ExonExpressionAdditive AT4G21710.tu23 11540604..11540823 score=0.916970654827867
ExonExpressionAdditive AT4G21710.tu24 11540966..11541141 score=-1.14786837505959
ExonExpressionAdditive AT4G21710.tu25 11541999..11542262 score=-0.372421197842233
ExonExpressionAdditive AT4G21710.tu3 11536404..11536648 score=0.369768590490090
ExonExpressionAdditive AT4G21710.tu4 11536803..11536910 score=-0.919873700802
ExonExpressionAdditive AT4G21710.tu7 11537311..11537347 score=0.361103425659685
ExonExpressionAdditive AT4G21710.tu8 11537527..11537559 score=-0.200226402463047
ExonExpressionAdditive AT4G21710.tu9 11537712..11537748 score=0.279540967141088
ExonExpressionAdditive AT4G21720.tu1 11542516..11542619 score=-0.780650848865626
ExonExpressionAdditive AT4G21720.tu3 11543808..11543882 score=0.514948506919021
ExonExpressionAdditive AT4G21745.tu3 11549721..11549757 score=0.292871463042392
ExonExpressionAdditive AT4G21745.tu4 11550001..11550068 score=-0.190250354547393
ExonExpressionAdditive AT4G21750.tu1 11555280..11555512 score=-0.309213498335736
ExonExpressionAdditive AT4G21750.tu11 11559867..11560222 score=0.105019822533396
ExonExpressionAdditive AT4G21750.tu12 11560419..11560691 score=1.24522885650668
ExonExpressionAdditive AT4G21750.tu3 11557056..11557092 score=0.886029464465259
ExonExpressionAdditive AT4G21750.tu6 11558473..11558506 score=-0.765110529506913
ExonExpressionAdditive AT4G21750.tu7 11558686..11558759 score=-1.75136246305101
ExonExpressionAdditive AT4G21750.tu8 11558986..11559094 score=0.361917029034430
ExonExpressionAdditive AT4G21750.tu9 11559321..11559505 score=-0.76892142237305
ExonExpressionAdditive AT4G21760.tu1 11561263..11561402 score=-0.421435806273142
ExonExpressionAdditive AT4G21760.tu10 11563343..11563379 score=-0.368812901325820
ExonExpressionAdditive AT4G21760.tu2 11561551..11561586 score=-0.905573849047718
ExonExpressionAdditive AT4G21760.tu4 11561928..11561962 score=0.454956142366099
ExonExpressionAdditive AT4G21760.tu5 11562078..11562114 score=0.86341860268169
ExonExpressionAdditive AT4G21760.tu6 11562225..11562297 score=-0.0278500250616773
ExonExpressionAdditive AT4G21760.tu7 11562405..11562584 score=0.112985193274131
ExonExpressionAdditive AT4G21760.tu8 11562820..11562861 score=0.103854645858821
ExonExpressionAdditive AT4G21760.tu9 11563038..11563186 score=-0.110481456636639
ExonExpressionAdditive AT4G21770.tu10 11566208..11566345 score=-0.249114535383247
ExonExpressionAdditive AT4G21770.tu2 11563994..11564241 score=0.424479540131501
ExonExpressionAdditive AT4G21770.tu3 11564426..11564538 score=-0.600257162602761
ExonExpressionAdditive AT4G21770.tu4 11564681..11564755 score=0.309772721338585
ExonExpressionAdditive AT4G21770.tu6 11565051..11565123 score=0.189246339220028
ExonExpressionAdditive AT4G21770.tu7 11565442..11565473 score=0.138192222818382
ExonExpressionAdditive AT4G21770.tu8 11565626..11565817 score=-0.480320422371037
ExonExpressionAdditive AT4G21770.tu9 11565992..11566029 score=-0.0313562936623011
ExonExpressionAdditive AT4G21790.tu10 11571946..11571980 score=0.485295621895672
ExonExpressionAdditive AT4G21790.tu2 11570420..11570456 score=-0.261597859719136
ExonExpressionAdditive AT4G21790.tu4 11570759..11570797 score=-0.975203446412862
ExonExpressionAdditive AT4G21790.tu6 11571275..11571310 score=-0.946059282971492
ExonExpressionAdditive AT4G21800.tu8 11574450..11574525 score=1.06544799665163
ExonExpressionAdditive AT4G21800.tu9 11574841..11575059 score=-0.679431286875514
ExonExpressionAdditive AT4G21810.tu4 11576037..11576110 score=-0.399034483308841
ExonExpressionAdditive AT4G21820.tu1 11577585..11578234 score=-0.0120320229037334
ExonExpressionAdditive AT4G21820.tu10 11581488..11581559 score=1.30943345255477
ExonExpressionAdditive AT4G21820.tu11 11581767..11581986 score=0.490392125245602
ExonExpressionAdditive AT4G21820.tu12 11582946..11583096 score=-0.810469498195878
ExonExpressionAdditive AT4G21820.tu13 11583232..11583452 score=0.0187891019582889
ExonExpressionAdditive AT4G21820.tu15 11583795..11583868 score=0.436967813680728
ExonExpressionAdditive AT4G21820.tu2 11578395..11578806 score=-0.82680195358847
ExonExpressionAdditive AT4G21820.tu3 11579334..11579477 score=0.714841687880268
ExonExpressionAdditive AT4G21820.tu6 11580326..11580363 score=-0.165249358180935
ExonExpressionAdditive AT4G21820.tu7 11580611..11580648 score=-0.205619607428028
ExonExpressionAdditive AT4G21820.tu8 11580759..11580909 score=0.206250039278464
ExonExpressionAdditive AT4G21820.tu9 11581156..11581229 score=-0.0321256465501236
ExonExpressionAdditive AT4G21850.tu3 11591657..11591762 score=-0.0398436054326657
ExonExpressionAdditive AT4G21850.tu4 11592063..11592206 score=-0.0584534948074556
ExonExpressionAdditive AT4G21865.tu1 11601950..11601985 score=0.924984359236171
ExonExpressionAdditive AT4G21865.tu2 11602204..11602277 score=-0.0523780687685963
ExonExpressionAdditive AT4G21865.tu3 11602601..11602639 score=-0.690604574253722
ExonExpressionAdditive AT4G21880.tu10 11608870..11608941 score=-0.256200408064669
ExonExpressionAdditive AT4G21880.tu12 11609382..11609452 score=-0.101862830249758
ExonExpressionAdditive AT4G21880.tu13 11609669..11609745 score=-0.195235411846549
ExonExpressionAdditive AT4G21880.tu14 11609888..11609923 score=-0.395270656413319
ExonExpressionAdditive AT4G21880.tu15 11610150..11610359 score=0.0808999627088166
ExonExpressionAdditive AT4G21880.tu16 11610992..11611166 score=1.12355949694858
ExonExpressionAdditive AT4G21880.tu5 11606858..11606894 score=1.09288126030207
ExonExpressionAdditive AT4G21880.tu6 11607661..11607729 score=-0.619127550558596
ExonExpressionAdditive AT4G21880.tu7 11607841..11607916 score=0.351622363876700
ExonExpressionAdditive AT4G21880.tu8 11608159..11608227 score=0.452111754348793
ExonExpressionAdditive AT4G21900.tu10 11621833..11621868 score=1.18899286970259
ExonExpressionAdditive AT4G21900.tu12 11622283..11622395 score=0.052096435364768
ExonExpressionAdditive AT4G21900.tu13 11622673..11622830 score=-0.154763503355211
ExonExpressionAdditive AT4G21900.tu5 11617811..11618098 score=1.06439815978281
ExonExpressionAdditive AT4G21910.tu1 11625385..11625526 score=-0.102031370194048
ExonExpressionAdditive AT4G21910.tu11 11630701..11630956 score=0.16894454503884
ExonExpressionAdditive AT4G21910.tu2 11625600..11625705 score=-0.222169008630369
ExonExpressionAdditive AT4G21910.tu7 11626424..11626527 score=-0.538938192658453
ExonExpressionAdditive AT4G21940.tu2 11641989..11642093 score=0.0681477052179935
ExonExpressionAdditive AT4G21940.tu3 11642232..11642343 score=0.376028480009424
ExonExpressionAdditive AT4G21940.tu5 11642671..11642782 score=0.365371211389402
ExonExpressionAdditive AT4G21940.tu8 11643389..11643606 score=0.434836450896854
ExonExpressionAdditive AT4G21960.tu2 11647549..11647621 score=-0.77774202468256
ExonExpressionAdditive AT4G21960.tu3 11647909..11647945 score=0.386469517632573
ExonExpressionAdditive AT4G21960.tu4 11648150..11648287 score=0.395110073637442
ExonExpressionAdditive AT4G21990.tu2 11658421..11658494 score=-1.19932739823506
ExonExpressionAdditive AT4G21990.tu3 11658678..11658717 score=0.490262233491272
ExonExpressionAdditive AT4G21990.tu4 11658918..11659063 score=0.481710549298322
ExonExpressionAdditive AT4G22010.tu1 11663360..11663538 score=-0.608604986239094
ExonExpressionAdditive AT4G22010.tu2 11663681..11663716 score=-0.809186370272235
ExonExpressionAdditive AT4G22010.tu3 11664743..11664961 score=-0.107551301849237
ExonExpressionAdditive AT4G22010.tu4 11665127..11665533 score=-0.433930832409817
ExonExpressionAdditive AT4G22010.tu5 11665684..11665993 score=0.316290174319111
ExonExpressionAdditive AT4G22030.tu2 11674364..11674507 score=-0.519644835222826
ExonExpressionAdditive AT4G22030.tu3 11675158..11675544 score=-0.284385096433957
ExonExpressionAdditive AT4G22050.tu2 11684723..11684868 score=-0.0951284966286526
ExonExpressionAdditive AT4G22050.tu3 11685006..11685078 score=-0.157576868402013
ExonExpressionAdditive AT4G22070.tu3 11692346..11692678 score=0.349125337191719
ExonExpressionAdditive AT4G22070.tu4 11693316..11693390 score=0.363467763119881
ExonExpressionAdditive AT4G22070.tu5 11693694..11693771 score=-0.788072536971173
ExonExpressionAdditive AT4G22070.tu6 11694062..11694380 score=-0.264912658289550
ExonExpressionAdditive AT4G22080.tu1 11700635..11700856 score=0.0681441742481708
ExonExpressionAdditive AT4G22100.tu5 11708226..11708303 score=-0.673013602053518
ExonExpressionAdditive AT4G22100.tu6 11708546..11708577 score=0.416415173032617
ExonExpressionAdditive AT4G22100.tu7 11708804..11708914 score=0.439623119286167
ExonExpressionAdditive AT4G22110.tu3 11711730..11711801 score=-0.771796926956769
ExonExpressionAdditive AT4G22120.tu11 11719227..11719434 score=-0.0704329724033263
ExonExpressionAdditive AT4G22120.tu13 11719599..11719740 score=0.133924107929793
ExonExpressionAdditive AT4G22120.tu2 11715910..11716190 score=-0.813289797979807
ExonExpressionAdditive AT4G22120.tu3 11716366..11716547 score=0.211711843356536
ExonExpressionAdditive AT4G22120.tu4 11716682..11717197 score=0.0299440759488426
ExonExpressionAdditive AT4G22120.tu5 11717345..11717707 score=0.141385780470116
ExonExpressionAdditive AT4G22120.tu6 11717838..11717909 score=0.785443692324369
ExonExpressionAdditive AT4G22120.tu7 11718069..11718104 score=0.115442738202820
ExonExpressionAdditive AT4G22120.tu9 11718502..11718572 score=-0.0790267088480473
ExonExpressionAdditive AT4G22130.tu1 11723528..11723787 score=0.324879478629523
ExonExpressionAdditive AT4G22130.tu10 11725504..11725998 score=0.39313600230164
ExonExpressionAdditive AT4G22130.tu11 11726213..11726359 score=-1.11642558506698
ExonExpressionAdditive AT4G22130.tu12 11726508..11726578 score=-0.741267005670358
ExonExpressionAdditive AT4G22130.tu13 11726690..11726791 score=0.767572200221115
ExonExpressionAdditive AT4G22130.tu14 11726938..11727048 score=0.0027358224923573
ExonExpressionAdditive AT4G22130.tu15 11727194..11727661 score=-0.412756451383386
ExonExpressionAdditive AT4G22130.tu2 11724215..11724289 score=-0.458480111921444
ExonExpressionAdditive AT4G22130.tu7 11725058..11725094 score=-0.134708518473316
ExonExpressionAdditive AT4G22130.tu8 11725208..11725245 score=0.986157232921403
ExonExpressionAdditive AT4G22140.tu1 11727810..11728107 score=0.0131478430293877
ExonExpressionAdditive AT4G22140.tu2 11728645..11728717 score=0.1736972053958
ExonExpressionAdditive AT4G22150.tu3 11731986..11732211 score=-0.707727202520419
ExonExpressionAdditive AT4G22150.tu4 11732485..11732594 score=0.199011941821382
ExonExpressionAdditive AT4G22160.tu3 11733829..11733872 score=0.404738798804475
ExonExpressionAdditive AT4G22200.tu10 11749938..11750681 score=0.390921859960914
ExonExpressionAdditive AT4G22200.tu2 11746940..11747299 score=0.691294025392163
ExonExpressionAdditive AT4G22200.tu4 11747688..11748132 score=-0.162790844233607
ExonExpressionAdditive AT4G22200.tu5 11748340..11748478 score=-0.864134780821277
ExonExpressionAdditive AT4G22200.tu6 11748614..11748865 score=0.0263858255173850
ExonExpressionAdditive AT4G22200.tu8 11749153..11749265 score=0.139616498305982
ExonExpressionAdditive AT4G22200.tu9 11749574..11749722 score=-0.343792449102944
ExonExpressionAdditive AT4G22240.tu1 11766164..11766306 score=-0.399804739397878
ExonExpressionAdditive AT4G22240.tu2 11766533..11766635 score=-0.544405930088188
ExonExpressionAdditive AT4G22260.tu3 11770574..11770611 score=-0.115788567093378
ExonExpressionAdditive AT4G22260.tu5 11770981..11771052 score=0.225498997265859
ExonExpressionAdditive AT4G22260.tu6 11771191..11771262 score=-0.197558814745945
ExonExpressionAdditive AT4G22260.tu8 11771972..11772050 score=0.449537669907115
ExonExpressionAdditive AT4G22260.tu9 11772279..11772499 score=0.197331509926743
ExonExpressionAdditive AT4G22270.tu3 11775174..11775428 score=0.638593288578842
ExonExpressionAdditive AT4G22270.tu4 11775582..11775656 score=-1.43701748676420
ExonExpressionAdditive AT4G22270.tu5 11775794..11775875 score=-0.215883581394112
ExonExpressionAdditive AT4G22280.tu2 11776058..11776244 score=-1.20086079294428
ExonExpressionAdditive AT4G22280.tu4 11776395..11776500 score=-0.721677427006052
ExonExpressionAdditive AT4G22290.tu1 11782983..11783360 score=0.211308870277230
ExonExpressionAdditive AT4G22290.tu2 11783966..11784113 score=0.80660353430573
ExonExpressionAdditive AT4G22290.tu3 11784330..11784365 score=-0.578701113996393
ExonExpressionAdditive AT4G22300.tu1 11787390..11787652 score=0.575325735325097
ExonExpressionAdditive AT4G22300.tu10 11790250..11790326 score=0.323443402267202
ExonExpressionAdditive AT4G22300.tu12 11790935..11791010 score=-0.328557359314443
ExonExpressionAdditive AT4G22300.tu4 11788267..11788341 score=-0.882799615748882
ExonExpressionAdditive AT4G22300.tu6 11788999..11789243 score=0.198936627524157
ExonExpressionAdditive AT4G22300.tu7 11789639..11789675 score=-0.568998127245897
ExonExpressionAdditive AT4G22300.tu9 11789958..11790066 score=0.0912797619697808
ExonExpressionAdditive AT4G22320.tu2 11793636..11793813 score=0.735392821098715
ExonExpressionAdditive AT4G22330.tu1 11797700..11797769 score=-0.178260004259387
ExonExpressionAdditive AT4G22340.tu1 11799994..11800232 score=-0.576379661865202
ExonExpressionAdditive AT4G22340.tu10 11802060..11802244 score=1.30009491722909
ExonExpressionAdditive AT4G22340.tu11 11802506..11802542 score=-0.322178700679424
ExonExpressionAdditive AT4G22340.tu4 11800675..11800783 score=0.245269369956130
ExonExpressionAdditive AT4G22340.tu5 11800890..11800930 score=-0.286292507598613
ExonExpressionAdditive AT4G22340.tu7 11801217..11801327 score=0.622386008539922
ExonExpressionAdditive AT4G22340.tu8 11801513..11801554 score=-0.194419494444603
ExonExpressionAdditive AT4G22340.tu9 11801732..11801839 score=-0.61245130530486
ExonExpressionAdditive AT4G22360.tu3 11808893..11809003 score=0.552054277502463
ExonExpressionAdditive AT4G22360.tu4 11809150..11809293 score=0.462516497109733
ExonExpressionAdditive AT4G22360.tu5 11809547..11809654 score=-0.322486185557256
ExonExpressionAdditive AT4G22360.tu6 11809795..11810044 score=-0.587126449255818
ExonExpressionAdditive AT4G22370.tu3 11810583..11810621 score=-0.431514533884789
ExonExpressionAdditive AT4G22370.tu4 11810868..11810904 score=0.188736962650337
ExonExpressionAdditive AT4G22430.tu1 11827776..11827882 score=0.180392525075130
ExonExpressionAdditive AT4G22530.tu2 11860008..11860189 score=-0.63260332013177
ExonExpressionAdditive AT4G22540.tu10 11862743..11863068 score=0.980880154983588
ExonExpressionAdditive AT4G22540.tu12 11863789..11864084 score=-0.0140805458152743
ExonExpressionAdditive AT4G22540.tu14 11864266..11864301 score=-0.544846243996752
ExonExpressionAdditive AT4G22540.tu2 11860485..11860774 score=-0.277931016232124
ExonExpressionAdditive AT4G22540.tu4 11860961..11861111 score=0.772826618231415
ExonExpressionAdditive AT4G22540.tu5 11861433..11861505 score=-0.826823207114973
ExonExpressionAdditive AT4G22540.tu6 11861677..11861855 score=0.268049069130237
ExonExpressionAdditive AT4G22540.tu7 11862028..11862094 score=-0.628107666050891
ExonExpressionAdditive AT4G22540.tu8 11862236..11862311 score=-0.285456870768426
ExonExpressionAdditive AT4G22540.tu9 11862488..11862592 score=-0.0981695003479693
ExonExpressionAdditive AT4G22570.tu3 11882702..11882775 score=0.198860448260295
ExonExpressionAdditive AT4G22570.tu4 11882886..11882923 score=1.16032820980090
ExonExpressionAdditive AT4G22570.tu5 11884760..11884799 score=-0.143213467389247
ExonExpressionAdditive AT4G22570.tu6 11885341..11885381 score=-1.44061383763417
ExonExpressionAdditive AT4G22590.tu1 11893528..11893602 score=0.643307759354979
ExonExpressionAdditive AT4G22590.tu3 11894198..11894411 score=0.762820061560947
ExonExpressionAdditive AT4G22590.tu7 11895129..11895412 score=-0.276098474984582
ExonExpressionAdditive AT4G22590.tu9 11896360..11896401 score=0.452219692466699
ExonExpressionAdditive AT4G22630.tu2 11909847..11909920 score=1.05050167374792
ExonExpressionAdditive AT4G22666.tu2 11917621..11917765 score=-0.614009145515497
ExonExpressionAdditive AT4G22670.tu1 11918092..11918318 score=-0.0366272943180784
ExonExpressionAdditive AT4G22670.tu10 11920601..11920892 score=0.472341398101697
ExonExpressionAdditive AT4G22670.tu3 11918877..11918910 score=-0.236939287577648
ExonExpressionAdditive AT4G22670.tu4 11919133..11919239 score=-0.554965872477736
ExonExpressionAdditive AT4G22670.tu6 11919502..11919600 score=-0.178338974025758
ExonExpressionAdditive AT4G22670.tu7 11919751..11919822 score=-0.0430023641215534
ExonExpressionAdditive AT4G22670.tu8 11920046..11920239 score=0.533501720884135
ExonExpressionAdditive AT4G22680.tu2 11923883..11924146 score=0.260579332278643
ExonExpressionAdditive AT4G22720.tu1 11936959..11937030 score=-1.14807926504248
ExonExpressionAdditive AT4G22720.tu5 11938163..11938198 score=-0.0347803733577751
ExonExpressionAdditive AT4G22730.tu1 11941153..11941791 score=0.51334008975182
ExonExpressionAdditive AT4G22730.tu2 11942008..11942124 score=-0.192342053183227
ExonExpressionAdditive AT4G22730.tu4 11943298..11943739 score=-0.732149884399526
ExonExpressionAdditive AT4G22740.tu1 11943893..11944104 score=-0.563528929793766
ExonExpressionAdditive AT4G22740.tu2 11944284..11944322 score=-0.257546210645144
ExonExpressionAdditive AT4G22740.tu3 11944467..11944503 score=-0.233418693890858
ExonExpressionAdditive AT4G22740.tu5 11944798..11945014 score=-0.174059158069211
ExonExpressionAdditive AT4G22745.tu2 11948414..11948517 score=0.335787121394617
ExonExpressionAdditive AT4G22750.tu1 11949306..11949485 score=-0.0119234393222729
ExonExpressionAdditive AT4G22750.tu3 11949842..11949878 score=0.179316368417439
ExonExpressionAdditive AT4G22750.tu4 11950014..11950084 score=0.0125618146302262
ExonExpressionAdditive AT4G22750.tu5 11950267..11950302 score=0.232649995349233
ExonExpressionAdditive AT4G22750.tu6 11950441..11950589 score=0.0112866919001532
[truncated: 2,105,331 more chars]
