# Supplementary material for: Whole genome transcriptome polymorphisms in Arabidopsis thaliana
Source: Genome Biol. 2008 Nov 24;9(11):R165. doi: 10.1186/gb-2008-9-11-r165 (PMC2614497; doi:10.1186/gb-2008-9-11-r165)
Supplement: Additional data file 4 — Genome tracks of SFPs, indels, expression variation, ASE, splicing variation and transcribed fragment variation. [file gb-2008-9-11-r165-S4.tgz › ExonSplicing_chr5.txt]

#3/3/08
#gBrowser annotation for exon expression.


[ExonExpressionAdditive]
glyph= xyplot
graph_type = boxes
bump=1
fgcolor = red
bgcolor = red
height = 25
min_score=-3
max_score=3
label = 1
key = Exon Expression additive effect d score 


[ExonExpressionDominant]
glyph= xyplot
graph_type = boxes
bump=1
fgcolor = red
bgcolor = red
height = 25
min_score=-3
max_score=3
label = 1
key = Exon Expression dominant effect d score


[ExonExpressionMaternal]
glyph= xyplot
graph_type = boxes
bump=1
fgcolor = red
bgcolor = red
height = 25
min_score=-3
max_score=3
label = 1
key = Exon Expression maternal effect d score 


reference=Chr5


ExonExpressionAdditive AT5G01010.tu10 3939..3973 score=0.228616540310422
ExonExpressionAdditive AT5G01010.tu11 4118..4224 score=0.633537441613617
ExonExpressionAdditive AT5G01010.tu12 4362..4436 score=-0.293455839747958
ExonExpressionAdditive AT5G01010.tu13 4581..4654 score=-0.405415949813762
ExonExpressionAdditive AT5G01010.tu14 4794..4978 score=0.148356099190898
ExonExpressionAdditive AT5G01010.tu8 3605..3637 score=-0.254369188737542
ExonExpressionAdditive AT5G01020.tu2 7227..7263 score=0.781360363649367
ExonExpressionAdditive AT5G01020.tu3 7448..7559 score=-0.557902206518988
ExonExpressionAdditive AT5G01020.tu4 7704..8103 score=0.111122531336288
ExonExpressionAdditive AT5G01020.tu5 8216..8402 score=-0.290747008795609
ExonExpressionAdditive AT5G01030.tu2 9950..10101 score=0.287958312548304
ExonExpressionAdditive AT5G01030.tu5 12845..13072 score=0.0847235182640692
ExonExpressionAdditive AT5G01040.tu5 15625..15703 score=0.178169987873236
ExonExpressionAdditive AT5G01060.tu1 22745..22961 score=0.336972483049755
ExonExpressionAdditive AT5G01060.tu2 23140..23176 score=-0.898133879508145
ExonExpressionAdditive AT5G01060.tu4 23612..23681 score=0.521705163605751
ExonExpressionAdditive AT5G01060.tu5 23861..24053 score=0.728504480997327
ExonExpressionAdditive AT5G01060.tu6 24196..24274 score=-0.288228965552618
ExonExpressionAdditive AT5G01060.tu8 24629..24773 score=0.207633166972353
ExonExpressionAdditive AT5G01100.tu2 35250..35646 score=0.0470223656396776
ExonExpressionAdditive AT5G01100.tu3 35791..35971 score=0.315697753547373
ExonExpressionAdditive AT5G01100.tu4 36156..36232 score=-0.458596105259398
ExonExpressionAdditive AT5G01120.tu1 44801..44837 score=0.174607468709730
ExonExpressionAdditive AT5G01120.tu4 46854..47001 score=-0.915764173715605
ExonExpressionAdditive AT5G01160.tu1 54064..54136 score=0.208081910037459
ExonExpressionAdditive AT5G01160.tu2 54289..54506 score=-0.228579835032191
ExonExpressionAdditive AT5G01180.tu2 62190..62668 score=-0.321284659608267
ExonExpressionAdditive AT5G01180.tu3 62823..62999 score=-0.502630072493909
ExonExpressionAdditive AT5G01180.tu4 63157..63197 score=1.00361297512584
ExonExpressionAdditive AT5G01190.tu1 72402..72438 score=-0.770407689858075
ExonExpressionAdditive AT5G01190.tu2 72640..72724 score=-0.891699998434322
ExonExpressionAdditive AT5G01190.tu3 72881..73075 score=0.0898110630890414
ExonExpressionAdditive AT5G01190.tu4 73187..73258 score=0.299189442738087
ExonExpressionAdditive AT5G01190.tu6 74470..74723 score=0.206355821924801
ExonExpressionAdditive AT5G01220.tu1 86603..87111 score=0.307896361912262
ExonExpressionAdditive AT5G01220.tu12 89547..89842 score=-0.209602440118496
ExonExpressionAdditive AT5G01220.tu2 87413..87587 score=0.123799572466858
ExonExpressionAdditive AT5G01220.tu3 87727..87763 score=-0.306789148640751
ExonExpressionAdditive AT5G01220.tu4 87877..87912 score=0.361352615271277
ExonExpressionAdditive AT5G01220.tu5 88056..88093 score=-0.783786309571052
ExonExpressionAdditive AT5G01220.tu7 88394..88428 score=-0.408909710056915
ExonExpressionAdditive AT5G01220.tu8 88529..88565 score=0.366226936847416
ExonExpressionAdditive AT5G01220.tu9 88734..88767 score=-0.0450150335176197
ExonExpressionAdditive AT5G01230.tu14 95358..95394 score=-0.159056808395069
ExonExpressionAdditive AT5G01230.tu15 95604..95640 score=0.226867054270939
ExonExpressionAdditive AT5G01230.tu2 92664..92925 score=0.275666653924162
ExonExpressionAdditive AT5G01230.tu3 93301..93337 score=-0.662550314497873
ExonExpressionAdditive AT5G01230.tu9 94289..94324 score=-0.063243643813658
ExonExpressionAdditive AT5G01240.tu2 98212..98364 score=0.610115569969739
ExonExpressionAdditive AT5G01240.tu3 98702..98771 score=-0.803012160046506
ExonExpressionAdditive AT5G01240.tu4 98931..99001 score=-0.108407791710942
ExonExpressionAdditive AT5G01240.tu5 99194..99299 score=-0.620186272641373
ExonExpressionAdditive AT5G01240.tu6 99437..99511 score=-0.63675028040372
ExonExpressionAdditive AT5G01240.tu7 100153..100265 score=-0.682129579097171
ExonExpressionAdditive AT5G01240.tu8 100683..100861 score=0.401973910008659
ExonExpressionAdditive AT5G01260.tu1 105328..105541 score=-0.170621523077093
ExonExpressionAdditive AT5G01260.tu2 105720..105859 score=0.698613057004125
ExonExpressionAdditive AT5G01260.tu4 106478..106705 score=-0.73162840053907
ExonExpressionAdditive AT5G01270.tu1 107777..108199 score=0.285138130073983
ExonExpressionAdditive AT5G01270.tu11 110557..110598 score=-0.360431398986428
ExonExpressionAdditive AT5G01270.tu12 110958..111107 score=0.529253416973558
ExonExpressionAdditive AT5G01270.tu13 111351..111755 score=-0.531451356712526
ExonExpressionAdditive AT5G01270.tu14 111870..112274 score=0.33349988965545
ExonExpressionAdditive AT5G01270.tu4 108768..108884 score=0.278481703283304
ExonExpressionAdditive AT5G01270.tu6 109348..109506 score=0.0400961193313704
ExonExpressionAdditive AT5G01270.tu7 109732..109803 score=-0.682761332576607
ExonExpressionAdditive AT5G01270.tu8 109987..110028 score=-1.19888175802859
ExonExpressionAdditive AT5G01270.tu9 110135..110207 score=0.391301321825564
ExonExpressionAdditive AT5G01280.tu1 114043..114329 score=0.399582358204885
ExonExpressionAdditive AT5G01280.tu3 115630..115666 score=0.106311266407159
ExonExpressionAdditive AT5G01290.tu1 117313..117530 score=0.0107634799585260
ExonExpressionAdditive AT5G01290.tu10 119879..119989 score=0.262740761496427
ExonExpressionAdditive AT5G01290.tu11 120132..120169 score=0.370567974248986
ExonExpressionAdditive AT5G01290.tu12 120464..120499 score=0.725975381121087
ExonExpressionAdditive AT5G01290.tu13 120607..120642 score=0.244403632950519
ExonExpressionAdditive AT5G01290.tu14 120888..121096 score=-0.0570221339282166
ExonExpressionAdditive AT5G01290.tu15 121270..121340 score=0.176136071695229
ExonExpressionAdditive AT5G01290.tu2 117786..117819 score=0.158788850685579
ExonExpressionAdditive AT5G01290.tu3 117932..117967 score=-0.543933256619151
ExonExpressionAdditive AT5G01290.tu5 118326..118362 score=-0.717302548227414
ExonExpressionAdditive AT5G01290.tu6 118532..118568 score=0.38505982238515
ExonExpressionAdditive AT5G01290.tu7 118743..118888 score=-1.43627280239139
ExonExpressionAdditive AT5G01300.tu1 121614..121686 score=-0.242583269966253
ExonExpressionAdditive AT5G01300.tu3 122378..122414 score=-0.950540264501228
ExonExpressionAdditive AT5G01310.tu1 125310..125485 score=-0.263768466722853
ExonExpressionAdditive AT5G01310.tu2 126223..126450 score=-0.887109509404858
ExonExpressionAdditive AT5G01310.tu5 128304..128415 score=0.295033805422482
ExonExpressionAdditive AT5G01310.tu6 128701..128922 score=0.258471319112588
ExonExpressionAdditive AT5G01320.tu1 129355..129619 score=-0.714439598844206
ExonExpressionAdditive AT5G01320.tu5 131496..131600 score=0.00419052920467786
ExonExpressionAdditive AT5G01330.tu1 132488..132673 score=0.840019013157051
ExonExpressionAdditive AT5G01350.tu2 145981..146015 score=-0.545217043924568
ExonExpressionAdditive AT5G01350.tu3 146119..146156 score=1.06830296900412
ExonExpressionAdditive AT5G01360.tu2 148134..148238 score=0.111703844491795
ExonExpressionAdditive AT5G01360.tu3 148525..148636 score=0.0146088440144880
ExonExpressionAdditive AT5G01360.tu4 148775..148922 score=-0.890517984860563
ExonExpressionAdditive AT5G01360.tu5 149146..149322 score=0.310101547130259
ExonExpressionAdditive AT5G01390.tu3 162160..162269 score=0.0485815176459247
ExonExpressionAdditive AT5G01400.tu1 162577..163469 score=0.684750875960905
ExonExpressionAdditive AT5G01400.tu11 165194..165232 score=0.200003680734896
ExonExpressionAdditive AT5G01400.tu13 165548..165623 score=0.259197617190203
ExonExpressionAdditive AT5G01400.tu14 165811..165844 score=-0.35286411655851
ExonExpressionAdditive AT5G01400.tu16 166266..166481 score=0.204376814636475
ExonExpressionAdditive AT5G01400.tu17 166583..166660 score=-0.127474610361332
ExonExpressionAdditive AT5G01400.tu19 167475..167910 score=-0.125208666526923
ExonExpressionAdditive AT5G01400.tu2 163620..163696 score=0.520259087507569
ExonExpressionAdditive AT5G01400.tu20 168061..168504 score=-0.406575751077205
ExonExpressionAdditive AT5G01400.tu21 168755..168790 score=1.10631180651505
ExonExpressionAdditive AT5G01400.tu22 169060..169165 score=-0.372384024931233
ExonExpressionAdditive AT5G01400.tu23 169675..169779 score=0.43721564072338
ExonExpressionAdditive AT5G01400.tu26 170316..170397 score=-0.538621786395714
ExonExpressionAdditive AT5G01400.tu27 170898..171040 score=-0.237585957824047
ExonExpressionAdditive AT5G01400.tu3 163809..163876 score=0.41408265538281
ExonExpressionAdditive AT5G01400.tu6 164301..164338 score=0.244774818305642
ExonExpressionAdditive AT5G01400.tu7 164551..164586 score=-0.439576681527567
ExonExpressionAdditive AT5G01440.tu2 180003..180071 score=-0.259851003421623
ExonExpressionAdditive AT5G01440.tu3 180248..180320 score=0.8897347231492
ExonExpressionAdditive AT5G01445.tu1 181978..182018 score=0.441921464691608
ExonExpressionAdditive AT5G01450.tu1 183381..183736 score=0.330698023737571
ExonExpressionAdditive AT5G01450.tu10 186012..186393 score=0.067730171658674
ExonExpressionAdditive AT5G01450.tu2 183915..184165 score=-0.246336061356787
ExonExpressionAdditive AT5G01450.tu4 184536..184647 score=-0.481545854722362
ExonExpressionAdditive AT5G01450.tu5 184821..184857 score=0.552283962663344
ExonExpressionAdditive AT5G01450.tu6 185000..185036 score=-0.102679204128140
ExonExpressionAdditive AT5G01450.tu7 185439..185475 score=-0.00339111478665708
ExonExpressionAdditive AT5G01450.tu8 185616..185683 score=0.286301289388012
ExonExpressionAdditive AT5G01460.tu1 186758..187045 score=0.695824610133998
ExonExpressionAdditive AT5G01460.tu4 187821..187857 score=-0.36387711483258
ExonExpressionAdditive AT5G01460.tu5 188069..188109 score=-0.957253193022885
ExonExpressionAdditive AT5G01460.tu6 188293..188361 score=-0.635866515493558
ExonExpressionAdditive AT5G01460.tu9 189030..189067 score=0.560328887565737
ExonExpressionAdditive AT5G01470.tu1 190949..190984 score=-1.02586811788876
ExonExpressionAdditive AT5G01470.tu2 191091..191126 score=-0.204054403260933
ExonExpressionAdditive AT5G01470.tu3 191473..191511 score=-0.583836310465046
ExonExpressionAdditive AT5G01470.tu4 191775..191813 score=0.430450338594912
ExonExpressionAdditive AT5G01470.tu5 191994..192029 score=0.469150290805599
ExonExpressionAdditive AT5G01470.tu8 192304..192376 score=1.02334161585378
ExonExpressionAdditive AT5G01490.tu10 198023..198059 score=1.43675745398288
ExonExpressionAdditive AT5G01490.tu4 196459..196601 score=-1.14415546948335
ExonExpressionAdditive AT5G01490.tu5 196813..196929 score=-1.37439955983461
ExonExpressionAdditive AT5G01490.tu6 197118..197152 score=0.244781974745068
ExonExpressionAdditive AT5G01490.tu7 197329..197394 score=-0.101236014279269
ExonExpressionAdditive AT5G01490.tu9 197813..197883 score=-1.22517225214176
ExonExpressionAdditive AT5G01500.tu10 201228..201408 score=-0.322446646974171
ExonExpressionAdditive AT5G01500.tu5 200296..200332 score=0.352852069809019
ExonExpressionAdditive AT5G01500.tu7 200574..200649 score=0.335090502020768
ExonExpressionAdditive AT5G01500.tu8 200791..200864 score=-0.829833623464874
ExonExpressionAdditive AT5G01500.tu9 201034..201073 score=0.35174626819369
ExonExpressionAdditive AT5G01510.tu1 201625..201800 score=0.0059881957981042
ExonExpressionAdditive AT5G01510.tu11 203678..203710 score=0.239671307146862
ExonExpressionAdditive AT5G01510.tu13 203984..204055 score=0.362001290997642
ExonExpressionAdditive AT5G01510.tu3 202145..202179 score=0.0809368869471119
ExonExpressionAdditive AT5G01510.tu4 202388..202424 score=0.0960747024601182
ExonExpressionAdditive AT5G01510.tu5 202599..202635 score=-0.375467127946552
ExonExpressionAdditive AT5G01510.tu7 202914..202945 score=0.129606690627120
ExonExpressionAdditive AT5G01510.tu9 203286..203321 score=0.428296458563088
ExonExpressionAdditive AT5G01520.tu2 207468..207506 score=-2.04785412016419
ExonExpressionAdditive AT5G01520.tu4 207907..208022 score=0.194474963951008
ExonExpressionAdditive AT5G01570.tu3 221857..221893 score=-0.442380093528793
ExonExpressionAdditive AT5G01580.tu1 222807..222881 score=0.0253077013976953
ExonExpressionAdditive AT5G01580.tu2 223037..223072 score=-0.18027219767907
ExonExpressionAdditive AT5G01580.tu3 223220..223326 score=0.580097595347502
ExonExpressionAdditive AT5G01580.tu4 223464..223500 score=-0.091294739719735
ExonExpressionAdditive AT5G01590.tu2 225412..225557 score=-1.18354603641033
ExonExpressionAdditive AT5G01590.tu3 225725..225971 score=-1.39834013241283
ExonExpressionAdditive AT5G01590.tu4 226094..226205 score=-0.330808949447997
ExonExpressionAdditive AT5G01590.tu5 226383..226897 score=2.02153624419858
ExonExpressionAdditive AT5G01610.tu1 230979..231111 score=-2.57586440869148
ExonExpressionAdditive AT5G01620.tu3 232780..233061 score=0.697999145984668
ExonExpressionAdditive AT5G01620.tu4 233209..233455 score=-0.419662036275411
ExonExpressionAdditive AT5G01620.tu5 233676..233821 score=-0.140358063802971
ExonExpressionAdditive AT5G01620.tu6 233969..234119 score=-0.266935835900007
ExonExpressionAdditive AT5G01620.tu7 234257..234367 score=0.066568892637623
ExonExpressionAdditive AT5G01620.tu8 234504..234754 score=-0.00290790096470067
ExonExpressionAdditive AT5G01650.tu1 242570..242717 score=0.263479568618211
ExonExpressionAdditive AT5G01660.tu1 244510..244545 score=0.156275694914636
ExonExpressionAdditive AT5G01660.tu2 244696..244849 score=0.733726100921976
ExonExpressionAdditive AT5G01660.tu3 245002..245036 score=0.548867831720759
ExonExpressionAdditive AT5G01660.tu4 245186..245221 score=-0.519274618962463
ExonExpressionAdditive AT5G01660.tu5 245547..245706 score=-0.45918328451134
ExonExpressionAdditive AT5G01660.tu6 246138..246389 score=0.0123012017421721
ExonExpressionAdditive AT5G01660.tu9 247957..248104 score=0.124604971405423
ExonExpressionAdditive AT5G01670.tu1 251830..251945 score=0.404518021352851
ExonExpressionAdditive AT5G01670.tu10 253784..253854 score=-1.08939245565946
ExonExpressionAdditive AT5G01670.tu2 252018..252094 score=0.699884597062535
ExonExpressionAdditive AT5G01670.tu6 252598..252634 score=0.428883440046718
ExonExpressionAdditive AT5G01670.tu7 252770..252872 score=-0.47748944231784
ExonExpressionAdditive AT5G01670.tu9 253201..253386 score=-0.724362871778577
ExonExpressionAdditive AT5G01680.tu1 253993..254204 score=-0.647125183655816
ExonExpressionAdditive AT5G01680.tu4 256436..256586 score=0.975184216782797
ExonExpressionAdditive AT5G01690.tu1 257443..257509 score=-0.910143173704256
ExonExpressionAdditive AT5G01690.tu2 257757..258224 score=0.239772139924766
ExonExpressionAdditive AT5G01690.tu3 258500..258721 score=-0.260888953548983
ExonExpressionAdditive AT5G01690.tu4 258893..258956 score=0.358323022445149
ExonExpressionAdditive AT5G01690.tu6 260165..260270 score=0.45991773017605
ExonExpressionAdditive AT5G01700.tu3 261242..261417 score=-0.83674743504868
ExonExpressionAdditive AT5G01700.tu4 261610..261647 score=1.23523956526559
ExonExpressionAdditive AT5G01700.tu6 262286..262437 score=-0.55243593827102
ExonExpressionAdditive AT5G01700.tu7 262505..262545 score=-0.857706492283205
ExonExpressionAdditive AT5G01720.tu7 269350..269458 score=-0.539160500993105
ExonExpressionAdditive AT5G01730.tu1 272861..273040 score=0.429767419828252
ExonExpressionAdditive AT5G01730.tu2 273217..273290 score=0.326857207605024
ExonExpressionAdditive AT5G01730.tu3 273401..273437 score=1.22603636261787
ExonExpressionAdditive AT5G01730.tu6 276496..276571 score=-0.142948287611078
ExonExpressionAdditive AT5G01730.tu8 276940..277006 score=-1.17125715195834
ExonExpressionAdditive AT5G01730.tu9 277405..277545 score=0.0376756962489927
ExonExpressionAdditive AT5G01750.tu2 290428..290567 score=1.06358171146854
ExonExpressionAdditive AT5G01760.tu1 291727..291838 score=0.157733063084262
ExonExpressionAdditive AT5G01760.tu3 292176..292214 score=-1.02247879908567
ExonExpressionAdditive AT5G01760.tu4 292404..292474 score=-0.395940772060096
ExonExpressionAdditive AT5G01760.tu5 292586..292692 score=0.688636688712342
ExonExpressionAdditive AT5G01760.tu6 292836..292872 score=0.605587434528676
ExonExpressionAdditive AT5G01760.tu7 293013..293049 score=0.86064227489452
ExonExpressionAdditive AT5G01760.tu8 293199..293377 score=-0.614128913580783
ExonExpressionAdditive AT5G01770.tu1 294568..294859 score=-0.0702127126049143
ExonExpressionAdditive AT5G01770.tu10 297732..297907 score=-0.221701196352770
ExonExpressionAdditive AT5G01770.tu11 298153..298262 score=0.572507864483058
ExonExpressionAdditive AT5G01770.tu13 298880..298991 score=-0.501024532460465
ExonExpressionAdditive AT5G01770.tu16 299605..299641 score=-0.795898862266055
ExonExpressionAdditive AT5G01770.tu17 299815..299889 score=0.0079712727231428
ExonExpressionAdditive AT5G01770.tu18 300470..300577 score=0.174201704323550
ExonExpressionAdditive AT5G01770.tu19 300713..300785 score=0.410553993192543
ExonExpressionAdditive AT5G01770.tu2 294966..295038 score=-0.399609164846215
ExonExpressionAdditive AT5G01770.tu20 300922..301032 score=0.0506557806360018
ExonExpressionAdditive AT5G01770.tu22 301327..301368 score=0.720295488248875
ExonExpressionAdditive AT5G01770.tu23 301504..301730 score=0.792473411510036
ExonExpressionAdditive AT5G01770.tu4 295391..295457 score=-0.687525857345622
ExonExpressionAdditive AT5G01770.tu5 295662..295701 score=0.473073881591989
ExonExpressionAdditive AT5G01770.tu8 296572..296749 score=-0.502101139644518
ExonExpressionAdditive AT5G01770.tu9 296934..297402 score=-0.00496695462823722
ExonExpressionAdditive AT5G01780.tu1 302413..302599 score=-0.317768940465765
ExonExpressionAdditive AT5G01780.tu4 304060..304130 score=-0.168363509752754
ExonExpressionAdditive AT5G01800.tu1 306965..307080 score=1.93112425336145
ExonExpressionAdditive AT5G01800.tu2 307411..307477 score=-0.620964137101943
ExonExpressionAdditive AT5G01800.tu3 307740..307851 score=-0.398091114280095
ExonExpressionAdditive AT5G01800.tu4 307991..308137 score=-0.469310782137604
ExonExpressionAdditive AT5G01850.tu2 333126..333307 score=0.302646942780831
ExonExpressionAdditive AT5G01850.tu3 333425..333495 score=0.17388598770609
ExonExpressionAdditive AT5G01850.tu4 333638..333742 score=0.65020308482974
ExonExpressionAdditive AT5G01910.tu1 357986..358058 score=-0.179283432791010
ExonExpressionAdditive AT5G01920.tu2 359784..359930 score=0.252799962344886
ExonExpressionAdditive AT5G01940.tu2 363731..363804 score=-0.882603639367248
ExonExpressionAdditive AT5G01940.tu3 363925..364037 score=1.2627587495604
ExonExpressionAdditive AT5G01940.tu4 364186..364222 score=-0.26025524542868
ExonExpressionAdditive AT5G01940.tu6 364538..364570 score=0.795262945156876
ExonExpressionAdditive AT5G01950.tu1 364909..365417 score=0.293713882979392
ExonExpressionAdditive AT5G01950.tu10 367803..367839 score=-0.558479964227898
ExonExpressionAdditive AT5G01950.tu11 367942..367975 score=0.105628534491564
ExonExpressionAdditive AT5G01950.tu14 368436..368468 score=-0.0751639393786402
ExonExpressionAdditive AT5G01950.tu15 368618..368690 score=-0.370050618585988
ExonExpressionAdditive AT5G01950.tu16 368833..368866 score=0.350949657209416
ExonExpressionAdditive AT5G01950.tu17 369012..369047 score=0.508574081050379
ExonExpressionAdditive AT5G01950.tu18 369308..369492 score=-1.01563023552094
ExonExpressionAdditive AT5G01950.tu2 365646..365796 score=0.810578843708471
ExonExpressionAdditive AT5G01950.tu20 369955..370143 score=0.279734077877792
ExonExpressionAdditive AT5G01950.tu4 366081..366297 score=0.266466157658836
ExonExpressionAdditive AT5G01950.tu5 366440..366545 score=-0.0685209822944153
ExonExpressionAdditive AT5G01950.tu6 366699..367181 score=0.0347362509651286
ExonExpressionAdditive AT5G01950.tu7 367286..367323 score=-0.646505443078608
ExonExpressionAdditive AT5G01960.tu1 370410..370657 score=0.730747699618572
ExonExpressionAdditive AT5G01960.tu3 371396..371430 score=-0.388391745860692
ExonExpressionAdditive AT5G01960.tu4 371541..371621 score=-0.0285433938159550
ExonExpressionAdditive AT5G01960.tu6 372060..372169 score=-0.150365515765888
ExonExpressionAdditive AT5G01960.tu7 372321..372356 score=-0.378636630155147
ExonExpressionAdditive AT5G01960.tu8 372491..372523 score=0.00305761244961292
ExonExpressionAdditive AT5G01960.tu9 372708..372817 score=-0.809030521762959
ExonExpressionAdditive AT5G01970.tu1 373045..373193 score=0.488736722018133
ExonExpressionAdditive AT5G01970.tu2 373410..373551 score=-0.260890172576320
ExonExpressionAdditive AT5G01970.tu3 373659..373836 score=0.218434866926384
ExonExpressionAdditive AT5G01980.tu1 375247..375321 score=-0.543085948631711
ExonExpressionAdditive AT5G01990.tu3 377907..377977 score=-0.0581343216297026
ExonExpressionAdditive AT5G01990.tu5 378298..378481 score=0.269382305751106
ExonExpressionAdditive AT5G01990.tu6 378858..378901 score=0.819017815534956
ExonExpressionAdditive AT5G01990.tu7 379030..379111 score=-0.151895324570451
ExonExpressionAdditive AT5G01990.tu8 379253..379288 score=-0.632063782377224
ExonExpressionAdditive AT5G01990.tu9 379431..379753 score=-0.209060407424179
ExonExpressionAdditive AT5G02010.tu1 383174..383646 score=0.0258263284724616
ExonExpressionAdditive AT5G02010.tu2 383822..383860 score=0.271309378284900
ExonExpressionAdditive AT5G02010.tu3 384044..384154 score=0.833042180800423
ExonExpressionAdditive AT5G02010.tu5 384445..384701 score=0.878846445327687
ExonExpressionAdditive AT5G02010.tu6 384828..385083 score=-0.353354304293975
ExonExpressionAdditive AT5G02020.tu5 387049..387151 score=0.41810555384577
ExonExpressionAdditive AT5G02020.tu6 387294..387329 score=0.513864628154875
ExonExpressionAdditive AT5G02020.tu7 387857..388074 score=0.615875665562021
ExonExpressionAdditive AT5G02030.tu2 397164..397532 score=0.254441498980808
ExonExpressionAdditive AT5G02040.tu3 401667..401703 score=-0.254179808700778
ExonExpressionAdditive AT5G02040.tu4 401843..401878 score=-0.412868547801251
ExonExpressionAdditive AT5G02040.tu5 402019..402054 score=-0.53636685440124
ExonExpressionAdditive AT5G02040.tu7 402367..402429 score=-0.0967377302219177
ExonExpressionAdditive AT5G02040.tu9 402568..402836 score=-0.280245473031817
ExonExpressionAdditive AT5G02060.tu2 405360..405434 score=0.583827029285829
ExonExpressionAdditive AT5G02070.tu3 407274..407555 score=-0.184500229251281
ExonExpressionAdditive AT5G02100.tu1 413540..413647 score=-1.01029939102020
ExonExpressionAdditive AT5G02100.tu10 415775..416176 score=0.0571714274726855
ExonExpressionAdditive AT5G02100.tu3 414217..414289 score=0.403476940816328
ExonExpressionAdditive AT5G02100.tu5 414584..414658 score=0.299885410171447
ExonExpressionAdditive AT5G02100.tu7 415017..415129 score=-1.35141606490116
ExonExpressionAdditive AT5G02100.tu8 415269..415376 score=1.22047954539524
ExonExpressionAdditive AT5G02100.tu9 415560..415628 score=0.759862737850065
ExonExpressionAdditive AT5G02110.tu2 417592..417631 score=0.238793616001163
ExonExpressionAdditive AT5G02110.tu3 417776..417993 score=-0.429041797164851
ExonExpressionAdditive AT5G02130.tu1 419762..419904 score=0.894269993536083
ExonExpressionAdditive AT5G02130.tu10 421375..421409 score=-0.345076223740001
ExonExpressionAdditive AT5G02130.tu11 421556..421629 score=-0.187070380513505
ExonExpressionAdditive AT5G02130.tu12 421776..421954 score=0.727395135648612
ExonExpressionAdditive AT5G02130.tu4 420292..420327 score=-0.12561234349093
ExonExpressionAdditive AT5G02130.tu5 420471..420508 score=-0.347815618600415
ExonExpressionAdditive AT5G02130.tu6 420616..420730 score=0.0801062249237778
ExonExpressionAdditive AT5G02130.tu8 421024..421096 score=-0.57086731742219
ExonExpressionAdditive AT5G02150.tu3 424993..425063 score=-0.50000943197004
ExonExpressionAdditive AT5G02150.tu4 425213..425350 score=-1.66169140429027
ExonExpressionAdditive AT5G02150.tu6 425667..425706 score=-0.585565816824536
ExonExpressionAdditive AT5G02170.tu1 427900..427974 score=-0.597237913955349
ExonExpressionAdditive AT5G02170.tu10 430216..430253 score=-0.268314567668995
ExonExpressionAdditive AT5G02170.tu11 430481..430557 score=0.760590413041474
ExonExpressionAdditive AT5G02170.tu2 428122..428346 score=0.059818850847529
ExonExpressionAdditive AT5G02170.tu3 428597..428774 score=-0.0126708911421283
ExonExpressionAdditive AT5G02170.tu5 429028..429135 score=0.567966186264177
ExonExpressionAdditive AT5G02170.tu6 429256..429409 score=0.0342980330110413
ExonExpressionAdditive AT5G02170.tu7 429586..429625 score=0.0137625394409696
ExonExpressionAdditive AT5G02170.tu8 429804..429946 score=0.00738457210046367
ExonExpressionAdditive AT5G02180.tu1 430905..431209 score=-1.18297389547625
ExonExpressionAdditive AT5G02180.tu2 431356..431574 score=-0.347277174303974
ExonExpressionAdditive AT5G02180.tu3 431716..431891 score=-0.183379696922725
ExonExpressionAdditive AT5G02180.tu5 432173..432281 score=0.373878616477054
ExonExpressionAdditive AT5G02180.tu6 432402..432590 score=0.702945845372024
ExonExpressionAdditive AT5G02180.tu7 432736..432771 score=-0.287034116530199
ExonExpressionAdditive AT5G02180.tu8 432955..433028 score=0.710811530515426
ExonExpressionAdditive AT5G02200.tu4 438770..438836 score=0.443731601936733
ExonExpressionAdditive AT5G02230.tu1 448109..448150 score=-1.10090301028909
ExonExpressionAdditive AT5G02230.tu5 449416..449488 score=-1.17069135731065
ExonExpressionAdditive AT5G02230.tu6 449593..449629 score=0.286394388103286
ExonExpressionAdditive AT5G02230.tu8 450183..450220 score=-0.793079581639401
ExonExpressionAdditive AT5G02230.tu9 450376..450544 score=0.151224200955542
ExonExpressionAdditive AT5G02240.tu1 451433..451506 score=-0.496118823161405
ExonExpressionAdditive AT5G02240.tu2 451762..451906 score=2.12489978071078
ExonExpressionAdditive AT5G02240.tu4 452187..452224 score=-1.46832163681942
ExonExpressionAdditive AT5G02240.tu6 452665..452737 score=-0.834864169848192
ExonExpressionAdditive AT5G02240.tu7 452884..453029 score=-0.780091350803303
ExonExpressionAdditive AT5G02250.tu1 454780..455125 score=0.779336219928079
ExonExpressionAdditive AT5G02250.tu11 457754..457828 score=-0.136963901836177
ExonExpressionAdditive AT5G02250.tu12 458087..458377 score=0.113163410859571
ExonExpressionAdditive AT5G02250.tu13 458640..458817 score=-0.215405309194025
ExonExpressionAdditive AT5G02250.tu14 458962..459108 score=-0.205722974265811
ExonExpressionAdditive AT5G02250.tu15 459255..459462 score=0.00604193428747352
ExonExpressionAdditive AT5G02250.tu2 455268..455410 score=0.797307011518383
ExonExpressionAdditive AT5G02250.tu4 455752..455789 score=-0.504233644471326
ExonExpressionAdditive AT5G02250.tu5 455919..455952 score=0.287269343938225
ExonExpressionAdditive AT5G02250.tu6 456409..456585 score=-0.116372888832064
ExonExpressionAdditive AT5G02250.tu7 456791..456935 score=-0.655108205982702
ExonExpressionAdditive AT5G02250.tu9 457283..457359 score=-0.343788707897716
ExonExpressionAdditive AT5G02260.tu1 463215..463309 score=-0.624385466472132
ExonExpressionAdditive AT5G02270.tu2 467690..467804 score=-0.482992377970515
ExonExpressionAdditive AT5G02270.tu5 468676..468752 score=0.732373124584452
ExonExpressionAdditive AT5G02270.tu6 468895..469040 score=0.0252464967717902
ExonExpressionAdditive AT5G02280.tu1 469303..469379 score=-0.405238183331817
ExonExpressionAdditive AT5G02290.tu2 470880..470956 score=-0.117288950378567
ExonExpressionAdditive AT5G02290.tu3 471102..471170 score=0.36889326700712
ExonExpressionAdditive AT5G02290.tu6 472352..472419 score=-0.748181122283964
ExonExpressionAdditive AT5G02290.tu7 472490..472599 score=-0.0140616312534743
ExonExpressionAdditive AT5G02310.tu10 480072..480650 score=-0.441667559065476
ExonExpressionAdditive AT5G02310.tu11 480864..480970 score=0.953252686948845
ExonExpressionAdditive AT5G02310.tu12 481123..481568 score=-1.17974757959854
ExonExpressionAdditive AT5G02310.tu13 481744..481784 score=-0.773978983867863
ExonExpressionAdditive AT5G02310.tu15 482146..482180 score=-0.255205878854643
ExonExpressionAdditive AT5G02310.tu16 482330..482366 score=-0.0303811765836012
ExonExpressionAdditive AT5G02310.tu17 482512..482722 score=0.223663402479114
ExonExpressionAdditive AT5G02310.tu2 474528..475536 score=0.570826126849699
ExonExpressionAdditive AT5G02310.tu3 475749..476901 score=-0.134786882227629
ExonExpressionAdditive AT5G02310.tu4 477126..477197 score=0.143215310556882
ExonExpressionAdditive AT5G02310.tu5 477478..477652 score=1.37331727447019
ExonExpressionAdditive AT5G02310.tu6 477800..478408 score=-0.539048636550525
ExonExpressionAdditive AT5G02310.tu7 478854..478962 score=0.123576066365552
ExonExpressionAdditive AT5G02310.tu8 479191..479690 score=0.333319057155372
ExonExpressionAdditive AT5G02320.tu2 484589..484663 score=-0.490487917669357
ExonExpressionAdditive AT5G02320.tu3 484803..484838 score=-0.244172176926880
ExonExpressionAdditive AT5G02370.tu1 503508..503584 score=-0.175522911034617
ExonExpressionAdditive AT5G02370.tu12 506285..506391 score=-0.267898372718289
ExonExpressionAdditive AT5G02370.tu2 503803..503876 score=-0.852930080004998
ExonExpressionAdditive AT5G02370.tu5 504821..505058 score=0.540057006322841
ExonExpressionAdditive AT5G02370.tu8 505605..505774 score=-0.0886973447863434
ExonExpressionAdditive AT5G02390.tu1 508783..509294 score=0.201263493068576
ExonExpressionAdditive AT5G02390.tu4 511577..511686 score=0.438924999381155
ExonExpressionAdditive AT5G02400.tu3 515420..515646 score=-0.354448487026383
ExonExpressionAdditive AT5G02400.tu4 515792..515869 score=-0.374167757744948
ExonExpressionAdditive AT5G02410.tu1 517314..517565 score=0.329002869194814
ExonExpressionAdditive AT5G02410.tu2 517679..517712 score=0.0318695490553302
ExonExpressionAdditive AT5G02410.tu3 518005..518078 score=-0.299476962114627
ExonExpressionAdditive AT5G02410.tu4 518226..518262 score=0.261500564136782
ExonExpressionAdditive AT5G02410.tu5 518485..518705 score=-0.551411005026119
ExonExpressionAdditive AT5G02410.tu6 518856..519034 score=-0.178891849896239
ExonExpressionAdditive AT5G02410.tu7 519401..519436 score=-0.86501649456199
ExonExpressionAdditive AT5G02410.tu8 519549..519728 score=0.71668974519632
ExonExpressionAdditive AT5G02430.tu2 528269..528300 score=0.0826950104973582
ExonExpressionAdditive AT5G02430.tu3 528517..528549 score=0.952007482632022
ExonExpressionAdditive AT5G02430.tu6 529004..529071 score=0.469018436581534
ExonExpressionAdditive AT5G02440.tu2 531189..531298 score=-1.28472092021325
ExonExpressionAdditive AT5G02450.tu2 533494..533527 score=0.183755064719007
ExonExpressionAdditive AT5G02450.tu3 534078..534141 score=-0.320427505101777
ExonExpressionAdditive AT5G02470.tu1 542464..542639 score=0.211354522967859
ExonExpressionAdditive AT5G02470.tu2 542864..542903 score=-1.23619948765332
ExonExpressionAdditive AT5G02470.tu3 543009..543081 score=0.139071939133080
ExonExpressionAdditive AT5G02470.tu5 543515..543594 score=0.73266298818377
ExonExpressionAdditive AT5G02470.tu9 544358..544394 score=-0.298905097215516
ExonExpressionAdditive AT5G02500.tu2 556212..556388 score=0.854264559383186
ExonExpressionAdditive AT5G02502.tu2 559153..559188 score=0.686552700527328
ExonExpressionAdditive AT5G02510.tu2 560507..560582 score=-0.685032642834002
ExonExpressionAdditive AT5G02510.tu3 560785..560823 score=0.454842469899135
ExonExpressionAdditive AT5G02520.tu2 563363..563399 score=-0.475882795133971
ExonExpressionAdditive AT5G02520.tu5 563814..564019 score=-0.0596074417490437
ExonExpressionAdditive AT5G02530.tu1 564223..564441 score=-0.0969717127423547
ExonExpressionAdditive AT5G02530.tu2 564846..564982 score=-0.481356936197768
ExonExpressionAdditive AT5G02530.tu4 565268..565405 score=1.08878557144204
ExonExpressionAdditive AT5G02540.tu2 568841..569024 score=-0.23334434049583
ExonExpressionAdditive AT5G02540.tu4 569746..569850 score=0.30648232833105
ExonExpressionAdditive AT5G02540.tu5 569993..570027 score=0.482218534095262
ExonExpressionAdditive AT5G02580.tu2 580162..580197 score=-0.463518559713978
ExonExpressionAdditive AT5G02600.tu1 584272..584466 score=-0.225198973037611
ExonExpressionAdditive AT5G02600.tu2 585739..585809 score=0.967287882839304
ExonExpressionAdditive AT5G02620.tu1 589595..589856 score=0.332049673981194
ExonExpressionAdditive AT5G02660.tu2 602347..602416 score=0.592213820172287
ExonExpressionAdditive AT5G02670.tu4 604131..604231 score=-0.158370723469841
ExonExpressionAdditive AT5G02710.tu3 613171..613205 score=-1.14584409120622
ExonExpressionAdditive AT5G02710.tu4 613384..613456 score=0.392017123265484
ExonExpressionAdditive AT5G02740.tu1 616485..616661 score=0.73856425124101
ExonExpressionAdditive AT5G02740.tu3 617255..617289 score=-0.289129523755335
ExonExpressionAdditive AT5G02740.tu5 617613..617682 score=-0.325340327736602
ExonExpressionAdditive AT5G02760.tu1 625321..625610 score=-0.500255337592556
ExonExpressionAdditive AT5G02760.tu3 626265..626444 score=-0.380526602373602
ExonExpressionAdditive AT5G02770.tu3 628241..628278 score=0.515801832868836
ExonExpressionAdditive AT5G02780.tu2 631081..631112 score=2.02209003300302
ExonExpressionAdditive AT5G02780.tu3 631330..631366 score=-0.24048818744378
ExonExpressionAdditive AT5G02780.tu4 631504..631581 score=0.633770767015523
ExonExpressionAdditive AT5G02780.tu5 631693..631770 score=0.49553475596355
ExonExpressionAdditive AT5G02780.tu6 631889..631921 score=-0.844846094484959
ExonExpressionAdditive AT5G02780.tu7 632087..632123 score=-0.983251423675628
ExonExpressionAdditive AT5G02780.tu9 632515..632656 score=-1.40727102293769
ExonExpressionAdditive AT5G02790.tu10 634882..635023 score=-1.19192609248410
ExonExpressionAdditive AT5G02790.tu5 633671..633706 score=-0.599612742970891
ExonExpressionAdditive AT5G02790.tu6 633827..633898 score=2.14387694809476
ExonExpressionAdditive AT5G02790.tu7 634011..634047 score=-0.82045065799614
ExonExpressionAdditive AT5G02790.tu8 634196..634259 score=-0.953978276460582
ExonExpressionAdditive AT5G02800.tu2 635932..636260 score=0.56216070299118
ExonExpressionAdditive AT5G02800.tu3 636370..636518 score=-0.993248232592068
ExonExpressionAdditive AT5G02800.tu4 636677..636791 score=-0.364063750167152
ExonExpressionAdditive AT5G02800.tu5 637306..637373 score=0.72521893754959
ExonExpressionAdditive AT5G02810.tu1 637967..638332 score=-0.282680002502112
ExonExpressionAdditive AT5G02810.tu3 639303..639664 score=-0.326326360506168
ExonExpressionAdditive AT5G02810.tu4 639846..639951 score=0.388358165025157
ExonExpressionAdditive AT5G02810.tu5 640316..640423 score=0.324528472492782
ExonExpressionAdditive AT5G02810.tu6 640646..640720 score=0.0512158280521857
ExonExpressionAdditive AT5G02810.tu7 640899..640970 score=0.219148791016405
ExonExpressionAdditive AT5G02810.tu8 641158..641441 score=0.33196714632807
ExonExpressionAdditive AT5G02810.tu9 641838..641907 score=-0.259225072675748
ExonExpressionAdditive AT5G02830.tu1 644381..644743 score=-1.02356188368831
ExonExpressionAdditive AT5G02830.tu10 647393..647532 score=-0.724590203885372
ExonExpressionAdditive AT5G02830.tu12 647890..648435 score=1.51062459356431
ExonExpressionAdditive AT5G02830.tu3 645201..645274 score=-0.728166099938567
ExonExpressionAdditive AT5G02830.tu7 646213..646746 score=0.167534995742096
ExonExpressionAdditive AT5G02830.tu8 646890..646997 score=-0.0626218721355851
ExonExpressionAdditive AT5G02840.tu12 651656..651904 score=-0.304909539916996
ExonExpressionAdditive AT5G02840.tu4 649753..649799 score=0.0371735358580086
ExonExpressionAdditive AT5G02840.tu5 650018..650085 score=-0.402832957336569
ExonExpressionAdditive AT5G02840.tu7 650458..650493 score=0.723024568949859
ExonExpressionAdditive AT5G02880.tu1 662644..663240 score=-0.231716952447699
ExonExpressionAdditive AT5G02880.tu10 667518..667698 score=0.59445879770672
ExonExpressionAdditive AT5G02880.tu11 667847..667881 score=0.84837419040513
ExonExpressionAdditive AT5G02880.tu12 668030..668064 score=-0.572554648864374
ExonExpressionAdditive AT5G02880.tu13 668180..668218 score=0.465729954237843
ExonExpressionAdditive AT5G02880.tu14 668367..668405 score=0.409879871324239
ExonExpressionAdditive AT5G02880.tu15 668585..668621 score=-0.426117642134796
ExonExpressionAdditive AT5G02880.tu16 668870..668979 score=-0.134437649522248
ExonExpressionAdditive AT5G02880.tu4 663870..663903 score=0.0779793526444926
ExonExpressionAdditive AT5G02880.tu5 664082..664119 score=-1.25262254991147
ExonExpressionAdditive AT5G02880.tu6 664370..664483 score=-0.548440189521416
ExonExpressionAdditive AT5G02880.tu7 664626..664696 score=-0.44703275507523
ExonExpressionAdditive AT5G02880.tu8 664849..665826 score=-0.363413916413297
ExonExpressionAdditive AT5G02900.tu1 674189..674375 score=0.991521352864633
ExonExpressionAdditive AT5G02910.tu2 678228..678375 score=-0.200622095864128
ExonExpressionAdditive AT5G02930.tu2 683817..683966 score=-0.320134108853214
ExonExpressionAdditive AT5G02930.tu3 684221..684293 score=0.0926143880827435
ExonExpressionAdditive AT5G02940.tu1 684538..684752 score=-0.75018148627003
ExonExpressionAdditive AT5G02940.tu10 686273..686344 score=-0.627881524166713
ExonExpressionAdditive AT5G02940.tu14 687218..687249 score=-0.676112491833237
ExonExpressionAdditive AT5G02940.tu16 687584..687692 score=0.853880441233533
ExonExpressionAdditive AT5G02940.tu20 688434..688508 score=-0.239070255661216
ExonExpressionAdditive AT5G02970.tu1 695035..695103 score=-0.777653236740095
ExonExpressionAdditive AT5G02970.tu3 695944..695981 score=1.11943524452642
ExonExpressionAdditive AT5G02970.tu4 696220..696332 score=0.310119829054122
ExonExpressionAdditive AT5G02970.tu5 696524..696710 score=0.628190910046623
ExonExpressionAdditive AT5G02990.tu2 700817..700891 score=0.477760208471524
ExonExpressionAdditive AT5G03000.tu2 704254..704393 score=-0.492912829186436
ExonExpressionAdditive AT5G03040.tu2 710945..711018 score=0.0604609763077065
ExonExpressionAdditive AT5G03040.tu4 711568..711758 score=-0.702451207164446
ExonExpressionAdditive AT5G03040.tu5 711978..712161 score=-0.467102004350568
ExonExpressionAdditive AT5G03040.tu7 712602..712713 score=1.27712464453924
ExonExpressionAdditive AT5G03050.tu3 715691..715760 score=1.92902883047825
ExonExpressionAdditive AT5G03050.tu5 716237..716278 score=0.178758928293654
ExonExpressionAdditive AT5G03060.tu1 716763..716907 score=0.120010177111058
ExonExpressionAdditive AT5G03070.tu1 718258..718556 score=0.286330475568776
ExonExpressionAdditive AT5G03070.tu10 721002..721076 score=0.46199311373101
ExonExpressionAdditive AT5G03070.tu11 721365..721504 score=-0.096293570230852
ExonExpressionAdditive AT5G03070.tu2 718764..719025 score=-0.295565193870124
ExonExpressionAdditive AT5G03070.tu5 719596..719710 score=0.297401645510575
ExonExpressionAdditive AT5G03070.tu6 719923..719963 score=-0.366192944682498
ExonExpressionAdditive AT5G03070.tu7 720074..720215 score=0.485100558871594
ExonExpressionAdditive AT5G03070.tu8 720355..720424 score=0.051470747407184
ExonExpressionAdditive AT5G03070.tu9 720638..720745 score=-0.414257714557266
ExonExpressionAdditive AT5G03080.tu2 723046..723352 score=-0.168472843342336
ExonExpressionAdditive AT5G03100.tu2 727958..728033 score=-0.489291785750178
ExonExpressionAdditive AT5G03120.tu1 733984..734102 score=-0.79132140865872
ExonExpressionAdditive AT5G03150.tu1 745691..745985 score=-0.684933823116888
ExonExpressionAdditive AT5G03150.tu2 746624..746760 score=-0.393231497222794
ExonExpressionAdditive AT5G03150.tu3 747767..747807 score=-0.265157135959870
ExonExpressionAdditive AT5G03160.tu1 750256..750323 score=1.76014882961299
ExonExpressionAdditive AT5G03160.tu2 750748..750857 score=0.376292367548586
ExonExpressionAdditive AT5G03160.tu3 751005..751122 score=-0.841122754396423
ExonExpressionAdditive AT5G03160.tu4 751301..751404 score=-0.807086301872159
ExonExpressionAdditive AT5G03160.tu6 751807..751879 score=0.314967694297912
ExonExpressionAdditive AT5G03160.tu7 752024..752061 score=0.698157403215505
ExonExpressionAdditive AT5G03160.tu8 752168..752344 score=-0.345861899409588
ExonExpressionAdditive AT5G03160.tu9 752489..752679 score=-1.04418148250523
ExonExpressionAdditive AT5G03180.tu1 753972..754276 score=0.0502908305231242
ExonExpressionAdditive AT5G03180.tu2 754459..754522 score=0.302000916402474
ExonExpressionAdditive AT5G03180.tu3 754812..755020 score=-0.653879752701783
ExonExpressionAdditive AT5G03180.tu4 755235..755306 score=1.03437076590993
ExonExpressionAdditive AT5G03180.tu6 756373..756621 score=-0.239753327277833
ExonExpressionAdditive AT5G03190.tu2 758441..758614 score=-0.480004172249248
ExonExpressionAdditive AT5G03190.tu3 758760..758797 score=0.0125244881468956
ExonExpressionAdditive AT5G03200.tu1 760382..760484 score=-0.061274736050799
ExonExpressionAdditive AT5G03250.tu1 774429..774604 score=-0.63694825557699
ExonExpressionAdditive AT5G03250.tu4 776417..776822 score=0.0747685451574624
ExonExpressionAdditive AT5G03260.tu1 777080..777252 score=-0.396628984495912
ExonExpressionAdditive AT5G03260.tu3 778443..778551 score=-0.894839051451418
ExonExpressionAdditive AT5G03260.tu4 778688..778869 score=0.0887974132705046
ExonExpressionAdditive AT5G03260.tu5 779056..779096 score=0.298108527908664
ExonExpressionAdditive AT5G03260.tu6 779252..779395 score=0.541307762540493
ExonExpressionAdditive AT5G03280.tu2 788201..788801 score=0.169528754860355
ExonExpressionAdditive AT5G03280.tu4 789151..789218 score=0.513554723390034
ExonExpressionAdditive AT5G03280.tu5 789375..789519 score=0.163362244171014
ExonExpressionAdditive AT5G03280.tu6 789671..789812 score=-0.277940670942623
ExonExpressionAdditive AT5G03280.tu8 792728..793279 score=1.33330090104954
ExonExpressionAdditive AT5G03290.tu1 793974..794188 score=0.130773398864330
ExonExpressionAdditive AT5G03290.tu2 794367..794659 score=-0.0229782063136561
ExonExpressionAdditive AT5G03290.tu3 794791..794908 score=-0.390695665509514
ExonExpressionAdditive AT5G03290.tu4 795086..795125 score=-0.475059204798261
ExonExpressionAdditive AT5G03300.tu1 796536..796570 score=-0.583995363930513
ExonExpressionAdditive AT5G03300.tu10 798448..798484 score=-1.17190405825835
ExonExpressionAdditive AT5G03320.tu2 802757..803053 score=-0.359886681134562
ExonExpressionAdditive AT5G03320.tu3 803195..803411 score=-0.260285250798225
ExonExpressionAdditive AT5G03330.tu12 809544..809722 score=-0.516778632334835
ExonExpressionAdditive AT5G03330.tu4 808250..808324 score=0.861399470998932
ExonExpressionAdditive AT5G03340.tu1 810140..810317 score=1.97163881973459
ExonExpressionAdditive AT5G03340.tu4 812890..812929 score=0.480709672555745
ExonExpressionAdditive AT5G03340.tu5 813107..813147 score=0.231097358983232
ExonExpressionAdditive AT5G03360.tu4 820947..821024 score=-0.8771806512737
ExonExpressionAdditive AT5G03360.tu5 821157..821226 score=-1.72576112572678
ExonExpressionAdditive AT5G03360.tu7 824480..824797 score=-1.57588813547510
ExonExpressionAdditive AT5G03380.tu3 833796..833942 score=0.560487420748388
ExonExpressionAdditive AT5G03380.tu4 834091..834163 score=0.0282417128456255
ExonExpressionAdditive AT5G03415.tu1 842538..842681 score=0.51865950846696
ExonExpressionAdditive AT5G03415.tu2 842818..843067 score=-0.332321979280348
ExonExpressionAdditive AT5G03415.tu5 843938..843973 score=-0.740869765132472
ExonExpressionAdditive AT5G03415.tu6 844115..844227 score=-0.592393546633652
ExonExpressionAdditive AT5G03420.tu1 845650..845768 score=0.848713363413898
ExonExpressionAdditive AT5G03420.tu2 845980..846016 score=-0.423533696508658
ExonExpressionAdditive AT5G03420.tu4 847221..847329 score=-0.616706633590204
ExonExpressionAdditive AT5G03420.tu9 848354..848460 score=0.356819277849567
ExonExpressionAdditive AT5G03430.tu1 848974..849301 score=-0.23963637891119
ExonExpressionAdditive AT5G03430.tu10 851063..851245 score=-0.324440021143568
ExonExpressionAdditive AT5G03430.tu12 851753..851790 score=0.827998331693433
ExonExpressionAdditive AT5G03430.tu13 851932..852005 score=0.898408229519231
ExonExpressionAdditive AT5G03430.tu14 852150..852253 score=-0.213853738194627
ExonExpressionAdditive AT5G03430.tu16 852773..852810 score=0.821972514816421
ExonExpressionAdditive AT5G03430.tu4 849771..849871 score=-0.777659979923804
ExonExpressionAdditive AT5G03430.tu7 850455..850488 score=0.109986231910921
ExonExpressionAdditive AT5G03430.tu9 850776..850849 score=0.459771482787522
ExonExpressionAdditive AT5G03440.tu3 857390..857425 score=-0.564590173820978
ExonExpressionAdditive AT5G03440.tu5 857835..857869 score=-3.76423493190063
ExonExpressionAdditive AT5G03440.tu7 858326..858362 score=2.89042577461509
ExonExpressionAdditive AT5G03450.tu10 861837..862265 score=0.277411111485357
ExonExpressionAdditive AT5G03450.tu2 859574..859966 score=0.614079658521671
ExonExpressionAdditive AT5G03450.tu3 860145..860180 score=-0.606685385639571
ExonExpressionAdditive AT5G03450.tu5 860478..860509 score=-0.831961594887564
ExonExpressionAdditive AT5G03450.tu8 861272..861339 score=0.0660909441310813
ExonExpressionAdditive AT5G03450.tu9 861451..861485 score=-0.848059184941503
ExonExpressionAdditive AT5G03455.tu1 862648..862683 score=-0.338924911074273
ExonExpressionAdditive AT5G03455.tu2 863144..863181 score=0.276636810021636
ExonExpressionAdditive AT5G03460.tu1 864300..864341 score=1.33417410116963
ExonExpressionAdditive AT5G03480.tu2 869553..869625 score=0.0442443900805335
ExonExpressionAdditive AT5G03480.tu3 869761..869896 score=0.952005516561987
ExonExpressionAdditive AT5G03480.tu4 870000..870098 score=0.574963036703787
ExonExpressionAdditive AT5G03520.tu2 883516..883666 score=0.798782955031462
ExonExpressionAdditive AT5G03520.tu3 884001..884035 score=0.13136452578599
ExonExpressionAdditive AT5G03530.tu3 886157..886227 score=-0.934771058427127
ExonExpressionAdditive AT5G03540.tu1 889577..889720 score=0.422405214024912
ExonExpressionAdditive AT5G03540.tu10 893369..893403 score=-0.0113941677902097
ExonExpressionAdditive AT5G03540.tu11 893564..893667 score=-0.572073742946786
ExonExpressionAdditive AT5G03540.tu12 893786..894108 score=-0.112289344808924
ExonExpressionAdditive AT5G03540.tu2 889895..889934 score=0.51775296195693
ExonExpressionAdditive AT5G03540.tu3 890112..890264 score=-0.64551494124338
ExonExpressionAdditive AT5G03540.tu4 890692..890870 score=0.178743842282169
ExonExpressionAdditive AT5G03540.tu5 891518..891595 score=-0.0534116414654486
ExonExpressionAdditive AT5G03540.tu6 891782..891889 score=0.187066560528106
ExonExpressionAdditive AT5G03540.tu7 892584..892726 score=0.61482861119771
ExonExpressionAdditive AT5G03540.tu8 892863..893045 score=-0.212834614554670
ExonExpressionAdditive AT5G03540.tu9 893178..893214 score=0.0560190157778407
ExonExpressionAdditive AT5G03570.tu1 904478..904552 score=1.51686263617848
ExonExpressionAdditive AT5G03570.tu2 904729..905018 score=0.378701288566591
ExonExpressionAdditive AT5G03570.tu4 905722..905872 score=0.264864699287235
ExonExpressionAdditive AT5G03570.tu5 906021..906061 score=0.138460942360919
ExonExpressionAdditive AT5G03570.tu6 906264..906341 score=-0.0639348405940812
ExonExpressionAdditive AT5G03570.tu7 906507..906621 score=-0.886271338458506
ExonExpressionAdditive AT5G03590.tu1 908567..908639 score=-0.249096221300776
ExonExpressionAdditive AT5G03590.tu4 909701..909814 score=-0.429427303235560
ExonExpressionAdditive AT5G03600.tu1 912816..912887 score=0.19477323111197
ExonExpressionAdditive AT5G03600.tu4 914049..914090 score=0.839618566567398
ExonExpressionAdditive AT5G03610.tu1 915456..915567 score=-0.0156206963099738
ExonExpressionAdditive AT5G03610.tu2 915828..915973 score=-0.959130371161441
ExonExpressionAdditive AT5G03610.tu3 917374..917592 score=-0.343254204372627
ExonExpressionAdditive AT5G03610.tu4 917704..917934 score=1.02708374589684
ExonExpressionAdditive AT5G03610.tu5 918123..918450 score=0.202587177211228
ExonExpressionAdditive AT5G03620.tu10 920896..921187 score=-0.497564525920259
ExonExpressionAdditive AT5G03620.tu2 918931..918970 score=-0.000279581940029427
ExonExpressionAdditive AT5G03620.tu3 919080..919151 score=0.0489140606112265
ExonExpressionAdditive AT5G03620.tu6 919720..919832 score=0.0198387419798529
ExonExpressionAdditive AT5G03620.tu7 920014..920255 score=-0.382108935070708
ExonExpressionAdditive AT5G03620.tu8 920398..920438 score=0.0731498577338292
ExonExpressionAdditive AT5G03620.tu9 920577..920788 score=-0.262195059224920
ExonExpressionAdditive AT5G03630.tu10 924582..924619 score=0.923242390866019
ExonExpressionAdditive AT5G03630.tu2 922826..922862 score=-0.891771737826956
ExonExpressionAdditive AT5G03630.tu3 923079..923112 score=-0.75848295983969
ExonExpressionAdditive AT5G03630.tu4 923262..923333 score=0.536714632693838
ExonExpressionAdditive AT5G03630.tu5 923473..923651 score=-0.409998521460028
ExonExpressionAdditive AT5G03650.tu1 931940..932013 score=0.793002624532585
ExonExpressionAdditive AT5G03650.tu10 934702..934775 score=-0.442790589488744
ExonExpressionAdditive AT5G03650.tu11 935025..935096 score=0.197211881116777
ExonExpressionAdditive AT5G03650.tu12 935239..935276 score=0.214952152751627
ExonExpressionAdditive AT5G03650.tu14 935689..935761 score=-0.427539505436378
ExonExpressionAdditive AT5G03650.tu15 936014..936050 score=0.0807729773349407
ExonExpressionAdditive AT5G03650.tu16 936164..936270 score=-0.326748583922491
ExonExpressionAdditive AT5G03650.tu18 936644..936680 score=0.0158197879986325
ExonExpressionAdditive AT5G03650.tu2 932226..932264 score=1.19836291822608
ExonExpressionAdditive AT5G03650.tu20 936971..937076 score=-0.171394937073291
ExonExpressionAdditive AT5G03650.tu21 937223..937259 score=0.00166176108005579
ExonExpressionAdditive AT5G03650.tu22 937395..937616 score=0.0559558341529545
ExonExpressionAdditive AT5G03650.tu3 932535..932615 score=-0.612446471003053
ExonExpressionAdditive AT5G03650.tu4 932839..932875 score=-0.257529224468776
ExonExpressionAdditive AT5G03650.tu8 934113..934184 score=0.495309328875726
ExonExpressionAdditive AT5G03680.tu1 957810..958233 score=0.0361066613972902
ExonExpressionAdditive AT5G03690.tu2 964444..964623 score=-0.173139622089752
ExonExpressionAdditive AT5G03690.tu3 964863..964937 score=-0.105946002942096
ExonExpressionAdditive AT5G03720.tu2 973425..973635 score=1.07580127151788
ExonExpressionAdditive AT5G03730.tu13 977032..977209 score=-0.668029802302653
ExonExpressionAdditive AT5G03730.tu14 977696..977804 score=0.412650019262938
ExonExpressionAdditive AT5G03730.tu15 978019..978051 score=-0.382925935563404
ExonExpressionAdditive AT5G03730.tu16 978329..978406 score=-0.652147246085174
ExonExpressionAdditive AT5G03730.tu17 978547..978797 score=-0.6563738695459
ExonExpressionAdditive AT5G03730.tu18 979014..979703 score=1.41416245775119
ExonExpressionAdditive AT5G03730.tu2 974521..974667 score=-1.35343663802843
ExonExpressionAdditive AT5G03730.tu3 974709..974813 score=-0.133651233828861
ExonExpressionAdditive AT5G03730.tu4 974884..975041 score=-0.319417418603643
ExonExpressionAdditive AT5G03730.tu5 975145..975179 score=-0.136597184388636
ExonExpressionAdditive AT5G03730.tu6 975369..975441 score=0.0155764509555865
ExonExpressionAdditive AT5G03730.tu7 975579..975615 score=0.473677973142973
ExonExpressionAdditive AT5G03730.tu9 976086..976122 score=-1.16518677177649
ExonExpressionAdditive AT5G03740.tu1 981883..981962 score=-0.215527995778030
ExonExpressionAdditive AT5G03740.tu3 982487..982666 score=-0.421549683365921
ExonExpressionAdditive AT5G03740.tu5 982984..983059 score=-0.468927257384654
ExonExpressionAdditive AT5G03750.tu1 984789..984860 score=-0.287482310542874
ExonExpressionAdditive AT5G03750.tu3 985333..985370 score=-0.0346101992392379
ExonExpressionAdditive AT5G03760.tu1 985734..986049 score=0.87571590166533
ExonExpressionAdditive AT5G03760.tu2 986246..986335 score=0.0648084454368504
ExonExpressionAdditive AT5G03760.tu3 986484..986626 score=-0.604716816352556
ExonExpressionAdditive AT5G03760.tu4 986740..986814 score=-0.196033099121141
ExonExpressionAdditive AT5G03760.tu7 989247..989463 score=0.298947535393811
ExonExpressionAdditive AT5G03760.tu8 989611..989646 score=-0.532798106590245
ExonExpressionAdditive AT5G03770.tu1 995156..995230 score=-0.311537295293032
ExonExpressionAdditive AT5G03770.tu10 997166..997243 score=1.12341273398235
ExonExpressionAdditive AT5G03770.tu2 995532..995567 score=0.793412323380038
ExonExpressionAdditive AT5G03770.tu4 995826..995902 score=-0.539607887371125
ExonExpressionAdditive AT5G03770.tu5 996044..996109 score=-0.210435411875538
ExonExpressionAdditive AT5G03770.tu7 996483..996519 score=-0.255390727678489
ExonExpressionAdditive AT5G03770.tu9 996981..997014 score=-0.500004418398274
ExonExpressionAdditive AT5G03780.tu4 1000872..1000943 score=0.152116734416829
ExonExpressionAdditive AT5G03790.tu1 1004993..1005067 score=-1.34322622996767
ExonExpressionAdditive AT5G03795.tu2 1008339..1008553 score=0.332694282384969
ExonExpressionAdditive AT5G03795.tu3 1009371..1009556 score=-0.388805966142028
ExonExpressionAdditive AT5G03795.tu4 1010285..1010352 score=-0.393975698018318
ExonExpressionAdditive AT5G03840.tu3 1025317..1025353 score=0.916813320418741
ExonExpressionAdditive AT5G03860.tu2 1033056..1033338 score=0.834652117959838
ExonExpressionAdditive AT5G03860.tu3 1033456..1033733 score=-0.457975720818453
ExonExpressionAdditive AT5G03860.tu4 1034164..1034513 score=-0.0587888538774335
ExonExpressionAdditive AT5G03880.tu12 1041151..1041352 score=0.817962558776616
ExonExpressionAdditive AT5G03880.tu4 1039176..1039217 score=1.00673329276821
ExonExpressionAdditive AT5G03880.tu7 1039788..1039823 score=-0.7880040701522
ExonExpressionAdditive AT5G03880.tu8 1040210..1040283 score=0.138587387859378
ExonExpressionAdditive AT5G03900.tu1 1048283..1048668 score=-0.39025507291943
ExonExpressionAdditive AT5G03900.tu10 1050762..1050797 score=0.314684538083607
ExonExpressionAdditive AT5G03900.tu12 1050981..1051054 score=1.20791358203854
ExonExpressionAdditive AT5G03900.tu13 1051254..1051328 score=-1.01583819795553
ExonExpressionAdditive AT5G03900.tu14 1051728..1051834 score=-0.256833093299656
ExonExpressionAdditive AT5G03900.tu15 1052013..1052301 score=0.642844453734142
ExonExpressionAdditive AT5G03900.tu2 1048980..1049052 score=0.614826310779286
ExonExpressionAdditive AT5G03900.tu3 1049197..1049233 score=0.314640176978048
ExonExpressionAdditive AT5G03900.tu5 1049588..1049624 score=-0.737142709506621
ExonExpressionAdditive AT5G03900.tu7 1050075..1050112 score=-0.0868009318026241
ExonExpressionAdditive AT5G03900.tu9 1050504..1050574 score=-0.215167928569397
ExonExpressionAdditive AT5G03905.tu3 1053588..1053628 score=0.178392568398931
ExonExpressionAdditive AT5G03905.tu4 1053998..1054037 score=0.228745645164744
ExonExpressionAdditive AT5G03910.tu1 1054283..1054438 score=-0.306714112052661
ExonExpressionAdditive AT5G03910.tu2 1054577..1054649 score=1.39214138597513
ExonExpressionAdditive AT5G03910.tu3 1054798..1054945 score=-0.221712944240727
ExonExpressionAdditive AT5G03910.tu5 1055282..1055434 score=1.04940393293308
ExonExpressionAdditive AT5G03910.tu7 1055801..1055950 score=0.178732058470194
ExonExpressionAdditive AT5G03910.tu8 1056133..1056205 score=-0.243683865497827
ExonExpressionAdditive AT5G03910.tu9 1056305..1056378 score=-0.955708803750378
ExonExpressionAdditive AT5G03940.tu1 1060193..1060308 score=-0.0225511082835858
ExonExpressionAdditive AT5G03940.tu10 1062192..1062230 score=-0.622381034807576
ExonExpressionAdditive AT5G03940.tu11 1062451..1062530 score=-0.620043320155899
ExonExpressionAdditive AT5G03940.tu12 1062641..1062677 score=1.00915395148399
ExonExpressionAdditive AT5G03940.tu13 1062878..1062988 score=0.80508110554381
ExonExpressionAdditive AT5G03940.tu14 1063130..1063276 score=0.511727701816193
ExonExpressionAdditive AT5G03940.tu2 1060454..1060563 score=0.271649154558647
ExonExpressionAdditive AT5G03940.tu4 1060922..1061022 score=-0.438049184817152
ExonExpressionAdditive AT5G03940.tu5 1061204..1061277 score=-0.428621990565108
ExonExpressionAdditive AT5G03940.tu6 1061421..1061457 score=-0.194869039851717
ExonExpressionAdditive AT5G03940.tu7 1061643..1061677 score=-0.273773706563292
ExonExpressionAdditive AT5G03940.tu8 1061827..1061900 score=0.444423613806696
ExonExpressionAdditive AT5G03940.tu9 1062017..1062053 score=-0.52532529738559
ExonExpressionAdditive AT5G03960.tu1 1068638..1068789 score=0.955394344148684
ExonExpressionAdditive AT5G03960.tu3 1069615..1069650 score=-0.588585192426262
ExonExpressionAdditive AT5G03980.tu2 1075162..1075270 score=-0.0727229031019049
ExonExpressionAdditive AT5G03990.tu1 1075805..1076024 score=-0.694244447717296
ExonExpressionAdditive AT5G04000.tu2 1079781..1079814 score=0.0666648658491138
ExonExpressionAdditive AT5G04020.tu1 1081661..1081806 score=-0.0640364613129844
ExonExpressionAdditive AT5G04020.tu3 1086293..1086504 score=-1.33544012427730
ExonExpressionAdditive AT5G04040.tu1 1089724..1089878 score=-1.11405195579716
ExonExpressionAdditive AT5G04040.tu3 1091857..1091929 score=-0.0213823223174656
ExonExpressionAdditive AT5G04060.tu1 1099214..1099356 score=0.360725020953452
ExonExpressionAdditive AT5G04060.tu2 1099739..1099995 score=-0.0475084129401503
ExonExpressionAdditive AT5G04060.tu3 1100233..1100460 score=0.114118883375975
ExonExpressionAdditive AT5G04060.tu4 1100628..1100954 score=0.157281797091336
ExonExpressionAdditive AT5G04060.tu5 1101065..1101276 score=0.272618983386133
ExonExpressionAdditive AT5G04060.tu6 1101388..1101495 score=-0.546775628252246
ExonExpressionAdditive AT5G04060.tu7 1101705..1101955 score=-0.328484379445279
ExonExpressionAdditive AT5G04070.tu1 1102108..1102409 score=-0.220131773269025
ExonExpressionAdditive AT5G04070.tu4 1102844..1102991 score=0.723948621943003
ExonExpressionAdditive AT5G04070.tu5 1103135..1103202 score=0.468340132740775
ExonExpressionAdditive AT5G04070.tu6 1103361..1103396 score=-0.268760373281567
ExonExpressionAdditive AT5G04070.tu7 1103535..1103570 score=-0.0744205310475453
ExonExpressionAdditive AT5G04070.tu8 1103820..1103924 score=-0.455874742566003
ExonExpressionAdditive AT5G04070.tu9 1104075..1104389 score=-0.176785730433022
ExonExpressionAdditive AT5G04090.tu1 1105430..1105696 score=-0.159401958461079
ExonExpressionAdditive AT5G04090.tu4 1106886..1106990 score=-0.894905225305147
ExonExpressionAdditive AT5G04090.tu6 1107306..1107347 score=0.719658783449933
ExonExpressionAdditive AT5G04090.tu7 1107597..1107631 score=0.490715648164839
ExonExpressionAdditive AT5G04110.tu10 1114813..1114849 score=0.0612273278519952
ExonExpressionAdditive AT5G04110.tu2 1111910..1111943 score=-0.620318863227529
ExonExpressionAdditive AT5G04110.tu3 1112417..1112491 score=0.235999009842985
ExonExpressionAdditive AT5G04110.tu4 1112685..1112752 score=1.38227002946634
ExonExpressionAdditive AT5G04110.tu6 1113365..1113437 score=0.327407696690405
ExonExpressionAdditive AT5G04110.tu7 1113609..1113647 score=-0.000744012351803484
ExonExpressionAdditive AT5G04110.tu8 1113864..1113899 score=-0.827014068127258
ExonExpressionAdditive AT5G04120.tu5 1121073..1121109 score=-0.345358998648398
ExonExpressionAdditive AT5G04130.tu1 1121831..1122123 score=0.129213228234053
ExonExpressionAdditive AT5G04130.tu11 1124833..1124942 score=0.133000204057112
ExonExpressionAdditive AT5G04130.tu12 1125230..1125265 score=-0.0147201304255791
ExonExpressionAdditive AT5G04130.tu13 1125663..1125698 score=-1.11967901751595
ExonExpressionAdditive AT5G04130.tu14 1125939..1125975 score=-0.157158348326957
ExonExpressionAdditive AT5G04130.tu15 1126117..1126154 score=0.559459189724148
ExonExpressionAdditive AT5G04130.tu16 1126540..1126574 score=0.97107410283677
ExonExpressionAdditive AT5G04130.tu18 1127008..1127043 score=0.394505872799773
ExonExpressionAdditive AT5G04130.tu2 1122309..1122380 score=-0.684008531197548
ExonExpressionAdditive AT5G04130.tu20 1127364..1127436 score=-0.194751334148141
ExonExpressionAdditive AT5G04130.tu21 1127897..1128004 score=0.839657332219332
ExonExpressionAdditive AT5G04130.tu3 1122604..1122636 score=-0.764897020875545
ExonExpressionAdditive AT5G04130.tu4 1122742..1122779 score=0.751498147103206
ExonExpressionAdditive AT5G04130.tu6 1123102..1123180 score=0.0902555290704807
ExonExpressionAdditive AT5G04130.tu7 1123494..1123525 score=-1.71430503927662
ExonExpressionAdditive AT5G04140.tu1 1129903..1129984 score=-0.569371699134654
ExonExpressionAdditive AT5G04140.tu10 1132438..1132511 score=-0.801610833787061
ExonExpressionAdditive AT5G04140.tu12 1132901..1133013 score=-0.147309412920441
ExonExpressionAdditive AT5G04140.tu13 1133149..1133186 score=-1.42391844337605
ExonExpressionAdditive AT5G04140.tu14 1133330..1133514 score=-0.504684149323726
ExonExpressionAdditive AT5G04140.tu15 1133650..1133751 score=0.497309223447289
ExonExpressionAdditive AT5G04140.tu16 1133962..1134035 score=0.415604896783576
ExonExpressionAdditive AT5G04140.tu17 1134189..1134226 score=-1.06779528253355
ExonExpressionAdditive AT5G04140.tu18 1134332..1134401 score=-0.322691823674751
ExonExpressionAdditive AT5G04140.tu19 1134541..1134579 score=0.0760218168751146
ExonExpressionAdditive AT5G04140.tu2 1130049..1130272 score=1.28379440040910
ExonExpressionAdditive AT5G04140.tu20 1134725..1134795 score=1.01060133547866
ExonExpressionAdditive AT5G04140.tu21 1134904..1135007 score=1.21235023527658
ExonExpressionAdditive AT5G04140.tu22 1135184..1135255 score=0.820899198044427
ExonExpressionAdditive AT5G04140.tu23 1135452..1135591 score=0.0158647723790369
ExonExpressionAdditive AT5G04140.tu24 1135739..1135775 score=0.520288774126002
ExonExpressionAdditive AT5G04140.tu25 1135916..1135951 score=0.390201652725099
ExonExpressionAdditive AT5G04140.tu26 1136134..1136242 score=-0.182623785737828
ExonExpressionAdditive AT5G04140.tu28 1136543..1136653 score=-0.0275139159352909
ExonExpressionAdditive AT5G04140.tu29 1136806..1136843 score=-0.443921343095755
ExonExpressionAdditive AT5G04140.tu30 1136953..1137060 score=0.304730471855163
ExonExpressionAdditive AT5G04140.tu31 1137215..1137251 score=0.972403118673133
ExonExpressionAdditive AT5G04140.tu32 1137361..1137502 score=0.407478913784164
ExonExpressionAdditive AT5G04140.tu33 1137686..1137718 score=1.0041571342603
ExonExpressionAdditive AT5G04140.tu35 1138051..1138342 score=1.00289803996238
ExonExpressionAdditive AT5G04140.tu4 1130382..1130670 score=-1.12471444252149
ExonExpressionAdditive AT5G04140.tu5 1130851..1131168 score=-0.735852046477848
ExonExpressionAdditive AT5G04140.tu6 1131320..1131394 score=0.272937584950416
ExonExpressionAdditive AT5G04140.tu7 1131539..1131577 score=-1.47615028162204
ExonExpressionAdditive AT5G04160.tu2 1143279..1143457 score=0.74581699784241
ExonExpressionAdditive AT5G04170.tu5 1147405..1147581 score=-0.103795653266716
ExonExpressionAdditive AT5G04180.tu1 1147817..1148004 score=-0.483538463501241
ExonExpressionAdditive AT5G04180.tu3 1148281..1148393 score=-0.099000582914564
ExonExpressionAdditive AT5G04180.tu4 1148565..1148602 score=0.619408658079146
ExonExpressionAdditive AT5G04220.tu1 1156021..1156090 score=1.68952048136964
ExonExpressionAdditive AT5G04220.tu10 1157914..1158054 score=-0.687990955554845
ExonExpressionAdditive AT5G04220.tu11 1158189..1158264 score=-0.576396882004983
ExonExpressionAdditive AT5G04220.tu12 1158595..1158753 score=-1.04431699510994
ExonExpressionAdditive AT5G04220.tu2 1156233..1156306 score=0.289679395935373
ExonExpressionAdditive AT5G04220.tu3 1156459..1156572 score=-0.154205073062316
ExonExpressionAdditive AT5G04220.tu4 1156876..1157060 score=-0.237210846390239
ExonExpressionAdditive AT5G04220.tu7 1157384..1157419 score=1.13341782277984
ExonExpressionAdditive AT5G04220.tu8 1157564..1157600 score=-0.144253988447507
ExonExpressionAdditive AT5G04220.tu9 1157775..1157808 score=-0.258431286026125
ExonExpressionAdditive AT5G04230.tu1 1160884..1161139 score=0.34652591331096
ExonExpressionAdditive AT5G04240.tu1 1169553..1170573 score=0.430818300743631
ExonExpressionAdditive AT5G04240.tu2 1170940..1170975 score=0.668423872572711
ExonExpressionAdditive AT5G04240.tu4 1171520..1171587 score=-0.731032990232274
ExonExpressionAdditive AT5G04240.tu5 1171735..1172231 score=-0.595206427473709
ExonExpressionAdditive AT5G04240.tu6 1172336..1172478 score=-0.268077833689928
ExonExpressionAdditive AT5G04250.tu1 1176027..1176098 score=-0.486835386940898
ExonExpressionAdditive AT5G04250.tu3 1176816..1176854 score=0.0536967730258169
ExonExpressionAdditive AT5G04250.tu4 1177105..1177140 score=0.373875087211555
ExonExpressionAdditive AT5G04250.tu6 1177620..1177655 score=-0.837461412926361
ExonExpressionAdditive AT5G04250.tu7 1177803..1177841 score=0.356129968185545
ExonExpressionAdditive AT5G04250.tu9 1178136..1178172 score=-0.54221077187167
ExonExpressionAdditive AT5G04270.tu2 1183115..1183151 score=0.284776460937554
ExonExpressionAdditive AT5G04270.tu3 1183282..1183318 score=-0.470930410601858
ExonExpressionAdditive AT5G04270.tu5 1183790..1183828 score=-0.418762493842082
ExonExpressionAdditive AT5G04270.tu6 1183969..1184038 score=0.294587201766935
ExonExpressionAdditive AT5G04270.tu7 1184532..1184571 score=-0.230928069290878
ExonExpressionAdditive AT5G04280.tu2 1192470..1192544 score=-0.259317110451792
ExonExpressionAdditive AT5G04290.tu1 1196068..1196255 score=0.479182936636287
ExonExpressionAdditive AT5G04290.tu12 1199108..1199216 score=-0.449779522114619
ExonExpressionAdditive AT5G04290.tu15 1199723..1199758 score=-0.122198015864528
ExonExpressionAdditive AT5G04290.tu19 1201522..1202628 score=0.40073926196956
ExonExpressionAdditive AT5G04290.tu2 1196602..1196798 score=-1.02333913135690
ExonExpressionAdditive AT5G04290.tu4 1197219..1197322 score=-0.112437631596875
ExonExpressionAdditive AT5G04290.tu7 1197826..1198195 score=-0.0404455999932504
ExonExpressionAdditive AT5G04290.tu8 1198300..1198335 score=-0.279870902666743
ExonExpressionAdditive AT5G04290.tu9 1198443..1198520 score=-0.0351030401541309
ExonExpressionAdditive AT5G04310.tu1 1203285..1203551 score=0.218495025570635
ExonExpressionAdditive AT5G04310.tu2 1205249..1205395 score=-0.991229152370062
ExonExpressionAdditive AT5G04310.tu3 1205886..1206085 score=0.11764463392890
ExonExpressionAdditive AT5G04310.tu5 1207176..1207325 score=-0.153931865124211
ExonExpressionAdditive AT5G04320.tu11 1210701..1210739 score=0.0633007282023839
ExonExpressionAdditive AT5G04320.tu13 1211029..1211173 score=0.302363854878968
ExonExpressionAdditive AT5G04320.tu14 1211317..1211353 score=-1.16952214550263
ExonExpressionAdditive AT5G04320.tu2 1209189..1209410 score=-1.33658258612970
ExonExpressionAdditive AT5G04360.tu1 1221549..1221727 score=-0.275232653408440
ExonExpressionAdditive AT5G04360.tu11 1224242..1224279 score=0.283469455969364
ExonExpressionAdditive AT5G04360.tu13 1224707..1224813 score=-0.190556228757464
ExonExpressionAdditive AT5G04360.tu2 1221942..1222012 score=0.433159042719151
ExonExpressionAdditive AT5G04360.tu21 1226667..1226702 score=0.0441886743749403
ExonExpressionAdditive AT5G04360.tu22 1226948..1226985 score=0.288846175421609
ExonExpressionAdditive AT5G04360.tu23 1227162..1227198 score=0.139402861876474
ExonExpressionAdditive AT5G04360.tu25 1227539..1227610 score=0.393839126251085
ExonExpressionAdditive AT5G04360.tu26 1227871..1227944 score=2.01846847992901
ExonExpressionAdditive AT5G04360.tu27 1228096..1228131 score=0.0935305106689318
ExonExpressionAdditive AT5G04360.tu28 1228281..1228522 score=-0.174918321145285
ExonExpressionAdditive AT5G04360.tu5 1222526..1222632 score=-0.136940378813904
ExonExpressionAdditive AT5G04360.tu6 1222741..1222917 score=-0.368528610018109
ExonExpressionAdditive AT5G04360.tu7 1223054..1223127 score=-0.491020011896637
ExonExpressionAdditive AT5G04370.tu2 1231768..1231897 score=-0.133630019658393
ExonExpressionAdditive AT5G04370.tu5 1232695..1232831 score=-0.175129671619591
ExonExpressionAdditive AT5G04370.tu6 1233161..1233346 score=-0.10378736959947
ExonExpressionAdditive AT5G04380.tu3 1235616..1235790 score=0.816042669473955
ExonExpressionAdditive AT5G04410.tu1 1243806..1244107 score=0.704668761507978
ExonExpressionAdditive AT5G04410.tu2 1244328..1244508 score=0.439355802295243
ExonExpressionAdditive AT5G04410.tu3 1244729..1244805 score=-1.06916007623319
ExonExpressionAdditive AT5G04410.tu5 1245839..1245873 score=-0.142015197116577
ExonExpressionAdditive AT5G04420.tu1 1246707..1246998 score=0.158184546799832
ExonExpressionAdditive AT5G04420.tu11 1248989..1249058 score=-0.486136011918429
ExonExpressionAdditive AT5G04420.tu13 1249382..1249416 score=0.0669571619038572
ExonExpressionAdditive AT5G04420.tu16 1249768..1249804 score=0.908663028850407
ExonExpressionAdditive AT5G04420.tu18 1249845..1249932 score=0.594587382800766
ExonExpressionAdditive AT5G04420.tu3 1247255..1247555 score=-0.480135307558888
ExonExpressionAdditive AT5G04420.tu6 1248022..1248094 score=0.332787994866832
ExonExpressionAdditive AT5G04420.tu7 1248234..1248306 score=-0.0838998297793132
ExonExpressionAdditive AT5G04420.tu8 1248448..1248550 score=0.223874979899655
ExonExpressionAdditive AT5G04430.tu10 1253681..1253829 score=0.0742247689690399
ExonExpressionAdditive AT5G04430.tu3 1250946..1250982 score=-0.429267067268291
ExonExpressionAdditive AT5G04430.tu6 1252094..1252165 score=-0.455454328689053
ExonExpressionAdditive AT5G04430.tu7 1252723..1252758 score=-1.29969135085697
ExonExpressionAdditive AT5G04430.tu8 1252967..1253076 score=-0.375035241080094
ExonExpressionAdditive AT5G04440.tu2 1255346..1255490 score=-0.370744125354815
ExonExpressionAdditive AT5G04440.tu4 1255842..1255876 score=-0.132458230575094
ExonExpressionAdditive AT5G04460.tu2 1261542..1261613 score=-0.313700699253449
ExonExpressionAdditive AT5G04460.tu3 1262043..1262548 score=0.11253160056461
ExonExpressionAdditive AT5G04460.tu4 1262744..1262963 score=-0.713946865404095
ExonExpressionAdditive AT5G04460.tu5 1263174..1263282 score=0.654557469255359
ExonExpressionAdditive AT5G04460.tu6 1263386..1263462 score=0.127131920453430
ExonExpressionAdditive AT5G04460.tu7 1263600..1263709 score=0.791263938362237
ExonExpressionAdditive AT5G04480.tu1 1271550..1272249 score=0.80991003249109
ExonExpressionAdditive AT5G04480.tu10 1275489..1275597 score=0.0380878095874293
ExonExpressionAdditive AT5G04480.tu14 1277286..1277965 score=-0.870736078175214
ExonExpressionAdditive AT5G04480.tu3 1272575..1272648 score=0.325391822202194
ExonExpressionAdditive AT5G04480.tu4 1272936..1273003 score=0.44964553622902
ExonExpressionAdditive AT5G04480.tu5 1273293..1273446 score=0.231977648285379
ExonExpressionAdditive AT5G04480.tu6 1273592..1273735 score=-0.342296710018665
ExonExpressionAdditive AT5G04480.tu7 1273950..1274361 score=-0.662173686611975
ExonExpressionAdditive AT5G04480.tu8 1274511..1274652 score=0.84127667842447
ExonExpressionAdditive AT5G04480.tu9 1275065..1275219 score=0.0644287487831402
ExonExpressionAdditive AT5G04500.tu1 1283619..1283866 score=0.0184391596469069
ExonExpressionAdditive AT5G04500.tu2 1284066..1284102 score=-1.13364043905391
ExonExpressionAdditive AT5G04500.tu3 1284278..1284352 score=-0.927798148605697
ExonExpressionAdditive AT5G04510.tu10 1289000..1289140 score=-0.120973835873973
ExonExpressionAdditive AT5G04510.tu12 1289354..1289463 score=0.462190186986302
ExonExpressionAdditive AT5G04510.tu13 1289604..1289858 score=0.311976853774080
ExonExpressionAdditive AT5G04510.tu2 1286995..1287363 score=-0.065630468947942
ExonExpressionAdditive AT5G04510.tu3 1287532..1287673 score=0.492112657435544
ExonExpressionAdditive AT5G04510.tu5 1287958..1287994 score=-0.954365075635046
ExonExpressionAdditive AT5G04510.tu8 1288532..1288568 score=0.446952615757270
ExonExpressionAdditive AT5G04540.tu13 1300621..1300842 score=0.01715549895928
ExonExpressionAdditive AT5G04540.tu16 1301443..1301476 score=0.0740761717825855
ExonExpressionAdditive AT5G04540.tu18 1301942..1301978 score=-0.296974918846695
ExonExpressionAdditive AT5G04540.tu19 1302195..1302411 score=-1.3592499855337
ExonExpressionAdditive AT5G04540.tu2 1297437..1297652 score=-0.466923005777169
ExonExpressionAdditive AT5G04540.tu5 1298204..1298348 score=-0.276815712699309
ExonExpressionAdditive AT5G04540.tu6 1298665..1298699 score=-0.457853676512429
ExonExpressionAdditive AT5G04540.tu7 1298919..1298993 score=-0.00870728515671447
ExonExpressionAdditive AT5G04550.tu2 1305929..1306029 score=-0.0592173646805803
ExonExpressionAdditive AT5G04560.tu10 1314903..1314939 score=-0.368618166264588
ExonExpressionAdditive AT5G04560.tu11 1315084..1315116 score=-0.410718331393347
ExonExpressionAdditive AT5G04560.tu12 1315260..1315297 score=-0.623337192927041
ExonExpressionAdditive AT5G04560.tu16 1316080..1316499 score=0.9728777876631
ExonExpressionAdditive AT5G04560.tu19 1317187..1317256 score=-0.144347771529144
ExonExpressionAdditive AT5G04560.tu20 1317396..1317428 score=1.44741070663798
ExonExpressionAdditive AT5G04560.tu21 1317565..1317634 score=0.593416728433474
ExonExpressionAdditive AT5G04560.tu23 1318004..1318301 score=1.2498975142433
ExonExpressionAdditive AT5G04560.tu3 1309231..1309551 score=-1.24891971536026
ExonExpressionAdditive AT5G04560.tu4 1309626..1310308 score=-0.767700025803538
ExonExpressionAdditive AT5G04560.tu7 1312706..1313007 score=0.26380909375448
ExonExpressionAdditive AT5G04560.tu8 1313278..1313316 score=0.245191234235282
ExonExpressionAdditive AT5G04560.tu9 1313421..1314764 score=0.029979892139386
ExonExpressionAdditive AT5G04590.tu1 1319357..1319470 score=-0.528513960089758
ExonExpressionAdditive AT5G04590.tu3 1320857..1321112 score=-0.12310943298538
ExonExpressionAdditive AT5G04590.tu4 1321261..1321401 score=-0.0044536533526499
ExonExpressionAdditive AT5G04590.tu5 1321584..1321652 score=0.46559212409792
ExonExpressionAdditive AT5G04590.tu6 1321761..1321831 score=-0.441253695098595
ExonExpressionAdditive AT5G04590.tu7 1321977..1322079 score=0.0561435375560096
ExonExpressionAdditive AT5G04590.tu8 1322346..1322486 score=0.124502992420626
ExonExpressionAdditive AT5G04600.tu1 1323640..1323781 score=0.232545266299717
ExonExpressionAdditive AT5G04600.tu2 1323923..1324001 score=0.0620630546425448
ExonExpressionAdditive AT5G04600.tu8 1325453..1325527 score=-0.473241201929762
ExonExpressionAdditive AT5G04620.tu11 1329620..1329656 score=-0.0255734306915058
ExonExpressionAdditive AT5G04620.tu2 1327268..1327452 score=-0.19490137899918
ExonExpressionAdditive AT5G04620.tu6 1328188..1328403 score=0.00972999181736933
ExonExpressionAdditive AT5G04620.tu8 1328808..1328841 score=1.03118456145869
ExonExpressionAdditive AT5G04620.tu9 1328959..1329036 score=-0.532865049294584
ExonExpressionAdditive AT5G04670.tu1 1337940..1338179 score=-0.0435381247788242
ExonExpressionAdditive AT5G04670.tu2 1338611..1338678 score=0.69745525908088
ExonExpressionAdditive AT5G04680.tu2 1347074..1347114 score=0.361262046788769
ExonExpressionAdditive AT5G04680.tu5 1348686..1348801 score=0.516741294540615
ExonExpressionAdditive AT5G04690.tu2 1350541..1350680 score=-1.22930373364424
ExonExpressionAdditive AT5G04690.tu5 1351597..1351995 score=-0.954799352271362
ExonExpressionAdditive AT5G04690.tu6 1352345..1352498 score=0.257428874959195
ExonExpressionAdditive AT5G04700.tu2 1354974..1355084 score=0.388232843865684
ExonExpressionAdditive AT5G04700.tu6 1355944..1356181 score=-0.801070836408488
ExonExpressionAdditive AT5G04700.tu7 1356577..1356723 score=0.138510970729075
ExonExpressionAdditive AT5G04710.tu1 1357110..1357333 score=-0.699377616194732
ExonExpressionAdditive AT5G04710.tu2 1357517..1357549 score=-0.902179188438592
ExonExpressionAdditive AT5G04710.tu3 1357733..1357849 score=1.00197598295964
ExonExpressionAdditive AT5G04710.tu4 1358066..1358140 score=0.714819959081685
ExonExpressionAdditive AT5G04710.tu5 1358398..1358582 score=-0.509924697060847
ExonExpressionAdditive AT5G04710.tu6 1358957..1359066 score=-0.849494381695007
ExonExpressionAdditive AT5G04710.tu7 1359211..1359401 score=-0.093854149443407
ExonExpressionAdditive AT5G04710.tu8 1359664..1359771 score=0.109247441897389
ExonExpressionAdditive AT5G04710.tu9 1359916..1360224 score=0.967997262701978
ExonExpressionAdditive AT5G04720.tu2 1361686..1361870 score=0.33621883677838
ExonExpressionAdditive AT5G04720.tu3 1362136..1362278 score=-0.541383851169718
ExonExpressionAdditive AT5G04720.tu4 1362571..1362717 score=-0.727156570832933
ExonExpressionAdditive AT5G04740.tu1 1368591..1368738 score=-0.261634790403739
ExonExpressionAdditive AT5G04740.tu10 1371259..1371436 score=0.789938570173587
ExonExpressionAdditive AT5G04740.tu3 1369030..1369070 score=-0.795487677552984
ExonExpressionAdditive AT5G04740.tu7 1370121..1370157 score=-0.350305810304433
ExonExpressionAdditive AT5G04740.tu8 1370340..1370412 score=0.46607648870856
ExonExpressionAdditive AT5G04770.tu1 1379083..1379473 score=0.33748763768601
ExonExpressionAdditive AT5G04770.tu3 1380309..1380497 score=-0.304931405344899
ExonExpressionAdditive AT5G04810.tu10 1393271..1393796 score=-0.308874678068472
ExonExpressionAdditive AT5G04810.tu2 1391062..1391171 score=0.608380100684825
ExonExpressionAdditive AT5G04810.tu3 1391399..1391466 score=-0.5595583021263
ExonExpressionAdditive AT5G04810.tu5 1391804..1391874 score=-0.61761137858223
ExonExpressionAdditive AT5G04810.tu7 1392158..1392559 score=-0.702772150194707
ExonExpressionAdditive AT5G04810.tu8 1392736..1392921 score=0.290184317233252
ExonExpressionAdditive AT5G04810.tu9 1393035..1393110 score=-0.354514213516414
ExonExpressionAdditive AT5G04830.tu5 1403047..1403079 score=0.140184154259725
ExonExpressionAdditive AT5G04830.tu6 1403612..1403644 score=-1.31988255969525
ExonExpressionAdditive AT5G04840.tu1 1405339..1405449 score=0.718253319234063
ExonExpressionAdditive AT5G04840.tu4 1407267..1407339 score=-0.419688762856098
ExonExpressionAdditive AT5G04850.tu1 1408200..1408271 score=0.893596513382949
ExonExpressionAdditive AT5G04860.tu1 1411625..1412655 score=0.528777930623267
ExonExpressionAdditive AT5G04870.tu1 1416793..1417075 score=-0.129275199063848
ExonExpressionAdditive AT5G04870.tu3 1417870..1417976 score=0.142208241681874
ExonExpressionAdditive AT5G04870.tu5 1418495..1418532 score=-0.558109695113298
ExonExpressionAdditive AT5G04870.tu6 1418747..1418818 score=-0.723746695073075
ExonExpressionAdditive AT5G04885.tu1 1422794..1422828 score=-0.638396992490979
ExonExpressionAdditive AT5G04885.tu10 1425855..1426286 score=-0.123457995183518
ExonExpressionAdditive AT5G04885.tu11 1426425..1426461 score=-0.562959260063503
ExonExpressionAdditive AT5G04885.tu12 1426639..1426817 score=0.771388389676811
ExonExpressionAdditive AT5G04885.tu2 1423362..1423546 score=-0.277854451926989
ExonExpressionAdditive AT5G04885.tu3 1423888..1424072 score=-0.197371765345208
ExonExpressionAdditive AT5G04885.tu4 1424215..1424251 score=0.279895648778315
ExonExpressionAdditive AT5G04885.tu5 1424435..1424508 score=-0.328094028420243
ExonExpressionAdditive AT5G04885.tu6 1424652..1424836 score=0.235140460936058
ExonExpressionAdditive AT5G04885.tu7 1425052..1425124 score=0.237999447442859
ExonExpressionAdditive AT5G04885.tu8 1425269..1425413 score=0.160236228172675
ExonExpressionAdditive AT5G04885.tu9 1425522..1425629 score=0.0982275970092856
ExonExpressionAdditive AT5G04890.tu1 1427188..1427258 score=-0.77713420853651
ExonExpressionAdditive AT5G04895.tu1 1428744..1429019 score=-0.356199348578896
ExonExpressionAdditive AT5G04895.tu10 1431357..1431570 score=-0.147291481388176
ExonExpressionAdditive AT5G04895.tu11 1431723..1431868 score=0.582160621098584
ExonExpressionAdditive AT5G04895.tu12 1432123..1432303 score=-0.384797507142209
ExonExpressionAdditive AT5G04895.tu13 1432492..1432526 score=0.120917389800875
ExonExpressionAdditive AT5G04895.tu14 1432661..1432771 score=-0.0469983066179510
ExonExpressionAdditive AT5G04895.tu15 1433053..1433304 score=0.195201323884582
ExonExpressionAdditive AT5G04895.tu17 1433623..1433700 score=-0.0746603343487293
ExonExpressionAdditive AT5G04895.tu18 1433854..1433925 score=0.643939186349146
ExonExpressionAdditive AT5G04895.tu19 1434030..1434698 score=0.268207999478431
ExonExpressionAdditive AT5G04895.tu2 1429309..1429378 score=0.166705920116473
ExonExpressionAdditive AT5G04895.tu3 1429532..1429563 score=-0.874894676049543
ExonExpressionAdditive AT5G04895.tu4 1429716..1429897 score=-0.597247197176301
ExonExpressionAdditive AT5G04895.tu5 1430029..1430064 score=0.543583052582527
ExonExpressionAdditive AT5G04895.tu6 1430209..1430347 score=-0.583335364304394
ExonExpressionAdditive AT5G04895.tu7 1430518..1430628 score=0.751082347265635
ExonExpressionAdditive AT5G04895.tu8 1430806..1430872 score=-0.789421671539734
ExonExpressionAdditive AT5G04895.tu9 1431015..1431129 score=-0.292761929276772
ExonExpressionAdditive AT5G04900.tu1 1434775..1435001 score=0.0268043394040723
ExonExpressionAdditive AT5G04900.tu12 1436959..1436995 score=0.262549080440968
ExonExpressionAdditive AT5G04900.tu13 1437137..1437272 score=-0.476675781986662
ExonExpressionAdditive AT5G04900.tu2 1435215..1435251 score=0.188250962982730
ExonExpressionAdditive AT5G04900.tu8 1436273..1436310 score=0.621833687678322
ExonExpressionAdditive AT5G04910.tu2 1438150..1438187 score=1.13066374559448
ExonExpressionAdditive AT5G04910.tu3 1438321..1438391 score=0.444596860230138
ExonExpressionAdditive AT5G04920.tu1 1438964..1439062 score=-0.847318604030962
ExonExpressionAdditive AT5G04920.tu3 1439491..1439601 score=0.0522221461562862
ExonExpressionAdditive AT5G04920.tu4 1439744..1439779 score=-0.185013327594480
ExonExpressionAdditive AT5G04920.tu6 1440082..1440119 score=0.225592614078982
ExonExpressionAdditive AT5G04920.tu7 1440482..1440629 score=0.667075675517988
ExonExpressionAdditive AT5G04930.tu2 1447142..1447354 score=-0.164285457545959
ExonExpressionAdditive AT5G04930.tu3 1447539..1448122 score=-0.54931054892087
ExonExpressionAdditive AT5G04930.tu4 1448259..1448336 score=1.06408755888253
ExonExpressionAdditive AT5G04930.tu5 1448499..1448647 score=0.146090006848723
ExonExpressionAdditive AT5G04930.tu6 1448791..1449162 score=-0.0374282731473867
ExonExpressionAdditive AT5G04930.tu7 1449380..1449791 score=-0.575609129524227
ExonExpressionAdditive AT5G04940.tu1 1454223..1454436 score=0.414346564491635
ExonExpressionAdditive AT5G04970.tu2 1464892..1465031 score=-0.773533852661154
ExonExpressionAdditive AT5G04970.tu3 1465212..1465502 score=-0.126223823674201
ExonExpressionAdditive AT5G04980.tu1 1468610..1468684 score=0.236127392632403
ExonExpressionAdditive AT5G04980.tu2 1468827..1468935 score=0.810123585704751
ExonExpressionAdditive AT5G04980.tu4 1469346..1469450 score=0.674085196433066
ExonExpressionAdditive AT5G04980.tu6 1470219..1470289 score=-0.29255129542477
ExonExpressionAdditive AT5G04980.tu8 1470688..1470720 score=-0.410785226760619
ExonExpressionAdditive AT5G05000.tu1 1474144..1474325 score=-0.305926583786493
ExonExpressionAdditive AT5G05000.tu2 1474474..1474608 score=-1.12798046895738
ExonExpressionAdditive AT5G05000.tu5 1475277..1475349 score=0.660799756819729
ExonExpressionAdditive AT5G05000.tu7 1475683..1475753 score=0.93189758074148
ExonExpressionAdditive AT5G05010.tu10 1478892..1478960 score=0.74388931315647
ExonExpressionAdditive AT5G05010.tu11 1479141..1479247 score=0.197127163062553
ExonExpressionAdditive AT5G05010.tu13 1479561..1479632 score=0.555457709963838
ExonExpressionAdditive AT5G05010.tu14 1479842..1480115 score=-0.0489326977991825
ExonExpressionAdditive AT5G05010.tu6 1477424..1477564 score=-0.909695155794889
ExonExpressionAdditive AT5G05010.tu7 1477775..1477957 score=-0.137599846497559
ExonExpressionAdditive AT5G05010.tu8 1478104..1478216 score=-0.736427879709356
ExonExpressionAdditive AT5G05010.tu9 1478434..1478689 score=0.483322310735073
ExonExpressionAdditive AT5G05030.tu2 1484741..1484852 score=-0.102762418348254
ExonExpressionAdditive AT5G05030.tu4 1485124..1485269 score=-0.0708656716895555
ExonExpressionAdditive AT5G05030.tu7 1485920..1486040 score=-0.0793409891262352
ExonExpressionAdditive AT5G05050.tu3 1492074..1492110 score=0.0098389558647826
ExonExpressionAdditive AT5G05070.tu1 1496866..1496938 score=0.192671153191178
ExonExpressionAdditive AT5G05070.tu3 1497738..1497913 score=-0.0271569204027667
ExonExpressionAdditive AT5G05080.tu2 1499135..1499206 score=-0.0644558357607404
ExonExpressionAdditive AT5G05080.tu3 1499345..1499420 score=-1.65338159001256
ExonExpressionAdditive AT5G05080.tu4 1499567..1499602 score=0.273953242021905
ExonExpressionAdditive AT5G05080.tu5 1499746..1499777 score=0.285403573783876
ExonExpressionAdditive AT5G05080.tu6 1499993..1500030 score=0.308579279858910
ExonExpressionAdditive AT5G05080.tu8 1500632..1500737 score=0.177115645879692
ExonExpressionAdditive AT5G05100.tu1 1505221..1505444 score=-0.250884343471101
ExonExpressionAdditive AT5G05100.tu2 1505585..1505767 score=0.699356678700518
ExonExpressionAdditive AT5G05100.tu4 1506880..1507152 score=-0.121244073756416
ExonExpressionAdditive AT5G05110.tu2 1507837..1507952 score=-0.470760084600201
ExonExpressionAdditive AT5G05110.tu3 1508097..1508287 score=-0.816006434206037
ExonExpressionAdditive AT5G05130.tu2 1513758..1513985 score=0.218075218256047
ExonExpressionAdditive AT5G05140.tu5 1521392..1521498 score=0.202226424209348
ExonExpressionAdditive AT5G05140.tu6 1521645..1521896 score=0.337904582130605
ExonExpressionAdditive AT5G05140.tu8 1522169..1522621 score=-0.275072700391607
ExonExpressionAdditive AT5G05150.tu1 1524851..1524925 score=-0.0831879067795018
ExonExpressionAdditive AT5G05150.tu2 1525105..1525289 score=-1.00962301841111
ExonExpressionAdditive AT5G05170.tu1 1530179..1530967 score=1.20948247004741
ExonExpressionAdditive AT5G05170.tu10 1533917..1534019 score=-0.948735696635951
ExonExpressionAdditive AT5G05170.tu12 1534389..1534535 score=-0.235196232120418
ExonExpressionAdditive AT5G05170.tu13 1534716..1534862 score=0.401689366548641
ExonExpressionAdditive AT5G05170.tu14 1535079..1535115 score=0.590973641821629
ExonExpressionAdditive AT5G05170.tu2 1531162..1531445 score=-0.562930600951627
ExonExpressionAdditive AT5G05170.tu3 1531626..1531772 score=-0.379671966854230
ExonExpressionAdditive AT5G05170.tu4 1531956..1532173 score=-1.95684734490182
ExonExpressionAdditive AT5G05170.tu5 1532389..1532538 score=-0.208002641145803
ExonExpressionAdditive AT5G05170.tu6 1532645..1532719 score=1.13752105855677
ExonExpressionAdditive AT5G05170.tu7 1532898..1532967 score=-0.862068197924447
ExonExpressionAdditive AT5G05170.tu8 1533072..1533396 score=0.685875222883469
ExonExpressionAdditive AT5G05170.tu9 1533534..1533708 score=-0.274700181701857
ExonExpressionAdditive AT5G05180.tu4 1537606..1537639 score=-0.828505825804113
ExonExpressionAdditive AT5G05190.tu1 1541511..1541943 score=-0.369199085160977
ExonExpressionAdditive AT5G05200.tu1 1544144..1544353 score=0.0278440347464717
ExonExpressionAdditive AT5G05200.tu10 1546809..1546883 score=1.36426943137041
ExonExpressionAdditive AT5G05200.tu11 1547030..1547099 score=-0.686580019576112
ExonExpressionAdditive AT5G05200.tu2 1544544..1544615 score=-0.559845373200302
ExonExpressionAdditive AT5G05200.tu3 1544874..1544945 score=0.188214630874357
ExonExpressionAdditive AT5G05200.tu5 1545336..1545559 score=-0.662106382796064
ExonExpressionAdditive AT5G05200.tu6 1545669..1545810 score=-0.365727341254921
ExonExpressionAdditive AT5G05200.tu7 1545918..1546060 score=0.123527654541998
ExonExpressionAdditive AT5G05200.tu8 1546311..1546347 score=0.666483679907265
ExonExpressionAdditive AT5G05200.tu9 1546488..1546594 score=0.371654123509332
ExonExpressionAdditive AT5G05210.tu2 1548143..1548179 score=0.53398251568187
ExonExpressionAdditive AT5G05230.tu2 1552066..1552168 score=1.59399658593310
ExonExpressionAdditive AT5G05230.tu3 1552506..1552542 score=-0.87179403174023
ExonExpressionAdditive AT5G05230.tu5 1552805..1552877 score=-0.580414315693423
ExonExpressionAdditive AT5G05230.tu6 1552974..1553011 score=0.557814418905963
ExonExpressionAdditive AT5G05230.tu8 1553447..1553735 score=-0.0501150965144379
ExonExpressionAdditive AT5G05240.tu1 1553838..1554090 score=-0.316101608747718
ExonExpressionAdditive AT5G05240.tu2 1554235..1554311 score=-0.824226327608229
ExonExpressionAdditive AT5G05240.tu3 1554516..1554630 score=-0.670469218223585
ExonExpressionAdditive AT5G05240.tu6 1555989..1556026 score=0.672888496027545
ExonExpressionAdditive AT5G05240.tu7 1556175..1556538 score=0.213611948466258
ExonExpressionAdditive AT5G05270.tu1 1563310..1563348 score=0.925855265305413
ExonExpressionAdditive AT5G05290.tu1 1568780..1568858 score=-1.40096001592182
ExonExpressionAdditive AT5G05310.tu10 1572480..1572520 score=0.127737076859746
ExonExpressionAdditive AT5G05310.tu11 1572845..1572961 score=0.389214819922263
ExonExpressionAdditive AT5G05310.tu12 1573478..1573515 score=-0.592482939554696
ExonExpressionAdditive AT5G05310.tu13 1573691..1573726 score=0.329048115425849
ExonExpressionAdditive AT5G05310.tu14 1573859..1573891 score=-0.14858486761335
ExonExpressionAdditive AT5G05310.tu15 1574046..1574120 score=0.575549223309134
ExonExpressionAdditive AT5G05310.tu19 1574423..1574522 score=0.272939979534324
ExonExpressionAdditive AT5G05310.tu2 1571265..1571336 score=-0.808445200928262
ExonExpressionAdditive AT5G05310.tu3 1571483..1571520 score=0.679551973584785
ExonExpressionAdditive AT5G05310.tu4 1571711..1571743 score=0.620953977798971
ExonExpressionAdditive AT5G05310.tu5 1571883..1571954 score=-0.65576021375184
ExonExpressionAdditive AT5G05310.tu9 1572219..1572296 score=-0.345775568272612
ExonExpressionAdditive AT5G05320.tu2 1575708..1575850 score=-0.118086502515142
ExonExpressionAdditive AT5G05320.tu3 1576062..1576101 score=1.53548362145299
ExonExpressionAdditive AT5G05320.tu5 1576395..1576510 score=0.0458999008848817
ExonExpressionAdditive AT5G05320.tu6 1576612..1576717 score=-1.21753920149775
ExonExpressionAdditive AT5G05330.tu6 1578344..1578453 score=-0.236178802139852
ExonExpressionAdditive AT5G05340.tu2 1580055..1580126 score=-0.563277896640754
ExonExpressionAdditive AT5G05360.tu3 1588963..1589002 score=-0.52699199134642
ExonExpressionAdditive AT5G05360.tu5 1589145..1589211 score=0.689306721886464
ExonExpressionAdditive AT5G05360.tu6 1589281..1589320 score=-1.31244368988839
ExonExpressionAdditive AT5G05390.tu2 1594948..1595057 score=0.352838630838123
ExonExpressionAdditive AT5G05390.tu3 1595349..1595493 score=-0.71157184413709
ExonExpressionAdditive AT5G05390.tu4 1595674..1595748 score=0.438850775784624
ExonExpressionAdditive AT5G05410.tu3 1603374..1603446 score=-0.183194997880372
ExonExpressionAdditive AT5G05450.tu11 1614902..1615302 score=0.0172587061289721
ExonExpressionAdditive AT5G05450.tu2 1612474..1612626 score=1.14062078364326
ExonExpressionAdditive AT5G05450.tu3 1612844..1612989 score=-0.386151400348645
ExonExpressionAdditive AT5G05460.tu1 1615622..1615948 score=-0.123810582878968
ExonExpressionAdditive AT5G05460.tu10 1617829..1617906 score=0.73635572950071
ExonExpressionAdditive AT5G05460.tu2 1616232..1616309 score=0.568993360687608
ExonExpressionAdditive AT5G05460.tu3 1616486..1616521 score=-0.194796263468828
ExonExpressionAdditive AT5G05460.tu4 1616664..1616738 score=-1.96409544592766
ExonExpressionAdditive AT5G05460.tu5 1616876..1616939 score=-0.0138067841995556
ExonExpressionAdditive AT5G05460.tu6 1617072..1617143 score=0.170642124978054
ExonExpressionAdditive AT5G05470.tu4 1621403..1621434 score=0.411652629160929
ExonExpressionAdditive AT5G05470.tu5 1621679..1621715 score=0.190140600766858
ExonExpressionAdditive AT5G05470.tu7 1622053..1622124 score=0.512830154198582
ExonExpressionAdditive AT5G05490.tu12 1627224..1627263 score=0.430746314124242
ExonExpressionAdditive AT5G05490.tu13 1627406..1627512 score=0.267890344753558
ExonExpressionAdditive AT5G05490.tu14 1627629..1627735 score=0.222767816202170
ExonExpressionAdditive AT5G05490.tu16 1628024..1628166 score=1.32166506358620
ExonExpressionAdditive AT5G05490.tu17 1628313..1628349 score=-0.804764331852448
ExonExpressionAdditive AT5G05490.tu18 1628487..1628592 score=-0.551208881568411
ExonExpressionAdditive AT5G05490.tu19 1628703..1628742 score=-0.168684824853370
ExonExpressionAdditive AT5G05490.tu20 1628879..1628950 score=-0.649289214953031
ExonExpressionAdditive AT5G05490.tu21 1629057..1629171 score=-0.190619598047878
ExonExpressionAdditive AT5G05490.tu4 1625178..1625214 score=-1.01192367715104
ExonExpressionAdditive AT5G05490.tu8 1625863..1625899 score=0.0153145574045342
ExonExpressionAdditive AT5G05490.tu9 1626428..1626463 score=1.35149825589529
ExonExpressionAdditive AT5G05510.tu2 1631666..1631737 score=1.40857957423127
ExonExpressionAdditive AT5G05510.tu3 1631955..1632027 score=-0.244407742978418
ExonExpressionAdditive AT5G05510.tu4 1632231..1632305 score=-0.474283212909701
ExonExpressionAdditive AT5G05510.tu5 1632484..1632558 score=-0.194927512561485
ExonExpressionAdditive AT5G05520.tu4 1635012..1635258 score=0.118191821087539
ExonExpressionAdditive AT5G05540.tu1 1636314..1636384 score=-0.798315737300934
ExonExpressionAdditive AT5G05540.tu10 1638183..1638224 score=-0.152701070313788
ExonExpressionAdditive AT5G05540.tu12 1638624..1638840 score=0.180657592133783
ExonExpressionAdditive AT5G05540.tu2 1636570..1636710 score=0.650328437004969
ExonExpressionAdditive AT5G05540.tu3 1636823..1636857 score=0.657494802908351
ExonExpressionAdditive AT5G05540.tu5 1637138..1637250 score=0.0679952347278537
ExonExpressionAdditive AT5G05540.tu7 1637564..1637602 score=-0.477102313742238
ExonExpressionAdditive AT5G05540.tu8 1637738..1637777 score=-0.907899516074296
ExonExpressionAdditive AT5G05540.tu9 1637929..1638035 score=-0.40735665600351
ExonExpressionAdditive AT5G05550.tu2 1639059..1639310 score=0.621192776052062
ExonExpressionAdditive AT5G05550.tu3 1639456..1639494 score=-1.2148267662812
ExonExpressionAdditive AT5G05560.tu1 1641442..1641616 score=0.610442356265633
ExonExpressionAdditive AT5G05560.tu10 1644488..1644883 score=-0.139178912315922
ExonExpressionAdditive AT5G05560.tu11 1645332..1645703 score=-0.651629504915721
ExonExpressionAdditive AT5G05560.tu12 1645992..1646280 score=0.0753448876217361
ExonExpressionAdditive AT5G05560.tu13 1646806..1646842 score=0.194211156784251
ExonExpressionAdditive AT5G05560.tu14 1647433..1647469 score=-0.295759625548642
ExonExpressionAdditive AT5G05560.tu15 1647751..1647826 score=0.279871107500967
ExonExpressionAdditive AT5G05560.tu16 1648062..1648133 score=-0.694894714093911
ExonExpressionAdditive AT5G05560.tu17 1648642..1648677 score=0.297183460227171
ExonExpressionAdditive AT5G05560.tu2 1641769..1641800 score=1.41699718868328
ExonExpressionAdditive AT5G05560.tu21 1650496..1650533 score=0.70108908916795
ExonExpressionAdditive AT5G05560.tu24 1651029..1651102 score=-1.07943131618210
ExonExpressionAdditive AT5G05560.tu25 1651252..1651365 score=-0.149332593512350
ExonExpressionAdditive AT5G05560.tu26 1651479..1651512 score=-0.374882054293021
ExonExpressionAdditive AT5G05560.tu28 1651881..1651917 score=-0.0867362396633067
ExonExpressionAdditive AT5G05560.tu29 1652392..1652498 score=0.502085758222186
ExonExpressionAdditive AT5G05560.tu30 1652790..1652898 score=0.346483720155586
ExonExpressionAdditive AT5G05560.tu32 1653660..1653729 score=-0.722071776204457
ExonExpressionAdditive AT5G05560.tu33 1654262..1654733 score=0.360111229766834
ExonExpressionAdditive AT5G05560.tu4 1642783..1642967 score=-0.536022995908569
ExonExpressionAdditive AT5G05560.tu5 1643217..1643252 score=-0.53088839205735
ExonExpressionAdditive AT5G05560.tu6 1643367..1643512 score=0.567243901255384
ExonExpressionAdditive AT5G05560.tu7 1643657..1643807 score=0.0392813819689528
ExonExpressionAdditive AT5G05560.tu8 1643956..1643987 score=0.361151367110495
ExonExpressionAdditive AT5G05560.tu9 1644196..1644268 score=0.638412650833236
ExonExpressionAdditive AT5G05570.tu1 1656572..1656774 score=-0.75177614568472
ExonExpressionAdditive AT5G05570.tu10 1660483..1660630 score=0.184151478706669
ExonExpressionAdditive AT5G05570.tu11 1660788..1660863 score=0.00409959013012717
ExonExpressionAdditive AT5G05570.tu12 1660974..1661224 score=-0.108691719917917
ExonExpressionAdditive AT5G05570.tu13 1661381..1661598 score=0.307428451707123
ExonExpressionAdditive AT5G05570.tu14 1661740..1661923 score=0.0294625475184025
ExonExpressionAdditive AT5G05570.tu15 1662040..1662145 score=-0.50407019062981
ExonExpressionAdditive AT5G05570.tu16 1662289..1662355 score=-0.545966421497344
ExonExpressionAdditive AT5G05570.tu18 1662718..1662788 score=0.258205785160915
ExonExpressionAdditive AT5G05570.tu19 1662902..1663011 score=0.539164167195015
ExonExpressionAdditive AT5G05570.tu2 1657348..1657415 score=0.0434388571093075
ExonExpressionAdditive AT5G05570.tu21 1663283..1663314 score=-0.249250606913943
ExonExpressionAdditive AT5G05570.tu22 1663461..1663497 score=1.48677259292816
ExonExpressionAdditive AT5G05570.tu23 1663754..1663899 score=0.774375854254297
ExonExpressionAdditive AT5G05570.tu3 1657659..1657697 score=0.304558190275692
ExonExpressionAdditive AT5G05570.tu4 1658120..1658154 score=0.236142399394847
ExonExpressionAdditive AT5G05570.tu5 1658309..1658345 score=-0.0666797343109596
ExonExpressionAdditive AT5G05570.tu6 1658486..1658562 score=-0.386828505172376
ExonExpressionAdditive AT5G05570.tu8 1659428..1659798 score=-0.206247014793877
ExonExpressionAdditive AT5G05570.tu9 1660094..1660343 score=-0.406090100208087
ExonExpressionAdditive AT5G05580.tu4 1665272..1665308 score=-0.000285508736887818
ExonExpressionAdditive AT5G05580.tu5 1665450..1665591 score=0.225852210838849
ExonExpressionAdditive AT5G05580.tu7 1665916..1665950 score=0.345173084695928
ExonExpressionAdditive AT5G05580.tu8 1666165..1666238 score=-0.93055032499721
ExonExpressionAdditive AT5G05600.tu3 1674379..1674592 score=-0.131493456976265
ExonExpressionAdditive AT5G05610.tu5 1677709..1677781 score=-0.0537687994590602
ExonExpressionAdditive AT5G05660.tu10 1693770..1693809 score=-0.24557660188456
ExonExpressionAdditive AT5G05660.tu12 1694120..1694191 score=-0.449084017207341
ExonExpressionAdditive AT5G05660.tu2 1691406..1691445 score=-0.254971993949608
ExonExpressionAdditive AT5G05660.tu3 1691556..1691741 score=-0.0447209816372747
ExonExpressionAdditive AT5G05660.tu5 1692129..1692275 score=0.358775828953157
ExonExpressionAdditive AT5G05660.tu6 1692536..1692650 score=-0.368152642023082
ExonExpressionAdditive AT5G05660.tu7 1692839..1692944 score=0.430342892476108
ExonExpressionAdditive AT5G05660.tu8 1693091..1693128 score=0.429104907450541
ExonExpressionAdditive AT5G05660.tu9 1693270..1693305 score=0.570040415641774
ExonExpressionAdditive AT5G05670.tu3 1696471..1696573 score=0.347684059961120
ExonExpressionAdditive AT5G05670.tu4 1696721..1696762 score=0.247009111947120
ExonExpressionAdditive AT5G05670.tu6 1697413..1697484 score=-0.616195395933045
ExonExpressionAdditive AT5G05680.tu1 1698312..1698611 score=0.367536687771664
ExonExpressionAdditive AT5G05680.tu2 1698994..1699099 score=-0.365961981136106
ExonExpressionAdditive AT5G05680.tu3 1699249..1699322 score=-0.171317497314619
ExonExpressionAdditive AT5G05680.tu4 1699624..1699734 score=-0.87541606602543
ExonExpressionAdditive AT5G05680.tu6 1700394..1700570 score=0.00608904620829054
ExonExpressionAdditive AT5G05680.tu8 1701885..1702070 score=0.397872688492191
ExonExpressionAdditive AT5G05680.tu9 1702212..1702618 score=0.195739641340099
ExonExpressionAdditive AT5G05690.tu1 1702691..1702939 score=0.625223816139058
ExonExpressionAdditive AT5G05690.tu11 1706567..1706645 score=0.541103423050151
ExonExpressionAdditive AT5G05690.tu2 1703116..1703189 score=0.768634048703871
ExonExpressionAdditive AT5G05690.tu4 1703329..1703404 score=0.32256725380893
ExonExpressionAdditive AT5G05690.tu6 1703700..1703737 score=-0.973479941170364
ExonExpressionAdditive AT5G05690.tu7 1705550..1705719 score=0.0115749146350346
ExonExpressionAdditive AT5G05690.tu8 1705906..1705938 score=-1.10917146163846
ExonExpressionAdditive AT5G05690.tu9 1706239..1706381 score=-0.996602558638061
ExonExpressionAdditive AT5G05700.tu1 1712725..1713010 score=0.0796654438215958
ExonExpressionAdditive AT5G05700.tu2 1713215..1713475 score=-0.132414387738265
ExonExpressionAdditive AT5G05700.tu4 1715097..1715176 score=-0.441427276021084
ExonExpressionAdditive AT5G05700.tu6 1715544..1715688 score=0.321373089066573
ExonExpressionAdditive AT5G05720.tu11 1719386..1719455 score=0.0843351923358768
ExonExpressionAdditive AT5G05720.tu2 1717016..1717051 score=-0.53919164046647
ExonExpressionAdditive AT5G05720.tu8 1718483..1718519 score=1.34474874125463
ExonExpressionAdditive AT5G05730.tu2 1720254..1720458 score=-0.35355279581436
ExonExpressionAdditive AT5G05730.tu4 1720715..1720928 score=-0.572186754804174
ExonExpressionAdditive AT5G05730.tu5 1721111..1721143 score=-0.391245089179127
ExonExpressionAdditive AT5G05730.tu6 1721323..1721395 score=0.735985410541687
ExonExpressionAdditive AT5G05730.tu7 1721976..1722121 score=-0.555221146221265
ExonExpressionAdditive AT5G05730.tu8 1722261..1722373 score=-0.697165052687341
ExonExpressionAdditive AT5G05730.tu9 1722678..1722889 score=-0.160510019590415
ExonExpressionAdditive AT5G05740.tu1 1723888..1724244 score=-0.0446984112738906
ExonExpressionAdditive AT5G05740.tu11 1726319..1726356 score=0.528843977578313
ExonExpressionAdditive AT5G05740.tu13 1726756..1726826 score=0.963475969379924
ExonExpressionAdditive AT5G05740.tu14 1726863..1726972 score=0.736678716130246
ExonExpressionAdditive AT5G05740.tu2 1724423..1724527 score=-0.301073511256164
ExonExpressionAdditive AT5G05740.tu3 1724679..1724856 score=0.740022635177853
ExonExpressionAdditive AT5G05740.tu4 1724998..1725067 score=-0.32689731175909
ExonExpressionAdditive AT5G05740.tu6 1725435..1725470 score=-0.945608067408558
ExonExpressionAdditive AT5G05740.tu7 1725630..1725663 score=-1.23420166788756
ExonExpressionAdditive AT5G05740.tu8 1725815..1725887 score=-1.47042315164144
ExonExpressionAdditive AT5G05760.tu1 1728948..1729202 score=0.0648293290272117
ExonExpressionAdditive AT5G05760.tu2 1729390..1729534 score=0.328804821389724
ExonExpressionAdditive AT5G05760.tu5 1730104..1730252 score=0.794083708928367
ExonExpressionAdditive AT5G05780.tu1 1735746..1736023 score=0.378735369463831
ExonExpressionAdditive AT5G05780.tu2 1736445..1736477 score=-0.0673522136240396
ExonExpressionAdditive AT5G05780.tu7 1737508..1737612 score=-0.683530269403468
ExonExpressionAdditive AT5G05780.tu9 1737938..1737975 score=-1.15686702501648
ExonExpressionAdditive AT5G05800.tu3 1744447..1744742 score=0.300537237691545
ExonExpressionAdditive AT5G05800.tu5 1745146..1745212 score=-0.71796702464683
ExonExpressionAdditive AT5G05820.tu2 1752629..1752775 score=-0.202890292938458
ExonExpressionAdditive AT5G05840.tu2 1759399..1759717 score=-0.460698091369834
ExonExpressionAdditive AT5G05850.tu2 1763441..1763552 score=0.206516467175667
ExonExpressionAdditive AT5G05870.tu1 1767717..1768146 score=-0.40796204729952
ExonExpressionAdditive AT5G05880.tu1 1769820..1770068 score=-0.275317930753823
ExonExpressionAdditive AT5G05890.tu1 1772779..1772999 score=-0.0934375596085282
ExonExpressionAdditive AT5G05920.tu2 1777580..1777836 score=0.933324633949014
ExonExpressionAdditive AT5G05920.tu4 1777994..1778179 score=0.212129295187809
ExonExpressionAdditive AT5G05920.tu7 1778961..1779072 score=-0.622329742243132
ExonExpressionAdditive AT5G05920.tu8 1779249..1779385 score=-0.0429548199837181
ExonExpressionAdditive AT5G05920.tu9 1779587..1779737 score=-0.183896661759853
ExonExpressionAdditive AT5G05930.tu1 1780058..1780283 score=-1.24059575364971
ExonExpressionAdditive AT5G05930.tu10 1782500..1782680 score=2.42725756710412
ExonExpressionAdditive AT5G05930.tu11 1783189..1783339 score=1.93103346649017
ExonExpressionAdditive AT5G05930.tu3 1780789..1780825 score=-0.635407496925337
ExonExpressionAdditive AT5G05930.tu4 1781097..1781135 score=-2.69165222316085
ExonExpressionAdditive AT5G05930.tu7 1782076..1782112 score=-0.0428420648078191
ExonExpressionAdditive AT5G05940.tu1 1785945..1786281 score=-0.612278057837598
ExonExpressionAdditive AT5G05940.tu3 1786664..1786740 score=-0.903860302817253
ExonExpressionAdditive AT5G05940.tu5 1787067..1787208 score=0.146175368936269
ExonExpressionAdditive AT5G05940.tu6 1787407..1787697 score=0.353481910536159
ExonExpressionAdditive AT5G05960.tu2 1790673..1790746 score=0.183124358989524
ExonExpressionAdditive AT5G05965.tu2 1791224..1791330 score=0.693467316686398
ExonExpressionAdditive AT5G05965.tu3 1791836..1791868 score=-1.25050465317416
ExonExpressionAdditive AT5G05970.tu1 1795433..1795580 score=0.486310613050228
ExonExpressionAdditive AT5G05970.tu10 1799238..1799382 score=0.184360505050211
ExonExpressionAdditive AT5G05970.tu3 1796178..1796355 score=-0.102705796377278
ExonExpressionAdditive AT5G05970.tu4 1796542..1796581 score=-1.48409779602948
ExonExpressionAdditive AT5G05970.tu5 1796820..1796853 score=0.303528153241438
ExonExpressionAdditive AT5G05970.tu6 1797073..1797258 score=-0.0260253922512265
ExonExpressionAdditive AT5G05970.tu7 1797578..1797970 score=-0.173948266334338
ExonExpressionAdditive AT5G05970.tu9 1798971..1799043 score=1.09801870745079
ExonExpressionAdditive AT5G05980.tu1 1799519..1799776 score=0.626547259921116
ExonExpressionAdditive AT5G05980.tu11 1802341..1802377 score=0.187546664218649
ExonExpressionAdditive AT5G05980.tu13 1803144..1803214 score=0.235089943559205
ExonExpressionAdditive AT5G05980.tu15 1803977..1804051 score=0.266862318952701
ExonExpressionAdditive AT5G05980.tu19 1804416..1804452 score=-0.95640547524509
ExonExpressionAdditive AT5G05980.tu2 1799918..1799987 score=1.11791437614948
ExonExpressionAdditive AT5G05980.tu3 1800131..1800243 score=-0.886652035941654
ExonExpressionAdditive AT5G05980.tu4 1800384..1800422 score=-0.579887047798153
ExonExpressionAdditive AT5G05980.tu5 1800636..1800854 score=-0.47569113037054
ExonExpressionAdditive AT5G05980.tu6 1800996..1801108 score=-0.0647516399861722
ExonExpressionAdditive AT5G05987.tu6 1806302..1806338 score=0.259397640910916
ExonExpressionAdditive AT5G06050.tu3 1821161..1821265 score=0.267264806081372
ExonExpressionAdditive AT5G06050.tu4 1821719..1821792 score=-0.621973391953341
ExonExpressionAdditive AT5G06050.tu5 1822156..1822263 score=0.28547323841017
ExonExpressionAdditive AT5G06050.tu6 1822488..1822524 score=-0.323418423323655
ExonExpressionAdditive AT5G06050.tu7 1822878..1822914 score=0.64811578960998
ExonExpressionAdditive AT5G06050.tu8 1823157..1823191 score=-0.427446497093988
ExonExpressionAdditive AT5G06050.tu9 1823341..1823688 score=0.559461673808867
ExonExpressionAdditive AT5G06060.tu2 1824415..1824487 score=0.439537783309758
ExonExpressionAdditive AT5G06060.tu3 1824607..1824795 score=0.234250530017361
ExonExpressionAdditive AT5G06060.tu4 1825235..1825380 score=0.381714991403092
ExonExpressionAdditive AT5G06060.tu5 1825799..1825873 score=-0.579009739090445
ExonExpressionAdditive AT5G06100.tu2 1837959..1837996 score=0.50481340539825
ExonExpressionAdditive AT5G06100.tu5 1838592..1838847 score=0.0551925593207554
ExonExpressionAdditive AT5G06100.tu8 1840165..1840381 score=0.598634942009744
ExonExpressionAdditive AT5G06120.tu1 1844094..1844129 score=0.0580419731232721
ExonExpressionAdditive AT5G06120.tu10 1847717..1847753 score=0.114532293393713
ExonExpressionAdditive AT5G06120.tu12 1848335..1848405 score=1.01231474353186
ExonExpressionAdditive AT5G06120.tu13 1848577..1848611 score=-0.833766480100581
ExonExpressionAdditive AT5G06120.tu15 1848947..1849021 score=-1.16748806795875
ExonExpressionAdditive AT5G06120.tu16 1849168..1849204 score=0.183401505903712
ExonExpressionAdditive AT5G06120.tu18 1849717..1849749 score=-0.27298641996734
ExonExpressionAdditive AT5G06120.tu2 1844743..1844779 score=0.038534182454183
ExonExpressionAdditive AT5G06120.tu20 1850047..1850085 score=0.371435929813078
ExonExpressionAdditive AT5G06120.tu21 1850228..1850297 score=-0.233406419963426
ExonExpressionAdditive AT5G06120.tu23 1850777..1850818 score=0.0582387121553754
ExonExpressionAdditive AT5G06120.tu24 1851040..1851217 score=-0.0650789762940047
ExonExpressionAdditive AT5G06120.tu25 1851361..1851432 score=0.406687911872264
ExonExpressionAdditive AT5G06120.tu26 1851646..1851753 score=-0.236766846296803
ExonExpressionAdditive AT5G06120.tu27 1851934..1852008 score=0.863937004166033
ExonExpressionAdditive AT5G06120.tu3 1845299..1845520 score=0.331772161408665
ExonExpressionAdditive AT5G06120.tu30 1852480..1852516 score=0.343047199481282
ExonExpressionAdditive AT5G06120.tu4 1845671..1845780 score=-1.03118905857686
ExonExpressionAdditive AT5G06120.tu5 1845924..1845963 score=-0.0464959051919274
ExonExpressionAdditive AT5G06120.tu6 1846459..1846492 score=0.174643576647612
ExonExpressionAdditive AT5G06120.tu8 1847015..1847051 score=0.169889257551603
ExonExpressionAdditive AT5G06120.tu9 1847350..1847420 score=0.315817684420247
ExonExpressionAdditive AT5G06130.tu2 1853947..1854018 score=-0.00108145143595076
ExonExpressionAdditive AT5G06130.tu5 1854945..1854981 score=-1.20348877163140
ExonExpressionAdditive AT5G06130.tu6 1855131..1855278 score=-0.247058218941149
ExonExpressionAdditive AT5G06140.tu1 1856173..1856392 score=0.062156080059503
ExonExpressionAdditive AT5G06140.tu10 1858641..1858747 score=0.120450728203921
ExonExpressionAdditive AT5G06140.tu4 1856846..1856880 score=-0.234289451208847
ExonExpressionAdditive AT5G06140.tu6 1857309..1857420 score=-0.365958244219022
ExonExpressionAdditive AT5G06140.tu8 1857789..1857860 score=0.447348782236666
ExonExpressionAdditive AT5G06140.tu9 1858314..1858350 score=-0.394064546156148
ExonExpressionAdditive AT5G06150.tu4 1860353..1860388 score=0.102877604173773
ExonExpressionAdditive AT5G06160.tu1 1862381..1862734 score=-0.267730537557839
ExonExpressionAdditive AT5G06160.tu10 1865600..1865678 score=-0.144696859784410
ExonExpressionAdditive AT5G06160.tu11 1866155..1866417 score=-0.0571091220553635
ExonExpressionAdditive AT5G06160.tu2 1862872..1862986 score=0.156728386193114
ExonExpressionAdditive AT5G06160.tu3 1863202..1863242 score=-0.269564546541336
ExonExpressionAdditive AT5G06160.tu4 1863434..1863502 score=0.64905775988094
ExonExpressionAdditive AT5G06160.tu6 1864009..1864079 score=-0.573184333637557
ExonExpressionAdditive AT5G06160.tu7 1864578..1864614 score=-0.0896410415522567
ExonExpressionAdditive AT5G06160.tu8 1864771..1864876 score=0.117523369872811
ExonExpressionAdditive AT5G06180.tu1 1873156..1873296 score=-0.333365082012294
ExonExpressionAdditive AT5G06180.tu10 1875000..1875041 score=-0.670509170254369
ExonExpressionAdditive AT5G06180.tu11 1875260..1875332 score=0.548708815174004
ExonExpressionAdditive AT5G06180.tu12 1875402..1875588 score=-0.256353425008441
ExonExpressionAdditive AT5G06180.tu2 1873478..1873510 score=-1.49881641091684
ExonExpressionAdditive AT5G06180.tu4 1873803..1873840 score=0.505109734424913
ExonExpressionAdditive AT5G06180.tu5 1874066..1874179 score=0.694714514773695
ExonExpressionAdditive AT5G06180.tu6 1874326..1874394 score=-0.752870413402924
ExonExpressionAdditive AT5G06180.tu7 1874525..1874602 score=0.980405923966884
ExonExpressionAdditive AT5G06180.tu9 1874864..1874900 score=0.726917428722203
ExonExpressionAdditive AT5G06210.tu1 1878480..1878556 score=0.0519601663876018
ExonExpressionAdditive AT5G06210.tu2 1879012..1879046 score=0.634827797853266
ExonExpressionAdditive AT5G06210.tu3 1879180..1879216 score=0.625473356129078
ExonExpressionAdditive AT5G06220.tu1 1880181..1880590 score=0.374636786451794
ExonExpressionAdditive AT5G06220.tu10 1883335..1883409 score=-0.827235905654647
ExonExpressionAdditive AT5G06220.tu11 1883702..1883771 score=-1.03771246529390
ExonExpressionAdditive AT5G06220.tu13 1884193..1884302 score=-0.68810533412034
ExonExpressionAdditive AT5G06220.tu14 1884444..1884480 score=0.126330184213800
ExonExpressionAdditive AT5G06220.tu15 1884726..1884838 score=0.128840776114005
ExonExpressionAdditive AT5G06220.tu2 1880809..1880846 score=0.000875820242544242
ExonExpressionAdditive AT5G06220.tu3 1881204..1881274 score=-0.149226889198971
ExonExpressionAdditive AT5G06220.tu4 1881431..1881768 score=0.740427207449249
ExonExpressionAdditive AT5G06220.tu5 1882227..1882299 score=-0.0504651083454191
ExonExpressionAdditive AT5G06220.tu6 1882432..1882468 score=-0.00488076831996041
ExonExpressionAdditive AT5G06220.tu9 1883112..1883148 score=-0.484888622196175
ExonExpressionAdditive AT5G06230.tu7 1887046..1887082 score=-0.0813342718260101
ExonExpressionAdditive AT5G06240.tu1 1888316..1888460 score=-0.272496528299199
ExonExpressionAdditive AT5G06240.tu2 1888967..1889074 score=-0.176407983073986
ExonExpressionAdditive AT5G06260.tu8 1904834..1904999 score=0.250507002334005
ExonExpressionAdditive AT5G06265.tu2 1906615..1906690 score=-0.708585885445465
ExonExpressionAdditive AT5G06290.tu3 1920207..1920248 score=-0.106068302758175
ExonExpressionAdditive AT5G06290.tu5 1920681..1920722 score=-0.217345884173751
ExonExpressionAdditive AT5G06300.tu2 1922265..1922339 score=-0.767048856290392
ExonExpressionAdditive AT5G06310.tu1 1928384..1928565 score=-0.30047032068881
ExonExpressionAdditive AT5G06310.tu2 1928677..1928784 score=0.00743543833440486
ExonExpressionAdditive AT5G06310.tu3 1928905..1929048 score=0.00412752787726457
ExonExpressionAdditive AT5G06310.tu5 1929477..1929510 score=0.645210264611499
ExonExpressionAdditive AT5G06310.tu6 1929708..1929923 score=0.360232663870524
ExonExpressionAdditive AT5G06310.tu9 1930360..1930471 score=-0.205790350109789
ExonExpressionAdditive AT5G06340.tu4 1937409..1937476 score=0.0240140517085640
ExonExpressionAdditive AT5G06340.tu5 1937618..1937693 score=0.275414433166184
ExonExpressionAdditive AT5G06350.tu10 1941768..1941839 score=-1.33452290786949
ExonExpressionAdditive AT5G06350.tu12 1942204..1942240 score=-0.267275243408526
ExonExpressionAdditive AT5G06350.tu13 1942473..1942545 score=0.652398794820628
ExonExpressionAdditive AT5G06350.tu14 1942693..1942769 score=0.524378719106583
ExonExpressionAdditive AT5G06350.tu16 1943245..1943280 score=-0.183793895072184
ExonExpressionAdditive AT5G06350.tu17 1943495..1943561 score=0.535488156175616
ExonExpressionAdditive AT5G06350.tu18 1943718..1943969 score=-0.131858325400066
ExonExpressionAdditive AT5G06350.tu19 1944183..1944291 score=0.378294847704964
ExonExpressionAdditive AT5G06350.tu4 1939294..1939399 score=-0.0185219138727538
ExonExpressionAdditive AT5G06350.tu7 1940481..1940516 score=-0.111590989342890
ExonExpressionAdditive AT5G06350.tu8 1940893..1941187 score=0.00222633196652543
ExonExpressionAdditive AT5G06360.tu2 1944991..1945028 score=-0.540568307502093
ExonExpressionAdditive AT5G06370.tu3 1948439..1948475 score=0.39809981041362
ExonExpressionAdditive AT5G06410.tu3 1960229..1960268 score=0.918839514426886
ExonExpressionAdditive AT5G06410.tu4 1960409..1960445 score=-0.68411195557487
ExonExpressionAdditive AT5G06410.tu5 1960559..1960627 score=0.102026469733806
ExonExpressionAdditive AT5G06440.tu11 1966516..1966553 score=-1.19550605069646
ExonExpressionAdditive AT5G06440.tu12 1966702..1966776 score=-0.753472484396555
ExonExpressionAdditive AT5G06440.tu15 1967220..1967257 score=0.231959531463968
ExonExpressionAdditive AT5G06440.tu4 1965368..1965401 score=-0.24693338138449
ExonExpressionAdditive AT5G06440.tu5 1965546..1965650 score=0.380872646025899
ExonExpressionAdditive AT5G06440.tu6 1965788..1965829 score=-0.379921064496306
ExonExpressionAdditive AT5G06440.tu7 1965980..1966018 score=-0.335985992370279
ExonExpressionAdditive AT5G06440.tu9 1966266..1966302 score=1.01175544675612
ExonExpressionAdditive AT5G06450.tu2 1969088..1969193 score=-0.35680214317121
ExonExpressionAdditive AT5G06460.tu2 1970380..1970529 score=0.085663922376775
ExonExpressionAdditive AT5G06460.tu3 1970948..1971091 score=-0.522930649657872
ExonExpressionAdditive AT5G06460.tu4 1971307..1972078 score=-0.0683634679217175
ExonExpressionAdditive AT5G06460.tu5 1972371..1973087 score=0.455446028819032
ExonExpressionAdditive AT5G06460.tu6 1973281..1973664 score=-0.142729895316243
ExonExpressionAdditive AT5G06460.tu7 1973798..1974480 score=-0.040530209823663
ExonExpressionAdditive AT5G06480.tu4 1977151..1977262 score=0.667602142455247
ExonExpressionAdditive AT5G06510.tu1 1984991..1985027 score=0.0492856023796921
ExonExpressionAdditive AT5G06510.tu3 1985410..1985555 score=0.0124337644109431
ExonExpressionAdditive AT5G06510.tu5 1986070..1986102 score=0.43392212979057
ExonExpressionAdditive AT5G06530.tu1 1989752..1990260 score=0.535808872330308
ExonExpressionAdditive AT5G06530.tu11 1994282..1994530 score=-0.980895605376797
ExonExpressionAdditive AT5G06530.tu3 1990384..1990460 score=0.604047219919029
ExonExpressionAdditive AT5G06530.tu4 1990590..1990803 score=-0.0440798453984094
ExonExpressionAdditive AT5G06530.tu5 1990977..1991157 score=0.164237613403067
ExonExpressionAdditive AT5G06530.tu6 1991347..1991603 score=-0.263821652426733
ExonExpressionAdditive AT5G06530.tu7 1991710..1991850 score=0.615177095301824
ExonExpressionAdditive AT5G06530.tu9 1992248..1992422 score=-0.107394572245483
ExonExpressionAdditive AT5G06550.tu1 2001184..2001401 score=0.728827547104296
ExonExpressionAdditive AT5G06560.tu1 2003334..2003768 score=0.469464235362991
ExonExpressionAdditive AT5G06560.tu4 2005793..2006151 score=-0.395001774103035
ExonExpressionAdditive AT5G06580.tu1 2011290..2011585 score=0.0457945699902573
ExonExpressionAdditive AT5G06580.tu13 2014998..2015032 score=-1.10996691561417
ExonExpressionAdditive AT5G06580.tu14 2015411..2015483 score=0.318632383731488
ExonExpressionAdditive AT5G06580.tu16 2015866..2015906 score=0.566782183760098
ExonExpressionAdditive AT5G06580.tu17 2016061..2016099 score=-0.109297360721401
ExonExpressionAdditive AT5G06580.tu18 2016221..2016500 score=0.0856717285370258
ExonExpressionAdditive AT5G06580.tu4 2012370..2012406 score=-0.473757765552073
ExonExpressionAdditive AT5G06580.tu6 2013029..2013063 score=0.178589841155789
ExonExpressionAdditive AT5G06580.tu7 2013391..2013422 score=-0.314304822872101
ExonExpressionAdditive AT5G06580.tu8 2013565..2013605 score=0.812400742595376
ExonExpressionAdditive AT5G06580.tu9 2014149..2014188 score=-0.0368070287919517
ExonExpressionAdditive AT5G06590.tu1 2016672..2016783 score=0.506734562576286
ExonExpressionAdditive AT5G06590.tu2 2016932..2017076 score=0.147760958365256
ExonExpressionAdditive AT5G06590.tu4 2017513..2017549 score=-0.852957733474008
ExonExpressionAdditive AT5G06590.tu6 2017832..2017863 score=-1.14058609802857
ExonExpressionAdditive AT5G06590.tu7 2018007..2018073 score=0.35773646229645
ExonExpressionAdditive AT5G06590.tu8 2018450..2018524 score=0.238883630798809
ExonExpressionAdditive AT5G06590.tu9 2018640..2018790 score=0.108490397691583
ExonExpressionAdditive AT5G06600.tu1 2019201..2019526 score=0.738477844253804
ExonExpressionAdditive AT5G06600.tu10 2021422..2021571 score=0.0305003454782853
ExonExpressionAdditive AT5G06600.tu13 2022207..2022244 score=0.188584534372828
ExonExpressionAdditive AT5G06600.tu17 2023313..2023387 score=0.275557831385118
ExonExpressionAdditive AT5G06600.tu18 2023622..2023695 score=-0.720181565602095
ExonExpressionAdditive AT5G06600.tu2 2019682..2019720 score=0.143157296655180
ExonExpressionAdditive AT5G06600.tu20 2024000..2024103 score=-0.549092975794447
ExonExpressionAdditive AT5G06600.tu23 2024882..2024954 score=-0.927722583750848
ExonExpressionAdditive AT5G06600.tu27 2025968..2026109 score=0.703899788115134
ExonExpressionAdditive AT5G06600.tu28 2026290..2026472 score=-0.415263391604653
ExonExpressionAdditive AT5G06600.tu30 2027149..2027185 score=-0.31537211245646
ExonExpressionAdditive AT5G06600.tu31 2027443..2027481 score=-0.277678106127861
ExonExpressionAdditive AT5G06600.tu5 2020242..2020277 score=-0.108840462612922
ExonExpressionAdditive AT5G06610.tu1 2029904..2030081 score=-0.312830299512822
ExonExpressionAdditive AT5G06610.tu3 2032955..2033101 score=-0.0407931336073831
ExonExpressionAdditive AT5G06670.tu10 2051079..2051151 score=-0.666106854913259
ExonExpressionAdditive AT5G06670.tu12 2051578..2051614 score=1.19615066450918
ExonExpressionAdditive AT5G06670.tu15 2052325..2052364 score=0.900313596757699
ExonExpressionAdditive AT5G06670.tu2 2048916..2049057 score=-0.55477727938834
ExonExpressionAdditive AT5G06670.tu20 2054042..2054079 score=-1.08014926410315
ExonExpressionAdditive AT5G06670.tu23 2054799..2054906 score=-1.40854963285636
ExonExpressionAdditive AT5G06670.tu6 2049813..2049880 score=0.104467266879859
ExonExpressionAdditive AT5G06670.tu7 2050061..2050170 score=0.442579857583189
ExonExpressionAdditive AT5G06670.tu8 2050499..2050605 score=-0.0759481770047145
ExonExpressionAdditive AT5G06670.tu9 2050787..2050855 score=-1.23268650790744
ExonExpressionAdditive AT5G06680.tu2 2059099..2059716 score=0.521737905452387
ExonExpressionAdditive AT5G06690.tu3 2060755..2060804 score=0.0394586710467502
ExonExpressionAdditive AT5G06690.tu5 2060908..2060943 score=1.03042986704986
ExonExpressionAdditive AT5G06690.tu6 2060984..2061020 score=0.120466804175773
ExonExpressionAdditive AT5G06690.tu7 2061162..2061198 score=-0.848133724719453
ExonExpressionAdditive AT5G06700.tu2 2064647..2064795 score=-1.67274946774025
ExonExpressionAdditive AT5G06700.tu3 2064944..2065030 score=0.874514839295638
ExonExpressionAdditive AT5G06700.tu4 2065252..2065321 score=0.510693089703853
ExonExpressionAdditive AT5G06710.tu3 2068997..2069031 score=0.286194969065055
ExonExpressionAdditive AT5G06710.tu5 2069221..2069404 score=-0.378526552888468
ExonExpressionAdditive AT5G06720.tu2 2078100..2078207 score=0.405050988248249
ExonExpressionAdditive AT5G06720.tu3 2078349..2078457 score=0.206722524506672
ExonExpressionAdditive AT5G06730.tu2 2080816..2080886 score=0.184108227106198
ExonExpressionAdditive AT5G06730.tu3 2081175..2081277 score=0.590929608607096
ExonExpressionAdditive AT5G06730.tu4 2081476..2081672 score=-0.134162725723633
ExonExpressionAdditive AT5G06750.tu2 2086766..2086937 score=0.383239700172567
ExonExpressionAdditive AT5G06760.tu2 2090261..2090403 score=0.79608365699034
ExonExpressionAdditive AT5G06770.tu3 2092808..2092877 score=-1.22335082032225
ExonExpressionAdditive AT5G06780.tu1 2093990..2094172 score=-0.434706927952828
ExonExpressionAdditive AT5G06780.tu10 2096832..2097102 score=-0.962837696204882
ExonExpressionAdditive AT5G06780.tu3 2094450..2094486 score=0.206125183086571
ExonExpressionAdditive AT5G06780.tu4 2094594..2094767 score=0.393845910810096
ExonExpressionAdditive AT5G06780.tu6 2095621..2095737 score=0.341026281728929
ExonExpressionAdditive AT5G06780.tu9 2096293..2096365 score=0.287788357529424
ExonExpressionAdditive AT5G06800.tu2 2104024..2104055 score=-0.0289853480645494
ExonExpressionAdditive AT5G06800.tu6 2105103..2105139 score=0.0302875863119852
ExonExpressionAdditive AT5G06820.tu1 2112935..2113037 score=-0.190548960395677
ExonExpressionAdditive AT5G06820.tu10 2114695..2114952 score=-0.403914740475132
ExonExpressionAdditive AT5G06820.tu11 2115131..2115313 score=0.221996245864419
ExonExpressionAdditive AT5G06820.tu12 2115459..2115642 score=0.416423337738033
ExonExpressionAdditive AT5G06820.tu13 2115822..2115925 score=-0.0621659279023628
ExonExpressionAdditive AT5G06820.tu14 2116039..2116146 score=0.573134239862105
ExonExpressionAdditive AT5G06820.tu15 2116257..2116364 score=0.296572577186576
ExonExpressionAdditive AT5G06820.tu16 2116473..2116683 score=0.0345099694324072
ExonExpressionAdditive AT5G06820.tu3 2113579..2113612 score=-1.00323809685804
ExonExpressionAdditive AT5G06820.tu7 2114226..2114262 score=0.196756155618329
ExonExpressionAdditive AT5G06820.tu9 2114514..2114550 score=-0.163919551188524
ExonExpressionAdditive AT5G06830.tu1 2116841..2116975 score=-0.260929115935346
ExonExpressionAdditive AT5G06830.tu10 2119511..2119590 score=1.01920477208547
ExonExpressionAdditive AT5G06830.tu3 2117414..2117528 score=0.847504097574448
ExonExpressionAdditive AT5G06830.tu5 2118273..2118370 score=0.192263117046227
ExonExpressionAdditive AT5G06830.tu6 2118484..2118555 score=-0.93449181860358
ExonExpressionAdditive AT5G06830.tu9 2119294..2119331 score=0.542508094766902
ExonExpressionAdditive AT5G06839.tu1 2120516..2120842 score=-0.517584085914608
ExonExpressionAdditive AT5G06839.tu10 2126072..2126428 score=0.235510584664942
ExonExpressionAdditive AT5G06839.tu2 2121093..2121128 score=0.00758662077445145
ExonExpressionAdditive AT5G06839.tu3 2121598..2121630 score=-0.666983048955459
ExonExpressionAdditive AT5G06839.tu6 2122424..2122459 score=-0.0180786650329321
ExonExpressionAdditive AT5G06839.tu7 2122613..2122649 score=0.315170469207188
ExonExpressionAdditive AT5G06839.tu8 2122790..2123010 score=-0.0851964339653839
ExonExpressionAdditive AT5G06839.tu9 2124228..2124407 score=0.264123326377558
ExonExpressionAdditive AT5G06910.tu3 2141192..2141227 score=-0.524154449275517
ExonExpressionAdditive AT5G06930.tu2 2146262..2146402 score=0.432429963118196
ExonExpressionAdditive AT5G06930.tu3 2146546..2146685 score=0.0453674411373826
ExonExpressionAdditive AT5G06930.tu4 2146834..2146942 score=0.565192283467756
ExonExpressionAdditive AT5G06930.tu6 2147349..2147425 score=0.276199266632004
ExonExpressionAdditive AT5G06940.tu1 2148147..2148364 score=-0.704443638430144
ExonExpressionAdditive AT5G06950.tu11 2152829..2152862 score=0.312627835774573
ExonExpressionAdditive AT5G06950.tu13 2153350..2153568 score=0.0809706585812797
ExonExpressionAdditive AT5G06950.tu14 2153713..2153900 score=-0.0314001081118381
ExonExpressionAdditive AT5G06950.tu6 2152057..2152088 score=-0.774781939474273
ExonExpressionAdditive AT5G06950.tu8 2152268..2152339 score=-0.0262721392704384
ExonExpressionAdditive AT5G06960.tu10 2156927..2157068 score=0.437561722643489
ExonExpressionAdditive AT5G06960.tu2 2154894..2154962 score=-0.247028746922
ExonExpressionAdditive AT5G06960.tu8 2156358..2156394 score=-0.964345612355211
ExonExpressionAdditive AT5G06960.tu9 2156571..2156781 score=0.624251745151671
ExonExpressionAdditive AT5G06970.tu1 2158272..2158569 score=0.656360598934344
ExonExpressionAdditive AT5G06970.tu11 2161047..2161083 score=0.210713141363956
ExonExpressionAdditive AT5G06970.tu12 2161263..2161365 score=-0.111251506407396
ExonExpressionAdditive AT5G06970.tu13 2161508..2161645 score=0.207886924800595
ExonExpressionAdditive AT5G06970.tu14 2161828..2161865 score=-1.03278635181343
ExonExpressionAdditive AT5G06970.tu16 2162473..2162663 score=-0.725637520266345
ExonExpressionAdditive AT5G06970.tu17 2162813..2162849 score=0.434298326314206
ExonExpressionAdditive AT5G06970.tu18 2163165..2163316 score=-0.607428272971943
ExonExpressionAdditive AT5G06970.tu19 2163650..2163723 score=-1.36835040130705
ExonExpressionAdditive AT5G06970.tu2 2158713..2158785 score=0.742918625376829
ExonExpressionAdditive AT5G06970.tu20 2163838..2163985 score=0.155873752770700
ExonExpressionAdditive AT5G06970.tu21 2164378..2164450 score=0.0829908896227984
ExonExpressionAdditive AT5G06970.tu23 2165034..2165328 score=0.00891027222181775
ExonExpressionAdditive AT5G06970.tu25 2165806..2165840 score=0.291724136402501
ExonExpressionAdditive AT5G06970.tu27 2166205..2166352 score=0.141787419458085
ExonExpressionAdditive AT5G06970.tu3 2158919..2158958 score=-0.171359325384854
ExonExpressionAdditive AT5G06970.tu5 2159411..2159488 score=0.784546065705993
ExonExpressionAdditive AT5G06970.tu8 2160007..2160117 score=-0.737313939882739
ExonExpressionAdditive AT5G06980.tu3 2168267..2168340 score=0.171182405083691
ExonExpressionAdditive AT5G06980.tu4 2168602..2168637 score=0.38448495634714
ExonExpressionAdditive AT5G06980.tu5 2168817..2168854 score=0.711100834927894
ExonExpressionAdditive AT5G07020.tu2 2181754..2181790 score=0.275856330797286
ExonExpressionAdditive AT5G07030.tu1 2183469..2183930 score=-0.952841248167479
ExonExpressionAdditive AT5G07050.tu1 2191394..2191756 score=-0.887907054963666
ExonExpressionAdditive AT5G07050.tu2 2191904..2192011 score=-0.0406516819905438
ExonExpressionAdditive AT5G07050.tu3 2192154..2192225 score=0.908647123834875
ExonExpressionAdditive AT5G07050.tu4 2192477..2192693 score=-0.157137195727115
ExonExpressionAdditive AT5G07050.tu5 2192854..2192892 score=0.784758142743555
ExonExpressionAdditive AT5G07050.tu6 2193056..2193093 score=0.743941738393481
ExonExpressionAdditive AT5G07050.tu7 2193272..2193372 score=0.0631248982003947
ExonExpressionAdditive AT5G07060.tu2 2195066..2195173 score=0.468623627983341
ExonExpressionAdditive AT5G07060.tu4 2195790..2195827 score=-1.46605065423381
ExonExpressionAdditive AT5G07090.tu5 2202953..2203021 score=-0.33279611792276
ExonExpressionAdditive AT5G07100.tu2 2204299..2204440 score=-0.622327805924314
ExonExpressionAdditive AT5G07100.tu4 2204620..2204685 score=-0.0744835792787692
ExonExpressionAdditive AT5G07100.tu8 2205474..2205745 score=0.159677023159499
ExonExpressionAdditive AT5G07120.tu1 2207007..2207116 score=-0.559987166400775
ExonExpressionAdditive AT5G07120.tu3 2207658..2207858 score=0.975611304794559
ExonExpressionAdditive AT5G07120.tu4 2208000..2208116 score=-0.210393498227479
ExonExpressionAdditive AT5G07130.tu2 2210775..2210848 score=1.08420977286547
ExonExpressionAdditive AT5G07130.tu3 2210994..2211281 score=0.0148852656862999
ExonExpressionAdditive AT5G07140.tu1 2212890..2213206 score=-0.363704249042282
ExonExpressionAdditive AT5G07150.tu2 2216037..2216107 score=0.208008245748121
ExonExpressionAdditive AT5G07150.tu5 2217004..2217153 score=0.390971525277334
ExonExpressionAdditive AT5G07150.tu6 2217262..2217368 score=-1.23943562208483
ExonExpressionAdditive AT5G07170.tu1 2221828..2222074 score=-0.25284993037232
ExonExpressionAdditive AT5G07170.tu11 2224519..2224589 score=-0.413429947032958
ExonExpressionAdditive AT5G07170.tu2 2222892..2223000 score=-0.0120790037755483
ExonExpressionAdditive AT5G07170.tu4 2223286..2223379 score=0.507097192840906
ExonExpressionAdditive AT5G07170.tu5 2223521..2223589 score=-0.0798905797319149
ExonExpressionAdditive AT5G07170.tu8 2224082..2224116 score=-0.343032624377585
ExonExpressionAdditive AT5G07180.tu1 2227572..2228039 score=0.322670742141360
ExonExpressionAdditive AT5G07180.tu10 2230086..2230121 score=0.397438378990434
ExonExpressionAdditive AT5G07180.tu13 2230577..2230613 score=0.0315930989669528
ExonExpressionAdditive AT5G07180.tu16 2231010..2231046 score=0.00745707393521272
ExonExpressionAdditive AT5G07180.tu18 2231332..2231370 score=0.716973028571832
ExonExpressionAdditive AT5G07180.tu19 2231477..2231509 score=-0.541996928406717
ExonExpressionAdditive AT5G07180.tu2 2228277..2228533 score=-0.341533444655352
ExonExpressionAdditive AT5G07180.tu26 2232625..2232697 score=0.556233499785782
ExonExpressionAdditive AT5G07180.tu27 2233325..2233396 score=0.178225839611984
ExonExpressionAdditive AT5G07180.tu3 2228669..2228954 score=-0.472415583223795
ExonExpressionAdditive AT5G07180.tu4 2229101..2229174 score=-0.0786085242046935
ExonExpressionAdditive AT5G07180.tu7 2229608..2229642 score=-1.23062588394237
ExonExpressionAdditive AT5G07190.tu2 2237574..2237610 score=0.298771330628111
ExonExpressionAdditive AT5G07190.tu4 2237795..2237834 score=-0.564987863069244
ExonExpressionAdditive AT5G07200.tu1 2243614..2243989 score=0.571229070583529
ExonExpressionAdditive AT5G07200.tu2 2244238..2244493 score=-0.329662798879947
ExonExpressionAdditive AT5G07220.tu3 2266175..2266403 score=-0.346548205116696
ExonExpressionAdditive AT5G07220.tu4 2266556..2266850 score=0.442727658757511
ExonExpressionAdditive AT5G07225.tu2 2269061..2269095 score=-0.451001259809367
ExonExpressionAdditive AT5G07240.tu1 2272026..2272324 score=-0.6555365588019
ExonExpressionAdditive AT5G07250.tu1 2274358..2274534 score=0.194587981406889
ExonExpressionAdditive AT5G07250.tu2 2274714..2274860 score=0.517108911054215
ExonExpressionAdditive AT5G07250.tu3 2275007..2275117 score=-0.197294640894048
ExonExpressionAdditive AT5G07250.tu4 2275272..2275307 score=-0.637745950510182
ExonExpressionAdditive AT5G07260.tu3 2278633..2278669 score=-1.09270376568322
ExonExpressionAdditive AT5G07260.tu4 2278813..2278917 score=1.10000155124280
ExonExpressionAdditive AT5G07260.tu5 2279060..2279135 score=-0.458303227290702
ExonExpressionAdditive AT5G07260.tu6 2279320..2279647 score=-0.47550173938411
ExonExpressionAdditive AT5G07260.tu7 2279764..2280080 score=-0.262401577335563
ExonExpressionAdditive AT5G07270.tu1 2280677..2280967 score=0.47279351309956
ExonExpressionAdditive AT5G07270.tu3 2281443..2281479 score=0.355716237016612
ExonExpressionAdditive AT5G07270.tu4 2281598..2281707 score=-0.303598562593023
ExonExpressionAdditive AT5G07270.tu5 2281855..2281920 score=-0.399047476678435
ExonExpressionAdditive AT5G07270.tu6 2282103..2282144 score=-0.0065398658196913
ExonExpressionAdditive AT5G07270.tu8 2282420..2282537 score=-0.825251801310319
ExonExpressionAdditive AT5G07290.tu1 2293389..2293678 score=-0.206114574750039
ExonExpressionAdditive AT5G07290.tu10 2296856..2297478 score=-0.135148297941412
ExonExpressionAdditive AT5G07290.tu14 2298380..2298910 score=0.384900105914543
ExonExpressionAdditive AT5G07290.tu3 2294463..2294536 score=0.11698998340669
ExonExpressionAdditive AT5G07290.tu4 2294748..2295070 score=0.299165162174577
ExonExpressionAdditive AT5G07290.tu5 2295241..2295356 score=-0.748904696217008
ExonExpressionAdditive AT5G07290.tu6 2295496..2295565 score=-0.463650607015153
ExonExpressionAdditive AT5G07290.tu7 2295706..2295741 score=-0.00382034712561241
ExonExpressionAdditive AT5G07290.tu9 2296133..2296483 score=0.00118942118843961
ExonExpressionAdditive AT5G07300.tu1 2299895..2300099 score=-0.100633887291256
ExonExpressionAdditive AT5G07300.tu10 2301727..2301799 score=-0.201750482812996
ExonExpressionAdditive AT5G07300.tu12 2302114..2302186 score=-0.0896430184591612
ExonExpressionAdditive AT5G07300.tu13 2302330..2302399 score=0.259559768942545
ExonExpressionAdditive AT5G07300.tu16 2302944..2303165 score=0.0817008782890424
ExonExpressionAdditive AT5G07300.tu6 2300927..2300999 score=-0.486443235343637
ExonExpressionAdditive AT5G07300.tu7 2301173..2301244 score=0.0775415239216917
ExonExpressionAdditive AT5G07300.tu9 2301572..2301611 score=-0.454816443451416
ExonExpressionAdditive AT5G07320.tu3 2311719..2311788 score=-0.244436001773662
ExonExpressionAdditive AT5G07320.tu4 2311894..2312237 score=-0.416191522532487
ExonExpressionAdditive AT5G07330.tu1 2315983..2316057 score=-0.33432504471373
ExonExpressionAdditive AT5G07340.tu1 2317298..2317332 score=0.387986415083832
ExonExpressionAdditive AT5G07340.tu5 2319155..2319191 score=0.499577261000594
ExonExpressionAdditive AT5G07340.tu6 2319342..2319613 score=0.62615136358036
ExonExpressionAdditive AT5G07350.tu1 2320128..2320494 score=0.463164914383809
ExonExpressionAdditive AT5G07350.tu11 2323557..2323628 score=-0.117742214120072
ExonExpressionAdditive AT5G07350.tu12 2323908..2323944 score=-0.451250233578937
ExonExpressionAdditive AT5G07350.tu17 2325302..2325372 score=0.990870194650626
ExonExpressionAdditive AT5G07350.tu2 2320667..2320960 score=0.632273919857409
ExonExpressionAdditive AT5G07350.tu3 2321069..2321218 score=0.456417445308544
ExonExpressionAdditive AT5G07350.tu4 2321365..2321403 score=-0.47534858856113
ExonExpressionAdditive AT5G07350.tu5 2321558..2321632 score=-0.120875052926561
ExonExpressionAdditive AT5G07350.tu6 2321850..2321961 score=-0.717554856289071
ExonExpressionAdditive AT5G07350.tu7 2322171..2322459 score=-0.583209095510141
ExonExpressionAdditive AT5G07350.tu8 2322606..2322719 score=0.225463830485422
ExonExpressionAdditive AT5G07360.tu1 2326717..2327038 score=0.09904854294732
ExonExpressionAdditive AT5G07360.tu10 2328961..2328999 score=-0.276593289406088
ExonExpressionAdditive AT5G07360.tu11 2329102..2329278 score=-0.145494025593541
ExonExpressionAdditive AT5G07360.tu13 2329734..2330127 score=0.136777792985483
ExonExpressionAdditive AT5G07360.tu2 2327142..2327350 score=-0.394506443027646
ExonExpressionAdditive AT5G07360.tu3 2327488..2327665 score=0.0139633222585842
ExonExpressionAdditive AT5G07360.tu4 2327802..2327910 score=0.64491944780154
ExonExpressionAdditive AT5G07360.tu5 2328053..2328127 score=1.06476546013996
ExonExpressionAdditive AT5G07360.tu7 2328308..2328411 score=-0.51675241474279
ExonExpressionAdditive AT5G07360.tu8 2328530..2328633 score=-0.822129039584795
ExonExpressionAdditive AT5G07360.tu9 2328774..2328846 score=0.942431976469715
ExonExpressionAdditive AT5G07380.tu10 2334418..2334459 score=-0.134080217678362
ExonExpressionAdditive AT5G07380.tu11 2334569..2334676 score=-0.0458729331189728
ExonExpressionAdditive AT5G07380.tu12 2334895..2334931 score=0.474188564675602
ExonExpressionAdditive AT5G07380.tu14 2335241..2335667 score=0.350833392263609
ExonExpressionAdditive AT5G07380.tu3 2332816..2332882 score=-0.287097223498004
ExonExpressionAdditive AT5G07380.tu5 2333019..2333089 score=-0.72610168441504
ExonExpressionAdditive AT5G07380.tu7 2333446..2333560 score=-0.0457960639886244
ExonExpressionAdditive AT5G07380.tu8 2333751..2333898 score=0.630621173394896
ExonExpressionAdditive AT5G07380.tu9 2334091..2334273 score=0.0925814559197289
ExonExpressionAdditive AT5G07390.tu11 2339015..2339086 score=0.405802274414958
ExonExpressionAdditive AT5G07390.tu2 2336259..2336728 score=0.171666628150386
ExonExpressionAdditive AT5G07390.tu6 2337471..2337503 score=-0.879376155666713
ExonExpressionAdditive AT5G07390.tu7 2337697..2337958 score=-0.423602233198558
ExonExpressionAdditive AT5G07390.tu8 2338119..2338478 score=-0.317460901745194
ExonExpressionAdditive AT5G07390.tu9 2338653..2338719 score=0.379140979485241
ExonExpressionAdditive AT5G07400.tu10 2344355..2344424 score=-0.336815405053165
ExonExpressionAdditive AT5G07400.tu11 2344598..2344635 score=0.29434317510342
ExonExpressionAdditive AT5G07400.tu12 2344813..2345353 score=0.0844720244628502
ExonExpressionAdditive AT5G07400.tu2 2342193..2342266 score=0.295020512598028
ExonExpressionAdditive AT5G07400.tu3 2342416..2342489 score=-0.558060296166502
ExonExpressionAdditive AT5G07400.tu4 2342712..2342960 score=-0.291810790337435
ExonExpressionAdditive AT5G07400.tu5 2343217..2343398 score=0.163864383715072
ExonExpressionAdditive AT5G07400.tu6 2343543..2343648 score=1.01356985653426
ExonExpressionAdditive AT5G07400.tu7 2343825..2343860 score=-0.601448776712512
ExonExpressionAdditive AT5G07420.tu1 2349587..2349695 score=0.725529161063658
ExonExpressionAdditive AT5G07420.tu2 2350117..2350297 score=-0.312286767052806
ExonExpressionAdditive AT5G07420.tu3 2350442..2350551 score=-0.756355237790095
ExonExpressionAdditive AT5G07420.tu4 2350729..2350939 score=0.478946171185832
ExonExpressionAdditive AT5G07430.tu1 2352554..2352719 score=0.0197277119123115
ExonExpressionAdditive AT5G07430.tu2 2352904..2353119 score=0.365617380877136
ExonExpressionAdditive AT5G07430.tu3 2353264..2353332 score=-0.159134781732993
ExonExpressionAdditive AT5G07430.tu5 2353952..2354172 score=0.306699478784493
ExonExpressionAdditive AT5G07440.tu1 2355934..2356202 score=-0.906128561026402
ExonExpressionAdditive AT5G07440.tu2 2356362..2356438 score=-0.644404654994658
ExonExpressionAdditive AT5G07440.tu5 2357253..2357470 score=1.40441172759445
ExonExpressionAdditive AT5G07480.tu1 2367161..2367303 score=-0.158269257240240
ExonExpressionAdditive AT5G07480.tu2 2367810..2367918 score=-0.511671872469976
ExonExpressionAdditive AT5G07480.tu4 2369289..2369460 score=0.91397939101527
ExonExpressionAdditive AT5G07490.tu2 2370791..2370945 score=0.0200296769527008
ExonExpressionAdditive AT5G07540.tu2 2386069..2386301 score=0.24806784493793
ExonExpressionAdditive AT5G07590.tu2 2402211..2402286 score=-0.0907674795558223
ExonExpressionAdditive AT5G07590.tu4 2402571..2402743 score=-0.771049904727264
ExonExpressionAdditive AT5G07590.tu6 2403647..2403830 score=-0.0440867695960661
ExonExpressionAdditive AT5G07630.tu10 2414235..2414309 score=-0.501183802386482
ExonExpressionAdditive AT5G07630.tu2 2412124..2412232 score=0.301698068527675
ExonExpressionAdditive AT5G07630.tu3 2412427..2412501 score=-0.533561206656779
ExonExpressionAdditive AT5G07630.tu5 2412858..2412929 score=0.439441321198467
ExonExpressionAdditive AT5G07630.tu6 2413099..2413138 score=1.07110175198977
ExonExpressionAdditive AT5G07630.tu8 2413533..2413637 score=0.389040190343802
ExonExpressionAdditive AT5G07630.tu9 2413780..2413891 score=-0.151402149504859
ExonExpressionAdditive AT5G07640.tu1 2414924..2415065 score=-1.12816221903433
ExonExpressionAdditive AT5G07640.tu3 2416101..2416247 score=0.831439803072544
ExonExpressionAdditive AT5G07650.tu13 2418661..2418696 score=-1.10059241363586
ExonExpressionAdditive AT5G07650.tu16 2419248..2419321 score=0.77530895114174
ExonExpressionAdditive AT5G07660.tu1 2422863..2422969 score=-0.850471898000636
ExonExpressionAdditive AT5G07660.tu13 2426166..2426272 score=0.238341351514661
ExonExpressionAdditive AT5G07660.tu14 2426449..2426483 score=0.293477517036377
ExonExpressionAdditive AT5G07660.tu16 2427024..2427199 score=-0.279803939319297
ExonExpressionAdditive AT5G07660.tu17 2427419..2427491 score=-0.0576795827364491
ExonExpressionAdditive AT5G07660.tu18 2427631..2427705 score=0.0307815570881023
ExonExpressionAdditive AT5G07660.tu2 2423267..2423303 score=-0.47941766186293
ExonExpressionAdditive AT5G07660.tu20 2428026..2428065 score=-0.461518474911390
ExonExpressionAdditive AT5G07660.tu21 2428284..2428355 score=0.661150378620691
ExonExpressionAdditive AT5G07660.tu22 2428529..2428564 score=-0.594225481343373
ExonExpressionAdditive AT5G07660.tu23 2428707..2428747 score=-0.390219667743653
ExonExpressionAdditive AT5G07660.tu24 2428886..2428925 score=0.915483226118902
ExonExpressionAdditive AT5G07660.tu27 2429659..2429730 score=0.634945260296253
ExonExpressionAdditive AT5G07660.tu3 2423439..2423509 score=1.49544091098081
ExonExpressionAdditive AT5G07660.tu6 2424085..2424235 score=-0.656295434441692
ExonExpressionAdditive AT5G07660.tu7 2424621..2424701 score=0.020198057140659
ExonExpressionAdditive AT5G07660.tu8 2425034..2425144 score=0.87384658794516
ExonExpressionAdditive AT5G07670.tu2 2431806..2431988 score=-0.401515027931615
ExonExpressionAdditive AT5G07680.tu4 2436135..2436238 score=-1.60446957113814
ExonExpressionAdditive AT5G07680.tu5 2436471..2436538 score=1.56017651030003
ExonExpressionAdditive AT5G07690.tu1 2446811..2446990 score=-0.158051954251933
ExonExpressionAdditive AT5G07710.tu1 2453222..2453542 score=-0.166953759935696
ExonExpressionAdditive AT5G07710.tu2 2453782..2453890 score=-0.540025162348629
ExonExpressionAdditive AT5G07710.tu6 2455153..2455445 score=0.573807718317529
ExonExpressionAdditive AT5G07730.tu1 2457368..2457551 score=-0.121002544110867
ExonExpressionAdditive AT5G07760.tu1 2468437..2468625 score=-0.0736472724645487
ExonExpressionAdditive AT5G07760.tu14 2471005..2471112 score=0.142228750420583
ExonExpressionAdditive AT5G07760.tu26 2473502..2473615 score=0.140170047130070
ExonExpressionAdditive AT5G07760.tu3 2469089..2469124 score=0.71490452645091
ExonExpressionAdditive AT5G07770.tu1 2474647..2475054 score=0.190313581276559
ExonExpressionAdditive AT5G07770.tu2 2475258..2475293 score=0.348879014583476
ExonExpressionAdditive AT5G07780.tu14 2482639..2482748 score=-0.78896193559882
ExonExpressionAdditive AT5G07790.tu1 2483334..2483599 score=0.162085026139897
ExonExpressionAdditive AT5G07790.tu2 2484181..2484258 score=-0.323257686811497
ExonExpressionAdditive AT5G07790.tu3 2484411..2484890 score=0.259053401100031
ExonExpressionAdditive AT5G07800.tu1 2486586..2486875 score=-0.328025543041235
ExonExpressionAdditive AT5G07800.tu2 2487004..2487107 score=-0.0907771091621652
ExonExpressionAdditive AT5G07800.tu4 2488125..2488161 score=0.361847547932951
ExonExpressionAdditive AT5G07800.tu5 2488258..2488333 score=-0.261428660821707
ExonExpressionAdditive AT5G07810.tu1 2491309..2491455 score=-0.201637449531499
ExonExpressionAdditive AT5G07810.tu10 2493846..2493956 score=0.275860771776203
ExonExpressionAdditive AT5G07810.tu11 2494175..2494214 score=0.82433688840486
ExonExpressionAdditive AT5G07810.tu13 2494508..2494587 score=-0.0382045457629189
ExonExpressionAdditive AT5G07810.tu14 2494726..2494763 score=0.424116317065207
ExonExpressionAdditive AT5G07810.tu15 2494984..2495058 score=-0.656518289715214
ExonExpressionAdditive AT5G07810.tu19 2496374..2496406 score=0.254408806023824
ExonExpressionAdditive AT5G07810.tu2 2491628..2491740 score=0.105167096895965
ExonExpressionAdditive AT5G07810.tu22 2496975..2497086 score=0.429194476596287
ExonExpressionAdditive AT5G07810.tu23 2497438..2497507 score=0.840075145674153
ExonExpressionAdditive AT5G07810.tu24 2497661..2497938 score=0.124062650902986
ExonExpressionAdditive AT5G07810.tu25 2498191..2498433 score=-0.950392317133972
ExonExpressionAdditive AT5G07810.tu3 2491917..2491951 score=-0.606713200037754
ExonExpressionAdditive AT5G07810.tu5 2492360..2492437 score=0.683758260512112
ExonExpressionAdditive AT5G07810.tu6 2492575..2492692 score=-0.242760109637443
ExonExpressionAdditive AT5G07810.tu7 2492808..2493102 score=-0.0821764109516483
ExonExpressionAdditive AT5G07810.tu8 2493400..2493440 score=-0.481214130067667
ExonExpressionAdditive AT5G07810.tu9 2493595..2493627 score=0.121030824165453
ExonExpressionAdditive AT5G07820.tu2 2500973..2501022 score=0.656158164485946
ExonExpressionAdditive AT5G07830.tu1 2503314..2503388 score=-0.498834100155791
ExonExpressionAdditive AT5G07830.tu10 2506184..2506589 score=0.504910880160584
ExonExpressionAdditive AT5G07830.tu2 2504119..2504337 score=-0.0701392775906471
ExonExpressionAdditive AT5G07830.tu4 2504675..2504750 score=-0.466805026945374
ExonExpressionAdditive AT5G07830.tu5 2504911..2505019 score=1.05166518693359
ExonExpressionAdditive AT5G07830.tu6 2505152..2505309 score=-0.0621416715519125
ExonExpressionAdditive AT5G07830.tu7 2505462..2505578 score=-0.489021048214134
ExonExpressionAdditive AT5G07830.tu9 2505986..2506064 score=-0.215626774937345
ExonExpressionAdditive AT5G07840.tu2 2508250..2508320 score=-0.0565147055680817
ExonExpressionAdditive AT5G07860.tu1 2511734..2511775 score=-0.120649275004938
ExonExpressionAdditive AT5G07880.tu1 2515620..2515654 score=0.382538219750072
ExonExpressionAdditive AT5G07880.tu3 2515973..2516061 score=-0.281973502761481
ExonExpressionAdditive AT5G07880.tu4 2516207..2516246 score=-1.12355968868337
ExonExpressionAdditive AT5G07890.tu1 2517388..2517766 score=0.170337337184786
ExonExpressionAdditive AT5G07890.tu2 2517877..2517950 score=-0.449971343800223
ExonExpressionAdditive AT5G07890.tu5 2519056..2519089 score=-0.701448025342106
ExonExpressionAdditive AT5G07890.tu8 2519389..2519466 score=-0.0179592070466774
ExonExpressionAdditive AT5G07910.tu1 2521588..2521806 score=0.358057777755424
ExonExpressionAdditive AT5G07910.tu2 2521921..2521994 score=0.0758093232630167
ExonExpressionAdditive AT5G07910.tu4 2522341..2522376 score=-0.736678004933983
ExonExpressionAdditive AT5G07910.tu5 2522598..2522670 score=-0.73624568746096
ExonExpressionAdditive AT5G07910.tu6 2522767..2522835 score=-0.171491900025351
ExonExpressionAdditive AT5G07910.tu7 2522954..2523025 score=-0.431700201622427
ExonExpressionAdditive AT5G07920.tu1 2524950..2525307 score=-0.792733549225106
ExonExpressionAdditive AT5G07920.tu2 2525560..2525631 score=1.04103086989214
ExonExpressionAdditive AT5G07920.tu3 2525786..2525895 score=0.363627423082435
ExonExpressionAdditive AT5G07920.tu4 2526041..2526076 score=-0.201995458724114
ExonExpressionAdditive AT5G07920.tu5 2526303..2526339 score=0.484902495696809
ExonExpressionAdditive AT5G07920.tu6 2526745..2526997 score=-0.532842317656615
ExonExpressionAdditive AT5G07930.tu2 2531459..2531492 score=0.766621716822358
ExonExpressionAdditive AT5G07930.tu4 2531998..2532031 score=-0.352110105540075
ExonExpressionAdditive AT5G07930.tu5 2532064..2532175 score=-0.34722630034882
ExonExpressionAdditive AT5G07940.tu1 2533804..2533838 score=0.533288010430743
ExonExpressionAdditive AT5G07940.tu10 2539992..2540247 score=0.0734921043286512
ExonExpressionAdditive AT5G07940.tu3 2534742..2534885 score=0.00632471203064798
ExonExpressionAdditive AT5G07940.tu5 2537246..2537313 score=-0.183513862182758
ExonExpressionAdditive AT5G07950.tu1 2540475..2540546 score=0.275895861608166
ExonExpressionAdditive AT5G07950.tu5 2541262..2541366 score=0.601442001607404
ExonExpressionAdditive AT5G07950.tu8 2541839..2542090 score=-0.189030979199733
ExonExpressionAdditive AT5G07960.tu2 2542934..2542966 score=0.105161419223276
ExonExpressionAdditive AT5G07970.tu1 2543960..2544254 score=0.200892373435347
ExonExpressionAdditive AT5G07970.tu3 2544659..2544778 score=1.62342702578173
ExonExpressionAdditive AT5G07970.tu6 2547730..2547834 score=-0.635565032819848
ExonExpressionAdditive AT5G07970.tu7 2548054..2548092 score=-0.139014239446947
ExonExpressionAdditive AT5G07970.tu8 2548644..2548679 score=-0.126875851241597
ExonExpressionAdditive AT5G07980.tu1 2549506..2549541 score=1.49946104247283
ExonExpressionAdditive AT5G07980.tu6 2552155..2552188 score=0.381508705730451
ExonExpressionAdditive AT5G07980.tu8 2554481..2554522 score=-0.474413110726819
ExonExpressionAdditive AT5G07990.tu3 2562162..2562194 score=0.0656169756897066
ExonExpressionAdditive AT5G08000.tu1 2563573..2563648 score=0.138078484338653
ExonExpressionAdditive AT5G08010.tu2 2570351..2570565 score=0.195573027092288
ExonExpressionAdditive AT5G08020.tu1 2572122..2572191 score=-0.433942427249293
ExonExpressionAdditive AT5G08020.tu10 2574738..2574842 score=-0.116473844002578
ExonExpressionAdditive AT5G08020.tu2 2572501..2572570 score=0.584974410901074
ExonExpressionAdditive AT5G08020.tu3 2572713..2572820 score=0.608082459663059
ExonExpressionAdditive AT5G08020.tu4 2572974..2573083 score=0.227775107929046
ExonExpressionAdditive AT5G08020.tu5 2573231..2573456 score=-0.963709539196953
ExonExpressionAdditive AT5G08020.tu6 2573637..2573784 score=0.214854690538311
ExonExpressionAdditive AT5G08020.tu7 2573961..2574072 score=-0.129973472602258
ExonExpressionAdditive AT5G08020.tu9 2574458..2574493 score=0.872160922868325
ExonExpressionAdditive AT5G08030.tu1 2575051..2575292 score=-0.23353471831673
ExonExpressionAdditive AT5G08030.tu2 2575435..2575507 score=1.47082393972894
ExonExpressionAdditive AT5G08030.tu3 2575682..2575786 score=0.0996406765686191
ExonExpressionAdditive AT5G08030.tu4 2575978..2576088 score=-0.258847194408438
ExonExpressionAdditive AT5G08030.tu5 2576312..2576411 score=-0.320520580723404
ExonExpressionAdditive AT5G08030.tu6 2576525..2576662 score=-0.818085074500753
ExonExpressionAdditive AT5G08050.tu1 2578453..2578487 score=0.813021850662632
ExonExpressionAdditive AT5G08080.tu1 2588371..2588520 score=0.446859954436086
ExonExpressionAdditive AT5G08080.tu2 2588838..2588900 score=0.0570004650012661
ExonExpressionAdditive AT5G08080.tu5 2589523..2589562 score=-0.329883656859231
ExonExpressionAdditive AT5G08100.tu2 2593809..2593845 score=-1.51624002657923
ExonExpressionAdditive AT5G08100.tu3 2594022..2594197 score=-0.186831244079003
ExonExpressionAdditive AT5G08100.tu5 2594451..2594588 score=1.10229570322415
ExonExpressionAdditive AT5G08110.tu1 2594998..2595101 score=0.674129339203569
ExonExpressionAdditive AT5G08110.tu12 2598274..2598310 score=0.459310979555369
ExonExpressionAdditive AT5G08110.tu13 2598514..2599124 score=0.132041590262389
ExonExpressionAdditive AT5G08110.tu15 2599481..2599806 score=-0.447427515712235
ExonExpressionAdditive AT5G08110.tu16 2599947..2600071 score=-0.423485198723948
ExonExpressionAdditive AT5G08110.tu2 2595251..2595466 score=0.467504907329313
ExonExpressionAdditive AT5G08110.tu3 2595582..2595692 score=0.0307808387266533
ExonExpressionAdditive AT5G08110.tu4 2595833..2596055 score=-0.414145256592214
ExonExpressionAdditive AT5G08110.tu5 2596176..2596322 score=-0.95812121845087
ExonExpressionAdditive AT5G08110.tu6 2596454..2596560 score=0.923945484889032
ExonExpressionAdditive AT5G08110.tu8 2596939..2596974 score=-0.0705396357328613
ExonExpressionAdditive AT5G08110.tu9 2597160..2597196 score=0.465966146251321
ExonExpressionAdditive AT5G08120.tu2 2601037..2601182 score=0.0441288829247308
ExonExpressionAdditive AT5G08120.tu3 2601363..2601659 score=-0.0410886766783958
ExonExpressionAdditive AT5G08120.tu4 2602137..2602178 score=-0.0644518641613657
ExonExpressionAdditive AT5G08130.tu1 2606348..2606695 score=-0.218072057469775
ExonExpressionAdditive AT5G08130.tu11 2609555..2609588 score=0.699279707245376
ExonExpressionAdditive AT5G08130.tu3 2607128..2607305 score=0.209363056190685
ExonExpressionAdditive AT5G08130.tu5 2607699..2607740 score=-0.606931272827665
ExonExpressionAdditive AT5G08130.tu6 2607876..2607948 score=-0.50089075073202
ExonExpressionAdditive AT5G08130.tu7 2608086..2608160 score=-0.112625083686971
ExonExpressionAdditive AT5G08130.tu8 2608308..2608342 score=-0.765063985679862
ExonExpressionAdditive AT5G08130.tu9 2608488..2608843 score=0.635169695803314
ExonExpressionAdditive AT5G08160.tu2 2626258..2626295 score=0.119225722546602
ExonExpressionAdditive AT5G08160.tu3 2626513..2626618 score=-0.295189731644613
ExonExpressionAdditive AT5G08160.tu4 2626833..2626946 score=-0.288265122577501
ExonExpressionAdditive AT5G08160.tu5 2627117..2627153 score=-0.222368381223661
ExonExpressionAdditive AT5G08160.tu7 2627768..2627835 score=-0.590214129307116
ExonExpressionAdditive AT5G08160.tu8 2627872..2628051 score=0.602151138396771
ExonExpressionAdditive AT5G08170.tu1 2628374..2628687 score=0.00138217791603350
ExonExpressionAdditive AT5G08170.tu2 2628873..2628985 score=0.229757360459142
ExonExpressionAdditive AT5G08170.tu3 2629136..2629317 score=-0.133753301811553
ExonExpressionAdditive AT5G08170.tu4 2629456..2629527 score=0.0856248644908719
ExonExpressionAdditive AT5G08170.tu7 2629994..2630030 score=0.210484044409415
ExonExpressionAdditive AT5G08170.tu8 2630165..2630233 score=-0.545970442343803
ExonExpressionAdditive AT5G08170.tu9 2630373..2630438 score=0.628047692836758
ExonExpressionAdditive AT5G08180.tu2 2632144..2632178 score=-0.105463672459310
ExonExpressionAdditive AT5G08185.tu2 2634802..2634840 score=-1.28321494502954
ExonExpressionAdditive AT5G08185.tu4 2635355..2635389 score=0.607969017638785
ExonExpressionAdditive AT5G08190.tu1 2635992..2636061 score=1.06509277856663
ExonExpressionAdditive AT5G08190.tu3 2636428..2636465 score=-0.678641683758946
ExonExpressionAdditive AT5G08200.tu1 2638057..2638612 score=0.226794877578055
ExonExpressionAdditive AT5G08200.tu2 2639011..2639051 score=-0.405695335502289
ExonExpressionAdditive AT5G08230.tu1 2643553..2643703 score=0.372787643907623
ExonExpressionAdditive AT5G08230.tu12 2649726..2649757 score=0.67640957541713
ExonExpressionAdditive AT5G08230.tu2 2643844..2643880 score=-0.711588634837891
ExonExpressionAdditive AT5G08230.tu3 2644022..2644059 score=1.39396781665197
ExonExpressionAdditive AT5G08230.tu4 2644244..2644707 score=0.317829977882521
ExonExpressionAdditive AT5G08230.tu5 2644821..2645364 score=0.422830639179126
ExonExpressionAdditive AT5G08230.tu7 2645957..2645988 score=-0.0277925719299125
ExonExpressionAdditive AT5G08230.tu8 2646172..2646211 score=0.0470256555035498
ExonExpressionAdditive AT5G08230.tu9 2646537..2646857 score=-0.0497731979260747
ExonExpressionAdditive AT5G08260.tu1 2657175..2657434 score=0.519937503112692
ExonExpressionAdditive AT5G08260.tu2 2659462..2659498 score=0.367834553922484
ExonExpressionAdditive AT5G08260.tu3 2659643..2659800 score=0.092156428098389
ExonExpressionAdditive AT5G08260.tu4 2659959..2659995 score=-0.397328845890129
ExonExpressionAdditive AT5G08260.tu5 2660168..2660426 score=-0.410598553305528
ExonExpressionAdditive AT5G08260.tu6 2660618..2660651 score=-0.144239305606488
ExonExpressionAdditive AT5G08260.tu7 2660842..2660876 score=0.984157666343524
ExonExpressionAdditive AT5G08260.tu8 2661033..2661345 score=-0.213410610879891
ExonExpressionAdditive AT5G08270.tu1 2661665..2661701 score=0.191844526098255
ExonExpressionAdditive AT5G08270.tu3 2662379..2662559 score=0.154245502292044
ExonExpressionAdditive AT5G08280.tu1 2663627..2663796 score=-0.231842898092564
ExonExpressionAdditive AT5G08280.tu2 2663973..2664118 score=0.46468801225651
ExonExpressionAdditive AT5G08280.tu3 2664297..2664436 score=-0.0800533250896287
ExonExpressionAdditive AT5G08290.tu1 2666017..2666092 score=0.828798271501653
ExonExpressionAdditive AT5G08300.tu2 2668101..2668208 score=0.306339631679289
ExonExpressionAdditive AT5G08300.tu3 2668392..2668534 score=0.073280467871858
ExonExpressionAdditive AT5G08300.tu7 2669639..2669893 score=0.0976872081060219
ExonExpressionAdditive AT5G08320.tu1 2677075..2677107 score=-0.157262625456639
ExonExpressionAdditive AT5G08335.tu1 2682248..2682470 score=0.177521130957915
ExonExpressionAdditive AT5G08340.tu3 2684569..2684638 score=0.325356724894357
ExonExpressionAdditive AT5G08340.tu4 2684832..2684978 score=-0.167976454045193
ExonExpressionAdditive AT5G08360.tu1 2689722..2689757 score=-0.836745224896402
ExonExpressionAdditive AT5G08360.tu4 2690331..2690365 score=-0.8643186315197
ExonExpressionAdditive AT5G08370.tu1 2690997..2691169 score=0.724162611000783
ExonExpressionAdditive AT5G08370.tu10 2692719..2692755 score=-0.606132139919019
ExonExpressionAdditive AT5G08370.tu2 2691311..2691415 score=-0.0255152179474896
ExonExpressionAdditive AT5G08370.tu4 2691667..2691737 score=-0.216475497661838
ExonExpressionAdditive AT5G08370.tu8 2692384..2692420 score=-1.02882625207056
ExonExpressionAdditive AT5G08370.tu9 2692570..2692604 score=0.218490516203430
ExonExpressionAdditive AT5G08380.tu1 2694744..2694899 score=-0.192161883365112
ExonExpressionAdditive AT5G08380.tu15 2697477..2697693 score=1.13795661507729
ExonExpressionAdditive AT5G08380.tu2 2695051..2695151 score=1.18562664288784
ExonExpressionAdditive AT5G08380.tu4 2695438..2695473 score=-1.12952328163888
ExonExpressionAdditive AT5G08380.tu5 2695621..2695654 score=-1.54480684627331
ExonExpressionAdditive AT5G08380.tu8 2696135..2696172 score=-0.0567160321832442
ExonExpressionAdditive AT5G08390.tu1 2701057..2701155 score=0.177292661792349
ExonExpressionAdditive AT5G08390.tu10 2703990..2704278 score=-0.042216575075082
ExonExpressionAdditive AT5G08390.tu14 2705788..2705859 score=-0.187109265304474
ExonExpressionAdditive AT5G08390.tu16 2706190..2706261 score=-0.506552888591373
ExonExpressionAdditive AT5G08390.tu2 2701335..2701449 score=0.107865183317748
ExonExpressionAdditive AT5G08390.tu4 2702055..2702088 score=0.309697041777472
ExonExpressionAdditive AT5G08390.tu5 2702314..2702461 score=-0.700865447380257
ExonExpressionAdditive AT5G08390.tu8 2703523..2703556 score=0.826545634753724
ExonExpressionAdditive AT5G08390.tu9 2703742..2703810 score=-0.292146443097155
ExonExpressionAdditive AT5G08400.tu1 2707268..2707309 score=0.324451655551933
ExonExpressionAdditive AT5G08400.tu2 2707428..2707465 score=0.72261588313601
ExonExpressionAdditive AT5G08400.tu3 2707610..2707682 score=0.0635223296712424
ExonExpressionAdditive AT5G08415.tu1 2710854..2710997 score=-0.700376210027452
ExonExpressionAdditive AT5G08415.tu2 2711177..2711247 score=-0.505667788785807
ExonExpressionAdditive AT5G08415.tu3 2711418..2711527 score=0.084743115402164
ExonExpressionAdditive AT5G08415.tu4 2711783..2711899 score=-0.124696324979547
ExonExpressionAdditive AT5G08415.tu5 2712072..2712109 score=0.428686406728342
ExonExpressionAdditive AT5G08415.tu6 2712365..2712442 score=-0.270166951264625
ExonExpressionAdditive AT5G08420.tu10 2715773..2715810 score=0.537056458063465
ExonExpressionAdditive AT5G08420.tu11 2715967..2716068 score=-0.754316707239612
ExonExpressionAdditive AT5G08420.tu2 2713950..2714027 score=-0.852565067796793
ExonExpressionAdditive AT5G08420.tu4 2714498..2714538 score=-0.239272971465138
ExonExpressionAdditive AT5G08420.tu9 2715512..2715545 score=0.463475223016276
ExonExpressionAdditive AT5G08430.tu6 2718752..2719042 score=0.179012448948821
ExonExpressionAdditive AT5G08440.tu1 2720678..2721107 score=-0.176299079863067
ExonExpressionAdditive AT5G08440.tu12 2724378..2724605 score=0.221873987309811
ExonExpressionAdditive AT5G08440.tu13 2724754..2724826 score=0.652383556858105
ExonExpressionAdditive AT5G08440.tu15 2725176..2725249 score=-0.774996007665188
ExonExpressionAdditive AT5G08440.tu19 2726346..2726385 score=1.42836628258242
ExonExpressionAdditive AT5G08440.tu21 2727034..2727068 score=-0.42016791223087
ExonExpressionAdditive AT5G08440.tu3 2721817..2722108 score=-0.0587834023716664
ExonExpressionAdditive AT5G08440.tu4 2722281..2722317 score=-0.0324933516365814
ExonExpressionAdditive AT5G08440.tu8 2723140..2723180 score=-0.334351716931752
ExonExpressionAdditive AT5G08450.tu1 2727832..2728050 score=-0.459107358902372
ExonExpressionAdditive AT5G08450.tu14 2732773..2732850 score=0.192344869816509
ExonExpressionAdditive AT5G08450.tu2 2728194..2728377 score=-0.461081988602959
ExonExpressionAdditive AT5G08450.tu4 2728751..2728787 score=0.0885337332495722
ExonExpressionAdditive AT5G08450.tu5 2728985..2729017 score=-0.0573440552242188
ExonExpressionAdditive AT5G08450.tu9 2729882..2729989 score=0.580773477281545
ExonExpressionAdditive AT5G08460.tu1 2733213..2733470 score=0.982240477722508
ExonExpressionAdditive AT5G08460.tu2 2733697..2733809 score=0.600033393281199
ExonExpressionAdditive AT5G08460.tu3 2734350..2734542 score=0.123211503120145
ExonExpressionAdditive AT5G08460.tu4 2734779..2734985 score=-0.243808671499637
ExonExpressionAdditive AT5G08460.tu5 2735198..2735343 score=-1.36528248088023
ExonExpressionAdditive AT5G08470.tu1 2735947..2736128 score=-0.166370243884327
ExonExpressionAdditive AT5G08470.tu10 2740036..2740109 score=0.312956397783447
ExonExpressionAdditive AT5G08470.tu11 2740433..2740583 score=-0.0896553966508441
ExonExpressionAdditive AT5G08470.tu12 2741050..2741126 score=0.553383355499357
ExonExpressionAdditive AT5G08470.tu15 2741968..2742044 score=-0.446181089703815
ExonExpressionAdditive AT5G08470.tu16 2742327..2742498 score=0.294626624011677
ExonExpressionAdditive AT5G08470.tu17 2742699..2743030 score=0.23656048768
ExonExpressionAdditive AT5G08470.tu2 2736276..2736419 score=0.370976815584259
ExonExpressionAdditive AT5G08470.tu3 2736526..2736562 score=-0.519274849746916
ExonExpressionAdditive AT5G08470.tu4 2736898..2737254 score=-0.00316250779556804
ExonExpressionAdditive AT5G08470.tu5 2737622..2738318 score=0.134640682055012
ExonExpressionAdditive AT5G08470.tu6 2738644..2738711 score=0.0397613432497087
ExonExpressionAdditive AT5G08470.tu8 2739276..2739419 score=-0.772834704791567
ExonExpressionAdditive AT5G08470.tu9 2739818..2739854 score=-0.039771300062224
ExonExpressionAdditive AT5G08500.tu1 2748203..2748453 score=0.319061340358089
ExonExpressionAdditive AT5G08500.tu10 2750886..2751036 score=-0.529521887181547
ExonExpressionAdditive AT5G08500.tu12 2751481..2751722 score=0.261426569603805
ExonExpressionAdditive AT5G08500.tu2 2748688..2748761 score=0.0913892743598567
ExonExpressionAdditive AT5G08500.tu4 2749122..2749158 score=-0.907627763265096
ExonExpressionAdditive AT5G08500.tu5 2749303..2749375 score=-0.752809494249296
ExonExpressionAdditive AT5G08500.tu7 2749957..2750132 score=-0.239603857264522
ExonExpressionAdditive AT5G08500.tu8 2750347..2750417 score=0.295607289453183
ExonExpressionAdditive AT5G08500.tu9 2750527..2750668 score=0.606673032104024
ExonExpressionAdditive AT5G08530.tu1 2759318..2759495 score=-0.643918916269256
ExonExpressionAdditive AT5G08530.tu3 2761788..2761861 score=1.03604636576744
ExonExpressionAdditive AT5G08540.tu3 2764647..2764714 score=-0.490224291551166
ExonExpressionAdditive AT5G08540.tu4 2764929..2764967 score=-0.0304492650892852
ExonExpressionAdditive AT5G08540.tu6 2765283..2765532 score=0.445150476415627
ExonExpressionAdditive AT5G08550.tu1 2765758..2766049 score=0.03393567018701
ExonExpressionAdditive AT5G08550.tu2 2766729..2766878 score=0.0126906626991993
ExonExpressionAdditive AT5G08550.tu3 2767061..2767247 score=0.00137783980041092
ExonExpressionAdditive AT5G08550.tu4 2767582..2768003 score=-0.281673284654618
ExonExpressionAdditive AT5G08550.tu5 2768831..2768902 score=1.08907356090424
ExonExpressionAdditive AT5G08560.tu2 2770954..2771296 score=0.0838540967696892
ExonExpressionAdditive AT5G08560.tu4 2772507..2772541 score=-0.51687449030335
ExonExpressionAdditive AT5G08560.tu7 2774434..2774585 score=0.493744067036426
ExonExpressionAdditive AT5G08570.tu1 2777993..2778066 score=-0.570813266135916
ExonExpressionAdditive AT5G08570.tu2 2778399..2778650 score=-0.598239110809525
ExonExpressionAdditive AT5G08570.tu3 2779013..2779271 score=-0.116117489375618
ExonExpressionAdditive AT5G08580.tu1 2780566..2780647 score=0.245788760818359
ExonExpressionAdditive AT5G08580.tu3 2781002..2781038 score=0.382150528460759
ExonExpressionAdditive AT5G08580.tu5 2781411..2781521 score=-0.00884789432211141
ExonExpressionAdditive AT5G08580.tu8 2782280..2782351 score=0.50047357199422
ExonExpressionAdditive AT5G08590.tu1 2783421..2783608 score=0.850937910638664
ExonExpressionAdditive AT5G08590.tu5 2784488..2784526 score=-0.657907331886673
ExonExpressionAdditive AT5G08590.tu7 2785156..2785231 score=0.202173757348819
ExonExpressionAdditive AT5G08590.tu8 2785370..2785404 score=-0.861455712927926
ExonExpressionAdditive AT5G08600.tu1 2786358..2786502 score=-0.335677870682540
ExonExpressionAdditive AT5G08600.tu11 2789659..2789777 score=-0.196525910100311
ExonExpressionAdditive AT5G08600.tu3 2787025..2787289 score=-0.281944416841961
ExonExpressionAdditive AT5G08600.tu4 2787506..2787610 score=0.874074529296473
ExonExpressionAdditive AT5G08600.tu5 2787891..2788066 score=-0.102670939258341
ExonExpressionAdditive AT5G08600.tu6 2788208..2788423 score=0.120296369368393
ExonExpressionAdditive AT5G08600.tu9 2788932..2789226 score=-0.115205735054183
ExonExpressionAdditive AT5G08610.tu10 2794004..2794155 score=-0.424829417893645
ExonExpressionAdditive AT5G08610.tu2 2791594..2791628 score=-0.776989703033464
ExonExpressionAdditive AT5G08610.tu5 2792509..2792548 score=-0.624877227841939
ExonExpressionAdditive AT5G08620.tu1 2794466..2794741 score=0.564646219979561
ExonExpressionAdditive AT5G08620.tu2 2794886..2794918 score=-0.706272300753218
ExonExpressionAdditive AT5G08620.tu4 2795366..2795439 score=0.157889285263883
ExonExpressionAdditive AT5G08620.tu9 2796881..2796952 score=-0.65829520194419
ExonExpressionAdditive AT5G08630.tu1 2798388..2798685 score=0.0531123063165864
ExonExpressionAdditive AT5G08630.tu10 2802039..2802145 score=-0.0865841751371874
ExonExpressionAdditive AT5G08630.tu11 2802995..2803132 score=-0.669251319934662
ExonExpressionAdditive AT5G08630.tu2 2798902..2798975 score=-0.369709784736821
ExonExpressionAdditive AT5G08630.tu3 2799090..2799202 score=0.677728310619352
ExonExpressionAdditive AT5G08630.tu4 2799367..2799517 score=-0.743478967686814
ExonExpressionAdditive AT5G08630.tu5 2799697..2800052 score=0.183888834150921
ExonExpressionAdditive AT5G08630.tu6 2800263..2800549 score=0.321946627323365
ExonExpressionAdditive AT5G08630.tu8 2801005..2801343 score=-0.378276698311702
ExonExpressionAdditive AT5G08630.tu9 2801647..2801756 score=0.35249752834196
ExonExpressionAdditive AT5G08650.tu1 2806450..2806562 score=0.806666420811165
ExonExpressionAdditive AT5G08650.tu10 2809159..2809196 score=0.82438658676045
ExonExpressionAdditive AT5G08650.tu12 2809670..2809779 score=-0.813055677388714
ExonExpressionAdditive AT5G08650.tu13 2810281..2810319 score=0.249458487236962
ExonExpressionAdditive AT5G08650.tu14 2810602..2810637 score=-0.285315101316427
ExonExpressionAdditive AT5G08650.tu15 2810969..2811003 score=-0.616888316500765
ExonExpressionAdditive AT5G08650.tu20 2812535..2812571 score=0.214251363363369
ExonExpressionAdditive AT5G08650.tu21 2812717..2812864 score=-0.253071527013635
ExonExpressionAdditive AT5G08650.tu22 2813006..2813225 score=0.125474763315784
ExonExpressionAdditive AT5G08650.tu6 2808232..2808266 score=-0.114424509418541
ExonExpressionAdditive AT5G08650.tu7 2808450..2808524 score=-0.571238945910825
ExonExpressionAdditive AT5G08650.tu8 2808635..2808670 score=0.435537110919826
ExonExpressionAdditive AT5G08650.tu9 2808847..2808887 score=-0.625560918275273
ExonExpressionAdditive AT5G08660.tu1 2814535..2814781 score=0.143215175908948
ExonExpressionAdditive AT5G08660.tu10 2816999..2817037 score=0.220321242335159
ExonExpressionAdditive AT5G08660.tu2 2815000..2815260 score=-0.774730317300657
ExonExpressionAdditive AT5G08660.tu4 2815574..2815606 score=0.601087470166515
ExonExpressionAdditive AT5G08660.tu6 2816029..2816065 score=-0.501312043581041
ExonExpressionAdditive AT5G08660.tu8 2816564..2816595 score=0.148559724389328
ExonExpressionAdditive AT5G08660.tu9 2816777..2816849 score=-0.420174460229152
ExonExpressionAdditive AT5G08670.tu2 2818971..2819008 score=0.329356220860026
ExonExpressionAdditive AT5G08680.tu3 2822856..2822924 score=-0.610964490511054
ExonExpressionAdditive AT5G08680.tu8 2823995..2824065 score=0.430237362446723
ExonExpressionAdditive AT5G08690.tu1 2825913..2826090 score=0.708191692068031
ExonExpressionAdditive AT5G08690.tu8 2827895..2827969 score=-0.397617533639983
ExonExpressionAdditive AT5G08710.tu1 2834752..2834964 score=-0.618584227426397
ExonExpressionAdditive AT5G08710.tu10 2836562..2836596 score=-0.341243149290859
ExonExpressionAdditive AT5G08710.tu3 2835250..2835323 score=-0.747071472875972
ExonExpressionAdditive AT5G08710.tu4 2835435..2835469 score=-1.11705472604593
ExonExpressionAdditive AT5G08710.tu9 2836340..2836415 score=-0.319488181082837
ExonExpressionAdditive AT5G08720.tu1 2841487..2841783 score=-0.219150944132131
ExonExpressionAdditive AT5G08720.tu10 2844944..2845344 score=-0.189508266256264
ExonExpressionAdditive AT5G08720.tu2 2841889..2841925 score=0.122835713248157
ExonExpressionAdditive AT5G08720.tu3 2842066..2842438 score=0.326813674387789
ExonExpressionAdditive AT5G08720.tu4 2842582..2842756 score=0.124133827059339
ExonExpressionAdditive AT5G08720.tu5 2843071..2843108 score=0.392882937250888
ExonExpressionAdditive AT5G08720.tu6 2843287..2843357 score=0.581416387363997
ExonExpressionAdditive AT5G08720.tu7 2843496..2843818 score=-0.230030320096744
ExonExpressionAdditive AT5G08720.tu9 2844626..2844663 score=-0.687906692358352
ExonExpressionAdditive AT5G08740.tu10 2851311..2851411 score=0.994995849210029
ExonExpressionAdditive AT5G08740.tu2 2849098..2849132 score=-0.231499622132478
ExonExpressionAdditive AT5G08740.tu3 2849237..2849426 score=-0.294591237866905
ExonExpressionAdditive AT5G08740.tu4 2849680..2849826 score=-0.00932498940317324
ExonExpressionAdditive AT5G08740.tu5 2850054..2850088 score=0.569739467482736
ExonExpressionAdditive AT5G08740.tu6 2850269..2850410 score=-0.195210161619761
ExonExpressionAdditive AT5G08740.tu8 2850707..2850742 score=-0.0461457808690487
ExonExpressionAdditive AT5G08740.tu9 2850889..2851031 score=0.445417438383481
ExonExpressionAdditive AT5G08750.tu5 2852871..2852908 score=-0.711672664257323
ExonExpressionAdditive AT5G08750.tu9 2854220..2854478 score=0.0118584831856652
ExonExpressionAdditive AT5G08760.tu1 2854948..2855019 score=-0.856768316762951
ExonExpressionAdditive AT5G08780.tu2 2857183..2857301 score=0.335528415075404
ExonExpressionAdditive AT5G08780.tu4 2858307..2858341 score=0.300972374071641
ExonExpressionAdditive AT5G08790.tu2 2859618..2859768 score=-0.59641814431533
ExonExpressionAdditive AT5G09210.tu3 2863373..2863480 score=0.48865659123744
ExonExpressionAdditive AT5G09210.tu4 2863694..2863875 score=-0.706574155655489
ExonExpressionAdditive AT5G09210.tu5 2864134..2864425 score=0.0709795007584355
ExonExpressionAdditive AT5G09220.tu1 2866269..2866334 score=-0.601071736006307
ExonExpressionAdditive AT5G09220.tu2 2866888..2866957 score=1.14022809999803
ExonExpressionAdditive AT5G09220.tu3 2867123..2867307 score=0.0697649369147932
ExonExpressionAdditive AT5G09220.tu5 2867639..2867751 score=-0.0235367441144787
ExonExpressionAdditive AT5G09225.tu4 2871125..2871160 score=-0.115816919423731
ExonExpressionAdditive AT5G09230.tu10 2872133..2872164 score=-0.33535152476387
ExonExpressionAdditive AT5G09230.tu13 2872481..2872590 score=-0.230845834824944
ExonExpressionAdditive AT5G09230.tu14 2872732..2872767 score=0.333749650239028
ExonExpressionAdditive AT5G09230.tu15 2872912..2873024 score=0.300472642315279
ExonExpressionAdditive AT5G09230.tu16 2873203..2873237 score=-0.62610094993194
ExonExpressionAdditive AT5G09230.tu18 2873343..2873410 score=-0.237042508314208
ExonExpressionAdditive AT5G09230.tu19 2873586..2873618 score=0.215874382537541
ExonExpressionAdditive AT5G09230.tu9 2871827..2872032 score=0.358530739191142
ExonExpressionAdditive AT5G09240.tu6 2874474..2874512 score=-0.339840426303191
ExonExpressionAdditive AT5G09250.tu4 2876241..2876277 score=-0.0784011547003235
ExonExpressionAdditive AT5G09260.tu3 2877592..2877697 score=-0.105297660760196
ExonExpressionAdditive AT5G09260.tu4 2877874..2877909 score=0.283604777170353
ExonExpressionAdditive AT5G09270.tu1 2878884..2878925 score=0.60437607897298
ExonExpressionAdditive AT5G09290.tu1 2882434..2882470 score=0.842208424624348
ExonExpressionAdditive AT5G09290.tu2 2882576..2882612 score=0.807309578440567
ExonExpressionAdditive AT5G09290.tu3 2882759..2882795 score=0.395990387798112
ExonExpressionAdditive AT5G09290.tu4 2882951..2883092 score=0.166769080827083
ExonExpressionAdditive AT5G09290.tu5 2883198..2883345 score=0.51456098459032
ExonExpressionAdditive AT5G09290.tu6 2883489..2883521 score=-0.509297009148998
ExonExpressionAdditive AT5G09290.tu7 2883664..2883774 score=-0.403100287911221
ExonExpressionAdditive AT5G09290.tu8 2883914..2884139 score=-0.650500740755046
ExonExpressionAdditive AT5G09300.tu1 2884282..2884426 score=0.130269910772801
ExonExpressionAdditive AT5G09300.tu10 2886574..2886827 score=-0.0193985161427472
ExonExpressionAdditive AT5G09300.tu2 2884569..2884714 score=0.382258154356305
ExonExpressionAdditive AT5G09300.tu3 2884833..2884900 score=-0.166197693867699
ExonExpressionAdditive AT5G09300.tu4 2885060..2885131 score=0.375180157230086
ExonExpressionAdditive AT5G09300.tu6 2885534..2885641 score=-0.701068772563698
ExonExpressionAdditive AT5G09300.tu7 2885884..2885997 score=-0.939923499415731
ExonExpressionAdditive AT5G09300.tu8 2886141..2886248 score=0.628090013223294
ExonExpressionAdditive AT5G09320.tu2 2889518..2889891 score=0.392322638792579
ExonExpressionAdditive AT5G09320.tu5 2891305..2891343 score=0.502116981821442
ExonExpressionAdditive AT5G09320.tu6 2891516..2891588 score=0.57204670341898
ExonExpressionAdditive AT5G09320.tu7 2891961..2891992 score=-0.787020311646718
ExonExpressionAdditive AT5G09330.tu1 2892475..2893206 score=0.98615535765934
ExonExpressionAdditive AT5G09330.tu3 2894225..2894443 score=0.0896219353270403
ExonExpressionAdditive AT5G09330.tu4 2894590..2894704 score=-0.643682534804598
ExonExpressionAdditive AT5G09330.tu5 2894843..2894990 score=0.138556320073982
ExonExpressionAdditive AT5G09350.tu1 2899194..2899409 score=0.181442973455228
ExonExpressionAdditive AT5G09350.tu12 2902443..2902811 score=0.322491757468152
ExonExpressionAdditive AT5G09350.tu13 2903009..2903081 score=0.619534685483468
ExonExpressionAdditive AT5G09350.tu15 2903494..2903643 score=0.745075513454872
ExonExpressionAdditive AT5G09350.tu8 2901153..2901187 score=0.161459931731039
ExonExpressionAdditive AT5G09360.tu1 2906450..2906486 score=-1.08382029960760
ExonExpressionAdditive AT5G09360.tu3 2907769..2907841 score=-0.785392673427454
ExonExpressionAdditive AT5G09360.tu4 2907987..2908177 score=-0.00623283743903555
ExonExpressionAdditive AT5G09360.tu5 2908325..2908433 score=0.614695295732414
ExonExpressionAdditive AT5G09360.tu6 2908539..2908644 score=-0.483023736879691
ExonExpressionAdditive AT5G09370.tu1 2909492..2909530 score=1.46263567819366
ExonExpressionAdditive AT5G09380.tu1 2911361..2911437 score=-0.350674627347765
ExonExpressionAdditive AT5G09380.tu3 2911983..2912020 score=-0.18113802846952
ExonExpressionAdditive AT5G09380.tu8 2912835..2912870 score=-0.435371598286691
ExonExpressionAdditive AT5G09390.tu1 2913539..2913607 score=0.696122978361516
ExonExpressionAdditive AT5G09390.tu10 2915734..2915818 score=0.300012154329012
ExonExpressionAdditive AT5G09390.tu2 2914060..2914096 score=0.478698947967601
ExonExpressionAdditive AT5G09390.tu3 2914309..2914384 score=-0.365566034777418
ExonExpressionAdditive AT5G09390.tu4 2914500..2914650 score=-0.529389364003434
ExonExpressionAdditive AT5G09390.tu5 2914828..2914896 score=-0.626515035988771
ExonExpressionAdditive AT5G09390.tu7 2915229..2915334 score=0.255870758001358
ExonExpressionAdditive AT5G09400.tu1 2916215..2916612 score=0.0341505448906795
ExonExpressionAdditive AT5G09400.tu2 2917261..2917370 score=0.273688829357886
ExonExpressionAdditive AT5G09400.tu3 2917557..2917767 score=0.284404436339433
ExonExpressionAdditive AT5G09400.tu5 2918090..2918270 score=-1.03491387596234
ExonExpressionAdditive AT5G09400.tu7 2918690..2918727 score=-0.223546692741354
ExonExpressionAdditive AT5G09400.tu8 2918936..2919151 score=0.00725334621645601
ExonExpressionAdditive AT5G09400.tu9 2919290..2919723 score=0.11013210997243
ExonExpressionAdditive AT5G09410.tu1 2921307..2921452 score=0.428836619967392
ExonExpressionAdditive AT5G09410.tu10 2926080..2926542 score=0.232316885596867
ExonExpressionAdditive AT5G09410.tu11 2926791..2927068 score=-0.546704792808236
ExonExpressionAdditive AT5G09410.tu12 2927178..2927286 score=0.124534481693463
ExonExpressionAdditive AT5G09410.tu4 2922634..2922669 score=-0.276226081375688
ExonExpressionAdditive AT5G09410.tu6 2923210..2923285 score=0.680607292675775
ExonExpressionAdditive AT5G09410.tu7 2923719..2923947 score=-0.522689067072878
ExonExpressionAdditive AT5G09410.tu8 2924495..2924841 score=-0.304045381403557
ExonExpressionAdditive AT5G09410.tu9 2925256..2925871 score=0.449857550380268
ExonExpressionAdditive AT5G09420.tu1 2928310..2928422 score=-0.408821432471215
ExonExpressionAdditive AT5G09420.tu10 2930952..2931029 score=-0.441583529447716
ExonExpressionAdditive AT5G09420.tu11 2931140..2931176 score=-0.00578187025201928
ExonExpressionAdditive AT5G09420.tu12 2931469..2931500 score=0.154341607787062
ExonExpressionAdditive AT5G09420.tu13 2931680..2931881 score=-0.306765282630037
ExonExpressionAdditive AT5G09420.tu2 2928758..2928865 score=0.68603474113941
ExonExpressionAdditive AT5G09420.tu3 2929019..2929092 score=1.39912953625127
ExonExpressionAdditive AT5G09420.tu4 2929239..2929316 score=-0.799461933479036
ExonExpressionAdditive AT5G09420.tu5 2929461..2929599 score=-0.0185445921402072
ExonExpressionAdditive AT5G09420.tu6 2929713..2929787 score=-0.273339849744579
ExonExpressionAdditive AT5G09420.tu7 2930096..2930167 score=-0.270031135335842
ExonExpressionAdditive AT5G09420.tu8 2930399..2930478 score=0.7582005987166
ExonExpressionAdditive AT5G09420.tu9 2930662..2930778 score=-0.423316992895458
ExonExpressionAdditive AT5G09430.tu4 2933243..2933319 score=0.60057302504412
ExonExpressionAdditive AT5G09450.tu1 2941811..2941843 score=1.23573044852453
ExonExpressionAdditive AT5G09450.tu2 2941980..2942193 score=-0.603888633539591
ExonExpressionAdditive AT5G09510.tu2 2955631..2955771 score=-0.309044959281322
ExonExpressionAdditive AT5G09510.tu6 2956588..2956657 score=0.221051725758634
ExonExpressionAdditive AT5G09550.tu1 2963811..2963883 score=0.5698679406463
ExonExpressionAdditive AT5G09550.tu10 2965956..2966105 score=0.099026852389388
ExonExpressionAdditive AT5G09550.tu11 2966246..2966286 score=1.07968914504836
ExonExpressionAdditive AT5G09550.tu12 2966434..2966536 score=0.229242978473672
ExonExpressionAdditive AT5G09550.tu2 2964332..2964366 score=-0.366836523456992
ExonExpressionAdditive AT5G09550.tu3 2964555..2964631 score=-1.04978222559921
ExonExpressionAdditive AT5G09550.tu4 2964746..2964886 score=0.0275524166119291
ExonExpressionAdditive AT5G09550.tu5 2965025..2965062 score=0.486952394308146
ExonExpressionAdditive AT5G09550.tu6 2965216..2965253 score=-0.15884489342171
ExonExpressionAdditive AT5G09550.tu9 2965748..2965782 score=-0.215132260606622
ExonExpressionAdditive AT5G09560.tu3 2968537..2968725 score=0.766655433752158
ExonExpressionAdditive AT5G09560.tu4 2968865..2969159 score=-0.41276353940892
ExonExpressionAdditive AT5G09570.tu4 2971403..2971483 score=-0.211766960239248
ExonExpressionAdditive AT5G09580.tu3 2973274..2973342 score=-1.22373139940529
ExonExpressionAdditive AT5G09580.tu4 2973490..2973625 score=0.68589900554317
ExonExpressionAdditive AT5G09580.tu5 2973800..2973882 score=-0.311814452491609
ExonExpressionAdditive AT5G09580.tu7 2974173..2974213 score=-0.347618805291570
ExonExpressionAdditive AT5G09580.tu8 2974364..2974396 score=-0.972530042635857
ExonExpressionAdditive AT5G09590.tu1 2975542..2975753 score=0.235168022583720
ExonExpressionAdditive AT5G09590.tu2 2975977..2976017 score=-0.864924243360512
ExonExpressionAdditive AT5G09630.tu2 2987529..2987566 score=-0.561423667135558
ExonExpressionAdditive AT5G09640.tu1 2988321..2988388 score=0.852974120245834
ExonExpressionAdditive AT5G09640.tu11 2990343..2990378 score=-0.373254776775631
ExonExpressionAdditive AT5G09640.tu12 2990569..2990605 score=-0.77288947824607
ExonExpressionAdditive AT5G09640.tu14 2990915..2991093 score=0.405481429452033
ExonExpressionAdditive AT5G09640.tu2 2988596..2988701 score=-0.272660801636741
ExonExpressionAdditive AT5G09640.tu3 2988922..2988956 score=0.174818046783946
ExonExpressionAdditive AT5G09640.tu4 2989066..2989131 score=0.222564971147680
ExonExpressionAdditive AT5G09640.tu8 2989796..2989831 score=0.464261175003766
ExonExpressionAdditive AT5G09640.tu9 2989976..2990085 score=-0.143640790447169
ExonExpressionAdditive AT5G09650.tu2 2991528..2991599 score=-0.523532908494003
ExonExpressionAdditive AT5G09650.tu3 2991706..2991849 score=-0.73819090478787
ExonExpressionAdditive AT5G09650.tu5 2992258..2992368 score=-0.195431805729529
ExonExpressionAdditive AT5G09660.tu1 2993494..2993664 score=-0.890678243063842
ExonExpressionAdditive AT5G09660.tu10 2995507..2995650 score=0.788067709061249
ExonExpressionAdditive AT5G09660.tu2 2993827..2993867 score=-0.431590474347978
ExonExpressionAdditive AT5G09660.tu4 2993980..2994015 score=-1.85542320116365
ExonExpressionAdditive AT5G09660.tu5 2994225..2994261 score=0.304624921740409
ExonExpressionAdditive AT5G09660.tu7 2994550..2994833 score=-0.288246535849191
ExonExpressionAdditive AT5G09660.tu8 2995008..2995152 score=0.930653146465486
ExonExpressionAdditive AT5G09680.tu6 3000496..3000528 score=0.524632585314536
ExonExpressionAdditive AT5G09690.tu3 3000892..3000998 score=0.0778471291411834
ExonExpressionAdditive AT5G09690.tu4 3001186..3001222 score=0.165409443285321
ExonExpressionAdditive AT5G09690.tu9 3001860..3001893 score=-1.01775212846333
ExonExpressionAdditive AT5G09710.tu1 3007913..3007982 score=0.217314402049520
ExonExpressionAdditive AT5G09710.tu5 3008880..3008918 score=-0.125096263429129
ExonExpressionAdditive AT5G09720.tu5 3013161..3013200 score=-0.635560719307268
ExonExpressionAdditive AT5G09730.tu1 3015321..3015863 score=-0.250557930743872
ExonExpressionAdditive AT5G09730.tu2 3016155..3016381 score=-0.18699913482182
ExonExpressionAdditive AT5G09730.tu3 3016519..3016807 score=0.180927832478917
ExonExpressionAdditive AT5G09730.tu4 3017064..3017133 score=0.380670633952189
ExonExpressionAdditive AT5G09730.tu5 3017353..3017572 score=-0.140485512504303
ExonExpressionAdditive AT5G09730.tu6 3017823..3018217 score=0.102306717127798
ExonExpressionAdditive AT5G09740.tu10 3023974..3024046 score=-1.05744742631805
ExonExpressionAdditive AT5G09740.tu3 3022708..3022749 score=-0.0220476301633725
ExonExpressionAdditive AT5G09740.tu4 3022862..3022964 score=0.97219103399869
ExonExpressionAdditive AT5G09740.tu6 3023196..3023231 score=-0.844719458318264
ExonExpressionAdditive AT5G09790.tu3 3039475..3039621 score=-0.540010342517955
ExonExpressionAdditive AT5G09790.tu5 3039944..3040135 score=-0.121925577879875
ExonExpressionAdditive AT5G09790.tu7 3040639..3040930 score=-0.455234769517111
ExonExpressionAdditive AT5G09810.tu1 3052124..3052239 score=1.04089102604762
ExonExpressionAdditive AT5G09810.tu3 3052991..3053331 score=-0.528793591181961
ExonExpressionAdditive AT5G09810.tu5 3054183..3054583 score=0.770932202062208
ExonExpressionAdditive AT5G09820.tu2 3055906..3055978 score=0.556732523769998
ExonExpressionAdditive AT5G09820.tu6 3056552..3056622 score=-0.0644838955782006
ExonExpressionAdditive AT5G09850.tu1 3063378..3063585 score=-0.386473707399656
ExonExpressionAdditive AT5G09850.tu2 3063698..3063734 score=0.0334747245042771
ExonExpressionAdditive AT5G09850.tu3 3063909..3063986 score=0.306827107291235
ExonExpressionAdditive AT5G09850.tu7 3064488..3064525 score=0.137698271737216
ExonExpressionAdditive AT5G09850.tu8 3064667..3064703 score=-1.74007439183817
ExonExpressionAdditive AT5G09860.tu1 3066723..3066760 score=-1.24327994858254
ExonExpressionAdditive AT5G09860.tu11 3068709..3068775 score=0.0784272949383004
ExonExpressionAdditive AT5G09860.tu12 3068893..3068929 score=0.746166223818504
ExonExpressionAdditive AT5G09860.tu14 3069222..3069296 score=-1.33271961622271
ExonExpressionAdditive AT5G09860.tu15 3069439..3069476 score=0.0819077868015547
ExonExpressionAdditive AT5G09860.tu2 3066906..3066977 score=0.686388529102028
ExonExpressionAdditive AT5G09860.tu5 3067514..3067589 score=0.388625918441586
ExonExpressionAdditive AT5G09860.tu6 3067731..3067766 score=1.06159316454477
ExonExpressionAdditive AT5G09870.tu1 3073358..3073391 score=1.66035290636888
ExonExpressionAdditive AT5G09870.tu10 3076290..3076475 score=0.381437538978135
ExonExpressionAdditive AT5G09870.tu11 3076641..3076717 score=-0.268897892675881
ExonExpressionAdditive AT5G09870.tu12 3077022..3077169 score=-1.51200541654781
ExonExpressionAdditive AT5G09870.tu2 3073809..3073918 score=-0.0430134931536629
ExonExpressionAdditive AT5G09870.tu3 3074098..3074172 score=-2.72416368628479
ExonExpressionAdditive AT5G09870.tu5 3074541..3074682 score=0.969187301585294
ExonExpressionAdditive AT5G09870.tu6 3074862..3075366 score=-0.301330903325024
ExonExpressionAdditive AT5G09870.tu8 3075744..3075778 score=-0.65067064681789
ExonExpressionAdditive AT5G09870.tu9 3076029..3076142 score=0.100246127075190
ExonExpressionAdditive AT5G09880.tu1 3081553..3081626 score=-0.614689941811854
ExonExpressionAdditive AT5G09880.tu2 3081766..3081838 score=-0.234019933991208
ExonExpressionAdditive AT5G09880.tu3 3081988..3082020 score=0.250692875366372
ExonExpressionAdditive AT5G09880.tu4 3082206..3082313 score=0.0245152762347732
ExonExpressionAdditive AT5G09880.tu7 3082772..3082810 score=-0.581850235221479
ExonExpressionAdditive AT5G09880.tu8 3082948..3082985 score=0.696278144435051
ExonExpressionAdditive AT5G09880.tu9 3083133..3083316 score=-0.129983462469969
ExonExpressionAdditive AT5G09890.tu1 3085594..3085809 score=0.723597905484963
ExonExpressionAdditive AT5G09890.tu10 3087761..3087935 score=0.224701686468073
ExonExpressionAdditive AT5G09890.tu11 3088193..3088230 score=0.119065199714522
ExonExpressionAdditive AT5G09890.tu12 3088413..3088523 score=-0.461104296453535
ExonExpressionAdditive AT5G09890.tu13 3088770..3088988 score=-0.409409462882807
ExonExpressionAdditive AT5G09890.tu6 3086704..3086740 score=0.073183730232238
ExonExpressionAdditive AT5G09890.tu7 3086891..3086927 score=0.436191767590734
ExonExpressionAdditive AT5G09890.tu9 3087404..3087578 score=-0.191911009406006
ExonExpressionAdditive AT5G09900.tu10 3092240..3092311 score=0.665256690609955
ExonExpressionAdditive AT5G09900.tu13 3092457..3092525 score=-0.232140379209351
ExonExpressionAdditive AT5G09900.tu3 3089917..3090019 score=0.132911056609140
ExonExpressionAdditive AT5G09900.tu4 3090202..3090239 score=-0.935594305631601
ExonExpressionAdditive AT5G09900.tu6 3090874..3090950 score=-0.592604137526186
ExonExpressionAdditive AT5G09910.tu2 3093612..3093679 score=0.546043891202911
ExonExpressionAdditive AT5G09910.tu3 3093827..3093899 score=-0.405006777773323
ExonExpressionAdditive AT5G09910.tu6 3094544..3094620 score=0.585553046365443
ExonExpressionAdditive AT5G09910.tu7 3094774..3094883 score=-0.964541659980545
ExonExpressionAdditive AT5G09920.tu1 3096200..3096255 score=-0.485602717445575
ExonExpressionAdditive AT5G09920.tu2 3096510..3096583 score=0.70509688661878
ExonExpressionAdditive AT5G09930.tu1 3097650..3097798 score=-0.108067789738155
ExonExpressionAdditive AT5G09930.tu2 3098014..3098050 score=0.280000641412191
ExonExpressionAdditive AT5G09930.tu4 3098407..3098479 score=0.154248199517769
ExonExpressionAdditive AT5G09930.tu5 3098588..3098732 score=0.743567776567928
ExonExpressionAdditive AT5G09930.tu6 3098872..3098903 score=-0.121199000753969
ExonExpressionAdditive AT5G09930.tu7 3099044..3099266 score=0.308220311442763
ExonExpressionAdditive AT5G09960.tu3 3107725..3107756 score=0.303941256877639
ExonExpressionAdditive AT5G09995.tu6 3125453..3125490 score=-0.109296890467389
ExonExpressionAdditive AT5G09995.tu7 3125635..3125674 score=-1.19857711404138
ExonExpressionAdditive AT5G10010.tu12 3131119..3131226 score=2.12582522414155
ExonExpressionAdditive AT5G10010.tu13 3131425..3131681 score=0.432151985357419
ExonExpressionAdditive AT5G10010.tu6 3129701..3129773 score=-0.394146944382886
ExonExpressionAdditive AT5G10020.tu2 3133436..3134273 score=0.0831197753761242
ExonExpressionAdditive AT5G10020.tu3 3134309..3134386 score=0.526546247921128
ExonExpressionAdditive AT5G10020.tu5 3136378..3137099 score=0.231098466655874
ExonExpressionAdditive AT5G10030.tu3 3138224..3138401 score=-0.300382353723995
ExonExpressionAdditive AT5G10030.tu7 3139008..3139040 score=0.129685873795096
ExonExpressionAdditive AT5G10030.tu8 3139150..3139266 score=-0.210940012538866
ExonExpressionAdditive AT5G10030.tu9 3140068..3140180 score=-0.392318572159306
ExonExpressionAdditive AT5G10050.tu2 3144889..3144923 score=0.319647996663248
ExonExpressionAdditive AT5G10060.tu3 3146784..3146853 score=-0.614067015279242
ExonExpressionAdditive AT5G10060.tu4 3146995..3147105 score=0.453258466819480
ExonExpressionAdditive AT5G10060.tu5 3147246..3147320 score=-0.0992432252057653
ExonExpressionAdditive AT5G10060.tu6 3147717..3147753 score=-0.643588937544855
ExonExpressionAdditive AT5G10070.tu12 3150269..3150413 score=-0.0330669699688619
ExonExpressionAdditive AT5G10070.tu2 3148634..3148779 score=0.0571374454183366
ExonExpressionAdditive AT5G10070.tu4 3148936..3149006 score=-0.487488390312769
ExonExpressionAdditive AT5G10070.tu6 3149323..3149355 score=-0.201590070637190
ExonExpressionAdditive AT5G10070.tu7 3149492..3149564 score=-0.0386095302611807
ExonExpressionAdditive AT5G10080.tu1 3150849..3151103 score=-0.000446138136890192
ExonExpressionAdditive AT5G10080.tu2 3151421..3151498 score=-0.480536926778537
ExonExpressionAdditive AT5G10080.tu3 3151669..3151888 score=-0.361799157252715
ExonExpressionAdditive AT5G10080.tu4 3151995..3152187 score=0.504936848540915
ExonExpressionAdditive AT5G10080.tu5 3152328..3152475 score=-0.311037301818885
ExonExpressionAdditive AT5G10080.tu6 3152656..3152696 score=0.723848429073869
ExonExpressionAdditive AT5G10080.tu9 3153201..3153237 score=0.413018963356197
ExonExpressionAdditive AT5G10090.tu1 3153728..3153842 score=0.166719985653560
ExonExpressionAdditive AT5G10090.tu2 3153980..3154236 score=-0.0216041214214578
ExonExpressionAdditive AT5G10090.tu3 3154489..3154673 score=0.18315853980246
ExonExpressionAdditive AT5G10100.tu1 3158001..3158182 score=0.0915250760802724
ExonExpressionAdditive AT5G10100.tu10 3159994..3160066 score=1.08657817016902
ExonExpressionAdditive AT5G10100.tu11 3160234..3160375 score=-0.767434681213415
ExonExpressionAdditive AT5G10100.tu4 3158728..3158796 score=-0.646609399297471
ExonExpressionAdditive AT5G10100.tu7 3159297..3159340 score=1.24407310478837
ExonExpressionAdditive AT5G10100.tu9 3159808..3159854 score=0.589282635516814
ExonExpressionAdditive AT5G10110.tu1 3166578..3166727 score=-0.615978324122747
ExonExpressionAdditive AT5G10110.tu2 3166873..3167013 score=0.0458041698031357
ExonExpressionAdditive AT5G10110.tu5 3168165..3168278 score=-1.17704498485513
ExonExpressionAdditive AT5G10140.tu4 3175189..3175226 score=-2.95131000538013
ExonExpressionAdditive AT5G10150.tu1 3182073..3182216 score=0.530972798022203
ExonExpressionAdditive AT5G10150.tu3 3183230..3183265 score=1.28007991755439
ExonExpressionAdditive AT5G10150.tu4 3183382..3183420 score=0.398275366980897
ExonExpressionAdditive AT5G10150.tu5 3183663..3183852 score=-0.328497333527437
ExonExpressionAdditive AT5G10170.tu1 3187372..3187640 score=0.00312798686351946
ExonExpressionAdditive AT5G10170.tu10 3189986..3190237 score=0.201519364287211
ExonExpressionAdditive AT5G10170.tu4 3188271..3188305 score=0.219904188109025
ExonExpressionAdditive AT5G10170.tu5 3188449..3188523 score=-0.710758340949458
ExonExpressionAdditive AT5G10170.tu6 3188676..3188810 score=0.120004677870699
ExonExpressionAdditive AT5G10170.tu7 3189144..3189217 score=0.0593223373776331
ExonExpressionAdditive AT5G10170.tu8 3189461..3189565 score=-0.243363361659321
ExonExpressionAdditive AT5G10170.tu9 3189765..3189802 score=0.14341327888364
ExonExpressionAdditive AT5G10180.tu1 3193264..3193593 score=0.0814126627016626
ExonExpressionAdditive AT5G10180.tu10 3196705..3197010 score=-0.00149509196834857
ExonExpressionAdditive AT5G10180.tu3 3193893..3194248 score=-0.391530512596277
ExonExpressionAdditive AT5G10180.tu4 3194682..3194825 score=0.598010973898142
ExonExpressionAdditive AT5G10180.tu5 3194945..3195023 score=0.395823469897420
ExonExpressionAdditive AT5G10180.tu6 3195375..3195551 score=-0.352085898438431
ExonExpressionAdditive AT5G10180.tu7 3195800..3195945 score=0.566454211570439
ExonExpressionAdditive AT5G10190.tu1 3199186..3199396 score=-0.85982263410208
ExonExpressionAdditive AT5G10200.tu1 3201556..3201670 score=-0.992151933573754
ExonExpressionAdditive AT5G10220.tu4 3208713..3208787 score=0.469432743106166
ExonExpressionAdditive AT5G10230.tu2 3210498..3210531 score=0.114751546375555
ExonExpressionAdditive AT5G10230.tu4 3211348..3211387 score=-0.97727953271135
ExonExpressionAdditive AT5G10240.tu10 3214877..3214908 score=0.316558103500199
ExonExpressionAdditive AT5G10240.tu11 3215164..3215199 score=0.545259340598093
ExonExpressionAdditive AT5G10240.tu15 3215661..3215735 score=-0.0792384386909618
ExonExpressionAdditive AT5G10240.tu16 3216013..3216051 score=0.575665775727032
ExonExpressionAdditive AT5G10240.tu2 3212745..3213133 score=0.441274228112322
ExonExpressionAdditive AT5G10240.tu6 3213937..3213970 score=0.226448053725043
ExonExpressionAdditive AT5G10240.tu7 3214152..3214193 score=-1.23573615125723
ExonExpressionAdditive AT5G10240.tu9 3214625..3214737 score=0.398642825491463
ExonExpressionAdditive AT5G10250.tu1 3217064..3217313 score=1.52911767183837
ExonExpressionAdditive AT5G10250.tu2 3217529..3217568 score=0.356303335268644
ExonExpressionAdditive AT5G10250.tu3 3217715..3217863 score=-0.922457191738507
ExonExpressionAdditive AT5G10250.tu5 3219094..3219130 score=1.45743852975155
ExonExpressionAdditive AT5G10260.tu4 3220778..3220853 score=-0.333860445609013
ExonExpressionAdditive AT5G10270.tu10 3224087..3224160 score=-0.936449079643164
ExonExpressionAdditive AT5G10270.tu12 3224596..3224737 score=0.342486000768493
ExonExpressionAdditive AT5G10270.tu4 3222715..3222752 score=-0.24639208616469
ExonExpressionAdditive AT5G10270.tu5 3223172..3223244 score=0.177509478607469
ExonExpressionAdditive AT5G10270.tu8 3223756..3223828 score=-1.12000687742744
ExonExpressionAdditive AT5G10280.tu1 3232813..3232849 score=-0.759353530620044
ExonExpressionAdditive AT5G10280.tu2 3233027..3233068 score=0.580565162876173
ExonExpressionAdditive AT5G10290.tu1 3235330..3235721 score=-0.172982821359556
ExonExpressionAdditive AT5G10290.tu10 3238106..3238142 score=1.15115532672699
ExonExpressionAdditive AT5G10290.tu11 3238614..3238688 score=0.665400766166206
ExonExpressionAdditive AT5G10290.tu3 3236729..3236804 score=-0.430117601961931
ExonExpressionAdditive AT5G10290.tu4 3236951..3236987 score=-0.125987522153631
ExonExpressionAdditive AT5G10290.tu7 3237459..3237530 score=0.374488346026258
ExonExpressionAdditive AT5G10290.tu8 3237680..3237716 score=-0.0904702739518452
ExonExpressionAdditive AT5G10290.tu9 3237896..3237932 score=0.536200841593394
ExonExpressionAdditive AT5G10300.tu2 3240181..3240253 score=1.70332440467684
ExonExpressionAdditive AT5G10320.tu12 3245688..3245766 score=1.17464035975252
ExonExpressionAdditive AT5G10320.tu13 3245917..3245991 score=-0.17396199849512
ExonExpressionAdditive AT5G10320.tu15 3246192..3246224 score=0.636163086104755
ExonExpressionAdditive AT5G10320.tu16 3246337..3246372 score=0.199187974814756
ExonExpressionAdditive AT5G10320.tu17 3246476..3246658 score=0.386629903655731
ExonExpressionAdditive AT5G10320.tu2 3244076..3244256 score=0.141392516692600
ExonExpressionAdditive AT5G10320.tu4 3244534..3244570 score=-1.76190836474922
ExonExpressionAdditive AT5G10320.tu7 3244785..3244822 score=-0.647107622470769
ExonExpressionAdditive AT5G10350.tu4 3255845..3255917 score=-0.329638426775099
ExonExpressionAdditive AT5G10350.tu5 3256027..3256202 score=0.229282924517059
ExonExpressionAdditive AT5G10350.tu8 3257659..3257695 score=0.43185409370855
ExonExpressionAdditive AT5G10360.tu3 3259477..3259514 score=-1.00857335804552
ExonExpressionAdditive AT5G10360.tu6 3260160..3260201 score=0.60913491284463
ExonExpressionAdditive AT5G10370.tu2 3262880..3263517 score=0.075043919997066
ExonExpressionAdditive AT5G10370.tu3 3263976..3264771 score=-0.723159641994366
ExonExpressionAdditive AT5G10370.tu4 3266086..3267214 score=0.167063951920720
ExonExpressionAdditive AT5G10420.tu2 3273778..3273852 score=0.431374071949448
ExonExpressionAdditive AT5G10420.tu4 3274182..3274391 score=0.388543393065266
ExonExpressionAdditive AT5G10420.tu7 3275141..3275356 score=0.170180817695767
ExonExpressionAdditive AT5G10420.tu8 3275849..3276060 score=-0.691877378448644
ExonExpressionAdditive AT5G10420.tu9 3276231..3276374 score=0.430244675696237
ExonExpressionAdditive AT5G10440.tu1 3280610..3280682 score=-0.239349827762638
ExonExpressionAdditive AT5G10440.tu3 3281472..3281552 score=0.327851998842049
ExonExpressionAdditive AT5G10440.tu4 3281745..3281781 score=-0.35457900314105
ExonExpressionAdditive AT5G10450.tu5 3285391..3285496 score=-0.327534574336413
ExonExpressionAdditive AT5G10450.tu6 3285846..3286145 score=-0.595747613562335
ExonExpressionAdditive AT5G10460.tu1 3287770..3287836 score=-1.46185144792383
ExonExpressionAdditive AT5G10460.tu3 3288732..3288847 score=-0.840432684065103
ExonExpressionAdditive AT5G10460.tu5 3289133..3289310 score=0.490925699324934
ExonExpressionAdditive AT5G10470.tu11 3292939..3292975 score=0.516267179010752
ExonExpressionAdditive AT5G10470.tu12 3293203..3293237 score=-0.370139968613915
ExonExpressionAdditive AT5G10470.tu13 3293488..3293521 score=-0.164670025850811
ExonExpressionAdditive AT5G10470.tu15 3293959..3294043 score=-0.831598164205817
ExonExpressionAdditive AT5G10470.tu18 3294674..3294748 score=-0.148857114933931
ExonExpressionAdditive AT5G10470.tu19 3294970..3295071 score=-0.449371902273521
ExonExpressionAdditive AT5G10470.tu2 3290145..3290510 score=-0.0430041260994714
ExonExpressionAdditive AT5G10470.tu20 3295269..3295304 score=-0.481861342350518
ExonExpressionAdditive AT5G10470.tu22 3296176..3296214 score=0.59936210917005
ExonExpressionAdditive AT5G10470.tu25 3297072..3297179 score=0.297467842714566
ExonExpressionAdditive AT5G10470.tu3 3290695..3290797 score=0.422282892603395
ExonExpressionAdditive AT5G10470.tu4 3290969..3291003 score=-0.62724967786449
ExonExpressionAdditive AT5G10470.tu6 3291528..3291783 score=0.50889184552393
ExonExpressionAdditive AT5G10470.tu7 3291962..3292076 score=-0.598514042594385
ExonExpressionAdditive AT5G10470.tu8 3292229..3292294 score=0.770847452149663
ExonExpressionAdditive AT5G10470.tu9 3292652..3292796 score=0.545192030045834
ExonExpressionAdditive AT5G10480.tu10 3299984..3300054 score=-0.733607602309398
ExonExpressionAdditive AT5G10480.tu2 3298240..3298273 score=-0.204680703092632
ExonExpressionAdditive AT5G10480.tu6 3299389..3299421 score=-0.817859340829424
ExonExpressionAdditive AT5G10480.tu8 3299786..3299859 score=-0.756160535816768
ExonExpressionAdditive AT5G10490.tu11 3303607..3303683 score=-0.083581522666223
ExonExpressionAdditive AT5G10490.tu12 3303793..3303829 score=-0.0757049111041283
ExonExpressionAdditive AT5G10490.tu15 3304692..3304728 score=0.298708195349238
ExonExpressionAdditive AT5G10490.tu3 3301385..3301421 score=-0.566200666876472
ExonExpressionAdditive AT5G10490.tu4 3301629..3301699 score=-0.223013657227343
ExonExpressionAdditive AT5G10490.tu6 3302120..3302227 score=0.505311178296413
ExonExpressionAdditive AT5G10490.tu9 3302898..3302929 score=-0.924863568470444
ExonExpressionAdditive AT5G10500.tu1 3305334..3305443 score=-0.0258381019468052
ExonExpressionAdditive AT5G10510.tu7 3319246..3319317 score=0.555477096961868
ExonExpressionAdditive AT5G10520.tu1 3320393..3320694 score=0.748270007291778
ExonExpressionAdditive AT5G10520.tu2 3320849..3320925 score=-0.316859297642365
ExonExpressionAdditive AT5G10520.tu3 3321071..3321107 score=-0.254172747212979
ExonExpressionAdditive AT5G10520.tu4 3321299..3321336 score=-1.71267799052649
ExonExpressionAdditive AT5G10520.tu5 3321473..3321586 score=0.348605715975214
ExonExpressionAdditive AT5G10520.tu6 3321734..3321879 score=-0.633332282490957
ExonExpressionAdditive AT5G10520.tu8 3322725..3322878 score=0.378846445435783
ExonExpressionAdditive AT5G10540.tu1 3328130..3328203 score=0.814494686241644
ExonExpressionAdditive AT5G10540.tu10 3330484..3330638 score=-0.241325033249045
ExonExpressionAdditive AT5G10540.tu11 3331172..3331205 score=0.820611306147183
ExonExpressionAdditive AT5G10540.tu13 3331645..3331755 score=-0.659459432567625
ExonExpressionAdditive AT5G10540.tu15 3332038..3332076 score=-0.56097473829241
ExonExpressionAdditive AT5G10540.tu17 3332474..3332809 score=0.0522740352066439
ExonExpressionAdditive AT5G10540.tu2 3328386..3328456 score=0.417167043560647
ExonExpressionAdditive AT5G10540.tu3 3328849..3328889 score=0.266315621835396
ExonExpressionAdditive AT5G10540.tu6 3329507..3329654 score=-0.601433294287916
ExonExpressionAdditive AT5G10540.tu7 3329796..3329832 score=-0.099529983616721
ExonExpressionAdditive AT5G10540.tu8 3330047..3330123 score=0.518072553753448
ExonExpressionAdditive AT5G10560.tu2 3337091..3337450 score=0.261372858675750
ExonExpressionAdditive AT5G10560.tu3 3337561..3337891 score=0.239178991368822
ExonExpressionAdditive AT5G10560.tu4 3338017..3338054 score=0.750100417498045
ExonExpressionAdditive AT5G10560.tu5 3338204..3338345 score=0.51759716329207
ExonExpressionAdditive AT5G10570.tu3 3342513..3342589 score=0.519030403393285
ExonExpressionAdditive AT5G10570.tu4 3342806..3342920 score=0.67227099632528
ExonExpressionAdditive AT5G10580.tu2 3347542..3347652 score=-0.054304364544344
ExonExpressionAdditive AT5G10620.tu2 3355600..3355673 score=-0.256578109187392
ExonExpressionAdditive AT5G10620.tu3 3355893..3355926 score=1.70844112415996
ExonExpressionAdditive AT5G10620.tu7 3356552..3356589 score=-0.438483170676616
ExonExpressionAdditive AT5G10630.tu10 3364066..3364173 score=0.0337942088970193
ExonExpressionAdditive AT5G10630.tu11 3364285..3364493 score=-0.57801982780915
ExonExpressionAdditive AT5G10630.tu2 3360555..3360628 score=-0.534998292519979
ExonExpressionAdditive AT5G10630.tu3 3360775..3360885 score=-0.501994810072504
ExonExpressionAdditive AT5G10630.tu4 3361505..3361537 score=1.27976183022646
ExonExpressionAdditive AT5G10630.tu5 3361959..3362279 score=-0.153551418483918
ExonExpressionAdditive AT5G10630.tu6 3362420..3362490 score=0.740835481369574
ExonExpressionAdditive AT5G10630.tu7 3362602..3363065 score=-0.223403961716557
ExonExpressionAdditive AT5G10630.tu8 3363203..3363344 score=0.366160343004195
ExonExpressionAdditive AT5G10630.tu9 3363735..3363914 score=0.308484334127799
ExonExpressionAdditive AT5G10650.tu2 3365079..3365325 score=0.445725960220667
ExonExpressionAdditive AT5G10650.tu3 3365544..3365576 score=0.441284235987942
ExonExpressionAdditive AT5G10690.tu1 3374479..3374624 score=0.0996241164468597
ExonExpressionAdditive AT5G10690.tu2 3374774..3374916 score=0.0378854131961319
ExonExpressionAdditive AT5G10690.tu3 3375095..3375136 score=0.474703740256556
ExonExpressionAdditive AT5G10690.tu4 3375272..3375311 score=0.307723151676502
ExonExpressionAdditive AT5G10690.tu5 3375491..3375704 score=-0.752791762520866
ExonExpressionAdditive AT5G10690.tu6 3375847..3375922 score=-0.0346209191736121
ExonExpressionAdditive AT5G10690.tu8 3376285..3376392 score=-0.071567011782903
ExonExpressionAdditive AT5G10710.tu10 3381089..3381124 score=0.323296392565157
ExonExpressionAdditive AT5G10710.tu11 3381407..3381445 score=-0.525735415677335
ExonExpressionAdditive AT5G10710.tu14 3382384..3382451 score=0.186624073981263
ExonExpressionAdditive AT5G10710.tu15 3382602..3382744 score=-0.0405819726407690
ExonExpressionAdditive AT5G10710.tu2 3379142..3379178 score=-0.0307633932761811
ExonExpressionAdditive AT5G10710.tu8 3380199..3380240 score=-1.02395329861356
ExonExpressionAdditive AT5G10710.tu9 3380553..3380590 score=0.35568269854091
ExonExpressionAdditive AT5G10720.tu1 3386004..3386114 score=-0.0732329740519678
ExonExpressionAdditive AT5G10720.tu10 3389203..3389237 score=-0.457593910619735
ExonExpressionAdditive AT5G10720.tu12 3390173..3390306 score=-0.104176187593258
ExonExpressionAdditive AT5G10720.tu13 3390443..3390516 score=0.425697690106508
ExonExpressionAdditive AT5G10720.tu2 3386962..3387489 score=-0.258967099262522
ExonExpressionAdditive AT5G10720.tu4 3387811..3387918 score=-0.188581634196892
ExonExpressionAdditive AT5G10720.tu6 3388252..3388424 score=-0.517916128569617
ExonExpressionAdditive AT5G10720.tu7 3388569..3388640 score=0.266389293145037
ExonExpressionAdditive AT5G10720.tu9 3388918..3389020 score=0.0677465158726546
ExonExpressionAdditive AT5G10730.tu1 3390758..3390978 score=0.547299460040275
ExonExpressionAdditive AT5G10730.tu10 3392936..3393153 score=-0.972416091492267
ExonExpressionAdditive AT5G10730.tu2 3391110..3391147 score=0.285675249037786
ExonExpressionAdditive AT5G10730.tu4 3391400..3391436 score=0.527852936270557
ExonExpressionAdditive AT5G10730.tu5 3391761..3391792 score=0.63310415494716
ExonExpressionAdditive AT5G10730.tu9 3392544..3392616 score=0.090647119202318
ExonExpressionAdditive AT5G10740.tu2 3394237..3394273 score=-1.79329778819887
ExonExpressionAdditive AT5G10740.tu5 3394860..3394974 score=-0.128248853412240
ExonExpressionAdditive AT5G10740.tu6 3395117..3395157 score=0.0230049470632099
ExonExpressionAdditive AT5G10740.tu8 3395793..3395904 score=0.363387580697899
ExonExpressionAdditive AT5G10740.tu9 3396035..3396174 score=0.53741471982242
ExonExpressionAdditive AT5G10745.tu1 3396487..3396591 score=-1.63202387354806
ExonExpressionAdditive AT5G10745.tu3 3397824..3397970 score=-3.01897517771398
ExonExpressionAdditive AT5G10760.tu2 3402057..3402127 score=-0.275502901232256
ExonExpressionAdditive AT5G10770.tu3 3405233..3405411 score=-0.965846531798466
ExonExpressionAdditive AT5G10780.tu1 3408424..3408496 score=0.58388672659071
ExonExpressionAdditive AT5G10780.tu2 3408692..3408731 score=-0.251571927052040
ExonExpressionAdditive AT5G10780.tu3 3408938..3409009 score=-0.191098688774788
ExonExpressionAdditive AT5G10780.tu4 3409341..3409377 score=-0.376491225194817
ExonExpressionAdditive AT5G10790.tu2 3411542..3411609 score=-0.053951351489932
ExonExpressionAdditive AT5G10800.tu1 3412689..3413120 score=-0.476957576033092
ExonExpressionAdditive AT5G10800.tu11 3416833..3416905 score=-0.728042189827711
ExonExpressionAdditive AT5G10800.tu16 3418109..3418145 score=0.824849605666256
ExonExpressionAdditive AT5G10800.tu2 3413366..3413437 score=-0.691627861078268
ExonExpressionAdditive AT5G10800.tu4 3414579..3414762 score=0.49708283236685
ExonExpressionAdditive AT5G10800.tu5 3415058..3415095 score=-0.7904485127216
ExonExpressionAdditive AT5G10800.tu6 3415313..3415348 score=0.737675695151651
ExonExpressionAdditive AT5G10800.tu8 3415641..3415748 score=0.447944310047175
ExonExpressionAdditive AT5G10810.tu3 3420220..3420257 score=0.713096728464153
ExonExpressionAdditive AT5G10820.tu2 3421945..3422057 score=-0.492974954519972
ExonExpressionAdditive AT5G10820.tu3 3422313..3422384 score=-0.737437204530641
ExonExpressionAdditive AT5G10830.tu1 3423679..3423828 score=-0.163656168121511
ExonExpressionAdditive AT5G10840.tu2 3426173..3426277 score=0.215130389164419
ExonExpressionAdditive AT5G10840.tu4 3426649..3426685 score=-1.04178080819334
ExonExpressionAdditive AT5G10840.tu5 3426832..3426867 score=-0.51309129562045
ExonExpressionAdditive AT5G10840.tu6 3427051..3427089 score=-0.0270714654539332
ExonExpressionAdditive AT5G10840.tu7 3427712..3427857 score=0.460378224650693
ExonExpressionAdditive AT5G10860.tu2 3429422..3429455 score=-0.0804584605108635
ExonExpressionAdditive AT5G10870.tu2 3431052..3431088 score=0.0299801861100352
ExonExpressionAdditive AT5G10870.tu3 3431232..3431302 score=-0.634209940162338
ExonExpressionAdditive AT5G10870.tu4 3431444..3431477 score=-0.381511178273665
ExonExpressionAdditive AT5G10870.tu5 3432060..3432279 score=0.42203755479076
ExonExpressionAdditive AT5G10880.tu1 3432805..3432841 score=-0.434283468607426
ExonExpressionAdditive AT5G10890.tu2 3434965..3435031 score=0.549971155510256
ExonExpressionAdditive AT5G10900.tu2 3436604..3436749 score=-0.213031165968794
ExonExpressionAdditive AT5G10900.tu3 3436883..3436956 score=0.43875809171399
ExonExpressionAdditive AT5G10900.tu4 3437077..3437180 score=0.438897610609297
ExonExpressionAdditive AT5G10900.tu5 3437324..3437683 score=0.201633154344757
ExonExpressionAdditive AT5G10900.tu8 3438952..3439061 score=-0.123870868719443
ExonExpressionAdditive AT5G10910.tu2 3440192..3440292 score=0.686941488598697
ExonExpressionAdditive AT5G10910.tu4 3440618..3440762 score=-0.355629122012040
ExonExpressionAdditive AT5G10920.tu1 3441757..3442072 score=0.0641863391099996
ExonExpressionAdditive AT5G10920.tu2 3442250..3442570 score=-0.85622259526857
ExonExpressionAdditive AT5G10920.tu3 3442853..3442925 score=0.80663924278295
ExonExpressionAdditive AT5G10920.tu5 3443639..3444008 score=0.993175731845352
ExonExpressionAdditive AT5G10940.tu1 3448656..3448906 score=-0.67128859778188
ExonExpressionAdditive AT5G10940.tu11 3452105..3452178 score=0.399800900216391
ExonExpressionAdditive AT5G10940.tu12 3452355..3452391 score=0.223260094976462
ExonExpressionAdditive AT5G10940.tu13 3452534..3452606 score=0.412218913984974
ExonExpressionAdditive AT5G10940.tu14 3452883..3452955 score=-0.222771163475420
ExonExpressionAdditive AT5G10940.tu16 3453320..3453357 score=-0.967498945405109
ExonExpressionAdditive AT5G10940.tu18 3453788..3453821 score=0.550187262959213
ExonExpressionAdditive AT5G10940.tu19 3454086..3454203 score=0.688682238576784
ExonExpressionAdditive AT5G10940.tu2 3449093..3449172 score=0.309133921884429
ExonExpressionAdditive AT5G10940.tu3 3449319..3449353 score=-0.270509706536773
ExonExpressionAdditive AT5G10940.tu4 3449469..3449543 score=0.098989038533721
ExonExpressionAdditive AT5G10940.tu6 3449971..3450228 score=-0.231431764351316
ExonExpressionAdditive AT5G10940.tu7 3450778..3450816 score=0.304903752411195
ExonExpressionAdditive AT5G10940.tu8 3450997..3451071 score=0.353502880792292
ExonExpressionAdditive AT5G10940.tu9 3451210..3451323 score=-0.767499344914895
ExonExpressionAdditive AT5G10950.tu2 3460443..3460479 score=0.0269020506728556
ExonExpressionAdditive AT5G10950.tu7 3461570..3461676 score=-1.59973318036655
ExonExpressionAdditive AT5G10980.tu3 3473376..3473450 score=0.424016501796369
ExonExpressionAdditive AT5G11010.tu10 3485714..3485751 score=0.290035967594616
ExonExpressionAdditive AT5G11010.tu12 3485899..3486070 score=0.518011415387813
ExonExpressionAdditive AT5G11010.tu4 3484204..3484315 score=-0.573683784000788
ExonExpressionAdditive AT5G11010.tu7 3484928..3485038 score=-0.189391955491846
ExonExpressionAdditive AT5G11010.tu8 3485182..3485257 score=-0.25384434139535
ExonExpressionAdditive AT5G11010.tu9 3485436..3485579 score=-0.076329954798443
ExonExpressionAdditive AT5G11020.tu1 3486318..3486400 score=0.972705344905926
ExonExpressionAdditive AT5G11020.tu10 3488849..3489105 score=-0.129785858447254
ExonExpressionAdditive AT5G11020.tu2 3486697..3486730 score=0.644211907228698
ExonExpressionAdditive AT5G11020.tu3 3486928..3486964 score=-0.297110702644813
ExonExpressionAdditive AT5G11020.tu4 3487116..3487184 score=-0.506341083966335
ExonExpressionAdditive AT5G11020.tu7 3487681..3487750 score=-0.724224737647119
ExonExpressionAdditive AT5G11020.tu8 3487852..3488073 score=0.203943471365210
ExonExpressionAdditive AT5G11020.tu9 3488227..3488300 score=-0.161231253480574
ExonExpressionAdditive AT5G11030.tu1 3490873..3491202 score=-0.383572883574564
ExonExpressionAdditive AT5G11030.tu10 3494419..3494528 score=-0.0340647699503924
ExonExpressionAdditive AT5G11030.tu11 3494705..3494818 score=0.319221968935807
ExonExpressionAdditive AT5G11030.tu12 3495001..3495107 score=0.277646083449442
ExonExpressionAdditive AT5G11030.tu3 3491893..3491993 score=-0.141483078155502
ExonExpressionAdditive AT5G11030.tu4 3492246..3492282 score=-0.0190482540431630
ExonExpressionAdditive AT5G11030.tu5 3492896..3493174 score=0.208725836712271
ExonExpressionAdditive AT5G11030.tu6 3493313..3493422 score=-0.0280261396680119
ExonExpressionAdditive AT5G11030.tu8 3493778..3493884 score=-0.0988216544586047
ExonExpressionAdditive AT5G11030.tu9 3494241..3494272 score=-0.0726089523141985
ExonExpressionAdditive AT5G11040.tu1 3495301..3495690 score=0.245313094491859
ExonExpressionAdditive AT5G11040.tu10 3500396..3500861 score=-0.185501127941632
ExonExpressionAdditive AT5G11040.tu2 3495980..3496089 score=0.25594951856532
ExonExpressionAdditive AT5G11040.tu3 3496272..3496343 score=-1.30691850595460
ExonExpressionAdditive AT5G11040.tu4 3496629..3496699 score=0.890884776763857
ExonExpressionAdditive AT5G11040.tu6 3497329..3497576 score=-0.589740529658085
ExonExpressionAdditive AT5G11040.tu7 3497793..3498046 score=0.8204597492914
ExonExpressionAdditive AT5G11040.tu8 3498380..3499206 score=-0.252056635613688
ExonExpressionAdditive AT5G11040.tu9 3499390..3500216 score=0.056684774441457
ExonExpressionAdditive AT5G11050.tu1 3502082..3502410 score=-0.690291024710419
ExonExpressionAdditive AT5G11060.tu2 3511484..3511521 score=-0.0388278889215478
ExonExpressionAdditive AT5G11060.tu3 3511809..3511916 score=0.102827972073362
ExonExpressionAdditive AT5G11080.tu1 3517483..3517521 score=-0.238473439961725
ExonExpressionAdditive AT5G11080.tu10 3519100..3519141 score=-0.547770492952056
ExonExpressionAdditive AT5G11080.tu11 3519393..3519429 score=-0.168126653720672
ExonExpressionAdditive AT5G11080.tu2 3517659..3517767 score=-0.047792571086356
ExonExpressionAdditive AT5G11080.tu4 3518068..3518213 score=0.265523506611748
ExonExpressionAdditive AT5G11080.tu5 3518317..3518428 score=0.763221150610392
ExonExpressionAdditive AT5G11080.tu6 3518544..3518578 score=-0.714089893371955
ExonExpressionAdditive AT5G11100.tu1 3532431..3532469 score=0.274975590501752
ExonExpressionAdditive AT5G11100.tu4 3532969..3533003 score=0.775623120939588
ExonExpressionAdditive AT5G11100.tu5 3533367..3533436 score=-0.633382720430552
ExonExpressionAdditive AT5G11100.tu9 3534079..3534196 score=1.32398295203102
ExonExpressionAdditive AT5G11110.tu1 3536288..3536571 score=-0.441317463101278
ExonExpressionAdditive AT5G11110.tu11 3539457..3540227 score=0.432785243326489
ExonExpressionAdditive AT5G11110.tu12 3540385..3540458 score=-0.586250984618782
ExonExpressionAdditive AT5G11110.tu13 3540648..3541015 score=-0.0711098324957664
ExonExpressionAdditive AT5G11110.tu2 3536720..3536753 score=-0.58240833897737
ExonExpressionAdditive AT5G11110.tu3 3536957..3537142 score=-0.0683168337047116
ExonExpressionAdditive AT5G11110.tu5 3537416..3538066 score=0.306225711810142
ExonExpressionAdditive AT5G11110.tu6 3538243..3538275 score=0.0133251795144958
ExonExpressionAdditive AT5G11110.tu7 3538474..3538506 score=0.468814057113745
ExonExpressionAdditive AT5G11110.tu8 3538723..3538831 score=0.620445266052016
ExonExpressionAdditive AT5G11150.tu1 3546414..3546672 score=0.0613797536701744
ExonExpressionAdditive AT5G11150.tu2 3546924..3547031 score=-1.00087160636136
ExonExpressionAdditive AT5G11150.tu3 3547283..3547351 score=-0.191575951454342
ExonExpressionAdditive AT5G11160.tu2 3550988..3551026 score=-0.288624514359013
ExonExpressionAdditive AT5G11160.tu3 3551294..3551331 score=-0.371781396129896
ExonExpressionAdditive AT5G11160.tu4 3551490..3551572 score=0.0714493563135812
ExonExpressionAdditive AT5G11180.tu2 3558091..3558302 score=0.0449837584514001
ExonExpressionAdditive AT5G11180.tu3 3558684..3558841 score=0.175860817196019
ExonExpressionAdditive AT5G11180.tu5 3561330..3561544 score=-0.0484481520368713
ExonExpressionAdditive AT5G11210.tu2 3571380..3571639 score=-0.181865550372704
ExonExpressionAdditive AT5G11210.tu3 3571923..3572170 score=0.032969771904145
ExonExpressionAdditive AT5G11210.tu4 3572447..3572671 score=0.340491875814326
ExonExpressionAdditive AT5G11240.tu1 3582543..3582652 score=-1.02223901767282
ExonExpressionAdditive AT5G11240.tu11 3586180..3586213 score=0.666231283262416
ExonExpressionAdditive AT5G11240.tu12 3586364..3586403 score=0.271976881279402
ExonExpressionAdditive AT5G11240.tu13 3586512..3586618 score=0.0425765470001312
ExonExpressionAdditive AT5G11240.tu14 3586797..3586959 score=0.701094162036309
ExonExpressionAdditive AT5G11240.tu2 3582969..3583008 score=-0.395858412831425
ExonExpressionAdditive AT5G11240.tu3 3583334..3583436 score=0.197885354120624
ExonExpressionAdditive AT5G11240.tu4 3583621..3583657 score=-0.263307590165734
ExonExpressionAdditive AT5G11240.tu5 3583898..3584013 score=0.325663715337218
ExonExpressionAdditive AT5G11240.tu7 3584456..3584921 score=-0.315612044431062
ExonExpressionAdditive AT5G11240.tu8 3585385..3585419 score=-0.731723144378715
ExonExpressionAdditive AT5G11240.tu9 3585644..3585719 score=-0.292865225441390
ExonExpressionAdditive AT5G11250.tu2 3589765..3589943 score=0.755870168252687
ExonExpressionAdditive AT5G11250.tu4 3591370..3591786 score=0.614890190877625
ExonExpressionAdditive AT5G11260.tu1 3593492..3593638 score=-1.33496519528763
ExonExpressionAdditive AT5G11260.tu2 3594083..3594119 score=-0.175074973989261
ExonExpressionAdditive AT5G11260.tu3 3594354..3594420 score=-0.666833297544015
ExonExpressionAdditive AT5G11270.tu1 3595318..3595650 score=0.439889288740967
ExonExpressionAdditive AT5G11270.tu2 3595978..3596050 score=-0.328472971573677
ExonExpressionAdditive AT5G11280.tu1 3597241..3597317 score=1.16997282339108
ExonExpressionAdditive AT5G11300.tu1 3601695..3601802 score=-0.0595978378285855
ExonExpressionAdditive AT5G11300.tu10 3603889..3603959 score=-0.186915085229072
ExonExpressionAdditive AT5G11300.tu12 3604334..3604443 score=0.207696349022231
ExonExpressionAdditive AT5G11300.tu13 3605170..3605207 score=0.173450923805145
ExonExpressionAdditive AT5G11300.tu2 3602016..3602084 score=0.328425534587799
ExonExpressionAdditive AT5G11300.tu7 3603012..3603082 score=0.134569041718992
ExonExpressionAdditive AT5G11300.tu9 3603558..3603594 score=0.430096565889687
ExonExpressionAdditive AT5G11320.tu1 3611282..3611646 score=-0.357985970286799
ExonExpressionAdditive AT5G11320.tu3 3612402..3612634 score=0.158407843268370
ExonExpressionAdditive AT5G11330.tu2 3617910..3618093 score=-0.697588700281974
ExonExpressionAdditive AT5G11330.tu3 3618235..3618472 score=-0.51463068475575
ExonExpressionAdditive AT5G11330.tu4 3618633..3618842 score=1.36028858436337
ExonExpressionAdditive AT5G11340.tu1 3619235..3619340 score=0.239581259972263
ExonExpressionAdditive AT5G11340.tu2 3620390..3620464 score=-0.0954976806883756
ExonExpressionAdditive AT5G11350.tu1 3621568..3621635 score=-0.488113461999065
ExonExpressionAdditive AT5G11350.tu13 3624981..3625016 score=-0.204823990311069
ExonExpressionAdditive AT5G11350.tu15 3625359..3625503 score=0.0622194962265456
ExonExpressionAdditive AT5G11350.tu2 3621778..3622174 score=0.161148635699395
ExonExpressionAdditive AT5G11350.tu3 3622314..3622392 score=0.536140631042091
ExonExpressionAdditive AT5G11350.tu8 3623298..3623332 score=-0.8746384162849
ExonExpressionAdditive AT5G11350.tu9 3623581..3623621 score=-0.170925185278972
ExonExpressionAdditive AT5G11360.tu2 3626275..3626350 score=-0.562816705879121
ExonExpressionAdditive AT5G11360.tu3 3626530..3626594 score=-0.0489071087816846
ExonExpressionAdditive AT5G11370.tu2 3628271..3628345 score=0.597273495811588
ExonExpressionAdditive AT5G11370.tu3 3628605..3628713 score=-0.274802340220064
ExonExpressionAdditive AT5G11380.tu1 3630001..3630293 score=-0.255145241877764
ExonExpressionAdditive AT5G11380.tu10 3632783..3632925 score=-0.14239231633751
ExonExpressionAdditive AT5G11380.tu11 3633116..3633369 score=-0.227093961095729
ExonExpressionAdditive AT5G11380.tu2 3630476..3630511 score=0.397671085067929
ExonExpressionAdditive AT5G11380.tu3 3630688..3630831 score=0.545677137330294
ExonExpressionAdditive AT5G11380.tu4 3631007..3631038 score=0.375921207498079
ExonExpressionAdditive AT5G11380.tu5 3631267..3631409 score=0.694736960357935
ExonExpressionAdditive AT5G11380.tu6 3631667..3631879 score=-0.513769488156076
ExonExpressionAdditive AT5G11380.tu7 3632059..3632247 score=-0.216302070559792
ExonExpressionAdditive AT5G11380.tu8 3632424..3632610 score=0.294153982615560
ExonExpressionAdditive AT5G11390.tu1 3633664..3633738 score=0.513598116626219
ExonExpressionAdditive AT5G11390.tu2 3633963..3634545 score=-0.263936155218858
ExonExpressionAdditive AT5G11390.tu4 3636063..3636097 score=-0.158950997757826
ExonExpressionAdditive AT5G11390.tu5 3636281..3636520 score=0.724868544810999
ExonExpressionAdditive AT5G11400.tu1 3636670..3636819 score=-0.410359631556327
ExonExpressionAdditive AT5G11400.tu3 3637213..3637320 score=0.210526094819631
ExonExpressionAdditive AT5G11400.tu4 3637504..3637537 score=0.677708680746903
ExonExpressionAdditive AT5G11400.tu5 3637683..3637858 score=0.118306429869367
ExonExpressionAdditive AT5G11410.tu2 3638860..3638892 score=0.874139721222796
ExonExpressionAdditive AT5G11410.tu5 3639583..3639685 score=-0.524600538909696
ExonExpressionAdditive AT5G11420.tu1 3644542..3644688 score=-0.121806381020834
ExonExpressionAdditive AT5G11450.tu7 3655653..3655691 score=0.141049143559051
ExonExpressionAdditive AT5G11450.tu8 3655811..3655847 score=0.351296466179735
ExonExpressionAdditive AT5G11460.tu1 3656840..3657207 score=0.582290538757762
ExonExpressionAdditive AT5G11460.tu3 3658799..3658903 score=-0.700101062416699
ExonExpressionAdditive AT5G11470.tu1 3663384..3663457 score=-0.0737903130283366
ExonExpressionAdditive AT5G11470.tu2 3663629..3663706 score=0.0091651356653882
ExonExpressionAdditive AT5G11470.tu6 3664878..3664950 score=-0.648716180633805
ExonExpressionAdditive AT5G11470.tu8 3666051..3666116 score=0.986800075439993
ExonExpressionAdditive AT5G11470.tu9 3666691..3667012 score=0.390283917217277
ExonExpressionAdditive AT5G11480.tu2 3669698..3669809 score=-0.414305204642924
ExonExpressionAdditive AT5G11480.tu3 3670044..3670080 score=-0.7771135802291
ExonExpressionAdditive AT5G11490.tu1 3671816..3671966 score=0.180810220762261
ExonExpressionAdditive AT5G11490.tu10 3675109..3675522 score=0.784613113698176
ExonExpressionAdditive AT5G11490.tu11 3675845..3676235 score=0.0985095320853775
ExonExpressionAdditive AT5G11490.tu2 3672420..3672888 score=-0.57640217813021
ExonExpressionAdditive AT5G11490.tu3 3673066..3673133 score=-0.504352394843446
ExonExpressionAdditive AT5G11490.tu4 3673245..3673353 score=-0.200136937951723
ExonExpressionAdditive AT5G11490.tu5 3673714..3673853 score=-0.970896434417006
ExonExpressionAdditive AT5G11490.tu6 3674032..3674100 score=-0.108948868636956
ExonExpressionAdditive AT5G11490.tu7 3674322..3674427 score=0.482874020306892
ExonExpressionAdditive AT5G11490.tu8 3674612..3674685 score=0.145864482861787
ExonExpressionAdditive AT5G11490.tu9 3674829..3674972 score=0.179924872264773
ExonExpressionAdditive AT5G11500.tu1 3676585..3676776 score=-0.699946916426132
ExonExpressionAdditive AT5G11500.tu2 3677885..3677989 score=0.0654553521081968
ExonExpressionAdditive AT5G11500.tu3 3678182..3678218 score=0.343767710964382
ExonExpressionAdditive AT5G11500.tu4 3678365..3678400 score=-0.285502513471271
ExonExpressionAdditive AT5G11510.tu1 3679863..3680029 score=0.642867162004497
ExonExpressionAdditive AT5G11510.tu10 3684051..3684124 score=-0.167180593485005
ExonExpressionAdditive AT5G11510.tu11 3684318..3684425 score=0.0406402403638253
ExonExpressionAdditive AT5G11510.tu12 3684596..3684812 score=-0.714092740288855
ExonExpressionAdditive AT5G11510.tu2 3680383..3680453 score=1.48760858545431
ExonExpressionAdditive AT5G11510.tu5 3681097..3681134 score=0.559918832156448
ExonExpressionAdditive AT5G11510.tu6 3681275..3681349 score=-0.0189926951853821
ExonExpressionAdditive AT5G11510.tu7 3681502..3681573 score=-0.310145991406638
ExonExpressionAdditive AT5G11510.tu9 3683686..3683872 score=0.76720379390497
ExonExpressionAdditive AT5G11520.tu1 3685132..3685314 score=0.78418822698685
ExonExpressionAdditive AT5G11520.tu11 3687544..3687686 score=0.578316457774514
ExonExpressionAdditive AT5G11520.tu2 3685453..3685484 score=-0.677588625883573
ExonExpressionAdditive AT5G11520.tu3 3685662..3685805 score=0.184662885554238
ExonExpressionAdditive AT5G11520.tu4 3685948..3686019 score=-1.09681350983031
ExonExpressionAdditive AT5G11520.tu5 3686173..3686314 score=0.716471267357183
ExonExpressionAdditive AT5G11520.tu6 3686436..3686511 score=0.158632852991319
ExonExpressionAdditive AT5G11520.tu8 3686830..3686895 score=-0.530353358686669
ExonExpressionAdditive AT5G11520.tu9 3687002..3687040 score=-1.29595161229254
ExonExpressionAdditive AT5G11530.tu1 3695865..3696126 score=0.713568129912198
ExonExpressionAdditive AT5G11530.tu2 3697074..3697181 score=0.0426366217416678
ExonExpressionAdditive AT5G11530.tu3 3697360..3697466 score=0.281385369763361
ExonExpressionAdditive AT5G11530.tu4 3697613..3697684 score=-0.356505535671170
ExonExpressionAdditive AT5G11530.tu8 3701246..3701506 score=0.0417284986924712
ExonExpressionAdditive AT5G11540.tu2 3703966..3704153 score=0.458086449749535
ExonExpressionAdditive AT5G11560.tu1 3709506..3709945 score=1.49318693704935
ExonExpressionAdditive AT5G11560.tu11 3713483..3713518 score=-0.0905518037585872
ExonExpressionAdditive AT5G11560.tu12 3713920..3713956 score=-0.683469339796656
ExonExpressionAdditive AT5G11560.tu2 3710124..3710196 score=0.321983912795923
ExonExpressionAdditive AT5G11560.tu3 3710302..3710478 score=-1.42982851677320
ExonExpressionAdditive AT5G11560.tu5 3710774..3710959 score=0.481024336583307
ExonExpressionAdditive AT5G11560.tu6 3711107..3711764 score=-0.521207751210450
ExonExpressionAdditive AT5G11560.tu8 3712830..3712904 score=-0.709159172542576
ExonExpressionAdditive AT5G11570.tu2 3716453..3716767 score=0.085130348035577
ExonExpressionAdditive AT5G11570.tu3 3717201..3717482 score=-0.574622601566969
ExonExpressionAdditive AT5G11570.tu4 3717891..3718063 score=-0.00146209239563195
ExonExpressionAdditive AT5G11570.tu5 3718220..3718256 score=0.376774696928066
ExonExpressionAdditive AT5G11580.tu1 3718854..3718965 score=-0.738977669638851
ExonExpressionAdditive AT5G11580.tu2 3719136..3719241 score=-1.10545771986713
ExonExpressionAdditive AT5G11580.tu4 3719711..3719752 score=0.26106215289245
ExonExpressionAdditive AT5G11610.tu3 3735458..3735755 score=-0.74910163132373
ExonExpressionAdditive AT5G11610.tu5 3735904..3736207 score=0.189571442824758
ExonExpressionAdditive AT5G11610.tu6 3736516..3736826 score=-0.0905116653900803
ExonExpressionAdditive AT5G11610.tu9 3738060..3738177 score=0.293296326708549
ExonExpressionAdditive AT5G11630.tu2 3740586..3740621 score=0.103041233913814
ExonExpressionAdditive AT5G11630.tu5 3741516..3741548 score=-0.356098801675012
ExonExpressionAdditive AT5G11640.tu2 3742259..3742292 score=0.187569899205378
ExonExpressionAdditive AT5G11640.tu3 3742393..3742429 score=0.58453344959421
ExonExpressionAdditive AT5G11640.tu6 3743111..3743148 score=0.399372957814833
ExonExpressionAdditive AT5G11640.tu8 3743442..3743518 score=-0.19877095712505
ExonExpressionAdditive AT5G11650.tu3 3745665..3745704 score=-1.09255203744015
ExonExpressionAdditive AT5G11650.tu6 3746206..3746243 score=0.133731921980697
ExonExpressionAdditive AT5G11660.tu1 3749010..3749044 score=1.23674687891934
ExonExpressionAdditive AT5G11660.tu2 3749188..3749264 score=-0.481317777107235
ExonExpressionAdditive AT5G11660.tu4 3749724..3749801 score=0.535102591177066
ExonExpressionAdditive AT5G11670.tu1 3754345..3754560 score=0.260960570194701
ExonExpressionAdditive AT5G11670.tu10 3756336..3756405 score=0.371649868841609
ExonExpressionAdditive AT5G11670.tu13 3756807..3756879 score=-0.242089920842363
ExonExpressionAdditive AT5G11670.tu18 3757752..3757790 score=-0.144420013773495
ExonExpressionAdditive AT5G11670.tu2 3754805..3754841 score=0.693935452053411
ExonExpressionAdditive AT5G11670.tu9 3756156..3756195 score=-0.352386878227147
ExonExpressionAdditive AT5G11680.tu1 3758869..3758905 score=-0.251561997680583
ExonExpressionAdditive AT5G11680.tu3 3759824..3759892 score=0.119182793809168
ExonExpressionAdditive AT5G11680.tu4 3760034..3760070 score=-0.810362547849591
ExonExpressionAdditive AT5G11690.tu1 3761380..3761425 score=0.179723997409371
ExonExpressionAdditive AT5G11700.tu1 3762516..3763075 score=0.537416760401343
ExonExpressionAdditive AT5G11700.tu10 3766250..3766289 score=1.02416733105697
ExonExpressionAdditive AT5G11700.tu11 3766513..3766578 score=0.722169302547955
ExonExpressionAdditive AT5G11700.tu12 3766796..3767022 score=0.0177034570798941
ExonExpressionAdditive AT5G11700.tu13 3767385..3767537 score=-1.11220372465884
ExonExpressionAdditive AT5G11700.tu14 3767785..3767817 score=-0.913422816369061
ExonExpressionAdditive AT5G11700.tu16 3768143..3768174 score=-0.164763484376164
ExonExpressionAdditive AT5G11700.tu17 3768430..3768503 score=0.223870927539603
ExonExpressionAdditive AT5G11700.tu18 3768719..3768760 score=-0.0621987840037881
ExonExpressionAdditive AT5G11700.tu19 3769051..3769083 score=-0.227836978274847
ExonExpressionAdditive AT5G11700.tu2 3763213..3763251 score=-0.535813809600604
ExonExpressionAdditive AT5G11700.tu20 3769369..3769519 score=0.0242994888355758
ExonExpressionAdditive AT5G11700.tu22 3770351..3771086 score=0.239073662583536
ExonExpressionAdditive AT5G11700.tu3 3763473..3763689 score=-0.283266486873393
ExonExpressionAdditive AT5G11700.tu5 3764340..3764566 score=-0.625484452688006
ExonExpressionAdditive AT5G11700.tu6 3764709..3764851 score=-0.5285801589989
ExonExpressionAdditive AT5G11700.tu7 3764996..3765147 score=0.271023697781819
ExonExpressionAdditive AT5G11700.tu8 3765374..3765450 score=-0.329142706293064
ExonExpressionAdditive AT5G11700.tu9 3765713..3765887 score=0.552271018573223
ExonExpressionAdditive AT5G11710.tu1 3772815..3772967 score=0.628328225890523
ExonExpressionAdditive AT5G11710.tu10 3775398..3775755 score=-0.369312716418935
ExonExpressionAdditive AT5G11710.tu3 3773543..3773578 score=0.285073067581305
ExonExpressionAdditive AT5G11710.tu4 3773722..3773759 score=0.52826186918036
ExonExpressionAdditive AT5G11710.tu5 3773900..3773936 score=-0.730950547444844
ExonExpressionAdditive AT5G11710.tu7 3774310..3774344 score=-1.00063512693983
ExonExpressionAdditive AT5G11710.tu8 3774730..3774802 score=0.584779131503119
ExonExpressionAdditive AT5G11710.tu9 3775015..3775156 score=-0.228209950433216
ExonExpressionAdditive AT5G11720.tu1 3776852..3777034 score=-0.534358870363772
ExonExpressionAdditive AT5G11720.tu2 3777210..3777880 score=0.0284127859372785
ExonExpressionAdditive AT5G11720.tu3 3778053..3778202 score=-0.880072179939114
ExonExpressionAdditive AT5G11720.tu4 3778311..3778887 score=-0.434966204864025
ExonExpressionAdditive AT5G11720.tu5 3779036..3779432 score=-0.0462034754997674
ExonExpressionAdditive AT5G11720.tu6 3779573..3780098 score=1.10584986194902
ExonExpressionAdditive AT5G11750.tu2 3788129..3788165 score=0.352619666753372
ExonExpressionAdditive AT5G11750.tu5 3789023..3789058 score=0.81911360337181
ExonExpressionAdditive AT5G11760.tu1 3789287..3789328 score=0.238859310863147
ExonExpressionAdditive AT5G11780.tu3 3795096..3795205 score=0.467705566244877
ExonExpressionAdditive AT5G11780.tu4 3795353..3795458 score=-0.0438898450489697
ExonExpressionAdditive AT5G11790.tu1 3799564..3799707 score=-0.43694437202855
ExonExpressionAdditive AT5G11790.tu10 3802103..3802140 score=0.6760209029712
ExonExpressionAdditive AT5G11790.tu2 3800580..3800611 score=0.541924175449388
ExonExpressionAdditive AT5G11790.tu4 3801003..3801039 score=0.138469017735692
ExonExpressionAdditive AT5G11790.tu5 3801274..3801309 score=-0.613885133202421
ExonExpressionAdditive AT5G11790.tu6 3801421..3801458 score=0.426218044804095
ExonExpressionAdditive AT5G11790.tu7 3801594..3801632 score=-1.18477620240230
ExonExpressionAdditive AT5G11800.tu1 3803498..3803680 score=0.156079655856457
ExonExpressionAdditive AT5G11800.tu13 3806069..3806106 score=0.62251500263692
ExonExpressionAdditive AT5G11800.tu14 3806506..3806543 score=0.0786068231893377
ExonExpressionAdditive AT5G11800.tu15 3806688..3806725 score=0.340186101850438
ExonExpressionAdditive AT5G11800.tu2 3803791..3803863 score=0.193334110285276
ExonExpressionAdditive AT5G11800.tu20 3807806..3808177 score=-0.6942394709961
ExonExpressionAdditive AT5G11800.tu4 3804119..3804154 score=0.919528174311172
ExonExpressionAdditive AT5G11800.tu5 3804293..3804428 score=-0.303502107798995
ExonExpressionAdditive AT5G11800.tu6 3804611..3804647 score=0.522795229233074
ExonExpressionAdditive AT5G11800.tu8 3805041..3805076 score=0.875092318573704
ExonExpressionAdditive AT5G11810.tu1 3808728..3808838 score=-0.87719219195801
ExonExpressionAdditive AT5G11810.tu5 3810169..3810204 score=0.280394164835381
ExonExpressionAdditive AT5G11810.tu6 3810375..3810585 score=-0.395382454918192
ExonExpressionAdditive AT5G11850.tu1 3816476..3816695 score=0.674310308477108
ExonExpressionAdditive AT5G11850.tu10 3818901..3819450 score=0.292076584704064
ExonExpressionAdditive AT5G11850.tu12 3819908..3820273 score=-0.0825537006219186
ExonExpressionAdditive AT5G11850.tu13 3820606..3821033 score=-0.62057807422982
ExonExpressionAdditive AT5G11850.tu2 3816939..3817054 score=0.473406324565943
ExonExpressionAdditive AT5G11850.tu4 3817342..3817449 score=0.496625291384045
ExonExpressionAdditive AT5G11850.tu6 3817890..3817927 score=0.300745140338755
ExonExpressionAdditive AT5G11850.tu9 3818603..3818795 score=-0.350857480121020
ExonExpressionAdditive AT5G11860.tu1 3821886..3822160 score=0.527669596392621
ExonExpressionAdditive AT5G11860.tu4 3823567..3823604 score=-1.40113653686366
ExonExpressionAdditive AT5G11870.tu2 3825999..3826038 score=0.894680163673812
ExonExpressionAdditive AT5G11870.tu3 3826167..3826204 score=0.486128173417713
ExonExpressionAdditive AT5G11870.tu4 3826651..3826727 score=-0.299108686071861
ExonExpressionAdditive AT5G11870.tu5 3826871..3826941 score=-0.542548714422097
ExonExpressionAdditive AT5G11870.tu6 3827090..3827230 score=-0.571779181148722
ExonExpressionAdditive AT5G11880.tu1 3827652..3827760 score=-0.339584437498399
ExonExpressionAdditive AT5G11900.tu4 3835282..3835317 score=0.897777131758144
ExonExpressionAdditive AT5G11900.tu5 3835430..3835467 score=-0.766479928265261
ExonExpressionAdditive AT5G11900.tu6 3835794..3835833 score=-0.431839454804921
ExonExpressionAdditive AT5G11910.tu1 3836349..3836526 score=0.841935092142577
ExonExpressionAdditive AT5G11910.tu2 3836596..3836775 score=-0.643679297887605
ExonExpressionAdditive AT5G11910.tu5 3837088..3837233 score=0.0908341205270812
ExonExpressionAdditive AT5G11910.tu8 3837778..3837851 score=-0.409255230202035
ExonExpressionAdditive AT5G11910.tu9 3838138..3838174 score=-0.064057181241448
ExonExpressionAdditive AT5G11920.tu1 3839392..3839541 score=0.3907417577628
ExonExpressionAdditive AT5G11920.tu4 3840961..3841031 score=0.68737767028211
ExonExpressionAdditive AT5G11920.tu8 3842048..3842332 score=0.0174545259465564
ExonExpressionAdditive AT5G11940.tu1 3849298..3849335 score=0.416728279801946
ExonExpressionAdditive AT5G11940.tu6 3850834..3850941 score=0.136672577588418
ExonExpressionAdditive AT5G11940.tu7 3851201..3851270 score=0.126775819769195
ExonExpressionAdditive AT5G11940.tu8 3851485..3851627 score=-0.334542402075315
ExonExpressionAdditive AT5G11950.tu6 3855978..3856047 score=0.328321441911848
ExonExpressionAdditive AT5G11950.tu8 3856376..3856412 score=-0.00347639313512977
ExonExpressionAdditive AT5G11960.tu2 3859281..3859389 score=0.461230955848168
ExonExpressionAdditive AT5G11960.tu3 3859615..3859686 score=0.0326405039878511
ExonExpressionAdditive AT5G11960.tu7 3860657..3860732 score=-0.0448033261002396
ExonExpressionAdditive AT5G11960.tu8 3860908..3860976 score=-1.19381228142842
ExonExpressionAdditive AT5G11960.tu9 3861422..3861457 score=-1.40385616529897
ExonExpressionAdditive AT5G11980.tu1 3868693..3869056 score=0.715914519139246
ExonExpressionAdditive AT5G11980.tu10 3871157..3871235 score=-0.516133807409931
ExonExpressionAdditive AT5G11980.tu11 3871816..3871919 score=-0.563683388341739
ExonExpressionAdditive AT5G11980.tu12 3872025..3872170 score=0.110530643038519
ExonExpressionAdditive AT5G11980.tu2 3869275..3869391 score=0.397824454272401
ExonExpressionAdditive AT5G11980.tu3 3869597..3869703 score=0.381077602287908
ExonExpressionAdditive AT5G11980.tu6 3870161..3870414 score=-0.279297428922288
ExonExpressionAdditive AT5G11980.tu9 3870945..3870979 score=0.0162276653951706
ExonExpressionAdditive AT5G12000.tu1 3873952..3874098 score=0.0113826101160584
ExonExpressionAdditive AT5G12000.tu4 3875692..3875904 score=-0.506929142808856
ExonExpressionAdditive AT5G12000.tu5 3876045..3876337 score=-0.122727071888424
ExonExpressionAdditive AT5G12000.tu7 3876622..3876838 score=-0.358939375117606
ExonExpressionAdditive AT5G12040.tu10 3887374..3887406 score=0.389277828760516
ExonExpressionAdditive AT5G12040.tu2 3885158..3885379 score=0.328138377827315
ExonExpressionAdditive AT5G12040.tu3 3885524..3885597 score=0.0249392814379691
ExonExpressionAdditive AT5G12040.tu4 3885784..3885960 score=-0.662464643813569
ExonExpressionAdditive AT5G12040.tu6 3886782..3886818 score=-0.0942205365430664
ExonExpressionAdditive AT5G12040.tu7 3886960..3886996 score=0.136450363445249
ExonExpressionAdditive AT5G12080.tu1 3898111..3898393 score=0.0996557744768244
ExonExpressionAdditive AT5G12080.tu2 3898578..3898684 score=-0.993659381512972
ExonExpressionAdditive AT5G12080.tu3 3898799..3899048 score=-0.080680891292771
ExonExpressionAdditive AT5G12110.tu1 3914509..3914545 score=-1.605680967341
ExonExpressionAdditive AT5G12110.tu3 3914888..3914923 score=-0.661546655518144
ExonExpressionAdditive AT5G12130.tu1 3919589..3919702 score=1.09727496227262
ExonExpressionAdditive AT5G12130.tu11 3921490..3921522 score=0.195998881571940
ExonExpressionAdditive AT5G12130.tu3 3920109..3920177 score=-0.238550947365234
ExonExpressionAdditive AT5G12130.tu4 3920329..3920365 score=0.128183305363273
ExonExpressionAdditive AT5G12150.tu1 3924203..3924564 score=0.476760119277022
ExonExpressionAdditive AT5G12150.tu10 3927085..3927265 score=-0.972157049711646
ExonExpressionAdditive AT5G12150.tu11 3927374..3927557 score=-0.251141036306377
ExonExpressionAdditive AT5G12150.tu12 3927817..3927853 score=-0.143871187719459
ExonExpressionAdditive AT5G12150.tu14 3928110..3928143 score=-0.565013957802651
ExonExpressionAdditive AT5G12150.tu15 3928350..3928381 score=-0.7329663635638
ExonExpressionAdditive AT5G12150.tu16 3928670..3928740 score=-0.205365954577454
ExonExpressionAdditive AT5G12150.tu17 3928883..3928922 score=0.479296382054299
ExonExpressionAdditive AT5G12150.tu18 3929105..3929141 score=0.615671291076586
ExonExpressionAdditive AT5G12150.tu2 3924673..3924735 score=0.179011783462649
ExonExpressionAdditive AT5G12150.tu22 3930067..3930244 score=0.361155094767464
ExonExpressionAdditive AT5G12150.tu4 3925110..3925146 score=-0.0778257850768736
ExonExpressionAdditive AT5G12150.tu5 3925324..3925391 score=0.554601508007703
ExonExpressionAdditive AT5G12150.tu9 3926504..3926755 score=-0.111628823792782
ExonExpressionAdditive AT5G12170.tu2 3933474..3933544 score=-1.58534532062495
ExonExpressionAdditive AT5G12170.tu5 3934091..3934130 score=-1.58447724580545
ExonExpressionAdditive AT5G12170.tu8 3934534..3934936 score=-0.592140672511916
ExonExpressionAdditive AT5G12180.tu3 3938200..3938277 score=0.516322524002064
ExonExpressionAdditive AT5G12180.tu4 3938424..3938495 score=1.2277115236113
ExonExpressionAdditive AT5G12180.tu6 3938899..3938937 score=-1.39235263969503
ExonExpressionAdditive AT5G12200.tu1 3941551..3941855 score=0.644529159305943
ExonExpressionAdditive AT5G12200.tu10 3943754..3943983 score=0.317106088981274
ExonExpressionAdditive AT5G12200.tu12 3944276..3944343 score=-0.572392852142488
ExonExpressionAdditive AT5G12200.tu13 3944673..3944745 score=-0.162971689043631
ExonExpressionAdditive AT5G12200.tu2 3942000..3942103 score=-0.716349806319023
ExonExpressionAdditive AT5G12200.tu6 3942748..3942784 score=-0.722092893567438
ExonExpressionAdditive AT5G12200.tu8 3943175..3943252 score=0.0515811033433622
ExonExpressionAdditive AT5G12200.tu9 3943431..3943584 score=-0.404315452579876
ExonExpressionAdditive AT5G12210.tu4 3947697..3947770 score=0.0538907406253705
ExonExpressionAdditive AT5G12210.tu8 3948999..3949033 score=-0.342794835069809
ExonExpressionAdditive AT5G12220.tu1 3950148..3950310 score=0.121950303216841
ExonExpressionAdditive AT5G12220.tu3 3950860..3950897 score=0.115740957273853
ExonExpressionAdditive AT5G12220.tu5 3951314..3951429 score=0.169904361345677
ExonExpressionAdditive AT5G12220.tu6 3951751..3951897 score=0.180347187541196
ExonExpressionAdditive AT5G12230.tu1 3953161..3953351 score=-0.986620140978284
ExonExpressionAdditive AT5G12230.tu2 3953834..3953910 score=0.387322273138627
ExonExpressionAdditive AT5G12230.tu4 3954403..3954592 score=-0.261180531737741
ExonExpressionAdditive AT5G12230.tu5 3954848..3955095 score=-0.098274208062108
ExonExpressionAdditive AT5G12230.tu6 3955287..3955323 score=0.477520998726165
ExonExpressionAdditive AT5G12230.tu7 3955955..3956141 score=-0.114294764060743
ExonExpressionAdditive AT5G12250.tu2 3962229..3962410 score=-0.802388727406521
ExonExpressionAdditive AT5G12250.tu4 3963415..3963450 score=-0.0694229768749176
ExonExpressionAdditive AT5G12260.tu2 3967380..3967520 score=-0.759900053521717
ExonExpressionAdditive AT5G12290.tu1 3974291..3974466 score=0.112337619163733
ExonExpressionAdditive AT5G12290.tu10 3976724..3976829 score=0.533395894205272
ExonExpressionAdditive AT5G12290.tu11 3976978..3977049 score=-0.268180661229919
ExonExpressionAdditive AT5G12290.tu12 3977241..3977351 score=-0.239042210966968
ExonExpressionAdditive AT5G12290.tu13 3977524..3977601 score=-0.282895684181974
ExonExpressionAdditive AT5G12290.tu14 3977884..3978143 score=-0.491146737045645
ExonExpressionAdditive AT5G12290.tu2 3974651..3974725 score=-0.131425571641671
ExonExpressionAdditive AT5G12290.tu4 3975184..3975221 score=-0.0671518474619403
ExonExpressionAdditive AT5G12290.tu7 3975763..3975799 score=-0.907088372925012
ExonExpressionAdditive AT5G12290.tu8 3976068..3976106 score=0.885808875319187
ExonExpressionAdditive AT5G12290.tu9 3976421..3976557 score=0.605671209513402
ExonExpressionAdditive AT5G12310.tu2 3981126..3981197 score=-0.411526093082855
ExonExpressionAdditive AT5G12320.tu1 3982723..3982759 score=0.141770813437479
ExonExpressionAdditive AT5G12320.tu2 3982928..3982964 score=0.198701529699733
ExonExpressionAdditive AT5G12350.tu1 3995375..3995803 score=-0.0269971034391751
ExonExpressionAdditive AT5G12350.tu4 3996906..3996940 score=0.182593812727953
ExonExpressionAdditive AT5G12350.tu5 3997165..3997234 score=-0.498968371176854
ExonExpressionAdditive AT5G12350.tu8 4000023..4000313 score=0.389145435599331
ExonExpressionAdditive AT5G12350.tu9 4000421..4000595 score=0.0423244383994792
ExonExpressionAdditive AT5G12360.tu4 4002203..4002239 score=-0.498183506532016
ExonExpressionAdditive AT5G12360.tu5 4002442..4002587 score=0.754656062384779
ExonExpressionAdditive AT5G12370.tu1 4002952..4002988 score=0.0416570638031995
ExonExpressionAdditive AT5G12370.tu10 4005134..4005169 score=-0.418208715477444
ExonExpressionAdditive AT5G12370.tu12 4005542..4005652 score=-0.366260678226071
ExonExpressionAdditive AT5G12370.tu13 4005806..4005840 score=-0.173461377310222
ExonExpressionAdditive AT5G12370.tu15 4006148..4006184 score=-0.220602891830023
ExonExpressionAdditive AT5G12370.tu16 4006325..4006360 score=-0.151236386426689
ExonExpressionAdditive AT5G12370.tu17 4006503..4006609 score=-0.776729761754087
ExonExpressionAdditive AT5G12370.tu19 4007078..4007112 score=-0.0596797874151057
ExonExpressionAdditive AT5G12370.tu20 4007363..4007434 score=1.01193259348989
ExonExpressionAdditive AT5G12370.tu24 4008045..4008260 score=0.615946671589417
ExonExpressionAdditive AT5G12370.tu6 4004177..4004213 score=-0.86673683474558
ExonExpressionAdditive AT5G12370.tu7 4004430..4004466 score=-0.569637227873869
ExonExpressionAdditive AT5G12370.tu8 4004657..4004733 score=-1.05953859936912
ExonExpressionAdditive AT5G12370.tu9 4004919..4004954 score=-0.424822669047292
ExonExpressionAdditive AT5G12380.tu2 4009438..4009508 score=0.443505538223948
ExonExpressionAdditive AT5G12390.tu2 4011129..4011163 score=0.502286284871338
ExonExpressionAdditive AT5G12390.tu3 4011302..4011338 score=-1.05042725371333
ExonExpressionAdditive AT5G12390.tu4 4011524..4011594 score=0.424001556794394
ExonExpressionAdditive AT5G12390.tu5 4011906..4012018 score=0.290714006343758
ExonExpressionAdditive AT5G12400.tu2 4015378..4015907 score=-0.222854044768602
ExonExpressionAdditive AT5G12400.tu4 4017994..4018246 score=0.161899644563388
ExonExpressionAdditive AT5G12400.tu5 4018436..4018506 score=0.430189123826517
ExonExpressionAdditive AT5G12400.tu6 4018867..4019202 score=0.451829984549403
ExonExpressionAdditive AT5G12400.tu8 4020149..4020829 score=0.758227034082191
ExonExpressionAdditive AT5G12410.tu1 4021870..4022013 score=0.0309834606016075
ExonExpressionAdditive AT5G12410.tu2 4022191..4022258 score=0.39825992278315
ExonExpressionAdditive AT5G12410.tu3 4022377..4022448 score=0.549249395485952
ExonExpressionAdditive AT5G12410.tu6 4023723..4023761 score=0.466787498849727
ExonExpressionAdditive AT5G12410.tu7 4023904..4023941 score=0.417708497080822
ExonExpressionAdditive AT5G12420.tu4 4025356..4025392 score=-0.176900882787167
ExonExpressionAdditive AT5G12420.tu5 4025578..4025613 score=-0.644007035054613
ExonExpressionAdditive AT5G12420.tu7 4026632..4026707 score=-0.365153834704434
ExonExpressionAdditive AT5G12430.tu1 4028059..4028631 score=0.444647075906245
ExonExpressionAdditive AT5G12430.tu10 4031893..4032069 score=-0.49517234934621
ExonExpressionAdditive AT5G12430.tu2 4028954..4028995 score=0.274417306639617
ExonExpressionAdditive AT5G12430.tu4 4029534..4029725 score=-0.674950074224407
ExonExpressionAdditive AT5G12430.tu5 4030089..4030230 score=-0.328557219723638
ExonExpressionAdditive AT5G12430.tu7 4030635..4030772 score=0.0239548552165182
ExonExpressionAdditive AT5G12430.tu8 4030927..4031027 score=0.0305493641261393
ExonExpressionAdditive AT5G12430.tu9 4031508..4031542 score=0.47578230131185
ExonExpressionAdditive AT5G12440.tu1 4035305..4035632 score=-0.187291732555652
ExonExpressionAdditive AT5G12440.tu3 4035893..4036140 score=0.0358188687497974
ExonExpressionAdditive AT5G12440.tu4 4036312..4036456 score=0.267312232274649
ExonExpressionAdditive AT5G12440.tu5 4036653..4036693 score=0.195401244544926
ExonExpressionAdditive AT5G12440.tu6 4036831..4036974 score=-0.0586824570494186
ExonExpressionAdditive AT5G12440.tu7 4037183..4037322 score=0.323404901866067
ExonExpressionAdditive AT5G12470.tu1 4044686..4044974 score=0.300403645138268
ExonExpressionAdditive AT5G12470.tu2 4045096..4045171 score=-0.52675178948928
ExonExpressionAdditive AT5G12470.tu3 4045337..4045443 score=0.145098133258111
ExonExpressionAdditive AT5G12470.tu6 4045898..4045968 score=1.13412786973736
ExonExpressionAdditive AT5G12480.tu1 4047534..4047892 score=0.0473264215140455
ExonExpressionAdditive AT5G12480.tu10 4049875..4050028 score=0.973830089005898
ExonExpressionAdditive AT5G12480.tu2 4048073..4048252 score=-0.895767126897668
ExonExpressionAdditive AT5G12480.tu3 4048432..4048502 score=0.271154561969943
ExonExpressionAdditive AT5G12480.tu4 4048647..4048681 score=0.314462186934973
ExonExpressionAdditive AT5G12480.tu5 4048830..4048943 score=0.0263045879157259
ExonExpressionAdditive AT5G12480.tu6 4049089..4049153 score=0.472888679618552
ExonExpressionAdditive AT5G12480.tu9 4049585..4049841 score=-0.595209108630057
ExonExpressionAdditive AT5G12840.tu5 4051541..4051681 score=0.254906788204854
ExonExpressionAdditive AT5G12840.tu6 4052033..4052070 score=-0.354088805230089
ExonExpressionAdditive AT5G12840.tu7 4052255..4052292 score=0.443796002186651
ExonExpressionAdditive AT5G12840.tu9 4052723..4052954 score=-0.369829878244162
ExonExpressionAdditive AT5G12850.tu1 4056210..4056393 score=1.00790222097299
ExonExpressionAdditive AT5G12860.tu2 4060416..4060559 score=-0.406601524169662
ExonExpressionAdditive AT5G12870.tu2 4064692..4064941 score=0.206716918750492
ExonExpressionAdditive AT5G12900.tu2 4074253..4074543 score=-0.292891429589671
ExonExpressionAdditive AT5G12920.tu1 4077820..4077966 score=-0.050118815059591
ExonExpressionAdditive AT5G12920.tu10 4079914..4079946 score=0.806431475160378
ExonExpressionAdditive AT5G12920.tu13 4081115..4081149 score=0.320972619625596
ExonExpressionAdditive AT5G12920.tu17 4081838..4081909 score=-0.806529109181685
ExonExpressionAdditive AT5G12920.tu18 4082010..4082051 score=-0.085749653193249
ExonExpressionAdditive AT5G12920.tu2 4078222..4078289 score=1.00217491804667
ExonExpressionAdditive AT5G12920.tu3 4078432..4078495 score=-0.368251910384828
ExonExpressionAdditive AT5G12920.tu6 4078969..4079047 score=-0.0796765241626753
ExonExpressionAdditive AT5G12920.tu7 4079265..4079299 score=0.0568658285711313
ExonExpressionAdditive AT5G12920.tu8 4079411..4079481 score=0.198382448364162
ExonExpressionAdditive AT5G12920.tu9 4079696..4079768 score=-0.646695032265595
ExonExpressionAdditive AT5G12930.tu4 4084104..4084140 score=-0.250096182512889
ExonExpressionAdditive AT5G12930.tu5 4084313..4084495 score=0.479719496896235
ExonExpressionAdditive AT5G12950.tu2 4093904..4093940 score=-0.378367814592309
ExonExpressionAdditive AT5G12950.tu3 4094147..4094220 score=0.0796963230943769
ExonExpressionAdditive AT5G12950.tu8 4095136..4095205 score=-0.222594747629782
ExonExpressionAdditive AT5G12960.tu1 4097712..4098250 score=0.70544099112885
ExonExpressionAdditive AT5G12960.tu2 4098617..4098652 score=0.281158995763897
ExonExpressionAdditive AT5G13000.tu22 4116533..4116567 score=-0.790236378120385
ExonExpressionAdditive AT5G13000.tu24 4116820..4116853 score=0.648081089723242
ExonExpressionAdditive AT5G13000.tu26 4117225..4117298 score=0.512862807368505
ExonExpressionAdditive AT5G13000.tu27 4117481..4117589 score=-0.21630242285117
ExonExpressionAdditive AT5G13000.tu28 4117813..4117885 score=-0.47994513801446
ExonExpressionAdditive AT5G13000.tu29 4118033..4118101 score=-0.152389658634787
ExonExpressionAdditive AT5G13000.tu32 4118667..4118748 score=0.169827872550666
ExonExpressionAdditive AT5G13000.tu33 4119222..4119259 score=-0.496254296420612
ExonExpressionAdditive AT5G13000.tu34 4119444..4119547 score=0.162349337750577
ExonExpressionAdditive AT5G13000.tu38 4120386..4120422 score=-0.248569475197082
ExonExpressionAdditive AT5G13000.tu40 4120832..4120870 score=0.232637662407377
ExonExpressionAdditive AT5G13000.tu41 4121011..4121190 score=0.268062094546839
ExonExpressionAdditive AT5G13010.tu1 4122418..4122681 score=0.144662773192959
ExonExpressionAdditive AT5G13010.tu10 4125278..4125422 score=0.0499159606785594
ExonExpressionAdditive AT5G13010.tu11 4125557..4125702 score=0.440662883509984
ExonExpressionAdditive AT5G13010.tu12 4125879..4125987 score=-0.126571870995623
ExonExpressionAdditive AT5G13010.tu14 4126381..4126454 score=0.149982831840218
ExonExpressionAdditive AT5G13010.tu15 4126676..4126714 score=-0.292552677524176
ExonExpressionAdditive AT5G13010.tu16 4126823..4126938 score=-0.698776779088186
ExonExpressionAdditive AT5G13010.tu2 4122859..4122935 score=-0.602722850072871
ExonExpressionAdditive AT5G13010.tu3 4123082..4123238 score=0.046743197060421
ExonExpressionAdditive AT5G13010.tu5 4123665..4123804 score=-0.213661145516238
ExonExpressionAdditive AT5G13010.tu6 4124053..4124123 score=0.153640193239575
ExonExpressionAdditive AT5G13020.tu1 4129431..4129545 score=0.78912712947185
ExonExpressionAdditive AT5G13020.tu2 4129686..4129722 score=-0.449919800638673
ExonExpressionAdditive AT5G13020.tu4 4130007..4130190 score=-0.0188998055905860
ExonExpressionAdditive AT5G13020.tu6 4130964..4131076 score=-0.168004687846172
ExonExpressionAdditive AT5G13020.tu7 4131253..4131395 score=-0.303011489151563
ExonExpressionAdditive AT5G13020.tu9 4131759..4131907 score=0.277994805846937
ExonExpressionAdditive AT5G13030.tu1 4133288..4133540 score=-0.0643235168985538
ExonExpressionAdditive AT5G13030.tu4 4134444..4134694 score=-0.133152233797065
ExonExpressionAdditive AT5G13030.tu5 4134999..4135177 score=-0.197561457995359
ExonExpressionAdditive AT5G13030.tu6 4135387..4135641 score=-0.142792571667208
ExonExpressionAdditive AT5G13030.tu7 4135826..4135975 score=-0.210492148559999
ExonExpressionAdditive AT5G13030.tu8 4136230..4136481 score=0.410439335315564
ExonExpressionAdditive AT5G13050.tu2 4137034..4137104 score=0.379650001408680
ExonExpressionAdditive AT5G13050.tu7 4137823..4137930 score=0.435508810130427
ExonExpressionAdditive AT5G13050.tu9 4138471..4138618 score=0.0199572056817642
ExonExpressionAdditive AT5G13060.tu1 4142954..4143240 score=-0.440908399792475
ExonExpressionAdditive AT5G13060.tu10 4145330..4145366 score=0.258673714501677
ExonExpressionAdditive AT5G13060.tu11 4145471..4145507 score=0.0772604749821276
ExonExpressionAdditive AT5G13060.tu12 4145613..4145718 score=-0.245760809496257
ExonExpressionAdditive AT5G13060.tu13 4145899..4145934 score=-0.54650621048586
ExonExpressionAdditive AT5G13060.tu16 4146379..4146520 score=0.199419676003666
ExonExpressionAdditive AT5G13060.tu17 4146631..4146707 score=0.272211933712391
ExonExpressionAdditive AT5G13060.tu18 4146892..4147063 score=0.118525096874597
ExonExpressionAdditive AT5G13060.tu2 4143584..4143662 score=-0.361279647573861
ExonExpressionAdditive AT5G13060.tu3 4143874..4143982 score=0.089940378478715
ExonExpressionAdditive AT5G13060.tu4 4144130..4144201 score=0.990696306042877
ExonExpressionAdditive AT5G13060.tu6 4144481..4144517 score=-0.800413657489691
ExonExpressionAdditive AT5G13060.tu7 4144660..4144695 score=0.782000040240526
ExonExpressionAdditive AT5G13060.tu8 4144884..4144951 score=-0.345757924083915
ExonExpressionAdditive AT5G13070.tu1 4147664..4147738 score=-0.314397052503794
ExonExpressionAdditive AT5G13100.tu2 4157608..4157792 score=0.654959535359553
ExonExpressionAdditive AT5G13100.tu3 4157936..4158017 score=-0.251233684202856
ExonExpressionAdditive AT5G13100.tu4 4158169..4158524 score=-0.0154172950843032
ExonExpressionAdditive AT5G13110.tu1 4158819..4159122 score=-0.532904791915658
ExonExpressionAdditive AT5G13110.tu2 4159325..4159535 score=-0.266103693034535
ExonExpressionAdditive AT5G13110.tu5 4160113..4160262 score=-0.272088656287536
ExonExpressionAdditive AT5G13110.tu6 4160449..4160525 score=0.857431966374858
ExonExpressionAdditive AT5G13110.tu8 4160885..4161099 score=-0.260005316231173
ExonExpressionAdditive AT5G13120.tu2 4163106..4163141 score=-0.0836089110841973
ExonExpressionAdditive AT5G13120.tu5 4164402..4164583 score=0.762957800049062
ExonExpressionAdditive AT5G13130.tu1 4166750..4166958 score=0.129648457808460
ExonExpressionAdditive AT5G13130.tu10 4168858..4168889 score=1.24230782317734
ExonExpressionAdditive AT5G13130.tu11 4169035..4169139 score=-0.318608462562529
ExonExpressionAdditive AT5G13130.tu12 4169250..4169394 score=-0.450146819063367
ExonExpressionAdditive AT5G13130.tu14 4169686..4169760 score=0.0804861643753174
ExonExpressionAdditive AT5G13130.tu15 4169880..4169918 score=0.215158271127293
ExonExpressionAdditive AT5G13130.tu16 4170033..4170138 score=-0.264296986969927
ExonExpressionAdditive AT5G13130.tu17 4170255..4170291 score=0.250523845676343
ExonExpressionAdditive AT5G13130.tu2 4167141..4167210 score=-0.597254718148994
ExonExpressionAdditive AT5G13130.tu3 4167385..4167529 score=0.0583587484687876
ExonExpressionAdditive AT5G13130.tu6 4168016..4168089 score=-0.51521534469052
ExonExpressionAdditive AT5G13130.tu7 4168197..4168232 score=-0.0571228458934233
ExonExpressionAdditive AT5G13130.tu8 4168407..4168440 score=1.33935529814552
ExonExpressionAdditive AT5G13130.tu9 4168635..4168707 score=0.590242733515605
ExonExpressionAdditive AT5G13140.tu2 4171613..4171755 score=0.412895692859275
ExonExpressionAdditive AT5G13160.tu1 4176594..4176894 score=-0.159023721884433
ExonExpressionAdditive AT5G13160.tu2 4177474..4177656 score=-0.324326116045245
ExonExpressionAdditive AT5G13160.tu3 4178296..4178437 score=-0.752891415024788
ExonExpressionAdditive AT5G13160.tu4 4178758..4179062 score=0.532549811004776
ExonExpressionAdditive AT5G13170.tu2 4181755..4181825 score=-0.535646536121969
ExonExpressionAdditive AT5G13170.tu3 4181979..4182092 score=-0.381317679600668
ExonExpressionAdditive AT5G13170.tu4 4182219..4182363 score=0.985018788374187
ExonExpressionAdditive AT5G13170.tu6 4183128..4183285 score=-0.587981983733976
ExonExpressionAdditive AT5G13180.tu1 4196574..4196679 score=-0.388672850060337
ExonExpressionAdditive AT5G13180.tu2 4197006..4197112 score=0.0998393886738616
ExonExpressionAdditive AT5G13190.tu1 4204846..4205034 score=-0.559447820137736
ExonExpressionAdditive AT5G13190.tu2 4205179..4205284 score=0.415342155446499
ExonExpressionAdditive AT5G13200.tu3 4207890..4208074 score=-0.34071480357897
ExonExpressionAdditive AT5G13220.tu1 4218921..4219074 score=0.0094577794578379
ExonExpressionAdditive AT5G13220.tu2 4219181..4219319 score=-0.627598525468599
ExonExpressionAdditive AT5G13240.tu10 4227131..4227168 score=2.66396265311579
ExonExpressionAdditive AT5G13240.tu3 4225639..4225675 score=-1.57691932487179
ExonExpressionAdditive AT5G13240.tu5 4226031..4226103 score=-1.94693657781836
ExonExpressionAdditive AT5G13260.tu1 4243158..4243444 score=0.574951359697797
ExonExpressionAdditive AT5G13260.tu11 4245212..4245287 score=0.19693119630378
ExonExpressionAdditive AT5G13260.tu16 4246388..4246459 score=-0.228484726865126
ExonExpressionAdditive AT5G13260.tu17 4246635..4246783 score=0.147757885345991
ExonExpressionAdditive AT5G13260.tu2 4243791..4243828 score=-0.5543624884435
ExonExpressionAdditive AT5G13260.tu5 4244253..4244291 score=-0.332614998446991
ExonExpressionAdditive AT5G13260.tu6 4244398..4244434 score=-0.625325947190349
ExonExpressionAdditive AT5G13260.tu8 4244684..4244717 score=-0.226800648539387
ExonExpressionAdditive AT5G13260.tu9 4244857..4244925 score=0.145522333621602
ExonExpressionAdditive AT5G13280.tu1 4249541..4249871 score=0.366982046258754
ExonExpressionAdditive AT5G13280.tu10 4251948..4252022 score=-0.122879239412110
ExonExpressionAdditive AT5G13280.tu12 4252363..4252397 score=-0.379913720142542
ExonExpressionAdditive AT5G13280.tu13 4252501..4252777 score=0.0854333810009985
ExonExpressionAdditive AT5G13280.tu2 4250016..4250052 score=-0.369249772663821
ExonExpressionAdditive AT5G13280.tu4 4250415..4250487 score=-0.490265845167306
ExonExpressionAdditive AT5G13280.tu5 4250892..4250965 score=0.700796514545105
ExonExpressionAdditive AT5G13280.tu7 4251291..4251365 score=-0.473785522221638
ExonExpressionAdditive AT5G13280.tu8 4251547..4251595 score=0.528504100995027
ExonExpressionAdditive AT5G13280.tu9 4251734..4251799 score=-1.03133545715013
ExonExpressionAdditive AT5G13300.tu1 4255681..4256041 score=-0.318505916155013
ExonExpressionAdditive AT5G13300.tu16 4260672..4260703 score=-0.755328982352134
ExonExpressionAdditive AT5G13300.tu17 4261025..4261097 score=0.913874250711034
ExonExpressionAdditive AT5G13300.tu18 4261236..4261269 score=0.0899048260786272
ExonExpressionAdditive AT5G13300.tu19 4261992..4262235 score=-0.364816413181247
ExonExpressionAdditive AT5G13300.tu2 4256176..4256600 score=-0.0584729845725687
ExonExpressionAdditive AT5G13300.tu3 4256854..4256924 score=-0.316178351774801
ExonExpressionAdditive AT5G13300.tu4 4257058..4257128 score=0.162592390226256
ExonExpressionAdditive AT5G13300.tu5 4257413..4257708 score=0.482333651888974
ExonExpressionAdditive AT5G13300.tu6 4257855..4257891 score=0.751430351835578
ExonExpressionAdditive AT5G13300.tu7 4258069..4258210 score=0.245872145828876
ExonExpressionAdditive AT5G13300.tu8 4258376..4258480 score=-0.769804244410246
ExonExpressionAdditive AT5G13300.tu9 4258688..4258725 score=-0.602372183248841
ExonExpressionAdditive AT5G13310.tu1 4263620..4263870 score=-0.30973719850981
ExonExpressionAdditive AT5G13320.tu2 4268888..4269129 score=-0.0418786786415548
ExonExpressionAdditive AT5G13320.tu3 4269275..4269347 score=0.109729518719432
ExonExpressionAdditive AT5G13320.tu5 4270345..4271001 score=-0.0821924690655261
ExonExpressionAdditive AT5G13340.tu2 4278439..4278510 score=0.0213623945669447
ExonExpressionAdditive AT5G13340.tu3 4278868..4278944 score=-0.116598268891797
ExonExpressionAdditive AT5G13350.tu3 4280687..4280763 score=0.51285303147661
ExonExpressionAdditive AT5G13360.tu5 4284561..4284598 score=-0.319084995324834
ExonExpressionAdditive AT5G13360.tu7 4285750..4286179 score=0.440667561286551
ExonExpressionAdditive AT5G13370.tu3 4287739..4287804 score=-0.781076104467379
ExonExpressionAdditive AT5G13370.tu5 4289055..4289453 score=-0.484582837817931
ExonExpressionAdditive AT5G13380.tu1 4289859..4289898 score=-0.231212897664759
ExonExpressionAdditive AT5G13380.tu2 4290147..4290261 score=0.228541188200608
ExonExpressionAdditive AT5G13390.tu2 4294201..4294709 score=0.0427685454136889
ExonExpressionAdditive AT5G13390.tu3 4294864..4295042 score=0.278369529067910
ExonExpressionAdditive AT5G13400.tu2 4297805..4298332 score=0.334429165980808
ExonExpressionAdditive AT5G13400.tu3 4298557..4298734 score=0.676187010814699
ExonExpressionAdditive AT5G13400.tu4 4298917..4299213 score=-0.075827670851969
ExonExpressionAdditive AT5G13410.tu1 4299811..4299886 score=0.962650946530657
ExonExpressionAdditive AT5G13410.tu10 4301655..4301741 score=-0.170271879936394
ExonExpressionAdditive AT5G13410.tu8 4301281..4301322 score=0.185238760557416
ExonExpressionAdditive AT5G13410.tu9 4301512..4301547 score=-0.634986589416897
ExonExpressionAdditive AT5G13420.tu2 4302448..4302555 score=-0.511233969341323
ExonExpressionAdditive AT5G13420.tu3 4302687..4302830 score=0.597514247904538
ExonExpressionAdditive AT5G13420.tu4 4303133..4303380 score=0.305275411852940
ExonExpressionAdditive AT5G13420.tu6 4303681..4303822 score=-0.436919962411639
ExonExpressionAdditive AT5G13420.tu7 4304109..4304188 score=0.999266435437053
ExonExpressionAdditive AT5G13450.tu4 4311180..4311215 score=0.795312953589346
ExonExpressionAdditive AT5G13450.tu5 4311284..4311390 score=-0.290763449645024
ExonExpressionAdditive AT5G13450.tu7 4311867..4311937 score=0.388163565968432
ExonExpressionAdditive AT5G13460.tu1 4315783..4315888 score=-1.06057091805177
ExonExpressionAdditive AT5G13460.tu2 4316288..4316354 score=0.301777265835572
ExonExpressionAdditive AT5G13460.tu3 4316504..4316758 score=-0.444834787518015
ExonExpressionAdditive AT5G13460.tu4 4317149..4317291 score=-0.00142484198310175
ExonExpressionAdditive AT5G13480.tu1 4326553..4326630 score=-0.423780612506643
ExonExpressionAdditive AT5G13480.tu10 4329578..4329609 score=0.682973143123996
ExonExpressionAdditive AT5G13480.tu11 4329972..4330008 score=-0.956358755991176
ExonExpressionAdditive AT5G13480.tu12 4330128..4330163 score=-0.452211511095351
ExonExpressionAdditive AT5G13480.tu14 4330525..4330561 score=-0.0208269397248854
ExonExpressionAdditive AT5G13480.tu15 4330782..4330821 score=0.710078414746512
ExonExpressionAdditive AT5G13480.tu16 4330931..4330968 score=0.528882065808679
ExonExpressionAdditive AT5G13480.tu17 4331271..4331343 score=0.823005668116294
ExonExpressionAdditive AT5G13480.tu18 4331451..4331671 score=0.258778325601499
ExonExpressionAdditive AT5G13480.tu2 4326962..4327099 score=-0.884903785507315
ExonExpressionAdditive AT5G13480.tu3 4327307..4327672 score=0.6373820878016
ExonExpressionAdditive AT5G13480.tu4 4328206..4328241 score=-1.30532266748970
ExonExpressionAdditive AT5G13480.tu5 4328422..4328460 score=-0.540834077985258
ExonExpressionAdditive AT5G13490.tu1 4335466..4335537 score=0.424899715359626
ExonExpressionAdditive AT5G13490.tu4 4336599..4336854 score=-0.840778281056478
ExonExpressionAdditive AT5G13500.tu10 4340080..4340118 score=0.0352370101349282
ExonExpressionAdditive AT5G13500.tu11 4340301..4340374 score=0.20919866539117
ExonExpressionAdditive AT5G13500.tu12 4340824..4340959 score=0.0801038540683686
ExonExpressionAdditive AT5G13500.tu7 4339313..4339487 score=0.0170287904434114
ExonExpressionAdditive AT5G13500.tu8 4339707..4339740 score=0.791521729656334
ExonExpressionAdditive AT5G13500.tu9 4339891..4339930 score=-0.376500858410586
ExonExpressionAdditive AT5G13520.tu1 4342118..4342376 score=-0.467550302189079
ExonExpressionAdditive AT5G13520.tu2 4342812..4343106 score=-0.0067972177122127
ExonExpressionAdditive AT5G13520.tu3 4343241..4343421 score=-0.298699480455214
ExonExpressionAdditive AT5G13530.tu10 4351001..4351105 score=-0.0428169211555211
ExonExpressionAdditive AT5G13530.tu2 4347199..4347497 score=-0.0649653011554195
ExonExpressionAdditive AT5G13530.tu3 4347630..4347816 score=-0.360220265113971
ExonExpressionAdditive AT5G13530.tu4 4348034..4348136 score=0.0892575768786976
ExonExpressionAdditive AT5G13530.tu5 4348278..4348559 score=-0.26977753892529
ExonExpressionAdditive AT5G13530.tu6 4348770..4348881 score=-0.201423168540115
ExonExpressionAdditive AT5G13530.tu8 4349771..4349849 score=-0.56615325328784
ExonExpressionAdditive AT5G13530.tu9 4350182..4350257 score=0.0142981716882824
ExonExpressionAdditive AT5G13540.tu2 4351537..4351723 score=-0.539201273801951
ExonExpressionAdditive AT5G13540.tu3 4352012..4352269 score=0.200239372694262
ExonExpressionAdditive AT5G13540.tu4 4352450..4352555 score=-0.102675090259133
ExonExpressionAdditive AT5G13540.tu5 4352671..4352997 score=-0.448559412090533
ExonExpressionAdditive AT5G13550.tu1 4355279..4355784 score=-1.13081314062561
ExonExpressionAdditive AT5G13550.tu10 4357588..4357660 score=0.932151686496489
ExonExpressionAdditive AT5G13550.tu12 4358276..4358343 score=0.144438912883579
ExonExpressionAdditive AT5G13550.tu13 4358564..4358635 score=0.507856759326312
ExonExpressionAdditive AT5G13550.tu15 4359234..4359525 score=0.0137944992346126
ExonExpressionAdditive AT5G13550.tu4 4356322..4356393 score=0.687528738581789
ExonExpressionAdditive AT5G13560.tu1 4361302..4361811 score=0.330717706751564
ExonExpressionAdditive AT5G13560.tu10 4363987..4364018 score=0.0400289605881747
ExonExpressionAdditive AT5G13560.tu11 4364269..4364341 score=0.582941608062352
ExonExpressionAdditive AT5G13560.tu12 4364449..4364517 score=-1.00264732884800
ExonExpressionAdditive AT5G13560.tu15 4365096..4365131 score=0.431944295951198
ExonExpressionAdditive AT5G13560.tu16 4365320..4365355 score=-0.125576084599920
ExonExpressionAdditive AT5G13560.tu17 4365812..4365964 score=-1.15705799353878
ExonExpressionAdditive AT5G13560.tu18 4366202..4366425 score=-0.263785626065009
ExonExpressionAdditive AT5G13560.tu2 4362063..4362099 score=0.461723736422397
ExonExpressionAdditive AT5G13560.tu6 4362813..4362851 score=-0.427412011799992
ExonExpressionAdditive AT5G13560.tu7 4363035..4363072 score=-0.861011190922703
ExonExpressionAdditive AT5G13570.tu1 4367309..4367579 score=-0.241009132430816
ExonExpressionAdditive AT5G13570.tu2 4367743..4367814 score=-0.843400114495374
ExonExpressionAdditive AT5G13570.tu3 4368096..4368163 score=0.475996213411415
ExonExpressionAdditive AT5G13570.tu4 4368292..4368324 score=-0.946393317699342
ExonExpressionAdditive AT5G13570.tu5 4369077..4369182 score=-0.260126537069883
ExonExpressionAdditive AT5G13570.tu6 4369359..4369395 score=0.141980560484199
ExonExpressionAdditive AT5G13590.tu2 4376127..4376415 score=-0.374388534288838
ExonExpressionAdditive AT5G13600.tu2 4380565..4380598 score=0.96750728016772
ExonExpressionAdditive AT5G13600.tu4 4382057..4382451 score=-0.691135240431097
ExonExpressionAdditive AT5G13610.tu2 4383566..4383639 score=-1.08036375524113
ExonExpressionAdditive AT5G13610.tu3 4383746..4383891 score=-0.441744366291844
ExonExpressionAdditive AT5G13610.tu4 4383995..4384103 score=-0.438503757255967
ExonExpressionAdditive AT5G13610.tu5 4384254..4384356 score=-0.270942938930854
ExonExpressionAdditive AT5G13610.tu6 4384529..4384564 score=-0.255830602027526
ExonExpressionAdditive AT5G13610.tu7 4384674..4384999 score=1.20790334447936
ExonExpressionAdditive AT5G13630.tu1 4387460..4387930 score=0.892828709632368
ExonExpressionAdditive AT5G13630.tu4 4388064..4388493 score=0.880682932702833
ExonExpressionAdditive AT5G13630.tu6 4390525..4390560 score=-0.720112813388949
ExonExpressionAdditive AT5G13640.tu2 4394799..4394991 score=0.453447032073088
ExonExpressionAdditive AT5G13640.tu3 4395136..4395351 score=0.265645005238682
ExonExpressionAdditive AT5G13640.tu4 4395859..4396132 score=-0.00908255995517591
ExonExpressionAdditive AT5G13640.tu5 4396247..4396419 score=-0.298603865853019
ExonExpressionAdditive AT5G13650.tu10 4400323..4400356 score=-0.500640282007989
ExonExpressionAdditive AT5G13650.tu12 4400819..4400871 score=-0.5392112926999
ExonExpressionAdditive AT5G13650.tu13 4401087..4401127 score=-1.19681585641453
ExonExpressionAdditive AT5G13650.tu14 4401665..4401772 score=0.0181164820869183
ExonExpressionAdditive AT5G13650.tu15 4401950..4402086 score=-0.451398662339017
ExonExpressionAdditive AT5G13650.tu16 4402270..4402305 score=-0.332188575048557
ExonExpressionAdditive AT5G13650.tu2 4397764..4397984 score=1.06861525523724
ExonExpressionAdditive AT5G13650.tu4 4398282..4398318 score=-0.650465304698702
ExonExpressionAdditive AT5G13650.tu5 4398417..4398598 score=0.104429339346204
ExonExpressionAdditive AT5G13650.tu6 4398747..4398853 score=0.232519294072960
ExonExpressionAdditive AT5G13650.tu7 4399025..4399100 score=-0.333527096692451
ExonExpressionAdditive AT5G13650.tu8 4399569..4399608 score=1.08348637996324
ExonExpressionAdditive AT5G13650.tu9 4400027..4400137 score=-0.201308708860615
ExonExpressionAdditive AT5G13660.tu1 4404754..4404926 score=0.493616303221467
ExonExpressionAdditive AT5G13660.tu3 4406459..4406493 score=0.0929679371624866
ExonExpressionAdditive AT5G13660.tu4 4406638..4406782 score=-0.822568062438732
ExonExpressionAdditive AT5G13670.tu1 4407220..4407368 score=-0.348553510422784
ExonExpressionAdditive AT5G13670.tu2 4407570..4407636 score=-0.708322472231766
ExonExpressionAdditive AT5G13670.tu3 4407783..4407855 score=0.13017802493548
ExonExpressionAdditive AT5G13670.tu4 4408112..4408295 score=0.219923791798622
ExonExpressionAdditive AT5G13670.tu5 4408472..4408508 score=0.684218256977316
ExonExpressionAdditive AT5G13670.tu7 4408800..4408939 score=0.427374883157141
ExonExpressionAdditive AT5G13680.tu1 4410373..4410800 score=0.584309681593365
ExonExpressionAdditive AT5G13680.tu2 4410955..4410991 score=1.38807941323349
ExonExpressionAdditive AT5G13680.tu4 4414764..4415052 score=-0.871278656594026
ExonExpressionAdditive AT5G13680.tu5 4415323..4415436 score=0.654266395368379
ExonExpressionAdditive AT5G13690.tu1 4415798..4415977 score=0.582283118266315
ExonExpressionAdditive AT5G13690.tu10 4417896..4417966 score=0.438287330868540
ExonExpressionAdditive AT5G13690.tu12 4418312..4418384 score=-0.251965227767042
ExonExpressionAdditive AT5G13690.tu15 4418931..4418969 score=0.77946592268848
ExonExpressionAdditive AT5G13690.tu16 4419122..4419267 score=-0.429199239395009
ExonExpressionAdditive AT5G13690.tu17 4419448..4419631 score=-0.125019882518933
ExonExpressionAdditive AT5G13690.tu18 4419771..4419811 score=0.368395808069439
ExonExpressionAdditive AT5G13690.tu19 4419961..4420032 score=-0.379568522555919
ExonExpressionAdditive AT5G13690.tu3 4416265..4416423 score=-0.399118356576358
ExonExpressionAdditive AT5G13690.tu6 4417017..4417053 score=0.026243654335958
ExonExpressionAdditive AT5G13690.tu8 4417418..4417456 score=1.16227377278413
ExonExpressionAdditive AT5G13700.tu1 4420373..4420409 score=-0.399807654877
ExonExpressionAdditive AT5G13700.tu2 4420591..4420768 score=-0.352881098533058
ExonExpressionAdditive AT5G13700.tu3 4421104..4421211 score=-0.404753327960564
ExonExpressionAdditive AT5G13700.tu4 4421537..4421605 score=0.77737008715764
ExonExpressionAdditive AT5G13700.tu6 4422267..4422304 score=-0.00185538563413067
ExonExpressionAdditive AT5G13700.tu7 4422460..4422500 score=0.962023565546442
ExonExpressionAdditive AT5G13700.tu8 4422687..4422831 score=0.232947681736585
ExonExpressionAdditive AT5G13700.tu9 4422937..4423012 score=-0.497604583256935
ExonExpressionAdditive AT5G13710.tu11 4425647..4425684 score=0.376493101385061
ExonExpressionAdditive AT5G13710.tu12 4425827..4425862 score=-0.412788052727882
ExonExpressionAdditive AT5G13710.tu14 4426813..4426849 score=0.145421924861487
ExonExpressionAdditive AT5G13710.tu2 4423768..4424055 score=-0.154815924601132
ExonExpressionAdditive AT5G13710.tu4 4424416..4424482 score=0.0377873182940747
ExonExpressionAdditive AT5G13710.tu6 4424802..4424875 score=-0.455517700475677
ExonExpressionAdditive AT5G13710.tu7 4424980..4425017 score=2.57895218035440
ExonExpressionAdditive AT5G13710.tu9 4425305..4425339 score=-0.886361642546535
ExonExpressionAdditive AT5G13720.tu2 4428334..4428373 score=-0.0261262843237269
ExonExpressionAdditive AT5G13720.tu3 4428473..4428541 score=-0.114902056509665
ExonExpressionAdditive AT5G13730.tu1 4429141..4429395 score=1.66617629363885
ExonExpressionAdditive AT5G13730.tu2 4429505..4429646 score=-0.0575599516451144
ExonExpressionAdditive AT5G13740.tu1 4432349..4432496 score=1.51123639268183
ExonExpressionAdditive AT5G13740.tu10 4434282..4434320 score=0.120809463651456
ExonExpressionAdditive AT5G13740.tu11 4434472..4434594 score=0.961121907741898
ExonExpressionAdditive AT5G13740.tu12 4435217..4435287 score=-0.265162562357711
ExonExpressionAdditive AT5G13740.tu13 4435550..4435588 score=-1.28521727176892
ExonExpressionAdditive AT5G13740.tu14 4435768..4435802 score=-0.378890246688375
ExonExpressionAdditive AT5G13740.tu16 4436096..4436132 score=0.278145804896002
ExonExpressionAdditive AT5G13740.tu18 4436383..4436581 score=-0.895702076599345
ExonExpressionAdditive AT5G13740.tu2 4432726..4432798 score=-0.0233459637955625
ExonExpressionAdditive AT5G13740.tu5 4433371..4433407 score=-0.159074969648440
ExonExpressionAdditive AT5G13750.tu1 4438205..4438419 score=0.582774328551492
ExonExpressionAdditive AT5G13750.tu10 4439876..4440020 score=-0.367231022838213
ExonExpressionAdditive AT5G13750.tu11 4440125..4440197 score=-0.165158744010664
ExonExpressionAdditive AT5G13750.tu12 4440307..4440345 score=0.198625460721612
ExonExpressionAdditive AT5G13750.tu13 4440483..4440555 score=0.102411496569810
ExonExpressionAdditive AT5G13750.tu16 4440804..4440840 score=0.207981332830742
ExonExpressionAdditive AT5G13750.tu18 4441200..4441532 score=-0.0259563515553889
ExonExpressionAdditive AT5G13750.tu4 4438902..4438943 score=-0.862750257874822
ExonExpressionAdditive AT5G13760.tu2 4442333..4442556 score=-0.87583172755341
ExonExpressionAdditive AT5G13760.tu4 4444097..4444236 score=0.110262320148133
ExonExpressionAdditive AT5G13760.tu5 4444413..4444881 score=0.689758860530004
ExonExpressionAdditive AT5G13790.tu1 4449025..4449216 score=0.205093733817965
ExonExpressionAdditive AT5G13790.tu2 4449475..4449585 score=-0.279108119448671
ExonExpressionAdditive AT5G13790.tu5 4450065..4450134 score=0.319797589477127
ExonExpressionAdditive AT5G13790.tu8 4450659..4450794 score=0.164239088205232
ExonExpressionAdditive AT5G13800.tu3 4452683..4452822 score=1.08506989648420
ExonExpressionAdditive AT5G13800.tu4 4453004..4453114 score=0.125111651188616
ExonExpressionAdditive AT5G13810.tu1 4455407..4455552 score=1.47312454033084
ExonExpressionAdditive AT5G13820.tu1 4461084..4461119 score=0.769558385295014
ExonExpressionAdditive AT5G13820.tu10 4464161..4464602 score=0.283733962851454
ExonExpressionAdditive AT5G13820.tu4 4462662..4462807 score=-0.0594702722390079
ExonExpressionAdditive AT5G13820.tu6 4463062..4463096 score=-0.258817205946764
ExonExpressionAdditive AT5G13820.tu7 4463274..4463458 score=-0.37864056001172
ExonExpressionAdditive AT5G13820.tu8 4463602..4463840 score=0.171902304779685
ExonExpressionAdditive AT5G13830.tu1 4467361..4467397 score=-0.344424541400447
ExonExpressionAdditive AT5G13830.tu2 4467537..4467573 score=-0.03745050129331
ExonExpressionAdditive AT5G13830.tu6 4468397..4468434 score=-0.511540927081849
ExonExpressionAdditive AT5G13840.tu2 4468867..4468940 score=-0.308435191806256
ExonExpressionAdditive AT5G13840.tu3 4469126..4469271 score=-0.0602364587810822
ExonExpressionAdditive AT5G13840.tu4 4469487..4469701 score=-0.457378340474443
ExonExpressionAdditive AT5G13840.tu5 4469815..4469878 score=-0.45915079002213
ExonExpressionAdditive AT5G13850.tu1 4471331..4471366 score=0.501803031911179
ExonExpressionAdditive AT5G13850.tu3 4472101..4472171 score=-0.753311331465005
ExonExpressionAdditive AT5G13870.tu2 4475602..4475709 score=0.672514814399401
ExonExpressionAdditive AT5G13870.tu3 4475858..4475932 score=0.119527639888850
ExonExpressionAdditive AT5G13890.tu1 4478849..4479106 score=-0.20945582545162
ExonExpressionAdditive AT5G13920.tu3 4486991..4487107 score=-0.0621849868813462
ExonExpressionAdditive AT5G13920.tu4 4487257..4487401 score=-0.739025804585704
ExonExpressionAdditive AT5G13930.tu1 4488711..4488926 score=-0.668261128485691
ExonExpressionAdditive AT5G13940.tu1 4490271..4490450 score=0.151588153642082
ExonExpressionAdditive AT5G13940.tu10 4491984..4492057 score=-0.310992848253425
ExonExpressionAdditive AT5G13940.tu12 4492358..4492391 score=0.4215947772109
ExonExpressionAdditive AT5G13940.tu2 4490594..4490664 score=0.36220980749661
ExonExpressionAdditive AT5G13940.tu3 4490773..4490806 score=0.239946509948443
ExonExpressionAdditive AT5G13940.tu5 4491122..4491162 score=0.266775911460124
ExonExpressionAdditive AT5G13940.tu6 4491266..4491303 score=-0.99196986712444
ExonExpressionAdditive AT5G13940.tu7 4491416..4491452 score=0.167669953387559
ExonExpressionAdditive AT5G13940.tu8 4491594..4491627 score=0.103811768574150
ExonExpressionAdditive AT5G13950.tu10 4499933..4500185 score=-0.325746433764886
ExonExpressionAdditive AT5G13950.tu3 4497868..4497942 score=-0.667639349120658
ExonExpressionAdditive AT5G13950.tu4 4498092..4498205 score=-0.535346852239876
ExonExpressionAdditive AT5G13950.tu8 4499395..4499431 score=0.455166490654016
ExonExpressionAdditive AT5G13950.tu9 4499687..4499755 score=-0.336234972440141
ExonExpressionAdditive AT5G13960.tu10 4504421..4504459 score=0.470665873915783
ExonExpressionAdditive AT5G13960.tu11 4504575..4504683 score=0.499092683362279
ExonExpressionAdditive AT5G13960.tu12 4504965..4505037 score=0.712465431332906
ExonExpressionAdditive AT5G13960.tu13 4505260..4505410 score=-0.592555997325595
ExonExpressionAdditive AT5G13960.tu14 4505551..4505734 score=0.37286247165309
ExonExpressionAdditive AT5G13960.tu15 4505884..4506031 score=0.154357272064885
ExonExpressionAdditive AT5G13960.tu2 4501712..4501928 score=-0.0861913211587448
ExonExpressionAdditive AT5G13960.tu5 4502581..4502653 score=-0.724760308772298
ExonExpressionAdditive AT5G13960.tu6 4502789..4502933 score=-0.134157657556081
ExonExpressionAdditive AT5G13960.tu7 4503151..4503187 score=0.844558823188187
ExonExpressionAdditive AT5G13970.tu2 4507231..4507376 score=-0.163130075772395
ExonExpressionAdditive AT5G13980.tu1 4508528..4508743 score=-0.267045795286860
ExonExpressionAdditive AT5G13980.tu10 4510537..4510610 score=-0.196549343407582
ExonExpressionAdditive AT5G13980.tu11 4510710..4510852 score=-0.212096094264267
ExonExpressionAdditive AT5G13980.tu15 4511454..4511632 score=-0.391866531193618
ExonExpressionAdditive AT5G13980.tu19 4512315..4512351 score=-1.20176319449217
ExonExpressionAdditive AT5G13980.tu2 4508921..4508957 score=0.842256718477305
ExonExpressionAdditive AT5G13980.tu21 4512673..4512710 score=-0.0591183555198306
ExonExpressionAdditive AT5G13980.tu22 4512891..4512925 score=2.00828163596239
ExonExpressionAdditive AT5G13980.tu23 4513111..4513149 score=0.804767958523813
ExonExpressionAdditive AT5G13980.tu24 4513258..4513297 score=0.270397272814106
ExonExpressionAdditive AT5G13980.tu26 4513661..4513699 score=-0.247749372824075
ExonExpressionAdditive AT5G13980.tu30 4514110..4514393 score=-0.137987229374748
ExonExpressionAdditive AT5G13980.tu4 4509362..4509434 score=4.44830300156050e-05
ExonExpressionAdditive AT5G13980.tu5 4509589..4509665 score=0.401018530587398
ExonExpressionAdditive AT5G13980.tu6 4509804..4509838 score=0.27014286224866
ExonExpressionAdditive AT5G13980.tu7 4509979..4510014 score=0.365942082711129
ExonExpressionAdditive AT5G13980.tu8 4510122..4510195 score=-0.115883866431673
ExonExpressionAdditive AT5G14020.tu1 4523618..4523801 score=0.168175496246918
ExonExpressionAdditive AT5G14020.tu10 4525488..4525523 score=0.778890083635504
ExonExpressionAdditive AT5G14020.tu11 4525624..4525808 score=0.0969153977872573
ExonExpressionAdditive AT5G14020.tu2 4523952..4523987 score=0.370819924974561
ExonExpressionAdditive AT5G14020.tu3 4524089..4524191 score=-0.414129247008558
ExonExpressionAdditive AT5G14020.tu6 4524768..4524802 score=0.892078312062029
ExonExpressionAdditive AT5G14020.tu9 4525335..4525375 score=-0.903453055302786
ExonExpressionAdditive AT5G14030.tu3 4527551..4527620 score=0.580395856284226
ExonExpressionAdditive AT5G14030.tu4 4527833..4527870 score=-0.443909924755724
ExonExpressionAdditive AT5G14040.tu1 4530722..4531105 score=-0.120182850654272
ExonExpressionAdditive AT5G14040.tu2 4531219..4531298 score=0.182180384080812
ExonExpressionAdditive AT5G14040.tu3 4531480..4531629 score=0.186386410020794
ExonExpressionAdditive AT5G14040.tu5 4531985..4532210 score=0.122834470940487
ExonExpressionAdditive AT5G14060.tu1 4535424..4535660 score=-0.6187463806553
ExonExpressionAdditive AT5G14060.tu13 4538540..4538611 score=-0.702689692246173
ExonExpressionAdditive AT5G14060.tu15 4539008..4539151 score=0.0812539666601707
ExonExpressionAdditive AT5G14060.tu6 4536974..4537080 score=-0.0794324090687259
ExonExpressionAdditive AT5G14060.tu7 4537332..4537368 score=-0.182203594099997
ExonExpressionAdditive AT5G14060.tu8 4537634..4537671 score=0.397923108639835
ExonExpressionAdditive AT5G14060.tu9 4537819..4537856 score=-0.383139178500781
ExonExpressionAdditive AT5G14080.tu1 4543155..4543482 score=-0.519299364297986
ExonExpressionAdditive AT5G14090.tu2 4547309..4547345 score=-0.496751888061440
ExonExpressionAdditive AT5G14090.tu4 4548806..4548995 score=-0.237885551696211
ExonExpressionAdditive AT5G14090.tu5 4549206..4549376 score=-0.739689057046828
ExonExpressionAdditive AT5G14100.tu10 4551541..4551830 score=-0.351147595557699
ExonExpressionAdditive AT5G14100.tu4 4550476..4550510 score=-0.262294502598977
ExonExpressionAdditive AT5G14100.tu5 4550619..4550653 score=0.344204192637543
ExonExpressionAdditive AT5G14100.tu6 4550886..4550926 score=-0.375715761760071
ExonExpressionAdditive AT5G14100.tu8 4551215..4551254 score=1.07295531216457
ExonExpressionAdditive AT5G14130.tu2 4559530..4559671 score=-0.215356831469995
ExonExpressionAdditive AT5G14130.tu3 4559843..4560026 score=-0.366865263814753
ExonExpressionAdditive AT5G14140.tu2 4561372..4561439 score=-0.068393905099761
ExonExpressionAdditive AT5G14140.tu3 4561554..4561633 score=-0.688325803724161
ExonExpressionAdditive AT5G14140.tu5 4562752..4562895 score=1.06799875134602
ExonExpressionAdditive AT5G14140.tu6 4563157..4563422 score=0.133807039786297
ExonExpressionAdditive AT5G14140.tu7 4563907..4563979 score=-0.0251624541215328
ExonExpressionAdditive AT5G14140.tu8 4564450..4564556 score=-1.25074031320979
ExonExpressionAdditive AT5G14150.tu4 4566880..4566950 score=-0.727420679411948
ExonExpressionAdditive AT5G14170.tu1 4568534..4568710 score=-0.196602487104227
ExonExpressionAdditive AT5G14180.tu2 4571868..4571903 score=-0.313648273834375
ExonExpressionAdditive AT5G14180.tu3 4572050..4572081 score=0.740599874025841
ExonExpressionAdditive AT5G14180.tu5 4572342..4572446 score=0.107446203557902
ExonExpressionAdditive AT5G14180.tu6 4572629..4572669 score=0.599242023473972
ExonExpressionAdditive AT5G14180.tu8 4573996..4574030 score=-1.13517046527363
ExonExpressionAdditive AT5G14200.tu1 4576270..4576378 score=0.545549865367869
ExonExpressionAdditive AT5G14200.tu11 4578111..4578145 score=0.329188749227229
ExonExpressionAdditive AT5G14200.tu4 4577003..4577079 score=-0.298172830867956
ExonExpressionAdditive AT5G14210.tu1 4578394..4578605 score=0.290376183463975
ExonExpressionAdditive AT5G14210.tu2 4578863..4579012 score=0.366390482685515
ExonExpressionAdditive AT5G14210.tu3 4579256..4579327 score=0.29137885459699
ExonExpressionAdditive AT5G14210.tu4 4579470..4579655 score=-0.899766203412375
ExonExpressionAdditive AT5G14210.tu5 4579798..4579865 score=-0.113477359172085
ExonExpressionAdditive AT5G14220.tu1 4583271..4583604 score=0.0794222493548172
ExonExpressionAdditive AT5G14220.tu10 4585750..4585788 score=-0.377738632745996
ExonExpressionAdditive AT5G14220.tu15 4586727..4586765 score=1.18831355308018
ExonExpressionAdditive AT5G14220.tu16 4586940..4587011 score=-0.691209733697684
ExonExpressionAdditive AT5G14220.tu18 4587351..4587385 score=0.786638764406939
ExonExpressionAdditive AT5G14220.tu3 4583965..4584000 score=0.0616422092003737
ExonExpressionAdditive AT5G14220.tu4 4584175..4584208 score=-0.420949232728845
ExonExpressionAdditive AT5G14220.tu5 4584360..4584395 score=-1.1589922106768
ExonExpressionAdditive AT5G14220.tu7 4584831..4584902 score=0.0989732745059252
ExonExpressionAdditive AT5G14220.tu8 4585130..4585240 score=0.96719648165797
ExonExpressionAdditive AT5G14230.tu1 4591750..4592153 score=-0.641939057304072
ExonExpressionAdditive AT5G14230.tu2 4593625..4593879 score=-0.245175246778221
ExonExpressionAdditive AT5G14240.tu1 4596021..4596308 score=-0.383305566775074
ExonExpressionAdditive AT5G14240.tu3 4596912..4597018 score=0.225547426540725
ExonExpressionAdditive AT5G14240.tu4 4597419..4597595 score=0.937493494169876
ExonExpressionAdditive AT5G14250.tu1 4597924..4598144 score=0.286077055748613
ExonExpressionAdditive AT5G14250.tu10 4600035..4600109 score=-0.289667547005834
ExonExpressionAdditive AT5G14250.tu12 4600517..4600713 score=0.156400909193794
ExonExpressionAdditive AT5G14250.tu2 4598361..4598435 score=0.0927660195418119
ExonExpressionAdditive AT5G14250.tu3 4598573..4598788 score=-0.293038249163942
ExonExpressionAdditive AT5G14250.tu7 4599613..4599652 score=0.206563926584565
ExonExpressionAdditive AT5G14250.tu8 4599792..4599897 score=-0.279567029341625
ExonExpressionAdditive AT5G14260.tu1 4600996..4601480 score=0.598805653645077
ExonExpressionAdditive AT5G14260.tu10 4603505..4603575 score=-0.692471414422837
ExonExpressionAdditive AT5G14260.tu11 4603718..4603828 score=0.230732749462709
ExonExpressionAdditive AT5G14260.tu12 4603973..4604007 score=0.0925426461430734
ExonExpressionAdditive AT5G14260.tu13 4604040..4604079 score=0.755631171017759
ExonExpressionAdditive AT5G14260.tu15 4604279..4604347 score=0.875574589036776
ExonExpressionAdditive AT5G14260.tu2 4601620..4601656 score=1.45378875344851
ExonExpressionAdditive AT5G14260.tu3 4601945..4602020 score=-1.34102275751165
ExonExpressionAdditive AT5G14260.tu4 4602168..4602205 score=-0.276083452796798
ExonExpressionAdditive AT5G14260.tu6 4602705..4602741 score=-0.285392094319732
ExonExpressionAdditive AT5G14260.tu7 4602888..4602924 score=-1.58582481685015
ExonExpressionAdditive AT5G14260.tu8 4603063..4603100 score=0.184515937033212
ExonExpressionAdditive AT5G14260.tu9 4603252..4603286 score=-0.0620560080326062
ExonExpressionAdditive AT5G14270.tu10 4608278..4608876 score=0.828140161844973
ExonExpressionAdditive AT5G14270.tu2 4606354..4606390 score=-0.693636756500156
ExonExpressionAdditive AT5G14270.tu3 4606496..4606575 score=-0.268474373784985
ExonExpressionAdditive AT5G14270.tu7 4607658..4607689 score=-0.516953867150313
ExonExpressionAdditive AT5G14280.tu1 4609134..4609315 score=-0.448299899647901
ExonExpressionAdditive AT5G14280.tu3 4609876..4610169 score=-0.342684884221287
ExonExpressionAdditive AT5G14320.tu2 4618266..4618435 score=-0.269593865133787
ExonExpressionAdditive AT5G14330.tu2 4620444..4620515 score=1.84055730587112
ExonExpressionAdditive AT5G14370.tu1 4631904..4632126 score=-0.464270170484565
ExonExpressionAdditive AT5G14370.tu2 4632372..4632514 score=0.116426708222298
ExonExpressionAdditive AT5G14390.tu3 4638318..4638460 score=-1.04041678868484
ExonExpressionAdditive AT5G14400.tu2 4644065..4644332 score=0.75233454776334
ExonExpressionAdditive AT5G14400.tu3 4644477..4644580 score=-0.248975436864099
ExonExpressionAdditive AT5G14400.tu4 4644866..4645089 score=-0.410698844505567
ExonExpressionAdditive AT5G14400.tu5 4645202..4645268 score=-0.167988054656976
ExonExpressionAdditive AT5G14400.tu7 4645659..4645728 score=0.72351256357334
ExonExpressionAdditive AT5G14400.tu8 4645915..4645979 score=-1.38604072444044
ExonExpressionAdditive AT5G14400.tu9 4646286..4646321 score=0.585119194877748
ExonExpressionAdditive AT5G14420.tu1 4648183..4648420 score=0.261937376487316
ExonExpressionAdditive AT5G14420.tu10 4650275..4650560 score=0.571447620147874
ExonExpressionAdditive AT5G14420.tu3 4648705..4648851 score=-0.145238998661249
ExonExpressionAdditive AT5G14420.tu5 4649177..4649208 score=-0.454475601970895
ExonExpressionAdditive AT5G14420.tu6 4649353..4649387 score=0.0947963693420237
ExonExpressionAdditive AT5G14420.tu7 4649539..4649577 score=0.645729892052828
ExonExpressionAdditive AT5G14420.tu8 4649718..4649894 score=-1.09098060449203
ExonExpressionAdditive AT5G14430.tu1 4652990..4653279 score=0.0122002492311694
ExonExpressionAdditive AT5G14430.tu2 4653463..4653602 score=0.192436631190751
ExonExpressionAdditive AT5G14430.tu5 4653712..4653853 score=0.0258310455728692
ExonExpressionAdditive AT5G14430.tu7 4654951..4654987 score=0.271745326472171
ExonExpressionAdditive AT5G14430.tu8 4655166..4655320 score=-0.320197856595483
ExonExpressionAdditive AT5G14430.tu9 4655423..4655824 score=-0.0613254947402463
ExonExpressionAdditive AT5G14440.tu1 4656036..4656139 score=0.97301173233699
ExonExpressionAdditive AT5G14440.tu4 4656717..4656986 score=-0.545391349041938
ExonExpressionAdditive AT5G14440.tu5 4657165..4657203 score=0.43372241505399
ExonExpressionAdditive AT5G14450.tu2 4658885..4659041 score=0.168963359216754
ExonExpressionAdditive AT5G14450.tu3 4659223..4659294 score=0.246792620418543
ExonExpressionAdditive AT5G14450.tu5 4659791..4660013 score=-0.128200628728743
ExonExpressionAdditive AT5G14460.tu3 4660528..4660563 score=-0.471413983274482
ExonExpressionAdditive AT5G14460.tu4 4660710..4660785 score=-0.617148701007722
ExonExpressionAdditive AT5G14460.tu5 4660889..4660954 score=0.532450856481444
ExonExpressionAdditive AT5G14460.tu6 4661097..4661131 score=-0.441228869202378
ExonExpressionAdditive AT5G14460.tu7 4661273..4661306 score=0.184231930669776
ExonExpressionAdditive AT5G14470.tu2 4663386..4663494 score=0.640084188918056
ExonExpressionAdditive AT5G14470.tu3 4663600..4663676 score=-0.762650297098605
ExonExpressionAdditive AT5G14470.tu4 4663818..4663957 score=-0.223114417226119
ExonExpressionAdditive AT5G14470.tu5 4664111..4664181 score=0.109124678949232
ExonExpressionAdditive AT5G14470.tu6 4664429..4664605 score=-0.517251576489824
ExonExpressionAdditive AT5G14480.tu1 4667797..4668025 score=0.947573147226201
ExonExpressionAdditive AT5G14490.tu1 4670803..4670943 score=0.0101549710275614
ExonExpressionAdditive AT5G14490.tu3 4671690..4671798 score=-0.575371340395177
ExonExpressionAdditive AT5G14490.tu4 4671937..4672036 score=-0.209077771484439
ExonExpressionAdditive AT5G14500.tu3 4675012..4675079 score=-0.664303605804104
ExonExpressionAdditive AT5G14500.tu4 4675269..4675378 score=0.194190457998550
ExonExpressionAdditive AT5G14500.tu8 4676338..4676406 score=0.42102452932396
ExonExpressionAdditive AT5G14510.tu2 4678995..4679176 score=-0.737227415480401
ExonExpressionAdditive AT5G14520.tu1 4680702..4680818 score=-0.295832444296415
ExonExpressionAdditive AT5G14520.tu10 4683373..4683448 score=0.421291706556181
ExonExpressionAdditive AT5G14520.tu11 4683585..4683757 score=0.0823635667959653
ExonExpressionAdditive AT5G14520.tu2 4681074..4681181 score=1.35010131853179
ExonExpressionAdditive AT5G14520.tu3 4681361..4681502 score=0.179457510728093
ExonExpressionAdditive AT5G14520.tu4 4681643..4681715 score=0.889854417303846
ExonExpressionAdditive AT5G14520.tu5 4681853..4681888 score=-1.08077961947051
ExonExpressionAdditive AT5G14520.tu6 4682394..4682602 score=-0.400153914686741
ExonExpressionAdditive AT5G14520.tu7 4682784..4682819 score=0.673508299343869
ExonExpressionAdditive AT5G14520.tu8 4682985..4683061 score=-0.665596369430011
ExonExpressionAdditive AT5G14530.tu1 4684765..4684911 score=-0.144529524012861
ExonExpressionAdditive AT5G14530.tu10 4686834..4686869 score=0.565031296823368
ExonExpressionAdditive AT5G14530.tu3 4685239..4685275 score=1.22470951875398
ExonExpressionAdditive AT5G14530.tu4 4685391..4685499 score=0.242553320666328
ExonExpressionAdditive AT5G14530.tu5 4685641..4685682 score=0.195739729804715
ExonExpressionAdditive AT5G14530.tu6 4686011..4686043 score=-1.61326084046240
ExonExpressionAdditive AT5G14530.tu8 4686331..4686406 score=-0.982477916916592
ExonExpressionAdditive AT5G14540.tu2 4688689..4688908 score=-1.35381984798716
ExonExpressionAdditive AT5G14540.tu3 4689330..4689624 score=-0.130545302711473
ExonExpressionAdditive AT5G14550.tu1 4691164..4691297 score=0.883766498189837
ExonExpressionAdditive AT5G14550.tu10 4693270..4693342 score=0.290822221549610
ExonExpressionAdditive AT5G14550.tu2 4691475..4691551 score=0.186637456315900
ExonExpressionAdditive AT5G14550.tu3 4691769..4691873 score=-0.126709012576233
ExonExpressionAdditive AT5G14550.tu6 4692556..4692587 score=-0.930672296439789
ExonExpressionAdditive AT5G14550.tu8 4692921..4692956 score=0.397578249993415
ExonExpressionAdditive AT5G14580.tu1 4697290..4697678 score=-0.525125434529516
ExonExpressionAdditive AT5G14580.tu10 4700877..4700914 score=-0.250163451844783
ExonExpressionAdditive AT5G14580.tu12 4701612..4701675 score=-0.395768772886695
ExonExpressionAdditive AT5G14580.tu13 4701826..4701905 score=1.44307964876420
ExonExpressionAdditive AT5G14580.tu14 4702044..4702194 score=0.377943230361134
ExonExpressionAdditive AT5G14580.tu15 4702333..4702435 score=0.245932739830306
ExonExpressionAdditive AT5G14580.tu16 4702717..4703000 score=0.539357823604726
ExonExpressionAdditive AT5G14580.tu2 4697857..4698548 score=-0.157728713958201
ExonExpressionAdditive AT5G14580.tu3 4698772..4698845 score=-0.305982135808430
ExonExpressionAdditive AT5G14580.tu6 4699418..4699569 score=-0.178032788764654
ExonExpressionAdditive AT5G14580.tu7 4699828..4699902 score=0.193431161078982
ExonExpressionAdditive AT5G14580.tu8 4700073..4700153 score=0.0360157776151401
ExonExpressionAdditive AT5G14580.tu9 4700424..4700534 score=-0.198028276242306
ExonExpressionAdditive AT5G14590.tu1 4703358..4703615 score=-0.624035891034874
ExonExpressionAdditive AT5G14590.tu13 4705986..4706060 score=-1.02325581998763
ExonExpressionAdditive AT5G14590.tu2 4703933..4703974 score=-0.190460593885561
ExonExpressionAdditive AT5G14590.tu3 4704208..4704284 score=-0.0189825164871593
ExonExpressionAdditive AT5G14590.tu5 4704541..4704617 score=0.146207787267742
ExonExpressionAdditive AT5G14590.tu6 4704756..4704789 score=0.453062907122472
ExonExpressionAdditive AT5G14590.tu8 4705084..4705156 score=0.0971027101776741
ExonExpressionAdditive AT5G14590.tu9 4705301..4705332 score=1.36525142460845
ExonExpressionAdditive AT5G14600.tu1 4706961..4706997 score=1.37320075629389
ExonExpressionAdditive AT5G14600.tu3 4708081..4708263 score=-0.149566296810558
ExonExpressionAdditive AT5G14600.tu4 4708772..4709027 score=-1.01999628965129
ExonExpressionAdditive AT5G14610.tu1 4710567..4710707 score=0.44187874550046
ExonExpressionAdditive AT5G14610.tu10 4714127..4714340 score=0.682765053301282
ExonExpressionAdditive AT5G14610.tu11 4714623..4715038 score=0.0229183752709791
ExonExpressionAdditive AT5G14610.tu2 4711298..4711545 score=-0.696490074360613
ExonExpressionAdditive AT5G14610.tu3 4711764..4711832 score=-0.606360426356317
ExonExpressionAdditive AT5G14610.tu4 4712125..4712160 score=-0.515344393320685
ExonExpressionAdditive AT5G14610.tu5 4712596..4712632 score=-0.788494569745175
ExonExpressionAdditive AT5G14610.tu7 4712960..4713143 score=0.566810545494722
ExonExpressionAdditive AT5G14610.tu8 4713382..4713632 score=-0.101892367694729
ExonExpressionAdditive AT5G14610.tu9 4713772..4713986 score=0.449243333270084
ExonExpressionAdditive AT5G14620.tu1 4715290..4715831 score=0.406954422978738
ExonExpressionAdditive AT5G14620.tu10 4718491..4718669 score=-1.00096028335549
ExonExpressionAdditive AT5G14620.tu9 4718312..4718349 score=-0.040319773175429
ExonExpressionAdditive AT5G14640.tu1 4719092..4719412 score=-0.0471509280411918
ExonExpressionAdditive AT5G14640.tu11 4721463..4721537 score=-0.8383467941125
ExonExpressionAdditive AT5G14640.tu13 4722113..4722184 score=0.198778263236597
ExonExpressionAdditive AT5G14640.tu2 4719555..4719591 score=0.352126128166063
ExonExpressionAdditive AT5G14640.tu3 4719737..4719772 score=0.603421309327164
ExonExpressionAdditive AT5G14640.tu4 4719883..4719954 score=1.19894012671069
ExonExpressionAdditive AT5G14640.tu6 4720298..4720373 score=-0.0198844366111482
ExonExpressionAdditive AT5G14640.tu9 4720918..4721060 score=0.147074739120454
ExonExpressionAdditive AT5G14650.tu1 4724579..4724689 score=0.508456980895635
ExonExpressionAdditive AT5G14650.tu2 4724786..4724896 score=0.469327303208737
ExonExpressionAdditive AT5G14650.tu5 4725406..4725476 score=0.450373323659112
ExonExpressionAdditive AT5G14650.tu6 4725699..4725804 score=0.611545977682968
ExonExpressionAdditive AT5G14660.tu2 4726767..4726980 score=-0.523995495787905
ExonExpressionAdditive AT5G14660.tu4 4727127..4727200 score=0.739853807465106
ExonExpressionAdditive AT5G14660.tu6 4727809..4727842 score=-0.296790779726343
ExonExpressionAdditive AT5G14660.tu7 4727984..4728128 score=0.156469783742053
ExonExpressionAdditive AT5G14660.tu8 4728267..4728343 score=0.605181915199096
ExonExpressionAdditive AT5G14670.tu1 4729343..4729383 score=0.169703490769225
ExonExpressionAdditive AT5G14670.tu3 4729965..4730001 score=-1.02262199304998
ExonExpressionAdditive AT5G14670.tu5 4730409..4730445 score=0.999497858453652
ExonExpressionAdditive AT5G14680.tu2 4732035..4732108 score=0.362200264677634
ExonExpressionAdditive AT5G14680.tu3 4732317..4732352 score=-0.950030995485534
ExonExpressionAdditive AT5G14700.tu2 4741028..4741137 score=0.0516001054829431
ExonExpressionAdditive AT5G14700.tu3 4741299..4741433 score=-0.151006877892288
ExonExpressionAdditive AT5G14700.tu4 4742654..4742764 score=-0.544701918493242
ExonExpressionAdditive AT5G14710.tu1 4746353..4746389 score=-0.874513329147445
ExonExpressionAdditive AT5G14720.tu1 4748036..4748208 score=-0.31788921759608
ExonExpressionAdditive AT5G14720.tu10 4750100..4750133 score=-0.369006556916732
ExonExpressionAdditive AT5G14720.tu11 4750319..4750385 score=0.0498916505850848
ExonExpressionAdditive AT5G14720.tu14 4750873..4750985 score=-0.816141460619077
ExonExpressionAdditive AT5G14720.tu16 4751278..4751316 score=0.0634937132589762
ExonExpressionAdditive AT5G14720.tu18 4751609..4751675 score=0.149385426115551
ExonExpressionAdditive AT5G14720.tu19 4751888..4752095 score=-0.338696807290222
ExonExpressionAdditive AT5G14720.tu20 4752552..4752828 score=1.03006492864337
ExonExpressionAdditive AT5G14720.tu21 4753337..4753513 score=-1.30215107273538
ExonExpressionAdditive AT5G14720.tu3 4748628..4748666 score=0.947260897571527
ExonExpressionAdditive AT5G14720.tu6 4749081..4749153 score=-0.370008673796338
ExonExpressionAdditive AT5G14720.tu7 4749370..4749404 score=0.75470120110858
ExonExpressionAdditive AT5G14720.tu9 4749727..4749964 score=0.214043494477382
ExonExpressionAdditive AT5G14740.tu14 4762323..4762539 score=-1.00301948382897
ExonExpressionAdditive AT5G14740.tu2 4759122..4759192 score=-0.0711888361175112
ExonExpressionAdditive AT5G14740.tu5 4760809..4760845 score=-0.784053780236747
ExonExpressionAdditive AT5G14740.tu7 4761209..4761246 score=0.415754020331711
ExonExpressionAdditive AT5G14750.tu2 4764243..4764274 score=-0.34835248671044
ExonExpressionAdditive AT5G14750.tu3 4764604..4764636 score=0.227226852457523
ExonExpressionAdditive AT5G14760.tu1 4768463..4768697 score=0.345219162931593
ExonExpressionAdditive AT5G14760.tu2 4769133..4769173 score=0.284466863803251
ExonExpressionAdditive AT5G14760.tu3 4769464..4769749 score=-0.321347326368684
ExonExpressionAdditive AT5G14760.tu4 4769931..4770107 score=-0.481429942885493
ExonExpressionAdditive AT5G14760.tu7 4770848..4770881 score=0.461374426331659
ExonExpressionAdditive AT5G14780.tu1 4776935..4777075 score=-0.166185196263187
ExonExpressionAdditive AT5G14780.tu2 4777771..4777877 score=0.0156857435876071
ExonExpressionAdditive AT5G14780.tu4 4778715..4778900 score=0.070080966567431
ExonExpressionAdditive AT5G14790.tu1 4782962..4783140 score=-0.274184959056816
ExonExpressionAdditive AT5G14790.tu2 4784060..4784236 score=-0.946818390338178
ExonExpressionAdditive AT5G14790.tu3 4784496..4784534 score=0.524932003961901
ExonExpressionAdditive AT5G14790.tu4 4784675..4784748 score=0.539956101126443
ExonExpressionAdditive AT5G14790.tu5 4784891..4785038 score=-0.915620622170173
ExonExpressionAdditive AT5G14800.tu3 4786510..4786580 score=0.174210300886800
ExonExpressionAdditive AT5G14800.tu4 4786690..4786722 score=0.115217602294634
ExonExpressionAdditive AT5G14800.tu6 4787129..4787165 score=-0.0199399877323803
ExonExpressionAdditive AT5G14800.tu8 4787446..4787619 score=0.756212048011862
ExonExpressionAdditive AT5G14850.tu1 4801940..4802161 score=0.192504387484618
ExonExpressionAdditive AT5G14850.tu10 4804415..4804491 score=-0.699354704670889
ExonExpressionAdditive AT5G14850.tu11 4804753..4804979 score=-0.327139389475863
ExonExpressionAdditive AT5G14850.tu4 4802386..4802453 score=-0.147307299638798
ExonExpressionAdditive AT5G14850.tu6 4802803..4802946 score=-0.274791446196122
ExonExpressionAdditive AT5G14850.tu7 4803259..4803367 score=1.68158469542610
ExonExpressionAdditive AT5G14850.tu8 4803516..4803734 score=-0.203999312091245
ExonExpressionAdditive AT5G14850.tu9 4804114..4804187 score=-0.424005450278295
ExonExpressionAdditive AT5G14860.tu2 4807049..4807286 score=0.159785887284273
ExonExpressionAdditive AT5G14870.tu2 4809144..4809352 score=-0.850041801650828
ExonExpressionAdditive AT5G14870.tu3 4809493..4809559 score=-1.75424085525128
ExonExpressionAdditive AT5G14870.tu4 4809704..4809945 score=0.26199590376811
ExonExpressionAdditive AT5G14870.tu5 4810069..4810254 score=0.240271673178173
ExonExpressionAdditive AT5G14870.tu6 4810441..4810883 score=0.151052801475064
ExonExpressionAdditive AT5G14880.tu2 4814383..4814797 score=-0.103602952615010
ExonExpressionAdditive AT5G14880.tu4 4815543..4815718 score=-0.939985438410426
ExonExpressionAdditive AT5G14880.tu6 4816070..4816107 score=0.0374966036630507
ExonExpressionAdditive AT5G14880.tu7 4816254..4816467 score=-0.075478213096785
ExonExpressionAdditive AT5G14890.tu3 4818462..4818566 score=0.283620325335107
ExonExpressionAdditive AT5G14890.tu4 4819161..4819275 score=-0.0516333488029093
ExonExpressionAdditive AT5G14890.tu5 4819390..4819573 score=0.447313028391756
ExonExpressionAdditive AT5G14890.tu6 4819718..4819757 score=0.125168007795968
ExonExpressionAdditive AT5G14890.tu8 4820618..4820652 score=-1.43904264772174
ExonExpressionAdditive AT5G14920.tu2 4826548..4826612 score=-1.47652577523191
ExonExpressionAdditive AT5G14930.tu5 4829589..4829770 score=-0.139331040952240
ExonExpressionAdditive AT5G14940.tu3 4834044..4834309 score=-0.773329431029271
ExonExpressionAdditive AT5G14950.tu3 4840868..4840901 score=-0.954904149050339
ExonExpressionAdditive AT5G14950.tu4 4841249..4841856 score=-0.0952006464098726
ExonExpressionAdditive AT5G14960.tu1 4843944..4844011 score=-0.397900304212096
ExonExpressionAdditive AT5G14960.tu11 4846302..4846338 score=1.10618841455980
ExonExpressionAdditive AT5G14960.tu7 4845336..4845371 score=0.134675391720636
ExonExpressionAdditive AT5G14970.tu2 4847873..4848097 score=0.0347965561346074
ExonExpressionAdditive AT5G14970.tu4 4848462..4848567 score=-0.0536223536324252
ExonExpressionAdditive AT5G14990.tu3 4852743..4852814 score=0.0832522336250622
ExonExpressionAdditive AT5G15020.tu1 4859195..4859404 score=0.969806104959398
ExonExpressionAdditive AT5G15020.tu10 4862461..4862637 score=-0.954753584404833
ExonExpressionAdditive AT5G15020.tu17 4864174..4864382 score=-0.0224718055607549
ExonExpressionAdditive AT5G15020.tu18 4864525..4864637 score=0.00600006618380876
ExonExpressionAdditive AT5G15020.tu19 4864769..4864807 score=-0.795794467016481
ExonExpressionAdditive AT5G15020.tu20 4865073..4865109 score=0.112331539141017
ExonExpressionAdditive AT5G15020.tu21 4865248..4865360 score=-0.572218061400131
ExonExpressionAdditive AT5G15020.tu22 4865499..4865541 score=-0.382180870989326
ExonExpressionAdditive AT5G15020.tu23 4865733..4866015 score=0.113758417555528
ExonExpressionAdditive AT5G15020.tu3 4859830..4859900 score=0.341450666960980
ExonExpressionAdditive AT5G15020.tu4 4860151..4860218 score=-0.0594950989591818
ExonExpressionAdditive AT5G15020.tu5 4860398..4860435 score=0.521191071346792
ExonExpressionAdditive AT5G15020.tu6 4860612..4860651 score=0.254935394716644
ExonExpressionAdditive AT5G15020.tu7 4860788..4861325 score=0.199050555711505
ExonExpressionAdditive AT5G15020.tu9 4861657..4862279 score=-0.0490930004117473
ExonExpressionAdditive AT5G15030.tu2 4867174..4867286 score=-0.171229855221063
ExonExpressionAdditive AT5G15030.tu4 4867681..4867713 score=-0.445157221722462
ExonExpressionAdditive AT5G15030.tu5 4868371..4868438 score=0.781743111085382
ExonExpressionAdditive AT5G15030.tu6 4868771..4868805 score=-0.80894747430932
ExonExpressionAdditive AT5G15050.tu3 4872718..4872752 score=0.388025579341708
ExonExpressionAdditive AT5G15070.tu10 4879331..4879367 score=0.113586924285424
ExonExpressionAdditive AT5G15070.tu12 4880046..4880081 score=0.712820312356481
ExonExpressionAdditive AT5G15070.tu13 4880474..4880549 score=-1.71672053716546
ExonExpressionAdditive AT5G15070.tu17 4881691..4881726 score=-0.503275480928285
ExonExpressionAdditive AT5G15070.tu2 4876832..4876920 score=0.738478451069772
ExonExpressionAdditive AT5G15070.tu22 4882889..4882997 score=0.529193151164352
ExonExpressionAdditive AT5G15070.tu23 4883312..4883495 score=0.324531240942846
ExonExpressionAdditive AT5G15070.tu27 4884297..4884441 score=0.31731600668929
ExonExpressionAdditive AT5G15070.tu29 4884892..4885035 score=0.0497119918435772
ExonExpressionAdditive AT5G15070.tu31 4885382..4885666 score=0.0719049891680081
ExonExpressionAdditive AT5G15070.tu7 4878136..4878172 score=0.112828714136855
ExonExpressionAdditive AT5G15070.tu9 4878958..4878998 score=0.506600604339867
ExonExpressionAdditive AT5G15080.tu1 4886243..4886604 score=0.0682722385842728
ExonExpressionAdditive AT5G15080.tu2 4886997..4887253 score=-0.0216798567603295
ExonExpressionAdditive AT5G15080.tu3 4887436..4887469 score=-0.335635729139573
ExonExpressionAdditive AT5G15080.tu5 4887846..4887915 score=-0.775128204564604
ExonExpressionAdditive AT5G15090.tu2 4890053..4890200 score=-1.14710063880971
ExonExpressionAdditive AT5G15090.tu3 4890347..4890378 score=-0.461414333428158
ExonExpressionAdditive AT5G15090.tu4 4890582..4890623 score=0.0708101338437351
ExonExpressionAdditive AT5G15090.tu6 4891372..4891481 score=0.457706087343846
ExonExpressionAdditive AT5G15100.tu1 4892179..4892216 score=0.64597401465688
ExonExpressionAdditive AT5G15100.tu3 4892492..4892607 score=-1.04920497469372
ExonExpressionAdditive AT5G15100.tu5 4893180..4893218 score=-0.728113008193448
ExonExpressionAdditive AT5G15110.tu1 4895755..4896112 score=0.0430275712704182
ExonExpressionAdditive AT5G15110.tu3 4897165..4897350 score=-0.701307174749198
ExonExpressionAdditive AT5G15110.tu4 4897581..4897654 score=-0.909884147918973
ExonExpressionAdditive AT5G15120.tu2 4899197..4899273 score=1.119418901487
ExonExpressionAdditive AT5G15120.tu5 4900267..4900379 score=-0.675417394269226
ExonExpressionAdditive AT5G15130.tu1 4904426..4904463 score=1.12711665401588
ExonExpressionAdditive AT5G15130.tu3 4905609..4905680 score=0.0620183300797443
ExonExpressionAdditive AT5G15140.tu3 4909529..4909607 score=0.105109634381614
ExonExpressionAdditive AT5G15140.tu5 4910042..4910212 score=-0.332057355483085
ExonExpressionAdditive AT5G15170.tu1 4926101..4926352 score=0.585175737242985
ExonExpressionAdditive AT5G15170.tu12 4928572..4928683 score=0.199085832197303
ExonExpressionAdditive AT5G15170.tu14 4929063..4929164 score=-0.318711486760058
ExonExpressionAdditive AT5G15170.tu15 4929366..4929479 score=0.554847124101198
ExonExpressionAdditive AT5G15170.tu2 4926462..4926575 score=-0.72592119289234
ExonExpressionAdditive AT5G15170.tu4 4926861..4926902 score=0.38783718101261
ExonExpressionAdditive AT5G15170.tu6 4927179..4927215 score=-0.661921720595724
ExonExpressionAdditive AT5G15170.tu7 4927349..4927394 score=0.184628710912357
ExonExpressionAdditive AT5G15170.tu8 4927559..4927662 score=0.330204905914305
ExonExpressionAdditive AT5G15170.tu9 4927804..4928090 score=-0.331385370918892
ExonExpressionAdditive AT5G15180.tu1 4930519..4930734 score=0.175833194212036
ExonExpressionAdditive AT5G15180.tu2 4930877..4931026 score=-0.274005302742605
ExonExpressionAdditive AT5G15180.tu3 4931423..4931498 score=-0.549246272603827
ExonExpressionAdditive AT5G15190.tu2 4932854..4932887 score=1.29262711031155
ExonExpressionAdditive AT5G15200.tu3 4936319..4936389 score=0.639378889825309
ExonExpressionAdditive AT5G15230.tu1 4944905..4944941 score=0.316265916019511
ExonExpressionAdditive AT5G15240.tu1 4947737..4947880 score=0.777273237530739
ExonExpressionAdditive AT5G15240.tu2 4949014..4949233 score=0.482116485325518
ExonExpressionAdditive AT5G15240.tu3 4949273..4949553 score=-0.411088671528858
ExonExpressionAdditive AT5G15250.tu1 4950458..4950744 score=-0.419695288136377
ExonExpressionAdditive AT5G15250.tu2 4950858..4951003 score=-0.724369007475319
ExonExpressionAdditive AT5G15250.tu3 4951183..4951464 score=0.701584663705085
ExonExpressionAdditive AT5G15250.tu5 4952278..4952631 score=-0.349392181943526
ExonExpressionAdditive AT5G15270.tu2 4958738..4959295 score=-0.168340195134355
ExonExpressionAdditive AT5G15270.tu3 4959501..4959787 score=0.180251817633291
ExonExpressionAdditive AT5G15270.tu4 4959968..4960185 score=0.147641350711618
ExonExpressionAdditive AT5G15270.tu5 4960331..4960553 score=0.463196604552686
ExonExpressionAdditive AT5G15270.tu6 4960665..4960700 score=-0.534538891385941
ExonExpressionAdditive AT5G15270.tu7 4960905..4960940 score=-0.837153163876753
ExonExpressionAdditive AT5G15290.tu2 4967466..4967502 score=1.07716859087170
ExonExpressionAdditive AT5G15310.tu3 4975452..4975634 score=0.213409107594895
ExonExpressionAdditive AT5G15330.tu2 4981340..4981449 score=-0.0234326487994583
ExonExpressionAdditive AT5G15360.tu1 4987512..4987548 score=-3.34504797613574
ExonExpressionAdditive AT5G15360.tu2 4987806..4987878 score=-4.91937398131483
ExonExpressionAdditive AT5G15360.tu3 4988016..4988083 score=-0.95893320160641
ExonExpressionAdditive AT5G15360.tu4 4988307..4988377 score=1.36467494360046
ExonExpressionAdditive AT5G15360.tu5 4988559..4988595 score=2.90490812506553
ExonExpressionAdditive AT5G15360.tu6 4988736..4988772 score=3.9620101948442
ExonExpressionAdditive AT5G15380.tu2 4991457..4991635 score=0.149715102099014
ExonExpressionAdditive AT5G15380.tu4 4991915..4991952 score=0.442052356186786
ExonExpressionAdditive AT5G15380.tu7 4992438..4992508 score=0.95759812083548
ExonExpressionAdditive AT5G15390.tu1 4995186..4995294 score=0.0333829444484450
ExonExpressionAdditive AT5G15390.tu3 4996558..4996632 score=-0.707538022456605
ExonExpressionAdditive AT5G15390.tu5 4996958..4996992 score=-0.692674493913535
ExonExpressionAdditive AT5G15390.tu6 4997128..4997349 score=1.57906887366326
ExonExpressionAdditive AT5G15400.tu1 4997645..4997916 score=0.445342535918638
ExonExpressionAdditive AT5G15400.tu11 5000005..5000151 score=0.356061609492012
ExonExpressionAdditive AT5G15400.tu12 5000296..5000369 score=-0.476942816856813
ExonExpressionAdditive AT5G15400.tu13 5000752..5000969 score=0.0672126466908403
ExonExpressionAdditive AT5G15400.tu14 5001106..5001186 score=0.929255090881667
ExonExpressionAdditive AT5G15400.tu15 5001403..5001546 score=0.588326889654466
ExonExpressionAdditive AT5G15400.tu3 4998250..4998283 score=0.369614371233534
ExonExpressionAdditive AT5G15400.tu5 4998692..4998762 score=0.265375302589701
ExonExpressionAdditive AT5G15400.tu6 4998875..4998945 score=0.179480391440928
ExonExpressionAdditive AT5G15400.tu7 4999057..4999167 score=-1.74146792443647
ExonExpressionAdditive AT5G15400.tu8 4999348..4999383 score=-0.104419383044495
ExonExpressionAdditive AT5G15400.tu9 4999595..4999665 score=-0.471738200009958
ExonExpressionAdditive AT5G15410.tu11 5006846..5006880 score=-2.71217555213287
ExonExpressionAdditive AT5G15410.tu3 5004124..5004162 score=0.145192620287348
ExonExpressionAdditive AT5G15410.tu4 5004351..5004457 score=-0.489972587502948
ExonExpressionAdditive AT5G15410.tu5 5004605..5004678 score=-0.95340436017714
ExonExpressionAdditive AT5G15410.tu6 5004813..5005099 score=0.458821792939415
ExonExpressionAdditive AT5G15410.tu7 5005322..5005470 score=-0.291333180120181
ExonExpressionAdditive AT5G15440.tu1 5012117..5012331 score=0.092064470862315
ExonExpressionAdditive AT5G15440.tu3 5014053..5014161 score=-0.840445871246723
ExonExpressionAdditive AT5G15450.tu1 5014295..5014698 score=0.219926857617756
ExonExpressionAdditive AT5G15450.tu3 5016359..5016610 score=0.447583953942858
ExonExpressionAdditive AT5G15450.tu4 5016753..5016866 score=0.162904324218971
ExonExpressionAdditive AT5G15450.tu6 5017133..5017204 score=0.517343193229557
ExonExpressionAdditive AT5G15450.tu7 5017411..5017598 score=0.31990349582151
ExonExpressionAdditive AT5G15450.tu8 5017773..5017876 score=0.173160964629744
ExonExpressionAdditive AT5G15450.tu9 5018064..5018308 score=-0.598453888082444
ExonExpressionAdditive AT5G15460.tu2 5019165..5019270 score=0.141698321059888
ExonExpressionAdditive AT5G15460.tu3 5019984..5020061 score=0.106702319113263
ExonExpressionAdditive AT5G15460.tu4 5020130..5020194 score=-0.0476730651913117
ExonExpressionAdditive AT5G15470.tu2 5021873..5022078 score=-0.549427017771191
ExonExpressionAdditive AT5G15470.tu3 5022263..5022589 score=-0.10485452721978
ExonExpressionAdditive AT5G15470.tu4 5023056..5023094 score=0.331837171033934
ExonExpressionAdditive AT5G15490.tu2 5030128..5030160 score=0.337642453288587
ExonExpressionAdditive AT5G15510.tu6 5036029..5036061 score=-0.157250692722806
ExonExpressionAdditive AT5G15510.tu8 5036477..5036732 score=-1.07094988384293
ExonExpressionAdditive AT5G15520.tu1 5037213..5037248 score=0.832907133647906
ExonExpressionAdditive AT5G15520.tu4 5038091..5038126 score=-0.946801143783596
ExonExpressionAdditive AT5G15530.tu1 5038760..5039042 score=-0.699798985623803
ExonExpressionAdditive AT5G15530.tu3 5039433..5039506 score=-0.189457827672156
ExonExpressionAdditive AT5G15530.tu4 5039663..5039910 score=0.0789695320980598
ExonExpressionAdditive AT5G15540.tu1 5047692..5048088 score=1.23220495503945
ExonExpressionAdditive AT5G15540.tu10 5050942..5051014 score=0.152075609102407
ExonExpressionAdditive AT5G15540.tu11 5051228..5051370 score=-0.0544608916135118
ExonExpressionAdditive AT5G15540.tu12 5051585..5051688 score=0.995200286653761
ExonExpressionAdditive AT5G15540.tu13 5051829..5052040 score=-0.391935949714772
ExonExpressionAdditive AT5G15540.tu14 5052213..5052317 score=-0.175494227752347
ExonExpressionAdditive AT5G15540.tu15 5052459..5052564 score=0.0507978045659781
ExonExpressionAdditive AT5G15540.tu17 5052893..5052968 score=-0.979959939082844
ExonExpressionAdditive AT5G15540.tu18 5053151..5053332 score=0.211134801118127
ExonExpressionAdditive AT5G15540.tu19 5053473..5053616 score=0.383023362683611
ExonExpressionAdditive AT5G15540.tu20 5053761..5054045 score=-0.228688167254330
ExonExpressionAdditive AT5G15540.tu21 5054376..5054412 score=0.171641954498608
ExonExpressionAdditive AT5G15540.tu22 5054528..5054567 score=0.236668640799493
ExonExpressionAdditive AT5G15540.tu23 5054880..5054915 score=0.59862694368274
ExonExpressionAdditive AT5G15540.tu24 5055099..5055136 score=0.396073629866477
ExonExpressionAdditive AT5G15540.tu25 5055498..5055674 score=-0.718188387456002
ExonExpressionAdditive AT5G15540.tu27 5056025..5056131 score=-0.548646355371967
ExonExpressionAdditive AT5G15540.tu28 5056544..5056612 score=0.253826908888040
ExonExpressionAdditive AT5G15540.tu29 5057161..5057380 score=0.858942599405698
ExonExpressionAdditive AT5G15540.tu4 5048678..5049069 score=-0.830145020524794
ExonExpressionAdditive AT5G15540.tu5 5049222..5049471 score=0.236615993034747
ExonExpressionAdditive AT5G15540.tu6 5049616..5049688 score=-0.0158516286260655
ExonExpressionAdditive AT5G15540.tu7 5049801..5050004 score=0.35846314098584
ExonExpressionAdditive AT5G15540.tu8 5050142..5050214 score=-1.71620466995043
ExonExpressionAdditive AT5G15540.tu9 5050332..5050366 score=-0.587840033998455
ExonExpressionAdditive AT5G15550.tu10 5060366..5060404 score=-0.570786339015398
ExonExpressionAdditive AT5G15550.tu14 5061314..5061351 score=-0.297616008509519
ExonExpressionAdditive AT5G15550.tu16 5061874..5062055 score=0.521108727162381
ExonExpressionAdditive AT5G15550.tu2 5058883..5058919 score=0.781943496616506
ExonExpressionAdditive AT5G15550.tu3 5059067..5059101 score=0.833616719964718
ExonExpressionAdditive AT5G15550.tu6 5059364..5059471 score=-0.70786532916829
ExonExpressionAdditive AT5G15550.tu8 5059844..5059951 score=-0.594689804253991
ExonExpressionAdditive AT5G15580.tu2 5069501..5069537 score=0.707176882150355
ExonExpressionAdditive AT5G15580.tu5 5071828..5072413 score=0.470034079314036
ExonExpressionAdditive AT5G15610.tu1 5079532..5079638 score=-0.82069631267348
ExonExpressionAdditive AT5G15610.tu10 5081674..5081710 score=-0.376616397884695
ExonExpressionAdditive AT5G15610.tu11 5082040..5082072 score=0.570765286824187
ExonExpressionAdditive AT5G15610.tu2 5080003..5080070 score=0.0213385004372696
ExonExpressionAdditive AT5G15610.tu4 5080493..5080630 score=-0.430791018059377
ExonExpressionAdditive AT5G15610.tu5 5080751..5080860 score=0.686365901161982
ExonExpressionAdditive AT5G15610.tu6 5081082..5081150 score=-0.238277802410318
ExonExpressionAdditive AT5G15610.tu7 5081298..5081367 score=-0.0381408431412812
ExonExpressionAdditive AT5G15620.tu2 5083517..5083555 score=1.10476766151929
ExonExpressionAdditive AT5G15620.tu3 5083775..5083944 score=-0.760569177516498
ExonExpressionAdditive AT5G15630.tu1 5084711..5084856 score=0.451804538924931
ExonExpressionAdditive AT5G15630.tu4 5085670..5085779 score=-0.151943592651227
ExonExpressionAdditive AT5G15630.tu5 5085913..5086156 score=-0.235197646382587
ExonExpressionAdditive AT5G15640.tu1 5087409..5087625 score=0.252882464770115
ExonExpressionAdditive AT5G15640.tu2 5088265..5088567 score=-0.0459651716111333
ExonExpressionAdditive AT5G15640.tu3 5088713..5088749 score=0.00337300282783277
ExonExpressionAdditive AT5G15640.tu4 5089086..5089162 score=-0.141384437339925
ExonExpressionAdditive AT5G15640.tu5 5089386..5089481 score=-0.376511708066841
ExonExpressionAdditive AT5G15640.tu6 5089664..5089987 score=0.190669950028543
ExonExpressionAdditive AT5G15650.tu1 5092168..5092488 score=-0.0542418157359522
ExonExpressionAdditive AT5G15650.tu2 5093158..5093329 score=-0.372674400921912
ExonExpressionAdditive AT5G15650.tu3 5093541..5093578 score=0.434562075165736
ExonExpressionAdditive AT5G15660.tu2 5096877..5096915 score=-0.492882060793735
ExonExpressionAdditive AT5G15680.tu10 5108702..5108911 score=0.54969475113866
ExonExpressionAdditive AT5G15680.tu11 5109019..5109055 score=0.27758668721368
ExonExpressionAdditive AT5G15680.tu12 5109299..5109371 score=0.347632963434186
ExonExpressionAdditive AT5G15680.tu13 5109515..5109552 score=1.86238768874597
ExonExpressionAdditive AT5G15680.tu16 5110310..5110379 score=0.615353368701475
ExonExpressionAdditive AT5G15680.tu17 5110720..5110755 score=-0.698027302043406
ExonExpressionAdditive AT5G15680.tu2 5104553..5105238 score=0.439828162476376
ExonExpressionAdditive AT5G15680.tu3 5105786..5105822 score=-0.419647651025561
ExonExpressionAdditive AT5G15680.tu4 5106077..5106258 score=-0.730330322400556
ExonExpressionAdditive AT5G15680.tu5 5106670..5106778 score=-0.296399695279011
ExonExpressionAdditive AT5G15680.tu6 5106991..5107508 score=0.167044499704264
ExonExpressionAdditive AT5G15680.tu7 5107738..5107813 score=-0.0647420494427314
ExonExpressionAdditive AT5G15680.tu8 5107950..5108272 score=-0.592359367458592
ExonExpressionAdditive AT5G15700.tu1 5115304..5115859 score=-0.26753304607851
ExonExpressionAdditive AT5G15700.tu11 5117997..5118364 score=0.463795892276847
ExonExpressionAdditive AT5G15700.tu12 5118471..5118543 score=-0.422915723549225
ExonExpressionAdditive AT5G15700.tu13 5118798..5118839 score=-0.0099985869314747
ExonExpressionAdditive AT5G15700.tu14 5118942..5119010 score=-0.225279062825766
ExonExpressionAdditive AT5G15700.tu16 5119677..5119710 score=-0.495043586830642
ExonExpressionAdditive AT5G15700.tu17 5119860..5119934 score=-0.0709582003256666
ExonExpressionAdditive AT5G15700.tu18 5120078..5120226 score=0.66599853661426
ExonExpressionAdditive AT5G15700.tu2 5116033..5116069 score=-0.632780266334781
ExonExpressionAdditive AT5G15700.tu3 5116214..5116248 score=-0.127222622509729
ExonExpressionAdditive AT5G15700.tu7 5117056..5117126 score=-0.164681229758287
ExonExpressionAdditive AT5G15700.tu9 5117631..5117665 score=-0.74415685898947
ExonExpressionAdditive AT5G15720.tu2 5125009..5125226 score=0.433308540602512
ExonExpressionAdditive AT5G15720.tu3 5125407..5125577 score=-0.853544294002259
ExonExpressionAdditive AT5G15720.tu4 5125727..5125797 score=-0.470016266203738
ExonExpressionAdditive AT5G15720.tu5 5125934..5126116 score=0.464092215802248
ExonExpressionAdditive AT5G15725.tu1 5127456..5127536 score=0.731007874893161
ExonExpressionAdditive AT5G15730.tu2 5130526..5130565 score=-0.505274478783198
ExonExpressionAdditive AT5G15730.tu3 5131346..5131559 score=-0.885968781149562
ExonExpressionAdditive AT5G15730.tu4 5131730..5131802 score=-0.128634695754708
ExonExpressionAdditive AT5G15730.tu5 5131910..5131979 score=0.549500329142839
ExonExpressionAdditive AT5G15730.tu7 5132151..5132184 score=0.349100790480354
ExonExpressionAdditive AT5G15730.tu8 5132370..5132519 score=0.221866502428181
ExonExpressionAdditive AT5G15740.tu1 5134592..5134951 score=0.54425348119593
ExonExpressionAdditive AT5G15740.tu2 5135123..5135230 score=1.22939574155086
ExonExpressionAdditive AT5G15740.tu3 5135350..5135494 score=-0.67582705388807
ExonExpressionAdditive AT5G15740.tu4 5135631..5135885 score=-0.0651805636645287
ExonExpressionAdditive AT5G15740.tu5 5136061..5136173 score=-0.556291468367876
ExonExpressionAdditive AT5G15750.tu1 5141158..5141226 score=1.79169158592468
ExonExpressionAdditive AT5G15750.tu2 5141472..5141551 score=-0.829175189820746
ExonExpressionAdditive AT5G15750.tu3 5141730..5141764 score=0.380923244426675
ExonExpressionAdditive AT5G15780.tu2 5146107..5146325 score=-0.469540085804436
ExonExpressionAdditive AT5G15790.tu3 5148862..5148899 score=1.14355560371940
ExonExpressionAdditive AT5G15790.tu5 5149681..5149863 score=1.08279450648258
ExonExpressionAdditive AT5G15800.tu1 5151457..5151607 score=-0.139809717471532
ExonExpressionAdditive AT5G15800.tu2 5151857..5151925 score=0.813355248612877
ExonExpressionAdditive AT5G15802.tu2 5157422..5157496 score=0.397622443765124
ExonExpressionAdditive AT5G15810.tu1 5157845..5158064 score=-0.598274982489015
ExonExpressionAdditive AT5G15810.tu10 5160378..5160482 score=0.213902550868614
ExonExpressionAdditive AT5G15810.tu12 5160835..5161334 score=0.984453802300184
ExonExpressionAdditive AT5G15810.tu2 5158490..5158735 score=0.37153097107889
ExonExpressionAdditive AT5G15810.tu3 5158875..5158910 score=0.229702113747229
ExonExpressionAdditive AT5G15810.tu4 5159129..5159163 score=0.138880786987606
ExonExpressionAdditive AT5G15810.tu8 5159870..5159909 score=-1.41833822236449
ExonExpressionAdditive AT5G15810.tu9 5160086..5160195 score=-0.42627188076989
ExonExpressionAdditive AT5G15860.tu11 5180262..5180298 score=-0.314181599277191
ExonExpressionAdditive AT5G15860.tu14 5181040..5181256 score=-0.430360693137051
ExonExpressionAdditive AT5G15860.tu4 5179145..5179182 score=-0.0860021243878806
ExonExpressionAdditive AT5G15860.tu8 5179506..5179579 score=0.372287434810912
ExonExpressionAdditive AT5G15880.tu1 5185823..5186047 score=-0.362271168327178
ExonExpressionAdditive AT5G15880.tu2 5186196..5186266 score=-0.992460726185879
ExonExpressionAdditive AT5G15880.tu3 5186475..5186581 score=-0.167001777122836
ExonExpressionAdditive AT5G15880.tu5 5187015..5187048 score=0.681576938053042
ExonExpressionAdditive AT5G15910.tu1 5193109..5193218 score=0.197098589163073
ExonExpressionAdditive AT5G15910.tu2 5193502..5193538 score=0.594574618518467
ExonExpressionAdditive AT5G15910.tu3 5193869..5193904 score=0.335662891263111
ExonExpressionAdditive AT5G15910.tu6 5194311..5194349 score=-1.39365914190092
ExonExpressionAdditive AT5G15910.tu9 5194868..5194902 score=0.616775180298309
ExonExpressionAdditive AT5G15920.tu1 5195703..5195734 score=0.334678003458716
ExonExpressionAdditive AT5G15920.tu4 5199385..5199531 score=0.0978492782474133
ExonExpressionAdditive AT5G15930.tu1 5199751..5199930 score=1.35955723257847
ExonExpressionAdditive AT5G15930.tu2 5200367..5200437 score=-0.989096761651883
ExonExpressionAdditive AT5G15930.tu3 5200623..5200727 score=-0.239820532324446
ExonExpressionAdditive AT5G15930.tu4 5200863..5200930 score=-0.117244196158588
ExonExpressionAdditive AT5G15930.tu6 5201684..5201792 score=-0.324284231962332
ExonExpressionAdditive AT5G15930.tu7 5201910..5202020 score=-0.509956643112553
ExonExpressionAdditive AT5G15930.tu8 5202163..5202235 score=0.476177738677184
ExonExpressionAdditive AT5G15940.tu1 5202920..5202957 score=1.01191062502371
ExonExpressionAdditive AT5G15940.tu4 5203462..5203569 score=-0.053104521019797
ExonExpressionAdditive AT5G15940.tu5 5203793..5203858 score=0.808477866233993
ExonExpressionAdditive AT5G15940.tu8 5204326..5204429 score=-0.217057401961589
ExonExpressionAdditive AT5G15940.tu9 5204653..5204729 score=-0.778983106808231
ExonExpressionAdditive AT5G16000.tu1 5224216..5224334 score=-0.0516013726970688
ExonExpressionAdditive AT5G16000.tu2 5224583..5224619 score=-0.369501571482768
ExonExpressionAdditive AT5G16000.tu3 5224801..5224836 score=0.80909381799873
ExonExpressionAdditive AT5G16000.tu5 5225208..5225242 score=0.335071579175065
ExonExpressionAdditive AT5G16000.tu7 5225538..5225572 score=0.89626786938221
ExonExpressionAdditive AT5G16000.tu8 5225723..5225822 score=-0.713137939086761
ExonExpressionAdditive AT5G16020.tu2 5229916..5230017 score=-0.968541217629252
ExonExpressionAdditive AT5G16020.tu3 5230145..5230436 score=-0.517976067537923
ExonExpressionAdditive AT5G16020.tu4 5230587..5230744 score=0.892531536966165
ExonExpressionAdditive AT5G16020.tu5 5230891..5231066 score=-0.414850209172249
ExonExpressionAdditive AT5G16020.tu6 5231280..5231350 score=0.172989496561923
ExonExpressionAdditive AT5G16030.tu2 5238261..5238368 score=0.127683151156707
ExonExpressionAdditive AT5G16030.tu6 5239127..5239202 score=-0.0186043758207158
ExonExpressionAdditive AT5G16030.tu7 5240366..5240547 score=0.396110917473872
ExonExpressionAdditive AT5G16040.tu10 5243050..5243158 score=0.251221015996115
ExonExpressionAdditive AT5G16040.tu3 5241300..5241371 score=0.117264407799212
ExonExpressionAdditive AT5G16040.tu5 5241736..5241891 score=-0.69941123448023
ExonExpressionAdditive AT5G16050.tu3 5244739..5244818 score=-0.69995191741262
ExonExpressionAdditive AT5G16050.tu5 5245764..5245796 score=0.266342819652593
ExonExpressionAdditive AT5G16060.tu1 5246151..5246187 score=-1.07172878225655
ExonExpressionAdditive AT5G16060.tu3 5247195..5247313 score=0.946009680166212
ExonExpressionAdditive AT5G16070.tu12 5250020..5250061 score=-0.141223365405390
ExonExpressionAdditive AT5G16070.tu13 5250384..5250486 score=-0.441051457290954
ExonExpressionAdditive AT5G16070.tu15 5251033..5251144 score=1.04891742909158
ExonExpressionAdditive AT5G16070.tu3 5247944..5247985 score=-0.400793646792175
ExonExpressionAdditive AT5G16070.tu5 5248385..5248421 score=-0.244977700143767
ExonExpressionAdditive AT5G16070.tu6 5248568..5248673 score=0.197327654934540
ExonExpressionAdditive AT5G16070.tu8 5249274..5249310 score=-0.555345401883921
ExonExpressionAdditive AT5G16110.tu2 5261647..5261683 score=-0.681231532236277
ExonExpressionAdditive AT5G16110.tu3 5261826..5261902 score=0.807616695206709
ExonExpressionAdditive AT5G16110.tu4 5262637..5262785 score=-1.54790707030082
ExonExpressionAdditive AT5G16120.tu1 5265942..5266153 score=-0.700585343396253
ExonExpressionAdditive AT5G16120.tu3 5266474..5266585 score=0.154500533236018
ExonExpressionAdditive AT5G16120.tu4 5266693..5266803 score=0.0353747453606189
ExonExpressionAdditive AT5G16120.tu5 5266924..5266994 score=0.701061353305505
ExonExpressionAdditive AT5G16120.tu7 5267369..5267404 score=1.05528868535048
ExonExpressionAdditive AT5G16130.tu1 5268423..5268458 score=-0.219422544334769
ExonExpressionAdditive AT5G16130.tu2 5268992..5269028 score=0.56955859523072
ExonExpressionAdditive AT5G16140.tu3 5270732..5270767 score=0.646253557037669
ExonExpressionAdditive AT5G16140.tu8 5271590..5271730 score=0.408718264036792
ExonExpressionAdditive AT5G16150.tu10 5274102..5274175 score=-0.217709868074341
ExonExpressionAdditive AT5G16150.tu11 5274287..5274324 score=-0.333693432109455
ExonExpressionAdditive AT5G16150.tu12 5274459..5274562 score=0.296264771287266
ExonExpressionAdditive AT5G16150.tu13 5274736..5274841 score=-0.345298770183651
ExonExpressionAdditive AT5G16150.tu15 5275119..5275154 score=-0.344029349025311
ExonExpressionAdditive AT5G16150.tu16 5275306..5275340 score=0.173694918196315
ExonExpressionAdditive AT5G16150.tu17 5275487..5275636 score=0.364188659046073
ExonExpressionAdditive AT5G16150.tu5 5272890..5273104 score=0.995232385582826
ExonExpressionAdditive AT5G16150.tu6 5273323..5273395 score=-1.53755076157333
ExonExpressionAdditive AT5G16150.tu8 5273678..5273749 score=-0.50839952258343
ExonExpressionAdditive AT5G16150.tu9 5273891..5273962 score=-0.145898163837605
ExonExpressionAdditive AT5G16180.tu2 5280798..5281085 score=-0.750118131813136
ExonExpressionAdditive AT5G16180.tu3 5281512..5281548 score=0.175171882503757
ExonExpressionAdditive AT5G16180.tu4 5281752..5282046 score=0.0662828632960978
ExonExpressionAdditive AT5G16180.tu5 5282225..5282290 score=0.253519561444067
ExonExpressionAdditive AT5G16180.tu6 5282441..5282655 score=0.790556467164639
ExonExpressionAdditive AT5G16190.tu2 5283928..5284004 score=0.409590110906981
ExonExpressionAdditive AT5G16190.tu3 5284318..5284355 score=-0.012216837968392
ExonExpressionAdditive AT5G16210.tu1 5290923..5291360 score=0.42566912297637
ExonExpressionAdditive AT5G16210.tu10 5293598..5293740 score=-0.356415158607885
ExonExpressionAdditive AT5G16210.tu12 5294065..5294141 score=0.379336488146288
ExonExpressionAdditive AT5G16210.tu13 5294254..5294291 score=0.131081596750424
ExonExpressionAdditive AT5G16210.tu14 5294535..5295042 score=-0.834384872823322
ExonExpressionAdditive AT5G16210.tu15 5295179..5295251 score=-0.0695193247449511
ExonExpressionAdditive AT5G16210.tu16 5295719..5295755 score=-0.15193188149541
ExonExpressionAdditive AT5G16210.tu17 5296364..5296476 score=0.149355820072983
ExonExpressionAdditive AT5G16210.tu19 5297590..5297959 score=-0.280899218645243
ExonExpressionAdditive AT5G16210.tu2 5291505..5291725 score=-0.242308623782615
ExonExpressionAdditive AT5G16210.tu3 5291834..5291945 score=1.06017732302848
ExonExpressionAdditive AT5G16210.tu4 5292051..5292086 score=0.0913478795338847
ExonExpressionAdditive AT5G16210.tu5 5292232..5292408 score=0.324244209489353
ExonExpressionAdditive AT5G16210.tu6 5292520..5292629 score=0.151975112180647
ExonExpressionAdditive AT5G16210.tu7 5292766..5292835 score=0.363984929447644
ExonExpressionAdditive AT5G16210.tu8 5292980..5293166 score=0.427670140483658
ExonExpressionAdditive AT5G16210.tu9 5293277..5293382 score=-0.198317999839268
ExonExpressionAdditive AT5G16240.tu3 5308856..5309215 score=0.0680032143213967
ExonExpressionAdditive AT5G16260.tu1 5311229..5311379 score=0.515321198682453
ExonExpressionAdditive AT5G16260.tu10 5313946..5313987 score=0.625349251058707
ExonExpressionAdditive AT5G16260.tu12 5314821..5314857 score=0.987700139131706
ExonExpressionAdditive AT5G16260.tu14 5315183..5315221 score=-0.557051862395054
ExonExpressionAdditive AT5G16260.tu15 5315366..5315701 score=0.086801986446574
ExonExpressionAdditive AT5G16260.tu2 5311668..5311708 score=1.25811995801347
ExonExpressionAdditive AT5G16260.tu3 5311846..5311952 score=-0.336117799731553
ExonExpressionAdditive AT5G16260.tu5 5312241..5312418 score=-0.8224414336677
ExonExpressionAdditive AT5G16260.tu6 5312799..5312987 score=0.617948896870398
ExonExpressionAdditive AT5G16260.tu9 5313724..5313762 score=0.300179090459032
ExonExpressionAdditive AT5G16270.tu1 5316420..5316456 score=0.0747632838893688
ExonExpressionAdditive AT5G16270.tu10 5319941..5320044 score=-0.736411741888924
ExonExpressionAdditive AT5G16270.tu11 5320364..5320481 score=0.177198170875727
ExonExpressionAdditive AT5G16270.tu14 5321821..5321892 score=-0.246528718247977
ExonExpressionAdditive AT5G16270.tu15 5322033..5322106 score=0.980668401686007
ExonExpressionAdditive AT5G16270.tu16 5322234..5322656 score=0.0917487166386358
ExonExpressionAdditive AT5G16270.tu2 5316814..5316850 score=0.251575199101660
ExonExpressionAdditive AT5G16270.tu3 5317110..5317291 score=-0.328069369561558
ExonExpressionAdditive AT5G16270.tu6 5318034..5318070 score=0.434409164439058
ExonExpressionAdditive AT5G16270.tu7 5318571..5318611 score=0.501125522662552
ExonExpressionAdditive AT5G16270.tu8 5318862..5319308 score=-0.077371506766213
ExonExpressionAdditive AT5G16270.tu9 5319416..5319787 score=-0.71796540657551
ExonExpressionAdditive AT5G16280.tu1 5323201..5323863 score=0.487891053625314
ExonExpressionAdditive AT5G16280.tu12 5327274..5327311 score=0.49803611070041
ExonExpressionAdditive AT5G16280.tu14 5327832..5327933 score=0.142860726728655
ExonExpressionAdditive AT5G16280.tu15 5328077..5328114 score=-0.464252579863306
ExonExpressionAdditive AT5G16280.tu16 5328297..5328333 score=-0.0130431235211044
ExonExpressionAdditive AT5G16280.tu17 5328443..5328512 score=-0.405334197285088
ExonExpressionAdditive AT5G16280.tu2 5324011..5324051 score=0.905607609755569
ExonExpressionAdditive AT5G16280.tu20 5329207..5329358 score=0.342713281078309
ExonExpressionAdditive AT5G16280.tu21 5329499..5329536 score=-0.191923739673177
ExonExpressionAdditive AT5G16280.tu22 5329681..5329716 score=0.440895756985965
ExonExpressionAdditive AT5G16280.tu23 5329860..5329893 score=-0.841191922914954
ExonExpressionAdditive AT5G16280.tu24 5330116..5330151 score=0.974717976429298
ExonExpressionAdditive AT5G16280.tu25 5330385..5330452 score=-0.494836843564155
ExonExpressionAdditive AT5G16280.tu27 5331017..5331057 score=-0.889212027170764
ExonExpressionAdditive AT5G16280.tu28 5331202..5331314 score=-0.0889918552125656
ExonExpressionAdditive AT5G16280.tu3 5324263..5324383 score=-0.0982500654214025
ExonExpressionAdditive AT5G16280.tu4 5324522..5324733 score=0.142201258397745
ExonExpressionAdditive AT5G16280.tu5 5324883..5324991 score=-0.534463569579896
ExonExpressionAdditive AT5G16280.tu7 5325487..5325563 score=0.263648062063291
ExonExpressionAdditive AT5G16280.tu8 5325698..5325807 score=-0.771319108430834
ExonExpressionAdditive AT5G16280.tu9 5326303..5326339 score=0.00823538204347076
ExonExpressionAdditive AT5G16290.tu1 5333796..5334057 score=0.146601304522502
ExonExpressionAdditive AT5G16290.tu10 5336891..5336928 score=0.134500133172252
ExonExpressionAdditive AT5G16290.tu11 5337137..5337170 score=1.29528396383440
ExonExpressionAdditive AT5G16290.tu12 5337309..5337347 score=-0.425050171624113
ExonExpressionAdditive AT5G16290.tu14 5337493..5337602 score=-0.367035938488579
ExonExpressionAdditive AT5G16290.tu2 5334559..5334729 score=0.485558068804239
ExonExpressionAdditive AT5G16290.tu4 5335349..5335387 score=0.172968676768115
ExonExpressionAdditive AT5G16290.tu6 5336030..5336098 score=0.0842699667431712
ExonExpressionAdditive AT5G16290.tu7 5336281..5336320 score=0.407500064915846
ExonExpressionAdditive AT5G16290.tu8 5336470..5336542 score=-1.23814916611068
ExonExpressionAdditive AT5G16290.tu9 5336677..5336708 score=-0.235805029652057
ExonExpressionAdditive AT5G16300.tu2 5340632..5340776 score=0.294736215344531
ExonExpressionAdditive AT5G16300.tu3 5341071..5341267 score=0.78352308137013
ExonExpressionAdditive AT5G16300.tu4 5341450..5341594 score=0.199729337664216
ExonExpressionAdditive AT5G16300.tu5 5341776..5341808 score=-0.663043683652079
ExonExpressionAdditive AT5G16300.tu6 5341844..5341917 score=0.710253418217966
ExonExpressionAdditive AT5G16300.tu7 5342060..5342317 score=0.785127525820954
ExonExpressionAdditive AT5G16310.tu2 5343452..5343525 score=-0.71848009834764
ExonExpressionAdditive AT5G16310.tu3 5343634..5343707 score=-0.408112216984531
ExonExpressionAdditive AT5G16310.tu4 5344156..5344259 score=0.947193996492026
ExonExpressionAdditive AT5G16350.tu1 5352675..5352786 score=0.582042285552127
ExonExpressionAdditive AT5G16350.tu4 5354079..5354151 score=-0.250193054863307
ExonExpressionAdditive AT5G16350.tu7 5354804..5354951 score=-0.418776117297432
ExonExpressionAdditive AT5G16360.tu2 5356174..5356283 score=-1.29492588520318
ExonExpressionAdditive AT5G16390.tu2 5360809..5361074 score=0.702311054761254
ExonExpressionAdditive AT5G16390.tu7 5362226..5362291 score=-0.00901029387411039
ExonExpressionAdditive AT5G16390.tu9 5362908..5363079 score=-0.637040828291955
ExonExpressionAdditive AT5G16440.tu4 5372917..5372990 score=-1.26945634606643
ExonExpressionAdditive AT5G16450.tu2 5373903..5374020 score=-0.736497466429997
ExonExpressionAdditive AT5G16480.tu4 5382141..5382176 score=0.597536144871396
ExonExpressionAdditive AT5G16500.tu2 5387901..5388224 score=-0.168879519909591
ExonExpressionAdditive AT5G16500.tu3 5388450..5388473 score=-0.385874880336896
ExonExpressionAdditive AT5G16500.tu4 5388652..5388765 score=-0.538930404109408
ExonExpressionAdditive AT5G16500.tu5 5388889..5389134 score=0.633135410772921
ExonExpressionAdditive AT5G16510.tu1 5392625..5392707 score=1.46918381112558
ExonExpressionAdditive AT5G16520.tu1 5394642..5394890 score=0.291035187151919
ExonExpressionAdditive AT5G16520.tu3 5395369..5395474 score=0.00119520044600753
ExonExpressionAdditive AT5G16520.tu4 5395611..5395682 score=0.187963457214263
ExonExpressionAdditive AT5G16520.tu7 5396841..5396875 score=0.219532919225983
ExonExpressionAdditive AT5G16520.tu8 5397068..5397389 score=-0.3963886831065
ExonExpressionAdditive AT5G16530.tu4 5402054..5402204 score=0.310404368865754
ExonExpressionAdditive AT5G16540.tu10 5404819..5405106 score=-0.265271170606731
ExonExpressionAdditive AT5G16540.tu3 5403223..5403465 score=-0.0150364583356933
ExonExpressionAdditive AT5G16540.tu5 5403621..5403728 score=-0.0750608742684443
ExonExpressionAdditive AT5G16540.tu7 5404058..5404092 score=1.44524382322530
ExonExpressionAdditive AT5G16550.tu2 5406174..5406317 score=0.519553625296491
ExonExpressionAdditive AT5G16550.tu3 5406528..5406802 score=0.898826803472798
ExonExpressionAdditive AT5G16560.tu3 5408239..5408346 score=-0.664664636657418
ExonExpressionAdditive AT5G16560.tu5 5410208..5410242 score=0.164491947299541
ExonExpressionAdditive AT5G16570.tu1 5421750..5422038 score=-0.0495883817405316
ExonExpressionAdditive AT5G16570.tu10 5423892..5423928 score=0.357140913780356
ExonExpressionAdditive AT5G16570.tu2 5422230..5422334 score=-0.874168726851823
ExonExpressionAdditive AT5G16570.tu6 5422866..5422902 score=-0.619159785244769
ExonExpressionAdditive AT5G16570.tu7 5423130..5423167 score=0.953732622688562
ExonExpressionAdditive AT5G16570.tu8 5423553..5423585 score=-0.432936979075934
ExonExpressionAdditive AT5G16590.tu2 5433264..5433484 score=-0.0333286269145395
ExonExpressionAdditive AT5G16590.tu3 5433701..5434033 score=0.655805371607354
ExonExpressionAdditive AT5G16600.tu2 5439002..5439078 score=0.567887361941171
ExonExpressionAdditive AT5G16610.tu12 5447816..5448066 score=-0.205646923485415
ExonExpressionAdditive AT5G16610.tu2 5444991..5445316 score=-0.146289778365612
ExonExpressionAdditive AT5G16610.tu3 5445454..5445560 score=0.469108977193236
ExonExpressionAdditive AT5G16610.tu4 5445702..5445737 score=-0.398710097188277
ExonExpressionAdditive AT5G16610.tu5 5445848..5445918 score=0.785582474515538
ExonExpressionAdditive AT5G16610.tu6 5446078..5446115 score=-0.727713819018864
ExonExpressionAdditive AT5G16620.tu12 5453700..5453736 score=-0.198488332498577
ExonExpressionAdditive AT5G16620.tu15 5454224..5454419 score=-0.0340010615442638
ExonExpressionAdditive AT5G16620.tu2 5450814..5450957 score=-0.201822634054146
ExonExpressionAdditive AT5G16620.tu3 5451254..5451319 score=-0.116874511773772
ExonExpressionAdditive AT5G16620.tu4 5451462..5451497 score=-0.0174190772597850
ExonExpressionAdditive AT5G16620.tu6 5452137..5452290 score=-0.0674044218799505
ExonExpressionAdditive AT5G16620.tu7 5452504..5452536 score=0.684079430978594
ExonExpressionAdditive AT5G16630.tu1 5454875..5454908 score=-0.0784406300954893
ExonExpressionAdditive AT5G16630.tu10 5457863..5458076 score=-0.166958545591853
ExonExpressionAdditive AT5G16630.tu11 5458191..5458304 score=0.423888556171568
ExonExpressionAdditive AT5G16630.tu12 5458497..5458574 score=-1.00526380385019
ExonExpressionAdditive AT5G16630.tu13 5458807..5458953 score=0.285997999884011
ExonExpressionAdditive AT5G16630.tu14 5459163..5459540 score=0.535389381917469
ExonExpressionAdditive AT5G16630.tu3 5455385..5455425 score=0.510047471205037
ExonExpressionAdditive AT5G16630.tu4 5455740..5455879 score=0.258539976592112
ExonExpressionAdditive AT5G16630.tu5 5456099..5456135 score=0.328834841410351
ExonExpressionAdditive AT5G16630.tu6 5456288..5456323 score=-1.00119219388019
ExonExpressionAdditive AT5G16650.tu3 5463748..5463784 score=0.80763868949574
ExonExpressionAdditive AT5G16650.tu4 5463957..5463992 score=0.275989367215757
ExonExpressionAdditive AT5G16650.tu5 5464530..5464564 score=0.586653307281385
ExonExpressionAdditive AT5G16650.tu7 5465058..5465271 score=0.0750622805765468
ExonExpressionAdditive AT5G16660.tu2 5466261..5466294 score=-0.0141889565371234
ExonExpressionAdditive AT5G16680.tu1 5467564..5468290 score=0.0519825836035464
ExonExpressionAdditive AT5G16680.tu10 5471896..5472698 score=-0.0503190641984206
ExonExpressionAdditive AT5G16680.tu2 5468442..5468692 score=0.0290400871091387
ExonExpressionAdditive AT5G16680.tu4 5469218..5469398 score=-0.195480378026253
ExonExpressionAdditive AT5G16680.tu5 5469556..5470271 score=0.373722874074003
ExonExpressionAdditive AT5G16680.tu6 5470601..5470851 score=0.106643617499445
ExonExpressionAdditive AT5G16680.tu7 5471047..5471256 score=-0.016602832524313
ExonExpressionAdditive AT5G16680.tu8 5471441..5471482 score=-0.752019108722324
ExonExpressionAdditive AT5G16680.tu9 5471704..5471740 score=-0.97511698536613
ExonExpressionAdditive AT5G16690.tu10 5477340..5477449 score=0.245130248444400
ExonExpressionAdditive AT5G16690.tu12 5478120..5478155 score=0.135586850829194
ExonExpressionAdditive AT5G16690.tu15 5479075..5479178 score=0.476524010257291
ExonExpressionAdditive AT5G16690.tu16 5479441..5479581 score=0.824637654634144
ExonExpressionAdditive AT5G16690.tu17 5479798..5479906 score=-0.0568128370373504
ExonExpressionAdditive AT5G16690.tu2 5474640..5474825 score=-0.528864355454132
ExonExpressionAdditive AT5G16690.tu3 5474969..5475071 score=-1.18656744023807
ExonExpressionAdditive AT5G16690.tu4 5475280..5475417 score=-0.0797142201293187
ExonExpressionAdditive AT5G16690.tu5 5475559..5475637 score=0.263446013755172
ExonExpressionAdditive AT5G16690.tu6 5475864..5476042 score=0.532711019431581
ExonExpressionAdditive AT5G16700.tu1 5480852..5481111 score=0.0087908749210146
ExonExpressionAdditive AT5G16700.tu2 5481455..5481679 score=-0.365505468344561
ExonExpressionAdditive AT5G16710.tu1 5483337..5483474 score=0.258865311858709
ExonExpressionAdditive AT5G16710.tu3 5484034..5484137 score=-0.257375737529385
ExonExpressionAdditive AT5G16710.tu4 5484359..5484435 score=-0.0687393276325839
ExonExpressionAdditive AT5G16710.tu5 5484578..5484646 score=-0.628003879213653
ExonExpressionAdditive AT5G16710.tu6 5484858..5485040 score=0.383412192550368
ExonExpressionAdditive AT5G16715.tu1 5485362..5485474 score=0.247782863804346
ExonExpressionAdditive AT5G16715.tu11 5488535..5488572 score=0.0310232472948237
ExonExpressionAdditive AT5G16715.tu12 5488863..5488971 score=1.44606228328227
ExonExpressionAdditive AT5G16715.tu13 5489115..5489189 score=-0.0112203668679074
ExonExpressionAdditive AT5G16715.tu15 5489584..5489764 score=-0.0549480831554404
ExonExpressionAdditive AT5G16715.tu16 5490002..5490041 score=0.961679780889244
ExonExpressionAdditive AT5G16715.tu17 5490339..5490411 score=-0.239601949875361
ExonExpressionAdditive AT5G16715.tu19 5490906..5490974 score=-0.465570228430865
ExonExpressionAdditive AT5G16715.tu21 5491537..5491603 score=0.0139592218363766
ExonExpressionAdditive AT5G16715.tu22 5491704..5491814 score=-0.271435137144681
ExonExpressionAdditive AT5G16715.tu24 5492410..5492446 score=0.270133673343425
ExonExpressionAdditive AT5G16715.tu26 5492819..5492925 score=-0.0211766619257207
ExonExpressionAdditive AT5G16715.tu27 5493105..5493432 score=-0.480616534831575
ExonExpressionAdditive AT5G16715.tu3 5485879..5485947 score=-0.189424768498306
ExonExpressionAdditive AT5G16715.tu4 5486241..5486272 score=-0.399230649396432
ExonExpressionAdditive AT5G16715.tu5 5486566..5486604 score=-0.389777977937170
ExonExpressionAdditive AT5G16715.tu6 5486961..5486993 score=-0.112351714724388
ExonExpressionAdditive AT5G16715.tu7 5487290..5487321 score=1.49222322257932
ExonExpressionAdditive AT5G16715.tu9 5487579..5487618 score=0.100103100485868
ExonExpressionAdditive AT5G16730.tu1 5497644..5497831 score=-0.44221501370706
ExonExpressionAdditive AT5G16730.tu2 5498131..5498321 score=-0.618048689630564
ExonExpressionAdditive AT5G16740.tu3 5502730..5502805 score=1.30405136703383
ExonExpressionAdditive AT5G16750.tu1 5504486..5504827 score=0.197145203419044
ExonExpressionAdditive AT5G16750.tu10 5507612..5507836 score=-0.130222294346300
ExonExpressionAdditive AT5G16750.tu11 5507982..5508165 score=-0.253991330492409
ExonExpressionAdditive AT5G16750.tu12 5508348..5508491 score=0.0822469245791688
ExonExpressionAdditive AT5G16750.tu13 5508673..5508811 score=0.0407886096123976
ExonExpressionAdditive AT5G16750.tu14 5508976..5509307 score=0.433938575430924
ExonExpressionAdditive AT5G16750.tu2 5504960..5505100 score=-0.86585711257478
ExonExpressionAdditive AT5G16750.tu3 5505240..5505314 score=0.0726485883637926
ExonExpressionAdditive AT5G16750.tu6 5505973..5506123 score=0.777549705904315
ExonExpressionAdditive AT5G16750.tu7 5506413..5506517 score=0.356057764312025
ExonExpressionAdditive AT5G16750.tu8 5506989..5507060 score=-0.582474583978862
ExonExpressionAdditive AT5G16750.tu9 5507353..5507425 score=-0.293749032483323
ExonExpressionAdditive AT5G16770.tu2 5515014..5515121 score=-0.060347036317368
ExonExpressionAdditive AT5G16770.tu3 5515204..5515387 score=-0.379552097945932
ExonExpressionAdditive AT5G16780.tu1 5517593..5517842 score=0.513896977860149
ExonExpressionAdditive AT5G16780.tu11 5520802..5520871 score=-0.472336606481217
ExonExpressionAdditive AT5G16780.tu12 5521058..5521536 score=0.343757769670725
ExonExpressionAdditive AT5G16780.tu13 5521997..5522209 score=0.252807469205949
ExonExpressionAdditive AT5G16780.tu2 5517991..5518028 score=-1.22408955536028
ExonExpressionAdditive AT5G16780.tu3 5518171..5518349 score=0.587067727815198
ExonExpressionAdditive AT5G16780.tu4 5518531..5518886 score=0.139350155747837
ExonExpressionAdditive AT5G16780.tu5 5519214..5519778 score=-0.434405316391902
ExonExpressionAdditive AT5G16780.tu9 5520395..5520474 score=0.403860198141795
ExonExpressionAdditive AT5G16790.tu3 5523887..5523923 score=0.365628992498122
ExonExpressionAdditive AT5G16800.tu4 5524857..5525000 score=-0.219242383627807
ExonExpressionAdditive AT5G16800.tu5 5525212..5525243 score=-1.09844050426626
ExonExpressionAdditive AT5G16800.tu6 5525941..5526010 score=-0.636028695698219
ExonExpressionAdditive AT5G16810.tu1 5526780..5526920 score=1.24157334482077
ExonExpressionAdditive AT5G16810.tu4 5527600..5527636 score=0.457365748988802
ExonExpressionAdditive AT5G16810.tu5 5527783..5527856 score=-0.491364850666736
ExonExpressionAdditive AT5G16810.tu6 5528070..5528105 score=0.486488901387236
ExonExpressionAdditive AT5G16810.tu7 5528249..5528434 score=0.221396375474397
ExonExpressionAdditive AT5G16820.tu2 5530322..5530620 score=-0.185565550001115
ExonExpressionAdditive AT5G16820.tu5 5532644..5532725 score=-0.209748977312313
ExonExpressionAdditive AT5G16830.tu3 5533466..5533572 score=-0.25747914504687
ExonExpressionAdditive AT5G16830.tu5 5534178..5534286 score=-0.369094944738509
ExonExpressionAdditive AT5G16830.tu6 5534502..5534573 score=-0.766697794064806
ExonExpressionAdditive AT5G16830.tu7 5535005..5535112 score=0.117424480994759
ExonExpressionAdditive AT5G16840.tu6 5537027..5537063 score=-0.0667985227014502
ExonExpressionAdditive AT5G16840.tu7 5537323..5537355 score=-0.309553776129703
ExonExpressionAdditive AT5G16850.tu1 5538265..5538580 score=0.572144077310669
ExonExpressionAdditive AT5G16850.tu11 5542922..5542958 score=0.193637005573946
ExonExpressionAdditive AT5G16850.tu12 5543214..5543470 score=-0.347684966441756
ExonExpressionAdditive AT5G16850.tu2 5538762..5538948 score=0.20133089118314
ExonExpressionAdditive AT5G16850.tu3 5539089..5539598 score=-0.0179461711289228
ExonExpressionAdditive AT5G16850.tu5 5541112..5541223 score=-0.116339118989133
ExonExpressionAdditive AT5G16850.tu6 5541435..5541509 score=0.103119153260303
ExonExpressionAdditive AT5G16850.tu8 5542077..5542359 score=0.145807759121429
ExonExpressionAdditive AT5G16850.tu9 5542602..5542671 score=-0.650127670622935
ExonExpressionAdditive AT5G16880.tu3 5549021..5549058 score=1.32261957375490
ExonExpressionAdditive AT5G16880.tu6 5550503..5550705 score=0.463768058235349
ExonExpressionAdditive AT5G16880.tu8 5550915..5550951 score=0.343236125867613
ExonExpressionAdditive AT5G16880.tu9 5551022..5551341 score=-0.0526682584804965
ExonExpressionAdditive AT5G16890.tu2 5552365..5552467 score=-0.932767059774956
ExonExpressionAdditive AT5G16890.tu3 5552863..5552969 score=0.564603519759404
ExonExpressionAdditive AT5G16890.tu4 5553115..5553219 score=1.10463716492218
ExonExpressionAdditive AT5G16890.tu5 5553502..5553540 score=0.879031750592283
ExonExpressionAdditive AT5G16890.tu6 5553738..5553776 score=-0.319377197586932
ExonExpressionAdditive AT5G16890.tu7 5553965..5554001 score=0.57642185939534
ExonExpressionAdditive AT5G16890.tu8 5554205..5554244 score=-0.330401062957601
ExonExpressionAdditive AT5G16890.tu9 5554598..5554895 score=-0.522508253522923
ExonExpressionAdditive AT5G16900.tu12 5559068..5559213 score=-0.973443792177383
ExonExpressionAdditive AT5G16900.tu13 5559359..5559680 score=0.289881650733286
ExonExpressionAdditive AT5G16900.tu3 5556344..5556704 score=0.167324726978968
ExonExpressionAdditive AT5G16900.tu7 5557917..5557955 score=0.513561692533228
ExonExpressionAdditive AT5G16900.tu8 5558067..5558171 score=0.968887354221898
ExonExpressionAdditive AT5G16900.tu9 5558320..5558439 score=-0.0268319811080365
ExonExpressionAdditive AT5G16910.tu2 5562688..5563415 score=-0.209818133596554
ExonExpressionAdditive AT5G16930.tu1 5568398..5568861 score=0.249106562087136
ExonExpressionAdditive AT5G16930.tu2 5569141..5569178 score=0.431705958346628
ExonExpressionAdditive AT5G16930.tu3 5569426..5569495 score=-0.0810709181268462
ExonExpressionAdditive AT5G16930.tu4 5569620..5569834 score=0.61273132000603
ExonExpressionAdditive AT5G16930.tu5 5570138..5570173 score=-1.00432554082848
ExonExpressionAdditive AT5G16930.tu6 5570386..5570601 score=-0.084660855602045
ExonExpressionAdditive AT5G16930.tu7 5570801..5570832 score=-0.0972886830527257
ExonExpressionAdditive AT5G16930.tu8 5571088..5571409 score=-0.0565787453922009
ExonExpressionAdditive AT5G16960.tu3 5575220..5575256 score=-0.744237913604316
ExonExpressionAdditive AT5G17000.tu5 5586767..5586960 score=-0.130233884577356
ExonExpressionAdditive AT5G17010.tu1 5587404..5587719 score=-0.286922279193148
ExonExpressionAdditive AT5G17010.tu12 5589397..5589729 score=-0.312377227204407
ExonExpressionAdditive AT5G17010.tu14 5590568..5590634 score=-0.399660244243897
ExonExpressionAdditive AT5G17010.tu15 5590789..5590828 score=0.433372495641601
ExonExpressionAdditive AT5G17010.tu19 5591344..5591385 score=1.15639097619109
ExonExpressionAdditive AT5G17010.tu20 5591743..5591784 score=0.434783503515294
ExonExpressionAdditive AT5G17010.tu23 5592365..5592401 score=-0.124170443750754
ExonExpressionAdditive AT5G17010.tu7 5588642..5588678 score=-0.480592390750768
ExonExpressionAdditive AT5G17020.tu1 5594869..5594978 score=-0.228010797397062
ExonExpressionAdditive AT5G17020.tu10 5597147..5597181 score=-0.400150639714498
ExonExpressionAdditive AT5G17020.tu12 5597519..5597555 score=0.864115952054419
ExonExpressionAdditive AT5G17020.tu13 5597778..5597812 score=-0.0129629416552521
ExonExpressionAdditive AT5G17020.tu14 5597965..5598141 score=0.274786685944757
ExonExpressionAdditive AT5G17020.tu17 5599047..5599088 score=-1.03716157151357
ExonExpressionAdditive AT5G17020.tu18 5599300..5599335 score=-0.0245001030864612
ExonExpressionAdditive AT5G17020.tu20 5599871..5599909 score=0.298139247903576
ExonExpressionAdditive AT5G17020.tu22 5600162..5600198 score=0.759725612676431
ExonExpressionAdditive AT5G17020.tu23 5600420..5600454 score=-0.273352667981444
ExonExpressionAdditive AT5G17020.tu24 5600593..5600630 score=0.0599815486111119
ExonExpressionAdditive AT5G17020.tu25 5600763..5600903 score=-0.304140765714871
ExonExpressionAdditive AT5G17020.tu27 5601252..5601321 score=0.242776147378622
ExonExpressionAdditive AT5G17020.tu28 5601468..5601499 score=-0.707773657379954
ExonExpressionAdditive AT5G17020.tu30 5601922..5602028 score=1.35078576537029
ExonExpressionAdditive AT5G17020.tu31 5602144..5602219 score=0.903481961503133
ExonExpressionAdditive AT5G17020.tu32 5602365..5602793 score=-0.533982285698466
ExonExpressionAdditive AT5G17020.tu7 5596535..5596646 score=-0.215923624482455
ExonExpressionAdditive AT5G17020.tu8 5596753..5596792 score=-0.0142533199237629
ExonExpressionAdditive AT5G17070.tu1 5613387..5613563 score=0.126457207830073
ExonExpressionAdditive AT5G17070.tu5 5615025..5615064 score=-0.115708677179724
ExonExpressionAdditive AT5G17070.tu8 5615961..5616108 score=-1.85136800323687
ExonExpressionAdditive AT5G17080.tu1 5619643..5619752 score=0.231626698903222
ExonExpressionAdditive AT5G17080.tu2 5619894..5619929 score=0.0085642202052172
ExonExpressionAdditive AT5G17080.tu4 5620495..5620602 score=0.190123512382563
ExonExpressionAdditive AT5G17080.tu5 5620720..5620899 score=-0.291324760744042
ExonExpressionAdditive AT5G17090.tu3 5621921..5621992 score=-0.897094658004699
ExonExpressionAdditive AT5G17090.tu4 5622150..5622222 score=0.320651385989994
ExonExpressionAdditive AT5G17150.tu1 5638873..5638913 score=-0.20642919188606
ExonExpressionAdditive AT5G17150.tu2 5639162..5639196 score=0.0128843520457841
ExonExpressionAdditive AT5G17160.tu2 5640691..5640834 score=0.456512403471916
ExonExpressionAdditive AT5G17160.tu3 5640985..5641091 score=0.548297173329876
ExonExpressionAdditive AT5G17160.tu5 5642421..5642487 score=-0.552724205932749
ExonExpressionAdditive AT5G17170.tu1 5649216..5649363 score=0.79252852204267
ExonExpressionAdditive AT5G17170.tu3 5649891..5650002 score=-1.64851612343470
ExonExpressionAdditive AT5G17170.tu4 5650432..5650473 score=-0.930081965902813
ExonExpressionAdditive AT5G17170.tu8 5651028..5651135 score=-0.713357122231432
ExonExpressionAdditive AT5G17200.tu2 5654060..5654134 score=0.180914419997523
ExonExpressionAdditive AT5G17200.tu3 5654314..5654424 score=-0.160614968497054
ExonExpressionAdditive AT5G17200.tu4 5654673..5654776 score=0.615948731367932
ExonExpressionAdditive AT5G17200.tu5 5654959..5655033 score=0.426702078859369
ExonExpressionAdditive AT5G17200.tu6 5655176..5655212 score=0.233859456012
ExonExpressionAdditive AT5G17210.tu5 5657371..5657480 score=0.229849797668489
ExonExpressionAdditive AT5G17220.tu1 5658526..5658635 score=-0.50742354529838
ExonExpressionAdditive AT5G17230.tu2 5659734..5659987 score=0.238906976053422
ExonExpressionAdditive AT5G17230.tu3 5660115..5660257 score=-0.249118072205786
ExonExpressionAdditive AT5G17230.tu4 5660484..5660662 score=-1.12753406149254
ExonExpressionAdditive AT5G17230.tu5 5660837..5660948 score=0.0543395089133676
ExonExpressionAdditive AT5G17230.tu9 5662643..5662682 score=-0.130695067263593
ExonExpressionAdditive AT5G17240.tu1 5666907..5666943 score=-0.472969995206184
ExonExpressionAdditive AT5G17240.tu2 5667086..5667169 score=0.318342709605607
ExonExpressionAdditive AT5G17250.tu1 5668973..5669008 score=0.138850639981781
ExonExpressionAdditive AT5G17250.tu13 5671900..5671931 score=1.91940111969214
ExonExpressionAdditive AT5G17250.tu14 5672171..5672206 score=-0.35198455930333
ExonExpressionAdditive AT5G17250.tu15 5672349..5672385 score=-0.155371291041507
ExonExpressionAdditive AT5G17250.tu16 5672571..5672605 score=0.152893588599264
ExonExpressionAdditive AT5G17250.tu19 5673361..5673459 score=0.0960140228175105
ExonExpressionAdditive AT5G17250.tu2 5669188..5669224 score=-1.42134671445874
ExonExpressionAdditive AT5G17250.tu3 5669371..5669478 score=-0.143618790297919
ExonExpressionAdditive AT5G17250.tu4 5669594..5669747 score=0.0929636609577682
ExonExpressionAdditive AT5G17250.tu5 5669892..5670069 score=-0.0714564238036978
ExonExpressionAdditive AT5G17250.tu6 5670179..5670252 score=0.551556697686761
ExonExpressionAdditive AT5G17250.tu7 5670505..5670542 score=-0.792907283132428
ExonExpressionAdditive AT5G17250.tu8 5670719..5671076 score=-0.62057102098625
ExonExpressionAdditive AT5G17250.tu9 5671218..5671320 score=0.448016050837507
ExonExpressionAdditive AT5G17260.tu1 5675373..5675663 score=-0.410172199762073
ExonExpressionAdditive AT5G17260.tu3 5675988..5676168 score=0.262863792607844
ExonExpressionAdditive AT5G17260.tu5 5676720..5676942 score=0.31464279428533
ExonExpressionAdditive AT5G17270.tu1 5680010..5680189 score=0.99164260681865
ExonExpressionAdditive AT5G17270.tu14 5684071..5684115 score=0.148425927545259
ExonExpressionAdditive AT5G17270.tu17 5684776..5684847 score=0.737343812603798
ExonExpressionAdditive AT5G17270.tu2 5680554..5680624 score=0.0361142968554356
ExonExpressionAdditive AT5G17270.tu20 5685480..5685552 score=-0.396170825735559
ExonExpressionAdditive AT5G17270.tu5 5681826..5681941 score=0.96727769116446
ExonExpressionAdditive AT5G17290.tu2 5687609..5687678 score=0.281408628900157
ExonExpressionAdditive AT5G17290.tu3 5687992..5688109 score=-0.207576707958052
ExonExpressionAdditive AT5G17290.tu4 5688352..5688387 score=-0.665795552330293
ExonExpressionAdditive AT5G17290.tu5 5688867..5688902 score=0.952903239514242
ExonExpressionAdditive AT5G17290.tu8 5689760..5689835 score=-0.0636308753423964
ExonExpressionAdditive AT5G17300.tu2 5691076..5691189 score=-0.110122883671774
ExonExpressionAdditive AT5G17300.tu4 5691761..5691796 score=-0.0917181601521521
ExonExpressionAdditive AT5G17300.tu5 5691941..5691976 score=0.217326870407556
ExonExpressionAdditive AT5G17300.tu6 5692422..5692841 score=-0.843772915250989
ExonExpressionAdditive AT5G17310.tu14 5699267..5699302 score=-0.0701711551652006
ExonExpressionAdditive AT5G17310.tu19 5700282..5700319 score=-0.893581188935911
ExonExpressionAdditive AT5G17310.tu2 5696705..5696959 score=0.830572860448907
ExonExpressionAdditive AT5G17310.tu21 5700869..5700908 score=1.10921753267087
ExonExpressionAdditive AT5G17310.tu3 5697141..5697210 score=-0.119466225870813
ExonExpressionAdditive AT5G17320.tu1 5703399..5703724 score=0.156700186181908
ExonExpressionAdditive AT5G17320.tu10 5707571..5707607 score=-0.606788991174132
ExonExpressionAdditive AT5G17320.tu2 5704049..5704085 score=0.842742190906068
ExonExpressionAdditive AT5G17320.tu3 5704247..5704466 score=-0.365822745730439
ExonExpressionAdditive AT5G17320.tu4 5704682..5704796 score=-0.28593402984873
ExonExpressionAdditive AT5G17320.tu5 5705163..5705306 score=-0.709026367026992
ExonExpressionAdditive AT5G17320.tu6 5705451..5705486 score=1.02949515969895
ExonExpressionAdditive AT5G17320.tu7 5705674..5706101 score=-0.147731335254355
ExonExpressionAdditive AT5G17320.tu8 5706937..5707079 score=0.762449029602122
ExonExpressionAdditive AT5G17330.tu1 5711054..5711167 score=-0.00888819282218054
ExonExpressionAdditive AT5G17330.tu2 5711344..5711381 score=-0.0297469626582805
ExonExpressionAdditive AT5G17330.tu3 5712873..5712986 score=0.0641345905957847
ExonExpressionAdditive AT5G17330.tu4 5713203..5713273 score=-0.527286328924882
ExonExpressionAdditive AT5G17330.tu5 5713415..5713515 score=0.241356984330221
ExonExpressionAdditive AT5G17330.tu7 5714212..5714326 score=-0.267744266642713
ExonExpressionAdditive AT5G17370.tu1 5721830..5721866 score=-1.10373728654475
ExonExpressionAdditive AT5G17370.tu10 5723956..5724027 score=0.331279044828553
ExonExpressionAdditive AT5G17370.tu2 5722012..5722048 score=-0.247937632637263
ExonExpressionAdditive AT5G17370.tu6 5722818..5722856 score=0.200852574548618
ExonExpressionAdditive AT5G17400.tu3 5729854..5730084 score=-0.391231197234527
ExonExpressionAdditive AT5G17400.tu4 5730282..5730318 score=-1.41745559748280
ExonExpressionAdditive AT5G17410.tu1 5730643..5730705 score=0.48534930091949
ExonExpressionAdditive AT5G17410.tu18 5735079..5735115 score=0.122757870742873
ExonExpressionAdditive AT5G17410.tu22 5736337..5736370 score=0.916348762985236
ExonExpressionAdditive AT5G17410.tu6 5731994..5732034 score=-0.464486236083593
ExonExpressionAdditive AT5G17420.tu1 5736734..5737407 score=-0.313802205484687
ExonExpressionAdditive AT5G17420.tu10 5740349..5740486 score=-1.54222832658548
ExonExpressionAdditive AT5G17420.tu11 5740745..5740848 score=0.99049673079347
ExonExpressionAdditive AT5G17420.tu12 5741346..5741447 score=0.796962529813825
ExonExpressionAdditive AT5G17420.tu2 5737551..5737841 score=-0.49566997964012
ExonExpressionAdditive AT5G17420.tu4 5738263..5738433 score=-0.542792696676507
ExonExpressionAdditive AT5G17420.tu5 5738582..5738727 score=-0.501059217130669
ExonExpressionAdditive AT5G17420.tu6 5738908..5739052 score=1.38752628870959
ExonExpressionAdditive AT5G17420.tu7 5739194..5739444 score=0.544136698869994
ExonExpressionAdditive AT5G17420.tu8 5739651..5739866 score=0.158868171271451
ExonExpressionAdditive AT5G17430.tu6 5744300..5744335 score=-0.0439523634096714
ExonExpressionAdditive AT5G17430.tu7 5744595..5744982 score=-0.230960620295831
ExonExpressionAdditive AT5G17430.tu8 5745341..5745455 score=0.895055865108779
ExonExpressionAdditive AT5G17440.tu1 5749782..5749960 score=0.454113502728095
ExonExpressionAdditive AT5G17440.tu12 5753158..5753270 score=1.06993735849257
ExonExpressionAdditive AT5G17440.tu13 5753407..5753517 score=-0.410093428819237
ExonExpressionAdditive AT5G17440.tu3 5750480..5750556 score=0.396081239657147
ExonExpressionAdditive AT5G17440.tu6 5751205..5751276 score=-0.155774932397393
ExonExpressionAdditive AT5G17450.tu1 5755386..5755425 score=0.36116874561479
ExonExpressionAdditive AT5G17460.tu1 5757130..5757268 score=0.415233275628089
ExonExpressionAdditive AT5G17460.tu3 5758659..5758696 score=0.0942102003717481
ExonExpressionAdditive AT5G17500.tu2 5768088..5768259 score=-0.440926261295305
ExonExpressionAdditive AT5G17500.tu3 5768650..5768861 score=-0.797812973114869
ExonExpressionAdditive AT5G17500.tu4 5769128..5769208 score=-0.322902795876807
ExonExpressionAdditive AT5G17500.tu5 5769323..5769685 score=0.882329695664245
ExonExpressionAdditive AT5G17520.tu1 5772766..5772842 score=0.0729552177740914
ExonExpressionAdditive AT5G17520.tu2 5773019..5773053 score=1.36989190809204
ExonExpressionAdditive AT5G17520.tu4 5773344..5773380 score=-0.227001753246937
ExonExpressionAdditive AT5G17520.tu5 5773536..5773571 score=0.125788790629261
ExonExpressionAdditive AT5G17520.tu7 5774323..5774357 score=-0.434682640453887
ExonExpressionAdditive AT5G17530.tu11 5780226..5780294 score=0.469414312692744
ExonExpressionAdditive AT5G17530.tu12 5780406..5780443 score=-0.161063469746508
ExonExpressionAdditive AT5G17530.tu13 5780590..5780623 score=0.247838525156815
ExonExpressionAdditive AT5G17530.tu15 5781019..5781091 score=-0.729998434488399
ExonExpressionAdditive AT5G17530.tu16 5781230..5781298 score=-0.156815195707998
ExonExpressionAdditive AT5G17530.tu18 5781620..5781654 score=0.572279675107692
ExonExpressionAdditive AT5G17530.tu19 5781760..5781830 score=0.99798777475986
ExonExpressionAdditive AT5G17530.tu5 5778651..5778809 score=0.0472832383612788
ExonExpressionAdditive AT5G17530.tu8 5779538..5779723 score=-0.374964419153455
ExonExpressionAdditive AT5G17570.tu1 5792927..5792995 score=-0.175401853547377
ExonExpressionAdditive AT5G17570.tu6 5793814..5793921 score=-0.402877249644145
ExonExpressionAdditive AT5G17570.tu7 5794030..5794214 score=-0.532640827419924
ExonExpressionAdditive AT5G17570.tu8 5794322..5794400 score=0.713726403232776
ExonExpressionAdditive AT5G17610.tu3 5804592..5804630 score=0.815098961063791
ExonExpressionAdditive AT5G17620.tu2 5806266..5806301 score=-0.232806152651325
ExonExpressionAdditive AT5G17620.tu3 5806585..5806624 score=0.364006970366907
ExonExpressionAdditive AT5G17620.tu4 5807023..5807058 score=-0.23028197385134
ExonExpressionAdditive AT5G17620.tu5 5807428..5807465 score=-0.596508952173322
ExonExpressionAdditive AT5G17620.tu7 5807911..5807944 score=0.551601425882919
ExonExpressionAdditive AT5G17620.tu8 5808057..5808092 score=-0.772561401699791
ExonExpressionAdditive AT5G17620.tu9 5808353..5808462 score=0.631111959519745
ExonExpressionAdditive AT5G17640.tu3 5812978..5813110 score=0.59871617303961
ExonExpressionAdditive AT5G17660.tu3 5819339..5819375 score=0.255344297948219
ExonExpressionAdditive AT5G17660.tu5 5819665..5819702 score=-0.186344014207205
ExonExpressionAdditive AT5G17660.tu6 5820137..5820172 score=0.00675686475349473
ExonExpressionAdditive AT5G17660.tu8 5820550..5820701 score=-0.314255622168857
ExonExpressionAdditive AT5G17670.tu1 5821068..5821146 score=-1.41758287061143
ExonExpressionAdditive AT5G17670.tu2 5821440..5821545 score=0.00129096023831103
ExonExpressionAdditive AT5G17680.tu1 5823047..5823346 score=0.427300319504593
ExonExpressionAdditive AT5G17680.tu3 5824742..5824951 score=0.0363871955066795
ExonExpressionAdditive AT5G17690.tu1 5827177..5827541 score=-0.248285387722426
ExonExpressionAdditive AT5G17690.tu4 5828687..5828726 score=0.816263445183395
ExonExpressionAdditive AT5G17690.tu6 5829181..5829534 score=0.152346364135888
ExonExpressionAdditive AT5G17700.tu1 5830605..5831092 score=0.48762860460143
ExonExpressionAdditive AT5G17700.tu3 5831430..5831463 score=-1.29672582860284
ExonExpressionAdditive AT5G17700.tu4 5831613..5831833 score=-0.136450192955982
ExonExpressionAdditive AT5G17700.tu6 5832125..5832161 score=-0.137487174511911
ExonExpressionAdditive AT5G17700.tu7 5832346..5832556 score=0.340634858316066
ExonExpressionAdditive AT5G17700.tu8 5833183..5833372 score=-0.222239835244981
ExonExpressionAdditive AT5G17700.tu9 5833767..5833817 score=1.73893407490748
ExonExpressionAdditive AT5G17710.tu1 5839363..5839759 score=0.101584271955601
ExonExpressionAdditive AT5G17720.tu2 5846514..5846782 score=-0.244896334390384
ExonExpressionAdditive AT5G17720.tu3 5846934..5847047 score=0.135097588223973
ExonExpressionAdditive AT5G17720.tu4 5847383..5847562 score=0.127641505409732
ExonExpressionAdditive AT5G17750.tu1 5858757..5858907 score=-0.357647705968525
ExonExpressionAdditive AT5G17750.tu3 5859895..5860004 score=-0.185300689836185
ExonExpressionAdditive AT5G17770.tu2 5864866..5864899 score=-0.384678918300293
ExonExpressionAdditive AT5G17770.tu4 5865234..5865272 score=-0.287958765057191
ExonExpressionAdditive AT5G17770.tu5 5865415..5865446 score=0.467383781175543
ExonExpressionAdditive AT5G17770.tu6 5865596..5865635 score=0.421919544792075
ExonExpressionAdditive AT5G17770.tu7 5865773..5865814 score=-0.39931275325725
ExonExpressionAdditive AT5G17770.tu8 5866074..5866112 score=-0.420440862945443
ExonExpressionAdditive AT5G17770.tu9 5866417..5866694 score=0.131062675897257
ExonExpressionAdditive AT5G17780.tu1 5867331..5867728 score=0.318167799032611
ExonExpressionAdditive AT5G17780.tu2 5867855..5867999 score=-0.250751089993312
ExonExpressionAdditive AT5G17780.tu3 5868130..5868423 score=0.148703490990378
ExonExpressionAdditive AT5G17790.tu2 5871244..5871318 score=0.169546825528944
ExonExpressionAdditive AT5G17790.tu3 5871673..5871856 score=-0.785953536224335
ExonExpressionAdditive AT5G17790.tu4 5872036..5872077 score=-1.49729963008994
ExonExpressionAdditive AT5G17790.tu5 5872252..5872659 score=0.940794084141226
ExonExpressionAdditive AT5G17800.tu3 5878938..5879201 score=-1.33268218170820
ExonExpressionAdditive AT5G17810.tu2 5881523..5881634 score=-0.156376484017286
ExonExpressionAdditive AT5G17820.tu3 5889964..5890177 score=-0.220104288316630
ExonExpressionAdditive AT5G17880.tu2 5909123..5909666 score=-1.79310089190719
ExonExpressionAdditive AT5G17880.tu3 5909878..5910650 score=0.620475677035125
ExonExpressionAdditive AT5G17880.tu4 5910838..5911060 score=0.201558690102737
ExonExpressionAdditive AT5G17880.tu6 5912633..5913053 score=0.320934898605926
ExonExpressionAdditive AT5G17890.tu1 5916979..5917388 score=1.44265393783707
ExonExpressionAdditive AT5G17890.tu11 5922520..5922554 score=-1.70447397957609
ExonExpressionAdditive AT5G17890.tu13 5922955..5923278 score=-0.148201563889791
ExonExpressionAdditive AT5G17890.tu2 5917777..5918808 score=0.189858578234516
ExonExpressionAdditive AT5G17890.tu3 5918986..5919252 score=0.0231837066812713
ExonExpressionAdditive AT5G17890.tu4 5919386..5920043 score=0.151777224941982
ExonExpressionAdditive AT5G17890.tu5 5920233..5921007 score=-0.638731844555686
ExonExpressionAdditive AT5G17890.tu7 5921668..5921705 score=-0.0717865364964455
ExonExpressionAdditive AT5G17890.tu8 5921846..5921916 score=-1.03265177246713
ExonExpressionAdditive AT5G17890.tu9 5922054..5922227 score=0.579626558020134
ExonExpressionAdditive AT5G17920.tu1 5935034..5935112 score=0.324652681824642
ExonExpressionAdditive AT5G17920.tu10 5937997..5938069 score=-0.342734081298985
ExonExpressionAdditive AT5G17920.tu11 5938244..5938356 score=0.368675200176503
ExonExpressionAdditive AT5G17920.tu12 5938571..5938644 score=0.565037887412368
ExonExpressionAdditive AT5G17920.tu13 5938854..5939405 score=-0.674931076811476
ExonExpressionAdditive AT5G17920.tu3 5935802..5936084 score=-0.0478484891882506
ExonExpressionAdditive AT5G17920.tu6 5936827..5937156 score=0.655014795528273
ExonExpressionAdditive AT5G17920.tu7 5937340..5937380 score=-0.589630081536738
ExonExpressionAdditive AT5G17920.tu9 5937730..5937874 score=0.169598829143636
ExonExpressionAdditive AT5G17930.tu1 5940022..5940470 score=-0.259117101619945
ExonExpressionAdditive AT5G17930.tu11 5943790..5943823 score=1.09228303881738
ExonExpressionAdditive AT5G17930.tu2 5940613..5940980 score=0.171804196272136
ExonExpressionAdditive AT5G17930.tu3 5941196..5941264 score=-0.540263688396034
ExonExpressionAdditive AT5G17930.tu4 5941398..5941461 score=-0.319875521592169
ExonExpressionAdditive AT5G17930.tu5 5941598..5941636 score=0.0176911549390720
ExonExpressionAdditive AT5G17930.tu8 5942502..5942538 score=-0.138664673116469
ExonExpressionAdditive AT5G17930.tu9 5942718..5942755 score=-0.288948187797533
ExonExpressionAdditive AT5G17950.tu2 5944910..5944948 score=-0.193243347789277
ExonExpressionAdditive AT5G17970.tu1 5949003..5949405 score=0.111591028690817
ExonExpressionAdditive AT5G17970.tu2 5949546..5949772 score=0.455240226941935
ExonExpressionAdditive AT5G17990.tu3 5958144..5958214 score=-1.13211152405735
ExonExpressionAdditive AT5G17990.tu5 5958697..5958897 score=1.09159749874322
ExonExpressionAdditive AT5G17990.tu6 5959006..5959041 score=-0.0466568044083339
ExonExpressionAdditive AT5G17990.tu8 5959336..5959409 score=-0.444392021123842
ExonExpressionAdditive AT5G17990.tu9 5959555..5959841 score=-0.332680197561717
ExonExpressionAdditive AT5G18000.tu2 5960454..5960609 score=-0.0662514958641721
ExonExpressionAdditive AT5G18000.tu4 5961439..5961542 score=-0.0174890549121468
ExonExpressionAdditive AT5G18090.tu3 5986476..5986578 score=-0.0616935158141868
ExonExpressionAdditive AT5G18100.tu5 5988230..5988264 score=0.155488427814027
ExonExpressionAdditive AT5G18100.tu7 5988657..5988697 score=-1.08270276661604
ExonExpressionAdditive AT5G18110.tu2 5989356..5989429 score=-0.101887490160864
ExonExpressionAdditive AT5G18110.tu4 5989843..5989912 score=-0.710833125996965
ExonExpressionAdditive AT5G18110.tu5 5990058..5990094 score=-0.807655963177583
ExonExpressionAdditive AT5G18120.tu2 5992352..5992490 score=-0.500984162388295
ExonExpressionAdditive AT5G18140.tu2 5998899..5998933 score=-0.65092994156195
ExonExpressionAdditive AT5G18170.tu1 6006043..6006228 score=-0.21821550986738
ExonExpressionAdditive AT5G18170.tu3 6006757..6006856 score=0.369249936402754
ExonExpressionAdditive AT5G18170.tu5 6007208..6007281 score=-0.670116638558752
ExonExpressionAdditive AT5G18170.tu6 6007433..6007618 score=0.400160805417926
ExonExpressionAdditive AT5G18170.tu9 6008106..6008406 score=0.0307028314205348
ExonExpressionAdditive AT5G18180.tu2 6008883..6008918 score=-0.985970980349965
ExonExpressionAdditive AT5G18180.tu3 6009098..6009132 score=-0.624426912185572
ExonExpressionAdditive AT5G18190.tu1 6010050..6010238 score=-0.968894647547766
ExonExpressionAdditive AT5G18190.tu16 6013409..6013680 score=-0.0487967834092296
ExonExpressionAdditive AT5G18190.tu18 6014405..6014536 score=0.909791288550236
ExonExpressionAdditive AT5G18190.tu2 6010377..6010521 score=0.476909891828335
ExonExpressionAdditive AT5G18190.tu3 6010658..6010699 score=0.106513389451728
ExonExpressionAdditive AT5G18190.tu5 6011131..6011241 score=-0.507184266768742
ExonExpressionAdditive AT5G18190.tu6 6011427..6011463 score=0.49165114737596
ExonExpressionAdditive AT5G18190.tu7 6011685..6011735 score=0.246849035369413
ExonExpressionAdditive AT5G18200.tu2 6015948..6016172 score=0.0505458672681358
ExonExpressionAdditive AT5G18230.tu1 6021454..6021647 score=-1.06896175136324
ExonExpressionAdditive AT5G18230.tu10 6024850..6024916 score=0.244874169405017
ExonExpressionAdditive AT5G18230.tu11 6025093..6025133 score=-0.440194408421789
ExonExpressionAdditive AT5G18230.tu12 6025310..6025382 score=0.166076543181477
ExonExpressionAdditive AT5G18230.tu14 6025887..6025960 score=0.149487493801612
ExonExpressionAdditive AT5G18230.tu16 6026962..6027149 score=0.7576451089697
ExonExpressionAdditive AT5G18230.tu2 6021792..6021902 score=0.793802327231267
ExonExpressionAdditive AT5G18230.tu3 6022056..6022122 score=0.191049379224980
ExonExpressionAdditive AT5G18230.tu4 6022262..6022505 score=0.197782071381793
ExonExpressionAdditive AT5G18230.tu6 6023209..6023280 score=0.541544205008537
ExonExpressionAdditive AT5G18230.tu7 6023422..6023497 score=-0.437803087883778
ExonExpressionAdditive AT5G18230.tu8 6023903..6024491 score=-0.310490676066402
ExonExpressionAdditive AT5G18240.tu5 6029797..6029838 score=0.412806250123290
ExonExpressionAdditive AT5G18240.tu8 6030370..6030510 score=-0.770894272579568
ExonExpressionAdditive AT5G18250.tu1 6033765..6033803 score=-0.707615605825854
ExonExpressionAdditive AT5G18270.tu2 6042154..6042218 score=-0.106802863714723
ExonExpressionAdditive AT5G18270.tu5 6042596..6042925 score=0.272012656156577
ExonExpressionAdditive AT5G18280.tu1 6050722..6050857 score=0.850078546449691
ExonExpressionAdditive AT5G18280.tu2 6051165..6051273 score=0.382833186977463
ExonExpressionAdditive AT5G18280.tu3 6051419..6051595 score=-0.126060795430788
ExonExpressionAdditive AT5G18280.tu4 6051818..6051887 score=-0.241839204314343
ExonExpressionAdditive AT5G18280.tu5 6052112..6052253 score=-0.524827708126588
ExonExpressionAdditive AT5G18280.tu6 6052620..6052653 score=0.070570558847644
ExonExpressionAdditive AT5G18280.tu8 6052990..6053026 score=0.544976855501934
ExonExpressionAdditive AT5G18290.tu1 6055200..6055340 score=-0.202218407044835
ExonExpressionAdditive AT5G18320.tu2 6066005..6066176 score=-0.980034972066743
ExonExpressionAdditive AT5G18330.tu2 6069858..6070004 score=-0.0335676352556218
ExonExpressionAdditive AT5G18350.tu3 6076494..6076571 score=-0.149092064910714
ExonExpressionAdditive AT5G18350.tu5 6078113..6078547 score=-0.325621816743388
ExonExpressionAdditive AT5G18360.tu1 6080058..6080737 score=-0.346405555697712
ExonExpressionAdditive AT5G18360.tu2 6081017..6081250 score=0.546540782779811
ExonExpressionAdditive AT5G18360.tu4 6082584..6082949 score=-0.102263412544966
ExonExpressionAdditive AT5G18370.tu2 6086796..6086937 score=-0.369457010559046
ExonExpressionAdditive AT5G18370.tu4 6088369..6088837 score=-0.0509401066325928
ExonExpressionAdditive AT5G18400.tu2 6092786..6092928 score=0.177911085311500
ExonExpressionAdditive AT5G18400.tu3 6093109..6093142 score=-0.0519851039364037
ExonExpressionAdditive AT5G18400.tu7 6094053..6094161 score=-0.0413695920873482
ExonExpressionAdditive AT5G18400.tu8 6094445..6094546 score=0.168191762396912
ExonExpressionAdditive AT5G18410.tu1 6097313..6097564 score=1.03716917610818
ExonExpressionAdditive AT5G18410.tu11 6100065..6100137 score=-0.473888440362559
ExonExpressionAdditive AT5G18410.tu13 6100459..6100571 score=0.776433039678527
ExonExpressionAdditive AT5G18410.tu14 6100716..6100792 score=-0.536896126484352
ExonExpressionAdditive AT5G18410.tu15 6100979..6101016 score=-1.23561937821688
ExonExpressionAdditive AT5G18410.tu16 6101163..6101272 score=0.0733606768058558
ExonExpressionAdditive AT5G18410.tu17 6101420..6101494 score=-0.0872424147119788
ExonExpressionAdditive AT5G18410.tu18 6101693..6101838 score=-0.498672684828487
ExonExpressionAdditive AT5G18410.tu2 6097774..6097914 score=-0.516999961518835
ExonExpressionAdditive AT5G18410.tu20 6102204..6102306 score=0.0628191548340308
ExonExpressionAdditive AT5G18410.tu21 6102481..6102590 score=0.267198308718482
ExonExpressionAdditive AT5G18410.tu22 6102742..6102817 score=0.307332944281543
ExonExpressionAdditive AT5G18410.tu23 6102928..6102963 score=0.482599106219308
ExonExpressionAdditive AT5G18410.tu25 6103370..6103404 score=1.0305664606573
ExonExpressionAdditive AT5G18410.tu26 6103551..6103620 score=0.8303879259834
ExonExpressionAdditive AT5G18410.tu29 6104367..6104404 score=-0.418366904341904
ExonExpressionAdditive AT5G18410.tu3 6098068..6098212 score=-0.215101170768621
ExonExpressionAdditive AT5G18410.tu31 6104897..6104966 score=1.73739567226193
ExonExpressionAdditive AT5G18410.tu4 6098377..6098518 score=-0.214884349067746
ExonExpressionAdditive AT5G18410.tu5 6098637..6098741 score=-0.426208326443143
ExonExpressionAdditive AT5G18410.tu6 6098849..6098886 score=-0.91580088217329
ExonExpressionAdditive AT5G18410.tu7 6099067..6099144 score=-0.784630484217132
ExonExpressionAdditive AT5G18410.tu8 6099325..6099436 score=0.540421730651143
ExonExpressionAdditive AT5G18410.tu9 6099559..6099633 score=-0.815557409990657
ExonExpressionAdditive AT5G18420.tu10 6107612..6107732 score=-0.90766495736875
ExonExpressionAdditive AT5G18420.tu12 6108302..6108342 score=0.327187883562939
ExonExpressionAdditive AT5G18420.tu15 6109201..6109345 score=-0.204530998194489
ExonExpressionAdditive AT5G18420.tu2 6105529..6105678 score=0.956310079183524
ExonExpressionAdditive AT5G18420.tu3 6105926..6105962 score=-0.157681150642813
ExonExpressionAdditive AT5G18420.tu5 6106202..6106308 score=-0.230199175478981
ExonExpressionAdditive AT5G18420.tu6 6106434..6106473 score=0.554065466315273
ExonExpressionAdditive AT5G18420.tu7 6106593..6106625 score=0.650794583228166
ExonExpressionAdditive AT5G18420.tu8 6107103..6107180 score=-0.250914783935587
ExonExpressionAdditive AT5G18420.tu9 6107282..6107390 score=-0.270826830698214
ExonExpressionAdditive AT5G18430.tu1 6110289..6110513 score=-0.119246400089094
ExonExpressionAdditive AT5G18430.tu2 6110772..6110884 score=0.103042328942505
ExonExpressionAdditive AT5G18430.tu3 6111131..6111314 score=0.192781037947491
ExonExpressionAdditive AT5G18430.tu4 6111497..6111547 score=-0.554042553030226
ExonExpressionAdditive AT5G18440.tu3 6113045..6113117 score=0.0322955069458068
ExonExpressionAdditive AT5G18440.tu5 6113804..6113878 score=-0.656448698053542
ExonExpressionAdditive AT5G18440.tu6 6113986..6114022 score=-0.488237112358671
ExonExpressionAdditive AT5G18440.tu8 6114634..6114669 score=0.99081320355979
ExonExpressionAdditive AT5G18460.tu3 6123934..6124084 score=0.130506458299764
ExonExpressionAdditive AT5G18460.tu4 6124666..6124705 score=-0.523364676168248
ExonExpressionAdditive AT5G18460.tu6 6125764..6125804 score=0.0514566329019357
ExonExpressionAdditive AT5G18475.tu2 6130926..6130958 score=0.414376653972274
ExonExpressionAdditive AT5G18480.tu1 6131247..6131428 score=-0.0390632075955357
ExonExpressionAdditive AT5G18480.tu2 6131574..6131648 score=0.502342285441986
ExonExpressionAdditive AT5G18480.tu3 6131910..6132010 score=-0.161836989055392
ExonExpressionAdditive AT5G18480.tu4 6132155..6132223 score=0.0500531441331552
ExonExpressionAdditive AT5G18480.tu5 6132370..6132442 score=0.444562075160619
ExonExpressionAdditive AT5G18480.tu7 6132911..6133199 score=-0.147638769936026
ExonExpressionAdditive AT5G18480.tu8 6133319..6133383 score=-0.330651913903067
ExonExpressionAdditive AT5G18480.tu9 6133573..6133885 score=-0.0797022366744907
ExonExpressionAdditive AT5G18490.tu2 6136579..6136651 score=0.709527498903672
ExonExpressionAdditive AT5G18500.tu10 6141165..6141573 score=0.0589177815723366
ExonExpressionAdditive AT5G18500.tu3 6138575..6138644 score=0.348745537046744
ExonExpressionAdditive AT5G18500.tu5 6139966..6140002 score=0.136190207159852
ExonExpressionAdditive AT5G18500.tu6 6140156..6140229 score=-0.291719698108788
ExonExpressionAdditive AT5G18500.tu7 6140367..6140471 score=0.0351476306361771
ExonExpressionAdditive AT5G18500.tu8 6140626..6140703 score=-0.332668350470053
ExonExpressionAdditive AT5G18500.tu9 6140846..6141022 score=0.580840168322784
ExonExpressionAdditive AT5G18525.tu1 6146768..6147050 score=0.763846026101505
ExonExpressionAdditive AT5G18525.tu2 6147262..6147371 score=0.541518215148716
ExonExpressionAdditive AT5G18525.tu3 6147512..6147547 score=-0.397887306319021
ExonExpressionAdditive AT5G18525.tu4 6147660..6147834 score=-0.339763589756753
ExonExpressionAdditive AT5G18525.tu5 6148004..6148227 score=-0.453192822572616
ExonExpressionAdditive AT5G18525.tu8 6149177..6149324 score=0.520679954437293
ExonExpressionAdditive AT5G18530.tu1 6150623..6150974 score=-0.179451519529065
ExonExpressionAdditive AT5G18530.tu4 6153554..6153699 score=0.518626498484729
ExonExpressionAdditive AT5G18540.tu2 6154162..6154233 score=-0.78274395396128
ExonExpressionAdditive AT5G18540.tu3 6155392..6155427 score=-0.0631382498596889
ExonExpressionAdditive AT5G18550.tu1 6160205..6160565 score=-0.326110402305269
ExonExpressionAdditive AT5G18550.tu2 6160743..6160816 score=-0.339795768491052
ExonExpressionAdditive AT5G18550.tu5 6161581..6161832 score=0.311885657896429
ExonExpressionAdditive AT5G18550.tu6 6161947..6162207 score=0.588585667072863
ExonExpressionAdditive AT5G18570.tu1 6171772..6171917 score=-0.17030153631974
ExonExpressionAdditive AT5G18570.tu2 6172064..6172140 score=0.116812709678607
ExonExpressionAdditive AT5G18570.tu3 6172250..6172391 score=-0.228601528295958
ExonExpressionAdditive AT5G18570.tu4 6172497..6172711 score=0.343723147915950
ExonExpressionAdditive AT5G18570.tu5 6172895..6173118 score=-0.496402339254206
ExonExpressionAdditive AT5G18580.tu1 6174990..6175263 score=0.104008633617475
ExonExpressionAdditive AT5G18580.tu10 6177318..6177390 score=0.215712099789235
ExonExpressionAdditive AT5G18580.tu11 6177512..6177648 score=-0.437044087656737
ExonExpressionAdditive AT5G18580.tu12 6177972..6178264 score=0.0153648745983451
ExonExpressionAdditive AT5G18580.tu3 6175795..6175829 score=-0.193351663805468
ExonExpressionAdditive AT5G18580.tu5 6176113..6176226 score=0.481565009479656
ExonExpressionAdditive AT5G18580.tu7 6176745..6176817 score=0.276441396462138
ExonExpressionAdditive AT5G18590.tu1 6178433..6178576 score=0.601956764176442
ExonExpressionAdditive AT5G18590.tu13 6181364..6181399 score=-0.0763039910067224
ExonExpressionAdditive AT5G18590.tu14 6181514..6181591 score=-1.02913187281691
ExonExpressionAdditive AT5G18590.tu15 6181726..6181759 score=-0.409690010034989
ExonExpressionAdditive AT5G18590.tu16 6182152..6182187 score=0.200233307539595
ExonExpressionAdditive AT5G18590.tu18 6182444..6182628 score=1.13276713874139
ExonExpressionAdditive AT5G18590.tu2 6178686..6178726 score=-0.143738229410849
ExonExpressionAdditive AT5G18590.tu3 6178853..6179276 score=-0.042427386970857
ExonExpressionAdditive AT5G18590.tu4 6179447..6179763 score=-1.14331017967615
ExonExpressionAdditive AT5G18590.tu7 6180237..6180277 score=-0.666108925085203
ExonExpressionAdditive AT5G18590.tu8 6180427..6180499 score=1.11099360429922
ExonExpressionAdditive AT5G18590.tu9 6180637..6180740 score=-0.0631962786966552
ExonExpressionAdditive AT5G18610.tu1 6192749..6192819 score=0.0122222502932086
ExonExpressionAdditive AT5G18610.tu2 6193436..6193581 score=0.31616927996676
ExonExpressionAdditive AT5G18610.tu3 6193719..6193786 score=0.881438151466677
ExonExpressionAdditive AT5G18610.tu4 6194195..6194517 score=0.536329363960786
ExonExpressionAdditive AT5G18620.tu14 6198450..6198490 score=-0.909308841126728
ExonExpressionAdditive AT5G18620.tu18 6199311..6199347 score=0.223262338238475
ExonExpressionAdditive AT5G18620.tu19 6199645..6199682 score=0.220729723511887
ExonExpressionAdditive AT5G18620.tu2 6195943..6196169 score=0.978235051797646
ExonExpressionAdditive AT5G18620.tu20 6199863..6199898 score=0.309551493369162
ExonExpressionAdditive AT5G18620.tu21 6200242..6200349 score=-0.561190572114536
ExonExpressionAdditive AT5G18620.tu22 6200461..6200573 score=-0.141236509605017
ExonExpressionAdditive AT5G18620.tu23 6200745..6200780 score=-1.0306501873323
ExonExpressionAdditive AT5G18620.tu26 6201436..6201507 score=-0.137530997747987
ExonExpressionAdditive AT5G18620.tu27 6201911..6202091 score=-0.450933771776298
ExonExpressionAdditive AT5G18620.tu4 6196352..6196390 score=0.628056217175568
ExonExpressionAdditive AT5G18620.tu5 6196645..6196755 score=0.770226449562622
ExonExpressionAdditive AT5G18620.tu6 6196974..6197006 score=-0.0649942537188531
ExonExpressionAdditive AT5G18620.tu8 6197405..6197444 score=-0.469817938757602
ExonExpressionAdditive AT5G18630.tu2 6202625..6202795 score=0.0385677714464725
ExonExpressionAdditive AT5G18650.tu1 6218031..6218261 score=0.458870784328215
ExonExpressionAdditive AT5G18650.tu2 6218654..6218690 score=-0.316538515940949
ExonExpressionAdditive AT5G18650.tu5 6219126..6219166 score=0.288907876413822
ExonExpressionAdditive AT5G18670.tu1 6225997..6226356 score=0.000542860900689842
ExonExpressionAdditive AT5G18680.tu2 6229125..6229161 score=-0.0518915532274546
ExonExpressionAdditive AT5G18680.tu4 6229740..6229809 score=-0.246493024557825
ExonExpressionAdditive AT5G18700.tu1 6235202..6235238 score=-0.142399285087522
ExonExpressionAdditive AT5G18700.tu2 6235438..6236494 score=-0.147407286412088
ExonExpressionAdditive AT5G18700.tu3 6236984..6237683 score=0.490289313717569
ExonExpressionAdditive AT5G18710.tu1 6241649..6241935 score=-0.131426671236336
ExonExpressionAdditive AT5G18710.tu2 6242082..6242469 score=0.161177588674448
ExonExpressionAdditive AT5G18730.tu1 6247222..6247364 score=-0.71489940050706
ExonExpressionAdditive AT5G18740.tu3 6251805..6251882 score=-0.272535778453125
ExonExpressionAdditive AT5G18760.tu3 6258929..6258970 score=-0.190368373778560
ExonExpressionAdditive AT5G18760.tu5 6259354..6259544 score=0.405431594735099
ExonExpressionAdditive AT5G18760.tu6 6259840..6259908 score=-0.327470461475474
ExonExpressionAdditive AT5G18760.tu7 6260056..6260354 score=-0.039309273371978
ExonExpressionAdditive AT5G18760.tu8 6260798..6260829 score=0.431425735506211
ExonExpressionAdditive AT5G18770.tu1 6261371..6261407 score=0.186295577833197
ExonExpressionAdditive AT5G18770.tu3 6262607..6262684 score=0.0605757976426607
ExonExpressionAdditive AT5G18780.tu2 6265597..6265705 score=-0.0396867852223584
ExonExpressionAdditive AT5G18780.tu3 6265844..6266023 score=0.0657157829745793
ExonExpressionAdditive AT5G18810.tu1 6268743..6268898 score=0.742686861186006
ExonExpressionAdditive AT5G18810.tu2 6269117..6269231 score=-0.262917624022557
ExonExpressionAdditive AT5G18810.tu5 6270445..6270553 score=-0.564409533482802
ExonExpressionAdditive AT5G18820.tu1 6271526..6271562 score=0.283081363998933
ExonExpressionAdditive AT5G18820.tu2 6271672..6271781 score=-0.130933917417652
ExonExpressionAdditive AT5G18820.tu3 6271953..6272053 score=-0.0440195277502507
ExonExpressionAdditive AT5G18820.tu4 6272203..6272379 score=0.451926369221969
ExonExpressionAdditive AT5G18820.tu5 6272498..6272574 score=-1.27736329941141
ExonExpressionAdditive AT5G18820.tu6 6272764..6273020 score=-0.00754453559418827
ExonExpressionAdditive AT5G18820.tu7 6273154..6273368 score=0.0676694830893221
ExonExpressionAdditive AT5G18820.tu8 6273568..6273674 score=0.387937889747564
ExonExpressionAdditive AT5G18820.tu9 6273926..6274245 score=0.0234896673626141
ExonExpressionAdditive AT5G18830.tu1 6276017..6276626 score=-0.152318076174012
ExonExpressionAdditive AT5G18830.tu10 6279607..6279643 score=-0.255241935801257
ExonExpressionAdditive AT5G18830.tu2 6277057..6277203 score=0.861674500749726
ExonExpressionAdditive AT5G18830.tu3 6277387..6277527 score=0.500453694786275
ExonExpressionAdditive AT5G18830.tu4 6277698..6277734 score=-1.49621366592565
ExonExpressionAdditive AT5G18830.tu5 6277875..6277946 score=-0.328124008906466
ExonExpressionAdditive AT5G18830.tu7 6278538..6278569 score=-0.343517610717092
ExonExpressionAdditive AT5G18830.tu8 6278900..6279005 score=0.299967246750966
ExonExpressionAdditive AT5G18830.tu9 6279107..6279571 score=-0.0619897119877233
ExonExpressionAdditive AT5G18840.tu1 6282964..6283114 score=-0.225430905690461
ExonExpressionAdditive AT5G18840.tu16 6286289..6286664 score=0.102906245493917
ExonExpressionAdditive AT5G18840.tu3 6283860..6283892 score=-0.249834375007888
ExonExpressionAdditive AT5G18840.tu5 6284177..6284210 score=-0.264155643143682
ExonExpressionAdditive AT5G18840.tu6 6284472..6284552 score=0.522837620644291
ExonExpressionAdditive AT5G18840.tu7 6284663..6284701 score=0.0481372826766218
ExonExpressionAdditive AT5G18840.tu8 6284844..6284911 score=-0.720498475222737
ExonExpressionAdditive AT5G18840.tu9 6285091..6285131 score=-0.500811836130005
ExonExpressionAdditive AT5G18860.tu1 6290689..6291175 score=-0.331365250534565
ExonExpressionAdditive AT5G18860.tu10 6294604..6294675 score=0.614891351011684
ExonExpressionAdditive AT5G18860.tu12 6295286..6295767 score=0.454607123476493
ExonExpressionAdditive AT5G18860.tu2 6291313..6291424 score=-0.459704501002081
ExonExpressionAdditive AT5G18860.tu3 6291566..6291635 score=0.242258956688393
ExonExpressionAdditive AT5G18860.tu4 6292454..6292703 score=-0.131036421595016
ExonExpressionAdditive AT5G18860.tu5 6292990..6293092 score=-0.78333554348755
ExonExpressionAdditive AT5G18860.tu6 6293379..6293458 score=0.349471730324175
ExonExpressionAdditive AT5G18860.tu7 6293639..6293672 score=0.0716176774239727
ExonExpressionAdditive AT5G18860.tu8 6293891..6294004 score=0.60286446403499
ExonExpressionAdditive AT5G18860.tu9 6294249..6294433 score=-0.160604947696629
ExonExpressionAdditive AT5G18870.tu3 6299427..6299462 score=0.304504639114237
ExonExpressionAdditive AT5G18890.tu1 6301647..6301866 score=0.373603710824735
ExonExpressionAdditive AT5G18890.tu2 6302016..6302052 score=0.212673375594472
ExonExpressionAdditive AT5G18890.tu3 6302469..6302544 score=0.0392937333542462
ExonExpressionAdditive AT5G18890.tu5 6303452..6303526 score=0.185185281855071
ExonExpressionAdditive AT5G18890.tu6 6303789..6303899 score=-0.245377685755142
ExonExpressionAdditive AT5G18900.tu3 6304953..6305061 score=-0.74550634904601
ExonExpressionAdditive AT5G18900.tu5 6305721..6305756 score=0.693614674385263
ExonExpressionAdditive AT5G18900.tu6 6305892..6305926 score=-0.139602094355247
ExonExpressionAdditive AT5G18900.tu7 6306036..6306180 score=0.655127818794379
ExonExpressionAdditive AT5G18910.tu1 6306855..6307136 score=0.632037268673577
ExonExpressionAdditive AT5G18910.tu2 6307249..6307324 score=-0.790014231636043
ExonExpressionAdditive AT5G18910.tu3 6307549..6307619 score=0.0508698450178504
ExonExpressionAdditive AT5G18910.tu4 6307802..6307836 score=-0.253946467026318
ExonExpressionAdditive AT5G18910.tu5 6308053..6308093 score=-0.405697185942802
ExonExpressionAdditive AT5G18910.tu6 6308239..6308424 score=0.478074090280571
ExonExpressionAdditive AT5G18940.tu10 6327842..6327878 score=-0.412000081608939
ExonExpressionAdditive AT5G18940.tu13 6328108..6328325 score=-0.312458953345503
ExonExpressionAdditive AT5G18940.tu2 6326345..6326414 score=-0.645043903739416
ExonExpressionAdditive AT5G18940.tu3 6326555..6326586 score=-1.53076533910845
ExonExpressionAdditive AT5G18940.tu4 6326765..6326801 score=0.923933187662352
ExonExpressionAdditive AT5G18940.tu5 6326943..6326982 score=-0.586349939566112
ExonExpressionAdditive AT5G18960.tu1 6330370..6330516 score=-0.503165564014518
ExonExpressionAdditive AT5G18970.tu3 6334106..6334216 score=0.541099364523185
ExonExpressionAdditive AT5G18970.tu4 6334417..6334600 score=-0.71953295892405
ExonExpressionAdditive AT5G18980.tu1 6334945..6335301 score=0.015835833940128
ExonExpressionAdditive AT5G18980.tu4 6337206..6337600 score=-0.211113946308852
ExonExpressionAdditive AT5G18980.tu5 6337910..6338080 score=-0.15853436559451
ExonExpressionAdditive AT5G19000.tu2 6343147..6343440 score=-0.583960486854554
ExonExpressionAdditive AT5G19000.tu3 6344152..6344334 score=0.945404611967612
ExonExpressionAdditive AT5G19000.tu4 6344450..6344723 score=-0.582221977380976
ExonExpressionAdditive AT5G19010.tu10 6347658..6348190 score=-0.336560443172636
ExonExpressionAdditive AT5G19010.tu2 6345486..6345596 score=0.498010703369293
ExonExpressionAdditive AT5G19010.tu3 6345758..6345793 score=0.130273776943501
ExonExpressionAdditive AT5G19010.tu4 6345930..6346067 score=0.0347097450101411
ExonExpressionAdditive AT5G19010.tu5 6346238..6346341 score=-0.539399870004517
ExonExpressionAdditive AT5G19010.tu6 6346448..6346525 score=0.592214387089212
ExonExpressionAdditive AT5G19010.tu8 6346903..6346983 score=-0.0470811937992081
ExonExpressionAdditive AT5G19010.tu9 6347111..6347479 score=0.258223123878955
ExonExpressionAdditive AT5G19020.tu3 6356430..6357024 score=0.133446719732123
ExonExpressionAdditive AT5G19030.tu2 6357775..6357843 score=0.57029678097784
ExonExpressionAdditive AT5G19050.tu1 6369292..6369538 score=-0.370815758521020
ExonExpressionAdditive AT5G19050.tu2 6369992..6370024 score=-1.17360757367502
ExonExpressionAdditive AT5G19050.tu3 6370205..6370279 score=0.197675441583792
ExonExpressionAdditive AT5G19050.tu6 6370821..6370934 score=0.126152730370550
ExonExpressionAdditive AT5G19050.tu8 6371290..6371324 score=0.209394675219513
ExonExpressionAdditive AT5G19070.tu4 6376367..6376441 score=-0.595039587100553
ExonExpressionAdditive AT5G19070.tu5 6376624..6376660 score=0.455295520878284
ExonExpressionAdditive AT5G19070.tu6 6376771..6376840 score=0.439601624786502
ExonExpressionAdditive AT5G19070.tu7 6376977..6377008 score=-0.206345673257282
ExonExpressionAdditive AT5G19070.tu9 6377288..6377630 score=0.528903847919787
ExonExpressionAdditive AT5G19090.tu2 6387832..6387902 score=0.302691341015505
ExonExpressionAdditive AT5G19090.tu4 6388340..6388870 score=-0.256201365271162
ExonExpressionAdditive AT5G19090.tu5 6388975..6389298 score=0.348591410256979
ExonExpressionAdditive AT5G19130.tu2 6417183..6417221 score=-0.849165723612881
ExonExpressionAdditive AT5G19130.tu6 6418427..6418465 score=0.109522922394064
ExonExpressionAdditive AT5G19130.tu8 6418883..6418986 score=0.437567646503428
ExonExpressionAdditive AT5G19150.tu10 6427794..6427861 score=0.117021419006392
ExonExpressionAdditive AT5G19150.tu11 6427979..6428017 score=-0.280356421706062
ExonExpressionAdditive AT5G19150.tu12 6428213..6428426 score=-0.094434750680093
ExonExpressionAdditive AT5G19150.tu2 6426213..6426285 score=0.834456778792257
ExonExpressionAdditive AT5G19150.tu3 6426431..6426501 score=-0.256376154773653
ExonExpressionAdditive AT5G19150.tu7 6427156..6427266 score=0.418387854513504
ExonExpressionAdditive AT5G19150.tu8 6427411..6427448 score=0.310066351192658
ExonExpressionAdditive AT5G19150.tu9 6427589..6427657 score=-0.260689933356173
ExonExpressionAdditive AT5G19160.tu2 6431429..6431721 score=0.82017892308173
ExonExpressionAdditive AT5G19160.tu3 6431835..6431942 score=-0.696749773922125
ExonExpressionAdditive AT5G19170.tu2 6445463..6445494 score=0.586095516317045
ExonExpressionAdditive AT5G19170.tu3 6445698..6445767 score=0.130961026020108
ExonExpressionAdditive AT5G19170.tu4 6446039..6446153 score=0.499370053414685
ExonExpressionAdditive AT5G19170.tu6 6446648..6446723 score=-0.462575939249506
ExonExpressionAdditive AT5G19180.tu1 6453362..6453466 score=-0.0475978037635487
ExonExpressionAdditive AT5G19180.tu2 6453583..6453693 score=-0.147732194143674
ExonExpressionAdditive AT5G19180.tu4 6454161..6454343 score=-0.175527448153115
ExonExpressionAdditive AT5G19180.tu5 6454492..6454527 score=1.2415692885641
ExonExpressionAdditive AT5G19180.tu8 6455123..6455189 score=-0.72639239046406
ExonExpressionAdditive AT5G19190.tu1 6457361..6457438 score=0.289031157083794
ExonExpressionAdditive AT5G19210.tu11 6463238..6463314 score=-1.15813460920127
ExonExpressionAdditive AT5G19210.tu2 6461441..6461660 score=2.29414591750552
ExonExpressionAdditive AT5G19210.tu3 6461803..6461874 score=-0.516960339064897
ExonExpressionAdditive AT5G19210.tu6 6462198..6462238 score=-0.979718194710646
ExonExpressionAdditive AT5G19210.tu7 6462382..6462452 score=0.190138754821856
ExonExpressionAdditive AT5G19210.tu8 6462635..6462742 score=-0.473552573625014
ExonExpressionAdditive AT5G19220.tu1 6463881..6463984 score=-0.283403493800847
ExonExpressionAdditive AT5G19220.tu11 6465748..6465784 score=-1.87775087291235
ExonExpressionAdditive AT5G19220.tu12 6465932..6465970 score=1.57781672961034
ExonExpressionAdditive AT5G19220.tu13 6466083..6466197 score=0.177258344936190
ExonExpressionAdditive AT5G19220.tu14 6466348..6466423 score=-0.179256565581926
ExonExpressionAdditive AT5G19220.tu15 6466564..6466708 score=1.68274027950738
ExonExpressionAdditive AT5G19220.tu2 6464135..6464167 score=-0.543410459110609
ExonExpressionAdditive AT5G19220.tu3 6464310..6464382 score=0.719192614825783
ExonExpressionAdditive AT5G19220.tu4 6464514..6464581 score=-0.914182051957271
ExonExpressionAdditive AT5G19220.tu5 6464726..6464765 score=0.73775258600149
ExonExpressionAdditive AT5G19220.tu6 6464914..6464953 score=-1.13094973215280
ExonExpressionAdditive AT5G19220.tu7 6465063..6465095 score=-0.13320779064525
ExonExpressionAdditive AT5G19240.tu1 6470129..6470169 score=-2.50776115882884
ExonExpressionAdditive AT5G19280.tu1 6488398..6488546 score=-1.04222003433315
ExonExpressionAdditive AT5G19280.tu10 6492526..6492558 score=0.142264531011473
ExonExpressionAdditive AT5G19280.tu11 6492710..6492782 score=0.556526655147049
ExonExpressionAdditive AT5G19280.tu13 6493041..6493411 score=0.657788859871596
ExonExpressionAdditive AT5G19280.tu2 6489754..6489870 score=-0.218041772714456
ExonExpressionAdditive AT5G19280.tu3 6490150..6490222 score=0.57718119569751
ExonExpressionAdditive AT5G19280.tu4 6490434..6490502 score=-0.84819410777835
ExonExpressionAdditive AT5G19280.tu5 6490684..6490786 score=-0.55318399519536
ExonExpressionAdditive AT5G19280.tu6 6490922..6490991 score=-0.0264851967817810
ExonExpressionAdditive AT5G19280.tu8 6491745..6491781 score=0.156505405925596
ExonExpressionAdditive AT5G19300.tu10 6497764..6497801 score=-0.43404239039627
ExonExpressionAdditive AT5G19300.tu3 6496254..6496293 score=-0.447392938132321
ExonExpressionAdditive AT5G19300.tu7 6497177..6497246 score=-0.81564713592217
ExonExpressionAdditive AT5G19310.tu1 6498824..6498985 score=0.312237202173283
ExonExpressionAdditive AT5G19310.tu10 6501884..6501955 score=-0.915329818113371
ExonExpressionAdditive AT5G19310.tu11 6502135..6502682 score=0.533145992943366
ExonExpressionAdditive AT5G19310.tu12 6502826..6503401 score=-0.0430777778018795
ExonExpressionAdditive AT5G19310.tu2 6499268..6499307 score=-0.966250791941835
ExonExpressionAdditive AT5G19310.tu4 6499726..6499800 score=-0.413703463806594
ExonExpressionAdditive AT5G19310.tu5 6500051..6500159 score=-0.40064838465797
[truncated: 3,426,997 more chars]
