# Supplementary material for: Whole genome transcriptome polymorphisms in Arabidopsis thaliana
Source: Genome Biol. 2008 Nov 24;9(11):R165. doi: 10.1186/gb-2008-9-11-r165 (PMC2614497; doi:10.1186/gb-2008-9-11-r165)
Supplement: Additional data file 4 — Genome tracks of SFPs, indels, expression variation, ASE, splicing variation and transcribed fragment variation. [file gb-2008-9-11-r165-S4.tgz › GeneExpression_chr1.txt]

#3/3/08
#gBrowser annotation for gene expression.


[GeneExpressionAdditive]
glyph= xyplot
graph_type = boxes
bump=1
fgcolor = red
bgcolor = red
height = 25
min_score=-5
max_score=5
label = 0
key = Gene Expression additive effect d score 


[GeneExpressionDominant]
glyph= xyplot
graph_type = boxes
bump=1
fgcolor = red
bgcolor = red
height = 25
min_score=-5
max_score=5
label = 0
key = Gene Expression dominant effect d score 


[GeneExpressionMaternal]
glyph= xyplot
graph_type = boxes
bump=1
fgcolor = red
bgcolor = red
height = 25
min_score=-5
max_score=5
label = 1
key = Gene Expression maternal effect d score 


reference=Chr1

GeneExpressionAdditive AT1G01010 3628..5857 score=0.171630374279485
GeneExpressionAdditive AT1G01020 6807..8658 score=0.99196806956386
GeneExpressionAdditive AT1G01030 11690..13696 score=1.05563406941424
GeneExpressionAdditive AT1G01040 23141..31028 score=-0.0125882573614665
GeneExpressionAdditive AT1G01050 31257..33115 score=0.335991121712518
GeneExpressionAdditive AT1G01060 33817..37647 score=1.8529784485593
GeneExpressionAdditive AT1G01070 38850..40929 score=0.793900111507275
GeneExpressionAdditive AT1G01080 45386..46924 score=-1.72997410875650
GeneExpressionAdditive AT1G01090 47519..49268 score=0.160276977968979
GeneExpressionAdditive AT1G01100 50139..51166 score=-0.472625994944626
GeneExpressionAdditive AT1G01110 53017..54646 score=0.251601870066187
GeneExpressionAdditive AT1G01120 57275..59149 score=6.5786693345869
GeneExpressionAdditive AT1G01130 63615..63790 score=-0.691467306701281
GeneExpressionAdditive AT1G01140 64224..67532 score=3.99783954191194
GeneExpressionAdditive AT1G01150 70137..71661 score=-0.388279455572523
GeneExpressionAdditive AT1G01160 72340..73854 score=1.01108916547065
GeneExpressionAdditive AT1G01170 74104..74713 score=0.417667864124415
GeneExpressionAdditive AT1G01180 75690..77228 score=0.37852767319978
GeneExpressionAdditive AT1G01190 83047..84836 score=0.185764492429955
GeneExpressionAdditive AT1G01200 86706..88110 score=0.779281356436967
GeneExpressionAdditive AT1G01210 88891..89680 score=0.209476779694508
GeneExpressionAdditive AT1G01220 91783..95511 score=-0.862906373410778
GeneExpressionAdditive AT1G01225 95981..97341 score=-1.31409421972973
GeneExpressionAdditive AT1G01230 97476..99209 score=-0.08641109599467
GeneExpressionAdditive AT1G01240 99989..101660 score=2.55646037502984
GeneExpressionAdditive AT1G01250 104560..105237 score=-0.41982580158414
GeneExpressionAdditive AT1G01260 109123..111554 score=-0.199969776959511
GeneExpressionAdditive AT1G01280 112308..113878 score=0.62434286761198
GeneExpressionAdditive AT1G01290 114326..115515 score=4.02874008242427
GeneExpressionAdditive AT1G01300 116957..118720 score=-1.77057654676076
GeneExpressionAdditive AT1G01310 120154..121048 score=-0.539870945502245
GeneExpressionAdditive AT1G01320 121142..129898 score=-4.83716318074292
GeneExpressionAdditive AT1G01340 132392..135202 score=-0.852146848789475
GeneExpressionAdditive AT1G01350 137232..139290 score=0.880960135252714
GeneExpressionAdditive AT1G01360 141977..143140 score=-0.944578994766977
GeneExpressionAdditive AT1G01370 143772..145544 score=1.29599997021620
GeneExpressionAdditive AT1G01380 147145..147908 score=-0.494136213610471
GeneExpressionAdditive AT1G01390 148131..149747 score=-1.15983670323522
GeneExpressionAdditive AT1G01400 150715..152188 score=-0.426914674880411
GeneExpressionAdditive AT1G01410 153130..154145 score=-0.374109101059388
GeneExpressionAdditive AT1G01420 154597..155906 score=-1.35805695247935
GeneExpressionAdditive AT1G01430 156812..158622 score=6.71499561179254
GeneExpressionAdditive AT1G01440 159861..162245 score=0.815273205587286
GeneExpressionAdditive AT1G01460 168746..171141 score=-0.306327186862716
GeneExpressionAdditive AT1G01470 172192..172876 score=9.8668670516674
GeneExpressionAdditive AT1G01480 175790..178361 score=-2.19388841480816
GeneExpressionAdditive AT1G01490 180131..182259 score=4.59659521802431
GeneExpressionAdditive AT1G01500 185156..186650 score=1.4128100193605
GeneExpressionAdditive AT1G01510 187263..190000 score=2.53773661478042
GeneExpressionAdditive AT1G01520 190613..191966 score=0.279710567433706
GeneExpressionAdditive AT1G01530 192671..193613 score=-0.727336607598305
GeneExpressionAdditive AT1G01540 195921..198592 score=2.12521833303822
GeneExpressionAdditive AT1G01550 199644..201678 score=0.0166447073021742
GeneExpressionAdditive AT1G01560 202407..204192 score=-0.516002282219933
GeneExpressionAdditive AT1G01570 205193..207362 score=-0.892116961440872
GeneExpressionAdditive AT1G01580 209422..213017 score=-14.9089568002063
GeneExpressionAdditive AT1G01590 214320..217237 score=-1.92368586372929
GeneExpressionAdditive AT1G01600 218995..220990 score=-0.0660496781522851
GeneExpressionAdditive AT1G01610 221780..224271 score=-3.1734079827473
GeneExpressionAdditive AT1G01620 225691..227266 score=-1.60364315304612
GeneExpressionAdditive AT1G01630 229013..230892 score=-0.904541482071824
GeneExpressionAdditive AT1G01640 231087..232439 score=-2.1296694468246
GeneExpressionAdditive AT1G01650 232885..237623 score=1.96356451969243
GeneExpressionAdditive AT1G01660 240069..241884 score=-1.06772367421913
GeneExpressionAdditive AT1G01670 242906..245913 score=-5.25604320735215
GeneExpressionAdditive AT1G01680 246417..248331 score=0.726633231844262
GeneExpressionAdditive AT1G01690 249190..252361 score=1.29469419147941
GeneExpressionAdditive AT1G01700 259796..261299 score=-0.752804113941129
GeneExpressionAdditive AT1G01710 262846..267727 score=-0.439304386987151
GeneExpressionAdditive AT1G01720 268347..269612 score=1.60513911654097
GeneExpressionAdditive AT1G01725 269875..270759 score=1.44433535281089
GeneExpressionAdditive AT1G01730 270973..271909 score=-0.563453632243045
GeneExpressionAdditive AT1G01740 272128..274214 score=-0.447367213606496
GeneExpressionAdditive AT1G01750 275383..276211 score=-0.609782437381252
GeneExpressionAdditive AT1G01760 276897..278390 score=-0.421919419711064
GeneExpressionAdditive AT1G01770 278619..282590 score=2.24574819348919
GeneExpressionAdditive AT1G01780 282926..284174 score=5.94898004685748
GeneExpressionAdditive AT1G01790 286197..291065 score=-1.00727455582736
GeneExpressionAdditive AT1G01800 293346..294862 score=-4.77039503213318
GeneExpressionAdditive AT1G01810 295223..295731 score=-0.364292540958841
GeneExpressionAdditive AT1G01820 296054..298074 score=-0.713028495811791
GeneExpressionAdditive AT1G01830 298564..300766 score=0.684335988521941
GeneExpressionAdditive AT1G01840 303531..304070 score=-0.390580184985276
GeneExpressionAdditive AT1G01860 304355..306259 score=-1.67350133561996
GeneExpressionAdditive AT1G01880 306563..308948 score=-1.67875998118434
GeneExpressionAdditive AT1G01900 310337..313027 score=-0.477037778282111
GeneExpressionAdditive AT1G01910 313255..315873 score=2.32528434799527
GeneExpressionAdditive AT1G01920 316130..319610 score=0.183238689332980
GeneExpressionAdditive AT1G01930 319884..322833 score=0.321353462974666
GeneExpressionAdditive AT1G01940 323017..324847 score=0.687965249538429
GeneExpressionAdditive AT1G01950 325519..330381 score=0.166371380690352
GeneExpressionAdditive AT1G01960 330638..337552 score=-1.20533074785566
GeneExpressionAdditive AT1G01970 338283..339988 score=-3.17926930948467
GeneExpressionAdditive AT1G01980 340206..341938 score=-1.10949642317317
GeneExpressionAdditive AT1G01990 343283..344327 score=1.65005241914411
GeneExpressionAdditive AT1G02000 345888..347568 score=-2.02679935045396
GeneExpressionAdditive AT1G02010 347888..352439 score=1.35194399233854
GeneExpressionAdditive AT1G02020 352655..354932 score=3.79431610015155
GeneExpressionAdditive AT1G02030 355323..357224 score=-0.103820505370001
GeneExpressionAdditive AT1G02040 358126..359064 score=-0.843428550942408
GeneExpressionAdditive AT1G02050 359141..360480 score=0.283109775852692
GeneExpressionAdditive AT1G02060 360952..363082 score=0.161457363988885
GeneExpressionAdditive AT1G02065 365522..367225 score=-0.0953751325488135
GeneExpressionAdditive AT1G02070 370346..370893 score=-0.755949441249375
GeneExpressionAdditive AT1G02080 373700..386759 score=-2.44077105155801
GeneExpressionAdditive AT1G02090 387302..389616 score=2.33209386889446
GeneExpressionAdditive AT1G02100 389876..392782 score=1.40594514282715
GeneExpressionAdditive AT1G02110 392940..395524 score=-1.21513229397224
GeneExpressionAdditive AT1G02120 395778..399856 score=0.590440309777501
GeneExpressionAdditive AT1G02130 400078..401866 score=1.42289666752169
GeneExpressionAdditive AT1G02140 403219..404436 score=0.805604540400127
GeneExpressionAdditive AT1G02145 404604..408517 score=0.492184044818307
GeneExpressionAdditive AT1G02150 408625..410550 score=1.55962920731694
GeneExpressionAdditive AT1G02160 410738..411529 score=0.180594343667933
GeneExpressionAdditive AT1G02170 411885..413467 score=-1.36301810510172
GeneExpressionAdditive AT1G02180 413559..414542 score=-0.702044604250856
GeneExpressionAdditive AT1G02190 415178..417965 score=-0.120797636669131
GeneExpressionAdditive AT1G02205 418772..422409 score=4.8458312167578
GeneExpressionAdditive AT1G02210 427576..427723 score=-0.255589870498028
GeneExpressionAdditive AT1G02220 428897..430567 score=3.30491284348966
GeneExpressionAdditive AT1G02230 435192..436522 score=-3.54179938271251
GeneExpressionAdditive AT1G02250 438521..439501 score=-0.394586968266072
GeneExpressionAdditive AT1G02260 440635..442815 score=-3.42831818922972
GeneExpressionAdditive AT1G02270 443217..446050 score=1.23870588102532
GeneExpressionAdditive AT1G02280 448465..450394 score=-4.14272703853229
GeneExpressionAdditive AT1G02290 450669..451904 score=-1.21677676415146
GeneExpressionAdditive AT1G02300 453296..455380 score=-10.1002833644780
GeneExpressionAdditive AT1G02305 455709..458062 score=-2.26590920714004
GeneExpressionAdditive AT1G02310 458166..460600 score=-0.53410006752647
GeneExpressionAdditive AT1G02320 461869..461942 score=-0.520065227408857
GeneExpressionAdditive AT1G02330 462083..463565 score=2.03652294188402
GeneExpressionAdditive AT1G02335 464023..464871 score=-1.25227598078167
GeneExpressionAdditive AT1G02340 465836..467818 score=3.61744426549382
GeneExpressionAdditive AT1G02350 469808..470651 score=-1.21483081039375
GeneExpressionAdditive AT1G02360 472032..473058 score=0.120787325645635
GeneExpressionAdditive AT1G02370 474493..476433 score=-1.53121935102804
GeneExpressionAdditive AT1G02380 477007..478848 score=2.04012404245355
GeneExpressionAdditive AT1G02390 480845..483207 score=1.02556215863303
GeneExpressionAdditive AT1G02400 486873..489541 score=-0.147067710592390
GeneExpressionAdditive AT1G02405 490135..490465 score=0.122873345866349
GeneExpressionAdditive AT1G02410 490931..492859 score=0.943172521068936
GeneExpressionAdditive AT1G02420 493683..494913 score=-0.564521084673011
GeneExpressionAdditive AT1G02430 495454..495982 score=0.644886941634148
GeneExpressionAdditive AT1G02440 496985..497431 score=-1.24154522176924
GeneExpressionAdditive AT1G02450 497993..498475 score=-0.250569024058615
GeneExpressionAdditive AT1G02460 504677..507186 score=-2.08210258005892
GeneExpressionAdditive AT1G02470 511892..513536 score=-1.56532440810686
GeneExpressionAdditive AT1G02475 513863..515361 score=-3.07218019217489
GeneExpressionAdditive AT1G02500 518301..520360 score=-8.4133884109632
GeneExpressionAdditive AT1G02510 520543..521605 score=0.758748121847224
GeneExpressionAdditive AT1G02520 524142..528231 score=-0.322584825060577
GeneExpressionAdditive AT1G02530 529835..534607 score=-0.744481932291289
GeneExpressionAdditive AT1G02540 534864..535659 score=-0.753003726578282
GeneExpressionAdditive AT1G02550 536582..537186 score=-0.684058548924749
GeneExpressionAdditive AT1G02560 537849..540057 score=-1.41176962322462
GeneExpressionAdditive AT1G02570 541368..543913 score=0.669938820907825
GeneExpressionAdditive AT1G02580 544980..549020 score=-0.267836902164491
GeneExpressionAdditive AT1G02610 553397..555790 score=2.91075727775294
GeneExpressionAdditive AT1G02620 557084..557937 score=6.28090906178372
GeneExpressionAdditive AT1G02630 560625..562411 score=-0.461842763415453
GeneExpressionAdditive AT1G02640 564267..567541 score=10.0210953541859
GeneExpressionAdditive AT1G02650 568700..570390 score=0.215582824039288
GeneExpressionAdditive AT1G02660 572029..574967 score=2.10386998683104
GeneExpressionAdditive AT1G02670 576041..580263 score=1.78665531904258
GeneExpressionAdditive AT1G02680 580705..582138 score=2.64957997528361
GeneExpressionAdditive AT1G02690 584250..587083 score=0.621730107680463
GeneExpressionAdditive AT1G02700 588319..589391 score=-0.59014637835229
GeneExpressionAdditive AT1G02710 589706..589952 score=-0.049044959318143
GeneExpressionAdditive AT1G02720 591989..594163 score=-1.09218127158490
GeneExpressionAdditive AT1G02730 594630..598622 score=-4.15141837434209
GeneExpressionAdditive AT1G02740 599425..602025 score=1.16028213994722
GeneExpressionAdditive AT1G02750 602493..604236 score=-0.559896217036635
GeneExpressionAdditive AT1G02770 605017..606645 score=-5.10514876806343
GeneExpressionAdditive AT1G02780 607934..609421 score=1.89887468609810
GeneExpressionAdditive AT1G02790 610439..612169 score=-0.19641002583876
GeneExpressionAdditive AT1G02800 613289..616168 score=-0.0972290889373065
GeneExpressionAdditive AT1G02810 618287..620322 score=1.54666397446084
GeneExpressionAdditive AT1G02813 620694..621236 score=0.121783984773857
GeneExpressionAdditive AT1G02816 621456..622437 score=1.23421314582595
GeneExpressionAdditive AT1G02820 623824..624448 score=2.8621344051222
GeneExpressionAdditive AT1G02830 625153..625565 score=-1.65078796512153
GeneExpressionAdditive AT1G02840 626747..629762 score=1.39156314295795
GeneExpressionAdditive AT1G02850 630502..633122 score=3.50855415033086
GeneExpressionAdditive AT1G02860 635221..637109 score=3.97878974550638
GeneExpressionAdditive AT1G02870 637448..638658 score=-3.70049307352359
GeneExpressionAdditive AT1G02880 642892..644489 score=-1.943309361628
GeneExpressionAdditive AT1G02890 645143..651849 score=2.6028325744212
GeneExpressionAdditive AT1G02900 653793..654303 score=-2.89024952469945
GeneExpressionAdditive AT1G02910 655642..658099 score=0.540199299205373
GeneExpressionAdditive AT1G02920 658665..659710 score=-1.25772312594853
GeneExpressionAdditive AT1G02940 663108..664092 score=0.0201041365224877
GeneExpressionAdditive AT1G02950 665206..666398 score=0.272422681229174
GeneExpressionAdditive AT1G02960 666902..669758 score=1.29529970153320
GeneExpressionAdditive AT1G02970 673406..676341 score=-0.00882658086798336
GeneExpressionAdditive AT1G02980 677909..681259 score=-0.504088811814723
GeneExpressionAdditive AT1G02990 681466..687268 score=2.61784194994896
GeneExpressionAdditive AT1G03000 687966..692539 score=-0.801835194983347
GeneExpressionAdditive AT1G03010 693511..696358 score=0.604351224861
GeneExpressionAdditive AT1G03020 698226..698486 score=0.498788385739591
GeneExpressionAdditive AT1G03030 701487..703820 score=-0.237682546606035
GeneExpressionAdditive AT1G03040 703920..706559 score=0.703445603105451
GeneExpressionAdditive AT1G03050 707744..709841 score=-0.0468938261392698
GeneExpressionAdditive AT1G03055 710099..711749 score=1.45187793297348
GeneExpressionAdditive AT1G03060 712516..726842 score=-0.355888275815638
GeneExpressionAdditive AT1G03070 730175..731522 score=-0.632298967676679
GeneExpressionAdditive AT1G03080 731767..737293 score=7.35728836916533
GeneExpressionAdditive AT1G03090 739733..743816 score=5.4260425292068
GeneExpressionAdditive AT1G03100 744235..746443 score=-0.208810420074626
GeneExpressionAdditive AT1G03103 747189..748000 score=-1.16792750827278
GeneExpressionAdditive AT1G03106 748109..748899 score=-4.70532754505048
GeneExpressionAdditive AT1G03110 749329..751874 score=0.856307327832759
GeneExpressionAdditive AT1G03120 752306..753086 score=0.249387488050101
GeneExpressionAdditive AT1G03130 753383..754169 score=2.56612816152211
GeneExpressionAdditive AT1G03140 754385..756289 score=1.27298027107710
GeneExpressionAdditive AT1G03150 756439..758522 score=2.62232465928746
GeneExpressionAdditive AT1G03160 761290..766063 score=-0.90520180039559
GeneExpressionAdditive AT1G03170 769649..770633 score=-0.57639242695953
GeneExpressionAdditive AT1G03180 773530..775218 score=0.965318200302769
GeneExpressionAdditive AT1G03190 775541..779975 score=-0.374424647539311
GeneExpressionAdditive AT1G03210 782992..784215 score=2.94243811460884
GeneExpressionAdditive AT1G03220 787207..788611 score=13.3508169314560
GeneExpressionAdditive AT1G03230 790084..791567 score=4.78041674586054
GeneExpressionAdditive AT1G03250 793445..795288 score=1.97513127602516
GeneExpressionAdditive AT1G03260 795552..798416 score=1.42895165856981
GeneExpressionAdditive AT1G03270 799214..802380 score=0.617619228511385
GeneExpressionAdditive AT1G03280 803859..806988 score=0.542182958275664
GeneExpressionAdditive AT1G03290 807447..810655 score=2.86530188577784
GeneExpressionAdditive AT1G03300 811071..813020 score=1.34578976647088
GeneExpressionAdditive AT1G03310 813482..816607 score=-4.24194058342831
GeneExpressionAdditive AT1G03320 817040..817713 score=0.798734264515042
GeneExpressionAdditive AT1G03330 818111..819492 score=-0.391585807471207
GeneExpressionAdditive AT1G03340 819701..821275 score=-0.240340128897307
GeneExpressionAdditive AT1G03350 822640..824250 score=1.19850488913958
GeneExpressionAdditive AT1G03360 824543..826228 score=-0.480525615732196
GeneExpressionAdditive AT1G03370 826587..835282 score=-0.883340390016528
GeneExpressionAdditive AT1G03380 835836..840855 score=1.37650148267338
GeneExpressionAdditive AT1G03390 841054..842357 score=-0.0465614842628996
GeneExpressionAdditive AT1G03400 842755..844099 score=4.05769852635205
GeneExpressionAdditive AT1G03410 844743..846604 score=6.74133176925013
GeneExpressionAdditive AT1G03430 847890..849458 score=2.61716611239656
GeneExpressionAdditive AT1G03440 852376..853896 score=-2.62830420238041
GeneExpressionAdditive AT1G03445 854468..859684 score=-0.211726077061077
GeneExpressionAdditive AT1G03457 860958..863973 score=2.69562717060181
GeneExpressionAdditive AT1G03470 865937..867662 score=-3.32365521098548
GeneExpressionAdditive AT1G03475 869069..871184 score=-1.79097312441924
GeneExpressionAdditive AT1G03490 871886..872854 score=-0.140915926152703
GeneExpressionAdditive AT1G03495 873239..874339 score=1.42500517318541
GeneExpressionAdditive AT1G03510 876259..877472 score=-0.94045347527693
GeneExpressionAdditive AT1G03520 877921..880112 score=0.139264067973763
GeneExpressionAdditive AT1G03530 880618..883372 score=-0.501172751846117
GeneExpressionAdditive AT1G03540 883779..885581 score=-0.626870233646321
GeneExpressionAdditive AT1G03550 885652..887851 score=8.520168908507
GeneExpressionAdditive AT1G03560 890225..892367 score=1.74919069926620
GeneExpressionAdditive AT1G03590 894275..896425 score=-0.726609040383115
GeneExpressionAdditive AT1G03600 898907..899549 score=3.73184173078627
GeneExpressionAdditive AT1G03610 900879..902953 score=4.53677602633312
GeneExpressionAdditive AT1G03620 904329..905986 score=-0.0511586706460179
GeneExpressionAdditive AT1G03630 907660..909319 score=0.0549545583692529
GeneExpressionAdditive AT1G03650 910083..911164 score=-1.30952944668219
GeneExpressionAdditive AT1G03660 911454..911708 score=-1.62816259994641
GeneExpressionAdditive AT1G03670 914301..916193 score=-0.72242171239415
GeneExpressionAdditive AT1G03680 916887..917997 score=-1.01774325088029
GeneExpressionAdditive AT1G03687 918322..920431 score=0.160490359455768
GeneExpressionAdditive AT1G03700 920992..921876 score=1.77361252014863
GeneExpressionAdditive AT1G03710 923498..924700 score=0.42037960085385
GeneExpressionAdditive AT1G03720 925000..926333 score=-0.532702172824414
GeneExpressionAdditive AT1G03730 930839..931876 score=1.20324798318993
GeneExpressionAdditive AT1G03740 933527..937001 score=1.10159431603988
GeneExpressionAdditive AT1G03750 937959..941018 score=0.842680352486916
GeneExpressionAdditive AT1G03760 941198..943342 score=-0.0528000654462442
GeneExpressionAdditive AT1G03770 944623..947423 score=0.96911807373994
GeneExpressionAdditive AT1G03780 947783..951691 score=1.05094244694653
GeneExpressionAdditive AT1G03790 954529..956067 score=0.837996484877133
GeneExpressionAdditive AT1G03800 957357..957830 score=1.25841225607026
GeneExpressionAdditive AT1G03810 958749..959567 score=0.00108864808855833
GeneExpressionAdditive AT1G03820 959957..960656 score=-0.147822002055478
GeneExpressionAdditive AT1G03830 962051..966592 score=1.63433335837225
GeneExpressionAdditive AT1G03840 967672..970014 score=1.08917836897994
GeneExpressionAdditive AT1G03850 976183..977747 score=-1.68847741191259
GeneExpressionAdditive AT1G03860 979320..981843 score=0.58000514116016
GeneExpressionAdditive AT1G03870 982568..983495 score=2.28150150681990
GeneExpressionAdditive AT1G03880 985749..988099 score=-0.518419344734111
GeneExpressionAdditive AT1G03890 989201..990994 score=0.227111949163557
GeneExpressionAdditive AT1G03900 991184..993048 score=-0.327405743663949
GeneExpressionAdditive AT1G03905 993417..995530 score=-2.00255117221933
GeneExpressionAdditive AT1G03910 996123..1000191 score=1.63934901712347
GeneExpressionAdditive AT1G03920 1001310..1004251 score=0.215784680384376
GeneExpressionAdditive AT1G03930 1004870..1008345 score=1.13719161359551
GeneExpressionAdditive AT1G03950 1011220..1013329 score=-4.97098754482435
GeneExpressionAdditive AT1G03960 1013710..1017866 score=-0.80757053430858
GeneExpressionAdditive AT1G03970 1018110..1018505 score=-0.111501461732113
GeneExpressionAdditive AT1G03980 1019312..1022074 score=-0.548717967567568
GeneExpressionAdditive AT1G03982 1022511..1022868 score=-0.321925445064334
GeneExpressionAdditive AT1G03990 1024885..1027583 score=0.84278068249384
GeneExpressionAdditive AT1G04000 1028123..1029021 score=0.314942929250076
GeneExpressionAdditive AT1G04010 1031255..1036160 score=-1.42357756659902
GeneExpressionAdditive AT1G04020 1036582..1040032 score=0.523008744469219
GeneExpressionAdditive AT1G04030 1040889..1042275 score=0.932245739391629
GeneExpressionAdditive AT1G04040 1042992..1043803 score=1.24884482045459
GeneExpressionAdditive AT1G04050 1045685..1048568 score=0.850846291774464
GeneExpressionAdditive AT1G04070 1050566..1051105 score=0.00386600322015615
GeneExpressionAdditive AT1G04080 1051356..1056720 score=-1.92741652118890
GeneExpressionAdditive AT1G04090 1057174..1059360 score=-1.13051728578610
GeneExpressionAdditive AT1G04100 1059504..1061141 score=0.309373088416398
GeneExpressionAdditive AT1G04110 1061457..1063749 score=1.6577330967671
GeneExpressionAdditive AT1G04120 1064496..1070750 score=1.18626965808289
GeneExpressionAdditive AT1G04130 1073442..1075482 score=-0.259016678677051
GeneExpressionAdditive AT1G04140 1075681..1080605 score=1.66731472081077
GeneExpressionAdditive AT1G04150 1081230..1084219 score=0.813647718752057
GeneExpressionAdditive AT1G04160 1087135..1096113 score=1.00286809408023
GeneExpressionAdditive AT1G04170 1097064..1099839 score=-0.121183976501463
GeneExpressionAdditive AT1G04180 1104637..1105906 score=-0.646312672438472
GeneExpressionAdditive AT1G04190 1106445..1108666 score=-0.06351035875467
GeneExpressionAdditive AT1G04200 1109598..1114050 score=0.96922535483276
GeneExpressionAdditive AT1G04210 1114511..1119632 score=2.39909071311007
GeneExpressionAdditive AT1G04220 1119740..1122462 score=1.27444165299925
GeneExpressionAdditive AT1G04230 1125570..1128121 score=1.34335112232514
GeneExpressionAdditive AT1G04240 1128193..1129538 score=-0.0502667924018375
GeneExpressionAdditive AT1G04250 1136265..1138540 score=-2.6323849451743
GeneExpressionAdditive AT1G04260 1140574..1141291 score=1.02261234847617
GeneExpressionAdditive AT1G04270 1141625..1143014 score=0.359758801060908
GeneExpressionAdditive AT1G04280 1143438..1146601 score=1.98338151850263
GeneExpressionAdditive AT1G04290 1147544..1148489 score=-0.519236628212905
GeneExpressionAdditive AT1G04300 1148833..1154544 score=2.44770296105218
GeneExpressionAdditive AT1G04310 1154795..1157683 score=-0.335652464295232
GeneExpressionAdditive AT1G04330 1161370..1161962 score=-0.362579426825339
GeneExpressionAdditive AT1G04340 1163211..1164804 score=-0.000578332651660647
GeneExpressionAdditive AT1G04350 1165257..1166721 score=3.01186613089639
GeneExpressionAdditive AT1G04360 1167525..1168676 score=0.234163040128628
GeneExpressionAdditive AT1G04370 1175246..1175493 score=1.04968638397424
GeneExpressionAdditive AT1G04380 1177552..1178346 score=-0.0943409221742199
GeneExpressionAdditive AT1G04390 1179425..1183658 score=-0.110579367818317
GeneExpressionAdditive AT1G04400 1185613..1188484 score=3.83093472590055
GeneExpressionAdditive AT1G04410 1189154..1191374 score=2.13502588494674
GeneExpressionAdditive AT1G04420 1191624..1193855 score=1.88873965261591
GeneExpressionAdditive AT1G04430 1198142..1201285 score=3.06651951239994
GeneExpressionAdditive AT1G04440 1202288..1205744 score=1.02016143417346
GeneExpressionAdditive AT1G04445 1207347..1207822 score=-1.41180086423996
GeneExpressionAdditive AT1G04450 1208738..1209815 score=-0.914969358320694
GeneExpressionAdditive AT1G04470 1211105..1214621 score=-1.00885104597252
GeneExpressionAdditive AT1G04480 1216247..1217355 score=-1.94480192609589
GeneExpressionAdditive AT1G04490 1218057..1220093 score=0.242085522102645
GeneExpressionAdditive AT1G04500 1221547..1224301 score=-0.496951105369608
GeneExpressionAdditive AT1G04510 1226611..1230674 score=0.0799929486496064
GeneExpressionAdditive AT1G04520 1231586..1233964 score=0.761846784773645
GeneExpressionAdditive AT1G04530 1234215..1235997 score=1.8029654816664
GeneExpressionAdditive AT1G04540 1237259..1239002 score=-0.319173991375684
GeneExpressionAdditive AT1G04550 1240362..1241973 score=0.434643666480662
GeneExpressionAdditive AT1G04555 1242558..1243901 score=0.602218227377632
GeneExpressionAdditive AT1G04560 1245075..1245979 score=-1.25731743564947
GeneExpressionAdditive AT1G04570 1246757..1248749 score=-0.349329686010656
GeneExpressionAdditive AT1G04580 1252347..1257475 score=-0.812321299719134
GeneExpressionAdditive AT1G04590 1258607..1261411 score=0.501773723779154
GeneExpressionAdditive AT1G04600 1262594..1272292 score=-0.830290242685175
GeneExpressionAdditive AT1G04610 1279488..1281589 score=-0.874423151904746
GeneExpressionAdditive AT1G04620 1282847..1286492 score=-10.3830590801151
GeneExpressionAdditive AT1G04630 1289764..1291075 score=1.20035285351096
GeneExpressionAdditive AT1G04635 1291324..1291954 score=-0.910854397812344
GeneExpressionAdditive AT1G04640 1292096..1293315 score=-1.95492060049718
GeneExpressionAdditive AT1G04645 1293879..1294162 score=-0.114945068457451
GeneExpressionAdditive AT1G04650 1294905..1298879 score=0.174550644302351
GeneExpressionAdditive AT1G04660 1300518..1301735 score=-0.610507574467523
GeneExpressionAdditive AT1G04670 1301926..1302533 score=0.690651794353827
GeneExpressionAdditive AT1G04680 1303585..1307800 score=2.87686104172369
GeneExpressionAdditive AT1G04690 1313622..1315663 score=-1.08814049672369
GeneExpressionAdditive AT1G04700 1316907..1320799 score=-0.148041828601656
GeneExpressionAdditive AT1G04710 1321917..1324752 score=0.918926060355828
GeneExpressionAdditive AT1G04730 1325393..1330973 score=0.0874149707099557
GeneExpressionAdditive AT1G04750 1331467..1333551 score=-1.37204349118617
GeneExpressionAdditive AT1G04760 1334765..1336045 score=-0.00892617207943356
GeneExpressionAdditive AT1G04770 1336419..1337794 score=-1.65118598988748
GeneExpressionAdditive AT1G04778 1339888..1340132 score=-1.35215620555117
GeneExpressionAdditive AT1G04780 1340698..1343534 score=1.70346030006429
GeneExpressionAdditive AT1G04790 1345026..1348287 score=0.40080132906028
GeneExpressionAdditive AT1G04800 1348471..1349172 score=1.73899723309859
GeneExpressionAdditive AT1G04810 1350206..1355363 score=-0.661866125110271
GeneExpressionAdditive AT1G04820 1356194..1358330 score=2.41277280470356
GeneExpressionAdditive AT1G04830 1359022..1361951 score=-1.24318361193192
GeneExpressionAdditive AT1G04840 1362919..1364948 score=-0.861149170465968
GeneExpressionAdditive AT1G04850 1365189..1368824 score=2.31631513248794
GeneExpressionAdditive AT1G04860 1369132..1373076 score=1.03055464975970
GeneExpressionAdditive AT1G04870 1373377..1375746 score=0.440947678340772
GeneExpressionAdditive AT1G04880 1376000..1379103 score=0.344032754652549
GeneExpressionAdditive AT1G04890 1380401..1382570 score=-0.161666312041314
GeneExpressionAdditive AT1G04900 1383847..1387806 score=0.633036874059834
GeneExpressionAdditive AT1G04910 1387915..1391149 score=2.35135281237387
GeneExpressionAdditive AT1G04920 1391578..1395836 score=-1.19280858437978
GeneExpressionAdditive AT1G04930 1396436..1398991 score=0.695277709968342
GeneExpressionAdditive AT1G04940 1399225..1400719 score=-2.29113330340725
GeneExpressionAdditive AT1G04945 1400926..1402978 score=-0.599065369957046
GeneExpressionAdditive AT1G04950 1403124..1407468 score=1.37663784722742
GeneExpressionAdditive AT1G04960 1407831..1410733 score=1.39812143916929
GeneExpressionAdditive AT1G04970 1411287..1413574 score=0.193720524044923
GeneExpressionAdditive AT1G04980 1413674..1416123 score=1.76065780927559
GeneExpressionAdditive AT1G04985 1416397..1418431 score=0.852579183615195
GeneExpressionAdditive AT1G04990 1419231..1421762 score=-1.40139543437215
GeneExpressionAdditive AT1G05000 1425591..1428752 score=-2.28466406405906
GeneExpressionAdditive AT1G05010 1431219..1432835 score=2.44141108871463
GeneExpressionAdditive AT1G05020 1435301..1437625 score=1.05872962427998
GeneExpressionAdditive AT1G05030 1438224..1441372 score=3.8389660901445
GeneExpressionAdditive AT1G05040 1447402..1448423 score=-0.757174902649862
GeneExpressionAdditive AT1G05055 1448721..1450863 score=0.416901391090548
GeneExpressionAdditive AT1G05060 1451052..1452845 score=-0.558353703680696
GeneExpressionAdditive AT1G05065 1454987..1455200 score=-0.70417277077855
GeneExpressionAdditive AT1G05070 1457121..1458717 score=0.96009415171098
GeneExpressionAdditive AT1G05080 1459082..1460477 score=-0.773939938974988
GeneExpressionAdditive AT1G05085 1461014..1461635 score=-1.18134065035622
GeneExpressionAdditive AT1G05100 1469689..1470770 score=0.240349354162201
GeneExpressionAdditive AT1G05120 1471540..1476048 score=1.83374177828746
GeneExpressionAdditive AT1G05140 1482548..1484018 score=-2.82044585891611
GeneExpressionAdditive AT1G05150 1484127..1486890 score=2.88636855196696
GeneExpressionAdditive AT1G05160 1487900..1490831 score=4.21544957234238
GeneExpressionAdditive AT1G05170 1491194..1494175 score=-0.0919423247513548
GeneExpressionAdditive AT1G05180 1498116..1501797 score=-0.701052937440552
GeneExpressionAdditive AT1G05190 1502416..1503804 score=-1.43788618216841
GeneExpressionAdditive AT1G05200 1506231..1509102 score=10.9991269657736
GeneExpressionAdditive AT1G05205 1509284..1510222 score=1.18795755101602
GeneExpressionAdditive AT1G05210 1510483..1511588 score=0.991823528728047
GeneExpressionAdditive AT1G05220 1511925..1512814 score=0.630914197287596
GeneExpressionAdditive AT1G05230 1512957..1518760 score=-2.32404308295613
GeneExpressionAdditive AT1G05260 1529759..1531249 score=0.450031669117715
GeneExpressionAdditive AT1G05270 1531834..1534345 score=3.51023863410691
GeneExpressionAdditive AT1G05280 1535608..1537482 score=-0.595893528408404
GeneExpressionAdditive AT1G05290 1539209..1540546 score=1.23519739924659
GeneExpressionAdditive AT1G05300 1545196..1547824 score=3.22104380494393
GeneExpressionAdditive AT1G05310 1550636..1552370 score=-0.0707844586839584
GeneExpressionAdditive AT1G05320 1553689..1557678 score=1.98947785577677
GeneExpressionAdditive AT1G05330 1558211..1558536 score=-0.73914577264979
GeneExpressionAdditive AT1G05340 1558950..1559859 score=7.1045848626922
GeneExpressionAdditive AT1G05350 1560745..1564071 score=3.75633664558999
GeneExpressionAdditive AT1G05360 1564612..1567408 score=3.27167804350242
GeneExpressionAdditive AT1G05370 1569195..1572036 score=-1.52814217482408
GeneExpressionAdditive AT1G05380 1576880..1582588 score=0.205383438982469
GeneExpressionAdditive AT1G05385 1582677..1583684 score=-0.315146912278906
GeneExpressionAdditive AT1G05400 1584545..1585199 score=0.37199180497099
GeneExpressionAdditive AT1G05410 1585413..1587697 score=0.723914624707835
GeneExpressionAdditive AT1G05420 1590087..1590668 score=-0.889690952714083
GeneExpressionAdditive AT1G05430 1594064..1595760 score=1.73233629767354
GeneExpressionAdditive AT1G05440 1596104..1597822 score=-0.0111848814365009
GeneExpressionAdditive AT1G05450 1599929..1601043 score=1.03390716034633
GeneExpressionAdditive AT1G05460 1601251..1604954 score=0.0352436846968248
GeneExpressionAdditive AT1G05470 1608574..1611097 score=-0.510313134896179
GeneExpressionAdditive AT1G05490 1618612..1623419 score=-0.520437431583059
GeneExpressionAdditive AT1G05500 1625089..1628912 score=1.40627471866053
GeneExpressionAdditive AT1G05510 1629441..1630800 score=0.715410124125457
GeneExpressionAdditive AT1G05520 1630919..1635694 score=1.16783556242324
GeneExpressionAdditive AT1G05530 1636532..1637741 score=-3.37009842642539
GeneExpressionAdditive AT1G05540 1639279..1640682 score=-0.177107294933807
GeneExpressionAdditive AT1G05550 1641232..1643722 score=-0.326645484090052
GeneExpressionAdditive AT1G05560 1645640..1647101 score=-4.46516805387902
GeneExpressionAdditive AT1G05570 1647816..1658663 score=0.877199545459375
GeneExpressionAdditive AT1G05575 1661744..1662067 score=1.48536995855854
GeneExpressionAdditive AT1G05577 1662406..1664356 score=-0.340728781603649
GeneExpressionAdditive AT1G05580 1665505..1668797 score=-0.350161239717177
GeneExpressionAdditive AT1G05590 1669372..1671796 score=-2.99137049134355
GeneExpressionAdditive AT1G05600 1672094..1673682 score=-0.801685427475982
GeneExpressionAdditive AT1G05610 1673902..1675843 score=-0.0425053066402788
GeneExpressionAdditive AT1G05615 1677519..1678232 score=0.778705755449122
GeneExpressionAdditive AT1G05620 1679191..1681609 score=-1.05201281314220
GeneExpressionAdditive AT1G05630 1682438..1687233 score=0.620237278080778
GeneExpressionAdditive AT1G05640 1687448..1689481 score=-1.11226496596396
GeneExpressionAdditive AT1G05650 1690270..1692050 score=0.931224205462933
GeneExpressionAdditive AT1G05660 1694409..1696027 score=-1.04336144769249
GeneExpressionAdditive AT1G05670 1698581..1702553 score=-2.95500051252586
GeneExpressionAdditive AT1G05680 1703172..1704672 score=-5.32750155257501
GeneExpressionAdditive AT1G05690 1707088..1709233 score=-0.600113894472778
GeneExpressionAdditive AT1G05700 1709787..1713205 score=-1.33270256471221
GeneExpressionAdditive AT1G05710 1715078..1717189 score=2.17338770650520
GeneExpressionAdditive AT1G05720 1717509..1718443 score=-5.36655142568158
GeneExpressionAdditive AT1G05730 1718908..1720273 score=-0.730149443587511
GeneExpressionAdditive AT1G05740 1720697..1721279 score=-0.16822387501234
GeneExpressionAdditive AT1G05750 1721502..1724706 score=-0.670168830617672
GeneExpressionAdditive AT1G05770 1725500..1726236 score=0.9823321568357
GeneExpressionAdditive AT1G05780 1726678..1728218 score=1.96783951276697
GeneExpressionAdditive AT1G05785 1730981..1732554 score=-1.62982444907206
GeneExpressionAdditive AT1G05790 1732903..1737384 score=0.681010603254131
GeneExpressionAdditive AT1G05800 1741238..1742557 score=0.115039349496114
GeneExpressionAdditive AT1G05805 1744848..1747635 score=4.35734027064689
GeneExpressionAdditive AT1G05810 1748324..1749363 score=1.09773989577188
GeneExpressionAdditive AT1G05820 1749802..1753718 score=1.10624482620541
GeneExpressionAdditive AT1G05830 1754295..1761691 score=1.96916934308473
GeneExpressionAdditive AT1G05835 1762271..1762694 score=-1.16715550999890
GeneExpressionAdditive AT1G05840 1762807..1766174 score=3.61733208438821
GeneExpressionAdditive AT1G05850 1766607..1768641 score=1.92172575674279
GeneExpressionAdditive AT1G05860 1769008..1771056 score=-0.00114694749948401
GeneExpressionAdditive AT1G05870 1772238..1773245 score=0.772347112419939
GeneExpressionAdditive AT1G05880 1775668..1778460 score=-0.452898727664172
GeneExpressionAdditive AT1G05890 1779466..1784495 score=0.674096874475953
GeneExpressionAdditive AT1G05894 1784798..1786219 score=-0.683387513359247
GeneExpressionAdditive AT1G05900 1786897..1789618 score=3.17263804544111
GeneExpressionAdditive AT1G05910 1790293..1796598 score=1.49816460103931
GeneExpressionAdditive AT1G05920 1796850..1798200 score=-0.908154482044352
GeneExpressionAdditive AT1G05930 1799431..1800202 score=0.472247707983875
GeneExpressionAdditive AT1G05940 1801233..1803939 score=-1.18804628438142
GeneExpressionAdditive AT1G05950 1804588..1807444 score=-0.391757852898427
GeneExpressionAdditive AT1G05960 1807973..1815444 score=-1.86469941522616
GeneExpressionAdditive AT1G05970 1816076..1817251 score=1.10836996576493
GeneExpressionAdditive AT1G05990 1818454..1818985 score=0.880831398633254
GeneExpressionAdditive AT1G06000 1820317..1821880 score=-1.21951526700625
GeneExpressionAdditive AT1G06010 1822638..1823906 score=1.06095962636819
GeneExpressionAdditive AT1G06020 1824554..1825920 score=-0.409537885006589
GeneExpressionAdditive AT1G06030 1826887..1827161 score=-1.30195961225107
GeneExpressionAdditive AT1G06040 1828537..1829837 score=2.4124220709069
GeneExpressionAdditive AT1G06050 1830719..1832501 score=0.414443790463414
GeneExpressionAdditive AT1G06060 1832964..1834745 score=0.419827904620282
GeneExpressionAdditive AT1G06070 1834861..1837628 score=1.70270101866765
GeneExpressionAdditive AT1G06080 1843635..1846258 score=1.80795406448621
GeneExpressionAdditive AT1G06090 1847930..1849574 score=-1.49125056324244
GeneExpressionAdditive AT1G06100 1851535..1852991 score=-1.33426969404040
GeneExpressionAdditive AT1G06110 1853132..1854978 score=-3.42683791263582
GeneExpressionAdditive AT1G06120 1855978..1857650 score=0.923155662338628
GeneExpressionAdditive AT1G06130 1857797..1860713 score=-0.879794208037073
GeneExpressionAdditive AT1G06135 1862201..1862646 score=-0.502597690459952
GeneExpressionAdditive AT1G06140 1864823..1866444 score=-0.247128646800727
GeneExpressionAdditive AT1G06145 1867045..1868831 score=-0.658121186398078
GeneExpressionAdditive AT1G06150 1869000..1873594 score=1.65862732736538
GeneExpressionAdditive AT1G06160 1883004..1883891 score=0.0368048031128329
GeneExpressionAdditive AT1G06170 1885118..1886537 score=-1.28973973019596
GeneExpressionAdditive AT1G06180 1889438..1891076 score=0.162666651500557
GeneExpressionAdditive AT1G06190 1892319..1894131 score=-1.17385941581177
GeneExpressionAdditive AT1G06200 1894351..1896884 score=0.697091257532087
GeneExpressionAdditive AT1G06210 1897254..1899183 score=3.10559997394617
GeneExpressionAdditive AT1G06220 1899952..1904775 score=0.292757309141851
GeneExpressionAdditive AT1G06225 1906032..1906183 score=-0.798308262474961
GeneExpressionAdditive AT1G06230 1907244..1910792 score=1.63491284811696
GeneExpressionAdditive AT1G06240 1911113..1913127 score=-1.03977492274378
GeneExpressionAdditive AT1G06250 1913308..1914779 score=-0.788724732346683
GeneExpressionAdditive AT1G06270 1918091..1919712 score=-0.97943995111424
GeneExpressionAdditive AT1G06280 1920357..1920836 score=-0.404260103984606
GeneExpressionAdditive AT1G06290 1922339..1926253 score=-1.77701672130142
GeneExpressionAdditive AT1G06310 1926827..1930208 score=-0.405349273310294
GeneExpressionAdditive AT1G06320 1930636..1931419 score=-1.13543993412481
GeneExpressionAdditive AT1G06330 1931682..1932226 score=-0.377985470888434
GeneExpressionAdditive AT1G06340 1933321..1933981 score=-0.313933630663873
GeneExpressionAdditive AT1G06350 1935361..1936780 score=-1.36163666982064
GeneExpressionAdditive AT1G06360 1938963..1940416 score=-2.45445639484691
GeneExpressionAdditive AT1G06380 1945170..1946044 score=0.102198779821275
GeneExpressionAdditive AT1G06390 1946874..1950709 score=1.21953333153493
GeneExpressionAdditive AT1G06400 1951079..1952695 score=2.02638615687007
GeneExpressionAdditive AT1G06410 1955410..1958705 score=3.75389505207797
GeneExpressionAdditive AT1G06420 1958988..1959576 score=1.03691411816405
GeneExpressionAdditive AT1G06430 1960086..1962973 score=3.00359606014997
GeneExpressionAdditive AT1G06440 1963434..1964995 score=-1.28650881254062
GeneExpressionAdditive AT1G06450 1965878..1967021 score=0.490619378846563
GeneExpressionAdditive AT1G06460 1967276..1969511 score=-4.94128175103411
GeneExpressionAdditive AT1G06470 1969849..1973665 score=1.07012120388825
GeneExpressionAdditive AT1G06475 1973926..1974358 score=-1.32263653347359
GeneExpressionAdditive AT1G06490 1978756..1989012 score=0.229534809507319
GeneExpressionAdditive AT1G06500 1990153..1990563 score=1.21951567305591
GeneExpressionAdditive AT1G06510 1992839..1993783 score=-0.906566128243954
GeneExpressionAdditive AT1G06515 1990793..1992298 score=0.68609526000963
GeneExpressionAdditive AT1G06520 1994071..1996054 score=-0.894232341315793
GeneExpressionAdditive AT1G06530 2001610..2002535 score=-0.859620368498779
GeneExpressionAdditive AT1G06540 2002960..2003359 score=0.539299029152628
GeneExpressionAdditive AT1G06550 2003654..2007168 score=-3.05216689716313
GeneExpressionAdditive AT1G06560 2007650..2011842 score=-0.392658157687536
GeneExpressionAdditive AT1G06570 2012052..2013526 score=9.55724039198087
GeneExpressionAdditive AT1G06580 2014039..2016010 score=1.72830803348692
GeneExpressionAdditive AT1G06590 2016353..2024623 score=-0.122134030171529
GeneExpressionAdditive AT1G06620 2025602..2027162 score=0.482164858243411
GeneExpressionAdditive AT1G06630 2027736..2029559 score=-0.763159481515761
GeneExpressionAdditive AT1G06640 2032365..2033983 score=2.12580796113746
GeneExpressionAdditive AT1G06650 2035934..2037208 score=1.24868679721758
GeneExpressionAdditive AT1G06660 2037371..2040170 score=1.02584785128282
GeneExpressionAdditive AT1G06670 2040447..2047578 score=0.93772759516166
GeneExpressionAdditive AT1G06680 2047827..2049309 score=0.368233625242114
GeneExpressionAdditive AT1G06690 2049612..2052077 score=5.52982060959607
GeneExpressionAdditive AT1G06700 2052538..2055238 score=-0.749518049075506
GeneExpressionAdditive AT1G06710 2057348..2060070 score=-0.213118514286920
GeneExpressionAdditive AT1G06720 2060627..2067298 score=0.544883251422663
GeneExpressionAdditive AT1G06730 2067578..2070354 score=0.499417858322878
GeneExpressionAdditive AT1G06750 2074030..2076168 score=-1.12976866143915
GeneExpressionAdditive AT1G06760 2076556..2077610 score=0.365510507277243
GeneExpressionAdditive AT1G06770 2079048..2081911 score=-0.148364511428426
GeneExpressionAdditive AT1G06780 2083434..2086917 score=-0.0933351406580585
GeneExpressionAdditive AT1G06790 2087291..2089368 score=-0.317130321219722
GeneExpressionAdditive AT1G06800 2090171..2091582 score=-0.062974838252861
GeneExpressionAdditive AT1G06820 2092967..2096171 score=-2.46678817312432
GeneExpressionAdditive AT1G06830 2097143..2097566 score=0.960014573408817
GeneExpressionAdditive AT1G06840 2097855..2103465 score=-2.80930517470626
GeneExpressionAdditive AT1G06850 2105053..2106684 score=-1.28963191034753
GeneExpressionAdditive AT1G06870 2108584..2110865 score=1.11191923174001
GeneExpressionAdditive AT1G06890 2111680..2114467 score=-0.0147934246928682
GeneExpressionAdditive AT1G06900 2115014..2120716 score=0.0487179977051966
GeneExpressionAdditive AT1G06910 2121023..2123689 score=0.14671722379252
GeneExpressionAdditive AT1G06920 2124854..2125774 score=-0.55768944945607
GeneExpressionAdditive AT1G06923 2126815..2127355 score=-0.291571867833674
GeneExpressionAdditive AT1G06925 2127722..2128190 score=-0.461033955109921
GeneExpressionAdditive AT1G06930 2128856..2129828 score=-0.406916815833712
GeneExpressionAdditive AT1G06950 2130189..2135642 score=-0.0109999874791717
GeneExpressionAdditive AT1G06960 2135893..2137657 score=2.44817761096773
GeneExpressionAdditive AT1G06970 2138160..2140768 score=-1.41392465277816
GeneExpressionAdditive AT1G06980 2143057..2143737 score=0.215176330211879
GeneExpressionAdditive AT1G06990 2148447..2150106 score=-1.34699111646967
GeneExpressionAdditive AT1G07000 2150271..2152288 score=0.530698541211352
GeneExpressionAdditive AT1G07010 2152949..2155147 score=3.34888291987764
GeneExpressionAdditive AT1G07020 2155265..2155895 score=-2.39466328088488
GeneExpressionAdditive AT1G07025 2157669..2158113 score=-0.678356629425393
GeneExpressionAdditive AT1G07030 2158428..2160737 score=-0.349202614559272
GeneExpressionAdditive AT1G07040 2161053..2163191 score=-2.01779781799977
GeneExpressionAdditive AT1G07050 2164253..2165197 score=-9.29456473768193
GeneExpressionAdditive AT1G07060 2167108..2168309 score=-0.491585876440162
GeneExpressionAdditive AT1G07070 2168564..2169780 score=-2.13817941734162
GeneExpressionAdditive AT1G07080 2169973..2172155 score=-0.526182729732887
GeneExpressionAdditive AT1G07090 2173961..2174819 score=-1.31128420859953
GeneExpressionAdditive AT1G07110 2178129..2184051 score=0.786221067709367
GeneExpressionAdditive AT1G07120 2184796..2186542 score=-0.834113052928279
GeneExpressionAdditive AT1G07130 2187819..2188525 score=-2.10653425661694
GeneExpressionAdditive AT1G07135 2189982..2190561 score=2.1212552815271
GeneExpressionAdditive AT1G07140 2191759..2193773 score=1.26251042765957
GeneExpressionAdditive AT1G07150 2194307..2195755 score=0.635125425719285
GeneExpressionAdditive AT1G07160 2197914..2199664 score=-1.70359788139419
GeneExpressionAdditive AT1G07170 2200165..2201116 score=-0.712830786837399
GeneExpressionAdditive AT1G07180 2204323..2206841 score=8.59677699453746
GeneExpressionAdditive AT1G07190 2208017..2208091 score=-1.47278341434814
GeneExpressionAdditive AT1G07200 2208751..2212365 score=1.26911369002644
GeneExpressionAdditive AT1G07210 2215215..2216864 score=0.257249652016730
GeneExpressionAdditive AT1G07220 2217042..2218881 score=0.456170710881974
GeneExpressionAdditive AT1G07230 2220272..2222961 score=0.0793317002828326
GeneExpressionAdditive AT1G07240 2223703..2225418 score=4.22189424648739
GeneExpressionAdditive AT1G07250 2225889..2227540 score=2.42625717080415
GeneExpressionAdditive AT1G07260 2227605..2229282 score=-0.280529967056836
GeneExpressionAdditive AT1G07270 2229913..2232859 score=0.213822496011728
GeneExpressionAdditive AT1G07280 2238424..2241061 score=-0.794528033688523
GeneExpressionAdditive AT1G07290 2242287..2244387 score=-1.02081016099954
GeneExpressionAdditive AT1G07300 2245776..2246419 score=0.528533644208649
GeneExpressionAdditive AT1G07310 2247550..2248893 score=0.387476188879072
GeneExpressionAdditive AT1G07320 2249183..2250451 score=-0.241764748974467
GeneExpressionAdditive AT1G07330 2251146..2253530 score=-0.427067861886252
GeneExpressionAdditive AT1G07340 2254843..2256673 score=0.320030572709856
GeneExpressionAdditive AT1G07350 2257469..2260065 score=-0.7293281862354
GeneExpressionAdditive AT1G07360 2260509..2262837 score=-2.31833623349956
GeneExpressionAdditive AT1G07370 2263180..2264465 score=0.68779231611732
GeneExpressionAdditive AT1G07380 2264832..2268291 score=0.520384177098376
GeneExpressionAdditive AT1G07390 2269880..2274760 score=0.796277408095523
GeneExpressionAdditive AT1G07400 2274960..2275662 score=-1.76343017521935
GeneExpressionAdditive AT1G07410 2276277..2277117 score=-0.930160919276436
GeneExpressionAdditive AT1G07420 2277844..2280237 score=-3.41847698726077
GeneExpressionAdditive AT1G07430 2280877..2282804 score=0.0884916653292242
GeneExpressionAdditive AT1G07440 2286333..2287703 score=-5.16893060355551
GeneExpressionAdditive AT1G07450 2287926..2289036 score=0.260795284918291
GeneExpressionAdditive AT1G07460 2290190..2290932 score=-0.641362706264685
GeneExpressionAdditive AT1G07470 2291446..2294561 score=1.15948768041333
GeneExpressionAdditive AT1G07473 2294741..2295058 score=-1.49191376486803
GeneExpressionAdditive AT1G07476 2295780..2296413 score=-0.932057589319017
GeneExpressionAdditive AT1G07480 2296485..2299387 score=0.128773659716051
GeneExpressionAdditive AT1G07500 2304814..2304950 score=-1.33138507273004
GeneExpressionAdditive AT1G07510 2305392..2309469 score=-0.211383749488951
GeneExpressionAdditive AT1G07520 2309586..2311767 score=-0.0490331175422528
GeneExpressionAdditive AT1G07530 2313645..2316345 score=-1.35450869910220
GeneExpressionAdditive AT1G07540 2318435..2321017 score=-0.475977624195316
GeneExpressionAdditive AT1G07550 2322812..2326540 score=0.68263539933056
GeneExpressionAdditive AT1G07560 2327308..2331068 score=0.00746578267285681
GeneExpressionAdditive AT1G07570 2331174..2333375 score=-0.364652495001241
GeneExpressionAdditive AT1G07590 2336590..2338669 score=0.0980181348071275
GeneExpressionAdditive AT1G07610 2341889..2342039 score=-0.611735093184785
GeneExpressionAdditive AT1G07615 2342323..2344225 score=0.369249533098594
GeneExpressionAdditive AT1G07620 2344455..2346826 score=0.628574069266272
GeneExpressionAdditive AT1G07630 2349127..2351637 score=0.410220511381393
GeneExpressionAdditive AT1G07640 2354376..2355631 score=-1.16104836734432
GeneExpressionAdditive AT1G07645 2367450..2368318 score=0.338428769611343
GeneExpressionAdditive AT1G07650 2359669..2366529 score=2.10909223875078
GeneExpressionAdditive AT1G07670 2370077..2372605 score=-0.267047549354818
GeneExpressionAdditive AT1G07680 2376027..2376941 score=-0.815288163675412
GeneExpressionAdditive AT1G07690 2378078..2378964 score=0.862003034602537
GeneExpressionAdditive AT1G07700 2379655..2381286 score=0.867534818240163
GeneExpressionAdditive AT1G07705 2381621..2386037 score=0.592175514837568
GeneExpressionAdditive AT1G07710 2386294..2387970 score=-1.44980332029375
GeneExpressionAdditive AT1G07720 2390783..2392426 score=-1.90436415170690
GeneExpressionAdditive AT1G07725 2394836..2395386 score=-0.748921446167411
GeneExpressionAdditive AT1G07740 2397455..2400401 score=-0.64638156766155
GeneExpressionAdditive AT1G07745 2400621..2402829 score=0.0726785671730787
GeneExpressionAdditive AT1G07747 2403580..2403684 score=-0.34859896507351
GeneExpressionAdditive AT1G07750 2404138..2405844 score=-0.707010576153875
GeneExpressionAdditive AT1G07770 2408309..2409004 score=-3.11551697834613
GeneExpressionAdditive AT1G07790 2412997..2413618 score=0.143492706086703
GeneExpressionAdditive AT1G07795 2414336..2414923 score=-1.45515574753478
GeneExpressionAdditive AT1G07810 2416281..2420720 score=1.68165918087046
GeneExpressionAdditive AT1G07830 2422228..2423623 score=-1.15786705755100
GeneExpressionAdditive AT1G07840 2424054..2426626 score=-0.611093103635568
GeneExpressionAdditive AT1G07850 2426744..2428440 score=-0.0573186682944886
GeneExpressionAdditive AT1G07860 2428945..2429414 score=-0.333298387476631
GeneExpressionAdditive AT1G07870 2429777..2431915 score=-0.129668727545553
GeneExpressionAdditive AT1G07880 2434027..2435632 score=-3.22941174785764
GeneExpressionAdditive AT1G07890 2437481..2439618 score=-0.961460798392835
GeneExpressionAdditive AT1G07900 2442632..2443581 score=-0.218045444750919
GeneExpressionAdditive AT1G07910 2445463..2454611 score=-0.204056703470216
GeneExpressionAdditive AT1G07920 2454835..2457157 score=-0.788385309421072
GeneExpressionAdditive AT1G07930 2460456..2460743 score=-1.06288280055636
GeneExpressionAdditive AT1G07940 2462967..2463346 score=-1.13611147553806
GeneExpressionAdditive AT1G07950 2465806..2466991 score=-1.40018221645977
GeneExpressionAdditive AT1G07960 2467638..2469088 score=0.951596623505002
GeneExpressionAdditive AT1G07970 2469318..2472576 score=0.185341423715667
GeneExpressionAdditive AT1G07980 2473332..2474892 score=0.743014144258068
GeneExpressionAdditive AT1G07985 2475435..2476094 score=-1.00242983428081
GeneExpressionAdditive AT1G07990 2477156..2483076 score=1.63321302695071
GeneExpressionAdditive AT1G08000 2483295..2485061 score=-0.857427149215213
GeneExpressionAdditive AT1G08010 2486022..2487924 score=1.87389621632812
GeneExpressionAdditive AT1G08020 2489818..2490291 score=0.127588401201535
GeneExpressionAdditive AT1G08030 2490985..2491882 score=2.63740432288132
GeneExpressionAdditive AT1G08035 2494803..2495090 score=-0.131438990662848
GeneExpressionAdditive AT1G08040 2495417..2498683 score=-1.32693024061788
GeneExpressionAdditive AT1G08050 2498891..2501295 score=-2.29236891824352
GeneExpressionAdditive AT1G08060 2501791..2511027 score=-0.341897695619286
GeneExpressionAdditive AT1G08065 2511656..2513270 score=-0.547059244167273
GeneExpressionAdditive AT1G08070 2514251..2516535 score=0.0835156128806134
GeneExpressionAdditive AT1G08080 2517003..2518311 score=-0.452985845554377
GeneExpressionAdditive AT1G08090 2524067..2526068 score=-0.846650066844528
GeneExpressionAdditive AT1G08100 2527203..2529103 score=-0.472786729449188
GeneExpressionAdditive AT1G08110 2535717..2537853 score=-2.37533928837984
GeneExpressionAdditive AT1G08125 2539657..2542250 score=0.198478979156105
GeneExpressionAdditive AT1G08130 2542798..2547925 score=-1.07884183117695
GeneExpressionAdditive AT1G08135 2548865..2551421 score=-0.620889576786013
GeneExpressionAdditive AT1G08140 2552076..2555109 score=-0.502857975446165
GeneExpressionAdditive AT1G08150 2556406..2559048 score=-0.463189949292287
GeneExpressionAdditive AT1G08160 2559667..2560367 score=-0.0470192175304032
GeneExpressionAdditive AT1G08170 2562958..2563600 score=-0.825714237843621
GeneExpressionAdditive AT1G08180 2564615..2565091 score=-0.496016026762624
GeneExpressionAdditive AT1G08190 2567559..2573332 score=0.862743544631381
GeneExpressionAdditive AT1G08200 2573879..2576655 score=1.55843157984529
GeneExpressionAdditive AT1G08210 2577074..2580572 score=0.417251112798294
GeneExpressionAdditive AT1G08220 2581044..2583244 score=-0.382957678263348
GeneExpressionAdditive AT1G08230 2583781..2586460 score=-4.18231428965112
GeneExpressionAdditive AT1G08250 2589047..2590263 score=-0.681384704265991
GeneExpressionAdditive AT1G08260 2590974..2605946 score=0.415469860979081
GeneExpressionAdditive AT1G08270 2607080..2607364 score=1.36868241066136
GeneExpressionAdditive AT1G08280 2608408..2609732 score=-1.32621004227998
GeneExpressionAdditive AT1G08290 2609995..2613157 score=-0.657846551818117
GeneExpressionAdditive AT1G08300 2614784..2616774 score=0.258389916094147
GeneExpressionAdditive AT1G08310 2618656..2620285 score=0.0434904657537918
GeneExpressionAdditive AT1G08315 2620574..2621468 score=1.20962256849191
GeneExpressionAdditive AT1G08320 2621919..2627420 score=-0.680364036519632
GeneExpressionAdditive AT1G08340 2631053..2632676 score=1.02747775119087
GeneExpressionAdditive AT1G08350 2632995..2635810 score=0.614723697991011
GeneExpressionAdditive AT1G08360 2636693..2637877 score=-0.377655312301749
GeneExpressionAdditive AT1G08370 2638224..2640480 score=-0.335604503232971
GeneExpressionAdditive AT1G08380 2640836..2641755 score=1.69128990149092
GeneExpressionAdditive AT1G08390 2642225..2643245 score=0.729379616449143
GeneExpressionAdditive AT1G08400 2643360..2645924 score=-0.0838276181343238
GeneExpressionAdditive AT1G08410 2646199..2649322 score=-0.992039591017263
GeneExpressionAdditive AT1G08420 2649815..2656942 score=-2.0681009190696
GeneExpressionAdditive AT1G08430 2658728..2660937 score=-0.101700547841908
GeneExpressionAdditive AT1G08440 2663015..2665239 score=0.729286457357411
GeneExpressionAdditive AT1G08450 2667869..2671802 score=2.26750597101145
GeneExpressionAdditive AT1G08460 2672443..2674587 score=0.597047208917987
GeneExpressionAdditive AT1G08465 2675805..2679736 score=0.214778671450395
GeneExpressionAdditive AT1G08470 2682205..2684048 score=0.219653503705536
GeneExpressionAdditive AT1G08480 2684295..2685560 score=0.393083789945858
GeneExpressionAdditive AT1G08490 2685670..2688572 score=0.683313759881387
GeneExpressionAdditive AT1G08500 2689021..2689982 score=-2.10914489045113
GeneExpressionAdditive AT1G08510 2691131..2694359 score=6.37860371915696
GeneExpressionAdditive AT1G08520 2696420..2700831 score=1.15459800637388
GeneExpressionAdditive AT1G08530 2701694..2703039 score=2.20661004792168
GeneExpressionAdditive AT1G08540 2703370..2706805 score=2.15830889551944
GeneExpressionAdditive AT1G08550 2706921..2709439 score=0.0652589869009891
GeneExpressionAdditive AT1G08560 2709653..2710847 score=3.50299865807147
GeneExpressionAdditive AT1G08570 2712903..2714601 score=1.73118766124142
GeneExpressionAdditive AT1G08580 2715130..2716360 score=0.415184780640163
GeneExpressionAdditive AT1G08590 2718804..2722145 score=0.371109337822682
GeneExpressionAdditive AT1G08600 2724578..2733555 score=1.99168121294116
GeneExpressionAdditive AT1G08610 2733843..2735396 score=-2.20184833969404
GeneExpressionAdditive AT1G08620 2737576..2743702 score=-0.64313652866988
GeneExpressionAdditive AT1G08630 2743776..2747916 score=7.7760441181263
GeneExpressionAdditive AT1G08640 2748422..2751253 score=1.08537773438345
GeneExpressionAdditive AT1G08650 2752156..2753650 score=3.35681030911397
GeneExpressionAdditive AT1G08660 2757067..2759727 score=-0.944537055386428
GeneExpressionAdditive AT1G08670 2760362..2761535 score=1.37635470525284
GeneExpressionAdditive AT1G08680 2762700..2768864 score=-0.655676761196974
GeneExpressionAdditive AT1G08695 2769081..2769462 score=-0.361385483446922
GeneExpressionAdditive AT1G08700 2769844..2771464 score=0.204119921992849
GeneExpressionAdditive AT1G08710 2771666..2773404 score=-0.483144784063725
GeneExpressionAdditive AT1G08720 2774046..2779244 score=0.0984457048789256
GeneExpressionAdditive AT1G08730 2779973..2788395 score=-1.15049882484176
GeneExpressionAdditive AT1G08750 2801095..2804424 score=-0.668171967407579
GeneExpressionAdditive AT1G08760 2805467..2808498 score=0.0362356065107575
GeneExpressionAdditive AT1G08770 2808892..2809660 score=0.442977997230839
GeneExpressionAdditive AT1G08780 2809807..2811157 score=1.88869690898447
GeneExpressionAdditive AT1G08790 2812027..2812428 score=-0.547145805054754
GeneExpressionAdditive AT1G08800 2813121..2817620 score=0.896624018428423
GeneExpressionAdditive AT1G08810 2819139..2820381 score=-2.623645604863
GeneExpressionAdditive AT1G08820 2821625..2825194 score=1.96315884753585
GeneExpressionAdditive AT1G08830 2827055..2829278 score=-0.68290514370853
GeneExpressionAdditive AT1G08840 2829595..2838292 score=1.24184095360610
GeneExpressionAdditive AT1G08845 2839154..2840942 score=-0.995830776578945
GeneExpressionAdditive AT1G08860 2842180..2846108 score=-1.02319864584840
GeneExpressionAdditive AT1G08880 2846984..2847662 score=-0.782700320383368
GeneExpressionAdditive AT1G08890 2848341..2852106 score=-2.4142494523063
GeneExpressionAdditive AT1G08900 2852496..2855598 score=-2.36179713040901
GeneExpressionAdditive AT1G08910 2856418..2861114 score=-0.591247617860734
GeneExpressionAdditive AT1G08920 2867295..2870599 score=0.605018235353358
GeneExpressionAdditive AT1G08930 2873466..2877180 score=-0.403893861662261
GeneExpressionAdditive AT1G08940 2877774..2879135 score=1.38054616619883
GeneExpressionAdditive AT1G08960 2879634..2882146 score=0.677472152931783
GeneExpressionAdditive AT1G08970 2882543..2884059 score=-0.509424050798256
GeneExpressionAdditive AT1G08980 2884421..2886581 score=-0.80378131150982
GeneExpressionAdditive AT1G08985 2887404..2887587 score=-0.0821386444221475
GeneExpressionAdditive AT1G08990 2888934..2890845 score=1.60659034744115
GeneExpressionAdditive AT1G09000 2891050..2895108 score=0.524109292777426
GeneExpressionAdditive AT1G09010 2895176..2899339 score=-5.1062879016153
GeneExpressionAdditive AT1G09020 2899950..2904797 score=-0.739832624253385
GeneExpressionAdditive AT1G09030 2908624..2909021 score=-0.755017798881631
GeneExpressionAdditive AT1G09040 2912388..2915000 score=1.49193684187142
GeneExpressionAdditive AT1G09050 2918247..2920826 score=1.51648791156759
GeneExpressionAdditive AT1G09060 2921071..2925234 score=2.13357885344565
GeneExpressionAdditive AT1G09070 2927757..2928925 score=4.59210416253096
GeneExpressionAdditive AT1G09080 2929248..2931760 score=13.5842164114896
GeneExpressionAdditive AT1G09090 2932803..2936475 score=-2.27137291408548
GeneExpressionAdditive AT1G09100 2936689..2939296 score=1.36054103091531
GeneExpressionAdditive AT1G09130 2939669..2942234 score=1.36976165216738
GeneExpressionAdditive AT1G09140 2942571..2945936 score=1.61848542730650
GeneExpressionAdditive AT1G09150 2946293..2949077 score=0.136082356391196
GeneExpressionAdditive AT1G09155 2949682..2950969 score=0.846546139044257
GeneExpressionAdditive AT1G09157 2951680..2952330 score=-1.2789432853357
GeneExpressionAdditive AT1G09160 2952775..2955648 score=1.14713590592589
GeneExpressionAdditive AT1G09170 2956620..2962196 score=0.0718582490725468
GeneExpressionAdditive AT1G09180 2965083..2965918 score=2.14182244569060
GeneExpressionAdditive AT1G09190 2966226..2971436 score=-0.390587576853614
GeneExpressionAdditive AT1G09200 2971672..2972112 score=1.15757366966400
GeneExpressionAdditive AT1G09210 2972865..2976714 score=1.98453945123983
GeneExpressionAdditive AT1G09220 2977807..2978904 score=-0.969229131918115
GeneExpressionAdditive AT1G09230 2979536..2982588 score=2.38115489668521
GeneExpressionAdditive AT1G09240 2984906..2986105 score=1.05821858111829
GeneExpressionAdditive AT1G09245 2986980..2987379 score=-0.00250295938586482
GeneExpressionAdditive AT1G09250 2989475..2990229 score=2.04257927147637
GeneExpressionAdditive AT1G09260 2993397..2993718 score=0.446516462874052
GeneExpressionAdditive AT1G09270 2994367..2998033 score=1.25571931889421
GeneExpressionAdditive AT1G09280 2998291..3001305 score=0.86357634956534
GeneExpressionAdditive AT1G09290 3001548..3003750 score=-0.228259118521271
GeneExpressionAdditive AT1G09300 3003931..3008097 score=-0.450515125180175
GeneExpressionAdditive AT1G09310 3009073..3009771 score=-0.591384888159956
GeneExpressionAdditive AT1G09320 3009958..3012285 score=0.239312632759050
GeneExpressionAdditive AT1G09330 3012837..3015044 score=1.07671389931709
GeneExpressionAdditive AT1G09340 3015349..3018157 score=0.081940699978226
GeneExpressionAdditive AT1G09350 3019877..3021378 score=-0.203960863139177
GeneExpressionAdditive AT1G09360 3021872..3022343 score=0.0470032236098684
GeneExpressionAdditive AT1G09370 3024965..3025370 score=-0.261584426518006
GeneExpressionAdditive AT1G09380 3026191..3029450 score=-0.552413058130794
GeneExpressionAdditive AT1G09390 3031212..3033421 score=2.10325531159561
GeneExpressionAdditive AT1G09400 3033661..3035026 score=0.0891369409272453
GeneExpressionAdditive AT1G09410 3035459..3037444 score=-0.315620844628599
GeneExpressionAdditive AT1G09415 3037814..3038389 score=0.104079474716830
GeneExpressionAdditive AT1G09420 3038495..3041774 score=-1.50817410937847
GeneExpressionAdditive AT1G09430 3042008..3045285 score=1.04135562002951
GeneExpressionAdditive AT1G09440 3045516..3047240 score=-0.0575234144211912
GeneExpressionAdditive AT1G09450 3049054..3053003 score=1.47850259264260
GeneExpressionAdditive AT1G09460 3053998..3055060 score=3.37677082437496
GeneExpressionAdditive AT1G09470 3055279..3056951 score=0.791545622774349
GeneExpressionAdditive AT1G09480 3058064..3060591 score=0.647640731792044
GeneExpressionAdditive AT1G09490 3064825..3065903 score=3.73563836179804
GeneExpressionAdditive AT1G09500 3066764..3068434 score=2.21762904078543
GeneExpressionAdditive AT1G09510 3069388..3070886 score=-0.739373110902955
GeneExpressionAdditive AT1G09520 3071006..3072030 score=0.582560719821697
GeneExpressionAdditive AT1G09530 3076688..3079496 score=-0.936176507723015
GeneExpressionAdditive AT1G09540 3086213..3087847 score=-1.09206717846777
GeneExpressionAdditive AT1G09550 3089899..3092301 score=-0.390597934893694
GeneExpressionAdditive AT1G09560 3093870..3094742 score=-9.4039463636867
GeneExpressionAdditive AT1G09570 3095324..3100341 score=7.11403451114907
GeneExpressionAdditive AT1G09575 3101687..3102906 score=2.26159524721247
GeneExpressionAdditive AT1G09580 3104591..3106122 score=-0.972074192913501
GeneExpressionAdditive AT1G09590 3106521..3106634 score=-0.160744950378074
GeneExpressionAdditive AT1G09600 3108612..3111285 score=1.07589800575163
GeneExpressionAdditive AT1G09610 3111748..3112736 score=-0.203459239324951
GeneExpressionAdditive AT1G09620 3112933..3116666 score=-1.53428480358222
GeneExpressionAdditive AT1G09625 3117359..3117543 score=-0.711198442956026
GeneExpressionAdditive AT1G09630 3118298..3119670 score=-0.617040814881198
GeneExpressionAdditive AT1G09640 3119942..3122504 score=-2.90527357257122
GeneExpressionAdditive AT1G09645 3122997..3124537 score=-0.507042867317035
GeneExpressionAdditive AT1G09650 3125814..3127069 score=-0.640821656259943
GeneExpressionAdditive AT1G09660 3127831..3131021 score=-1.76531695101836
GeneExpressionAdditive AT1G09665 3133108..3133465 score=-0.0274627716044493
GeneExpressionAdditive AT1G09680 3134179..3135918 score=0.732570125851277
GeneExpressionAdditive AT1G09690 3136222..3136368 score=-0.0479256907490577
GeneExpressionAdditive AT1G09700 3137816..3140261 score=-0.848914159306033
GeneExpressionAdditive AT1G09710 3140912..3144334 score=-1.85608841665841
GeneExpressionAdditive AT1G09720 3144480..3147256 score=-0.260752285856101
GeneExpressionAdditive AT1G09730 3147677..3154211 score=0.540212650719919
GeneExpressionAdditive AT1G09740 3154620..3156231 score=-0.155387259618142
GeneExpressionAdditive AT1G09750 3157493..3159058 score=-4.90059467628197
GeneExpressionAdditive AT1G09760 3159172..3161642 score=3.27444707463800
GeneExpressionAdditive AT1G09770 3161842..3165318 score=6.68043204875439
GeneExpressionAdditive AT1G09780 3165462..3167775 score=1.41048215800358
GeneExpressionAdditive AT1G09790 3168492..3170637 score=-0.788616649669228
GeneExpressionAdditive AT1G09795 3173524..3176844 score=3.43766706471396
GeneExpressionAdditive AT1G09800 3176970..3180383 score=-0.27562259262678
GeneExpressionAdditive AT1G09810 3180942..3184207 score=-1.82748995988380
GeneExpressionAdditive AT1G09812 3187830..3188513 score=-1.65592514379552
GeneExpressionAdditive AT1G09815 3189403..3190186 score=-0.442859714945415
GeneExpressionAdditive AT1G09820 3190291..3192296 score=-1.78161036093373
GeneExpressionAdditive AT1G09830 3193055..3194958 score=1.06483567926529
GeneExpressionAdditive AT1G09840 3195869..3199907 score=2.28910166490321
GeneExpressionAdditive AT1G09850 3201798..3203959 score=1.2594344365628
GeneExpressionAdditive AT1G09860 3204142..3205269 score=-0.0413009914778692
GeneExpressionAdditive AT1G09870 3205801..3208479 score=-1.08557693026249
GeneExpressionAdditive AT1G09880 3208920..3211612 score=-0.711270046231403
GeneExpressionAdditive AT1G09890 3215338..3217516 score=-3.56118469941908
GeneExpressionAdditive AT1G09900 3218155..3219819 score=-1.08591881013888
GeneExpressionAdditive AT1G09910 3220069..3224450 score=5.14793415421005
GeneExpressionAdditive AT1G09920 3224723..3226976 score=2.10477762678555
GeneExpressionAdditive AT1G09930 3227505..3229967 score=-0.906839603003266
GeneExpressionAdditive AT1G09932 3230491..3233006 score=-0.232901410617821
GeneExpressionAdditive AT1G09935 3234074..3235491 score=0.386326195905525
GeneExpressionAdditive AT1G09940 3237066..3239474 score=-1.39951917028016
GeneExpressionAdditive AT1G09950 3240639..3241605 score=-2.1799633564188
GeneExpressionAdditive AT1G09960 3244267..3247153 score=-0.0585584388795318
GeneExpressionAdditive AT1G09970 3252231..3255648 score=-0.462711312954753
GeneExpressionAdditive AT1G09980 3256328..3261550 score=1.07933308383298
GeneExpressionAdditive AT1G10010 3265970..3268647 score=-0.83711020366976
GeneExpressionAdditive AT1G10020 3269622..3271963 score=5.40459338072703
GeneExpressionAdditive AT1G10030 3273825..3275692 score=-0.00763500868582751
GeneExpressionAdditive AT1G10040 3275992..3278656 score=-0.0664017122392624
GeneExpressionAdditive AT1G10050 3279270..3283455 score=-1.85066331728341
GeneExpressionAdditive AT1G10060 3284338..3287054 score=-0.711391942775337
GeneExpressionAdditive AT1G10070 3288079..3290235 score=4.22961660377454
GeneExpressionAdditive AT1G10090 3290490..3296178 score=-0.0999630151583395
GeneExpressionAdditive AT1G10095 3297347..3300383 score=-0.692041571817058
GeneExpressionAdditive AT1G10100 3300765..3301465 score=-0.0323151373347408
GeneExpressionAdditive AT1G10110 3302757..3303971 score=-0.567851217074832
GeneExpressionAdditive AT1G10120 3304119..3306700 score=-0.835594467029796
GeneExpressionAdditive AT1G10130 3310948..3322164 score=-0.114801819612535
GeneExpressionAdditive AT1G10140 3322816..3323420 score=5.82214705221692
GeneExpressionAdditive AT1G10150 3325873..3327537 score=5.67195559676853
GeneExpressionAdditive AT1G10155 3327681..3328419 score=-0.906073472844152
GeneExpressionAdditive AT1G10170 3333609..3337481 score=-4.86606468753177
GeneExpressionAdditive AT1G10180 3338363..3341572 score=0.531820166600982
GeneExpressionAdditive AT1G10190 3343809..3344811 score=-0.670689329505007
GeneExpressionAdditive AT1G10200 3346467..3347766 score=-5.32284706741748
GeneExpressionAdditive AT1G10210 3349227..3350925 score=-0.62077124937814
GeneExpressionAdditive AT1G10220 3352177..3354645 score=0.0112274148055661
GeneExpressionAdditive AT1G10230 3355621..3356336 score=0.578356228014267
GeneExpressionAdditive AT1G10240 3356752..3359827 score=1.01887102775134
GeneExpressionAdditive AT1G10270 3363530..3366461 score=-2.16435504688707
GeneExpressionAdditive AT1G10280 3366570..3369034 score=0.0909615458334786
GeneExpressionAdditive AT1G10290 3370592..3377376 score=1.86204116073323
GeneExpressionAdditive AT1G10300 3378185..3380138 score=-0.380854105866255
GeneExpressionAdditive AT1G10310 3381683..3383868 score=1.23672109333567
GeneExpressionAdditive AT1G10320 3384785..3388362 score=1.61931992692827
GeneExpressionAdditive AT1G10330 3388780..3390065 score=-0.867948204479253
GeneExpressionAdditive AT1G10350 3394276..3394870 score=-0.436204265010256
GeneExpressionAdditive AT1G10360 3395615..3396810 score=2.00752345338070
GeneExpressionAdditive AT1G10370 3397175..3398320 score=2.05319773862193
GeneExpressionAdditive AT1G10380 3400681..3402290 score=-2.8003212871028
GeneExpressionAdditive AT1G10385 3403241..3405803 score=-0.238543073397533
GeneExpressionAdditive AT1G10390 3407039..3412782 score=0.848706472851405
GeneExpressionAdditive AT1G10400 3414921..3416248 score=-0.215351881285109
GeneExpressionAdditive AT1G10410 3416702..3419622 score=0.684953264067831
GeneExpressionAdditive AT1G10417 3424849..3426403 score=-1.01642895704069
GeneExpressionAdditive AT1G10420 3427059..3427416 score=-0.54255926954427
GeneExpressionAdditive AT1G10430 3428495..3430525 score=0.589613134301602
GeneExpressionAdditive AT1G10450 3432149..3438287 score=-0.635461369425562
GeneExpressionAdditive AT1G10455 3438598..3438961 score=-0.175538639927656
GeneExpressionAdditive AT1G10460 3439328..3440265 score=-1.19749851230828
GeneExpressionAdditive AT1G10470 3442343..3443860 score=0.648042826119375
GeneExpressionAdditive AT1G10480 3449768..3451140 score=-0.995762075138464
GeneExpressionAdditive AT1G10490 3453239..3459894 score=-0.229123426887441
GeneExpressionAdditive AT1G10500 3460715..3461356 score=1.68542775773779
GeneExpressionAdditive AT1G10510 3461722..3465672 score=1.16478336731990
GeneExpressionAdditive AT1G10520 3466018..3469221 score=0.414811292909040
GeneExpressionAdditive AT1G10522 3469978..3471386 score=-0.49935026340503
GeneExpressionAdditive AT1G10530 3471499..3472526 score=-1.72508726809071
GeneExpressionAdditive AT1G10540 3474956..3477883 score=-0.326705440843019
GeneExpressionAdditive AT1G10550 3479203..3480887 score=-3.35700753500510
GeneExpressionAdditive AT1G10560 3484569..3486905 score=-0.616572994101367
GeneExpressionAdditive AT1G10570 3487605..3491247 score=2.2101852173685
GeneExpressionAdditive AT1G10580 3491282..3493653 score=0.192386913546931
GeneExpressionAdditive AT1G10585 3493993..3495033 score=0.300576724566609
GeneExpressionAdditive AT1G10590 3502080..3503416 score=0.518784990772543
GeneExpressionAdditive AT1G10600 3503720..3505343 score=2.00595047121858
GeneExpressionAdditive AT1G10610 3506214..3508913 score=0.234757779924651
GeneExpressionAdditive AT1G10620 3509015..3511959 score=-1.14257314868910
GeneExpressionAdditive AT1G10630 3512838..3514707 score=-0.7000805555069
GeneExpressionAdditive AT1G10640 3515505..3516955 score=-2.381860613921
GeneExpressionAdditive AT1G10650 3524070..3526310 score=1.37769670340172
GeneExpressionAdditive AT1G10657 3530545..3531766 score=-0.390198914676252
GeneExpressionAdditive AT1G10660 3532489..3535079 score=1.94796872221278
GeneExpressionAdditive AT1G10670 3535503..3538190 score=0.189595402017977
GeneExpressionAdditive AT1G10680 3538516..3543755 score=0.00556724035724642
GeneExpressionAdditive AT1G10690 3549999..3550559 score=-0.661359106596264
GeneExpressionAdditive AT1G10700 3554148..3556391 score=2.48433873018939
GeneExpressionAdditive AT1G10710 3558351..3561468 score=-0.0191018750496915
GeneExpressionAdditive AT1G10717 3562417..3562525 score=0.192970324871716
GeneExpressionAdditive AT1G10720 3562992..3564713 score=0.355055417937966
GeneExpressionAdditive AT1G10730 3565534..3567723 score=0.863017563484237
GeneExpressionAdditive AT1G10740 3568265..3570735 score=3.82381902139342
GeneExpressionAdditive AT1G10745 3572732..3573028 score=0.63449256245164
GeneExpressionAdditive AT1G10747 3574339..3574590 score=-0.861331743234167
GeneExpressionAdditive AT1G10750 3575089..3578394 score=-0.351172570464172
GeneExpressionAdditive AT1G10760 3581070..3590024 score=-6.55570325287615
GeneExpressionAdditive AT1G10770 3591634..3592340 score=0.549206433075716
GeneExpressionAdditive AT1G10780 3592816..3595005 score=-0.0790781779571952
GeneExpressionAdditive AT1G10790 3596367..3597756 score=-0.84474389917751
GeneExpressionAdditive AT1G10800 3598163..3598498 score=0.550564852761267
GeneExpressionAdditive AT1G10810 3599276..3600817 score=-1.50283320727476
GeneExpressionAdditive AT1G10820 3600970..3605040 score=-0.0315383830572474
GeneExpressionAdditive AT1G10830 3605588..3607450 score=-1.05185542101169
GeneExpressionAdditive AT1G10840 3607669..3610426 score=0.93748915577664
GeneExpressionAdditive AT1G10850 3611785..3614449 score=1.04359205980967
GeneExpressionAdditive AT1G10865 3614663..3616103 score=-0.250347729420848
GeneExpressionAdditive AT1G10870 3616660..3623744 score=0.133564392831979
GeneExpressionAdditive AT1G10880 3624073..3627005 score=-1.91878114287768
GeneExpressionAdditive AT1G10890 3627716..3632065 score=1.21944447438008
GeneExpressionAdditive AT1G10900 3632275..3637102 score=3.74602583028379
GeneExpressionAdditive AT1G10910 3639879..3644122 score=0.275112415280152
GeneExpressionAdditive AT1G10920 3644509..3647744 score=2.17732728644398
GeneExpressionAdditive AT1G10930 3647933..3655565 score=1.36110315979908
GeneExpressionAdditive AT1G10940 3656039..3658559 score=2.88456086815380
GeneExpressionAdditive AT1G10950 3659221..3663945 score=1.38822915284975
GeneExpressionAdditive AT1G10960 3664386..3664978 score=2.17760029839619
GeneExpressionAdditive AT1G10970 3665095..3667118 score=-0.00683160684972004
GeneExpressionAdditive AT1G10980 3667264..3669874 score=-0.231159651669763
GeneExpressionAdditive AT1G10990 3670279..3671115 score=0.04018180135299
GeneExpressionAdditive AT1G11000 3671819..3675944 score=-1.31342853334006
GeneExpressionAdditive AT1G11020 3676813..3678426 score=-0.31440455244824
GeneExpressionAdditive AT1G11040 3679228..3680900 score=-0.911375223530129
GeneExpressionAdditive AT1G11050 3681905..3683812 score=-2.37669993282844
GeneExpressionAdditive AT1G11060 3684587..3689763 score=0.255141063076582
GeneExpressionAdditive AT1G11070 3690259..3692801 score=-1.3707035809607
GeneExpressionAdditive AT1G11080 3694817..3697973 score=2.82622295056253
GeneExpressionAdditive AT1G11090 3702622..3703625 score=2.48921981145393
GeneExpressionAdditive AT1G11100 3703777..3709036 score=-0.510584994441722
GeneExpressionAdditive AT1G11110 3710214..3712377 score=-0.316229801889223
GeneExpressionAdditive AT1G11120 3715232..3719613 score=0.0451003027771385
GeneExpressionAdditive AT1G11130 3722876..3727364 score=-1.6898647103687
GeneExpressionAdditive AT1G11145 3727546..3728133 score=0.621657953301018
GeneExpressionAdditive AT1G11160 3734180..3739517 score=-0.0498165088068705
GeneExpressionAdditive AT1G11170 3741551..3744603 score=0.238841298062752
GeneExpressionAdditive AT1G11180 3745770..3748470 score=5.34223456853777
GeneExpressionAdditive AT1G11190 3750201..3752675 score=0.361646448444247
GeneExpressionAdditive AT1G11200 3753380..3755581 score=-1.75811766599405
GeneExpressionAdditive AT1G11210 3755831..3756976 score=-2.75297208397633
GeneExpressionAdditive AT1G11220 3759915..3761142 score=-0.511888949050768
GeneExpressionAdditive AT1G11230 3763354..3764464 score=-0.246632266846042
GeneExpressionAdditive AT1G11240 3766769..3768251 score=1.55635842593899
GeneExpressionAdditive AT1G11250 3768720..3769651 score=-0.670684816145119
GeneExpressionAdditive AT1G11260 3777380..3780265 score=2.14917526361107
GeneExpressionAdditive AT1G11270 3780453..3786976 score=-1.65374022558437
GeneExpressionAdditive AT1G11280 3787371..3790854 score=2.01311373312961
GeneExpressionAdditive AT1G11290 3791476..3793865 score=-3.60651526021089
GeneExpressionAdditive AT1G11300 3794232..3800657 score=-1.02139066568414
GeneExpressionAdditive AT1G11310 3800762..3804111 score=-4.56752533092969
GeneExpressionAdditive AT1G11320 3807162..3808847 score=-0.330719523516478
GeneExpressionAdditive AT1G11330 3810271..3813542 score=-1.10601589281512
GeneExpressionAdditive AT1G11340 3814123..3817381 score=-2.52055360278083
GeneExpressionAdditive AT1G11350 3817605..3820790 score=-1.36925249012823
GeneExpressionAdditive AT1G11360 3821475..3822970 score=-0.772975003020536
GeneExpressionAdditive AT1G11370 3828106..3830932 score=0.561677102967267
GeneExpressionAdditive AT1G11380 3832715..3834160 score=3.38706655950956
GeneExpressionAdditive AT1G11390 3834488..3837589 score=1.06868560556048
GeneExpressionAdditive AT1G11400 3837857..3840136 score=2.86565247425884
GeneExpressionAdditive AT1G11410 3841345..3844354 score=-0.707818860278257
GeneExpressionAdditive AT1G11420 3844655..3846858 score=-0.52231873734281
GeneExpressionAdditive AT1G11430 3847255..3849092 score=0.496916555204871
GeneExpressionAdditive AT1G11440 3849367..3850525 score=0.330851342553261
GeneExpressionAdditive AT1G11450 3854034..3855340 score=-3.0496566331824
GeneExpressionAdditive AT1G11460 3857024..3859013 score=-0.724603640266304
GeneExpressionAdditive AT1G11470 3859895..3860473 score=-0.381060365658164
GeneExpressionAdditive AT1G11475 3862405..3863992 score=-1.82387347608603
GeneExpressionAdditive AT1G11480 3864229..3866947 score=2.74905098249083
GeneExpressionAdditive AT1G11490 3868911..3870019 score=-0.272891353078832
GeneExpressionAdditive AT1G11500 3870857..3871529 score=-0.377603259300159
GeneExpressionAdditive AT1G11510 3871845..3872823 score=0.0468312945842790
GeneExpressionAdditive AT1G11520 3873071..3873577 score=-0.449061189381489
GeneExpressionAdditive AT1G11530 3874448..3875392 score=-2.33600842671755
GeneExpressionAdditive AT1G11540 3875491..3877123 score=-0.775501952985117
GeneExpressionAdditive AT1G11545 3878733..3880252 score=-2.89195583679147
GeneExpressionAdditive AT1G11560 3881893..3882780 score=0.689952505153585
GeneExpressionAdditive AT1G11570 3883278..3883626 score=0.316739443668191
GeneExpressionAdditive AT1G11572 3884439..3884844 score=-0.727567871773835
GeneExpressionAdditive AT1G11580 3888761..3890494 score=-4.40047647074134
GeneExpressionAdditive AT1G11590 3894151..3894473 score=-0.533184774382821
GeneExpressionAdditive AT1G11600 3902056..3903741 score=0.139090176665633
GeneExpressionAdditive AT1G11610 3907768..3909087 score=-1.30557092695363
GeneExpressionAdditive AT1G11620 3910857..3911900 score=-1.05242288477401
GeneExpressionAdditive AT1G11630 3912908..3914388 score=-0.0458967003061414
GeneExpressionAdditive AT1G11650 3914775..3918143 score=-1.92632691756164
GeneExpressionAdditive AT1G11655 3919261..3919660 score=1.08922889895807
GeneExpressionAdditive AT1G11660 3921059..3924468 score=0.386133243430510
GeneExpressionAdditive AT1G11670 3928165..3931422 score=1.83178333734094
GeneExpressionAdditive AT1G11680 3938525..3940687 score=1.03228997989165
GeneExpressionAdditive AT1G11690 3941466..3942139 score=0.150493606267780
GeneExpressionAdditive AT1G11700 3945739..3946568 score=-0.184072576338380
GeneExpressionAdditive AT1G11710 3948717..3951331 score=0.177377921012394
GeneExpressionAdditive AT1G11720 3952528..3956973 score=3.33906601638523
GeneExpressionAdditive AT1G11730 3957558..3960075 score=-1.64104578853838
GeneExpressionAdditive AT1G11740 3963415..3966811 score=0.253926561601303
GeneExpressionAdditive AT1G11750 3967468..3969632 score=0.456361878732601
GeneExpressionAdditive AT1G11755 3969855..3971799 score=-0.730088080175533
GeneExpressionAdditive AT1G11760 3972047..3973257 score=1.18188435457313
GeneExpressionAdditive AT1G11765 3973876..3974334 score=0.237964318151879
GeneExpressionAdditive AT1G11770 3975731..3976776 score=0.540004926172625
GeneExpressionAdditive AT1G11780 3977451..3979168 score=0.155243948605014
GeneExpressionAdditive AT1G11790 3981245..3985114 score=0.906422995632634
GeneExpressionAdditive AT1G11800 3985250..3987237 score=-2.36813314250009
GeneExpressionAdditive AT1G11820 3991140..3993504 score=-0.731432903486112
GeneExpressionAdditive AT1G11840 3995265..3997828 score=3.41253695198077
GeneExpressionAdditive AT1G11850 3999200..3999782 score=-0.959088847938877
GeneExpressionAdditive AT1G11860 4001302..4003257 score=-0.262255249372890
GeneExpressionAdditive AT1G11870 4003894..4006703 score=-3.6681567426336
GeneExpressionAdditive AT1G11880 4007752..4010385 score=1.68574545270598
GeneExpressionAdditive AT1G11890 4010813..4013073 score=2.41602573595146
GeneExpressionAdditive AT1G11900 4013148..4014649 score=0.554828010874275
GeneExpressionAdditive AT1G11905 4014838..4016506 score=-4.50747846249236
GeneExpressionAdditive AT1G11910 4016851..4020932 score=-2.30395141757886
GeneExpressionAdditive AT1G11915 4021876..4023061 score=-0.0736342651224277
GeneExpressionAdditive AT1G11920 4023670..4025018 score=-1.49851553603976
GeneExpressionAdditive AT1G11925 4025969..4026681 score=-0.229064353618544
GeneExpressionAdditive AT1G11930 4028749..4030536 score=-0.0451126017055428
GeneExpressionAdditive AT1G11940 4031746..4034064 score=0.157322553099442
GeneExpressionAdditive AT1G11950 4034693..4038259 score=-2.39885330249638
GeneExpressionAdditive AT1G11960 4039814..4043811 score=-4.97093228706515
GeneExpressionAdditive AT1G11970 4044377..4044479 score=-0.0111844369816411
GeneExpressionAdditive AT1G11980 4045660..4045763 score=-1.9948696941395
GeneExpressionAdditive AT1G11990 4046333..4049026 score=0.0134867885284853
GeneExpressionAdditive AT1G12000 4050066..4053803 score=-0.471594808975184
GeneExpressionAdditive AT1G12010 4056292..4057833 score=-3.95336509117061
GeneExpressionAdditive AT1G12020 4062537..4063284 score=-1.71639754930274
GeneExpressionAdditive AT1G12030 4064738..4066192 score=-0.250507660367607
GeneExpressionAdditive AT1G12040 4070145..4072518 score=-1.79487445294910
GeneExpressionAdditive AT1G12050 4072757..4076173 score=-1.56765804627807
GeneExpressionAdditive AT1G12060 4076381..4076980 score=-0.120933584132169
GeneExpressionAdditive AT1G12064 4077566..4078015 score=0.432751677365717
GeneExpressionAdditive AT1G12070 4078926..4080038 score=2.56696149089076
GeneExpressionAdditive AT1G12080 4084158..4084870 score=-0.365973724307409
GeneExpressionAdditive AT1G12090 4089889..4090692 score=-1.20095145597865
GeneExpressionAdditive AT1G12100 4095496..4095817 score=-0.0625173309002425
GeneExpressionAdditive AT1G12110 4105227..4109505 score=5.11146022560759
GeneExpressionAdditive AT1G12120 4114771..4117513 score=2.10896159033484
GeneExpressionAdditive AT1G12130 4118591..4120821 score=-0.124562145245999
GeneExpressionAdditive AT1G12140 4121396..4123451 score=-0.863064105546534
GeneExpressionAdditive AT1G12150 4123548..4125291 score=-0.0504381457233705
GeneExpressionAdditive AT1G12160 4126061..4128273 score=1.81520461029643
GeneExpressionAdditive AT1G12170 4128658..4129677 score=-0.654669390319858
GeneExpressionAdditive AT1G12180 4130438..4130945 score=-0.695349327050255
GeneExpressionAdditive AT1G12190 4133051..4134062 score=-0.0223994390908266
GeneExpressionAdditive AT1G12200 4137519..4139976 score=-3.42516450224457
GeneExpressionAdditive AT1G12210 4140956..4143482 score=-0.433081292367444
GeneExpressionAdditive AT1G12230 4148067..4150960 score=1.32917110548830
GeneExpressionAdditive AT1G12240 4153642..4157562 score=10.6413121849541
GeneExpressionAdditive AT1G12244 4157659..4159017 score=-0.335191995027776
GeneExpressionAdditive AT1G12250 4159283..4161357 score=-3.50552887810342
GeneExpressionAdditive AT1G12260 4162991..4164471 score=-1.12129113591985
GeneExpressionAdditive AT1G12270 4172073..4174690 score=2.67104994433147
GeneExpressionAdditive AT1G12280 4174903..4177543 score=-0.151715106540181
GeneExpressionAdditive AT1G12290 4178611..4181206 score=-0.776252247801111
GeneExpressionAdditive AT1G12300 4183138..4186095 score=-1.45594756587978
GeneExpressionAdditive AT1G12310 4187190..4187991 score=-0.409594393296614
GeneExpressionAdditive AT1G12320 4189439..4190290 score=0.7879009574032
GeneExpressionAdditive AT1G12330 4194678..4196536 score=-1.87165953274651
GeneExpressionAdditive AT1G12350 4198891..4200755 score=0.553981920030814
GeneExpressionAdditive AT1G12360 4200866..4206320 score=0.221901369834037
GeneExpressionAdditive AT1G12370 4206440..4208920 score=0.4520679975016
GeneExpressionAdditive AT1G12380 4214298..4217086 score=-0.244567442567642
GeneExpressionAdditive AT1G12390 4220130..4220358 score=0.384343307176496
GeneExpressionAdditive AT1G12400 4222301..4222767 score=-1.42901913974313
GeneExpressionAdditive AT1G12410 4223018..4225092 score=-0.299750568787844
GeneExpressionAdditive AT1G12420 4226517..4229050 score=-1.29946045213587
GeneExpressionAdditive AT1G12430 4233907..4238704 score=-0.416080107436397
GeneExpressionAdditive AT1G12440 4241625..4242965 score=0.382376531472121
GeneExpressionAdditive AT1G12450 4244344..4245842 score=1.13726738987213
GeneExpressionAdditive AT1G12460 4247339..4250603 score=1.02714893062687
GeneExpressionAdditive AT1G12470 4251362..4257196 score=0.136043267193241
GeneExpressionAdditive AT1G12480 4257386..4259237 score=-1.49226257195704
GeneExpressionAdditive AT1G12490 4260973..4261822 score=0.0238437812652595
GeneExpressionAdditive AT1G12500 4263373..4264976 score=0.353378265217589
GeneExpressionAdditive AT1G12520 4267157..4268873 score=0.201011956158384
GeneExpressionAdditive AT1G12530 4268990..4270708 score=2.84236678525828
GeneExpressionAdditive AT1G12540 4273127..4274165 score=0.577905696674035
GeneExpressionAdditive AT1G12550 4274658..4275877 score=-0.738191580859177
GeneExpressionAdditive AT1G12560 4276577..4277836 score=1.97655441720065
GeneExpressionAdditive AT1G12570 4278079..4280797 score=0.438755913532726
GeneExpressionAdditive AT1G12580 4282917..4285777 score=2.73775242685057
GeneExpressionAdditive AT1G12600 4286294..4288799 score=-0.445002930911389
GeneExpressionAdditive AT1G12610 4289993..4290987 score=0.223946072408755
GeneExpressionAdditive AT1G12620 4294674..4297017 score=-0.479865734958841
GeneExpressionAdditive AT1G12630 4298959..4299149 score=2.47996366382279
GeneExpressionAdditive AT1G12640 4304408..4305726 score=4.2443577321124
GeneExpressionAdditive AT1G12650 4305925..4307917 score=1.40030055087537
GeneExpressionAdditive AT1G12660 4308991..4309491 score=-0.0102463986656913
GeneExpressionAdditive AT1G12663 4311027..4311209 score=-0.347275692831201
GeneExpressionAdditive AT1G12665 4312349..4312883 score=-0.193613282947175
GeneExpressionAdditive AT1G12680 4319899..4322843 score=-1.23909683449898
GeneExpressionAdditive AT1G12700 4322989..4326142 score=1.62172530558869
GeneExpressionAdditive AT1G12710 4326751..4328460 score=0.388931175708158
GeneExpressionAdditive AT1G12725 4333410..4333997 score=-0.0323474394418006
GeneExpressionAdditive AT1G12730 4334646..4337723 score=-0.136881080620293
GeneExpressionAdditive AT1G12740 4342276..4344821 score=1.92738340015707
GeneExpressionAdditive AT1G12750 4345045..4348308 score=1.90036584280587
GeneExpressionAdditive AT1G12760 4348597..4350828 score=-3.48063296545954
GeneExpressionAdditive AT1G12770 4351070..4353517 score=-1.47750727606981
GeneExpressionAdditive AT1G12775 4354305..4355826 score=2.22644318173220
GeneExpressionAdditive AT1G12780 4356014..4358302 score=3.19485840951063
GeneExpressionAdditive AT1G12790 4359218..4361234 score=1.7257353454986
GeneExpressionAdditive AT1G12800 4361551..4365303 score=2.47834466576241
GeneExpressionAdditive AT1G12805 4366591..4367039 score=0.637403582557688
GeneExpressionAdditive AT1G12810 4367302..4368695 score=-2.19979185326088
GeneExpressionAdditive AT1G12820 4368924..4371136 score=1.14111489196601
GeneExpressionAdditive AT1G12830 4374256..4375151 score=2.17916550272015
GeneExpressionAdditive AT1G12840 4375505..4378409 score=0.976752054903153
GeneExpressionAdditive AT1G12845 4378977..4379326 score=-7.55962458632784
GeneExpressionAdditive AT1G12850 4379758..4381561 score=-0.566555536023298
GeneExpressionAdditive AT1G12860 4382340..4386312 score=1.81257397350065
GeneExpressionAdditive AT1G12870 4387136..4389091 score=-0.951308207848119
GeneExpressionAdditive AT1G12880 4389846..4391094 score=2.49866628171217
GeneExpressionAdditive AT1G12890 4391734..4392341 score=0.115023203587500
GeneExpressionAdditive AT1G12900 4392448..4394359 score=0.155684059192522
GeneExpressionAdditive AT1G12910 4394899..4396228 score=0.607828514483325
GeneExpressionAdditive AT1G12920 4396505..4398146 score=1.07714836775206
GeneExpressionAdditive AT1G12930 4398436..4405503 score=2.96282976515041
GeneExpressionAdditive AT1G12940 4416495..4418496 score=-1.90694140190996
GeneExpressionAdditive AT1G12950 4419776..4422612 score=-0.214677206762121
GeneExpressionAdditive AT1G12960 4422723..4423119 score=0.0499112651942325
GeneExpressionAdditive AT1G12970 4423746..4425741 score=0.769030272228504
GeneExpressionAdditive AT1G12980 4429742..4430886 score=-0.47313207738821
GeneExpressionAdditive AT1G12990 4433643..4436048 score=0.688998928128842
GeneExpressionAdditive AT1G13000 4436198..4439404 score=1.27433021241633
GeneExpressionAdditive AT1G13020 4440578..4443654 score=2.33816555632094
GeneExpressionAdditive AT1G13030 4444115..4447355 score=0.374823166612234
GeneExpressionAdditive AT1G13040 4447653..4449174 score=0.259273449334932
GeneExpressionAdditive AT1G13050 4450590..4451393 score=-0.386148486898276
GeneExpressionAdditive AT1G13060 4452258..4454770 score=0.183784037770259
GeneExpressionAdditive AT1G13080 4459248..4460836 score=2.42091694922601
GeneExpressionAdditive AT1G13090 4461909..4463494 score=-3.90654372163078
GeneExpressionAdditive AT1G13100 4463974..4465479 score=-0.381382725079058
GeneExpressionAdditive AT1G13110 4467212..4468895 score=-0.0993799674335973
GeneExpressionAdditive AT1G13120 4469182..4473092 score=0.0320465842052848
GeneExpressionAdditive AT1G13130 4474799..4477851 score=-0.458736566573926
GeneExpressionAdditive AT1G13140 4478507..4480194 score=0.554250715294098
GeneExpressionAdditive AT1G13150 4481872..4483664 score=-0.468527785730222
GeneExpressionAdditive AT1G13160 4484629..4488524 score=0.440359441125787
GeneExpressionAdditive AT1G13170 4488658..4492515 score=-0.151682610127188
GeneExpressionAdditive AT1G13180 4495038..4498425 score=0.562361489873181
GeneExpressionAdditive AT1G13190 4498918..4501477 score=1.61404290804665
GeneExpressionAdditive AT1G13195 4501693..4503572 score=-1.90845358614183
GeneExpressionAdditive AT1G13200 4507262..4508299 score=0.166925561233407
GeneExpressionAdditive AT1G13210 4509072..4513811 score=-2.32520981814086
GeneExpressionAdditive AT1G13220 4515651..4517474 score=1.92733945314949
GeneExpressionAdditive AT1G13230 4520634..4522510 score=-0.0325360898708616
GeneExpressionAdditive AT1G13245 4525519..4525878 score=3.06582559968688
GeneExpressionAdditive AT1G13250 4528648..4530021 score=-1.78899247377000
GeneExpressionAdditive AT1G13260 4542154..4543595 score=5.94818703652127
GeneExpressionAdditive AT1G13270 4544988..4547243 score=-7.6114842586017
GeneExpressionAdditive AT1G13280 4547507..4548818 score=-3.16263404035068
GeneExpressionAdditive AT1G13290 4550197..4551572 score=0.314495671538523
GeneExpressionAdditive AT1G13300 4556905..4558680 score=-1.62095193962816
GeneExpressionAdditive AT1G13310 4561120..4562280 score=0.567226879498014
GeneExpressionAdditive AT1G13320 4563533..4567720 score=-0.732536793176635
GeneExpressionAdditive AT1G13330 4567967..4569382 score=-0.274470802225164
GeneExpressionAdditive AT1G13340 4570608..4571072 score=-0.0306176307918461
GeneExpressionAdditive AT1G13350 4572474..4576472 score=0.216015656216282
GeneExpressionAdditive AT1G13360 4576998..4577861 score=2.428354990671
GeneExpressionAdditive AT1G13380 4589071..4590405 score=-1.22003253737708
GeneExpressionAdditive AT1G13390 4592524..4593536 score=0.121273973612769
GeneExpressionAdditive AT1G13400 4597932..4598872 score=0.313468250884026
GeneExpressionAdditive AT1G13410 4601268..4603260 score=-0.722115275018158
GeneExpressionAdditive AT1G13420 4605194..4605880 score=0.511780338605821
GeneExpressionAdditive AT1G13430 4606603..4607687 score=-1.83220322373250
GeneExpressionAdditive AT1G13440 4608233..4610554 score=-0.132922613032326
GeneExpressionAdditive AT1G13450 4612959..4615135 score=3.5979489660511
GeneExpressionAdditive AT1G13460 4616418..4618068 score=-0.240798255982305
GeneExpressionAdditive AT1G13470 4620231..4621559 score=-1.03121983436413
GeneExpressionAdditive AT1G13480 4622743..4624021 score=-1.05093534997945
GeneExpressionAdditive AT1G13490 4624969..4626006 score=-0.396116067029484
GeneExpressionAdditive AT1G13500 4628098..4629030 score=-0.629956324101635
GeneExpressionAdditive AT1G13510 4629238..4630748 score=0.0241474174374879
GeneExpressionAdditive AT1G13520 4632120..4633204 score=-0.886532921010704
GeneExpressionAdditive AT1G13530 4633922..4635073 score=0.131931301854046
GeneExpressionAdditive AT1G13540 4635583..4636759 score=-0.458873467787185
GeneExpressionAdditive AT1G13550 4637067..4638150 score=-1.63362583165777
GeneExpressionAdditive AT1G13560 4638535..4642069 score=1.76318826493079
GeneExpressionAdditive AT1G13570 4642597..4644329 score=0.766705455452429
GeneExpressionAdditive AT1G13580 4644902..4646807 score=-2.1649250546409
GeneExpressionAdditive AT1G13590 4648464..4648601 score=-0.355008479037573
GeneExpressionAdditive AT1G13600 4650796..4651440 score=0.306993670146443
GeneExpressionAdditive AT1G13605 4658573..4659002 score=-1.09056990572398
GeneExpressionAdditive AT1G13607 4660792..4661013 score=0.096950381014478
GeneExpressionAdditive AT1G13608 4661844..4661948 score=-1.31263182487612
GeneExpressionAdditive AT1G13609 4662845..4663062 score=-3.91042953864808
GeneExpressionAdditive AT1G13610 4663965..4665974 score=1.49127120482648
GeneExpressionAdditive AT1G13620 4669019..4669444 score=-0.31085726082321
GeneExpressionAdditive AT1G13630 4670329..4672786 score=0.518208851531853
GeneExpressionAdditive AT1G13635 4674256..4675746 score=0.0223859603149217
GeneExpressionAdditive AT1G13640 4677030..4679663 score=-4.33267753167803
GeneExpressionAdditive AT1G13650 4680505..4682070 score=0.204712181487998
GeneExpressionAdditive AT1G13670 4688151..4688936 score=-1.02036431143784
GeneExpressionAdditive AT1G13680 4690685..4692748 score=-1.21868782109470
GeneExpressionAdditive AT1G13690 4693327..4694250 score=0.370811505660738
GeneExpressionAdditive AT1G13700 4694426..4696006 score=3.03676802729546
GeneExpressionAdditive AT1G13710 4702768..4704640 score=-0.0388204483037764
GeneExpressionAdditive AT1G13730 4709843..4712492 score=0.0692609326772845
GeneExpressionAdditive AT1G13740 4713805..4715297 score=1.54616347539846
GeneExpressionAdditive AT1G13750 4715407..4718178 score=0.234948451257396
GeneExpressionAdditive AT1G13755 4718679..4719306 score=-0.836517898749759
GeneExpressionAdditive AT1G13760 4720182..4720370 score=-0.353908388633451
GeneExpressionAdditive AT1G13770 4721687..4724462 score=-0.294720352997907
GeneExpressionAdditive AT1G13780 4724763..4726437 score=-3.99661552183901
GeneExpressionAdditive AT1G13790 4727436..4730188 score=0.967604956267627
GeneExpressionAdditive AT1G13800 4731071..4733634 score=-0.90870622795607
GeneExpressionAdditive AT1G13810 4734297..4735338 score=-0.882878417473391
GeneExpressionAdditive AT1G13820 4735596..4737742 score=0.134512784099442
GeneExpressionAdditive AT1G13830 4739907..4740938 score=-1.33857235148609
GeneExpressionAdditive AT1G13860 4743335..4746891 score=-1.93309396272665
GeneExpressionAdditive AT1G13870 4747303..4748608 score=-0.384477924362214
GeneExpressionAdditive AT1G13880 4748913..4751114 score=2.40774560476689
GeneExpressionAdditive AT1G13890 4751587..4752794 score=-0.286098308950872
GeneExpressionAdditive AT1G13900 4753177..4755547 score=-0.266265937981823
GeneExpressionAdditive AT1G13910 4755777..4757813 score=-0.84506429307849
GeneExpressionAdditive AT1G13920 4758291..4759727 score=0.218840207102552
GeneExpressionAdditive AT1G13930 4761133..4761675 score=-1.28273813060816
GeneExpressionAdditive AT1G13940 4762726..4766573 score=2.64151638790849
GeneExpressionAdditive AT1G13950 4773586..4774822 score=-0.17688755066752
GeneExpressionAdditive AT1G13960 4776642..4779303 score=0.869254805130414
GeneExpressionAdditive AT1G13970 4779576..4782505 score=1.37686655831325
GeneExpressionAdditive AT1G13980 4788545..4794548 score=0.248343425598545
GeneExpressionAdditive AT1G13990 4794749..4796462 score=-1.15563607210073
GeneExpressionAdditive AT1G14000 4797371..4800074 score=1.17942719864812
GeneExpressionAdditive AT1G14010 4800281..4801828 score=1.00575424276211
GeneExpressionAdditive AT1G14020 4802773..4805183 score=0.436442729953259
GeneExpressionAdditive AT1G14030 4805373..4807495 score=-0.799169793202482
GeneExpressionAdditive AT1G14040 4810496..4814441 score=0.710269703504566
GeneExpressionAdditive AT1G14060 4817232..4817984 score=-0.0823879977199985
GeneExpressionAdditive AT1G14070 4818545..4820120 score=-4.23049385902923
GeneExpressionAdditive AT1G14080 4822597..4824333 score=-1.4819730568981
GeneExpressionAdditive AT1G14100 4828334..4829545 score=-1.67694614027906
GeneExpressionAdditive AT1G14120 4833534..4835072 score=7.88822427380988
GeneExpressionAdditive AT1G14130 4836437..4837554 score=0.340115361230855
GeneExpressionAdditive AT1G14140 4838036..4839609 score=0.534695714657898
GeneExpressionAdditive AT1G14150 4839888..4840627 score=-0.477266405231187
GeneExpressionAdditive AT1G14160 4840797..4841820 score=0.0780625707706847
GeneExpressionAdditive AT1G14170 4843264..4845755 score=1.71648589244843
GeneExpressionAdditive AT1G14180 4847202..4849173 score=-0.700200394230483
GeneExpressionAdditive AT1G14185 4850458..4852040 score=3.84334403165328
GeneExpressionAdditive AT1G14190 4852893..4854106 score=2.48126022173150
GeneExpressionAdditive AT1G14200 4854475..4855111 score=-1.08601726277266
GeneExpressionAdditive AT1G14205 4855572..4856716 score=1.31893667616329
GeneExpressionAdditive AT1G14210 4856867..4857919 score=3.11198830803155
GeneExpressionAdditive AT1G14220 4858670..4859569 score=-0.207106943189633
GeneExpressionAdditive AT1G14230 4861254..4863962 score=0.489624062683329
GeneExpressionAdditive AT1G14240 4865158..4867938 score=2.80707811964390
GeneExpressionAdditive AT1G14250 4868638..4871435 score=1.71711298724898
GeneExpressionAdditive AT1G14260 4872902..4874779 score=-0.929097228918114
GeneExpressionAdditive AT1G14270 4874943..4877210 score=-0.297992365127168
GeneExpressionAdditive AT1G14280 4877626..4879114 score=8.74410223149134
GeneExpressionAdditive AT1G14290 4880084..4881914 score=6.3668739655987
GeneExpressionAdditive AT1G14300 4882519..4884741 score=0.115598811018885
GeneExpressionAdditive AT1G14310 4885059..4886727 score=3.15014706803441
GeneExpressionAdditive AT1G14320 4888212..4889589 score=0.461592283900473
GeneExpressionAdditive AT1G14330 4890134..4892223 score=2.11675693121421
GeneExpressionAdditive AT1G14340 4897722..4898907 score=-2.02869522232253
GeneExpressionAdditive AT1G14345 4899189..4899916 score=-4.9227993353049
GeneExpressionAdditive AT1G14350 4908293..4910939 score=0.909292506145554
GeneExpressionAdditive AT1G14360 4911425..4913122 score=-0.402372637323036
GeneExpressionAdditive AT1G14370 4915567..4917925 score=-0.449135405018301
GeneExpressionAdditive AT1G14380 4918149..4921561 score=0.180362120892344
GeneExpressionAdditive AT1G14390 4924271..4926757 score=-2.03392720920217
GeneExpressionAdditive AT1G14400 4927129..4928591 score=-0.0348977620625794
GeneExpressionAdditive AT1G14410 4929167..4930853 score=-1.26100448036922
GeneExpressionAdditive AT1G14420 4931573..4933473 score=-0.549826212018891
GeneExpressionAdditive AT1G14430 4934145..4936918 score=-0.615122569391807
GeneExpressionAdditive AT1G14440 4938843..4939983 score=-1.42263587613244
GeneExpressionAdditive AT1G14450 4946240..4947552 score=-0.465137919593507
GeneExpressionAdditive AT1G14460 4948884..4952827 score=-1.54910490452976
GeneExpressionAdditive AT1G14470 4954088..4955653 score=-0.0446987919681232
GeneExpressionAdditive AT1G14480 4956250..4957926 score=0.0160629833322716
GeneExpressionAdditive AT1G14490 4958608..4959186 score=-1.03964588030463
GeneExpressionAdditive AT1G14500 4960783..4961730 score=-2.42759435927664
GeneExpressionAdditive AT1G14510 4961912..4964366 score=1.67325590655712
GeneExpressionAdditive AT1G14520 4968178..4970227 score=7.62498472173933
GeneExpressionAdditive AT1G14530 4970884..4973665 score=-0.780167336635845
GeneExpressionAdditive AT1G14540 4974151..4975506 score=2.3745036191474
GeneExpressionAdditive AT1G14550 4979038..4980268 score=-0.0172475275782745
GeneExpressionAdditive AT1G14560 4980658..4983090 score=1.75322538732682
GeneExpressionAdditive AT1G14570 4984426..4987170 score=-0.116206277083249
GeneExpressionAdditive AT1G14580 4989555..4992640 score=0.0779055405953585
GeneExpressionAdditive AT1G14590 4998934..5000589 score=-0.35299941698945
GeneExpressionAdditive AT1G14600 5001014..5003316 score=-0.0479398387139337
GeneExpressionAdditive AT1G14610 5008247..5014491 score=0.546910724769281
GeneExpressionAdditive AT1G14620 5014809..5016557 score=-1.40627597326185
GeneExpressionAdditive AT1G14630 5020412..5021385 score=0.0726237329371563
GeneExpressionAdditive AT1G14640 5023764..5025617 score=0.932245109584493
GeneExpressionAdditive AT1G14650 5027715..5030728 score=0.136166209028908
GeneExpressionAdditive AT1G14660 5032019..5036421 score=-0.241034318810862
GeneExpressionAdditive AT1G14670 5037677..5040482 score=0.718949075436594
GeneExpressionAdditive AT1G14680 5040865..5041620 score=0.503597883483617
GeneExpressionAdditive AT1G14685 5042582..5044079 score=-1.12848581418891
GeneExpressionAdditive AT1G14686 5045840..5046759 score=-0.770869649986276
GeneExpressionAdditive AT1G14687 5047818..5048477 score=-0.63993439568746
GeneExpressionAdditive AT1G14690 5051806..5055175 score=1.15548407282249
GeneExpressionAdditive AT1G14700 5058683..5061008 score=-4.05131191194141
GeneExpressionAdditive AT1G14710 5061918..5065155 score=0.483605299637584
GeneExpressionAdditive AT1G14720 5066736..5068612 score=-1.43936579003731
GeneExpressionAdditive AT1G14730 5073096..5074591 score=1.02600891943641
GeneExpressionAdditive AT1G14740 5075364..5077772 score=0.664914845118859
GeneExpressionAdditive AT1G14750 5079535..5082383 score=0.0270267547420407
GeneExpressionAdditive AT1G14755 5083760..5084190 score=-0.38964738206277
GeneExpressionAdditive AT1G14770 5086681..5088402 score=-1.79632729108321
GeneExpressionAdditive AT1G14780 5090998..5093837 score=0.838875042455439
GeneExpressionAdditive AT1G14790 5094220..5097989 score=-1.58640077751671
GeneExpressionAdditive AT1G14810 5102628..5104622 score=-0.91115769180722
GeneExpressionAdditive AT1G14820 5105126..5106910 score=-0.862848618437119
GeneExpressionAdditive AT1G14830 5107451..5111590 score=1.0427282800546
GeneExpressionAdditive AT1G14840 5112111..5115409 score=1.07399775587322
GeneExpressionAdditive AT1G14850 5116717..5123239 score=-0.689604778102147
GeneExpressionAdditive AT1G14860 5124781..5125920 score=-1.00658593190480
GeneExpressionAdditive AT1G14870 5128619..5129375 score=-5.30822016478765
GeneExpressionAdditive AT1G14880 5132541..5133627 score=-1.76858860803981
GeneExpressionAdditive AT1G14890 5137093..5137808 score=1.39646274961966
GeneExpressionAdditive AT1G14900 5138338..5139348 score=-1.33422476701739
GeneExpressionAdditive AT1G14910 5139718..5143527 score=0.449612566805953
GeneExpressionAdditive AT1G14920 5149268..5151313 score=3.72775565014641
GeneExpressionAdditive AT1G14930 5152313..5153009 score=-0.785892471475937
GeneExpressionAdditive AT1G14940 5154570..5155381 score=-0.196678720021965
GeneExpressionAdditive AT1G14950 5157359..5158214 score=0.26403864155668
GeneExpressionAdditive AT1G14960 5159263..5160055 score=3.40587111665636
GeneExpressionAdditive AT1G14970 5161967..5164891 score=1.49523356222684
GeneExpressionAdditive AT1G14980 5165625..5166715 score=-0.80036283471524
GeneExpressionAdditive AT1G14990 5167173..5168221 score=-0.109959504255132
GeneExpressionAdditive AT1G15000 5168599..5170033 score=0.679201178611178
GeneExpressionAdditive AT1G15010 5171236..5171628 score=3.69561839952673
GeneExpressionAdditive AT1G15020 5173215..5176178 score=0.157221184796154
GeneExpressionAdditive AT1G15030 5177602..5179801 score=-0.117502732393568
GeneExpressionAdditive AT1G15040 5180083..5181302 score=5.07496340754899
GeneExpressionAdditive AT1G15050 5182290..5182957 score=1.00601394409662
GeneExpressionAdditive AT1G15060 5183624..5186931 score=2.05809738554208
GeneExpressionAdditive AT1G15080 5187662..5189616 score=3.56899851346754
GeneExpressionAdditive AT1G15100 5193432..5194152 score=-1.13715303763164
GeneExpressionAdditive AT1G15110 5199001..5202109 score=0.489027322498481
GeneExpressionAdditive AT1G15120 5202840..5204156 score=-2.00786326585415
GeneExpressionAdditive AT1G15125 5204620..5205872 score=-0.269688037951274
GeneExpressionAdditive AT1G15130 5206004..5209813 score=-0.570561966024863
GeneExpressionAdditive AT1G15140 5210288..5212318 score=-1.50276180646550
GeneExpressionAdditive AT1G15150 5212638..5214792 score=0.213441772362405
GeneExpressionAdditive AT1G15160 5215622..5217473 score=-0.304324044730167
GeneExpressionAdditive AT1G15165 5217776..5219879 score=-0.730759069577257
GeneExpressionAdditive AT1G15170 5220714..5222838 score=-1.69756598961063
GeneExpressionAdditive AT1G15180 5224435..5226641 score=1.52965929878121
GeneExpressionAdditive AT1G15190 5227067..5228000 score=-0.600553878225908
GeneExpressionAdditive AT1G15200 5228369..5231022 score=2.1041255141739
GeneExpressionAdditive AT1G15210 5231424..5236504 score=-0.337072483119092
GeneExpressionAdditive AT1G15215 5238048..5239966 score=-1.14443088365921
GeneExpressionAdditive AT1G15220 5240041..5241471 score=-0.372524814942683
GeneExpressionAdditive AT1G15230 5242290..5243192 score=0.0562989031038733
GeneExpressionAdditive AT1G15240 5243466..5246519 score=0.922903375988419
GeneExpressionAdditive AT1G15250 5248676..5249423 score=-2.32954066456079
GeneExpressionAdditive AT1G15260 5249773..5250527 score=-2.46599814472384
GeneExpressionAdditive AT1G15270 5250711..5252080 score=-1.47166104519853
GeneExpressionAdditive AT1G15280 5252313..5256697 score=-0.277348751273262
GeneExpressionAdditive AT1G15290 5257062..5264790 score=-3.53147238885913
GeneExpressionAdditive AT1G15310 5269082..5272016 score=-0.817923572485798
GeneExpressionAdditive AT1G15320 5272301..5273579 score=-0.76949302394986
GeneExpressionAdditive AT1G15330 5274347..5275529 score=3.76399565152733
GeneExpressionAdditive AT1G15340 5275681..5277600 score=4.04940414504879
GeneExpressionAdditive AT1G15350 5278322..5279785 score=-0.937539028770724
GeneExpressionAdditive AT1G15360 5283591..5284572 score=-1.23877983095304
GeneExpressionAdditive AT1G15370 5287082..5288491 score=-3.19537579795294
GeneExpressionAdditive AT1G15380 5290755..5292402 score=0.868812826593211
GeneExpressionAdditive AT1G15385 5292781..5293188 score=0.518957872421156
GeneExpressionAdditive AT1G15390 5294626..5295718 score=-0.584857102250726
GeneExpressionAdditive AT1G15400 5295827..5296764 score=2.52545123868539
GeneExpressionAdditive AT1G15410 5298350..5300676 score=2.83062444884727
GeneExpressionAdditive AT1G15415 5300941..5301373 score=0.568311612367989
GeneExpressionAdditive AT1G15420 5301642..5303297 score=-0.58052384006066
GeneExpressionAdditive AT1G15430 5304319..5305868 score=0.815463659094919
GeneExpressionAdditive AT1G15440 5306164..5309459 score=-0.238296150388158
GeneExpressionAdditive AT1G15460 5310089..5313408 score=0.578072335030993
GeneExpressionAdditive AT1G15470 5315516..5317818 score=-0.158806698591009
GeneExpressionAdditive AT1G15480 5318064..5320564 score=-0.902787479671951
GeneExpressionAdditive AT1G15490 5320685..5323785 score=-0.880181516701618
GeneExpressionAdditive AT1G15500 5326322..5328769 score=-3.06334848935784
GeneExpressionAdditive AT1G15510 5329100..5331645 score=-3.23750126462424
GeneExpressionAdditive AT1G15520 5331858..5338152 score=-0.424303319567007
GeneExpressionAdditive AT1G15530 5339981..5341905 score=-0.316748271384116
GeneExpressionAdditive AT1G15540 5342590..5343651 score=-1.40342150458471
GeneExpressionAdditive AT1G15550 5344605..5346146 score=3.04773751927055
GeneExpressionAdditive AT1G15570 5362032..5365503 score=1.65550991351037
GeneExpressionAdditive AT1G15580 5365684..5366439 score=0.0458235975225083
GeneExpressionAdditive AT1G15590 5367388..5368366 score=-0.893415647763449
GeneExpressionAdditive AT1G15600 5368943..5369825 score=-0.156381017431427
GeneExpressionAdditive AT1G15630 5376792..5377954 score=-4.4370979113195
GeneExpressionAdditive AT1G15640 5378949..5380077 score=-0.746781513407572
GeneExpressionAdditive AT1G15660 5381191..5385165 score=2.34078540181931
GeneExpressionAdditive AT1G15670 5389985..5391344 score=-0.534708396017648
GeneExpressionAdditive AT1G15680 5393432..5394575 score=-0.422312987734964
GeneExpressionAdditive AT1G15690 5399040..5402521 score=-0.408596231236848
GeneExpressionAdditive AT1G15700 5402738..5403771 score=1.46204850587341
GeneExpressionAdditive AT1G15710 5404342..5405589 score=-0.355942249160767
GeneExpressionAdditive AT1G15720 5406034..5407280 score=0.0909447770386375
GeneExpressionAdditive AT1G15730 5407494..5409930 score=2.24337184718761
GeneExpressionAdditive AT1G15740 5410918..5414770 score=1.09363317685499
GeneExpressionAdditive AT1G15750 5414910..5420609 score=-0.807021535313295
GeneExpressionAdditive AT1G15757 5424274..5424491 score=0.713152861188043
GeneExpressionAdditive AT1G15760 5425723..5426261 score=-0.327809325035282
GeneExpressionAdditive AT1G15770 5426913..5429060 score=-0.170135585224894
GeneExpressionAdditive AT1G15780 5430182..5435903 score=-1.52814703578183
GeneExpressionAdditive AT1G15790 5438445..5440052 score=0.425631744771506
GeneExpressionAdditive AT1G15800 5441123..5443591 score=-1.14825432226978
GeneExpressionAdditive AT1G15810 5444423..5446412 score=0.200484744304135
GeneExpressionAdditive AT1G15820 5446550..5447823 score=3.58891567468973
GeneExpressionAdditive AT1G15825 5448175..5448426 score=0.187121914799526
GeneExpressionAdditive AT1G15830 5448726..5450140 score=-0.418534325835599
GeneExpressionAdditive AT1G15840 5451448..5452321 score=-1.85970411241895
GeneExpressionAdditive AT1G15850 5453293..5453555 score=-0.676005403832333
GeneExpressionAdditive AT1G15860 5455048..5456893 score=-1.56415611000154
GeneExpressionAdditive AT1G15870 5457113..5458383 score=-4.04028599537334
GeneExpressionAdditive AT1G15880 5458558..5459326 score=6.76350822231999
GeneExpressionAdditive AT1G15900 5464548..5464654 score=-0.7603671132232
GeneExpressionAdditive AT1G15910 5465998..5469062 score=-1.11085901692589
GeneExpressionAdditive AT1G15920 5469430..5471021 score=2.09509661962766
GeneExpressionAdditive AT1G15930 5471394..5472924 score=-0.0231459658675383
GeneExpressionAdditive AT1G15940 5473708..5478211 score=3.76351971652927
GeneExpressionAdditive AT1G15950 5478755..5480451 score=5.98500987483399
GeneExpressionAdditive AT1G15960 5482209..5485032 score=3.11486574013182
GeneExpressionAdditive AT1G15970 5486338..5488844 score=0.211073267721922
GeneExpressionAdditive AT1G15980 5489319..5491254 score=0.34246802125946
GeneExpressionAdditive AT1G15990 5491355..5493636 score=0.336244222508005
GeneExpressionAdditive AT1G16000 5494521..5495271 score=-0.0412600784243559
GeneExpressionAdditive AT1G16010 5495490..5497654 score=0.834080145007315
GeneExpressionAdditive AT1G16020 5498169..5501306 score=-0.802900816495276
GeneExpressionAdditive AT1G16025 5501488..5501885 score=0.0302100065131009
GeneExpressionAdditive AT1G16030 5502244..5504436 score=0.377125140419887
GeneExpressionAdditive AT1G16040 5504802..5506555 score=0.331768568299986
GeneExpressionAdditive AT1G16060 5508573..5511646 score=-0.177248219119546
GeneExpressionAdditive AT1G16070 5511869..5513835 score=-0.161482937595309
GeneExpressionAdditive AT1G16080 5514329..5515997 score=1.69724631827158
GeneExpressionAdditive AT1G16090 5516296..5517762 score=-2.59025199045290
GeneExpressionAdditive AT1G16110 5518407..5520856 score=0.271045467326794
GeneExpressionAdditive AT1G16120 5522656..5524853 score=-1.18440111519224
GeneExpressionAdditive AT1G16130 5525522..5528084 score=-1.57261525486032
GeneExpressionAdditive AT1G16150 5532430..5534815 score=-2.58475095863269
GeneExpressionAdditive AT1G16160 5535965..5538157 score=-0.339299217920372
GeneExpressionAdditive AT1G16170 5538849..5539743 score=-3.72699102557922
GeneExpressionAdditive AT1G16180 5540916..5542849 score=-0.434388739324884
GeneExpressionAdditive AT1G16190 5543167..5546071 score=-0.530400436452223
GeneExpressionAdditive AT1G16210 5546147..5547506 score=5.63523931094097
GeneExpressionAdditive AT1G16220 5548670..5550513 score=-0.461396204121956
GeneExpressionAdditive AT1G16225 5551068..5551766 score=-0.273668890231578
GeneExpressionAdditive AT1G16230 5553637..5554223 score=-0.256544003230002
GeneExpressionAdditive AT1G16240 5555136..5556763 score=-1.12140021804451
GeneExpressionAdditive AT1G16250 5556992..5558664 score=1.99237261764198
GeneExpressionAdditive AT1G16270 5563894..5568318 score=1.33878618686694
GeneExpressionAdditive AT1G16280 5568500..5570400 score=-0.0363182905657522
GeneExpressionAdditive AT1G16290 5570754..5573504 score=-0.0126438238591690
GeneExpressionAdditive AT1G16300 5574392..5577485 score=0.0792188213627316
GeneExpressionAdditive AT1G16310 5578435..5580620 score=-0.83496960322161
GeneExpressionAdditive AT1G16320 5580869..5582072 score=1.40493501232190
GeneExpressionAdditive AT1G16330 5582388..5584128 score=0.793653296988954
GeneExpressionAdditive AT1G16340 5587915..5590605 score=3.9402245144172
GeneExpressionAdditive AT1G16350 5590941..5592955 score=-1.65551359758937
GeneExpressionAdditive AT1G16360 5593332..5594905 score=-0.118150040091659
GeneExpressionAdditive AT1G16370 5596690..5598252 score=-1.88173500518279
GeneExpressionAdditive AT1G16380 5598466..5601313 score=-0.064261278518681
GeneExpressionAdditive AT1G16390 5602938..5604605 score=4.70731913705398
GeneExpressionAdditive AT1G16400 5605141..5607366 score=-0.292567300843449
GeneExpressionAdditive AT1G16410 5608806..5611393 score=-1.25245978680367
GeneExpressionAdditive AT1G16420 5612176..5613775 score=-0.653991950260145
GeneExpressionAdditive AT1G16430 5614632..5615469 score=-0.288060018184745
GeneExpressionAdditive AT1G16440 5616259..5617533 score=-0.380508395301048
GeneExpressionAdditive AT1G16445 5617800..5619261 score=-0.210588180290072
GeneExpressionAdditive AT1G16460 5619594..5622637 score=2.0785614114237
GeneExpressionAdditive AT1G16470 5622841..5625604 score=2.17450144193525
GeneExpressionAdditive AT1G16490 5629693..5630922 score=-0.43086091488208
GeneExpressionAdditive AT1G16500 5639020..5640091 score=-0.77390123937561
GeneExpressionAdditive AT1G16510 5644615..5645379 score=-1.08570918581265
GeneExpressionAdditive AT1G16515 5647644..5647752 score=-0.177796688262911
GeneExpressionAdditive AT1G16520 5648848..5651079 score=0.580325248008944
GeneExpressionAdditive AT1G16530 5651506..5652771 score=0.653672126217994
GeneExpressionAdditive AT1G16540 5659396..5665378 score=1.26343563399595
GeneExpressionAdditive AT1G16560 5668426..5670451 score=-0.0773435984614306
GeneExpressionAdditive AT1G16570 5670717..5673565 score=0.797235517768007
GeneExpressionAdditive AT1G16590 5674002..5675043 score=-5.5390902326185
GeneExpressionAdditive AT1G16610 5675724..5678736 score=0.874769238516514
GeneExpressionAdditive AT1G16630 5682141..5684799 score=1.38683461407270
GeneExpressionAdditive AT1G16640 5686751..5687652 score=-0.416354357630811
GeneExpressionAdditive AT1G16650 5687948..5691164 score=-0.0968326727310828
GeneExpressionAdditive AT1G16670 5697418..5699675 score=-0.323009126891515
GeneExpressionAdditive AT1G16680 5703049..5705723 score=0.181425556686984
GeneExpressionAdditive AT1G16690 5706358..5709499 score=-0.327275134069511
GeneExpressionAdditive AT1G16700 5709713..5711853 score=0.538637506035873
GeneExpressionAdditive AT1G16705 5712104..5713687 score=-0.852460659325044
GeneExpressionAdditive AT1G16710 5714804..5722264 score=-0.490020196716777
GeneExpressionAdditive AT1G16720 5723189..5726230 score=1.77323257235630
GeneExpressionAdditive AT1G16730 5726547..5727292 score=1.72909788172209
GeneExpressionAdditive AT1G16740 5727731..5729013 score=0.292174861849106
GeneExpressionAdditive AT1G16750 5729163..5731845 score=0.508697203188385
GeneExpressionAdditive AT1G16760 5734250..5737267 score=-0.197780969019196
GeneExpressionAdditive AT1G16770 5738026..5739250 score=-0.647814801020443
GeneExpressionAdditive AT1G16780 5739480..5743520 score=2.01453145531791
GeneExpressionAdditive AT1G16790 5744599..5745177 score=-1.896282344769
GeneExpressionAdditive AT1G16800 5745654..5755225 score=0.092221583326475
GeneExpressionAdditive AT1G16810 5756159..5756763 score=1.48839844212565
GeneExpressionAdditive AT1G16820 5757033..5757483 score=0.371024257985349
GeneExpressionAdditive AT1G16830 5758901..5762571 score=0.264839429391103
GeneExpressionAdditive AT1G16840 5762801..5763985 score=1.96500529249653
GeneExpressionAdditive AT1G16850 5764846..5765598 score=0.0873084671855996
GeneExpressionAdditive AT1G16860 5767434..5770490 score=-1.28898442917276
GeneExpressionAdditive AT1G16870 5770747..5773219 score=0.691300209833261
GeneExpressionAdditive AT1G16880 5773574..5776239 score=-0.801663882317147
GeneExpressionAdditive AT1G16890 5776354..5778429 score=-0.158915592713750
GeneExpressionAdditive AT1G16900 5779041..5782304 score=-1.39479066981328
GeneExpressionAdditive AT1G16905 5782491..5783811 score=-1.21634830597822
GeneExpressionAdditive AT1G16910 5785028..5785888 score=0.323610538770448
GeneExpressionAdditive AT1G16920 5787397..5789139 score=-0.208714525707822
GeneExpressionAdditive AT1G16930 5789968..5791412 score=-2.6490177693125
GeneExpressionAdditive AT1G16940 5791992..5793398 score=-0.200616919096839
GeneExpressionAdditive AT1G16950 5796022..5796508 score=-0.259805968465258
GeneExpressionAdditive AT1G16960 5799931..5800688 score=1.10336249146672
GeneExpressionAdditive AT1G16970 5800832..5805773 score=0.71112259296892
GeneExpressionAdditive AT1G16980 5807324..5811415 score=-0.0741163930301926
GeneExpressionAdditive AT1G17000 5813459..5816530 score=-0.123917396098389
GeneExpressionAdditive AT1G17010 5817568..5819294 score=-0.0400780050888950
GeneExpressionAdditive AT1G17020 5820237..5821954 score=-1.98729046313864
GeneExpressionAdditive AT1G17030 5822474..5824320 score=-1.34955207309652
GeneExpressionAdditive AT1G17040 5824859..5828159 score=-0.539276331228215
GeneExpressionAdditive AT1G17050 5829131..5831299 score=6.50567586959653
GeneExpressionAdditive AT1G17060 5832168..5835397 score=2.13449125468351
GeneExpressionAdditive AT1G17070 5837581..5840167 score=1.10800340107437
GeneExpressionAdditive AT1G17080 5840390..5841569 score=0.795900671227373
GeneExpressionAdditive AT1G17090 5842226..5842797 score=-1.98133807388787
GeneExpressionAdditive AT1G17100 5844673..5845621 score=-4.89641147301541
GeneExpressionAdditive AT1G17110 5845725..5850806 score=0.0253872596742723
GeneExpressionAdditive AT1G17120 5852001..5853777 score=1.09779903506400
GeneExpressionAdditive AT1G17130 5854149..5856502 score=0.740956859331708
GeneExpressionAdditive AT1G17140 5856695..5858390 score=0.920955107090246
GeneExpressionAdditive AT1G17145 5860237..5862596 score=-1.11609154520628
GeneExpressionAdditive AT1G17150 5865738..5867403 score=0.357188807198201
GeneExpressionAdditive AT1G17160 5867731..5869168 score=0.816535437962772
GeneExpressionAdditive AT1G17170 5869917..5870748 score=-5.15273163737069
GeneExpressionAdditive AT1G17180 5872272..5872957 score=-3.07453807463484
GeneExpressionAdditive AT1G17190 5875440..5876504 score=2.62131340877052
GeneExpressionAdditive AT1G17200 5878512..5880002 score=-3.04137504958277
GeneExpressionAdditive AT1G17210 5880151..5884721 score=0.980450944182222
GeneExpressionAdditive AT1G17220 5885080..5890318 score=-0.241467161709669
GeneExpressionAdditive AT1G17230 5891386..5894796 score=1.02289642901844
GeneExpressionAdditive AT1G17235 5895361..5895655 score=-1.47367899720662
GeneExpressionAdditive AT1G17240 5896502..5897632 score=0.709557324339057
GeneExpressionAdditive AT1G17250 5901179..5903333 score=-1.13001547617843
GeneExpressionAdditive AT1G17260 5904067..5908860 score=0.51848065469547
GeneExpressionAdditive AT1G17270 5909257..5911618 score=0.550275824543771
GeneExpressionAdditive AT1G17280 5917005..5920014 score=2.19381591303121
GeneExpressionAdditive AT1G17285 5921226..5921379 score=0.786329689587519
GeneExpressionAdditive AT1G17290 5922633..5926335 score=0.489138884756562
GeneExpressionAdditive AT1G17300 5927134..5927713 score=-0.149592692649505
GeneExpressionAdditive AT1G17310 5928019..5928594 score=-0.793077239421553
GeneExpressionAdditive AT1G17330 5929894..5931694 score=3.42545517266305
GeneExpressionAdditive AT1G17340 5933960..5938705 score=1.42171721238393
GeneExpressionAdditive AT1G17345 5940409..5941152 score=2.00777370394413
GeneExpressionAdditive AT1G17350 5941767..5944343 score=1.08807203870324
GeneExpressionAdditive AT1G17360 5947445..5951168 score=4.09633232889738
GeneExpressionAdditive AT1G17370 5951769..5955004 score=-1.10832494844673
GeneExpressionAdditive AT1G17380 5955507..5957163 score=1.71496900811891
GeneExpressionAdditive AT1G17400 5960915..5962115 score=-1.95157559208669
GeneExpressionAdditive AT1G17410 5968595..5969923 score=-0.165366279297125
GeneExpressionAdditive AT1G17420 5977419..5981302 score=1.26016321529833
GeneExpressionAdditive AT1G17430 5982267..5983900 score=1.53099722807757
GeneExpressionAdditive AT1G17440 5984048..5987738 score=0.610212736031179
GeneExpressionAdditive AT1G17450 5988639..5995060 score=-0.734937621696981
GeneExpressionAdditive AT1G17455 5997347..5998430 score=-0.6337502067947
GeneExpressionAdditive AT1G17460 5998871..6002655 score=0.348790985233162
GeneExpressionAdditive AT1G17470 6002910..6006309 score=0.0518780334905687
GeneExpressionAdditive AT1G17480 6006478..6008168 score=-0.820314135677975
GeneExpressionAdditive AT1G17490 6008570..6009030 score=-0.74119565655572
GeneExpressionAdditive AT1G17500 6018743..6023360 score=-1.30569048622944
GeneExpressionAdditive AT1G17510 6023542..6024253 score=-1.28205516964225
GeneExpressionAdditive AT1G17520 6024712..6027309 score=0.991428088527052
GeneExpressionAdditive AT1G17530 6027640..6028396 score=-0.800710806464262
GeneExpressionAdditive AT1G17540 6029349..6032640 score=-0.43040550708413
GeneExpressionAdditive AT1G17545 6033320..6033862 score=0.802461472547379
GeneExpressionAdditive AT1G17550 6034486..6037156 score=0.644747258056844
GeneExpressionAdditive AT1G17560 6037464..6038606 score=-3.28243222992349
GeneExpressionAdditive AT1G17580 6039303..6049507 score=1.04403753055675
GeneExpressionAdditive AT1G17590 6050307..6052444 score=-8.47847938065566
GeneExpressionAdditive AT1G17600 6053269..6056536 score=-1.09098874224064
GeneExpressionAdditive AT1G17610 6056914..6058311 score=-0.92988786289986
GeneExpressionAdditive AT1G17615 6059528..6060623 score=0.0140629014422535
GeneExpressionAdditive AT1G17620 6062221..6063062 score=1.86201705178981
GeneExpressionAdditive AT1G17630 6064572..6066689 score=-0.75450117812254
GeneExpressionAdditive AT1G17640 6067387..6069045 score=-0.0120055075359542
GeneExpressionAdditive AT1G17650 6069626..6071976 score=-0.166560010248804
GeneExpressionAdditive AT1G17665 6072629..6074456 score=-5.44516655621664
GeneExpressionAdditive AT1G17680 6076386..6082282 score=-0.055069921053963
GeneExpressionAdditive AT1G17690 6082794..6088296 score=-0.579511296242743
GeneExpressionAdditive AT1G17700 6089600..6090239 score=-1.48831688839482
GeneExpressionAdditive AT1G17710 6090572..6091971 score=-0.556501391901776
GeneExpressionAdditive AT1G17720 6093252..6098265 score=0.717423888580361
GeneExpressionAdditive AT1G17730 6099093..6100252 score=3.37234947335356
GeneExpressionAdditive AT1G17745 6100951..6105197 score=-0.863907826669861
GeneExpressionAdditive AT1G17750 6106677..6110055 score=0.207269788392536
GeneExpressionAdditive AT1G17760 6110121..6116593 score=2.86924674770705
GeneExpressionAdditive AT1G17770 6120762..6122776 score=-1.24871243337968
GeneExpressionAdditive AT1G17780 6123769..6125064 score=0.604641615470261
GeneExpressionAdditive AT1G17790 6125393..6127374 score=1.08475437572209
GeneExpressionAdditive AT1G17800 6128857..6129440 score=-0.134486014141501
GeneExpressionAdditive AT1G17810 6130020..6131486 score=-0.87191363940987
GeneExpressionAdditive AT1G17820 6131633..6135322 score=0.390412862605898
GeneExpressionAdditive AT1G17830 6135816..6138375 score=1.24667836565788
GeneExpressionAdditive AT1G17840 6142637..6146003 score=0.991711441713792
GeneExpressionAdditive AT1G17850 6146526..6148550 score=-0.401372371948124
GeneExpressionAdditive AT1G17860 6149303..6149832 score=0.515171192796168
GeneExpressionAdditive AT1G17870 6150113..6152188 score=-0.878743733789384
GeneExpressionAdditive AT1G17880 6152481..6153239 score=1.67339969813824
GeneExpressionAdditive AT1G17890 6154329..6155660 score=2.53829592174015
GeneExpressionAdditive AT1G17910 6159127..6159377 score=-0.0107889499463300
GeneExpressionAdditive AT1G17920 6162194..6165357 score=-1.61055820286604
GeneExpressionAdditive AT1G17930 6166235..6168785 score=-0.0322354032468856
GeneExpressionAdditive AT1G17940 6169487..6173203 score=0.835229337955242
GeneExpressionAdditive AT1G17950 6177656..6179227 score=-0.668185384752282
GeneExpressionAdditive AT1G17960 6180925..6183786 score=0.643604236820392
GeneExpressionAdditive AT1G17970 6184949..6187415 score=0.0574768694146117
GeneExpressionAdditive AT1G17980 6187516..6191498 score=0.92859612251479
GeneExpressionAdditive AT1G18030 6204508..6206805 score=1.30945449174467
GeneExpressionAdditive AT1G18040 6206982..6209448 score=0.152846437910683
GeneExpressionAdditive AT1G18050 6209770..6211548 score=-1.30296115172839
GeneExpressionAdditive AT1G18060 6211999..6213290 score=2.60121229835192
GeneExpressionAdditive AT1G18070 6213801..6218280 score=2.59143738226902
GeneExpressionAdditive AT1G18080 6222221..6224100 score=-0.430409038703926
GeneExpressionAdditive AT1G18090 6224526..6227110 score=-0.418512152586172
GeneExpressionAdditive AT1G18100 6227818..6230151 score=-0.28191350562957
GeneExpressionAdditive AT1G18130 6235899..6238739 score=0.0138363917466199
GeneExpressionAdditive AT1G18140 6238873..6241037 score=-0.225426851845894
GeneExpressionAdditive AT1G18150 6244514..6247706 score=1.92101225498196
GeneExpressionAdditive AT1G18160 6248791..6253913 score=0.257679284977078
GeneExpressionAdditive AT1G18170 6254306..6255557 score=-1.80208029719138
GeneExpressionAdditive AT1G18180 6255817..6257782 score=-4.17898943024971
GeneExpressionAdditive AT1G18190 6257899..6261408 score=2.40339875845891
GeneExpressionAdditive AT1G18200 6265487..6266526 score=-2.17183922197122
GeneExpressionAdditive AT1G18210 6267989..6268749 score=-1.97713707200313
GeneExpressionAdditive AT1G18220 6269674..6269785 score=-1.38583897783766
GeneExpressionAdditive AT1G18250 6276914..6277751 score=0.837459556270284
GeneExpressionAdditive AT1G18260 6278927..6282068 score=0.353607706874544
GeneExpressionAdditive AT1G18265 6282251..6283177 score=-2.2590154293637
GeneExpressionAdditive AT1G18270 6283466..6293733 score=0.505397999147712
GeneExpressionAdditive AT1G18280 6294322..6295332 score=-0.251037453094402
GeneExpressionAdditive AT1G18290 6297412..6298237 score=0.660055408766673
GeneExpressionAdditive AT1G18300 6299734..6301039 score=3.67102401653899
GeneExpressionAdditive AT1G18310 6301277..6303935 score=-0.676544559717089
GeneExpressionAdditive AT1G18330 6307631..6307947 score=3.26927086974712
GeneExpressionAdditive AT1G18335 6309048..6311305 score=1.63473770261490
GeneExpressionAdditive AT1G18340 6311783..6313911 score=0.942620357497306
GeneExpressionAdditive AT1G18350 6315687..6316646 score=-0.216803486828805
GeneExpressionAdditive AT1G18360 6316720..6319395 score=1.93951712999987
GeneExpressionAdditive AT1G18370 6319646..6323758 score=0.999143334277596
GeneExpressionAdditive AT1G18380 6325649..6326620 score=-0.320427864902951
GeneExpressionAdditive AT1G18390 6327467..6329873 score=0.0191469664809299
GeneExpressionAdditive AT1G18400 6331385..6333693 score=-1.58038147824052
GeneExpressionAdditive AT1G18410 6336540..6342151 score=0.0419892681284978
GeneExpressionAdditive AT1G18440 6345977..6347878 score=1.61841646403237
GeneExpressionAdditive AT1G18450 6348107..6351897 score=-0.376608752407211
GeneExpressionAdditive AT1G18460 6352477..6356004 score=6.18250367888753
GeneExpressionAdditive AT1G18470 6356198..6360137 score=1.10615494962455
GeneExpressionAdditive AT1G18480 6361621..6362912 score=0.207973722293363
GeneExpressionAdditive AT1G18485 6363214..6366134 score=-1.99301771155357
GeneExpressionAdditive AT1G18490 6366990..6368816 score=-0.193384718251127
GeneExpressionAdditive AT1G18500 6369412..6372991 score=0.20023719837689
GeneExpressionAdditive AT1G18510 6373283..6373997 score=0.088193451966604
GeneExpressionAdditive AT1G18520 6374985..6376161 score=0.42175551724548
GeneExpressionAdditive AT1G18530 6376813..6377194 score=-1.95016596515342
GeneExpressionAdditive AT1G18540 6377329..6378559 score=0.87383992246974
GeneExpressionAdditive AT1G18550 6381000..6384297 score=-0.724202653512996
GeneExpressionAdditive AT1G18560 6385800..6388024 score=-0.568531448895261
GeneExpressionAdditive AT1G18570 6389392..6391213 score=-1.58058585145786
GeneExpressionAdditive AT1G18580 6396017..6398185 score=-0.0296749175602465
GeneExpressionAdditive AT1G18590 6398622..6399802 score=-1.47622037094948
GeneExpressionAdditive AT1G18600 6400400..6402581 score=0.431585222350216
GeneExpressionAdditive AT1G18610 6405767..6408769 score=0.127223225028553
GeneExpressionAdditive AT1G18620 6410551..6414247 score=3.19754024117068
GeneExpressionAdditive AT1G18630 6414731..6416289 score=1.38382176345527
GeneExpressionAdditive AT1G18640 6416504..6418655 score=0.796301039628872
GeneExpressionAdditive AT1G18650 6418869..6420507 score=-0.632283717162659
GeneExpressionAdditive AT1G18660 6421232..6425841 score=0.0851862465685848
GeneExpressionAdditive AT1G18670 6426911..6430621 score=-0.509509842016936
GeneExpressionAdditive AT1G18680 6431963..6433410 score=0.572721712433764
GeneExpressionAdditive AT1G18690 6434328..6436850 score=-0.581805906171172
GeneExpressionAdditive AT1G18700 6437595..6443190 score=0.29848756878338
GeneExpressionAdditive AT1G18710 6450598..6453009 score=-1.99996234171399
GeneExpressionAdditive AT1G18720 6457866..6459695 score=-0.722074536395478
GeneExpressionAdditive AT1G18730 6460624..6462070 score=-0.345691594402081
GeneExpressionAdditive AT1G18740 6464122..6466175 score=2.33076103978519
GeneExpressionAdditive AT1G18750 6467318..6469466 score=0.439326656657095
GeneExpressionAdditive AT1G18760 6471190..6471739 score=0.102071715793291
GeneExpressionAdditive AT1G18770 6473509..6473966 score=-0.345892010601550
GeneExpressionAdditive AT1G18780 6476268..6477134 score=-0.482139597297444
GeneExpressionAdditive AT1G18790 6478855..6479962 score=0.679620803614976
GeneExpressionAdditive AT1G18800 6481110..6483567 score=-0.819811472236594
GeneExpressionAdditive AT1G18810 6485624..6486924 score=5.48869674981226
GeneExpressionAdditive AT1G18830 6489297..6494153 score=3.49029568393613
GeneExpressionAdditive AT1G18835 6496196..6496267 score=-0.474479069212652
GeneExpressionAdditive AT1G18840 6500877..6504364 score=0.438542147433869
GeneExpressionAdditive AT1G18850 6504848..6506400 score=-1.38982900775846
GeneExpressionAdditive AT1G18860 6509686..6511139 score=-0.560910654492433
GeneExpressionAdditive AT1G18870 6515676..6519137 score=1.39101869453994
GeneExpressionAdditive AT1G18880 6520734..6522702 score=-1.15088575857788
GeneExpressionAdditive AT1G18890 6523373..6525902 score=0.98605516226329
GeneExpressionAdditive AT1G18900 6528977..6532471 score=0.34001497807891
GeneExpressionAdditive AT1G18910 6532613..6533714 score=-4.63787015259384
GeneExpressionAdditive AT1G18920 6534293..6537960 score=-5.63349734514085
GeneExpressionAdditive AT1G18940 6543838..6545499 score=-0.794493732974835
GeneExpressionAdditive AT1G18950 6546407..6551840 score=2.09984929007148
GeneExpressionAdditive AT1G18960 6552759..6553899 score=-0.594993169325843
GeneExpressionAdditive AT1G18970 6554603..6555182 score=-1.06782587103461
GeneExpressionAdditive AT1G18980 6557258..6558020 score=0.941027049037707
GeneExpressionAdditive AT1G18990 6558941..6560454 score=-0.811578168446374
GeneExpressionAdditive AT1G19000 6560804..6562740 score=2.07854182703916
GeneExpressionAdditive AT1G19010 6565559..6567464 score=-0.912714897586664
GeneExpressionAdditive AT1G19020 6568070..6568541 score=1.32511585164675
GeneExpressionAdditive AT1G19025 6568832..6570867 score=1.01274629609752
GeneExpressionAdditive AT1G19030 6571183..6572874 score=-0.651778955729587
GeneExpressionAdditive AT1G19040 6576882..6577345 score=0.678286435762213
GeneExpressionAdditive AT1G19050 6577945..6579076 score=0.766739425012663
GeneExpressionAdditive AT1G19060 6582131..6583514 score=-0.348687480611457
GeneExpressionAdditive AT1G19090 6590276..6592732 score=-2.34849332512216
GeneExpressionAdditive AT1G19100 6594989..6601271 score=-0.160530711386460
GeneExpressionAdditive AT1G19110 6602109..6605864 score=0.862544954257043
GeneExpressionAdditive AT1G19120 6608223..6609297 score=0.514143844828771
GeneExpressionAdditive AT1G19130 6609369..6610553 score=-1.38619982631082
GeneExpressionAdditive AT1G19140 6610750..6612452 score=-0.0792679806993243
GeneExpressionAdditive AT1G19150 6612756..6613624 score=-2.88605805388424
GeneExpressionAdditive AT1G19160 6614165..6614760 score=0.46005754549692
GeneExpressionAdditive AT1G19170 6616637..6618888 score=-0.196516104149890
GeneExpressionAdditive AT1G19180 6622153..6623507 score=2.09586797374055
GeneExpressionAdditive AT1G19190 6623899..6624936 score=-0.852130195446167
GeneExpressionAdditive AT1G19200 6625012..6625816 score=-1.29399806354302
GeneExpressionAdditive AT1G19210 6626817..6627505 score=0.483470656072786
GeneExpressionAdditive AT1G19220 6628153..6632921 score=0.560121104611779
GeneExpressionAdditive AT1G19230 6644187..6649150 score=-0.545388196123564
GeneExpressionAdditive AT1G19240 6649367..6650389 score=0.116012712579820
GeneExpressionAdditive AT1G19250 6650616..6653002 score=-0.371424753281435
GeneExpressionAdditive AT1G19270 6662616..6665919 score=-0.796840010455308
GeneExpressionAdditive AT1G19290 6666711..6668877 score=-0.889150130837178
GeneExpressionAdditive AT1G19300 6671259..6672581 score=-1.30512676342787
GeneExpressionAdditive AT1G19310 6676325..6677622 score=1.20597955010323
GeneExpressionAdditive AT1G19320 6679290..6680122 score=0.980956183669668
GeneExpressionAdditive AT1G19330 6680618..6683468 score=-4.2658759940954
GeneExpressionAdditive AT1G19340 6684799..6687002 score=-1.29642626882129
GeneExpressionAdditive AT1G19350 6688557..6690348 score=-1.78862182158472
GeneExpressionAdditive AT1G19360 6690452..6692362 score=-0.659635071824522
GeneExpressionAdditive AT1G19370 6692857..6694767 score=-0.475613342776806
GeneExpressionAdditive AT1G19380 6698095..6698660 score=3.52391756586509
GeneExpressionAdditive AT1G19390 6700820..6703329 score=0.00993964769609707
GeneExpressionAdditive AT1G19397 6711073..6711655 score=0.25757265866913
GeneExpressionAdditive AT1G19400 6712310..6714200 score=1.45025698542530
GeneExpressionAdditive AT1G19410 6714518..6716207 score=-0.536909299777674
GeneExpressionAdditive AT1G19430 6724569..6728011 score=-0.0924472686636063
GeneExpressionAdditive AT1G19440 6729022..6730739 score=0.519479503703596
GeneExpressionAdditive AT1G19450 6731532..6734861 score=4.39512684674661
GeneExpressionAdditive AT1G19460 6738492..6739473 score=0.195585170057869
GeneExpressionAdditive AT1G19470 6741304..6742308 score=0.291716016399048
GeneExpressionAdditive AT1G19480 6744365..6746346 score=-0.575219824630282
GeneExpressionAdditive AT1G19485 6747145..6751454 score=3.24950868478484
GeneExpressionAdditive AT1G19490 6751670..6753930 score=0.389983848694231
GeneExpressionAdditive AT1G19500 6754800..6755512 score=0.0234361938059718
GeneExpressionAdditive AT1G19510 6756425..6757356 score=-4.87093639440823
GeneExpressionAdditive AT1G19520 6759965..6761153 score=-0.305375990932703
GeneExpressionAdditive AT1G19525 6761522..6762700 score=0.382754713021829
GeneExpressionAdditive AT1G19530 6763912..6764796 score=2.75834164148962
GeneExpressionAdditive AT1G19540 6765707..6767280 score=3.92008375179218
GeneExpressionAdditive AT1G19550 6767777..6767957 score=-0.384925036327931
GeneExpressionAdditive AT1G19570 6773414..6774471 score=1.19376779553743
GeneExpressionAdditive AT1G19580 6774806..6777365 score=1.02045710742940
GeneExpressionAdditive AT1G19600 6778985..6781115 score=-1.14723136306421
GeneExpressionAdditive AT1G19610 6781475..6781993 score=-0.435060264947039
GeneExpressionAdditive AT1G19620 6784046..6785034 score=-1.04773911620598
GeneExpressionAdditive AT1G19630 6785584..6787923 score=-0.624773544849748
GeneExpressionAdditive AT1G19640 6788876..6791443 score=-0.515896058611155
GeneExpressionAdditive AT1G19650 6796319..6799725 score=1.06828093870033
GeneExpressionAdditive AT1G19660 6800000..6802565 score=0.293859522925869
GeneExpressionAdditive AT1G19670 6803693..6804971 score=3.58537889063980
GeneExpressionAdditive AT1G19680 6805485..6807657 score=1.9831385777801
GeneExpressionAdditive AT1G19690 6807854..6809522 score=-1.59209877527877
GeneExpressionAdditive AT1G19700 6809753..6812576 score=1.93628629316333
GeneExpressionAdditive AT1G19710 6814774..6816551 score=0.0747362991795038
GeneExpressionAdditive AT1G19715 6816864..6819500 score=4.66533225889535
GeneExpressionAdditive AT1G19720 6819608..6822614 score=4.21265718260583
GeneExpressionAdditive AT1G19730 6822931..6824015 score=0.516001205559411
GeneExpressionAdditive AT1G19740 6824404..6825362 score=0.619183304102633
GeneExpressionAdditive AT1G19750 6827378..6829476 score=-0.200850303498505
GeneExpressionAdditive AT1G19770 6832329..6833780 score=0.0928537793077686
GeneExpressionAdditive AT1G19780 6833922..6836355 score=-0.080136913937966
GeneExpressionAdditive AT1G19790 6838210..6840133 score=-0.149423961781565
GeneExpressionAdditive AT1G19800 6846364..6847986 score=-1.68499626788012
GeneExpressionAdditive AT1G19830 6852216..6852826 score=0.664008356428408
GeneExpressionAdditive AT1G19835 6856007..6860278 score=3.20988862870305
GeneExpressionAdditive AT1G19840 6872785..6873188 score=-1.96641042008598
GeneExpressionAdditive AT1G19850 6886869..6891336 score=-0.544152299549477
GeneExpressionAdditive AT1G19860 6891442..6894679 score=2.32603519789961
GeneExpressionAdditive AT1G19870 6895096..6898688 score=0.819136974901712
GeneExpressionAdditive AT1G19880 6900486..6903950 score=1.97518986279639
GeneExpressionAdditive AT1G19890 6905235..6905874 score=-0.259717129859716
GeneExpressionAdditive AT1G19900 6906890..6908667 score=0.0919330051353577
GeneExpressionAdditive AT1G19910 6913530..6914548 score=1.29332155355526
GeneExpressionAdditive AT1G19920 6914655..6916763 score=-4.81300325802728
GeneExpressionAdditive AT1G19930 6917001..6918064 score=-0.267344535726291
GeneExpressionAdditive AT1G19940 6918203..6920329 score=-1.21738455798084
GeneExpressionAdditive AT1G19950 6924259..6926587 score=0.766635752247879
GeneExpressionAdditive AT1G19960 6928033..6928369 score=-1.45962707225767
GeneExpressionAdditive AT1G19970 6931041..6932642 score=0.451427146021594
GeneExpressionAdditive AT1G19980 6933041..6934872 score=0.720794235339225
GeneExpressionAdditive AT1G19990 6935231..6936635 score=-0.85963532204392
GeneExpressionAdditive AT1G20000 6936892..6937617 score=-0.671198658082634
GeneExpressionAdditive AT1G20010 6937835..6940548 score=2.02272454133222
GeneExpressionAdditive AT1G20020 6942706..6944834 score=-1.44585356619404
GeneExpressionAdditive AT1G20030 6945430..6947074 score=6.55020984902857
GeneExpressionAdditive AT1G20050 6949103..6950269 score=4.34696711046517
GeneExpressionAdditive AT1G20060 6950733..6956240 score=0.540750555918087
GeneExpressionAdditive AT1G20070 6958074..6959098 score=1.71978022078825
GeneExpressionAdditive AT1G20080 6962250..6964867 score=-0.0460218169148787
GeneExpressionAdditive AT1G20090 6966929..6968814 score=1.56541707957786
GeneExpressionAdditive AT1G20100 6969159..6970804 score=1.01019897236161
GeneExpressionAdditive AT1G20110 6971530..6974774 score=1.01489915805043
GeneExpressionAdditive AT1G20120 6975586..6977164 score=-0.804338553229548
GeneExpressionAdditive AT1G20130 6978094..6984522 score=-0.905538752042656
GeneExpressionAdditive AT1G20140 6986411..6987202 score=-2.19943380519282
GeneExpressionAdditive AT1G20150 6987490..6990335 score=-0.0695273061202589
GeneExpressionAdditive AT1G20160 6990879..6993855 score=-1.19053472249617
GeneExpressionAdditive AT1G20180 6996198..6997718 score=-0.169150269886457
GeneExpressionAdditive AT1G20190 6998541..6999763 score=1.30611263265027
GeneExpressionAdditive AT1G20200 7001265..7004376 score=0.481011504851274
GeneExpressionAdditive AT1G20220 7004936..7007625 score=1.91104555717939
GeneExpressionAdditive AT1G20225 7007763..7009283 score=0.579351932555381
GeneExpressionAdditive AT1G20230 7009588..7011713 score=-0.224573360395372
GeneExpressionAdditive AT1G20240 7012142..7015187 score=-0.495837785589451
GeneExpressionAdditive AT1G20260 7016696..7020570 score=1.89470721659532
GeneExpressionAdditive AT1G20270 7020825..7022999 score=-1.73357780345884
GeneExpressionAdditive AT1G20290 7025551..7028543 score=-0.568143775948833
GeneExpressionAdditive AT1G20300 7029701..7031439 score=-0.619387445570744
GeneExpressionAdditive AT1G20310 7032297..7033086 score=-0.0679684475257803
GeneExpressionAdditive AT1G20320 7033675..7034830 score=-0.327788955934141
GeneExpressionAdditive AT1G20330 7038685..7040048 score=3.06530775614144
GeneExpressionAdditive AT1G20340 7042461..7043279 score=1.78171891814091
GeneExpressionAdditive AT1G20350 7043707..7044528 score=-0.592764036927973
GeneExpressionAdditive AT1G20360 7046541..7047659 score=0.184512396740532
GeneExpressionAdditive AT1G20370 7051570..7053610 score=-0.377445472241897
GeneExpressionAdditive AT1G20380 7061675..7064849 score=-0.596269555593379
GeneExpressionAdditive AT1G20410 7079036..7082525 score=-3.01395784607635
GeneExpressionAdditive AT1G20430 7083266..7083813 score=-1.90022739715980
GeneExpressionAdditive AT1G20440 7084420..7085639 score=0.593521628419496
GeneExpressionAdditive AT1G20450 7088055..7089521 score=3.87364971821763
GeneExpressionAdditive AT1G20460 7091341..7092893 score=2.56827047188038
GeneExpressionAdditive AT1G20470 7094300..7094768 score=0.819886620829128
GeneExpressionAdditive AT1G20480 7094928..7097088 score=1.46808097461884
GeneExpressionAdditive AT1G20490 7097303..7098882 score=1.60491084527058
GeneExpressionAdditive AT1G20500 7101591..7102734 score=0.101323102083820
GeneExpressionAdditive AT1G20510 7103490..7105820 score=4.0539691692436
GeneExpressionAdditive AT1G20530 7108389..7110328 score=-0.214620153921652
GeneExpressionAdditive AT1G20540 7112598..7115186 score=-0.453747045655853
GeneExpressionAdditive AT1G20550 7115360..7118114 score=-0.789833671993174
GeneExpressionAdditive AT1G20560 7119721..7121752 score=3.08641748884718
GeneExpressionAdditive AT1G20570 7122009..7126523 score=-0.0314403781437709
GeneExpressionAdditive AT1G20575 7126830..7128713 score=0.135721079134455
GeneExpressionAdditive AT1G20580 7128926..7130423 score=0.89539000476961
GeneExpressionAdditive AT1G20600 7133402..7134223 score=-0.130406399921489
GeneExpressionAdditive AT1G20610 7134804..7137642 score=-0.670174820577379
GeneExpressionAdditive AT1G20620 7143057..7146474 score=0.805556438156794
GeneExpressionAdditive AT1G20630 7146622..7149909 score=-1.60261016597372
GeneExpressionAdditive AT1G20640 7154548..7158172 score=0.927025210056702
GeneExpressionAdditive AT1G20650 7158285..7160466 score=3.62777156802395
GeneExpressionAdditive AT1G20670 7164573..7167851 score=1.51449227101336
GeneExpressionAdditive AT1G20680 7168293..7173287 score=0.197063062780233
GeneExpressionAdditive AT1G20690 7174441..7176292 score=-0.201859590516165
GeneExpressionAdditive AT1G20693 7176766..7178757 score=-1.49242335375247
GeneExpressionAdditive AT1G20696 7179486..7181436 score=-0.780716999523993
GeneExpressionAdditive AT1G20700 7182613..7183920 score=-0.704524372200964
GeneExpressionAdditive AT1G20710 7184519..7185073 score=0.156536685851681
GeneExpressionAdditive AT1G20720 7185660..7191946 score=-0.0138005641438843
GeneExpressionAdditive AT1G20730 7194428..7198642 score=0.0823272978420188
GeneExpressionAdditive AT1G20740 7200537..7201499 score=-0.261166281132906
GeneExpressionAdditive AT1G20750 7203327..7208769 score=0.0354615882579509
GeneExpressionAdditive AT1G20760 7209360..7214942 score=0.509161773283625
GeneExpressionAdditive AT1G20770 7215088..7216666 score=0.281670282260139
GeneExpressionAdditive AT1G20780 7217251..7220689 score=-1.03319213964235
GeneExpressionAdditive AT1G20790 7220975..7222222 score=0.496585094666689
GeneExpressionAdditive AT1G20795 7226313..7227404 score=0.0533176356823599
GeneExpressionAdditive AT1G20800 7228746..7231541 score=0.654927785099343
GeneExpressionAdditive AT1G20810 7231997..7233466 score=1.08200966801661
GeneExpressionAdditive AT1G20816 7233764..7235065 score=-2.27926830245644
GeneExpressionAdditive AT1G20823 7238952..7239579 score=-0.204070406210347
GeneExpressionAdditive AT1G20830 7243086..7244857 score=-1.15259502487296
GeneExpressionAdditive AT1G20840 7244944..7248097 score=-0.63024958870856
GeneExpressionAdditive AT1G20850 7252304..7253691 score=-3.13964223066796
GeneExpressionAdditive AT1G20860 7254001..7258624 score=-1.00385038217663
GeneExpressionAdditive AT1G20870 7259141..7260739 score=-1.00841262341833
GeneExpressionAdditive AT1G20880 7262073..7265279 score=-0.834036760380544
GeneExpressionAdditive AT1G20890 7265827..7267275 score=-0.697192185708447
GeneExpressionAdditive AT1G20900 7272576..7274001 score=1.50931621862477
GeneExpressionAdditive AT1G20910 7276937..7281047 score=-0.182796594006577
GeneExpressionAdditive AT1G20920 7285093..7289670 score=3.65180162185338
GeneExpressionAdditive AT1G20925 7290616..7292433 score=-0.680435807371997
GeneExpressionAdditive AT1G20930 7292614..7294695 score=-0.900379571958206
GeneExpressionAdditive AT1G20940 7295354..7296386 score=-0.78258740844322
GeneExpressionAdditive AT1G20950 7297406..7301387 score=-1.60525960259861
GeneExpressionAdditive AT1G20960 7301774..7309858 score=-1.47871325656612
GeneExpressionAdditive AT1G20970 7314392..7319826 score=6.5868469231801
GeneExpressionAdditive AT1G20980 7324573..7329036 score=0.0854146455204829
GeneExpressionAdditive AT1G20990 7330532..7331887 score=0.232282419302869
GeneExpressionAdditive AT1G21000 7337705..7339349 score=4.61729644753103
GeneExpressionAdditive AT1G21010 7346157..7346841 score=-0.793502374819812
GeneExpressionAdditive AT1G21050 7366911..7367543 score=2.85180777480257
GeneExpressionAdditive AT1G21060 7371798..7374066 score=1.92310340299456
GeneExpressionAdditive AT1G21065 7374253..7375732 score=-0.817121156912364
GeneExpressionAdditive AT1G21070 7375921..7378105 score=-1.63176517408951
GeneExpressionAdditive AT1G21080 7378648..7382406 score=1.04334357224614
GeneExpressionAdditive AT1G21090 7384606..7386514 score=-0.727399626291148
GeneExpressionAdditive AT1G21100 7386913..7387107 score=-10.1636356738168
GeneExpressionAdditive AT1G21140 7404397..7405236 score=-2.74996898845897
GeneExpressionAdditive AT1G21150 7406339..7407739 score=0.964121071580926
GeneExpressionAdditive AT1G21160 7407983..7412814 score=0.950312904628318
GeneExpressionAdditive AT1G21170 7413075..7419441 score=-1.44609551445247
GeneExpressionAdditive AT1G21190 7419782..7420875 score=-0.937961805163122
GeneExpressionAdditive AT1G21200 7421482..7422752 score=0.383765001320403
GeneExpressionAdditive AT1G21210 7426140..7426947 score=-7.1066208608416
GeneExpressionAdditive AT1G21230 7430027..7432269 score=-1.81264024165477
GeneExpressionAdditive AT1G21240 7434370..7436155 score=-1.56899886718677
GeneExpressionAdditive AT1G21250 7439268..7442049 score=-0.147444429249429
GeneExpressionAdditive AT1G21270 7444917..7447246 score=-0.964815984383974
GeneExpressionAdditive AT1G21280 7447715..7448418 score=1.91538401546393
GeneExpressionAdditive AT1G21310 7453515..7454947 score=-2.51479782516419
GeneExpressionAdditive AT1G21312 7462831..7463911 score=0.230368045338901
GeneExpressionAdditive AT1G21320 7464702..7465026 score=-0.381089003345976
GeneExpressionAdditive AT1G21323 7466708..7467299 score=0.0460725287538492
GeneExpressionAdditive AT1G21330 7474867..7475256 score=0.932761924787864
GeneExpressionAdditive AT1G21340 7476090..7476820 score=-0.864868934713714
GeneExpressionAdditive AT1G21350 7477000..7478992 score=0.8081689487039
GeneExpressionAdditive AT1G21360 7481414..7483384 score=1.49985284972082
GeneExpressionAdditive AT1G21370 7483886..7485439 score=1.08604933253974
GeneExpressionAdditive AT1G21380 7485808..7488652 score=-0.208854049822814
GeneExpressionAdditive AT1G21390 7489175..7490522 score=-0.268246601725024
GeneExpressionAdditive AT1G21395 7492028..7492275 score=0.601224478574423
GeneExpressionAdditive AT1G21400 7493492..7496536 score=8.26018333988122
GeneExpressionAdditive AT1G21410 7497162..7499336 score=4.15152192120168
GeneExpressionAdditive AT1G21430 7500872..7502076 score=-0.148294125445152
GeneExpressionAdditive AT1G21440 7502275..7504102 score=-0.0105307105792579
GeneExpressionAdditive AT1G21450 7509019..7511720 score=0.136761693388364
GeneExpressionAdditive AT1G21460 7511896..7513313 score=-7.47406596573884
GeneExpressionAdditive AT1G21475 7524169..7524601 score=0.98757603165066
GeneExpressionAdditive AT1G21480 7518990..7521379 score=1.26801756594808
GeneExpressionAdditive AT1G21500 7529898..7530908 score=2.38106206743253
GeneExpressionAdditive AT1G21510 7531381..7532575 score=0.705008883330482
GeneExpressionAdditive AT1G21528 7542826..7542970 score=1.19014107276228
GeneExpressionAdditive AT1G21530 7545145..7546796 score=0.397227769958621
GeneExpressionAdditive AT1G21540 7548734..7550540 score=-1.33660970308274
GeneExpressionAdditive AT1G21550 7553125..7553852 score=-0.537656263485896
GeneExpressionAdditive AT1G21560 7554845..7556919 score=-0.270544531193708
GeneExpressionAdditive AT1G21570 7557386..7560241 score=1.41315710986413
GeneExpressionAdditive AT1G21580 7560554..7565775 score=1.09798533273663
GeneExpressionAdditive AT1G21590 7566256..7569792 score=2.21745409554720
GeneExpressionAdditive AT1G21600 7571203..7573820 score=2.15243829387778
GeneExpressionAdditive AT1G21610 7573948..7578907 score=2.61731011481875
GeneExpressionAdditive AT1G21620 7579122..7580126 score=-0.607334748765631
GeneExpressionAdditive AT1G21630 7581152..7588065 score=-0.645576238479272
GeneExpressionAdditive AT1G21640 7588578..7592760 score=0.0909711219022205
GeneExpressionAdditive AT1G21650 7593511..7604111 score=-0.96933620105975
GeneExpressionAdditive AT1G21660 7605702..7608985 score=2.50187903164457
GeneExpressionAdditive AT1G21670 7610403..7612583 score=-2.75339523909234
GeneExpressionAdditive AT1G21680 7613016..7615263 score=-3.9533516560539
GeneExpressionAdditive AT1G21690 7615653..7618501 score=0.882401866165536
GeneExpressionAdditive AT1G21695 7618956..7619753 score=0.8078719155993
GeneExpressionAdditive AT1G21700 7620056..7624096 score=0.887018298647975
GeneExpressionAdditive AT1G21710 7624399..7626013 score=-0.805178883024507
GeneExpressionAdditive AT1G21720 7626260..7628163 score=-0.155524468994102
GeneExpressionAdditive AT1G21730 7630147..7636555 score=2.85013102028187
GeneExpressionAdditive AT1G21740 7641566..7644976 score=1.17600804999787
GeneExpressionAdditive AT1G21750 7645691..7648738 score=0.426048806519206
GeneExpressionAdditive AT1G21760 7649253..7651594 score=-0.838738740659002
GeneExpressionAdditive AT1G21780 7652290..7653958 score=-1.88975049540817
GeneExpressionAdditive AT1G21790 7654177..7655768 score=-0.684612471912023
GeneExpressionAdditive AT1G21810 7656390..7658608 score=0.0265414963109904
GeneExpressionAdditive AT1G21830 7661128..7662516 score=3.5162855984998
GeneExpressionAdditive AT1G21840 7666552..7667623 score=-0.65305577178789
GeneExpressionAdditive AT1G21850 7667815..7670487 score=0.748736503542769
GeneExpressionAdditive AT1G21860 7671029..7674134 score=-0.732905176893847
GeneExpressionAdditive AT1G21870 7678203..7679602 score=-0.239872941844813
GeneExpressionAdditive AT1G21880 7680570..7682443 score=-0.75553277318173
GeneExpressionAdditive AT1G21890 7682621..7685636 score=-0.181504396592342
GeneExpressionAdditive AT1G21900 7690909..7692408 score=-2.11978604613611
GeneExpressionAdditive AT1G21910 7696521..7697574 score=2.74803849251393
GeneExpressionAdditive AT1G21920 7704265..7706086 score=4.60630034867778
GeneExpressionAdditive AT1G21930 7712895..7714321 score=0.69161228011144
GeneExpressionAdditive AT1G21940 7715166..7716952 score=-0.0656090809855424
GeneExpressionAdditive AT1G21950 7723456..7723787 score=-0.744989167683632
GeneExpressionAdditive AT1G21960 7725972..7726501 score=-0.672039243426853
GeneExpressionAdditive AT1G21970 7727602..7728386 score=-0.553075918092987
GeneExpressionAdditive AT1G21980 7734779..7738556 score=9.06456295866434e-05
GeneExpressionAdditive AT1G21990 7740587..7742012 score=-0.059104939020712
GeneExpressionAdditive AT1G22000 7744220..7747081 score=0.71781183492196
GeneExpressionAdditive AT1G22010 7749574..7750017 score=-1.48962451312245
GeneExpressionAdditive AT1G22015 7751015..7753496 score=-0.117443839241779
GeneExpressionAdditive AT1G22020 7754569..7757315 score=0.647013916554789
GeneExpressionAdditive AT1G22030 7759155..7760390 score=-0.237231520495992
GeneExpressionAdditive AT1G22040 7767973..7770018 score=-0.933442355677388
GeneExpressionAdditive AT1G22050 7771651..7772900 score=-0.910022187343329
GeneExpressionAdditive AT1G22060 7773224..7780505 score=1.80369726429848
GeneExpressionAdditive AT1G22070 7789338..7792075 score=-1.77564252997837
GeneExpressionAdditive AT1G22080 7792499..7794537 score=-0.777661559774056
GeneExpressionAdditive AT1G22090 7795889..7797361 score=-0.0431375540497345
GeneExpressionAdditive AT1G22100 7798101..7799934 score=0.0121949459950607
GeneExpressionAdditive AT1G22110 7800545..7802449 score=-0.636394005198072
GeneExpressionAdditive AT1G22120 7806651..7809054 score=-0.0950815396194745
GeneExpressionAdditive AT1G22130 7812392..7814237 score=0.232755448387114
GeneExpressionAdditive AT1G22140 7814785..7815564 score=0.35007494850631
GeneExpressionAdditive AT1G22150 7818363..7821296 score=-1.80973976113466
GeneExpressionAdditive AT1G22160 7823242..7823907 score=-0.00141308339595474
GeneExpressionAdditive AT1G22170 7826297..7828230 score=0.0492619378412059
GeneExpressionAdditive AT1G22180 7828336..7830202 score=-3.35242896678465
GeneExpressionAdditive AT1G22190 7835788..7837199 score=3.4647700830529
GeneExpressionAdditive AT1G22200 7837580..7840685 score=0.880480980725098
GeneExpressionAdditive AT1G22210 7841512..7844013 score=0.0443297666101544
GeneExpressionAdditive AT1G22220 7846677..7847750 score=-0.353247508423652
GeneExpressionAdditive AT1G22230 7849904..7850951 score=0.98114641779973
GeneExpressionAdditive AT1G22240 7853169..7854860 score=-0.629411821170624
GeneExpressionAdditive AT1G22250 7858890..7859573 score=-0.407944797841551
GeneExpressionAdditive AT1G22260 7859778..7865173 score=-0.534071830540574
GeneExpressionAdditive AT1G22270 7865464..7866096 score=2.02617285860448
GeneExpressionAdditive AT1G22275 7867123..7872523 score=-0.448140769397085
GeneExpressionAdditive AT1G22280 7873964..7875820 score=-0.504937985446881
GeneExpressionAdditive AT1G22290 7876980..7877872 score=-0.907506413779935
GeneExpressionAdditive AT1G22300 7878843..7881186 score=-0.74767761657575
GeneExpressionAdditive AT1G22310 7881600..7883699 score=2.68164100448899
GeneExpressionAdditive AT1G22330 7886529..7887570 score=2.40337146966908
GeneExpressionAdditive AT1G22335 7888302..7889183 score=3.09777338257516
GeneExpressionAdditive AT1G22340 7890530..7892066 score=-0.0366202000086016
GeneExpressionAdditive AT1G22360 7894990..7897542 score=6.2221785583206
GeneExpressionAdditive AT1G22370 7898211..7899227 score=-4.24521317912108
GeneExpressionAdditive AT1G22380 7900381..7902256 score=-1.34408833708649
GeneExpressionAdditive AT1G22400 7903690..7906580 score=2.98680202814985
GeneExpressionAdditive AT1G22410 7912026..7914940 score=-4.20038322824892
GeneExpressionAdditive AT1G22420 7916078..7917457 score=-1.34046013780291
GeneExpressionAdditive AT1G22430 7919167..7921742 score=-1.69721742534946
GeneExpressionAdditive AT1G22440 7922476..7924894 score=-0.96989982168406
GeneExpressionAdditive AT1G22450 7925099..7927178 score=-0.764675183747604
GeneExpressionAdditive AT1G22460 7927485..7930545 score=0.124920448919825
GeneExpressionAdditive AT1G22470 7932925..7933323 score=-0.907755894335801
GeneExpressionAdditive AT1G22480 7934228..7935338 score=-0.0423694410218347
GeneExpressionAdditive AT1G22490 7938307..7940483 score=-0.0689532535560745
GeneExpressionAdditive AT1G22500 7949509..7950709 score=4.18734083094696
GeneExpressionAdditive AT1G22510 7950994..7952624 score=-1.011807830202
GeneExpressionAdditive AT1G22520 7953043..7954303 score=1.63887146213318
GeneExpressionAdditive AT1G22530 7955709..7958336 score=2.40121929883156
GeneExpressionAdditive AT1G22540 7964045..7966394 score=-1.81719500671571
GeneExpressionAdditive AT1G22550 7966537..7968211 score=4.86588898308824
GeneExpressionAdditive AT1G22570 7976636..7978537 score=1.5606274071598
GeneExpressionAdditive AT1G22590 7981784..7984287 score=7.6670144362113
GeneExpressionAdditive AT1G22600 7987140..7989188 score=-0.390987617139096
GeneExpressionAdditive AT1G22610 7994417..7997547 score=-1.20027118835095
GeneExpressionAdditive AT1G22620 7997676..8002899 score=0.6443378497794
GeneExpressionAdditive AT1G22630 8003351..8004235 score=-0.647498192434035
GeneExpressionAdditive AT1G22640 8006184..8007334 score=3.83194317448691
GeneExpressionAdditive AT1G22650 8013376..8015942 score=2.96291980914926
GeneExpressionAdditive AT1G22660 8017431..8021648 score=-0.103837402208970
GeneExpressionAdditive AT1G22670 8021853..8023396 score=-0.557678115351719
GeneExpressionAdditive AT1G22680 8025511..8026011 score=0.770100952086145
GeneExpressionAdditive AT1G22690 8027300..8027930 score=-2.33989263180728
GeneExpressionAdditive AT1G22700 8028177..8029914 score=-0.428763174006745
GeneExpressionAdditive AT1G22710 8030682..8032873 score=2.16180841762735
GeneExpressionAdditive AT1G22720 8044280..8045636 score=0.0369151409138219
GeneExpressionAdditive AT1G22730 8046217..8048794 score=-0.123329312063463
GeneExpressionAdditive AT1G22740 8049083..8050646 score=-1.67237961128420
GeneExpressionAdditive AT1G22750 8050858..8052860 score=0.734851243043123
GeneExpressionAdditive AT1G22760 8055336..8058935 score=-0.720758628005124
GeneExpressionAdditive AT1G22770 8061845..8067680 score=-2.26272408231572
GeneExpressionAdditive AT1G22780 8067876..8069157 score=0.296772267237517
GeneExpressionAdditive AT1G22790 8069544..8071521 score=-0.0881492729545952
GeneExpressionAdditive AT1G22800 8071972..8074163 score=-1.37473874050612
GeneExpressionAdditive AT1G22810 8074338..8074948 score=-0.951277242469866
GeneExpressionAdditive AT1G22830 8076563..8079016 score=-1.18012351821621
GeneExpressionAdditive AT1G22840 8079268..8080428 score=-0.416357340804226
GeneExpressionAdditive AT1G22850 8080572..8082794 score=4.07837196581983
GeneExpressionAdditive AT1G22860 8083406..8089189 score=0.392411154118945
GeneExpressionAdditive AT1G22870 8089505..8094127 score=3.25799786756497
GeneExpressionAdditive AT1G22880 8095490..8097648 score=-0.939403002197183
GeneExpressionAdditive AT1G22882 8098814..8101263 score=1.10383818089475
GeneExpressionAdditive AT1G22885 8101568..8102339 score=1.48126562430089
GeneExpressionAdditive AT1G22890 8102825..8103231 score=2.02618653877692
GeneExpressionAdditive AT1G22900 8103676..8104453 score=-0.370195101011891
GeneExpressionAdditive AT1G22910 8105568..8108127 score=1.1471155519225
GeneExpressionAdditive AT1G22920 8109795..8111871 score=-0.413107662918452
GeneExpressionAdditive AT1G22930 8117506..8122068 score=-2.40380593645025
GeneExpressionAdditive AT1G22940 8122366..8124931 score=0.653630857824429
GeneExpressionAdditive AT1G22950 8125102..8127153 score=-1.5193775468384
GeneExpressionAdditive AT1G22960 8128101..8130050 score=0.0683109702530363
GeneExpressionAdditive AT1G22970 8130790..8132143 score=-0.233902147532394
GeneExpressionAdditive AT1G22980 8132465..8134200 score=-3.57434988513017
GeneExpressionAdditive AT1G22985 8135236..8135830 score=0.102701059211632
GeneExpressionAdditive AT1G22990 8139191..8140152 score=1.01147285968901
GeneExpressionAdditive AT1G23000 8143384..8144875 score=-0.156309916718555
GeneExpressionAdditive AT1G23010 8147271..8149400 score=-1.83092773168326
GeneExpressionAdditive AT1G23020 8150083..8153290 score=-7.66418588265417
GeneExpressionAdditive AT1G23030 8156651..8158984 score=4.47349343808197
GeneExpressionAdditive AT1G23040 8165076..8165748 score=-0.521650486925696
GeneExpressionAdditive AT1G23050 8168426..8169187 score=1.73338214914640
GeneExpressionAdditive AT1G23060 8170760..8172946 score=-1.04394420883792
GeneExpressionAdditive AT1G23070 8173841..8175713 score=-0.192711666089804
GeneExpressionAdditive AT1G23080 8180654..8183490 score=-2.22338545901783
GeneExpressionAdditive AT1G23090 8185036..8189031 score=-0.870301486093877
GeneExpressionAdditive AT1G23100 8195764..8196381 score=-0.794845863659933
GeneExpressionAdditive AT1G23110 8196521..8197956 score=-0.134602287530452
GeneExpressionAdditive AT1G23120 8198700..8199370 score=-2.03134794746249
GeneExpressionAdditive AT1G23130 8200378..8201173 score=-3.30976787342346
GeneExpressionAdditive AT1G23140 8202265..8203160 score=-2.58708022690769
GeneExpressionAdditive AT1G23145 8204073..8204217 score=-0.271022939183799
GeneExpressionAdditive AT1G23147 8205930..8206152 score=0.0557282176230237
GeneExpressionAdditive AT1G23150 8206630..8207569 score=-6.45828500542716
GeneExpressionAdditive AT1G23160 8209263..8211169 score=-2.14466833345593
GeneExpressionAdditive AT1G23170 8212707..8215438 score=-1.99139602635739
GeneExpressionAdditive AT1G23180 8215714..8219517 score=-0.608511699408089
GeneExpressionAdditive AT1G23190 8219876..8224431 score=0.077054188562689
GeneExpressionAdditive AT1G23200 8227158..8229497 score=-0.104052349882079
GeneExpressionAdditive AT1G23205 8234009..8234742 score=-2.20423340296494
GeneExpressionAdditive AT1G23210 8240192..8242058 score=-1.03978832479611
GeneExpressionAdditive AT1G23220 8242425..8244260 score=-0.00936608520920745
GeneExpressionAdditive AT1G23230 8244484..8251691 score=-0.938336956264927
GeneExpressionAdditive AT1G23240 8252705..8254520 score=-1.28799334401731
GeneExpressionAdditive AT1G23250 8255327..8256246 score=-0.131477786300697
GeneExpressionAdditive AT1G23260 8256985..8258597 score=-0.0527937905447795
GeneExpressionAdditive AT1G23270 8259644..8260070 score=-0.0932730472952108
GeneExpressionAdditive AT1G23280 8261056..8262595 score=0.113464822887780
GeneExpressionAdditive AT1G23290 8262967..8263430 score=-1.09678236793659
GeneExpressionAdditive AT1G23300 8263913..8266011 score=0.0038206977558268
GeneExpressionAdditive AT1G23310 8268499..8271755 score=-0.350016188896571
GeneExpressionAdditive AT1G23320 8273446..8275320 score=-0.514714386075841
GeneExpressionAdditive AT1G23330 8279586..8281862 score=1.74825852559615
GeneExpressionAdditive AT1G23340 8283920..8286761 score=0.869275452574373
GeneExpressionAdditive AT1G23350 8293590..8294170 score=1.33065143542150
GeneExpressionAdditive AT1G23360 8295185..8296892 score=0.619635943394952
GeneExpressionAdditive AT1G23380 8297305..8302521 score=2.45589611182505
GeneExpressionAdditive AT1G23390 8309154..8310555 score=1.6879859201253
GeneExpressionAdditive AT1G23400 8312122..8314720 score=-2.56939618779484
GeneExpressionAdditive AT1G23410 8314909..8315483 score=-0.91364234615358
GeneExpressionAdditive AT1G23420 8317441..8319371 score=-0.768667848241
GeneExpressionAdditive AT1G23440 8321657..8324133 score=0.90519424817436
GeneExpressionAdditive AT1G23460 8327323..8329519 score=-0.55326646133941
GeneExpressionAdditive AT1G23465 8330103..8330858 score=0.0115417951894291
GeneExpressionAdditive AT1G23480 8333742..8336190 score=1.21371117818935
GeneExpressionAdditive AT1G23490 8336709..8338626 score=2.40259526535663
GeneExpressionAdditive AT1G23500 8339680..8341033 score=-0.67715021979823
GeneExpressionAdditive AT1G23510 8341442..8342702 score=-0.285339607256402
GeneExpressionAdditive AT1G23520 8343565..8344749 score=-0.112591120603361
GeneExpressionAdditive AT1G23530 8345600..8346611 score=-0.94522917460442
GeneExpressionAdditive AT1G23540 8346850..8349751 score=-1.98271585673861
GeneExpressionAdditive AT1G23550 8350835..8352176 score=-0.463301889305717
GeneExpressionAdditive AT1G23560 8352776..8354197 score=-2.37882211412429
GeneExpressionAdditive AT1G23570 8355135..8356178 score=0.85570488053422
GeneExpressionAdditive AT1G23580 8357474..8358671 score=-0.730201254982158
GeneExpressionAdditive AT1G23590 8359152..8359539 score=-1.96710262825221
GeneExpressionAdditive AT1G23600 8361008..8362356 score=0.207913257508617
GeneExpressionAdditive AT1G23660 8372579..8372795 score=-0.89803459454184
GeneExpressionAdditive AT1G23670 8373330..8375809 score=-0.802089490397663
GeneExpressionAdditive AT1G23690 8377470..8378733 score=-0.375792217036746
GeneExpressionAdditive AT1G23700 8379466..8381910 score=-0.839782192629173
GeneExpressionAdditive AT1G23710 8385239..8386326 score=1.83775807574435
GeneExpressionAdditive AT1G23720 8388650..8391490 score=-3.70506303013115
GeneExpressionAdditive AT1G23730 8395551..8398027 score=1.14750787657582
GeneExpressionAdditive AT1G23740 8398176..8399457 score=5.33345064782479
GeneExpressionAdditive AT1G23750 8400196..8401408 score=1.05373410214319
GeneExpressionAdditive AT1G23760 8402132..8404254 score=-3.38475790850874
GeneExpressionAdditive AT1G23770 8405223..8406210 score=0.150299920464770
GeneExpressionAdditive AT1G23780 8406738..8408456 score=2.25047545180977
GeneExpressionAdditive AT1G23790 8410057..8411891 score=-0.686237381110515
GeneExpressionAdditive AT1G23800 8412224..8414834 score=1.23016094529512
GeneExpressionAdditive AT1G23820 8420329..8422857 score=0.466116154007749
GeneExpressionAdditive AT1G23830 8422965..8423841 score=-0.049735080253399
GeneExpressionAdditive AT1G23840 8424312..8425146 score=-0.757481387799138
GeneExpressionAdditive AT1G23850 8425762..8427111 score=-3.36635289847080
GeneExpressionAdditive AT1G23860 8427386..8429259 score=1.23412755941748
GeneExpressionAdditive AT1G23870 8432178..8435591 score=3.80618772401259
GeneExpressionAdditive AT1G23880 8435635..8438708 score=-0.632258609937356
GeneExpressionAdditive AT1G23890 8438924..8440782 score=-3.11520849102442
GeneExpressionAdditive AT1G23900 8441825..8446544 score=-1.06955972328006
GeneExpressionAdditive AT1G23950 8470483..8471371 score=5.00983764303722
GeneExpressionAdditive AT1G23970 8482169..8483836 score=0.916973330846635
GeneExpressionAdditive AT1G23980 8484726..8485956 score=-0.836671372886869
GeneExpressionAdditive AT1G24000 8496064..8496499 score=0.232853602791361
GeneExpressionAdditive AT1G24010 8498933..8499437 score=-0.356677283176379
GeneExpressionAdditive AT1G24020 8500484..8501420 score=2.50117804847204
GeneExpressionAdditive AT1G24030 8503269..8503707 score=-0.156141498891417
GeneExpressionAdditive AT1G24040 8505603..8506735 score=-1.32499538909351
GeneExpressionAdditive AT1G24050 8507005..8508806 score=-0.333416158750447
GeneExpressionAdditive AT1G24060 8509763..8509942 score=-0.838156908199817
GeneExpressionAdditive AT1G24070 8516301..8519663 score=-0.163098201931228
GeneExpressionAdditive AT1G24090 8520833..8524622 score=-0.6366917531152
GeneExpressionAdditive AT1G24100 8525467..8526986 score=2.5420885440909
GeneExpressionAdditive AT1G24110 8527872..8528749 score=-0.295159251975736
GeneExpressionAdditive AT1G24120 8529340..8532148 score=0.344151587646085
GeneExpressionAdditive AT1G24130 8534205..8535336 score=1.26926040660907
GeneExpressionAdditive AT1G24140 8536103..8537316 score=-1.32303295565364
GeneExpressionAdditive AT1G24145 8541095..8541670 score=1.41606137932260
GeneExpressionAdditive AT1G24147 8542507..8543243 score=-9.09799802237861
GeneExpressionAdditive AT1G24150 8549506..8551853 score=-1.99396657990124
GeneExpressionAdditive AT1G24160 8553458..8556212 score=4.85598499330953
GeneExpressionAdditive AT1G24170 8557278..8558713 score=-1.01372617889922
GeneExpressionAdditive AT1G24180 8560567..8563447 score=-0.347492384978715
GeneExpressionAdditive AT1G24190 8563567..8569971 score=-0.164105302684302
GeneExpressionAdditive AT1G24200 8571634..8572293 score=1.22348788915196
GeneExpressionAdditive AT1G24210 8573652..8575080 score=-1.29466701387494
GeneExpressionAdditive AT1G24220 8578920..8582284 score=-0.171246209106818
GeneExpressionAdditive AT1G24230 8584427..8584886 score=-0.136746358795001
GeneExpressionAdditive AT1G24260 8593699..8596072 score=2.09921848041105
GeneExpressionAdditive AT1G24265 8600513..8603732 score=0.733494976979121
GeneExpressionAdditive AT1G24267 8604168..8607362 score=0.586255331585722
GeneExpressionAdditive AT1G24270 8608102..8608726 score=-0.396416550463687
GeneExpressionAdditive AT1G24280 8609468..8612364 score=-1.74232925208292
GeneExpressionAdditive AT1G24290 8612574..8614254 score=-0.601357484648899
GeneExpressionAdditive AT1G24300 8614361..8619487 score=-1.87503834237722
GeneExpressionAdditive AT1G24310 8624048..8626254 score=0.444803286362297
GeneExpressionAdditive AT1G24320 8626398..8630917 score=1.5972622877162
GeneExpressionAdditive AT1G24330 8631788..8634766 score=2.02495548634926
GeneExpressionAdditive AT1G24340 8635201..8638443 score=5.56479619856075
GeneExpressionAdditive AT1G24350 8639057..8640443 score=-0.703362887779366
GeneExpressionAdditive AT1G24360 8640572..8643320 score=0.167933534112794
GeneExpressionAdditive AT1G24370 8643780..8644200 score=-0.0597463942563688
GeneExpressionAdditive AT1G24390 8648430..8648500 score=0.592206426696923
GeneExpressionAdditive AT1G24400 8651488..8653750 score=-2.44783776453857
GeneExpressionAdditive AT1G24420 8656718..8657823 score=0.0526085987408844
GeneExpressionAdditive AT1G24430 8657998..8659459 score=0.354822870362935
GeneExpressionAdditive AT1G24440 8662071..8663857 score=2.74264170402095
GeneExpressionAdditive AT1G24450 8664159..8665251 score=-1.6468257153307
GeneExpressionAdditive AT1G24460 8666329..8672294 score=4.37603717010929
GeneExpressionAdditive AT1G24470 8674154..8676243 score=-1.00682329059351
GeneExpressionAdditive AT1G24480 8676985..8677134 score=-0.658056833134284
GeneExpressionAdditive AT1G24490 8678856..8684975 score=0.985031356053371
GeneExpressionAdditive AT1G24510 8685510..8688193 score=-1.62227267620695
GeneExpressionAdditive AT1G24520 8688631..8689199 score=-0.216359659529652
GeneExpressionAdditive AT1G24530 8693299..8694626 score=-3.82587648067089
GeneExpressionAdditive AT1G24540 8699735..8701279 score=-0.460740044219711
GeneExpressionAdditive AT1G24560 8702360..8705806 score=1.11382941257445
GeneExpressionAdditive AT1G24570 8707515..8709513 score=-0.621550067694553
GeneExpressionAdditive AT1G24575 8711023..8711445 score=-1.63392365563451
GeneExpressionAdditive AT1G24577 8712506..8712976 score=-0.934467934934247
GeneExpressionAdditive AT1G24580 8710179..8710716 score=0.220695878697452
GeneExpressionAdditive AT1G24590 8714391..8715261 score=-0.97046742327271
GeneExpressionAdditive AT1G24600 8720292..8720578 score=-0.123578862963154
GeneExpressionAdditive AT1G24610 8720726..8722699 score=0.55956137561312
GeneExpressionAdditive AT1G24620 8723874..8724387 score=-0.479207394762242
GeneExpressionAdditive AT1G24625 8725942..8727184 score=1.70160437097209
GeneExpressionAdditive AT1G24650 8734559..8737241 score=-0.421890126106588
GeneExpressionAdditive AT1G24706 8741914..8755448 score=1.77625119256532
GeneExpressionAdditive AT1G24735 8758770..8759378 score=0.840030066624137
GeneExpressionAdditive AT1G24764 8759562..8763251 score=-1.49127674411806
GeneExpressionAdditive AT1G25220 8837216..8839412 score=-0.269737558278665
GeneExpressionAdditive AT1G25230 8840400..8842274 score=-2.00744285879847
GeneExpressionAdditive AT1G25240 8845256..8846435 score=-0.62167444821728
GeneExpressionAdditive AT1G25250 8849852..8851490 score=-0.672609436159899
GeneExpressionAdditive AT1G25260 8853966..8855813 score=-4.95552661202583
GeneExpressionAdditive AT1G25270 8857741..8859758 score=0.480511575721348
GeneExpressionAdditive AT1G25275 8860722..8861226 score=-0.068165577980096
GeneExpressionAdditive AT1G25280 8863857..8866732 score=-2.39028737027439
GeneExpressionAdditive AT1G25290 8867140..8869050 score=-1.90539635216585
GeneExpressionAdditive AT1G25300 8871574..8872322 score=-0.870264542024968
GeneExpressionAdditive AT1G25310 8874143..8874780 score=-0.868164097489479
GeneExpressionAdditive AT1G25320 8877834..8880177 score=-2.23485560123277
GeneExpressionAdditive AT1G25330 8880286..8881960 score=0.173665130256069
GeneExpressionAdditive AT1G25340 8885125..8886284 score=-0.00538567103604872
GeneExpressionAdditive AT1G25350 8889164..8894227 score=-0.874683241907334
GeneExpressionAdditive AT1G25360 8894421..8896748 score=-0.265027535436173
GeneExpressionAdditive AT1G25370 8897844..8899030 score=-0.70503095445396
GeneExpressionAdditive AT1G25375 8900223..8903153 score=-1.46449018144679
GeneExpressionAdditive AT1G25380 8903453..8905959 score=-0.421112800321395
GeneExpressionAdditive AT1G25390 8906533..8908734 score=-4.85238576691145
GeneExpressionAdditive AT1G25400 8911169..8912349 score=3.15764123391835
GeneExpressionAdditive AT1G25410 8914231..8915132 score=0.466643065336741
GeneExpressionAdditive AT1G25420 8916111..8918160 score=1.50201806648542
GeneExpressionAdditive AT1G25425 8922708..8923279 score=-0.441768250572079
GeneExpressionAdditive AT1G25440 8933725..8935425 score=3.33454859563286
GeneExpressionAdditive AT1G25450 8938573..8940351 score=0.302175052174455
GeneExpressionAdditive AT1G25460 8942813..8944190 score=-0.483536612554179
GeneExpressionAdditive AT1G25470 8944620..8946269 score=0.489528672115361
GeneExpressionAdditive AT1G25480 8948471..8950825 score=-2.45249221330298
GeneExpressionAdditive AT1G25490 8951204..8955051 score=-2.36044601739732
GeneExpressionAdditive AT1G25500 8955297..8957838 score=0.432356269304996
GeneExpressionAdditive AT1G25510 8959201..8960741 score=0.00586472076226187
GeneExpressionAdditive AT1G25520 8962175..8964476 score=1.79948549913739
GeneExpressionAdditive AT1G25530 8964660..8967263 score=-2.79590173495547
GeneExpressionAdditive AT1G25540 8969225..8974634 score=1.22182563108573
GeneExpressionAdditive AT1G25550 8976411..8977945 score=-1.22261222770160
GeneExpressionAdditive AT1G25560 8981690..8982930 score=3.17671752430034
GeneExpressionAdditive AT1G25570 8991886..8995457 score=-1.39890221421090
GeneExpressionAdditive AT1G25580 8996805..8999817 score=0.914995008180934
GeneExpressionAdditive AT1G25682 9002303..9004618 score=0.47624037830511
GeneExpressionAdditive AT1G25988 9016345..9017401 score=0.443919981245745
GeneExpressionAdditive AT1G26090 9020380..9022470 score=-1.08349010653103
GeneExpressionAdditive AT1G26100 9022773..9024021 score=-1.36976019127595
GeneExpressionAdditive AT1G26110 9024340..9027709 score=-1.30735030476664
GeneExpressionAdditive AT1G26120 9028393..9031457 score=1.08400962552166
GeneExpressionAdditive AT1G26130 9033642..9038202 score=-0.837936279839606
GeneExpressionAdditive AT1G26140 9038764..9039490 score=-0.506767419939836
GeneExpressionAdditive AT1G26150 9039697..9043237 score=2.59692801208455
GeneExpressionAdditive AT1G26160 9044638..9046882 score=2.50089338274463
GeneExpressionAdditive AT1G26170 9047558..9054386 score=0.348621503760229
GeneExpressionAdditive AT1G26180 9054817..9056743 score=-0.307446050096524
GeneExpressionAdditive AT1G26190 9057146..9061026 score=-0.0704192941440898
GeneExpressionAdditive AT1G26230 9072375..9075216 score=-5.44579018658554
GeneExpressionAdditive AT1G26250 9083842..9085341 score=-13.2833923846714
GeneExpressionAdditive AT1G26260 9087133..9089311 score=-0.444232573273366
GeneExpressionAdditive AT1G26270 9089563..9092344 score=1.12296467139977
GeneExpressionAdditive AT1G26300 9095919..9099717 score=2.19013155133779
GeneExpressionAdditive AT1G26310 9100157..9103548 score=-0.601733876068342
GeneExpressionAdditive AT1G26320 9105194..9107130 score=-0.0394721302232686
GeneExpressionAdditive AT1G26330 9107613..9113473 score=0.369172616156961
GeneExpressionAdditive AT1G26340 9114038..9114938 score=-0.510598116018359
GeneExpressionAdditive AT1G26350 9116001..9116754 score=0.379111705343145
GeneExpressionAdditive AT1G26360 9118989..9121168 score=-1.20983042936243
GeneExpressionAdditive AT1G26370 9121535..9125521 score=-1.97144946336171
GeneExpressionAdditive AT1G26380 9126761..9128443 score=-1.13175947878166
GeneExpressionAdditive AT1G26390 9130110..9131710 score=-0.164077920883765
GeneExpressionAdditive AT1G26400 9133289..9134793 score=-0.816023293567586
GeneExpressionAdditive AT1G26410 9138710..9140361 score=-0.00599556951158581
GeneExpressionAdditive AT1G26420 9141611..9143186 score=0.00864224444742053
GeneExpressionAdditive AT1G26440 9144088..9146017 score=-0.98690081948692
GeneExpressionAdditive AT1G26450 9148723..9150220 score=-0.633243764659388
GeneExpressionAdditive AT1G26460 9151725..9154642 score=-0.500626316334101
GeneExpressionAdditive AT1G26470 9155072..9156182 score=-0.0405554433519856
GeneExpressionAdditive AT1G26480 9156366..9157850 score=-0.898887303437936
GeneExpressionAdditive AT1G26500 9158374..9159810 score=0.673713708093899
GeneExpressionAdditive AT1G26510 9159909..9162866 score=-0.877420772292319
GeneExpressionAdditive AT1G26520 9163314..9165826 score=0.634304279190496
GeneExpressionAdditive AT1G26530 9165887..9167296 score=-1.50157022762535
GeneExpressionAdditive AT1G26540 9167593..9170775 score=0.345832918652303
GeneExpressionAdditive AT1G26550 9171159..9172888 score=-0.530375777951255
GeneExpressionAdditive AT1G26560 9178362..9181681 score=3.50886330682855
GeneExpressionAdditive AT1G26570 9182213..9184351 score=-1.68201090205992
GeneExpressionAdditive AT1G26580 9184600..9187438 score=1.07866215416934
GeneExpressionAdditive AT1G26590 9189637..9190652 score=-0.0774099242661848
GeneExpressionAdditive AT1G26600 9191603..9192305 score=-0.340351368373766
GeneExpressionAdditive AT1G26610 9193536..9195195 score=-1.10381684125664
GeneExpressionAdditive AT1G26620 9195862..9199590 score=1.19239354667142
GeneExpressionAdditive AT1G26630 9205834..9207314 score=-0.684842288349687
GeneExpressionAdditive AT1G26640 9207379..9209864 score=0.263895051478257
GeneExpressionAdditive AT1G26650 9210065..9211500 score=-1.08533701648187
GeneExpressionAdditive AT1G26660 9211743..9213899 score=-0.811981330504766
GeneExpressionAdditive AT1G26665 9214152..9215026 score=-4.78231047281003
GeneExpressionAdditive AT1G26670 9215903..9217907 score=-0.5382413875477
GeneExpressionAdditive AT1G26680 9219444..9221733 score=-0.729610945244174
GeneExpressionAdditive AT1G26690 9224264..9225710 score=-1.50258829534911
GeneExpressionAdditive AT1G26700 9228212..9232153 score=0.220261274960874
GeneExpressionAdditive AT1G26710 9232362..9233115 score=-0.815997024037968
GeneExpressionAdditive AT1G26720 9234407..9234689 score=-0.569168820491476
GeneExpressionAdditive AT1G26730 9241449..9244379 score=-0.707677059010586
GeneExpressionAdditive AT1G26740 9245019..9246577 score=0.261326467183977
GeneExpressionAdditive AT1G26750 9246793..9248092 score=-0.871284528216948
GeneExpressionAdditive AT1G26760 9248275..9251566 score=0.312217693718912
GeneExpressionAdditive AT1G26770 9259786..9261071 score=-0.538057485367778
GeneExpressionAdditive AT1G26780 9271022..9272085 score=0.0074012443778033
GeneExpressionAdditive AT1G26790 9273877..9275063 score=0.0340300005065920
GeneExpressionAdditive AT1G26795 9276385..9276865 score=0.300509299772637
GeneExpressionAdditive AT1G26796 9278950..9279030 score=0.524408037439554
GeneExpressionAdditive AT1G26797 9281030..9281458 score=0.691952759968658
GeneExpressionAdditive AT1G26798 9281854..9282276 score=-0.249169489262746
GeneExpressionAdditive AT1G26799 9283950..9284338 score=-0.958353119362445
GeneExpressionAdditive AT1G26800 9285188..9286243 score=2.1512342016388
GeneExpressionAdditive AT1G26810 9286634..9289383 score=-1.09277593509291
GeneExpressionAdditive AT1G26820 9292714..9293749 score=-1.11190700912852
GeneExpressionAdditive AT1G26830 9295747..9298478 score=1.17938527009301
GeneExpressionAdditive AT1G26840 9298824..9300610 score=0.484248803453543
GeneExpressionAdditive AT1G26850 9300883..9304088 score=0.109537964853243
GeneExpressionAdditive AT1G26870 9313048..9314935 score=-0.833710561769069
GeneExpressionAdditive AT1G26880 9315547..9316643 score=-1.74960994718415
GeneExpressionAdditive AT1G26890 9317812..9318790 score=0.141844761665511
GeneExpressionAdditive AT1G26900 9319758..9321446 score=1.61911643666057
GeneExpressionAdditive AT1G26910 9322050..9322888 score=-0.127390979022588
GeneExpressionAdditive AT1G26920 9329510..9330319 score=2.37195232192789
GeneExpressionAdditive AT1G26930 9336226..9337544 score=2.47395074638679
GeneExpressionAdditive AT1G26940 9343131..9345044 score=0.154927780820197
GeneExpressionAdditive AT1G26945 9351441..9352690 score=1.12361621944282
GeneExpressionAdditive AT1G26950 9353874..9354297 score=-1.06913431586240
GeneExpressionAdditive AT1G26960 9355901..9357357 score=-0.619296078265462
GeneExpressionAdditive AT1G26970 9359792..9361728 score=-1.19545333712660
GeneExpressionAdditive AT1G27000 9374029..9376619 score=2.94575907628520
GeneExpressionAdditive AT1G27020 9378594..9380636 score=-5.3330646398527
GeneExpressionAdditive AT1G27030 9381942..9383843 score=-0.0650262117027258
GeneExpressionAdditive AT1G27040 9386785..9389795 score=-0.452540247814186
GeneExpressionAdditive AT1G27050 9391886..9394504 score=0.35450893052373
GeneExpressionAdditive AT1G27060 9395028..9396597 score=-1.07011516148460
GeneExpressionAdditive AT1G27070 9396665..9399392 score=0.993570672398288
GeneExpressionAdditive AT1G27080 9401645..9403740 score=-1.14511408370405
GeneExpressionAdditive AT1G27090 9403917..9406224 score=2.47718859882760
GeneExpressionAdditive AT1G27100 9407284..9411124 score=0.74226616655243
GeneExpressionAdditive AT1G27110 9413005..9417364 score=0.731820661410012
GeneExpressionAdditive AT1G27120 9421197..9423978 score=1.33608877621243
GeneExpressionAdditive AT1G27130 9425436..9426826 score=3.88456852929513
GeneExpressionAdditive AT1G27140 9427898..9428480 score=0.778111668100868
GeneExpressionAdditive AT1G27150 9429048..9432130 score=7.7971022045554
GeneExpressionAdditive AT1G27160 9432589..9433127 score=0.278486534429355
GeneExpressionAdditive AT1G27170 9433597..9439241 score=-0.0545314360078658
GeneExpressionAdditive AT1G27180 9439847..9440103 score=-1.38132606462328
GeneExpressionAdditive AT1G27190 9446770..9448698 score=-2.67813760371102
GeneExpressionAdditive AT1G27200 9449602..9451599 score=-0.349015158005919
GeneExpressionAdditive AT1G27210 9455397..9457942 score=0.491455337904648
GeneExpressionAdditive AT1G27220 9463790..9464128 score=0.181948685410761
GeneExpressionAdditive AT1G27240 9466219..9467036 score=-0.667658879106631
GeneExpressionAdditive AT1G27250 9468555..9468866 score=-0.101169175876316
GeneExpressionAdditive AT1G27260 9469927..9470731 score=-0.764210756860885
GeneExpressionAdditive AT1G27270 9472055..9473078 score=0.0172111357065194
GeneExpressionAdditive AT1G27280 9474053..9474949 score=-0.548946159213550
GeneExpressionAdditive AT1G27290 9481562..9482653 score=2.34062705728579
GeneExpressionAdditive AT1G27300 9483145..9484228 score=2.23284480818300
GeneExpressionAdditive AT1G27310 9484480..9485851 score=1.50979935287853
GeneExpressionAdditive AT1G27320 9487755..9492224 score=-0.781693135843353
GeneExpressionAdditive AT1G27330 9492962..9493910 score=-0.00509776743953343
GeneExpressionAdditive AT1G27340 9495687..9498048 score=0.214427367626588
GeneExpressionAdditive AT1G27350 9498147..9499345 score=0.512771595842144
GeneExpressionAdditive AT1G27360 9502149..9503812 score=-1.46350545759490
GeneExpressionAdditive AT1G27370 9505256..9508238 score=0.807026399699209
GeneExpressionAdditive AT1G27380 9508863..9510022 score=-0.193333462332305
GeneExpressionAdditive AT1G27385 9510925..9512739 score=0.395949061242543
GeneExpressionAdditive AT1G27390 9513117..9514894 score=1.68046962674874
GeneExpressionAdditive AT1G27400 9515167..9516850 score=0.356473029427069
GeneExpressionAdditive AT1G27410 9517234..9518974 score=-0.546699923126152
GeneExpressionAdditive AT1G27420 9519187..9520474 score=-1.85593563417728
GeneExpressionAdditive AT1G27430 9520984..9525640 score=-2.38949356261721
GeneExpressionAdditive AT1G27435 9527669..9528756 score=-0.388651710993394
GeneExpressionAdditive AT1G27440 9529139..9531347 score=-0.741037778872682
GeneExpressionAdditive AT1G27450 9531928..9534054 score=-0.921354032631457
GeneExpressionAdditive AT1G27460 9534511..9537504 score=3.53612481674301
GeneExpressionAdditive AT1G27470 9540123..9544242 score=-0.144113436359836
GeneExpressionAdditive AT1G27480 9544494..9546228 score=-4.35784367306708
GeneExpressionAdditive AT1G27490 9546375..9546993 score=-1.24021732453846
GeneExpressionAdditive AT1G27500 9551445..9553625 score=1.31463821578675
GeneExpressionAdditive AT1G27510 9554938..9558342 score=2.50054974529162
GeneExpressionAdditive AT1G27520 9558610..9562274 score=-0.462711496323099
GeneExpressionAdditive AT1G27530 9562637..9563920 score=0.113315451928799
GeneExpressionAdditive AT1G27540 9566461..9567691 score=2.82018354260079
GeneExpressionAdditive AT1G27550 9568809..9569275 score=-1.21065398154426
GeneExpressionAdditive AT1G27570 9575541..9582312 score=0.555105008561205
GeneExpressionAdditive AT1G27590 9592131..9594534 score=0.4280926261376
GeneExpressionAdditive AT1G27595 9596379..9603057 score=1.05014052725814
GeneExpressionAdditive AT1G27600 9603664..9606061 score=2.69025564893377
GeneExpressionAdditive AT1G27610 9607169..9607499 score=0.154237137618162
GeneExpressionAdditive AT1G27620 9608439..9610444 score=-0.186960596644877
GeneExpressionAdditive AT1G27630 9611104..9614205 score=-2.23443335808490
GeneExpressionAdditive AT1G27650 9615126..9616319 score=0.859483498865752
GeneExpressionAdditive AT1G27660 9621677..9625891 score=-0.72475896031473
GeneExpressionAdditive AT1G27670 9627583..9628469 score=-2.36318475772192
GeneExpressionAdditive AT1G27680 9631277..9634539 score=-2.18443629095174
GeneExpressionAdditive AT1G27690 9636570..9638524 score=-0.967905724411937
GeneExpressionAdditive AT1G27695 9639062..9640060 score=0.978703850577172
GeneExpressionAdditive AT1G27700 9640197..9641778 score=-1.26237467306230
GeneExpressionAdditive AT1G27710 9642463..9643182 score=-1.37834099687449
GeneExpressionAdditive AT1G27720 9643359..9647175 score=1.64417539179092
GeneExpressionAdditive AT1G27730 9648133..9649010 score=1.74910257033896
GeneExpressionAdditive AT1G27740 9654721..9655966 score=-0.442936182944664
GeneExpressionAdditive AT1G27750 9657367..9661892 score=-1.23927093307296
GeneExpressionAdditive AT1G27752 9662071..9667411 score=2.50297594273842
GeneExpressionAdditive AT1G27760 9668685..9671565 score=-4.06917670127356
GeneExpressionAdditive AT1G27770 9671635..9676099 score=1.11447143146702
GeneExpressionAdditive AT1G27840 9693034..9696231 score=0.787053551645589
GeneExpressionAdditive AT1G27850 9699273..9703888 score=-0.756448042687664
GeneExpressionAdditive AT1G27860 9704545..9706206 score=0.00703328737621565
GeneExpressionAdditive AT1G27880 9708930..9713947 score=-0.184830823266041
GeneExpressionAdditive AT1G27900 9715566..9720510 score=0.690594027601392
GeneExpressionAdditive AT1G27910 9720888..9724646 score=1.82656664691077
GeneExpressionAdditive AT1G27920 9726942..9729733 score=1.59891128738485
GeneExpressionAdditive AT1G27930 9731362..9732680 score=-0.121835967393215
GeneExpressionAdditive AT1G27940 9733637..9738078 score=-0.409709507753433
GeneExpressionAdditive AT1G27950 9740727..9742107 score=2.68957585888387
GeneExpressionAdditive AT1G27960 9742201..9745718 score=-0.435345935996265
GeneExpressionAdditive AT1G27970 9746799..9747908 score=0.871443278118917
GeneExpressionAdditive AT1G27980 9748741..9752676 score=-1.44493294244596
GeneExpressionAdditive AT1G27990 9752789..9753900 score=-0.113781610786534
GeneExpressionAdditive AT1G28000 9756662..9757788 score=0.161142647090235
GeneExpressionAdditive AT1G28010 9763438..9768020 score=2.80191152903277
GeneExpressionAdditive AT1G28020 9768387..9771061 score=-0.16483043365519
GeneExpressionAdditive AT1G28030 9771781..9773305 score=-0.379639805766109
GeneExpressionAdditive AT1G28040 9773594..9775420 score=0.304757521961852
GeneExpressionAdditive AT1G28050 9775530..9777706 score=-1.85385844705499
GeneExpressionAdditive AT1G28060 9779116..9782655 score=1.06208985489071
GeneExpressionAdditive AT1G28070 9782994..9783913 score=0.673004586024064
GeneExpressionAdditive AT1G28080 9789845..9791464 score=0.825309467981908
GeneExpressionAdditive AT1G28090 9795772..9799019 score=-2.07958867593687
GeneExpressionAdditive AT1G28100 9801080..9803492 score=3.50120712260864
GeneExpressionAdditive AT1G28110 9804382..9806866 score=-0.683018385005543
GeneExpressionAdditive AT1G28120 9812971..9815474 score=1.75927290761271
GeneExpressionAdditive AT1G28130 9825311..9827850 score=3.09626809596464
GeneExpressionAdditive AT1G28135 9829254..9829515 score=0.291330140313374
GeneExpressionAdditive AT1G28140 9832846..9834401 score=-2.41956780407121
GeneExpressionAdditive AT1G28150 9834953..9835855 score=0.999031432826753
GeneExpressionAdditive AT1G28160 9839410..9840050 score=-0.484789146936857
GeneExpressionAdditive AT1G28170 9841357..9841990 score=-0.395698940204861
GeneExpressionAdditive AT1G28190 9846955..9847866 score=0.874052690475453
GeneExpressionAdditive AT1G28200 9850153..9852281 score=-1.11193985535788
GeneExpressionAdditive AT1G28210 9854742..9860078 score=-3.55037443461551
GeneExpressionAdditive AT1G28220 9860333..9861405 score=-0.81738462860251
GeneExpressionAdditive AT1G28230 9862183..9864489 score=-4.61231942459294
GeneExpressionAdditive AT1G28240 9868502..9872138 score=2.49001923226854
GeneExpressionAdditive AT1G28250 9874225..9875497 score=-1.17312430230475
GeneExpressionAdditive AT1G28260 9875637..9879115 score=2.09511651584099
GeneExpressionAdditive AT1G28270 9883036..9883746 score=-0.379393109946361
GeneExpressionAdditive AT1G28280 9886537..9887361 score=4.04226081589352
GeneExpressionAdditive AT1G28290 9889169..9890966 score=-2.68853824149858
GeneExpressionAdditive AT1G28300 9897012..9899780 score=-0.876236429048903
GeneExpressionAdditive AT1G28305 9905048..9905341 score=-1.30328278138926
GeneExpressionAdditive AT1G28310 9911956..9913792 score=-0.112896629568354
GeneExpressionAdditive AT1G28320 9920593..9924438 score=-1.48414738278171
GeneExpressionAdditive AT1G28327 9932007..9933201 score=0.770693872044235
GeneExpressionAdditive AT1G28330 9933900..9935197 score=-1.60088020597515
GeneExpressionAdditive AT1G28335 9937050..9937476 score=0.104464440203151
GeneExpressionAdditive AT1G28340 9940172..9943504 score=3.8992452673581
GeneExpressionAdditive AT1G28350 9944039..9949712 score=0.151428402145720
GeneExpressionAdditive AT1G28360 9951875..9952685 score=-0.191345549200652
GeneExpressionAdditive AT1G28370 9956117..9956824 score=-0.351082470314185
GeneExpressionAdditive AT1G28375 9961075..9961573 score=0.692389587557136
GeneExpressionAdditive AT1G28380 9963596..9966132 score=-0.0409307913570163
GeneExpressionAdditive AT1G28390 9966778..9968193 score=-0.942301118333504
GeneExpressionAdditive AT1G28395 9969559..9971429 score=-1.21549603518836
GeneExpressionAdditive AT1G28400 9972425..9973725 score=3.27644796382135
GeneExpressionAdditive AT1G28410 9976238..9979106 score=1.11591471876739
GeneExpressionAdditive AT1G28420 9979938..9987599 score=1.57377008004514
GeneExpressionAdditive AT1G28430 9992979..9994587 score=-0.358028679470352
GeneExpressionAdditive AT1G28440 9996814..10000404 score=-0.331135118711980
GeneExpressionAdditive AT1G28470 10010183..10012111 score=-0.0203873159411084
GeneExpressionAdditive AT1G28480 10013654..10013972 score=1.1952250651635
GeneExpressionAdditive AT1G28490 10015897..10018007 score=1.62207661923189
GeneExpressionAdditive AT1G28510 10023852..10026226 score=0.00108932688821095
GeneExpressionAdditive AT1G28520 10029174..10031907 score=0.503269439014785
GeneExpressionAdditive AT1G28530 10032018..10035436 score=-0.890462084348739
GeneExpressionAdditive AT1G28540 10035723..10036910 score=0.638553562315933
GeneExpressionAdditive AT1G28550 10036981..10037605 score=-0.0108227034857438
GeneExpressionAdditive AT1G28560 10038044..10041426 score=-5.05472232028875
GeneExpressionAdditive AT1G28570 10041662..10044117 score=0.370755608003304
GeneExpressionAdditive AT1G28580 10044515..10046372 score=3.24976691141292
GeneExpressionAdditive AT1G28590 10047478..10049259 score=0.090059284014855
GeneExpressionAdditive AT1G28600 10051078..10052984 score=-2.23435702582418
GeneExpressionAdditive AT1G28610 10053662..10055687 score=-3.34261593565412
GeneExpressionAdditive AT1G28630 10060900..10063407 score=1.08813535285424
GeneExpressionAdditive AT1G28640 10067559..10068832 score=-0.403112120275848
GeneExpressionAdditive AT1G28650 10069473..10070998 score=-0.518648678746815
GeneExpressionAdditive AT1G28660 10071752..10073179 score=-1.43335086416665
GeneExpressionAdditive AT1G28670 10074514..10075785 score=9.252305517229
GeneExpressionAdditive AT1G28680 10079676..10079956 score=-2.04868676550879
GeneExpressionAdditive AT1G28690 10080029..10081550 score=-0.808866763739006
GeneExpressionAdditive AT1G28695 10081908..10083079 score=-0.203157300419949
GeneExpressionAdditive AT1G28700 10083592..10084975 score=-0.492958872581472
GeneExpressionAdditive AT1G28710 10086623..10088019 score=0.342110513834163
GeneExpressionAdditive AT1G28760 10103145..10104493 score=-0.888041961796048
GeneExpressionAdditive AT1G28815 10095809..10096169 score=-0.199648174064524
GeneExpressionAdditive AT1G28960 10109626..10111597 score=0.0674921040366815
GeneExpressionAdditive AT1G29000 10113057..10114252 score=-0.0987136876649403
GeneExpressionAdditive AT1G29010 10117716..10118913 score=0.514915623211459
GeneExpressionAdditive AT1G29020 10120507..10126885 score=2.50919558147007
GeneExpressionAdditive AT1G29030 10129101..10133686 score=-1.2409194644973
GeneExpressionAdditive AT1G29040 10134143..10136076 score=0.514802975319582
GeneExpressionAdditive AT1G29050 10136223..10139125 score=-0.546102095383973
GeneExpressionAdditive AT1G29060 10147682..10149638 score=-1.08749105392451
GeneExpressionAdditive AT1G29070 10149794..10151268 score=-1.52343757474668
GeneExpressionAdditive AT1G29080 10157508..10158580 score=-0.915240538926262
GeneExpressionAdditive AT1G29090 10163089..10164348 score=1.36852046877841
GeneExpressionAdditive AT1G29100 10169083..10169556 score=-0.650564056224875
GeneExpressionAdditive AT1G29110 10171705..10172861 score=0.843520257974054
GeneExpressionAdditive AT1G29120 10174283..10178238 score=-3.64351506811962
GeneExpressionAdditive AT1G29140 10178888..10179834 score=-0.440572752491872
GeneExpressionAdditive AT1G29150 10180499..10182621 score=-2.17172989076982
GeneExpressionAdditive AT1G29160 10183817..10184229 score=-0.0641594194037737
GeneExpressionAdditive AT1G29170 10190544..10194858 score=1.92557698849995
GeneExpressionAdditive AT1G29179 10198885..10199386 score=-1.95831852003490
GeneExpressionAdditive AT1G29180 10199640..10200809 score=-0.91449128313842
GeneExpressionAdditive AT1G29195 10202525..10203327 score=-0.468572318119907
GeneExpressionAdditive AT1G29200 10207901..10210436 score=-0.730695705407507
GeneExpressionAdditive AT1G29220 10210619..10212668 score=-0.444441895688548
GeneExpressionAdditive AT1G29230 10214848..10216243 score=0.490288681517039
GeneExpressionAdditive AT1G29240 10216781..10219754 score=-2.75280136537705
GeneExpressionAdditive AT1G29250 10223324..10224683 score=-0.814727148397967
GeneExpressionAdditive AT1G29260 10224835..10226062 score=-0.281690630751064
GeneExpressionAdditive AT1G29270 10230325..10231085 score=-0.873309637596694
GeneExpressionAdditive AT1G29280 10236440..10237400 score=-0.228513234387033
GeneExpressionAdditive AT1G29290 10244946..10245534 score=-0.569997888320352
GeneExpressionAdditive AT1G29300 10247776..10249494 score=1.55217711481002
GeneExpressionAdditive AT1G29310 10252332..10254643 score=2.80829297320413
GeneExpressionAdditive AT1G29320 10255325..10257989 score=-0.326974973228571
GeneExpressionAdditive AT1G29330 10258364..10261085 score=-1.06414757742553
GeneExpressionAdditive AT1G29340 10264404..10266677 score=-0.698328423325035
GeneExpressionAdditive AT1G29380 10284108..10285909 score=1.81291610027507
GeneExpressionAdditive AT1G29390 10286286..10287807 score=1.86820338939105
GeneExpressionAdditive AT1G29395 10288208..10289591 score=2.18242202800064
GeneExpressionAdditive AT1G29400 10290062..10294393 score=1.90817311018405
GeneExpressionAdditive AT1G29410 10297915..10299916 score=-0.268621431560827
GeneExpressionAdditive AT1G29420 10301480..10301917 score=0.98981464027939
GeneExpressionAdditive AT1G29450 10306238..10306451 score=0.77229345639102
GeneExpressionAdditive AT1G29460 10307575..10308092 score=-0.0819503694926395
GeneExpressionAdditive AT1G29470 10310274..10313919 score=1.72994846606958
GeneExpressionAdditive AT1G29480 10318015..10318653 score=-2.50806929990936
GeneExpressionAdditive AT1G29490 10319811..10320243 score=0.336734624398004
GeneExpressionAdditive AT1G29500 10321211..10321770 score=0.285827060481551
GeneExpressionAdditive AT1G29520 10323719..10324298 score=1.83875794052361
GeneExpressionAdditive AT1G29530 10324733..10326654 score=0.954204496995895
GeneExpressionAdditive AT1G29540 10327248..10327788 score=-0.488527626663307
GeneExpressionAdditive AT1G29550 10331221..10332242 score=0.138205497679273
GeneExpressionAdditive AT1G29560 10332831..10335436 score=0.483238263421615
GeneExpressionAdditive AT1G29570 10335890..10337773 score=-0.823626627101151
GeneExpressionAdditive AT1G29580 10338440..10339103 score=0.00204076503211694
GeneExpressionAdditive AT1G29600 10344034..10345594 score=0.0870174041227289
GeneExpressionAdditive AT1G29610 10345804..10346163 score=-1.0546300039371
GeneExpressionAdditive AT1G29630 10349446..10353677 score=-0.135819877859773
GeneExpressionAdditive AT1G29640 10356022..10356314 score=2.08289818598343
GeneExpressionAdditive AT1G29660 10371848..10373609 score=0.403534018084927
GeneExpressionAdditive AT1G29670 10375743..10377738 score=-1.40172346787977
GeneExpressionAdditive AT1G29680 10377878..10378899 score=0.0108427562641797
GeneExpressionAdditive AT1G29690 10379022..10382040 score=0.939313010507618
GeneExpressionAdditive AT1G29700 10385082..10387404 score=1.45529974289066
GeneExpressionAdditive AT1G29710 10387655..10389056 score=0.364603827578845
GeneExpressionAdditive AT1G29720 10393803..10395538 score=6.18128057581849
GeneExpressionAdditive AT1G29730 10400552..10405831 score=0.263941445004166
GeneExpressionAdditive AT1G29740 10407494..10412891 score=-0.0594528483842643
GeneExpressionAdditive AT1G29750 10413872..10420151 score=-1.59003554221942
GeneExpressionAdditive AT1G29760 10422304..10424269 score=1.20202137538864
GeneExpressionAdditive AT1G29770 10424568..10425560 score=0.671519155311064
GeneExpressionAdditive AT1G29780 10426973..10427490 score=0.875669678207431
GeneExpressionAdditive AT1G29790 10429962..10431897 score=-0.233273695494063
GeneExpressionAdditive AT1G29800 10432580..10435250 score=0.0575794510018957
GeneExpressionAdditive AT1G29810 10435471..10437420 score=0.353169994769572
GeneExpressionAdditive AT1G29820 10438167..10440739 score=0.581853864173333
GeneExpressionAdditive AT1G29830 10442013..10445571 score=-0.467456173518103
GeneExpressionAdditive AT1G29840 10445673..10447457 score=1.36325459405463
GeneExpressionAdditive AT1G29850 10447806..10449859 score=1.82481923211612
GeneExpressionAdditive AT1G29860 10454493..10455720 score=-0.4535820064813
GeneExpressionAdditive AT1G29870 10456947..10458726 score=0.521571593590175
GeneExpressionAdditive AT1G29880 10459523..10462758 score=-2.19542411549995
GeneExpressionAdditive AT1G29890 10463413..10467084 score=1.0346787022582
GeneExpressionAdditive AT1G29900 10468092..10472143 score=-1.41632941884091
GeneExpressionAdditive AT1G29920 10474785..10475493 score=1.34789456222834
GeneExpressionAdditive AT1G29930 10478009..10478903 score=2.07324035024838
GeneExpressionAdditive AT1G29940 10479127..10486778 score=-2.19929539728271
GeneExpressionAdditive AT1G29950 10491734..10494548 score=1.57365264305493
GeneExpressionAdditive AT1G29960 10494735..10495866 score=-0.75202265081307
GeneExpressionAdditive AT1G29962 10497084..10497221 score=-0.80753571106124
GeneExpressionAdditive AT1G29970 10500111..10501366 score=0.159198492032192
GeneExpressionAdditive AT1G29980 10503292..10506075 score=-1.80554489618373
GeneExpressionAdditive AT1G29990 10507575..10509043 score=0.53137874947626
GeneExpressionAdditive AT1G30000 10509268..10512398 score=1.37998172649786
GeneExpressionAdditive AT1G30010 10513177..10516330 score=-1.24228967909264
GeneExpressionAdditive AT1G30040 10537760..10539762 score=-2.06726400280674
GeneExpressionAdditive AT1G30050 10543194..10544551 score=-0.839569925216628
GeneExpressionAdditive AT1G30070 10546639..10548058 score=1.87728044602492
GeneExpressionAdditive AT1G30080 10550955..10553115 score=-0.842704939783938
GeneExpressionAdditive AT1G30090 10559567..10561368 score=1.26028206831212
GeneExpressionAdditive AT1G30100 10571322..10573318 score=-0.724640997733899
GeneExpressionAdditive AT1G30110 10582066..10584029 score=-2.53000347341096
GeneExpressionAdditive AT1G30120 10584188..10586597 score=2.56984189561981
GeneExpressionAdditive AT1G30130 10587684..10589672 score=-1.07526776382893
GeneExpressionAdditive AT1G30135 10596470..10597174 score=-0.63979802741478
GeneExpressionAdditive AT1G30140 10599468..10599656 score=-0.513926215807287
GeneExpressionAdditive AT1G30160 10606587..10607642 score=-0.73014016350658
GeneExpressionAdditive AT1G30170 10608006..10609586 score=-1.48736518809847
GeneExpressionAdditive AT1G30190 10618996..10619762 score=-0.333791126745505
GeneExpressionAdditive AT1G30200 10625136..10627047 score=4.53699085201967
GeneExpressionAdditive AT1G30210 10627226..10630466 score=-0.953408833378352
GeneExpressionAdditive AT1G30220 10632854..10635412 score=-0.649353356380143
GeneExpressionAdditive AT1G30230 10638911..10640718 score=-1.35838252240625
GeneExpressionAdditive AT1G30240 10641115..10645812 score=-0.806658795551907
GeneExpressionAdditive AT1G30250 10647062..10647475 score=-1.06475510603705
GeneExpressionAdditive AT1G30260 10651084..10651652 score=-3.13655558844179
GeneExpressionAdditive AT1G30270 10654900..10658827 score=2.34393057637124
GeneExpressionAdditive AT1G30280 10662754..10663257 score=-5.81511123221032
GeneExpressionAdditive AT1G30300 10673004..10675274 score=-0.75227951212901
GeneExpressionAdditive AT1G30320 10680753..10682878 score=1.82197750374575
GeneExpressionAdditive AT1G30330 10685824..10690752 score=-0.615113003159339
GeneExpressionAdditive AT1G30350 10710093..10711628 score=-0.297334647244539
GeneExpressionAdditive AT1G30360 10715635..10718780 score=-2.57294712329205
GeneExpressionAdditive AT1G30370 10719164..10720716 score=-0.877583047030979
GeneExpressionAdditive AT1G30380 10722272..10723189 score=1.65965617182159
GeneExpressionAdditive AT1G30400 10727609..10737978 score=-1.34002790462092
GeneExpressionAdditive AT1G30410 10739391..10747275 score=-2.86687150238135
GeneExpressionAdditive AT1G30420 10748800..10755995 score=1.19093574328637
GeneExpressionAdditive AT1G30440 10759453..10762328 score=1.10394473344884
GeneExpressionAdditive AT1G30450 10762783..10769448 score=1.29442634172214
GeneExpressionAdditive AT1G30460 10771490..10775291 score=0.116857844353814
GeneExpressionAdditive AT1G30470 10779179..10786420 score=0.497893591455368
GeneExpressionAdditive AT1G30473 10787317..10788046 score=-0.510901887281462
GeneExpressionAdditive AT1G30475 10788303..10789674 score=-0.375654597134302
GeneExpressionAdditive AT1G30480 10790101..10792397 score=0.863885532273477
GeneExpressionAdditive AT1G30490 10796274..10800894 score=1.87916095476343
GeneExpressionAdditive AT1G30500 10804703..10805890 score=1.65324885411017
GeneExpressionAdditive AT1G30510 10807080..10809148 score=2.51091307959549
GeneExpressionAdditive AT1G30515 10809282..10809882 score=-1.28380909935676
GeneExpressionAdditive AT1G30520 10810976..10813477 score=-1.90423776413123
GeneExpressionAdditive AT1G30530 10814661..10816473 score=0.148906637581237
GeneExpressionAdditive AT1G30540 10817201..10819167 score=0.180112839761551
GeneExpressionAdditive AT1G30550 10820793..10823354 score=-2.9888490435671
GeneExpressionAdditive AT1G30560 10824801..10826238 score=-2.01381393080243
GeneExpressionAdditive AT1G30570 10828914..10831426 score=-0.112541700718656
GeneExpressionAdditive AT1G30580 10831687..10835442 score=0.0976843772123794
GeneExpressionAdditive AT1G30590 10835910..10839824 score=-0.325077567074455
GeneExpressionAdditive AT1G30600 10841185..10844980 score=-0.987501535673268
GeneExpressionAdditive AT1G30610 10846672..10850471 score=2.27832585591749
GeneExpressionAdditive AT1G30620 10854557..10858152 score=0.320642525009817
GeneExpressionAdditive AT1G30630 10858355..10860100 score=1.25025842654132
GeneExpressionAdditive AT1G30640 10860637..10864631 score=3.13501159367665
GeneExpressionAdditive AT1G30650 10868307..10871193 score=-0.463394096838437
GeneExpressionAdditive AT1G30660 10876828..10878973 score=-0.316982957094942
GeneExpressionAdditive AT1G30670 10879165..10880123 score=-0.0357274235667158
GeneExpressionAdditive AT1G30680 10881590..10886321 score=-1.61508310979106
GeneExpressionAdditive AT1G30690 10887727..10890262 score=1.06211964333134
GeneExpressionAdditive AT1G30700 10892668..10894318 score=1.31888899569312
GeneExpressionAdditive AT1G30710 10895324..10896878 score=-0.172491798411748
GeneExpressionAdditive AT1G30720 10898187..10899746 score=1.83974629316627
GeneExpressionAdditive AT1G30730 10900864..10902488 score=4.41789762674705
GeneExpressionAdditive AT1G30740 10903086..10904575 score=-0.531277827735207
GeneExpressionAdditive AT1G30750 10904956..10905674 score=-0.0467836618006708
GeneExpressionAdditive AT1G30755 10905858..10908805 score=-0.381976681700306
GeneExpressionAdditive AT1G30757 10909294..10909722 score=0.175294460732135
GeneExpressionAdditive AT1G30760 10918368..10920558 score=-0.517178682710329
GeneExpressionAdditive AT1G30780 10923934..10926529 score=-0.0220695067566536
GeneExpressionAdditive AT1G30790 10932713..10934019 score=0.82678392289894
GeneExpressionAdditive AT1G30795 10935732..10936298 score=-0.0384817576679155
GeneExpressionAdditive AT1G30800 10936913..10937730 score=0.197278681114773
GeneExpressionAdditive AT1G30810 10938103..10942086 score=-0.951038730608696
GeneExpressionAdditive AT1G30814 10942811..10944176 score=0.196019568973974
GeneExpressionAdditive AT1G30820 10944929..10949399 score=-4.46112381741008
GeneExpressionAdditive AT1G30825 10960971..10963077 score=1.50754046356297
GeneExpressionAdditive AT1G30840 10974441..10975925 score=-0.810871093641586
GeneExpressionAdditive AT1G30845 10979889..10980624 score=-1.27447418763930
GeneExpressionAdditive AT1G30850 10985058..10986192 score=0.187022816102693
GeneExpressionAdditive AT1G30860 10986541..10989250 score=-0.194606675953669
GeneExpressionAdditive AT1G30870 10991521..10992889 score=-0.479289763573937
GeneExpressionAdditive AT1G30880 10993226..10994021 score=-1.11091078781976
GeneExpressionAdditive AT1G30890 10994347..10996083 score=-0.972492444800104
GeneExpressionAdditive AT1G30900 10997365..11000493 score=-1.54101170214186
GeneExpressionAdditive AT1G30910 11000869..11002859 score=-1.09661968255805
GeneExpressionAdditive AT1G30920 11004240..11005392 score=-0.0623633990141616
GeneExpressionAdditive AT1G30930 11014770..11015877 score=0.41630037453874
GeneExpressionAdditive AT1G30950 11036224..11037427 score=-1.37493621511338
GeneExpressionAdditive AT1G30960 11037657..11039944 score=-1.59882080281571
GeneExpressionAdditive AT1G30970 11040296..11043675 score=1.02996958626436
GeneExpressionAdditive AT1G30990 11052155..11053020 score=2.20978688933459
GeneExpressionAdditive AT1G31000 11053451..11054530 score=-0.553367466678569
GeneExpressionAdditive AT1G31010 11054784..11056791 score=-0.582214220428449
GeneExpressionAdditive AT1G31020 11057079..11058768 score=-1.09127358726248
GeneExpressionAdditive AT1G31040 11069780..11072225 score=-0.463278145121902
GeneExpressionAdditive AT1G31050 11075688..11076150 score=-0.868924645713588
GeneExpressionAdditive AT1G31060 11078842..11079025 score=-0.547634528402758
GeneExpressionAdditive AT1G31070 11084845..11088421 score=1.28057182244997
GeneExpressionAdditive AT1G31080 11091897..11092834 score=-0.709087532123369
GeneExpressionAdditive AT1G31090 11094379..11095599 score=-0.969009027622255
GeneExpressionAdditive AT1G31120 11104338..11107627 score=0.717620296790886
GeneExpressionAdditive AT1G31130 11114739..11116034 score=-1.18645013711902
GeneExpressionAdditive AT1G31140 11118010..11119719 score=-0.741444383402379
GeneExpressionAdditive AT1G31150 11120074..11122530 score=1.45686181539022
GeneExpressionAdditive AT1G31160 11122796..11124112 score=-1.18755218618018
GeneExpressionAdditive AT1G31163 11129399..11129763 score=-0.605987434821494
GeneExpressionAdditive AT1G31170 11133510..11134359 score=0.45003557151906
GeneExpressionAdditive AT1G31175 11140592..11142390 score=-0.362890603029636
GeneExpressionAdditive AT1G31180 11142755..11144577 score=-0.805433712389039
GeneExpressionAdditive AT1G31190 11144763..11146854 score=1.54919710711224
GeneExpressionAdditive AT1G31200 11146927..11147632 score=-0.892293646040682
GeneExpressionAdditive AT1G31220 11156822..11158414 score=-0.498487240502327
GeneExpressionAdditive AT1G31230 11158748..11163242 score=-1.30297595190708
GeneExpressionAdditive AT1G31240 11163880..11164871 score=0.229512225452771
GeneExpressionAdditive AT1G31250 11166678..11167460 score=0.948856757186269
GeneExpressionAdditive AT1G31260 11175559..11177282 score=-0.697406270645086
GeneExpressionAdditive AT1G31280 11181706..11185202 score=-4.13896900436007
GeneExpressionAdditive AT1G31290 11188610..11192256 score=-3.44373173603096
GeneExpressionAdditive AT1G31300 11193759..11196082 score=-0.165863862062102
GeneExpressionAdditive AT1G31310 11198476..11200092 score=0.466168530194712
GeneExpressionAdditive AT1G31320 11213017..11213802 score=-0.441882023304084
GeneExpressionAdditive AT1G31330 11214874..11216001 score=1.04329208953257
GeneExpressionAdditive AT1G31335 11216917..11217356 score=1.33023376605400
GeneExpressionAdditive AT1G31340 11217877..11219416 score=-0.979801445412683
GeneExpressionAdditive AT1G31350 11221360..11222735 score=-5.9161519122194
GeneExpressionAdditive AT1G31360 11232334..11237465 score=0.749292630527338
GeneExpressionAdditive AT1G31380 11240464..11240714 score=-0.60798345277281
GeneExpressionAdditive AT1G31390 11243206..11243784 score=-0.0577125595914236
GeneExpressionAdditive AT1G31400 11245437..11246373 score=-0.664382502806724
GeneExpressionAdditive AT1G31410 11247065..11249309 score=3.81498229273012
GeneExpressionAdditive AT1G31420 11249659..11253497 score=2.58449474793425
GeneExpressionAdditive AT1G31440 11257239..11258666 score=0.95537270668079
GeneExpressionAdditive AT1G31450 11259965..11261104 score=0.43621852623718
GeneExpressionAdditive AT1G31460 11261658..11262716 score=-0.38301127999604
GeneExpressionAdditive AT1G31470 11263360..11264909 score=0.8844516672405
GeneExpressionAdditive AT1G31480 11265986..11271144 score=1.81624629967138
GeneExpressionAdditive AT1G31490 11271781..11273242 score=-0.931653782297871
GeneExpressionAdditive AT1G31500 11273645..11276521 score=0.205772407396441
GeneExpressionAdditive AT1G31510 11277441..11278407 score=-1.15286754449125
GeneExpressionAdditive AT1G31520 11278983..11279582 score=-0.621977645066594
GeneExpressionAdditive AT1G31530 11281228..11282348 score=-0.292515778085056
GeneExpressionAdditive AT1G31540 11291071..11292993 score=1.53218058857745
GeneExpressionAdditive AT1G31550 11295615..11296377 score=-1.90036682396998
GeneExpressionAdditive AT1G31630 11318648..11319516 score=-0.515902069507523
GeneExpressionAdditive AT1G31640 11322738..11324145 score=0.458179306122194
GeneExpressionAdditive AT1G31650 11326305..11330689 score=-0.599243086866223
GeneExpressionAdditive AT1G31660 11330949..11333487 score=-0.744913280414337
GeneExpressionAdditive AT1G31670 11337574..11341756 score=0.269378593493665
GeneExpressionAdditive AT1G31680 11343955..11344694 score=0.0745109481887186
GeneExpressionAdditive AT1G31690 11345546..11347689 score=0.23461967058353
GeneExpressionAdditive AT1G31710 11349827..11355366 score=5.39044106072764
GeneExpressionAdditive AT1G31720 11356188..11357017 score=0.745583132650812
GeneExpressionAdditive AT1G31730 11359623..11364174 score=0.230807427444866
GeneExpressionAdditive AT1G31740 11365279..11369749 score=-1.04683391174003
GeneExpressionAdditive AT1G31750 11370889..11372038 score=-0.752743004186339
GeneExpressionAdditive AT1G31760 11372434..11373421 score=0.964067232886625
GeneExpressionAdditive AT1G31770 11374943..11377740 score=2.21388959208313
GeneExpressionAdditive AT1G31772 11378919..11379285 score=-0.405407931594252
GeneExpressionAdditive AT1G31780 11391218..11394617 score=0.754031622926196
GeneExpressionAdditive AT1G31790 11394730..11395947 score=-1.60926819978074
GeneExpressionAdditive AT1G31800 11396436..11399489 score=0.309640719811879
GeneExpressionAdditive AT1G31810 11399703..11405480 score=-0.716787238802261
GeneExpressionAdditive AT1G31812 11410918..11412108 score=-1.05485979649854
GeneExpressionAdditive AT1G31814 11412748..11414367 score=2.81126007342139
GeneExpressionAdditive AT1G31817 11414736..11416324 score=2.05514655789249
GeneExpressionAdditive AT1G31820 11416607..11417962 score=2.49027176602743
GeneExpressionAdditive AT1G31830 11418655..11420727 score=0.479338371359349
GeneExpressionAdditive AT1G31840 11424209..11425915 score=0.0676728417693875
GeneExpressionAdditive AT1G31850 11431114..11433470 score=-2.27638621208795
GeneExpressionAdditive AT1G31860 11434200..11436530 score=-0.802131756965835
GeneExpressionAdditive AT1G31870 11436720..11439954 score=1.87986759286257
GeneExpressionAdditive AT1G31880 11445483..11449544 score=0.276125225405881
GeneExpressionAdditive AT1G31885 11450884..11451925 score=-2.20135588668085
GeneExpressionAdditive AT1G31910 11457454..11461733 score=1.87996930529982
GeneExpressionAdditive AT1G31920 11461865..11463610 score=2.77385591811482
GeneExpressionAdditive AT1G31930 11465140..11469114 score=0.415382155890596
GeneExpressionAdditive AT1G31940 11470056..11471291 score=1.44886612048834
GeneExpressionAdditive AT1G31950 11475777..11477988 score=0.745083492412311
GeneExpressionAdditive AT1G31970 11479880..11482437 score=-3.30984130185688
GeneExpressionAdditive AT1G32050 11528482..11531100 score=0.535527474095423
GeneExpressionAdditive AT1G32060 11532526..11534578 score=0.950331166363928
GeneExpressionAdditive AT1G32070 11534689..11536267 score=1.28570789763496
GeneExpressionAdditive AT1G32080 11537579..11539732 score=-1.83190104492355
GeneExpressionAdditive AT1G32090 11540034..11544027 score=-11.6009330606309
GeneExpressionAdditive AT1G32100 11546559..11547960 score=0.94463723065979
GeneExpressionAdditive AT1G32120 11552898..11558705 score=-1.98137982006555
GeneExpressionAdditive AT1G32130 11558910..11561443 score=1.43372967156373
GeneExpressionAdditive AT1G32140 11562727..11564745 score=-0.36723822327488
GeneExpressionAdditive AT1G32150 11565499..11568479 score=0.498790209598574
GeneExpressionAdditive AT1G32160 11568691..11570287 score=-0.0946028730002286
GeneExpressionAdditive AT1G32170 11575288..11577875 score=5.37076736562522
GeneExpressionAdditive AT1G32180 11586519..11589589 score=-0.459552774572296
GeneExpressionAdditive AT1G32190 11593032..11595929 score=-0.913991303452749
GeneExpressionAdditive AT1G32200 11601779..11604922 score=3.62127543849565
GeneExpressionAdditive AT1G32210 11605871..11607673 score=0.0134206956127148
GeneExpressionAdditive AT1G32220 11607865..11609658 score=4.10702621280203
GeneExpressionAdditive AT1G32230 11612143..11616076 score=-1.58358913771364
GeneExpressionAdditive AT1G32240 11625706..11630375 score=-0.808806069755503
GeneExpressionAdditive AT1G32250 11639817..11640295 score=-0.178378558741649
GeneExpressionAdditive AT1G32260 11640724..11641838 score=2.40471393101536
GeneExpressionAdditive AT1G32270 11642627..11642865 score=-0.494286824494496
GeneExpressionAdditive AT1G32300 11651422..11653222 score=0.583669008434687
GeneExpressionAdditive AT1G32310 11653555..11654682 score=2.70140419368980
GeneExpressionAdditive AT1G32320 11655152..11655926 score=-0.490807748844618
GeneExpressionAdditive AT1G32330 11657014..11660282 score=-0.235205197162582
GeneExpressionAdditive AT1G32340 11663167..11666018 score=-2.02914618923505
GeneExpressionAdditive AT1G32350 11667044..11668637 score=-0.157087340379680
GeneExpressionAdditive AT1G32360 11672914..11675222 score=-0.08849229072007
GeneExpressionAdditive AT1G32370 11676970..11678329 score=-0.113698564929873
GeneExpressionAdditive AT1G32375 11679232..11680622 score=-0.839270722534369
GeneExpressionAdditive AT1G32380 11681800..11684366 score=-0.904340031758845
GeneExpressionAdditive AT1G32400 11689127..11691484 score=-0.349914976177758
GeneExpressionAdditive AT1G32410 11693801..11695394 score=0.862788360255424
GeneExpressionAdditive AT1G32415 11695590..11697786 score=-0.44043316206115
GeneExpressionAdditive AT1G32420 11701977..11702762 score=-0.432423258502211
GeneExpressionAdditive AT1G32430 11705506..11706261 score=-0.300086497759078
GeneExpressionAdditive AT1G32440 11712190..11714992 score=3.39919799755757
GeneExpressionAdditive AT1G32450 11715133..11719784 score=2.66026209181213
GeneExpressionAdditive AT1G32460 11738103..11739167 score=3.70249307629104
GeneExpressionAdditive AT1G32470 11739366..11740224 score=1.85088025851591
GeneExpressionAdditive AT1G32480 11741061..11741915 score=0.0725836353052033
GeneExpressionAdditive AT1G32490 11742149..11749612 score=3.46750636830489
GeneExpressionAdditive AT1G32500 11749857..11751972 score=1.61328807594372
GeneExpressionAdditive AT1G32510 11757052..11757783 score=-0.95272022728309
GeneExpressionAdditive AT1G32520 11758230..11759247 score=3.73025323258815
GeneExpressionAdditive AT1G32530 11759596..11762559 score=0.909255042393382
GeneExpressionAdditive AT1G32540 11767783..11769692 score=2.7497377657952
GeneExpressionAdditive AT1G32550 11771835..11774079 score=0.897000536145303
GeneExpressionAdditive AT1G32560 11774540..11775233 score=1.38756894833576
GeneExpressionAdditive AT1G32580 11784031..11785497 score=0.291969757441296
GeneExpressionAdditive AT1G32583 11787333..11788039 score=0.142008850879163
GeneExpressionAdditive AT1G32585 11788513..11789081 score=-0.633578977385814
GeneExpressionAdditive AT1G32600 11794903..11795549 score=0.546310394770353
GeneExpressionAdditive AT1G32610 11795660..11797090 score=-1.66343202295335
GeneExpressionAdditive AT1G32630 11797328..11798498 score=1.69344575909445
GeneExpressionAdditive AT1G32640 11798798..11800931 score=1.71662333806044
GeneExpressionAdditive AT1G32660 11811061..11812307 score=-0.256178909540862
GeneExpressionAdditive AT1G32690 11821090..11821667 score=0.200542653191636
GeneExpressionAdditive AT1G32700 11827497..11829702 score=2.18709413902741
GeneExpressionAdditive AT1G32710 11833085..11833658 score=0.411021985745434
GeneExpressionAdditive AT1G32730 11840881..11843192 score=0.403885503068698
GeneExpressionAdditive AT1G32740 11845286..11846158 score=0.642388915750023
GeneExpressionAdditive AT1G32750 11846413..11856203 score=4.08384303464692
GeneExpressionAdditive AT1G32760 11858218..11859179 score=0.0262556367473497
GeneExpressionAdditive AT1G32770 11865375..11866891 score=0.450525806304557
GeneExpressionAdditive AT1G32780 11869942..11872855 score=1.68570410154596
GeneExpressionAdditive AT1G32790 11874980..11877334 score=0.687681981406161
GeneExpressionAdditive AT1G32810 11881781..11885789 score=-0.69875741007407
GeneExpressionAdditive AT1G32850 11902608..11906845 score=-2.06885851954466
GeneExpressionAdditive AT1G32860 11907114..11908892 score=-2.67426077646211
GeneExpressionAdditive AT1G32870 11911664..11913842 score=-2.11869225590292
GeneExpressionAdditive AT1G32880 11913983..11914677 score=1.07544962906643
GeneExpressionAdditive AT1G32900 11920467..11923727 score=6.38105361672804
GeneExpressionAdditive AT1G32910 11925417..11926742 score=0.484693851851714
GeneExpressionAdditive AT1G32920 11928785..11929141 score=-0.301718905081937
GeneExpressionAdditive AT1G32930 11931846..11934711 score=1.45252449414405
GeneExpressionAdditive AT1G32940 11937623..11940872 score=0.835211953421957
GeneExpressionAdditive AT1G32950 11941445..11944655 score=-2.66162611780792
GeneExpressionAdditive AT1G32960 11945352..11948554 score=-1.28200032655907
GeneExpressionAdditive AT1G32970 11948769..11951947 score=-0.920787544504147
GeneExpressionAdditive AT1G32975 11953685..11953835 score=0.214652652938576
GeneExpressionAdditive AT1G32980 11954270..11955106 score=-0.583787619468782
GeneExpressionAdditive AT1G32990 11955754..11957211 score=-0.80781163378151
GeneExpressionAdditive AT1G33010 11959271..11960501 score=-0.318834272711976
GeneExpressionAdditive AT1G33020 11962797..11964716 score=-1.54647214651719
GeneExpressionAdditive AT1G33030 11964827..11966098 score=-0.485265295584607
GeneExpressionAdditive AT1G33040 11966466..11967727 score=0.530297243015615
GeneExpressionAdditive AT1G33050 11967940..11970966 score=1.22271343574581
GeneExpressionAdditive AT1G33060 11975594..11978427 score=2.90032180043948
GeneExpressionAdditive AT1G33080 11985793..11990376 score=0.309412467003734
GeneExpressionAdditive AT1G33090 11993288..11996587 score=-0.592277487208242
GeneExpressionAdditive AT1G33100 11997716..12000742 score=-0.395435230282996
GeneExpressionAdditive AT1G33110 12005023..12008727 score=0.474002815009834
GeneExpressionAdditive AT1G33170 12027076..12030387 score=-3.62343636172580
GeneExpressionAdditive AT1G33220 12044988..12045806 score=-0.477793320203728
GeneExpressionAdditive AT1G33230 12046644..12049994 score=0.498406802400074
GeneExpressionAdditive AT1G33240 12051475..12054489 score=3.75735986770462
GeneExpressionAdditive AT1G33250 12057239..12059403 score=-0.301611807831937
GeneExpressionAdditive AT1G33260 12064479..12066289 score=-0.948745148143011
GeneExpressionAdditive AT1G33265 12066621..12067971 score=-0.109448084919951
GeneExpressionAdditive AT1G33270 12068100..12070318 score=-0.0852747125723397
GeneExpressionAdditive AT1G33280 12072739..12073788 score=0.213475332387697
GeneExpressionAdditive AT1G33290 12074113..12075964 score=1.49992474278803
GeneExpressionAdditive AT1G33320 12081008..12083417 score=-8.8593522369679
GeneExpressionAdditive AT1G33330 12084934..12086455 score=0.556178518877926
GeneExpressionAdditive AT1G33340 12087559..12088895 score=0.110798876566318
GeneExpressionAdditive AT1G33350 12089398..12091635 score=0.0819672248856955
GeneExpressionAdditive AT1G33360 12091925..12095930 score=1.42705913851475
GeneExpressionAdditive AT1G33390 12099522..12104068 score=-1.42163443660347
GeneExpressionAdditive AT1G33400 12104782..12109404 score=-0.142191718647700
GeneExpressionAdditive AT1G33410 12109690..12118795 score=-2.32388892533100
GeneExpressionAdditive AT1G33440 12127391..12130372 score=-1.32889792284479
GeneExpressionAdditive AT1G33470 12144564..12147161 score=-1.84778818051915
GeneExpressionAdditive AT1G33475 12147275..12148203 score=2.1744163389581
GeneExpressionAdditive AT1G33480 12148711..12150106 score=3.63033034753759
GeneExpressionAdditive AT1G33490 12150718..12152351 score=-0.0262250315163483
GeneExpressionAdditive AT1G33500 12152775..12154635 score=-0.0537660807088585
GeneExpressionAdditive AT1G33520 12157147..12158858 score=4.68232905458726
GeneExpressionAdditive AT1G33540 12162614..12164570 score=-2.03701104310803
GeneExpressionAdditive AT1G33560 12168743..12171917 score=-2.14312833531926
GeneExpressionAdditive AT1G33590 12177795..12179366 score=-3.96985103195568
GeneExpressionAdditive AT1G33600 12180951..12182285 score=0.919716601666673
GeneExpressionAdditive AT1G33610 12188930..12192701 score=0.527796241068838
GeneExpressionAdditive AT1G33660 12197684..12198273 score=0.876676338367918
GeneExpressionAdditive AT1G33670 12202123..12203351 score=-0.652894345784062
GeneExpressionAdditive AT1G33680 12203930..12208196 score=1.11775578491901
GeneExpressionAdditive AT1G33700 12208686..12213236 score=-0.552906561998006
GeneExpressionAdditive AT1G33720 12220891..12223865 score=4.12043575662767
GeneExpressionAdditive AT1G33730 12227256..12228085 score=0.544649413594154
GeneExpressionAdditive AT1G33750 12233770..12236406 score=2.07138046232662
GeneExpressionAdditive AT1G33760 12237862..12238464 score=2.00941927958683
GeneExpressionAdditive AT1G33770 12242155..12244372 score=0.0643761431502485
GeneExpressionAdditive AT1G33780 12244621..12246115 score=-1.80228265950284
GeneExpressionAdditive AT1G33790 12256952..12260498 score=0.591728778891352
GeneExpressionAdditive AT1G33800 12261416..12262615 score=-1.66918687351599
GeneExpressionAdditive AT1G33810 12265023..12266786 score=-1.75018672565204
GeneExpressionAdditive AT1G33811 12267876..12269857 score=-1.49326202002870
GeneExpressionAdditive AT1G33820 12278443..12279375 score=-0.355010490184703
GeneExpressionAdditive AT1G33830 12280449..12281249 score=-1.56765384997682
GeneExpressionAdditive AT1G33840 12284142..12285313 score=-1.42009686694187
GeneExpressionAdditive AT1G33870 12301321..12302405 score=-2.02614728031263
GeneExpressionAdditive AT1G33880 12303937..12304762 score=-0.453603870747123
GeneExpressionAdditive AT1G33890 12308785..12309524 score=-0.747111122716428
GeneExpressionAdditive AT1G33900 12311635..12313470 score=0.0189455896210326
GeneExpressionAdditive AT1G33910 12314913..12316205 score=0.0842748351698165
GeneExpressionAdditive AT1G33930 12326050..12326199 score=-1.27476272655125
GeneExpressionAdditive AT1G33960 12346597..12348398 score=-0.591442266706211
GeneExpressionAdditive AT1G33970 12349646..12351131 score=6.24245351611136
GeneExpressionAdditive AT1G33980 12351606..12354792 score=0.620469065921702
GeneExpressionAdditive AT1G33990 12355717..12357774 score=1.8112388063238
GeneExpressionAdditive AT1G34000 12358027..12358895 score=4.99483423189874
GeneExpressionAdditive AT1G34010 12359571..12361123 score=2.94262337427577
GeneExpressionAdditive AT1G34020 12366851..12369104 score=0.752132767192272
GeneExpressionAdditive AT1G34030 12370080..12371445 score=-0.630607573338842
GeneExpressionAdditive AT1G34040 12374407..12376126 score=0.156146443289472
GeneExpressionAdditive AT1G34047 12390525..12390608 score=0.300495957575763
GeneExpressionAdditive AT1G34050 12393488..12395927 score=-1.45905656668746
GeneExpressionAdditive AT1G34060 12396415..12398148 score=-0.573136647520986
GeneExpressionAdditive AT1G34065 12398912..12400840 score=-0.895190600625918
GeneExpressionAdditive AT1G34070 12402268..12402952 score=-0.391597403652436
GeneExpressionAdditive AT1G34095 12411815..12412306 score=-0.481032017660354
GeneExpressionAdditive AT1G34110 12417204..12420977 score=0.856265727005324
GeneExpressionAdditive AT1G34120 12426792..12429622 score=0.062830041093685
GeneExpressionAdditive AT1G34130 12429913..12433051 score=1.15275842399386
GeneExpressionAdditive AT1G34140 12433354..12434641 score=-0.0459752744920652
GeneExpressionAdditive AT1G34150 12435941..12439426 score=0.400065369519851
GeneExpressionAdditive AT1G34160 12441381..12443199 score=0.359301655455957
GeneExpressionAdditive AT1G34170 12443559..12446534 score=-1.42539612617534
GeneExpressionAdditive AT1G34180 12448549..12451236 score=-8.99078465891918
GeneExpressionAdditive AT1G34190 12451446..12454037 score=-1.39126048107699
GeneExpressionAdditive AT1G34200 12455781..12456914 score=-0.781118056304643
GeneExpressionAdditive AT1G34210 12458639..12462738 score=7.22414085299654
GeneExpressionAdditive AT1G34220 12462952..12466043 score=1.03846224339055
GeneExpressionAdditive AT1G34245 12472846..12473648 score=-2.82682872696117
GeneExpressionAdditive AT1G34260 12486217..12492088 score=1.10521813137282
GeneExpressionAdditive AT1G34270 12492405..12494469 score=0.139379353630038
GeneExpressionAdditive AT1G34280 12495128..12495341 score=0.0218727696787061
GeneExpressionAdditive AT1G34290 12497981..12498620 score=0.927876570951726
GeneExpressionAdditive AT1G34300 12503423..12505986 score=0.773570393409658
GeneExpressionAdditive AT1G34315 12514128..12516486 score=2.98452596369702
GeneExpressionAdditive AT1G34320 12520329..12524323 score=-0.229010351487990
GeneExpressionAdditive AT1G34340 12530808..12534057 score=-1.55677464209873
GeneExpressionAdditive AT1G34350 12534457..12535976 score=-0.689727298117347
GeneExpressionAdditive AT1G34355 12536703..12541800 score=0.146092070750308
GeneExpressionAdditive AT1G34360 12542835..12546105 score=-0.389333114782357
GeneExpressionAdditive AT1G34370 12550435..12552518 score=0.0422260271492072
GeneExpressionAdditive AT1G34380 12552698..12554256 score=-1.84123487282770
GeneExpressionAdditive AT1G34390 12556862..12558867 score=-0.59147560724595
GeneExpressionAdditive AT1G34400 12565970..12566221 score=-0.101497339499667
GeneExpressionAdditive AT1G34420 12584581..12587524 score=-1.70803623170399
GeneExpressionAdditive AT1G34430 12587810..12590144 score=1.05113617722567
GeneExpressionAdditive AT1G34440 12591795..12592375 score=0.31568281683788
GeneExpressionAdditive AT1G34460 12595109..12599151 score=-0.440806522931529
GeneExpressionAdditive AT1G34470 12604278..12606961 score=-1.45912439015137
GeneExpressionAdditive AT1G34480 12607301..12608974 score=-0.234477077014551
GeneExpressionAdditive AT1G34490 12609841..12610364 score=-0.847403630167967
GeneExpressionAdditive AT1G34500 12611680..12612592 score=-1.05348001033985
GeneExpressionAdditive AT1G34510 12615805..12616954 score=1.11964529344632
GeneExpressionAdditive AT1G34520 12623829..12624372 score=0.689417706280675
GeneExpressionAdditive AT1G34540 12637159..12638211 score=0.198771574801862
GeneExpressionAdditive AT1G34550 12646718..12652538 score=-0.898456949898417
GeneExpressionAdditive AT1G34560 12654098..12654561 score=0.581458623661398
GeneExpressionAdditive AT1G34575 12657293..12658671 score=-2.13221929334243
GeneExpressionAdditive AT1G34580 12660588..12663807 score=-0.349598216863559
GeneExpressionAdditive AT1G34590 12666002..12667713 score=-0.208324276129259
GeneExpressionAdditive AT1G34630 12685272..12687481 score=-1.20168704571049
GeneExpressionAdditive AT1G34640 12687660..12688431 score=-3.66064384368668
GeneExpressionAdditive AT1G34650 12692984..12697655 score=-0.280474980081264
GeneExpressionAdditive AT1G34670 12709122..12710345 score=-0.174035265125814
GeneExpressionAdditive AT1G34750 12736082..12738120 score=-2.39915312861197
GeneExpressionAdditive AT1G34760 12743896..12745581 score=0.436848083551877
GeneExpressionAdditive AT1G34770 12746467..12748241 score=-2.89136045198045
GeneExpressionAdditive AT1G34780 12748622..12749459 score=4.66787343367842
GeneExpressionAdditive AT1G34790 12763942..12765381 score=-0.0094097633689201
GeneExpressionAdditive AT1G35140 12851988..12852924 score=2.48081623972266
GeneExpressionAdditive AT1G35150 12864170..12866194 score=-0.524144309045625
GeneExpressionAdditive AT1G35160 12867230..12868706 score=-0.953115005104623
GeneExpressionAdditive AT1G35180 12877163..12877574 score=-1.03292824887754
GeneExpressionAdditive AT1G35183 12884422..12884528 score=0.692927389277999
GeneExpressionAdditive AT1G35190 12890406..12892777 score=3.64317614435239
GeneExpressionAdditive AT1G35210 12896664..12897350 score=0.0343514940223011
GeneExpressionAdditive AT1G35220 12908892..12914742 score=-1.08464674298477
GeneExpressionAdditive AT1G35230 12917156..12917694 score=-0.484897901180341
GeneExpressionAdditive AT1G35250 12932959..12934418 score=0.525433099278871
GeneExpressionAdditive AT1G35255 12935851..12936340 score=0.677881581865208
GeneExpressionAdditive AT1G35260 12936938..12937696 score=-0.743173500590361
GeneExpressionAdditive AT1G35290 12947574..12948766 score=0.319277803983242
GeneExpressionAdditive AT1G35310 12956312..12957030 score=-0.253159258909023
GeneExpressionAdditive AT1G35320 12960674..12962816 score=0.957906309427979
GeneExpressionAdditive AT1G35330 12965040..12966058 score=1.24407140270867
GeneExpressionAdditive AT1G35340 12977750..12979859 score=2.45796733959329
GeneExpressionAdditive AT1G35350 12981485..12984490 score=2.41274546294041
GeneExpressionAdditive AT1G35365 12991397..12992040 score=-0.289938851909792
GeneExpressionAdditive AT1G35375 13005680..13006152 score=0.156586638085955
GeneExpressionAdditive AT1G35420 13026276..13027613 score=2.77604562996328
GeneExpressionAdditive AT1G35430 13030556..13031082 score=0.278235308932700
GeneExpressionAdditive AT1G35435 13032873..13033192 score=-0.850153782421261
GeneExpressionAdditive AT1G35440 13035278..13035947 score=0.62422283499223
GeneExpressionAdditive AT1G35460 13040038..13040444 score=1.1549970836142
GeneExpressionAdditive AT1G35467 13049155..13049338 score=-0.450725393998711
GeneExpressionAdditive AT1G35470 13051459..13054946 score=-0.478183549252147
GeneExpressionAdditive AT1G35490 13061629..13063330 score=-0.0423500299819106
GeneExpressionAdditive AT1G35500 13066057..13066506 score=-0.00721143912106814
GeneExpressionAdditive AT1G35510 13071208..13074886 score=2.71930487062272
GeneExpressionAdditive AT1G35515 13077897..13080203 score=1.42448541315322
GeneExpressionAdditive AT1G35530 13090172..13096997 score=-0.415367102703098
GeneExpressionAdditive AT1G35537 13105233..13105341 score=0.195377332623138
GeneExpressionAdditive AT1G35540 13110059..13111121 score=-0.00132938152384976
GeneExpressionAdditive AT1G35550 13112512..13113002 score=-0.786119812949637
GeneExpressionAdditive AT1G35560 13115897..13117029 score=1.0220861761482
GeneExpressionAdditive AT1G35580 13122212..13125176 score=0.233302252164267
GeneExpressionAdditive AT1G35620 13156391..13158173 score=2.53083447094175
GeneExpressionAdditive AT1G35625 13158823..13159430 score=0.361816657159283
GeneExpressionAdditive AT1G35630 13163368..13164020 score=-0.89122918395337
GeneExpressionAdditive AT1G35660 13192735..13197167 score=1.20150201242465
GeneExpressionAdditive AT1G35663 13199249..13199696 score=-0.118623801816007
GeneExpressionAdditive AT1G35670 13206678..13209367 score=8.07618795886268
GeneExpressionAdditive AT1G35680 13209954..13211527 score=4.00654016019155
GeneExpressionAdditive AT1G35710 13222226..13225658 score=1.13428472124082
GeneExpressionAdditive AT1G35720 13226404..13228341 score=-5.53165111253938
GeneExpressionAdditive AT1G35730 13228615..13230951 score=-1.36595392259540
GeneExpressionAdditive AT1G35750 13254662..13255505 score=0.453418417799537
GeneExpressionAdditive AT1G35780 13278627..13281457 score=-0.609900232240355
GeneExpressionAdditive AT1G35830 13322497..13323320 score=-3.30607879688457
GeneExpressionAdditive AT1G35850 13331855..13332617 score=-0.990797653338626
GeneExpressionAdditive AT1G35860 13333272..13335226 score=-0.865475836514514
GeneExpressionAdditive AT1G35880 13341154..13342397 score=-0.533210240865398
GeneExpressionAdditive AT1G35890 13342504..13343125 score=0.285004061960466
GeneExpressionAdditive AT1G35900 13348724..13348796 score=-0.714222634329862
GeneExpressionAdditive AT1G35910 13364289..13366236 score=-1.86653995999392
GeneExpressionAdditive AT1G35940 13379083..13384268 score=1.29277319524645
GeneExpressionAdditive AT1G36000 13423804..13424106 score=-0.00942700329841217
GeneExpressionAdditive AT1G36050 13451536..13454413 score=0.250789354431248
GeneExpressionAdditive AT1G36060 13455761..13457513 score=0.294226595747013
GeneExpressionAdditive AT1G36070 13468183..13471806 score=2.36051577409092
GeneExpressionAdditive AT1G36078 13482947..13483928 score=0.229865311482827
GeneExpressionAdditive AT1G36095 13492590..13493876 score=-1.33958260447057
GeneExpressionAdditive AT1G36100 13495854..13496403 score=-0.72875891331933
GeneExpressionAdditive AT1G36150 13529547..13530641 score=0.389108025981188
GeneExpressionAdditive AT1G36160 13535412..13545161 score=-0.420273234264271
GeneExpressionAdditive AT1G36230 13612203..13615081 score=-0.51314289995735
GeneExpressionAdditive AT1G36280 13641723..13644133 score=-0.608391178216772
GeneExpressionAdditive AT1G36310 13670724..13672299 score=-1.56334470592059
GeneExpressionAdditive AT1G36320 13673051..13675269 score=-0.841442789707713
GeneExpressionAdditive AT1G36340 13684927..13686148 score=0.0838783229036968
GeneExpressionAdditive AT1G36370 13697261..13699769 score=0.129107119899209
GeneExpressionAdditive AT1G36380 13702200..13702569 score=-1.38033311416436
GeneExpressionAdditive AT1G36390 13702883..13704712 score=0.192177190097825
GeneExpressionAdditive AT1G36510 13763708..13765381 score=0.0428910589171472
GeneExpressionAdditive AT1G36622 13837501..13838114 score=-1.7076673706487
GeneExpressionAdditive AT1G36640 13854448..13854873 score=-1.20751524079543
GeneExpressionAdditive AT1G36675 13868772..13870405 score=-0.662198758736989
GeneExpressionAdditive AT1G36730 13899435..13901920 score=-0.499092789455736
GeneExpressionAdditive AT1G36745 13912346..13912692 score=-1.54019783480946
GeneExpressionAdditive AT1G36920 13984742..13986407 score=-3.00002758785971
GeneExpressionAdditive AT1G36925 13987839..13988443 score=-1.33863821184288
GeneExpressionAdditive AT1G36940 14006408..14007323 score=-2.03892709004937
GeneExpressionAdditive AT1G36960 14017232..14017777 score=0.447236572622836
GeneExpressionAdditive AT1G36970 14018828..14020634 score=-1.09079560348629
GeneExpressionAdditive AT1G36980 14027530..14029342 score=1.27333259856205
GeneExpressionAdditive AT1G36990 14029775..14032782 score=-1.01051384031107
GeneExpressionAdditive AT1G37000 14038498..14039536 score=-0.0562152390888708
GeneExpressionAdditive AT1G37010 14043358..14043538 score=-0.731623216138632
GeneExpressionAdditive AT1G37020 14049178..14052115 score=0.622911690099583
GeneExpressionAdditive AT1G37037 14069587..14069806 score=-0.885698510797596
GeneExpressionAdditive AT1G37050 14082776..14084888 score=0.0225048789919974
GeneExpressionAdditive AT1G37080 14114000..14114683 score=-1.19852240973847
GeneExpressionAdditive AT1G37130 14161022..14164311 score=7.1896591674994
GeneExpressionAdditive AT1G37140 14172836..14174446 score=0.182831731970902
GeneExpressionAdditive AT1G37150 14177449..14179701 score=-0.901894902411634
GeneExpressionAdditive AT1G38131 14298136..14298610 score=-0.140565220021230
GeneExpressionAdditive AT1G40230 15417624..15418219 score=-0.895513337411582
GeneExpressionAdditive AT1G40390 15435696..15437094 score=-0.110698628391858
GeneExpressionAdditive AT1G41810 15582511..15582874 score=-0.0302382749094695
GeneExpressionAdditive AT1G41820 15584961..15587519 score=-0.493900422491948
GeneExpressionAdditive AT1G41830 15606134..15610375 score=-0.561266552487307
GeneExpressionAdditive AT1G41870 15649935..15651376 score=0.340537484287937
GeneExpressionAdditive AT1G41880 15653491..15654315 score=-0.087376724989646
GeneExpressionAdditive AT1G41920 15684213..15684469 score=-0.228751855483706
GeneExpressionAdditive AT1G42430 15893896..15896788 score=6.14053273480061
GeneExpressionAdditive AT1G42440 15897821..15902371 score=-0.280409499005337
GeneExpressionAdditive AT1G42460 15915995..15919890 score=-0.503756053717643
GeneExpressionAdditive AT1G42470 15929464..15937568 score=0.491445168263336
GeneExpressionAdditive AT1G42480 15938716..15941260 score=0.858997456176249
GeneExpressionAdditive AT1G42515 15961074..15961757 score=-0.320065997031357
GeneExpressionAdditive AT1G42540 15976052..15979109 score=5.83023307593579
GeneExpressionAdditive AT1G42550 15979891..15982276 score=1.79542868466773
GeneExpressionAdditive AT1G42560 15982591..15984782 score=3.81337756882956
GeneExpressionAdditive AT1G42960 16128236..16129675 score=0.909382542530126
GeneExpressionAdditive AT1G42970 16129818..16132229 score=-1.15266707467433
GeneExpressionAdditive AT1G42980 16135761..16137972 score=-0.676401358267357
GeneExpressionAdditive AT1G42990 16138334..16139876 score=0.561943209757129
GeneExpressionAdditive AT1G43000 16143298..16144023 score=0.97305020405045
GeneExpressionAdditive AT1G43010 16156050..16156865 score=-1.16935874388162
GeneExpressionAdditive AT1G43020 16157854..16160282 score=-2.14055241666837
GeneExpressionAdditive AT1G43040 16186666..16186849 score=-1.23315248490913
GeneExpressionAdditive AT1G43130 16230655..16233639 score=-1.20664827740713
GeneExpressionAdditive AT1G43160 16266262..16267218 score=1.41987385408275
GeneExpressionAdditive AT1G43170 16269752..16271277 score=2.99568952031115
GeneExpressionAdditive AT1G43190 16277616..16281017 score=-1.35604353243690
GeneExpressionAdditive AT1G43245 16311339..16313291 score=-2.47503619306125
GeneExpressionAdditive AT1G43260 16320697..16321644 score=0.404874664401071
GeneExpressionAdditive AT1G43320 16359273..16359486 score=0.716611204165656
GeneExpressionAdditive AT1G43330 16361463..16362412 score=-0.200966851784967
GeneExpressionAdditive AT1G43415 16381492..16381741 score=0.622738176617523
GeneExpressionAdditive AT1G43560 16400609..16402259 score=-2.47690898774312
GeneExpressionAdditive AT1G43570 16404511..16405315 score=-0.416856879164498
GeneExpressionAdditive AT1G43580 16413067..16415083 score=-1.16505029798378
GeneExpressionAdditive AT1G43620 16427996..16432589 score=-1.38433288807248
GeneExpressionAdditive AT1G43630 16438818..16440121 score=-0.160395478916560
GeneExpressionAdditive AT1G43640 16441900..16444262 score=-0.252337884225266
GeneExpressionAdditive AT1G43650 16446131..16449195 score=3.56894419980522
GeneExpressionAdditive AT1G43660 16452790..16453002 score=-0.271283518288945
GeneExpressionAdditive AT1G43665 16455437..16456220 score=-0.546345098925102
GeneExpressionAdditive AT1G43666 16463636..16464108 score=-0.543450839432265
GeneExpressionAdditive AT1G43667 16467534..16467846 score=-0.7640647970817
GeneExpressionAdditive AT1G43670 16470486..16472851 score=-0.332282302262757
GeneExpressionAdditive AT1G43680 16474677..16475662 score=-0.141500306767466
GeneExpressionAdditive AT1G43690 16480696..16485156 score=1.70686687944932
GeneExpressionAdditive AT1G43700 16486664..16488615 score=2.82832843383722
GeneExpressionAdditive AT1G43710 16488856..16490781 score=-2.85436145893552
GeneExpressionAdditive AT1G43730 16511197..16512205 score=-0.915038193653015
GeneExpressionAdditive AT1G43760 16531363..16533475 score=0.408727163007202
GeneExpressionAdditive AT1G43770 16550879..16552904 score=-0.901557180470937
GeneExpressionAdditive AT1G43780 16566280..16569813 score=-1.34822492335468
GeneExpressionAdditive AT1G43790 16578392..16578743 score=-2.39397173621142
GeneExpressionAdditive AT1G43800 16580153..16581966 score=-0.103481346863637
GeneExpressionAdditive AT1G43810 16582914..16583201 score=-0.192256616550353
GeneExpressionAdditive AT1G43850 16619654..16624438 score=-0.242386120444187
GeneExpressionAdditive AT1G43860 16624519..16626869 score=2.92672603107216
GeneExpressionAdditive AT1G43890 16649162..16650966 score=-0.223894998144977
GeneExpressionAdditive AT1G43900 16656529..16658212 score=0.0580283963260504
GeneExpressionAdditive AT1G43910 16658422..16660041 score=-3.21745434688465
GeneExpressionAdditive AT1G43920 16662482..16663053 score=0.597701357298711
GeneExpressionAdditive AT1G43940 16668910..16670186 score=-0.941478243113471
GeneExpressionAdditive AT1G43980 16688295..16691908 score=-0.916875123425856
GeneExpressionAdditive AT1G44000 16710529..16712096 score=5.68018908693355
GeneExpressionAdditive AT1G44010 16717107..16717909 score=-0.293914532098516
GeneExpressionAdditive AT1G44020 16718562..16721036 score=-0.431562858166152
GeneExpressionAdditive AT1G44030 16727039..16729066 score=-1.93903580946376
GeneExpressionAdditive AT1G44050 16742374..16743916 score=4.16583682590062
GeneExpressionAdditive AT1G44080 16756464..16758075 score=-0.922826677400999
GeneExpressionAdditive AT1G44090 16763151..16764893 score=-0.287846934661734
GeneExpressionAdditive AT1G44100 16766893..16770095 score=-0.856173401645181
GeneExpressionAdditive AT1G44110 16777345..16779553 score=-1.02651024306717
GeneExpressionAdditive AT1G44120 16783075..16789795 score=0.526367249775006
GeneExpressionAdditive AT1G44130 16789993..16791686 score=0.133244911702304
GeneExpressionAdditive AT1G44160 16797345..16798738 score=1.75691690871858
GeneExpressionAdditive AT1G44170 16798893..16802440 score=-0.94022162896123
GeneExpressionAdditive AT1G44180 16810439..16812633 score=-2.22441195783892
GeneExpressionAdditive AT1G44191 16816122..16817151 score=-0.625713686631318
GeneExpressionAdditive AT1G44224 16823435..16824200 score=-0.77175770285598
GeneExpressionAdditive AT1G44318 16833487..16836321 score=-0.0289081977060795
GeneExpressionAdditive AT1G44350 16836758..16840578 score=3.95266652097245
GeneExpressionAdditive AT1G44414 16850270..16850482 score=-0.432052475705702
GeneExpressionAdditive AT1G44446 16850923..16853554 score=9.80116221932799
GeneExpressionAdditive AT1G44478 16854782..16855502 score=0.514343930273583
GeneExpressionAdditive AT1G44542 16867473..16868965 score=0.695282860983463
GeneExpressionAdditive AT1G44575 16874214..16875792 score=-0.384303657521699
GeneExpressionAdditive AT1G44608 16877689..16878629 score=-2.59207255148413
GeneExpressionAdditive AT1G44674 16884468..16884541 score=-0.576750731356717
GeneExpressionAdditive AT1G44740 16889854..16891541 score=-0.242642637730519
GeneExpressionAdditive AT1G44750 16896022..16897843 score=-6.59502989935298
GeneExpressionAdditive AT1G44760 16899135..16900903 score=-3.28403430972
GeneExpressionAdditive AT1G44770 16910033..16911836 score=-1.31647937512529
GeneExpressionAdditive AT1G44780 16912172..16914495 score=1.90607033569389
GeneExpressionAdditive AT1G44790 16914712..16915994 score=1.18035593212460
GeneExpressionAdditive AT1G44800 16916472..16919411 score=-1.74522495490537
GeneExpressionAdditive AT1G44810 16925994..16927236 score=0.539678120469111
GeneExpressionAdditive AT1G44820 16928758..16931099 score=0.936661826775749
GeneExpressionAdditive AT1G44830 16936264..16936874 score=-0.915685379160783
GeneExpressionAdditive AT1G44835 16942353..16944919 score=2.47248593309948
GeneExpressionAdditive AT1G44890 16965752..16967347 score=-2.12148078550781
GeneExpressionAdditive AT1G44900 16972719..16976915 score=0.286458138798631
GeneExpressionAdditive AT1G44910 16978151..16985307 score=-1.14146139271031
GeneExpressionAdditive AT1G44920 16985838..16986685 score=-0.535159617593055
GeneExpressionAdditive AT1G44960 17001981..17004133 score=-1.28103355989380
GeneExpressionAdditive AT1G44970 17004579..17006092 score=-0.264683318975613
GeneExpressionAdditive AT1G44980 17006725..17007324 score=0.203392534707406
GeneExpressionAdditive AT1G44990 17010045..17010213 score=-1.20912288842073
GeneExpressionAdditive AT1G45000 17011626..17014282 score=0.819881350645121
GeneExpressionAdditive AT1G45010 17015953..17017876 score=-2.48337209393187
GeneExpressionAdditive AT1G45015 17024048..17025190 score=6.52076570085991
GeneExpressionAdditive AT1G45050 17034108..17035573 score=0.461814424690299
GeneExpressionAdditive AT1G45063 17036511..17037262 score=0.833139143124596
GeneExpressionAdditive AT1G45100 17053088..17054575 score=-1.06913310665187
GeneExpressionAdditive AT1G45110 17054997..17057164 score=-0.56193997528714
GeneExpressionAdditive AT1G45130 17067699..17071609 score=0.261502389266145
GeneExpressionAdditive AT1G45145 17077394..17078746 score=-5.62899525101095
GeneExpressionAdditive AT1G45150 17079906..17084827 score=0.0643464999785864
GeneExpressionAdditive AT1G45160 17085991..17092936 score=-1.99431119100768
GeneExpressionAdditive AT1G45170 17098499..17100345 score=3.61454887615254
GeneExpressionAdditive AT1G45180 17101064..17104262 score=-0.350612396081157
GeneExpressionAdditive AT1G45191 17118499..17121559 score=-2.69626763813745
GeneExpressionAdditive AT1G45201 17126337..17131062 score=3.56294094158095
GeneExpressionAdditive AT1G45207 17132897..17135915 score=-0.239290279130938
GeneExpressionAdditive AT1G45230 17171998..17173830 score=-0.994187610279542
GeneExpressionAdditive AT1G45231 17150531..17153571 score=2.14582310809454
GeneExpressionAdditive AT1G45233 17155402..17157174 score=2.62483534396383
GeneExpressionAdditive AT1G45243 17149505..17150177 score=0.748305293817927
GeneExpressionAdditive AT1G45248 17165585..17166259 score=-0.143336416099593
GeneExpressionAdditive AT1G45249 17167609..17169868 score=1.36993344205956
GeneExpressionAdditive AT1G45332 17174845..17179131 score=-0.260021656607944
GeneExpressionAdditive AT1G45403 17180234..17180781 score=-0.693674207147406
GeneExpressionAdditive AT1G45474 17181824..17182909 score=-0.213720555397708
GeneExpressionAdditive AT1G45545 17183248..17185382 score=1.61562477002434
GeneExpressionAdditive AT1G45616 17186003..17188811 score=0.451466067362422
GeneExpressionAdditive AT1G45688 17193955..17195491 score=4.36280552581895
GeneExpressionAdditive AT1G45976 17201753..17203108 score=0.375704348556619
GeneExpressionAdditive AT1G46264 17227475..17228662 score=0.420198087347961
GeneExpressionAdditive AT1G46408 17234783..17235340 score=0.474085187611215
GeneExpressionAdditive AT1G46480 17239297..17240424 score=-0.36094386652149
GeneExpressionAdditive AT1G46696 17265383..17266416 score=-0.332311932097642
GeneExpressionAdditive AT1G46768 17268173..17268949 score=0.0218287475308016
GeneExpressionAdditive AT1G46840 17272639..17274091 score=0.304056865195321
GeneExpressionAdditive AT1G46912 17275241..17276025 score=0.213465740646727
GeneExpressionAdditive AT1G46984 17277199..17278223 score=-0.292621291721897
GeneExpressionAdditive AT1G47056 17278576..17279979 score=0.935056050990787
GeneExpressionAdditive AT1G47128 17285287..17288011 score=-0.720195561007526
GeneExpressionAdditive AT1G47200 17300538..17301227 score=0.210188324778316
GeneExpressionAdditive AT1G47210 17303559..17305232 score=1.30958117244982
GeneExpressionAdditive AT1G47220 17306166..17307592 score=-0.34780909115582
GeneExpressionAdditive AT1G47230 17309050..17311091 score=0.283808940172684
GeneExpressionAdditive AT1G47240 17311385..17313825 score=-1.06620667485096
GeneExpressionAdditive AT1G47250 17321696..17323462 score=1.86837390243660
GeneExpressionAdditive AT1G47260 17323636..17325878 score=-1.49182221210277
GeneExpressionAdditive AT1G47270 17329029..17331084 score=7.41954198880772
GeneExpressionAdditive AT1G47278 17333284..17334216 score=-0.468290405169617
GeneExpressionAdditive AT1G47280 17334519..17336654 score=0.0698177586974422
GeneExpressionAdditive AT1G47290 17339804..17341554 score=0.792857955318612
GeneExpressionAdditive AT1G47300 17342260..17343266 score=0.481665847988167
GeneExpressionAdditive AT1G47310 17345377..17347218 score=-1.38847376702314
GeneExpressionAdditive AT1G47330 17353509..17356221 score=0.538433595816273
GeneExpressionAdditive AT1G47340 17356394..17358864 score=-2.88373502094922
GeneExpressionAdditive AT1G47350 17360893..17363072 score=-0.876651639563296
GeneExpressionAdditive AT1G47370 17368416..17371121 score=-0.804830936107738
GeneExpressionAdditive AT1G47380 17375015..17378477 score=2.92839326169345
GeneExpressionAdditive AT1G47390 17381988..17383070 score=0.334257171931971
GeneExpressionAdditive AT1G47395 17385481..17385817 score=-3.10117565460945
GeneExpressionAdditive AT1G47400 17388161..17388545 score=-4.80570099235065
GeneExpressionAdditive AT1G47410 17397197..17397857 score=0.646407227855038
GeneExpressionAdditive AT1G47420 17398104..17399634 score=0.603459941776473
GeneExpressionAdditive AT1G47450 17405248..17405538 score=0.242159638392987
GeneExpressionAdditive AT1G47470 17417098..17417558 score=0.254578039694231
GeneExpressionAdditive AT1G47480 17420039..17421711 score=-1.54240237008164
GeneExpressionAdditive AT1G47485 17424892..17425436 score=-0.449206963601853
GeneExpressionAdditive AT1G47490 17427217..17429761 score=-0.650063439934375
GeneExpressionAdditive AT1G47495 17431436..17432181 score=-1.3238584447256
GeneExpressionAdditive AT1G47500 17434957..17436739 score=-1.41234415384039
GeneExpressionAdditive AT1G47510 17438075..17440822 score=-2.92968302992684
GeneExpressionAdditive AT1G47530 17454213..17456578 score=4.65512078396134
GeneExpressionAdditive AT1G47540 17458001..17458579 score=-1.78864379637901
GeneExpressionAdditive AT1G47550 17460605..17465526 score=0.646005105065524
GeneExpressionAdditive AT1G47560 17469244..17474747 score=-0.473000309079106
GeneExpressionAdditive AT1G47570 17481125..17485822 score=-0.182501432478514
GeneExpressionAdditive AT1G47580 17487249..17488855 score=-0.645180935496671
GeneExpressionAdditive AT1G47603 17499346..17500531 score=-0.803686537400878
GeneExpressionAdditive AT1G47610 17507220..17508323 score=-0.655184491274181
GeneExpressionAdditive AT1G47620 17510387..17511912 score=-1.21151411029505
GeneExpressionAdditive AT1G47640 17520674..17522459 score=1.48491568581628
GeneExpressionAdditive AT1G47655 17527842..17528656 score=-0.414815433645554
GeneExpressionAdditive AT1G47660 17537382..17537630 score=1.09093829992013
GeneExpressionAdditive AT1G47670 17539177..17541951 score=-0.177571829082291
GeneExpressionAdditive AT1G47710 17560658..17562604 score=-2.39241317957854
GeneExpressionAdditive AT1G47720 17563915..17565288 score=-0.87020298535617
GeneExpressionAdditive AT1G47730 17566427..17567520 score=-0.709554875069201
GeneExpressionAdditive AT1G47740 17568959..17571648 score=-0.659951416210006
GeneExpressionAdditive AT1G47750 17571727..17572537 score=-1.01786038918999
GeneExpressionAdditive AT1G47760 17574935..17575569 score=1.67095868566750
GeneExpressionAdditive AT1G47765 17577386..17578486 score=-0.262067513618290
GeneExpressionAdditive AT1G47800 17604151..17605048 score=-0.18523471102519
GeneExpressionAdditive AT1G47810 17605966..17606942 score=-0.69400968328691
GeneExpressionAdditive AT1G47830 17615542..17617273 score=-1.03253690556748
GeneExpressionAdditive AT1G47840 17618731..17621142 score=0.0513905049709154
GeneExpressionAdditive AT1G47870 17637217..17640150 score=0.323181687433142
GeneExpressionAdditive AT1G47885 17646113..17646399 score=-0.237760885749789
GeneExpressionAdditive AT1G47890 17647793..17650679 score=0.435802200116686
GeneExpressionAdditive AT1G47900 17650866..17654509 score=-1.28102978995860
GeneExpressionAdditive AT1G47920 17664763..17666008 score=-0.488535408364264
GeneExpressionAdditive AT1G47940 17671948..17673355 score=-0.630433859421046
GeneExpressionAdditive AT1G47960 17685811..17687284 score=-0.112117001812499
GeneExpressionAdditive AT1G47970 17691001..17692344 score=1.50356913357086
GeneExpressionAdditive AT1G47980 17695678..17697394 score=-0.120537573446602
GeneExpressionAdditive AT1G47990 17702317..17704474 score=0.300473218032962
GeneExpressionAdditive AT1G48000 17707956..17709921 score=0.66593944287958
GeneExpressionAdditive AT1G48010 17715260..17716212 score=0.190589109174991
GeneExpressionAdditive AT1G48020 17719787..17720406 score=-1.14759425928192
GeneExpressionAdditive AT1G48030 17720852..17722778 score=-3.85652629543587
GeneExpressionAdditive AT1G48040 17723689..17725481 score=0.0298562494942566
GeneExpressionAdditive AT1G48050 17727574..17730630 score=-0.765779052133113
GeneExpressionAdditive AT1G48060 17731961..17733072 score=-0.687982713546127
GeneExpressionAdditive AT1G48070 17734257..17734749 score=-4.28992616374037
GeneExpressionAdditive AT1G48090 17735771..17761363 score=-3.847658860983
GeneExpressionAdditive AT1G48095 17763958..17765595 score=-1.01048656484613
GeneExpressionAdditive AT1G48100 17770590..17773547 score=-0.140095030827973
GeneExpressionAdditive AT1G48110 17773869..17777050 score=0.323963577420656
GeneExpressionAdditive AT1G48120 17777420..17783250 score=-1.10486067128202
GeneExpressionAdditive AT1G48130 17784170..17785341 score=0.658932639820429
GeneExpressionAdditive AT1G48140 17785729..17787725 score=1.76452414076253
GeneExpressionAdditive AT1G48150 17789069..17789852 score=-1.65458577588309
GeneExpressionAdditive AT1G48160 17790250..17792329 score=0.711632069227055
GeneExpressionAdditive AT1G48170 17792770..17793628 score=-1.42567521409515
GeneExpressionAdditive AT1G48175 17794179..17795892 score=-0.390960377593344
GeneExpressionAdditive AT1G48180 17796233..17797344 score=-1.24703300818278
GeneExpressionAdditive AT1G48190 17798452..17798788 score=1.05534352613237
GeneExpressionAdditive AT1G48195 17800016..17800380 score=-0.731481070668041
GeneExpressionAdditive AT1G48200 17800443..17801930 score=0.746245475618078
GeneExpressionAdditive AT1G48210 17802158..17805601 score=-2.27286802837569
GeneExpressionAdditive AT1G48220 17806576..17808453 score=-0.951918627839032
GeneExpressionAdditive AT1G48230 17809924..17812519 score=0.887082264823473
GeneExpressionAdditive AT1G48240 17812698..17815541 score=3.23673115952474
GeneExpressionAdditive AT1G48260 17817685..17820856 score=4.10227087551967
GeneExpressionAdditive AT1G48270 17831692..17834058 score=-0.577285043927171
GeneExpressionAdditive AT1G48280 17838774..17841360 score=-0.899007558469747
GeneExpressionAdditive AT1G48300 17851023..17852048 score=-0.825569035348238
GeneExpressionAdditive AT1G48310 17852265..17857365 score=-1.92116588391723
GeneExpressionAdditive AT1G48325 17861056..17861197 score=-0.101944852243196
GeneExpressionAdditive AT1G48330 17867633..17867983 score=-0.474250478411254
GeneExpressionAdditive AT1G48350 17870903..17871979 score=-0.486523447968672
GeneExpressionAdditive AT1G48360 17872315..17876628 score=0.998812532534315
GeneExpressionAdditive AT1G48370 17878288..17881020 score=0.849870555231734
GeneExpressionAdditive AT1G48380 17881132..17882859 score=-2.05233666188374
GeneExpressionAdditive AT1G48390 17883365..17884517 score=1.11680108828012
GeneExpressionAdditive AT1G48400 17885833..17887234 score=0.344212573795089
GeneExpressionAdditive AT1G48405 17888358..17889270 score=-0.293262527343847
GeneExpressionAdditive AT1G48410 17889790..17896238 score=1.00882489593394
GeneExpressionAdditive AT1G48420 17900280..17902458 score=-1.16077237782726
GeneExpressionAdditive AT1G48430 17906322..17910448 score=-1.16579174445612
GeneExpressionAdditive AT1G48440 17910664..17912107 score=2.11803542743567
GeneExpressionAdditive AT1G48450 17912280..17914031 score=-2.13340508324782
GeneExpressionAdditive AT1G48460 17915100..17916919 score=-2.81096822372865
GeneExpressionAdditive AT1G48470 17917394..17919694 score=-0.103583357867007
GeneExpressionAdditive AT1G48480 17922147..17924572 score=-0.978161065263262
GeneExpressionAdditive AT1G48490 17925652..17931002 score=0.933707673894302
GeneExpressionAdditive AT1G48500 17935144..17938285 score=0.627418091877596
GeneExpressionAdditive AT1G48510 17938585..17940557 score=-1.84657326440011
GeneExpressionAdditive AT1G48520 17943784..17946425 score=0.0654666410507209
GeneExpressionAdditive AT1G48530 17946960..17947915 score=-0.207528930901051
GeneExpressionAdditive AT1G48540 17949087..17954105 score=-1.04051541662775
GeneExpressionAdditive AT1G48550 17954286..17956328 score=1.40552168770476
GeneExpressionAdditive AT1G48560 17956614..17958899 score=0.44553765617805
GeneExpressionAdditive AT1G48570 17959007..17961327 score=-3.05324198799556
GeneExpressionAdditive AT1G48580 17961940..17964266 score=0.494806977088698
GeneExpressionAdditive AT1G48590 17966643..17968038 score=-0.124383644885248
GeneExpressionAdditive AT1G48600 17969562..17972987 score=1.4954169207675
GeneExpressionAdditive AT1G48605 17973098..17973716 score=-1.54426678713996
GeneExpressionAdditive AT1G48610 17974375..17976922 score=1.04425740111646
GeneExpressionAdditive AT1G48620 17977469..17979916 score=-0.980092237549588
GeneExpressionAdditive AT1G48630 17985468..17986979 score=-2.50104087231035
GeneExpressionAdditive AT1G48635 17987388..17989754 score=-0.500910116858446
GeneExpressionAdditive AT1G48640 17990043..17992607 score=0.0106350329962991
GeneExpressionAdditive AT1G48650 17992891..17998979 score=0.266020958268527
GeneExpressionAdditive AT1G48660 17999791..18001621 score=0.800007080093541
GeneExpressionAdditive AT1G48670 18002736..18004827 score=0.742017290611786
GeneExpressionAdditive AT1G48690 18012791..18013569 score=0.541836446878758
GeneExpressionAdditive AT1G48700 18014738..18016477 score=-0.422012768932258
GeneExpressionAdditive AT1G48730 18024005..18025931 score=-0.974354182250474
GeneExpressionAdditive AT1G48740 18027093..18029551 score=0.574880022655672
GeneExpressionAdditive AT1G48745 18034513..18035027 score=-0.622666804234868
GeneExpressionAdditive AT1G48760 18040198..18043060 score=1.67864625976680
GeneExpressionAdditive AT1G48770 18043953..18044557 score=1.25982610732237
GeneExpressionAdditive AT1G48780 18045671..18046375 score=1.14094768120879
GeneExpressionAdditive AT1G48790 18047401..18051296 score=1.50758833583387
GeneExpressionAdditive AT1G48800 18053583..18056527 score=-0.845272505338829
GeneExpressionAdditive AT1G48820 18058929..18063006 score=-0.616342995572204
GeneExpressionAdditive AT1G48830 18063342..18064597 score=1.05752632076611
GeneExpressionAdditive AT1G48840 18065184..18068461 score=0.849181112018977
GeneExpressionAdditive AT1G48850 18068757..18071722 score=-0.0257189611168717
GeneExpressionAdditive AT1G48860 18072620..18075098 score=-0.189151192776981
GeneExpressionAdditive AT1G48870 18076013..18077998 score=-0.228585623369762
GeneExpressionAdditive AT1G48880 18084705..18086411 score=-0.89265710263559
GeneExpressionAdditive AT1G48900 18088623..18091519 score=2.60100909500627
GeneExpressionAdditive AT1G48910 18095412..18097372 score=-0.867156531556817
GeneExpressionAdditive AT1G48920 18101773..18105219 score=-0.381908989165775
GeneExpressionAdditive AT1G48930 18105371..18108265 score=0.372921915023883
GeneExpressionAdditive AT1G48940 18109505..18110052 score=-0.410950451800513
GeneExpressionAdditive AT1G48950 18110620..18113791 score=1.83962366507849
GeneExpressionAdditive AT1G48960 18116162..18117311 score=-0.393169443096681
GeneExpressionAdditive AT1G48970 18117397..18121395 score=-0.0641967598977474
GeneExpressionAdditive AT1G48980 18121683..18124219 score=0.753981066762701
GeneExpressionAdditive AT1G48990 18125110..18125753 score=-0.658767882991513
GeneExpressionAdditive AT1G49000 18127172..18127776 score=-3.01471681826098
GeneExpressionAdditive AT1G49005 18132393..18132640 score=-0.550904417339591
GeneExpressionAdditive AT1G49010 18136445..18137504 score=0.917731153687392
GeneExpressionAdditive AT1G49015 18138189..18138886 score=-0.183268163457403
GeneExpressionAdditive AT1G49030 18140379..18141562 score=0.655764881417198
GeneExpressionAdditive AT1G49040 18142924..18152610 score=-1.97740349804505
GeneExpressionAdditive AT1G49050 18154203..18156935 score=3.57936182937807
GeneExpressionAdditive AT1G49100 18169879..18173759 score=-0.885283403707268
GeneExpressionAdditive AT1G49110 18175297..18175873 score=-1.33248358072608
GeneExpressionAdditive AT1G49120 18177090..18178008 score=0.0554891608011003
GeneExpressionAdditive AT1G49130 18178419..18179658 score=0.458167207635931
GeneExpressionAdditive AT1G49140 18180541..18181920 score=2.33300176091777
GeneExpressionAdditive AT1G49150 18182258..18182643 score=0.423189830443874
GeneExpressionAdditive AT1G49160 18183005..18185525 score=-1.12604490880630
GeneExpressionAdditive AT1G49170 18186973..18188009 score=-1.13152325896095
GeneExpressionAdditive AT1G49180 18188332..18191119 score=-0.0760899082035696
GeneExpressionAdditive AT1G49190 18195085..18197221 score=-0.913892884594247
GeneExpressionAdditive AT1G49200 18202009..18202725 score=-0.768736896124213
GeneExpressionAdditive AT1G49210 18205595..18206405 score=0.0207998936443052
GeneExpressionAdditive AT1G49220 18209597..18210315 score=-1.30822537228067
GeneExpressionAdditive AT1G49230 18212920..18213722 score=-2.89284282817031
GeneExpressionAdditive AT1G49240 18219566..18221935 score=-0.935053719383349
GeneExpressionAdditive AT1G49245 18222421..18222876 score=-1.11568170147489
GeneExpressionAdditive AT1G49250 18224204..18227873 score=-0.220873469930342
GeneExpressionAdditive AT1G49260 18229589..18230569 score=0.0390967590962039
GeneExpressionAdditive AT1G49270 18231059..18233865 score=-0.0425528203653703
GeneExpressionAdditive AT1G49290 18236304..18237261 score=-0.236881423404134
GeneExpressionAdditive AT1G49300 18238438..18240857 score=1.34701041137816
GeneExpressionAdditive AT1G49320 18250120..18251574 score=3.09258757958893
GeneExpressionAdditive AT1G49330 18253705..18254625 score=0.937369102732822
GeneExpressionAdditive AT1G49340 18256056..18268074 score=1.90996959417563
GeneExpressionAdditive AT1G49350 18268701..18270839 score=-0.142306592668366
GeneExpressionAdditive AT1G49360 18271046..18273096 score=2.68185165961947
GeneExpressionAdditive AT1G49380 18280368..18282957 score=-6.16517581703264
GeneExpressionAdditive AT1G49390 18283266..18284598 score=-0.0167387718725781
GeneExpressionAdditive AT1G49400 18286743..18287814 score=-0.208442104174838
GeneExpressionAdditive AT1G49405 18288081..18288583 score=-0.0195834859223142
GeneExpressionAdditive AT1G49410 18289417..18290539 score=0.438933548648374
GeneExpressionAdditive AT1G49420 18291564..18292148 score=-2.12451916117815
GeneExpressionAdditive AT1G49430 18294879..18299405 score=-0.105427962269511
GeneExpressionAdditive AT1G49435 18303174..18303488 score=-0.395845376978302
GeneExpressionAdditive AT1G49450 18309308..18311077 score=-0.482825920373772
GeneExpressionAdditive AT1G49470 18314285..18315259 score=0.180991993332025
GeneExpressionAdditive AT1G49475 18316580..18317632 score=0.796864267990828
GeneExpressionAdditive AT1G49480 18317921..18320229 score=-3.05378853420138
GeneExpressionAdditive AT1G49490 18321286..18323707 score=-0.577584951981853
GeneExpressionAdditive AT1G49500 18325669..18325842 score=2.38901525160756
GeneExpressionAdditive AT1G49510 18330587..18332156 score=2.19053024368638
GeneExpressionAdditive AT1G49520 18333421..18335492 score=1.12181885623689
GeneExpressionAdditive AT1G49530 18336150..18337224 score=1.88722679305775
GeneExpressionAdditive AT1G49540 18337353..18341167 score=-0.339862056190408
GeneExpressionAdditive AT1G49560 18346229..18347908 score=-1.35285268877438
GeneExpressionAdditive AT1G49570 18350782..18352511 score=-0.161764267146166
GeneExpressionAdditive AT1G49580 18355247..18358228 score=-2.16036356717078
GeneExpressionAdditive AT1G49590 18358602..18360270 score=1.14458375860847
GeneExpressionAdditive AT1G49600 18360557..18363792 score=-4.36512628777964
GeneExpressionAdditive AT1G49610 18365449..18366827 score=-0.945652580942956
GeneExpressionAdditive AT1G49620 18369391..18370085 score=-0.377020389963157
GeneExpressionAdditive AT1G49630 18371349..18379013 score=0.121829592904836
GeneExpressionAdditive AT1G49640 18379228..18380368 score=0.168731919476176
GeneExpressionAdditive AT1G49650 18381018..18382222 score=1.57530987207298
GeneExpressionAdditive AT1G49660 18382518..18383319 score=-2.79046765222109
GeneExpressionAdditive AT1G49670 18384951..18389748 score=-1.1305651984092
GeneExpressionAdditive AT1G49700 18392482..18393936 score=0.0288999981475763
GeneExpressionAdditive AT1G49710 18395007..18397572 score=-0.385158652721663
GeneExpressionAdditive AT1G49720 18404404..18406133 score=-2.71666787377064
GeneExpressionAdditive AT1G49730 18406318..18409149 score=4.49228451693912
GeneExpressionAdditive AT1G49740 18411184..18413635 score=-3.56119829546142
GeneExpressionAdditive AT1G49750 18414622..18416388 score=-7.36245481500122
GeneExpressionAdditive AT1G49760 18420145..18423681 score=-1.31853205197696
GeneExpressionAdditive AT1G49770 18428285..18430258 score=-0.0147978894567397
GeneExpressionAdditive AT1G49780 18432626..18433932 score=1.91749515098159
GeneExpressionAdditive AT1G49790 18439855..18440719 score=-0.263342705512496
GeneExpressionAdditive AT1G49800 18442036..18442546 score=-0.333243674284206
GeneExpressionAdditive AT1G49810 18443687..18445824 score=-0.823863492731411
GeneExpressionAdditive AT1G49820 18446554..18448545 score=-8.71336896317158
GeneExpressionAdditive AT1G49830 18448798..18450248 score=-1.2452172682864
GeneExpressionAdditive AT1G49840 18455734..18457946 score=2.16413472078667
GeneExpressionAdditive AT1G49850 18458820..18460185 score=0.095661890738718
GeneExpressionAdditive AT1G49860 18462337..18463500 score=-2.63914063419412
GeneExpressionAdditive AT1G49870 18464035..18466993 score=-0.521177164814844
GeneExpressionAdditive AT1G49880 18467764..18469562 score=0.900350784949837
GeneExpressionAdditive AT1G49890 18473733..18477467 score=0.855320174596317
GeneExpressionAdditive AT1G49900 18477612..18481270 score=-0.368475816935422
GeneExpressionAdditive AT1G49910 18482704..18485076 score=-0.162441431157761
GeneExpressionAdditive AT1G49920 18485459..18487823 score=-0.81454934353535
GeneExpressionAdditive AT1G49940 18492366..18494220 score=1.62577621401184
GeneExpressionAdditive AT1G49950 18497826..18500825 score=3.62811594805764
GeneExpressionAdditive AT1G49960 18502313..18505185 score=-0.354936529921316
GeneExpressionAdditive AT1G49970 18505570..18508222 score=2.02619564382553
GeneExpressionAdditive AT1G49975 18508515..18509192 score=-0.67273590192952
GeneExpressionAdditive AT1G49980 18511723..18516793 score=-9.26181624893095
GeneExpressionAdditive AT1G49990 18517303..18518649 score=-1.89013664957916
GeneExpressionAdditive AT1G50000 18518844..18520872 score=0.958577397423438
GeneExpressionAdditive AT1G50010 18521261..18523530 score=0.0224245029213734
GeneExpressionAdditive AT1G50020 18523678..18525235 score=5.49788620354622
GeneExpressionAdditive AT1G50030 18526126..18543428 score=-2.45660253887440
GeneExpressionAdditive AT1G50040 18545885..18547575 score=0.926583883758884
GeneExpressionAdditive AT1G50050 18549911..18552674 score=-0.408591312127454
GeneExpressionAdditive AT1G50060 18554880..18556074 score=-2.71071943177083
GeneExpressionAdditive AT1G50080 18557712..18557899 score=-0.591713821376576
GeneExpressionAdditive AT1G50090 18558373..18560430 score=0.801248064112908
GeneExpressionAdditive AT1G50110 18561716..18563580 score=-0.878873116215838
GeneExpressionAdditive AT1G50120 18566197..18569735 score=0.287877506357598
GeneExpressionAdditive AT1G50140 18573449..18579475 score=1.98089219403549
GeneExpressionAdditive AT1G50150 18580648..18582262 score=-0.327565918948363
GeneExpressionAdditive AT1G50160 18585093..18585270 score=0.099529116259054
GeneExpressionAdditive AT1G50170 18585685..18587351 score=1.57107573633022
GeneExpressionAdditive AT1G50180 18587917..18588945 score=0.00072982046271769
GeneExpressionAdditive AT1G50200 18594901..18602050 score=-1.23688740776087
GeneExpressionAdditive AT1G50220 18607975..18608224 score=0.94302447576583
GeneExpressionAdditive AT1G50240 18610728..18617749 score=-0.192633401863847
GeneExpressionAdditive AT1G50250 18617941..18620673 score=1.76068898511811
GeneExpressionAdditive AT1G50260 18621307..18625258 score=0.971323401661828
GeneExpressionAdditive AT1G50270 18625765..18627302 score=-0.536680765619632
GeneExpressionAdditive AT1G50280 18628870..18629970 score=-1.92317628143454
GeneExpressionAdditive AT1G50290 18631303..18632080 score=2.66417266346878
GeneExpressionAdditive AT1G50300 18632316..18635558 score=0.960453866555367
GeneExpressionAdditive AT1G50310 18639653..18641716 score=-0.984389801490226
GeneExpressionAdditive AT1G50320 18642078..18643175 score=0.317445419019362
GeneExpressionAdditive AT1G50340 18651070..18651351 score=-0.166086974803801
GeneExpressionAdditive AT1G50350 18652425..18652851 score=-1.66524591806001
GeneExpressionAdditive AT1G50360 18653555..18661016 score=-0.867666083775977
GeneExpressionAdditive AT1G50370 18662342..18665562 score=0.238876684721921
GeneExpressionAdditive AT1G50380 18665969..18670114 score=0.696134642770303
GeneExpressionAdditive AT1G50400 18671838..18674019 score=-0.74305571037784
GeneExpressionAdditive AT1G50410 18675881..18681153 score=-0.168781865633429
GeneExpressionAdditive AT1G50420 18681617..18683745 score=2.49930568144462
GeneExpressionAdditive AT1G50430 18685666..18689252 score=2.29533805631021
GeneExpressionAdditive AT1G50440 18689471..18691354 score=0.0688679744984972
GeneExpressionAdditive AT1G50450 18691569..18694013 score=4.12018315356244
GeneExpressionAdditive AT1G50460 18697340..18701068 score=1.97248737031468
GeneExpressionAdditive AT1G50470 18703691..18704090 score=0.256020700462696
GeneExpressionAdditive AT1G50480 18705707..18708403 score=0.517477386338431
GeneExpressionAdditive AT1G50490 18708837..18710126 score=-1.9476606992638
GeneExpressionAdditive AT1G50500 18711665..18719633 score=-0.321959731109355
GeneExpressionAdditive AT1G50510 18719782..18722769 score=1.18103319017998
GeneExpressionAdditive AT1G50520 18723320..18724802 score=1.16962183550664
GeneExpressionAdditive AT1G50530 18725013..18725307 score=-2.34150736359923
GeneExpressionAdditive AT1G50560 18728209..18729781 score=-0.6057195796155
GeneExpressionAdditive AT1G50570 18729999..18731929 score=1.74800517791495
GeneExpressionAdditive AT1G50575 18732445..18733966 score=0.652964860999585
GeneExpressionAdditive AT1G50580 18734695..18735727 score=-1.84740300802163
GeneExpressionAdditive AT1G50590 18736058..18737708 score=1.15745254105898
GeneExpressionAdditive AT1G50600 18740919..18743167 score=-1.24040015324674
GeneExpressionAdditive AT1G50610 18745824..18748266 score=-0.841098525508248
GeneExpressionAdditive AT1G50620 18752226..18754919 score=1.11567417784219
GeneExpressionAdditive AT1G50630 18755141..18757319 score=0.601486046440438
GeneExpressionAdditive AT1G50640 18760875..18761940 score=0.0304230657966101
GeneExpressionAdditive AT1G50650 18767505..18767936 score=0.563666285551355
GeneExpressionAdditive AT1G50660 18774615..18778290 score=1.76171239043322
GeneExpressionAdditive AT1G50670 18778529..18780610 score=-1.09683544625825
GeneExpressionAdditive AT1G50680 18781274..18782263 score=0.00981516516389676
GeneExpressionAdditive AT1G50690 18783269..18784245 score=-0.114517625730984
GeneExpressionAdditive AT1G50700 18785621..18787809 score=0.954535422201082
GeneExpressionAdditive AT1G50710 18788240..18791383 score=0.954769444098225
GeneExpressionAdditive AT1G50720 18792864..18793299 score=-0.363679800123995
GeneExpressionAdditive AT1G50730 18798963..18806867 score=0.262697072611114
GeneExpressionAdditive AT1G50740 18811388..18812575 score=-0.784838168784407
GeneExpressionAdditive AT1G50750 18812863..18815896 score=-2.01773558702458
GeneExpressionAdditive AT1G50760 18818621..18818855 score=-1.06770024989721
GeneExpressionAdditive AT1G50770 18822231..18824053 score=-0.379828075064117
GeneExpressionAdditive AT1G50780 18825986..18826637 score=-0.163649229624133
GeneExpressionAdditive AT1G50790 18828005..18830083 score=1.15720614580679
GeneExpressionAdditive AT1G50800 18830586..18831887 score=-0.98747614608798
GeneExpressionAdditive AT1G50820 18837042..18838492 score=-0.423921895423684
GeneExpressionAdditive AT1G50830 18839019..18841518 score=-0.476895569098546
GeneExpressionAdditive AT1G50840 18842779..18847975 score=-0.956559798434352
GeneExpressionAdditive AT1G50870 18858837..18859948 score=-0.91265258081423
GeneExpressionAdditive AT1G50880 18864548..18865613 score=-0.262245526193435
GeneExpressionAdditive AT1G50890 18865850..18869656 score=1.71017814409629
GeneExpressionAdditive AT1G50900 18870063..18870130 score=1.72119527091014
GeneExpressionAdditive AT1G50910 18870869..18873582 score=0.708758342730729
GeneExpressionAdditive AT1G50920 18873815..18876388 score=-0.296780892724798
GeneExpressionAdditive AT1G50930 18880591..18881387 score=0.901408827282828
GeneExpressionAdditive AT1G50940 18881502..18883591 score=0.404438929088328
GeneExpressionAdditive AT1G50950 18884023..18887812 score=-0.832526189300977
GeneExpressionAdditive AT1G50960 18893215..18895354 score=-0.159571337112442
GeneExpressionAdditive AT1G50970 18899995..18903865 score=1.31848539576154
GeneExpressionAdditive AT1G50980 18904326..18905681 score=-0.836774216029158
GeneExpressionAdditive AT1G50990 18906688..18908815 score=-0.112752342756107
GeneExpressionAdditive AT1G51000 18913636..18913747 score=-1.0581130428442
GeneExpressionAdditive AT1G51030 18918956..18921314 score=-2.72622464188424
GeneExpressionAdditive AT1G51040 18925432..18926763 score=0.00241957159705530
GeneExpressionAdditive AT1G51055 18928973..18929834 score=0.50424463446643
GeneExpressionAdditive AT1G51060 18930550..18931081 score=0.282532015721194
GeneExpressionAdditive AT1G51070 18931568..18933266 score=-0.362812462139603
GeneExpressionAdditive AT1G51080 18933444..18934372 score=0.413743141929926
GeneExpressionAdditive AT1G51090 18936789..18937540 score=0.347877085752047
GeneExpressionAdditive AT1G51100 18938072..18938826 score=0.4117211415037
GeneExpressionAdditive AT1G51110 18939042..18941290 score=-0.623318694590005
GeneExpressionAdditive AT1G51120 18941785..18942688 score=0.752061166383938
GeneExpressionAdditive AT1G51130 18943164..18945319 score=0.155362234581377
GeneExpressionAdditive AT1G51140 18947155..18949330 score=1.02175033509929
GeneExpressionAdditive AT1G51150 18952078..18952538 score=0.370472230441143
GeneExpressionAdditive AT1G51160 18953720..18955401 score=0.490083788253434
GeneExpressionAdditive AT1G51170 18957178..18958406 score=-0.073692333134722
GeneExpressionAdditive AT1G51190 18980974..18984183 score=-1.24092905256918
GeneExpressionAdditive AT1G51200 18988190..18990202 score=-2.24692986085901
GeneExpressionAdditive AT1G51210 18991488..18992724 score=-1.18549786649221
GeneExpressionAdditive AT1G51220 18993512..18995787 score=-0.178005292605568
GeneExpressionAdditive AT1G51230 19000814..19001069 score=-0.208401445891674
GeneExpressionAdditive AT1G51240 19004330..19004508 score=-1.20585192993359
GeneExpressionAdditive AT1G51250 19005245..19005689 score=-0.627684063349477
GeneExpressionAdditive AT1G51260 19007297..19009201 score=-1.38200511041672
GeneExpressionAdditive AT1G51270 19011690..19014343 score=-4.01642286174098
GeneExpressionAdditive AT1G51290 19015974..19016934 score=-0.302266021824389
GeneExpressionAdditive AT1G51300 19017939..19019554 score=-0.76063831401981
GeneExpressionAdditive AT1G51310 19022763..19025407 score=-2.13663812737273
GeneExpressionAdditive AT1G51320 19029350..19030357 score=-0.234910573365675
GeneExpressionAdditive AT1G51330 19032567..19033494 score=0.0382621851255758
GeneExpressionAdditive AT1G51340 19035654..19038404 score=-1.41332503542898
GeneExpressionAdditive AT1G51350 19039438..19042903 score=-2.81646686638294
GeneExpressionAdditive AT1G51355 19045081..19045771 score=-1.04461878193619
GeneExpressionAdditive AT1G51360 19047840..19048512 score=-1.06726981805836
GeneExpressionAdditive AT1G51370 19048879..19051026 score=-0.377650544465809
GeneExpressionAdditive AT1G51380 19051538..19053696 score=-2.48762021321365
GeneExpressionAdditive AT1G51390 19054003..19055639 score=-0.209296807959876
GeneExpressionAdditive AT1G51400 19055798..19056233 score=1.77607493386430
GeneExpressionAdditive AT1G51405 19061458..19063221 score=0.269740366654355
GeneExpressionAdditive AT1G51410 19063590..19065030 score=-0.0832373464539452
GeneExpressionAdditive AT1G51420 19068495..19070342 score=0.423965268429671
GeneExpressionAdditive AT1G51430 19071928..19073409 score=-1.96869174782187
GeneExpressionAdditive AT1G51440 19074659..19076336 score=0.478627708091041
GeneExpressionAdditive AT1G51450 19078028..19080120 score=-0.187403415028620
GeneExpressionAdditive AT1G51460 19081452..19085032 score=-0.161691850771407
GeneExpressionAdditive AT1G51470 19092412..19094046 score=-1.46978895081719
GeneExpressionAdditive AT1G51480 19094532..19097830 score=-0.310891059360286
GeneExpressionAdditive AT1G51490 19098593..19101027 score=-1.02838713450304
GeneExpressionAdditive AT1G51500 19101536..19104631 score=0.570152690368992
GeneExpressionAdditive AT1G51510 19106496..19108505 score=0.543641945420122
GeneExpressionAdditive AT1G51520 19110470..19113115 score=-0.124942213048521
GeneExpressionAdditive AT1G51530 19113514..19115765 score=-0.893227167516722
GeneExpressionAdditive AT1G51538 19116849..19118872 score=-0.265189536754097
GeneExpressionAdditive AT1G51540 19119241..19120597 score=0.772132558087478
GeneExpressionAdditive AT1G51550 19121250..19122950 score=0.91779290261894
GeneExpressionAdditive AT1G51560 19123357..19125550 score=0.97134387346396
GeneExpressionAdditive AT1G51570 19125897..19128317 score=-0.489986776363292
GeneExpressionAdditive AT1G51580 19129266..19131704 score=2.79687163768638
GeneExpressionAdditive AT1G51590 19131853..19135788 score=-1.33663458945734
GeneExpressionAdditive AT1G51600 19136146..19139167 score=-0.84415552978623
GeneExpressionAdditive AT1G51610 19140062..19143532 score=-2.96511274785215
GeneExpressionAdditive AT1G51620 19143842..19145430 score=-1.07313305272787
GeneExpressionAdditive AT1G51630 19145664..19147915 score=0.76114330260488
GeneExpressionAdditive AT1G51650 19156300..19157569 score=-1.49711038724738
GeneExpressionAdditive AT1G51660 19158007..19159482 score=-1.81991155917328
GeneExpressionAdditive AT1G51670 19160835..19162389 score=-0.315539218245713
GeneExpressionAdditive AT1G51680 19162420..19165204 score=-3.70998777825503
GeneExpressionAdditive AT1G51690 19167721..19173977 score=2.48189864178772
GeneExpressionAdditive AT1G51700 19177757..19178788 score=0.189688396961938
GeneExpressionAdditive AT1G51710 19179352..19183597 score=0.170340168283090
GeneExpressionAdditive AT1G51720 19184517..19190115 score=0.757156161879209
GeneExpressionAdditive AT1G51730 19190242..19192435 score=-0.00731020199757508
GeneExpressionAdditive AT1G51740 19192618..19194823 score=1.25158005373161
GeneExpressionAdditive AT1G51745 19195182..19198430 score=0.170115563853718
GeneExpressionAdditive AT1G51760 19203095..19205278 score=1.61540743119179
GeneExpressionAdditive AT1G51770 19205618..19206869 score=-1.4165910790701
GeneExpressionAdditive AT1G51780 19208213..19210213 score=-0.00106101538985141
GeneExpressionAdditive AT1G51790 19210558..19214215 score=-1.7185059256658
GeneExpressionAdditive AT1G51800 19217830..19221592 score=-4.15116620436866
GeneExpressionAdditive AT1G51805 19224829..19229282 score=-4.14216893029087
GeneExpressionAdditive AT1G51810 19230801..19234534 score=-1.07752775941116
GeneExpressionAdditive AT1G51820 19241089..19245343 score=2.06216412850348
GeneExpressionAdditive AT1G51830 19246734..19249653 score=-2.68348139326472
GeneExpressionAdditive AT1G51840 19253144..19254323 score=1.50021391799735
GeneExpressionAdditive AT1G51850 19256707..19260419 score=1.13003432577707
GeneExpressionAdditive AT1G51860 19261320..19264759 score=-2.75355481931001
GeneExpressionAdditive AT1G51870 19266582..19270639 score=1.01216894792333
GeneExpressionAdditive AT1G51880 19273875..19277723 score=-3.12453133945129
GeneExpressionAdditive AT1G51890 19278519..19281955 score=-0.112506665869229
GeneExpressionAdditive AT1G51900 19283573..19286450 score=-0.316317951314676
GeneExpressionAdditive AT1G51910 19287963..19292011 score=-0.597692701008593
GeneExpressionAdditive AT1G51913 19296615..19296865 score=0.59829253490296
GeneExpressionAdditive AT1G51915 19297209..19297542 score=-0.481297074423836
GeneExpressionAdditive AT1G51930 19298530..19298834 score=0.0830379145691028
GeneExpressionAdditive AT1G51940 19299586..19302720 score=3.09904817563062
GeneExpressionAdditive AT1G51950 19309166..19311118 score=2.07421626449139
GeneExpressionAdditive AT1G51960 19314025..19315282 score=-0.465267834883189
GeneExpressionAdditive AT1G51965 19315753..19317764 score=-0.96997820230958
GeneExpressionAdditive AT1G51970 19318216..19318529 score=-0.321579375355951
GeneExpressionAdditive AT1G51980 19327094..19330469 score=2.28434266777296
GeneExpressionAdditive AT1G51990 19334640..19336254 score=-1.78408133217408
GeneExpressionAdditive AT1G52000 19336877..19339362 score=1.41208348242422
GeneExpressionAdditive AT1G52030 19349643..19352608 score=-0.0809071090460526
GeneExpressionAdditive AT1G52040 19354066..19356409 score=-1.63399640515773
GeneExpressionAdditive AT1G52050 19358654..19359974 score=-2.38349281684453
GeneExpressionAdditive AT1G52060 19362728..19364330 score=8.4760865702421
GeneExpressionAdditive AT1G52070 19368735..19370578 score=-8.84152674435683
GeneExpressionAdditive AT1G52080 19372860..19375572 score=0.488652517847322
GeneExpressionAdditive AT1G52100 19386819..19389185 score=13.3997934179219
GeneExpressionAdditive AT1G52120 19399751..19401875 score=0.217098721733871
GeneExpressionAdditive AT1G52130 19404327..19405995 score=-0.197026183912894
GeneExpressionAdditive AT1G52140 19411067..19411815 score=0.884938139766892
GeneExpressionAdditive AT1G52150 19413473..19418225 score=2.11997770625348
GeneExpressionAdditive AT1G52155 19422083..19423421 score=-1.11337472711346
GeneExpressionAdditive AT1G52160 19424479..19428003 score=-0.665628389345653
GeneExpressionAdditive AT1G52180 19428643..19429516 score=-1.78000527099811
GeneExpressionAdditive AT1G52190 19438333..19442427 score=-9.10761044591164
GeneExpressionAdditive AT1G52200 19445760..19447080 score=-1.88182128204385
GeneExpressionAdditive AT1G52220 19457240..19458223 score=-0.843210287702488
GeneExpressionAdditive AT1G52230 19458498..19459178 score=1.40452920618036
GeneExpressionAdditive AT1G52240 19459470..19461519 score=0.765898159273481
GeneExpressionAdditive AT1G52250 19462373..19463231 score=-0.64713609296003
GeneExpressionAdditive AT1G52260 19464259..19467068 score=0.312638644976812
GeneExpressionAdditive AT1G52280 19471753..19473111 score=1.51249739593068
GeneExpressionAdditive AT1G52290 19474384..19476100 score=4.41512131561336
GeneExpressionAdditive AT1G52300 19478638..19479822 score=0.731127402338584
GeneExpressionAdditive AT1G52310 19481828..19484244 score=0.340584699118319
GeneExpressionAdditive AT1G52315 19485054..19486231 score=0.713313219483385
GeneExpressionAdditive AT1G52320 19488059..19491014 score=1.33701941298774
GeneExpressionAdditive AT1G52325 19491529..19492051 score=-1.30599865138118
GeneExpressionAdditive AT1G52330 19492606..19493399 score=-1.74893817353652
GeneExpressionAdditive AT1G52340 19493618..19495287 score=1.02114564698347
GeneExpressionAdditive AT1G52360 19502868..19509797 score=0.457446428038185
GeneExpressionAdditive AT1G52370 19510133..19512439 score=-0.580369719470284
GeneExpressionAdditive AT1G52380 19512682..19515128 score=2.11225266454316
GeneExpressionAdditive AT1G52390 19515747..19515887 score=0.633346993308692
GeneExpressionAdditive AT1G52400 19518809..19521794 score=6.68083576757935
GeneExpressionAdditive AT1G52410 19524445..19529234 score=1.27995578793051
GeneExpressionAdditive AT1G52415 19529832..19530081 score=0.121749011142632
GeneExpressionAdditive AT1G52420 19531572..19534774 score=-0.329737031483431
GeneExpressionAdditive AT1G52430 19538015..19539603 score=-0.536441643932919
GeneExpressionAdditive AT1G52450 19548062..19549910 score=0.5122699256499
GeneExpressionAdditive AT1G52460 19553022..19554826 score=-0.393739446258763
GeneExpressionAdditive AT1G52470 19557493..19558974 score=0.289061998498727
GeneExpressionAdditive AT1G52480 19559907..19560566 score=0.0102082212702986
GeneExpressionAdditive AT1G52490 19561723..19562788 score=0.094819344280872
GeneExpressionAdditive AT1G52500 19563652..19565135 score=0.199955395502898
GeneExpressionAdditive AT1G52510 19566867..19568869 score=6.23824873477325
GeneExpressionAdditive AT1G52520 19569438..19572018 score=0.837305244661525
GeneExpressionAdditive AT1G52530 19572262..19573700 score=-0.388011338179267
GeneExpressionAdditive AT1G52540 19573772..19575772 score=1.78253672790792
GeneExpressionAdditive AT1G52550 19576627..19577683 score=-0.31658616120912
GeneExpressionAdditive AT1G52560 19578437..19579504 score=-0.69279411912639
GeneExpressionAdditive AT1G52565 19583633..19584234 score=0.900442217022416
GeneExpressionAdditive AT1G52570 19587668..19590191 score=-1.27972892343058
GeneExpressionAdditive AT1G52580 19591328..19592632 score=-1.53864488143142
GeneExpressionAdditive AT1G52590 19592764..19593864 score=-2.13539328034754
GeneExpressionAdditive AT1G52600 19594200..19596335 score=-0.456104891872205
GeneExpressionAdditive AT1G52615 19604277..19605516 score=-0.554456621186754
GeneExpressionAdditive AT1G52618 19606996..19607209 score=0.524283492035959
GeneExpressionAdditive AT1G52620 19607475..19609836 score=-1.17983992893923
GeneExpressionAdditive AT1G52630 19610045..19612212 score=-0.733230845959727
GeneExpressionAdditive AT1G52640 19612476..19614072 score=-0.971925484760725
GeneExpressionAdditive AT1G52650 19614815..19616188 score=-0.073303640215142
GeneExpressionAdditive AT1G52660 19617166..19618231 score=-0.153814381695909
GeneExpressionAdditive AT1G52670 19618683..19621208 score=1.54070485740282
GeneExpressionAdditive AT1G52680 19621943..19622628 score=-1.47785099803599
GeneExpressionAdditive AT1G52690 19623420..19624385 score=-0.65425769211622
GeneExpressionAdditive AT1G52695 19625983..19626894 score=-0.368577626497646
GeneExpressionAdditive AT1G52700 19634832..19637090 score=-2.77528845479458
GeneExpressionAdditive AT1G52710 19642018..19643794 score=-1.59648220387563
GeneExpressionAdditive AT1G52720 19644621..19645235 score=1.95302929583607
GeneExpressionAdditive AT1G52730 19646198..19648774 score=1.91183136108391
GeneExpressionAdditive AT1G52740 19648956..19650023 score=-1.07125279409398
GeneExpressionAdditive AT1G52750 19650208..19652879 score=3.39263074271403
GeneExpressionAdditive AT1G52760 19655064..19656341 score=-2.37551681687607
GeneExpressionAdditive AT1G52770 19659497..19661345 score=0.731685075751723
GeneExpressionAdditive AT1G52780 19662317..19665824 score=-1.01450742011754
GeneExpressionAdditive AT1G52790 19665897..19666942 score=0.0839737135053446
GeneExpressionAdditive AT1G52800 19667801..19668997 score=-1.45425983138762
GeneExpressionAdditive AT1G52810 19670805..19671857 score=0.213824648922292
GeneExpressionAdditive AT1G52820 19673404..19673913 score=0.761189050629614
GeneExpressionAdditive AT1G52825 19674253..19674366 score=2.83453803996921
GeneExpressionAdditive AT1G52830 19676186..19677298 score=0.622669330592186
GeneExpressionAdditive AT1G52855 19686642..19687150 score=1.17480400343248
GeneExpressionAdditive AT1G52857 19685104..19685322 score=0.247485761073787
GeneExpressionAdditive AT1G52870 19689423..19691455 score=1.64273719980044
GeneExpressionAdditive AT1G52880 19692633..19694155 score=1.48121606935476
GeneExpressionAdditive AT1G52890 19700697..19702083 score=-0.628492058135927
GeneExpressionAdditive AT1G52900 19705913..19706570 score=-0.348273271599851
GeneExpressionAdditive AT1G52910 19711787..19712866 score=0.837946585169754
GeneExpressionAdditive AT1G52920 19713009..19714699 score=-0.327177105177224
GeneExpressionAdditive AT1G52930 19714907..19716792 score=0.286651891946083
GeneExpressionAdditive AT1G52970 19740370..19740715 score=1.39829396863547
GeneExpressionAdditive AT1G52980 19741134..19743807 score=-0.417557569264222
GeneExpressionAdditive AT1G52990 19744188..19744401 score=-16.9693874263898
GeneExpressionAdditive AT1G53000 19749023..19750882 score=-0.705641414425242
GeneExpressionAdditive AT1G53010 19751568..19752001 score=-1.30839907275129
GeneExpressionAdditive AT1G53020 19755110..19761785 score=-0.452678252935429
GeneExpressionAdditive AT1G53035 19765368..19766206 score=-0.895675182447855
GeneExpressionAdditive AT1G53040 19768018..19770785 score=-0.998063749788443
GeneExpressionAdditive AT1G53050 19775726..19779383 score=0.0337390317290231
GeneExpressionAdditive AT1G53060 19779713..19780282 score=-1.12498228975176
GeneExpressionAdditive AT1G53070 19782002..19782984 score=-1.06945449274607
GeneExpressionAdditive AT1G53080 19785097..19785794 score=0.0287636916916127
GeneExpressionAdditive AT1G53090 19787352..19790372 score=1.11063645989756
GeneExpressionAdditive AT1G53100 19790628..19792215 score=-1.10295431441832
GeneExpressionAdditive AT1G53110 19793906..19796099 score=0.911653958167153
GeneExpressionAdditive AT1G53120 19796421..19798250 score=1.18993909400587
GeneExpressionAdditive AT1G53130 19798468..19799187 score=-0.543612172225942
GeneExpressionAdditive AT1G53140 19802914..19806211 score=1.02222146226361
GeneExpressionAdditive AT1G53160 19810094..19810915 score=1.6055673330332
GeneExpressionAdditive AT1G53163 19815962..19816794 score=-0.541858836265389
GeneExpressionAdditive AT1G53165 19817576..19823206 score=2.47357679180940
GeneExpressionAdditive AT1G53170 19825076..19825855 score=-0.685002134595707
GeneExpressionAdditive AT1G53180 19835157..19836449 score=0.615497706683367
GeneExpressionAdditive AT1G53190 19840767..19843864 score=1.46775651798282
GeneExpressionAdditive AT1G53200 19844178..19847036 score=-0.334426378795671
GeneExpressionAdditive AT1G53210 19848379..19851434 score=-0.846943324135526
GeneExpressionAdditive AT1G53230 19853457..19853604 score=-1.23181613676712
GeneExpressionAdditive AT1G53240 19858371..19860526 score=1.43599581544869
GeneExpressionAdditive AT1G53250 19861037..19862829 score=-0.685894866429026
GeneExpressionAdditive AT1G53260 19862970..19864563 score=-0.401179460378212
GeneExpressionAdditive AT1G53265 19864782..19865099 score=0.318448419983251
GeneExpressionAdditive AT1G53270 19866585..19868285 score=-0.287442132233958
GeneExpressionAdditive AT1G53280 19868498..19870968 score=-2.28199467825764
GeneExpressionAdditive AT1G53290 19874955..19877121 score=-0.267558879710335
GeneExpressionAdditive AT1G53300 19883104..19886001 score=-3.26262591217939
GeneExpressionAdditive AT1G53310 19887722..19891914 score=-3.47781571654652
GeneExpressionAdditive AT1G53320 19894725..19897122 score=2.26294966986910
GeneExpressionAdditive AT1G53325 19899043..19899298 score=-0.36233326959512
GeneExpressionAdditive AT1G53330 19899695..19900989 score=0.64467058220072
GeneExpressionAdditive AT1G53340 19902703..19904458 score=1.23675841051258
GeneExpressionAdditive AT1G53345 19906172..19907426 score=0.757358920752847
GeneExpressionAdditive AT1G53350 19907575..19910445 score=-0.685506866456791
GeneExpressionAdditive AT1G53360 19911278..19912075 score=0.394873768922403
GeneExpressionAdditive AT1G53370 19914206..19915239 score=0.252726725747138
GeneExpressionAdditive AT1G53380 19916838..19918343 score=0.851229082368875
GeneExpressionAdditive AT1G53390 19921749..19927364 score=-1.19930905166629
GeneExpressionAdditive AT1G53400 19928457..19930221 score=2.6411440397464
GeneExpressionAdditive AT1G53420 19930298..19935069 score=-0.253317543611213
GeneExpressionAdditive AT1G53430 19938891..19944669 score=-0.734995637408486
GeneExpressionAdditive AT1G53440 19950565..19954346 score=-2.01135743102959
GeneExpressionAdditive AT1G53450 19955447..19957619 score=1.51366247211590
GeneExpressionAdditive AT1G53460 19958175..19960258 score=1.22462176196642
GeneExpressionAdditive AT1G53470 19962246..19965213 score=0.286647588779794
GeneExpressionAdditive AT1G53490 19968773..19970524 score=1.47450686396951
GeneExpressionAdditive AT1G53500 19970632..19973387 score=-0.282377509393348
GeneExpressionAdditive AT1G53510 19974349..19977968 score=1.20013803306408
GeneExpressionAdditive AT1G53520 19980085..19981605 score=-0.160594081764485
GeneExpressionAdditive AT1G53530 19981831..19983685 score=-1.09294070371084
GeneExpressionAdditive AT1G53540 19984132..19984680 score=-0.96349567182667
GeneExpressionAdditive AT1G53550 19987090..19988257 score=-0.557804110497691
GeneExpressionAdditive AT1G53560 19988485..19989561 score=-5.0554537431295
GeneExpressionAdditive AT1G53570 19990943..19994731 score=1.3095922607516
GeneExpressionAdditive AT1G53580 19994945..19996973 score=0.408554848494762
GeneExpressionAdditive AT1G53590 19999993..20003864 score=1.82771344261443
GeneExpressionAdditive AT1G53600 20004935..20009417 score=-0.712684454903442
GeneExpressionAdditive AT1G53610 20012664..20012962 score=-0.21979920254969
GeneExpressionAdditive AT1G53620 20015148..20015545 score=-1.18419999529162
GeneExpressionAdditive AT1G53625 20018167..20018500 score=0.154161363263697
GeneExpressionAdditive AT1G53635 20023179..20023401 score=-2.70352743497167
GeneExpressionAdditive AT1G53640 20024559..20029063 score=-1.49325975402237
GeneExpressionAdditive AT1G53645 20029872..20032288 score=-0.587866445194713
GeneExpressionAdditive AT1G53650 20032808..20035126 score=-0.889355685888227
GeneExpressionAdditive AT1G53660 20038595..20039566 score=-1.19576546638856
GeneExpressionAdditive AT1G53670 20040335..20041840 score=0.484983846679021
GeneExpressionAdditive AT1G53680 20042032..20042741 score=0.0384595528544749
GeneExpressionAdditive AT1G53690 20046317..20046606 score=-6.11182569150861
GeneExpressionAdditive AT1G53700 20052250..20053705 score=-0.609034292973136
GeneExpressionAdditive AT1G53705 20054348..20055092 score=0.0300432842547312
GeneExpressionAdditive AT1G53708 20056188..20056297 score=0.679217712185674
GeneExpressionAdditive AT1G53710 20056881..20059987 score=-0.109904074927544
GeneExpressionAdditive AT1G53720 20060215..20063229 score=0.780906190580959
GeneExpressionAdditive AT1G53730 20065407..20069269 score=3.82474075508295
GeneExpressionAdditive AT1G53750 20069424..20072005 score=0.653710345646044
GeneExpressionAdditive AT1G53760 20072663..20074719 score=-0.547555700593283
GeneExpressionAdditive AT1G53770 20074983..20077372 score=1.24445715277693
GeneExpressionAdditive AT1G53780 20077773..20080212 score=2.83632991732046
GeneExpressionAdditive AT1G53785 20081499..20082648 score=2.41899479223771
GeneExpressionAdditive AT1G53790 20082810..20085032 score=0.8258124812348
GeneExpressionAdditive AT1G53800 20085507..20088144 score=1.45212696244250
GeneExpressionAdditive AT1G53815 20093946..20094585 score=-0.0497672881349072
GeneExpressionAdditive AT1G53820 20095545..20096025 score=-0.246999515267509
GeneExpressionAdditive AT1G53830 20102225..20104525 score=2.87289124549926
GeneExpressionAdditive AT1G53840 20105215..20107282 score=10.0682588709117
GeneExpressionAdditive AT1G53850 20107644..20109629 score=-2.84388830379521
GeneExpressionAdditive AT1G53860 20110831..20113118 score=0.423150996594979
GeneExpressionAdditive AT1G53910 20138988..20140579 score=2.62992721030077
GeneExpressionAdditive AT1G53920 20141458..20143261 score=1.32942346941810
GeneExpressionAdditive AT1G53930 20144110..20144523 score=-0.485755714211145
GeneExpressionAdditive AT1G53940 20146958..20148370 score=-5.27957996435175
GeneExpressionAdditive AT1G53990 20154695..20156367 score=2.87133323466903
GeneExpressionAdditive AT1G54000 20158000..20159948 score=0.754919363207643
GeneExpressionAdditive AT1G54010 20162387..20164328 score=7.32435607866498
GeneExpressionAdditive AT1G54020 20165363..20167360 score=0.684913576406946
GeneExpressionAdditive AT1G54030 20171340..20173098 score=5.49743953260617
GeneExpressionAdditive AT1G54040 20174481..20177549 score=-31.7246341300360
GeneExpressionAdditive AT1G54050 20183243..20183780 score=0.938639513143092
GeneExpressionAdditive AT1G54060 20184364..20185915 score=2.05637306276948
GeneExpressionAdditive AT1G54070 20186339..20186751 score=-1.62894558018871
GeneExpressionAdditive AT1G54080 20187300..20190678 score=0.797166854683056
GeneExpressionAdditive AT1G54090 20193224..20195526 score=-0.999818584762833
GeneExpressionAdditive AT1G54095 20196622..20197450 score=-1.96433741974898
GeneExpressionAdditive AT1G54100 20199025..20202606 score=3.67366897705238
GeneExpressionAdditive AT1G54110 20203617..20205311 score=0.490866642657426
GeneExpressionAdditive AT1G54115 20205813..20207818 score=1.28471720269506
GeneExpressionAdditive AT1G54120 20210776..20211106 score=0.989344823536656
GeneExpressionAdditive AT1G54130 20214539..20217526 score=2.27614982587905
GeneExpressionAdditive AT1G54140 20217731..20218857 score=1.25547955486182
GeneExpressionAdditive AT1G54150 20219120..20220932 score=0.145852444801936
GeneExpressionAdditive AT1G54160 20221151..20223062 score=-1.44630298901870
GeneExpressionAdditive AT1G54170 20224791..20229569 score=3.33937298628445
GeneExpressionAdditive AT1G54180 20231414..20232060 score=-0.139647625834697
GeneExpressionAdditive AT1G54190 20232732..20234212 score=0.268377801387618
GeneExpressionAdditive AT1G54200 20239471..20240665 score=-1.54139689072227
GeneExpressionAdditive AT1G54210 20244956..20246162 score=1.23340946190982
GeneExpressionAdditive AT1G54215 20246783..20247196 score=-0.83611486558967
GeneExpressionAdditive AT1G54217 20247785..20248705 score=-0.304389679376236
GeneExpressionAdditive AT1G54220 20249848..20253903 score=-0.761167344368386
GeneExpressionAdditive AT1G54230 20254628..20255849 score=0.528618687141272
GeneExpressionAdditive AT1G54240 20256759..20258130 score=-0.150884256449578
GeneExpressionAdditive AT1G54250 20258597..20260180 score=-1.54024572559318
GeneExpressionAdditive AT1G54260 20261119..20262704 score=-0.0460016193826989
GeneExpressionAdditive AT1G54270 20263449..20265717 score=-1.49025017218713
GeneExpressionAdditive AT1G54280 20266466..20270912 score=-0.248257554741248
GeneExpressionAdditive AT1G54290 20272158..20273761 score=-1.28078903237767
GeneExpressionAdditive AT1G54300 20274502..20275623 score=-0.995157633622626
GeneExpressionAdditive AT1G54310 20277232..20279070 score=-1.31116369190218
GeneExpressionAdditive AT1G54320 20279233..20281522 score=0.0968789238373124
GeneExpressionAdditive AT1G54330 20283253..20284575 score=-0.888600041727786
GeneExpressionAdditive AT1G54340 20287135..20290424 score=0.500006182200655
GeneExpressionAdditive AT1G54350 20290566..20294034 score=0.506228746358102
GeneExpressionAdditive AT1G54360 20294356..20296779 score=0.131910870774137
GeneExpressionAdditive AT1G54370 20296988..20300757 score=-1.39063744502399
GeneExpressionAdditive AT1G54380 20301640..20304539 score=-0.126517280543134
GeneExpressionAdditive AT1G54385 20304891..20307462 score=0.490090586917084
GeneExpressionAdditive AT1G54390 20308332..20310667 score=-1.91087588639878
GeneExpressionAdditive AT1G54400 20311996..20312388 score=-0.886053687985663
GeneExpressionAdditive AT1G54410 20313487..20314340 score=0.76502930664442
GeneExpressionAdditive AT1G54430 20318909..20321988 score=-0.200531917114059
GeneExpressionAdditive AT1G54440 20326773..20331673 score=0.828101777594919
GeneExpressionAdditive AT1G54445 20336426..20336497 score=0.0466734153235941
GeneExpressionAdditive AT1G54450 20340040..20343158 score=-1.03639796524365
GeneExpressionAdditive AT1G54460 20344270..20347081 score=-0.179755507360361
GeneExpressionAdditive AT1G54470 20348464..20352836 score=-0.166688107130650
GeneExpressionAdditive AT1G54490 20353861..20360559 score=-0.293834728591591
GeneExpressionAdditive AT1G54500 20360641..20361425 score=-1.52932040498909
GeneExpressionAdditive AT1G54510 20362072..20365462 score=0.107573470896935
GeneExpressionAdditive AT1G54520 20367168..20369678 score=1.61483186296625
GeneExpressionAdditive AT1G54530 20370203..20370503 score=0.869447131515065
GeneExpressionAdditive AT1G54540 20371437..20372079 score=-0.259421348955620
GeneExpressionAdditive AT1G54550 20373373..20374619 score=0.522352116535085
GeneExpressionAdditive AT1G54560 20375348..20383185 score=-0.399654891686807
GeneExpressionAdditive AT1G54570 20384172..20388654 score=-5.24469127499883
GeneExpressionAdditive AT1G54575 20390732..20391237 score=-1.64246144592817
GeneExpressionAdditive AT1G54580 20393048..20394636 score=-1.97363873137837
GeneExpressionAdditive AT1G54590 20395255..20396088 score=-0.802853889685147
GeneExpressionAdditive AT1G54610 20397436..20400808 score=0.826780172800626
GeneExpressionAdditive AT1G54620 20404104..20404578 score=-1.2888697559513
GeneExpressionAdditive AT1G54640 20407624..20408460 score=-0.539196136217074
GeneExpressionAdditive AT1G54650 20409302..20411274 score=-0.102426993061379
GeneExpressionAdditive AT1G54680 20416801..20417943 score=-1.07831356064880
GeneExpressionAdditive AT1G54690 20418232..20418921 score=-1.20886081617723
GeneExpressionAdditive AT1G54700 20419720..20419898 score=1.15188441688982
GeneExpressionAdditive AT1G54710 20420514..20424485 score=0.859570396147427
GeneExpressionAdditive AT1G54730 20428207..20433763 score=-0.611062445951380
GeneExpressionAdditive AT1G54740 20434428..20435616 score=4.21003459832054
GeneExpressionAdditive AT1G54760 20437678..20438034 score=-0.700531837634586
GeneExpressionAdditive AT1G54770 20438336..20439370 score=-0.209345191135838
GeneExpressionAdditive AT1G54780 20443166..20444617 score=1.23760251420450
GeneExpressionAdditive AT1G54790 20444825..20447583 score=-0.896164903859589
GeneExpressionAdditive AT1G54820 20451044..20454468 score=-3.42917895157236
GeneExpressionAdditive AT1G54830 20454766..20456123 score=0.412606457393451
GeneExpressionAdditive AT1G54840 20456343..20457901 score=0.127777360661302
GeneExpressionAdditive AT1G54850 20458825..20459825 score=-0.229683284025229
GeneExpressionAdditive AT1G54860 20461187..20462238 score=-0.0450152468176422
GeneExpressionAdditive AT1G54870 20462674..20464274 score=0.79513786529482
GeneExpressionAdditive AT1G54880 20464765..20464837 score=-0.174025393042528
GeneExpressionAdditive AT1G54890 20466812..20468038 score=-1.34152388917135
GeneExpressionAdditive AT1G54920 20474509..20478797 score=-0.656577293985379
GeneExpressionAdditive AT1G54930 20481960..20483325 score=-0.230836416567497
GeneExpressionAdditive AT1G54940 20485381..20488135 score=-0.361432555607912
GeneExpressionAdditive AT1G54950 20494202..20494895 score=0.00775105119623816
GeneExpressionAdditive AT1G54955 20497856..20498357 score=-0.73744073283612
GeneExpressionAdditive AT1G54960 20503612..20507447 score=0.713381247748665
GeneExpressionAdditive AT1G54970 20508673..20510115 score=-5.02358482919877
GeneExpressionAdditive AT1G54980 20511148..20511809 score=-0.391817865053613
GeneExpressionAdditive AT1G54990 20515179..20517250 score=-0.171417340877429
GeneExpressionAdditive AT1G55000 20518326..20520054 score=1.65479019943408
GeneExpressionAdditive AT1G55010 20520735..20521021 score=0.0780455653589882
GeneExpressionAdditive AT1G55020 20529369..20533868 score=3.48810377122431
GeneExpressionAdditive AT1G55030 20534113..20535356 score=-0.798660750212591
GeneExpressionAdditive AT1G55040 20538605..20542750 score=-0.113861759804263
GeneExpressionAdditive AT1G55050 20545545..20549323 score=-0.448847169794256
GeneExpressionAdditive AT1G55060 20553208..20553807 score=-0.395714686657244
GeneExpressionAdditive AT1G55070 20555176..20556218 score=-0.932220986219909
GeneExpressionAdditive AT1G55080 20556759..20557875 score=0.252326974419239
GeneExpressionAdditive AT1G55090 20558119..20561859 score=-0.336983719696712
GeneExpressionAdditive AT1G55110 20563987..20566211 score=0.969549408958944
GeneExpressionAdditive AT1G55120 20570695..20572809 score=-2.20234137285332
GeneExpressionAdditive AT1G55130 20573326..20575971 score=-1.06088558701971
GeneExpressionAdditive AT1G55140 20576270..20577994 score=-0.696733521575729
GeneExpressionAdditive AT1G55150 20578223..20580903 score=0.349738071938166
GeneExpressionAdditive AT1G55160 20582153..20583645 score=2.14293443733789
GeneExpressionAdditive AT1G55170 20583941..20585588 score=0.520831342277616
GeneExpressionAdditive AT1G55180 20588758..20591267 score=-0.964670603524488
GeneExpressionAdditive AT1G55190 20592057..20592752 score=-0.429638157296217
GeneExpressionAdditive AT1G55200 20592857..20595689 score=0.00215372724685064
GeneExpressionAdditive AT1G55205 20598250..20599621 score=-0.97926473557853
GeneExpressionAdditive AT1G55210 20601574..20602279 score=1.43038634446939
GeneExpressionAdditive AT1G55220 20604572..20605037 score=0.82817544522559
GeneExpressionAdditive AT1G55230 20606497..20607471 score=0.269311868154157
GeneExpressionAdditive AT1G55240 20608587..20609940 score=0.492016885362299
GeneExpressionAdditive AT1G55250 20610908..20613334 score=0.509608732583936
GeneExpressionAdditive AT1G55255 20613802..20616248 score=0.95563161886693
GeneExpressionAdditive AT1G55260 20618418..20619967 score=-0.77826420127362
GeneExpressionAdditive AT1G55265 20620986..20621557 score=-1.99798293675635
GeneExpressionAdditive AT1G55270 20621664..20623777 score=-0.785923732533536
GeneExpressionAdditive AT1G55280 20626737..20628236 score=2.27938347763517
GeneExpressionAdditive AT1G55290 20629808..20631070 score=1.16967344601114
GeneExpressionAdditive AT1G55300 20631762..20633289 score=0.847109131269294
GeneExpressionAdditive AT1G55310 20633723..20636444 score=-1.17402560958625
GeneExpressionAdditive AT1G55320 20637052..20640445 score=-1.86532570489502
GeneExpressionAdditive AT1G55325 20641094..20650802 score=-1.1123853255954
GeneExpressionAdditive AT1G55330 20652133..20652346 score=-0.00848955929261436
GeneExpressionAdditive AT1G55340 20655506..20657270 score=0.151410441829337
GeneExpressionAdditive AT1G55350 20657563..20668276 score=-2.40922096309626
GeneExpressionAdditive AT1G55360 20669966..20672291 score=-0.742289978429909
GeneExpressionAdditive AT1G55365 20677681..20678010 score=-0.356572407418620
GeneExpressionAdditive AT1G55370 20678444..20679928 score=0.430789213090965
GeneExpressionAdditive AT1G55380 20680350..20681988 score=-0.419541141806191
GeneExpressionAdditive AT1G55390 20684558..20686669 score=0.170911039736814
GeneExpressionAdditive AT1G55420 20695444..20697464 score=-0.087864707502476
GeneExpressionAdditive AT1G55430 20701331..20703263 score=-0.095916024460382
GeneExpressionAdditive AT1G55440 20705178..20707003 score=-0.096312665371242
GeneExpressionAdditive AT1G55450 20708595..20710478 score=-0.464529911373848
GeneExpressionAdditive AT1G55460 20711148..20712664 score=1.83660126548839
GeneExpressionAdditive AT1G55475 20715304..20716896 score=-1.8266596383282
GeneExpressionAdditive AT1G55480 20717394..20719087 score=1.76887883399151
GeneExpressionAdditive AT1G55490 20719236..20722795 score=-3.19432933611268
GeneExpressionAdditive AT1G55500 20723352..20726371 score=-1.75932729377490
GeneExpressionAdditive AT1G55510 20726966..20729280 score=-0.327367638552787
GeneExpressionAdditive AT1G55520 20729450..20731742 score=0.0842921989151687
GeneExpressionAdditive AT1G55530 20732951..20734796 score=1.61777844597859
GeneExpressionAdditive AT1G55535 20735342..20737648 score=-2.66244570125245
GeneExpressionAdditive AT1G55540 20738446..20741664 score=-0.548637767833717
GeneExpressionAdditive AT1G55545 20742747..20746677 score=-0.970455635096291
GeneExpressionAdditive AT1G55550 20752603..20756483 score=0.2546469265257
GeneExpressionAdditive AT1G55560 20757991..20760170 score=-0.155415334025452
GeneExpressionAdditive AT1G55570 20761575..20763696 score=-0.129228751116304
GeneExpressionAdditive AT1G55580 20767699..20769377 score=-0.519866819763536
GeneExpressionAdditive AT1G55590 20773110..20775497 score=-0.317014368228828
GeneExpressionAdditive AT1G55600 20777724..20779933 score=-0.575029922177673
GeneExpressionAdditive AT1G55610 20783601..20786998 score=-0.287390444002369
GeneExpressionAdditive AT1G55620 20790805..20794834 score=-0.174511212318149
GeneExpressionAdditive AT1G55630 20795384..20797211 score=0.14827701116958
GeneExpressionAdditive AT1G55640 20797474..20797929 score=-0.209568081744984
GeneExpressionAdditive AT1G55650 20800002..20802102 score=0.762638586837624
GeneExpressionAdditive AT1G55660 20804360..20804872 score=-0.382804796635541
GeneExpressionAdditive AT1G55670 20806578..20807015 score=0.77338706247896
GeneExpressionAdditive AT1G55675 20807383..20808153 score=-1.24753695131867
GeneExpressionAdditive AT1G55680 20808338..20811521 score=0.905886675532271
GeneExpressionAdditive AT1G55690 20812055..20816429 score=2.05094907905416
GeneExpressionAdditive AT1G55700 20826436..20826936 score=0.0116508171367353
GeneExpressionAdditive AT1G55720 20833049..20833963 score=-1.84122692334000
GeneExpressionAdditive AT1G55730 20835002..20838150 score=-3.29142421005619
GeneExpressionAdditive AT1G55740 20839097..20842364 score=0.292823839805254
GeneExpressionAdditive AT1G55750 20843863..20848815 score=0.303449913878916
GeneExpressionAdditive AT1G55760 20850581..20852617 score=-0.214839218212490
GeneExpressionAdditive AT1G55770 20854735..20855173 score=-0.478337769569801
GeneExpressionAdditive AT1G55780 20856374..20856660 score=-0.137211616129944
GeneExpressionAdditive AT1G55790 20857503..20859742 score=-0.63465577147238
GeneExpressionAdditive AT1G55800 20860604..20861552 score=0.493294434823041
GeneExpressionAdditive AT1G55805 20862568..20863068 score=2.65012584634905
GeneExpressionAdditive AT1G55810 20864423..20867898 score=3.64027204761841
GeneExpressionAdditive AT1G55820 20868087..20871004 score=0.564899221594815
GeneExpressionAdditive AT1G55830 20871608..20873844 score=1.98329146199116
GeneExpressionAdditive AT1G55840 20877305..20879844 score=-2.4945937162317
GeneExpressionAdditive AT1G55850 20880411..20883093 score=-6.95876173801372
GeneExpressionAdditive AT1G55860 20883164..20899045 score=-2.33251021741607
GeneExpressionAdditive AT1G55870 20899285..20902062 score=0.174762481383206
GeneExpressionAdditive AT1G55880 20902573..20904795 score=1.91858767337237
GeneExpressionAdditive AT1G55890 20905022..20906412 score=2.28607493206623
GeneExpressionAdditive AT1G55900 20906790..20909334 score=0.456143266801294
GeneExpressionAdditive AT1G55910 20909790..20910967 score=-0.628051388963602
GeneExpressionAdditive AT1G55915 20911223..20913145 score=0.36351207335458
GeneExpressionAdditive AT1G55920 20915883..20917074 score=-0.459803996902422
GeneExpressionAdditive AT1G55928 20921173..20921924 score=-0.773491845320008
GeneExpressionAdditive AT1G55930 20922385..20925841 score=1.36124706179939
GeneExpressionAdditive AT1G55940 20926157..20929232 score=1.43667675796174
GeneExpressionAdditive AT1G55950 20930524..20930916 score=0.606478740131118
GeneExpressionAdditive AT1G55960 20931347..20933568 score=6.76057535365922
GeneExpressionAdditive AT1G55970 20935980..20941934 score=-0.442762367143409
GeneExpressionAdditive AT1G56000 20949608..20949970 score=2.77182308360377
GeneExpressionAdditive AT1G56010 20950390..20952912 score=2.06550333603496
GeneExpressionAdditive AT1G56020 20955901..20957097 score=0.395909652174191
GeneExpressionAdditive AT1G56030 20960806..20962084 score=-1.58263849941380
GeneExpressionAdditive AT1G56040 20964084..20965120 score=-1.03466053229195
GeneExpressionAdditive AT1G56045 20966281..20967080 score=-1.80681791635949
GeneExpressionAdditive AT1G56050 20967374..20969932 score=-1.58751026860261
GeneExpressionAdditive AT1G56060 20970215..20970642 score=-1.46887341922332
GeneExpressionAdditive AT1G56070 20971619..20975387 score=-1.27052669642408
GeneExpressionAdditive AT1G56080 20978028..20979911 score=0.142064074513139
GeneExpressionAdditive AT1G56085 20980822..20981071 score=0.804725443089262
GeneExpressionAdditive AT1G56090 20981383..20982999 score=1.76624916061806
GeneExpressionAdditive AT1G56100 20987446..20987617 score=-0.209859870560253
GeneExpressionAdditive AT1G56110 20988153..20990592 score=-1.43687658341527
GeneExpressionAdditive AT1G56120 20990977..20995938 score=0.150979092013457
GeneExpressionAdditive AT1G56130 20998652..21004507 score=-0.92547407014566
GeneExpressionAdditive AT1G56140 21005303..21011413 score=-1.27789417550261
GeneExpressionAdditive AT1G56145 21011787..21017616 score=-0.709188676103304
GeneExpressionAdditive AT1G56150 21021085..21021558 score=0.0221137722708063
GeneExpressionAdditive AT1G56170 21028773..21029479 score=0.994303321619416
GeneExpressionAdditive AT1G56180 21029587..21031619 score=0.726656755479083
GeneExpressionAdditive AT1G56190 21031935..21034135 score=-2.98503015995972
GeneExpressionAdditive AT1G56200 21034531..21035699 score=-0.517388722824138
GeneExpressionAdditive AT1G56210 21039302..21040790 score=-0.81817384889355
GeneExpressionAdditive AT1G56220 21047002..21048290 score=2.50621397456586
GeneExpressionAdditive AT1G56230 21049707..21052665 score=1.81550204338291
GeneExpressionAdditive AT1G56233 21054296..21054437 score=1.00131352081282
GeneExpressionAdditive AT1G56250 21065365..21066441 score=0.163889005581351
GeneExpressionAdditive AT1G56260 21068209..21069470 score=1.06853351073940
GeneExpressionAdditive AT1G56270 21074692..21075292 score=-0.656983874813479
GeneExpressionAdditive AT1G56280 21076594..21078442 score=-2.25472573013678
GeneExpressionAdditive AT1G56290 21079527..21082407 score=2.42617601196079
GeneExpressionAdditive AT1G56300 21082506..21083923 score=1.34566234490324
GeneExpressionAdditive AT1G56310 21086526..21088910 score=1.14842962919582
GeneExpressionAdditive AT1G56320 21089275..21090133 score=2.50542023468407
GeneExpressionAdditive AT1G56330 21090244..21092147 score=1.88113975847518
GeneExpressionAdditive AT1G56340 21093594..21096301 score=-0.346451589258207
GeneExpressionAdditive AT1G56345 21096688..21098040 score=0.143825642266065
GeneExpressionAdditive AT1G56350 21098513..21101196 score=-0.283230518044267
GeneExpressionAdditive AT1G56360 21102281..21104458 score=-0.905267280327868
GeneExpressionAdditive AT1G56380 21105135..21106336 score=-0.964705530516206
GeneExpressionAdditive AT1G56400 21115589..21117273 score=-0.98032613814276
GeneExpressionAdditive AT1G56410 21121327..21122871 score=-0.492909668965391
GeneExpressionAdditive AT1G56415 21123482..21123889 score=-0.340305078598205
GeneExpressionAdditive AT1G56420 21126461..21127669 score=-0.596468764653997
GeneExpressionAdditive AT1G56430 21140603..21141575 score=-1.37512532119439
GeneExpressionAdditive AT1G56440 21142200..21145182 score=0.318142729424872
GeneExpressionAdditive AT1G56450 21145542..21148037 score=1.32317238665756
GeneExpressionAdditive AT1G56460 21149982..21153191 score=1.83098587322523
GeneExpressionAdditive AT1G56500 21163403..21170934 score=0.0940022974995677
GeneExpressionAdditive AT1G56510 21171357..21177252 score=-1.78074055752721
GeneExpressionAdditive AT1G56520 21178531..21181677 score=0.073404371250992
GeneExpressionAdditive AT1G56540 21185356..21188884 score=0.977063191230267
GeneExpressionAdditive AT1G56550 21189336..21191980 score=-0.506097702113864
GeneExpressionAdditive AT1G56555 21194803..21195863 score=-0.613423872810484
GeneExpressionAdditive AT1G56560 21196170..21198712 score=-2.6757675130876
GeneExpressionAdditive AT1G56570 21199462..21201348 score=-1.28799318500494
GeneExpressionAdditive AT1G56580 21202010..21202545 score=2.14399252840932
GeneExpressionAdditive AT1G56590 21205773..21208347 score=3.55537106961437
GeneExpressionAdditive AT1G56600 21211197..21213134 score=-0.592493257819286
GeneExpressionAdditive AT1G56610 21215632..21217674 score=0.14201226544958
GeneExpressionAdditive AT1G56620 21223494..21223953 score=0.151020830972804
GeneExpressionAdditive AT1G56630 21227278..21230554 score=0.170157416475725
GeneExpressionAdditive AT1G56650 21237370..21238763 score=0.168448664118333
GeneExpressionAdditive AT1G56660 21242492..21244156 score=2.0289168228127
GeneExpressionAdditive AT1G56670 21245359..21247629 score=0.85660960179761
GeneExpressionAdditive AT1G56680 21254023..21255028 score=2.60018814281047
GeneExpressionAdditive AT1G56690 21257483..21259492 score=-1.05524067399178
GeneExpressionAdditive AT1G56700 21259895..21261608 score=1.06980053506216
GeneExpressionAdditive AT1G56710 21261735..21263561 score=-0.686987787649142
GeneExpressionAdditive AT1G56720 21267093..21269567 score=2.40550787096271
GeneExpressionAdditive AT1G57540 21314118..21314864 score=0.193461944277353
GeneExpressionAdditive AT1G57550 21316219..21316441 score=0.447812482911987
GeneExpressionAdditive AT1G57560 21320611..21321667 score=-0.923520609466384
GeneExpressionAdditive AT1G57565 21323504..21323784 score=-0.340799371751771
GeneExpressionAdditive AT1G57570 21324593..21328190 score=-0.390028609979482
GeneExpressionAdditive AT1G57580 21328913..21329888 score=-0.069480349923384
GeneExpressionAdditive AT1G57590 21331066..21333340 score=-2.18585994836027
GeneExpressionAdditive AT1G57600 21334196..21338346 score=0.0738640430551827
GeneExpressionAdditive AT1G57610 21340958..21342347 score=0.0320981667962786
GeneExpressionAdditive AT1G57620 21346390..21348322 score=-1.43679819106240
GeneExpressionAdditive AT1G57630 21349426..21349740 score=-0.578441916894289
GeneExpressionAdditive AT1G57650 21354975..21357126 score=-1.34890949170528
GeneExpressionAdditive AT1G57670 21360896..21363474 score=-0.0952459578070047
GeneExpressionAdditive AT1G57680 21366265..21368210 score=3.40272581860154
GeneExpressionAdditive AT1G57690 21370418..21371798 score=-1.00706454980197
GeneExpressionAdditive AT1G57700 21374724..21377472 score=-0.527457063857529
GeneExpressionAdditive AT1G57720 21381296..21383802 score=-3.00478333455634
GeneExpressionAdditive AT1G57730 21384542..21385015 score=1.09393892881676
GeneExpressionAdditive AT1G57750 21387674..21389331 score=-1.19497033701168
GeneExpressionAdditive AT1G57765 21397011..21398574 score=-0.653274920488401
GeneExpressionAdditive AT1G57770 21398933..21401866 score=6.7095712222231
GeneExpressionAdditive AT1G57780 21406653..21407786 score=0.305307237063028
GeneExpressionAdditive AT1G57790 21408122..21409552 score=2.03824729049154
GeneExpressionAdditive AT1G57800 21412379..21415906 score=-5.49391158018132
GeneExpressionAdditive AT1G57820 21417962..21421491 score=3.83972939004702
GeneExpressionAdditive AT1G57830 21423997..21424292 score=-0.471468594376334
GeneExpressionAdditive AT1G57850 21430343..21430964 score=-0.302143024599352
GeneExpressionAdditive AT1G57870 21434837..21439005 score=0.836322942886706
GeneExpressionAdditive AT1G57906 21439927..21440436 score=-0.716760251869186
GeneExpressionAdditive AT1G57943 21441358..21442400 score=-0.615564637746335
GeneExpressionAdditive AT1G57980 21442915..21444458 score=1.83976568442058
GeneExpressionAdditive AT1G57990 21445290..21446088 score=0.696406456909235
GeneExpressionAdditive AT1G58007 21449907..21450703 score=-0.620616829549082
GeneExpressionAdditive AT1G58025 21461836..21465406 score=1.00015859825734
GeneExpressionAdditive AT1G58030 21467759..21471944 score=-1.77623572574804
GeneExpressionAdditive AT1G58037 21477215..21478161 score=-0.432029871625016
GeneExpressionAdditive AT1G58050 21482466..21491404 score=-1.19052724162442
GeneExpressionAdditive AT1G58055 21492434..21492647 score=-0.496317222136283
GeneExpressionAdditive AT1G58060 21493008..21505335 score=-0.548992300669649
GeneExpressionAdditive AT1G58070 21506579..21507657 score=-0.446964062457689
GeneExpressionAdditive AT1G58080 21508063..21511183 score=-2.35950982688558
GeneExpressionAdditive AT1G58100 21516100..21517648 score=1.20548401018633
GeneExpressionAdditive AT1G58110 21519168..21521687 score=1.09142192764944
GeneExpressionAdditive AT1G58120 21524184..21525744 score=-0.842611164252128
GeneExpressionAdditive AT1G58160 21537594..21538067 score=2.79732433663171
GeneExpressionAdditive AT1G58170 21539788..21540412 score=-0.777547271075285
GeneExpressionAdditive AT1G58180 21541605..21543363 score=4.50764238697225
GeneExpressionAdditive AT1G58190 21544430..21551561 score=2.66267221240112
GeneExpressionAdditive AT1G58200 21551911..21556759 score=3.42308721710013
GeneExpressionAdditive AT1G58210 21557303..21561695 score=-0.793321984597328
GeneExpressionAdditive AT1G58220 21562069..21566516 score=0.263037189292130
GeneExpressionAdditive AT1G58225 21567795..21568805 score=-0.385885612826371
GeneExpressionAdditive AT1G58227 21570017..21576830 score=0.711172137189691
GeneExpressionAdditive AT1G58230 21577363..21582505 score=1.70857997843705
GeneExpressionAdditive AT1G58250 21590835..21605213 score=-0.0385272298419517
GeneExpressionAdditive AT1G58260 21609415..21611601 score=-0.835508981514444
GeneExpressionAdditive AT1G58265 21614575..21614938 score=0.166610215318105
GeneExpressionAdditive AT1G58270 21615796..21617659 score=17.104331473746
GeneExpressionAdditive AT1G58280 21624017..21626114 score=-0.96725688107793
GeneExpressionAdditive AT1G58290 21627480..21629809 score=15.2855847973974
GeneExpressionAdditive AT1G58300 21631713..21633634 score=0.00634640195942181
GeneExpressionAdditive AT1G58310 21635607..21637249 score=0.190220947335496
GeneExpressionAdditive AT1G58320 21637820..21638955 score=2.36056207548288
GeneExpressionAdditive AT1G58330 21644790..21645659 score=-0.320614938264177
GeneExpressionAdditive AT1G58340 21656714..21659024 score=5.05637350814354
GeneExpressionAdditive AT1G58350 21666677..21671050 score=-0.718754929874892
GeneExpressionAdditive AT1G58360 21680291..21684104 score=7.15763107376034
GeneExpressionAdditive AT1G58370 21688654..21691832 score=-0.550523879079393
GeneExpressionAdditive AT1G58380 21692716..21693242 score=-2.06430053569109
GeneExpressionAdditive AT1G58390 21694645..21697457 score=-0.441615206334674
GeneExpressionAdditive AT1G58400 21700156..21702764 score=0.814920079477022
GeneExpressionAdditive AT1G58420 21711128..21711710 score=0.818772828727245
GeneExpressionAdditive AT1G58430 21715249..21716643 score=-0.757611683767454
GeneExpressionAdditive AT1G58440 21717546..21720865 score=3.14606690672019
GeneExpressionAdditive AT1G58450 21721729..21722514 score=0.0648692817871141
GeneExpressionAdditive AT1G58460 21725084..21725836 score=0.165279676268648
GeneExpressionAdditive AT1G58470 21731006..21732286 score=-0.696542188055087
GeneExpressionAdditive AT1G58520 21737219..21742085 score=3.07187189164442
GeneExpressionAdditive AT1G58602 21767428..21768786 score=-3.58050061260892
GeneExpressionAdditive AT1G59453 21854580..21856975 score=0.0510913073528429
GeneExpressionAdditive AT1G59500 21858248..21860237 score=-0.166300093195841
GeneExpressionAdditive AT1G59510 21863352..21864698 score=-0.784730767953425
GeneExpressionAdditive AT1G59520 21865053..21869503 score=-0.733748132631435
GeneExpressionAdditive AT1G59530 21872015..21872312 score=-0.632321920267339
GeneExpressionAdditive AT1G59540 21877735..21883150 score=0.530457413385399
GeneExpressionAdditive AT1G59550 21883363..21884440 score=-0.682354998115903
GeneExpressionAdditive AT1G59560 21885281..21887330 score=-0.82474380587519
GeneExpressionAdditive AT1G59580 21887724..21889618 score=-3.18934123250097
GeneExpressionAdditive AT1G59590 21891408..21892413 score=0.843373428533666
GeneExpressionAdditive AT1G59600 21893434..21895528 score=1.72877636249762
GeneExpressionAdditive AT1G59610 21896895..21904727 score=1.71001583638702
GeneExpressionAdditive AT1G59620 21906312..21909289 score=-2.81106259736289
GeneExpressionAdditive AT1G59630 21910895..21911567 score=0.146785148645917
GeneExpressionAdditive AT1G59640 21913066..21914805 score=0.0550555281477658
GeneExpressionAdditive AT1G59650 21923503..21926517 score=3.20541748466020
GeneExpressionAdditive AT1G59660 21928769..21933012 score=0.09851971760695
GeneExpressionAdditive AT1G59675 21935521..21935966 score=0.983533227603653
GeneExpressionAdditive AT1G59680 21936824..21937657 score=-0.248396695031496
GeneExpressionAdditive AT1G59690 21939085..21939441 score=0.174759025373141
GeneExpressionAdditive AT1G59700 21941228..21941550 score=1.75596245930301
GeneExpressionAdditive AT1G59710 21942229..21943358 score=4.71324291987521
GeneExpressionAdditive AT1G59720 21943867..21945373 score=-2.68862829528172
GeneExpressionAdditive AT1G59722 21948416..21948853 score=-0.564388781137647
GeneExpressionAdditive AT1G59725 21954447..21955823 score=-0.153535844785201
GeneExpressionAdditive AT1G59730 21956352..21957053 score=0.858714617361347
GeneExpressionAdditive AT1G59740 21971735..21976026 score=0.0456314567675108
GeneExpressionAdditive AT1G59750 21983063..21987996 score=1.47852418554598
GeneExpressionAdditive AT1G59760 21988136..21993815 score=0.574965390516065
GeneExpressionAdditive AT1G59780 21998074..22001312 score=-6.75774327923004
GeneExpressionAdditive AT1G59790 22005201..22006907 score=-0.177651215225575
GeneExpressionAdditive AT1G59800 22008636..22009805 score=0.812361252826409
GeneExpressionAdditive AT1G59820 22014989..22023886 score=-0.67651828100162
GeneExpressionAdditive AT1G59830 22024218..22026072 score=0.834456953648426
GeneExpressionAdditive AT1G59833 22027212..22027324 score=-0.612664426456326
GeneExpressionAdditive AT1G59840 22030225..22031824 score=0.588275985157537
GeneExpressionAdditive AT1G59850 22033046..22033859 score=0.0850346842945461
GeneExpressionAdditive AT1G59860 22035135..22035566 score=-0.0806267947504591
GeneExpressionAdditive AT1G59865 22036006..22036855 score=0.776614192401297
GeneExpressionAdditive AT1G59870 22038224..22043599 score=-3.48642506542368
GeneExpressionAdditive AT1G59890 22047499..22054623 score=-0.547098011315387
GeneExpressionAdditive AT1G59900 22054948..22057342 score=1.27010567132076
GeneExpressionAdditive AT1G59910 22057666..22060637 score=-1.30272589553934
GeneExpressionAdditive AT1G59940 22069411..22070558 score=-0.533126473243754
GeneExpressionAdditive AT1G59950 22071731..22074212 score=-0.0400756147143415
GeneExpressionAdditive AT1G59960 22074973..22076779 score=-0.63049291845861
GeneExpressionAdditive AT1G59970 22077370..22078467 score=-3.47072384349025
GeneExpressionAdditive AT1G59980 22084522..22087285 score=0.145951434342746
GeneExpressionAdditive AT1G59990 22093972..22096656 score=-4.00124781781861
GeneExpressionAdditive AT1G60000 22097252..22098243 score=0.7548464119032
GeneExpressionAdditive AT1G60010 22099061..22100170 score=-1.14266506463521
GeneExpressionAdditive AT1G60030 22117563..22120480 score=-1.36152045858685
GeneExpressionAdditive AT1G60050 22125292..22127342 score=1.26229537013543
GeneExpressionAdditive AT1G60060 22142842..22145430 score=-2.43252821946489
GeneExpressionAdditive AT1G60070 22146271..22153004 score=2.79455888929052
GeneExpressionAdditive AT1G60080 22155941..22158209 score=-1.70385100804383
GeneExpressionAdditive AT1G60090 22159245..22161573 score=-0.477443049528506
GeneExpressionAdditive AT1G60095 22164073..22165878 score=-1.26498912824274
GeneExpressionAdditive AT1G60110 22172215..22174093 score=-1.84700631141840
GeneExpressionAdditive AT1G60130 22177898..22179873 score=-0.478569620685691
GeneExpressionAdditive AT1G60140 22180647..22184394 score=5.65216397491743
GeneExpressionAdditive AT1G60160 22191829..22195008 score=-2.28337492725043
GeneExpressionAdditive AT1G60170 22196466..22198999 score=0.234329046278012
GeneExpressionAdditive AT1G60180 22199220..22200316 score=0.164146565558465
GeneExpressionAdditive AT1G60190 22202068..22204270 score=0.0148300407851887
GeneExpressionAdditive AT1G60200 22204512..22208921 score=5.5085288235917
GeneExpressionAdditive AT1G60220 22211994..22215697 score=1.52645282073811
GeneExpressionAdditive AT1G60230 22215827..22218063 score=-0.782245619161948
GeneExpressionAdditive AT1G60240 22218864..22219576 score=-0.372465505367601
GeneExpressionAdditive AT1G60250 22220807..22221451 score=-0.0944184746028019
GeneExpressionAdditive AT1G60280 22230575..22231324 score=-0.255619930247299
GeneExpressionAdditive AT1G60340 22242453..22244039 score=-1.39673849128723
GeneExpressionAdditive AT1G60350 22245112..22245855 score=-0.0508487776887256
GeneExpressionAdditive AT1G60360 22246445..22247361 score=1.18604454754678
GeneExpressionAdditive AT1G60390 22251363..22253244 score=-1.14291844610996
GeneExpressionAdditive AT1G60400 22258071..22259374 score=-0.542466110243006
GeneExpressionAdditive AT1G60410 22262641..22264228 score=-0.775931329905884
GeneExpressionAdditive AT1G60420 22265542..22267996 score=1.09889526452104
GeneExpressionAdditive AT1G60430 22268134..22269620 score=-1.23423686403362
GeneExpressionAdditive AT1G60440 22270238..22272896 score=-1.81025313536691
GeneExpressionAdditive AT1G60450 22274908..22276862 score=-0.236310650148245
GeneExpressionAdditive AT1G60460 22279172..22282405 score=0.210961851482918
GeneExpressionAdditive AT1G60470 22282836..22284236 score=-0.935307268292738
GeneExpressionAdditive AT1G60490 22289411..22293880 score=-0.736000095798086
GeneExpressionAdditive AT1G60500 22295282..22297605 score=0.728103450089582
GeneExpressionAdditive AT1G60550 22309593..22311816 score=-0.60887391144354
GeneExpressionAdditive AT1G60560 22312357..22314977 score=-1.18953680601275
GeneExpressionAdditive AT1G60570 22315505..22316596 score=-0.0921982158537951
GeneExpressionAdditive AT1G60590 22317838..22320515 score=-3.17159968612764
GeneExpressionAdditive AT1G60600 22328373..22330910 score=-1.95110060542617
GeneExpressionAdditive AT1G60610 22331705..22333883 score=-7.78237638023837
GeneExpressionAdditive AT1G60620 22334866..22337102 score=2.25841078881526
GeneExpressionAdditive AT1G60625 22337578..22337765 score=0.0758491034998844
GeneExpressionAdditive AT1G60630 22338338..22340554 score=-0.529115400900606
GeneExpressionAdditive AT1G60640 22341061..22343137 score=0.232294219303216
GeneExpressionAdditive AT1G60650 22343488..22345924 score=0.500029023362001
GeneExpressionAdditive AT1G60660 22346103..22346607 score=-2.73265320298513
GeneExpressionAdditive AT1G60670 22347383..22351187 score=0.564583640733629
GeneExpressionAdditive AT1G60680 22351378..22352754 score=-1.25752448333126
GeneExpressionAdditive AT1G60690 22353609..22354937 score=-4.84116066281086
GeneExpressionAdditive AT1G60700 22355630..22358091 score=1.96845091091997
GeneExpressionAdditive AT1G60710 22358419..22359714 score=2.12199740615501
GeneExpressionAdditive AT1G60730 22361790..22363631 score=3.31804921341522
GeneExpressionAdditive AT1G60760 22369511..22369951 score=-0.428874718623721
GeneExpressionAdditive AT1G60770 22370393..22372335 score=-3.62757712615715
GeneExpressionAdditive AT1G60780 22372724..22375683 score=2.84168318142809
GeneExpressionAdditive AT1G60790 22383735..22385872 score=0.74106025845511
GeneExpressionAdditive AT1G60800 22387126..22391009 score=-0.226372827137907
GeneExpressionAdditive AT1G60810 22392299..22394809 score=2.92046079875554
GeneExpressionAdditive AT1G60850 22401666..22403797 score=-1.26279616225016
GeneExpressionAdditive AT1G60860 22404944..22411407 score=0.660053576588887
GeneExpressionAdditive AT1G60870 22413139..22414107 score=-1.89315077725606
GeneExpressionAdditive AT1G60880 22415284..22415792 score=-0.264976653675707
GeneExpressionAdditive AT1G60890 22415949..22420850 score=-1.24075384784070
GeneExpressionAdditive AT1G60900 22427628..22431628 score=0.0554423057721031
GeneExpressionAdditive AT1G60913 22432283..22432462 score=-0.689077557783677
GeneExpressionAdditive AT1G60920 22433379..22433917 score=-0.165624451702608
GeneExpressionAdditive AT1G60930 22435069..22441159 score=0.477848789041274
GeneExpressionAdditive AT1G60940 22442840..22445200 score=3.95709414528615
GeneExpressionAdditive AT1G60950 22448207..22448629 score=0.268342755535061
GeneExpressionAdditive AT1G60960 22448982..22450850 score=1.09982309888338
GeneExpressionAdditive AT1G60970 22451594..22453078 score=-0.961254208221442
GeneExpressionAdditive AT1G60980 22456238..22457756 score=-0.0991677780833883
GeneExpressionAdditive AT1G60983 22459055..22459202 score=0.938296329987268
GeneExpressionAdditive AT1G60985 22460671..22460924 score=-0.154324398049418
GeneExpressionAdditive AT1G60987 22464356..22464756 score=-0.887569102036273
GeneExpressionAdditive AT1G60990 22465704..22469021 score=4.45727535337523
GeneExpressionAdditive AT1G60995 22469315..22474314 score=-0.778852003614712
GeneExpressionAdditive AT1G61000 22474605..22477736 score=1.64661030827708
GeneExpressionAdditive AT1G61010 22478056..22481349 score=0.746123939915743
GeneExpressionAdditive AT1G61030 22481623..22485839 score=0.682574166197432
GeneExpressionAdditive AT1G61040 22486895..22489586 score=1.86567246944919
GeneExpressionAdditive AT1G61050 22490488..22491858 score=0.0300218415037240
GeneExpressionAdditive AT1G61060 22492228..22493363 score=-1.04405510470451
GeneExpressionAdditive AT1G61065 22494026..22495093 score=1.04861870671812
GeneExpressionAdditive AT1G61070 22495434..22496171 score=-0.532849194462154
GeneExpressionAdditive AT1G61080 22496868..22500144 score=-1.00468846865864
GeneExpressionAdditive AT1G61095 22508520..22509144 score=-1.09263290641335
GeneExpressionAdditive AT1G61097 22510639..22511118 score=0.250397316298553
GeneExpressionAdditive AT1G61100 22512218..22515813 score=4.96074215710515
GeneExpressionAdditive AT1G61105 22517313..22518107 score=0.0394483468475923
GeneExpressionAdditive AT1G61110 22520267..22521896 score=0.264758337194581
GeneExpressionAdditive AT1G61120 22527302..22532257 score=-0.325038303562169
GeneExpressionAdditive AT1G61130 22532702..22535387 score=-0.240471892856021
GeneExpressionAdditive AT1G61140 22538410..22544258 score=1.70778230781696
GeneExpressionAdditive AT1G61150 22546219..22548265 score=0.630234560028262
GeneExpressionAdditive AT1G61160 22548751..22549143 score=-1.45718413274867
GeneExpressionAdditive AT1G61170 22553353..22554301 score=-0.155751238672560
GeneExpressionAdditive AT1G61210 22568192..22575476 score=1.08696344020815
GeneExpressionAdditive AT1G61215 22576547..22579123 score=-0.0132083765854255
GeneExpressionAdditive AT1G61240 22586066..22588810 score=-1.48135428642228
GeneExpressionAdditive AT1G61250 22589577..22592303 score=-0.433796640101255
GeneExpressionAdditive AT1G61255 22592840..22593244 score=0.302661558754494
GeneExpressionAdditive AT1G61260 22597240..22598706 score=-2.86628109459295
GeneExpressionAdditive AT1G61270 22603357..22605316 score=0.244968518337427
GeneExpressionAdditive AT1G61280 22607304..22607416 score=-2.01617273641313
GeneExpressionAdditive AT1G61290 22608666..22609751 score=0.91988533278635
GeneExpressionAdditive AT1G61320 22621105..22622841 score=-0.153841492312365
GeneExpressionAdditive AT1G61330 22626644..22627725 score=-0.921661558548378
GeneExpressionAdditive AT1G61340 22632000..22633522 score=-2.73729312715964
GeneExpressionAdditive AT1G61350 22637569..22639472 score=0.57105233399942
GeneExpressionAdditive AT1G61360 22641471..22644668 score=-2.47745887336888
GeneExpressionAdditive AT1G61370 22645790..22648656 score=0.698293958038776
GeneExpressionAdditive AT1G61380 22649778..22653170 score=1.50781676586250
GeneExpressionAdditive AT1G61390 22654074..22657283 score=0.00470699290112337
GeneExpressionAdditive AT1G61400 22658275..22661371 score=0.343343774922380
GeneExpressionAdditive AT1G61410 22662262..22663075 score=-1.65679924123330
GeneExpressionAdditive AT1G61420 22664132..22667206 score=1.3154057994428
GeneExpressionAdditive AT1G61430 22670007..22671865 score=-3.01462136901902
GeneExpressionAdditive AT1G61440 22673703..22675677 score=-1.76344272928136
GeneExpressionAdditive AT1G61460 22677908..22681182 score=-0.907269072268578
GeneExpressionAdditive AT1G61470 22682329..22682545 score=-0.818687038223151
GeneExpressionAdditive AT1G61480 22685002..22687506 score=-1.23036758741388
GeneExpressionAdditive AT1G61490 22688895..22691676 score=-3.49907846080117
GeneExpressionAdditive AT1G61500 22695143..22696474 score=0.923144371071361
GeneExpressionAdditive AT1G61520 22703708..22704982 score=0.379007073522250
GeneExpressionAdditive AT1G61540 22706174..22707255 score=0.146911712065564
GeneExpressionAdditive AT1G61550 22708554..22711384 score=-0.675217349596974
GeneExpressionAdditive AT1G61560 22712378..22715646 score=-3.56501278203110
GeneExpressionAdditive AT1G61563 22718588..22719093 score=-1.02552510873007
GeneExpressionAdditive AT1G61570 22722420..22723104 score=-3.07267595516316
GeneExpressionAdditive AT1G61580 22724439..22725826 score=2.57118415395222
GeneExpressionAdditive AT1G61590 22727166..22729727 score=5.11133280690116
GeneExpressionAdditive AT1G61600 22733496..22734721 score=-0.0647676843245162
GeneExpressionAdditive AT1G61610 22737131..22740133 score=-0.143297751291738
GeneExpressionAdditive AT1G61620 22741490..22742965 score=-2.58406804144651
GeneExpressionAdditive AT1G61630 22747866..22749731 score=0.347616374149799
GeneExpressionAdditive AT1G61640 22750222..22752126 score=1.07074316875106
GeneExpressionAdditive AT1G61660 22757605..22759929 score=4.96119582339214
GeneExpressionAdditive AT1G61667 22771395..22772122 score=2.13715484972056
GeneExpressionAdditive AT1G61670 22773694..22776044 score=7.03707442401454
GeneExpressionAdditive AT1G61680 22776124..22778327 score=-0.0824307767613942
GeneExpressionAdditive AT1G61688 22784468..22784974 score=-2.02333162205683
GeneExpressionAdditive AT1G61690 22786321..22790480 score=3.94431648756794
GeneExpressionAdditive AT1G61700 22790730..22791898 score=0.0101188993280646
GeneExpressionAdditive AT1G61710 22792573..22794227 score=0.125731948883665
GeneExpressionAdditive AT1G61720 22794963..22796167 score=0.492064403426564
GeneExpressionAdditive AT1G61730 22796958..22798322 score=0.241240102327189
GeneExpressionAdditive AT1G61740 22801901..22804672 score=2.27488286377746
GeneExpressionAdditive AT1G61750 22808699..22809895 score=-1.87281026700927
GeneExpressionAdditive AT1G61760 22811149..22811741 score=0.338303989960882
GeneExpressionAdditive AT1G61770 22813854..22816217 score=3.34983818573633
GeneExpressionAdditive AT1G61780 22816309..22817740 score=1.69833612155313
GeneExpressionAdditive AT1G61790 22818123..22819019 score=-0.395108612354375
GeneExpressionAdditive AT1G61795 22823379..22824631 score=0.143054792005556
GeneExpressionAdditive AT1G61800 22828246..22830352 score=0.628817381598398
GeneExpressionAdditive AT1G61810 22833683..22836509 score=-3.30863396015618
GeneExpressionAdditive AT1G61820 22838905..22842183 score=0.259779765806638
GeneExpressionAdditive AT1G61850 22860063..22865843 score=2.55740944013374
GeneExpressionAdditive AT1G61860 22866606..22868267 score=-0.740500934228685
GeneExpressionAdditive AT1G61870 22868676..22870207 score=0.919660533569464
GeneExpressionAdditive AT1G61890 22871585..22874888 score=-4.35489017653213
GeneExpressionAdditive AT1G61900 22885908..22888698 score=1.54607268044832
GeneExpressionAdditive AT1G61920 22892221..22892409 score=-0.540336656254399
GeneExpressionAdditive AT1G61930 22896756..22897496 score=-0.232921662178285
GeneExpressionAdditive AT1G61950 22903199..22905193 score=0.673019822303236
GeneExpressionAdditive AT1G61960 22906021..22907432 score=-0.457681585910432
GeneExpressionAdditive AT1G61970 22908183..22911225 score=1.05266520754631
GeneExpressionAdditive AT1G61980 22911796..22913081 score=1.68373962685928
GeneExpressionAdditive AT1G61990 22914905..22916113 score=-2.58682830243531
GeneExpressionAdditive AT1G62010 22919422..22920937 score=-2.19928068816447
GeneExpressionAdditive AT1G62020 22923520..22927554 score=0.542913876671529
GeneExpressionAdditive AT1G62030 22927929..22930189 score=0.506994237771098
GeneExpressionAdditive AT1G62040 22936663..22938062 score=1.23359991227731
GeneExpressionAdditive AT1G62045 22938411..22938960 score=1.53891992429742
GeneExpressionAdditive AT1G62050 22939821..22942659 score=-0.0873299899584313
GeneExpressionAdditive AT1G62070 22947296..22947597 score=-2.39851227524868
GeneExpressionAdditive AT1G62085 22952551..22953654 score=1.39224652091967
GeneExpressionAdditive AT1G62110 22961600..22963305 score=-0.683940785695497
GeneExpressionAdditive AT1G62120 22964360..22965396 score=0.420449393147773
GeneExpressionAdditive AT1G62130 22966043..22972543 score=-0.247441147031798
GeneExpressionAdditive AT1G62150 22973868..22975359 score=-0.265663867286258
GeneExpressionAdditive AT1G62170 22977574..22979036 score=-0.224280025384707
GeneExpressionAdditive AT1G62180 22979198..22981123 score=1.16087958850133
GeneExpressionAdditive AT1G62190 22984764..22985565 score=-5.27242012481106
GeneExpressionAdditive AT1G62200 22985766..22987698 score=-2.90120325992268
GeneExpressionAdditive AT1G62210 22989684..22990475 score=-0.676692816986092
GeneExpressionAdditive AT1G62225 22993244..22993929 score=0.0141460363589227
GeneExpressionAdditive AT1G62240 22998343..22999050 score=-0.2454139130326
GeneExpressionAdditive AT1G62250 22999169..23001220 score=0.66174818378329
GeneExpressionAdditive AT1G62260 23001577..23003447 score=-0.965549202151196
GeneExpressionAdditive AT1G62262 23003868..23005675 score=-0.489817649894764
GeneExpressionAdditive AT1G62270 23008193..23009073 score=-0.106537373292662
GeneExpressionAdditive AT1G62280 23010900..23012234 score=-0.101208025613592
GeneExpressionAdditive AT1G62290 23013636..23016328 score=-1.59402913290146
GeneExpressionAdditive AT1G62300 23020392..23022879 score=-3.58559099239923
GeneExpressionAdditive AT1G62305 23030534..23032989 score=-0.772594042160354
GeneExpressionAdditive AT1G62310 23039740..23042949 score=1.52213684263284
GeneExpressionAdditive AT1G62320 23045410..23048498 score=0.718511096425969
GeneExpressionAdditive AT1G62330 23050565..23053707 score=0.187249730689929
GeneExpressionAdditive AT1G62340 23054687..23059315 score=0.943217559353646
GeneExpressionAdditive AT1G62350 23060313..23061536 score=1.28596735668165
GeneExpressionAdditive AT1G62360 23062281..23065348 score=-0.405291297051954
GeneExpressionAdditive AT1G62370 23076234..23076781 score=0.386511555693510
GeneExpressionAdditive AT1G62380 23085903..23087825 score=-0.502112146759942
GeneExpressionAdditive AT1G62390 23087972..23090673 score=-0.178307012089853
GeneExpressionAdditive AT1G62400 23093938..23095096 score=0.24765576794304
GeneExpressionAdditive AT1G62410 23096585..23097481 score=-1.10785057758512
GeneExpressionAdditive AT1G62420 23106489..23108225 score=-0.998124938026952
GeneExpressionAdditive AT1G62421 23103166..23103416 score=-0.0526863533198858
GeneExpressionAdditive AT1G62422 23103804..23104677 score=-4.89588951587182
GeneExpressionAdditive AT1G62430 23109673..23113125 score=-1.33716810921219
GeneExpressionAdditive AT1G62440 23115689..23118913 score=-1.39812526561992
GeneExpressionAdditive AT1G62450 23119630..23120995 score=-0.344349320228659
GeneExpressionAdditive AT1G62480 23132817..23133327 score=3.09832252701241
GeneExpressionAdditive AT1G62490 23134080..23135184 score=-0.267859873946343
GeneExpressionAdditive AT1G62500 23135700..23137113 score=2.70272328936073
GeneExpressionAdditive AT1G62510 23140145..23140768 score=4.8882447125792
GeneExpressionAdditive AT1G62520 23148197..23149084 score=0.672145469295304
GeneExpressionAdditive AT1G62530 23150039..23151025 score=-0.462678483489838
GeneExpressionAdditive AT1G62540 23155578..23159358 score=0.620683244462193
GeneExpressionAdditive AT1G62560 23163487..23166256 score=-1.29562324683261
GeneExpressionAdditive AT1G62570 23172806..23175717 score=-2.01023333326844
GeneExpressionAdditive AT1G62580 23177176..23180386 score=0.224132761435638
GeneExpressionAdditive AT1G62600 23184009..23184969 score=1.70982376136034
GeneExpressionAdditive AT1G62630 23190064..23192217 score=-8.5478884922518
GeneExpressionAdditive AT1G62640 23195901..23198587 score=3.04661045626491
GeneExpressionAdditive AT1G62660 23203394..23207174 score=6.06440484160579
GeneExpressionAdditive AT1G62670 23208622..23209853 score=-0.079959452915136
GeneExpressionAdditive AT1G62680 23210803..23213494 score=0.181862155764235
GeneExpressionAdditive AT1G62690 23214155..23215020 score=-2.22861311203381
GeneExpressionAdditive AT1G62700 23219920..23221244 score=0.177609328653857
GeneExpressionAdditive AT1G62710 23227562..23230455 score=-0.48597099558449
GeneExpressionAdditive AT1G62720 23231193..23232577 score=-0.512176094866108
GeneExpressionAdditive AT1G62730 23232854..23234382 score=0.083669113327666
GeneExpressionAdditive AT1G62740 23234637..23236961 score=1.37998880299574
GeneExpressionAdditive AT1G62750 23237255..23240094 score=0.749304359270644
GeneExpressionAdditive AT1G62760 23241292..23241718 score=0.634888725219482
GeneExpressionAdditive AT1G62770 23249619..23250473 score=-1.43464159591063
GeneExpressionAdditive AT1G62780 23252966..23254752 score=-3.16736664170176
GeneExpressionAdditive AT1G62790 23256077..23257323 score=0.260308578723283
GeneExpressionAdditive AT1G62800 23257446..23261070 score=-1.30707308189802
GeneExpressionAdditive AT1G62810 23261409..23265570 score=1.37564182366080
GeneExpressionAdditive AT1G62820 23267422..23267978 score=1.44397909497996
GeneExpressionAdditive AT1G62830 23268188..23270740 score=-0.48958932670263
GeneExpressionAdditive AT1G62850 23276303..23277859 score=3.94213913554825
GeneExpressionAdditive AT1G62870 23287764..23290402 score=0.289312011904175
GeneExpressionAdditive AT1G62880 23295629..23297185 score=-1.36883358644181
GeneExpressionAdditive AT1G62890 23298691..23299193 score=-0.300743303660898
GeneExpressionAdditive AT1G62910 23305382..23306401 score=0.539873666477935
GeneExpressionAdditive AT1G62920 23308013..23309982 score=0.0353335787703264
GeneExpressionAdditive AT1G62930 23310189..23312270 score=1.12372742651547
GeneExpressionAdditive AT1G62935 23312601..23312953 score=-0.767639776462443
GeneExpressionAdditive AT1G62940 23314217..23316365 score=0.317530195555031
GeneExpressionAdditive AT1G62950 23318974..23321757 score=1.02800554571559
GeneExpressionAdditive AT1G62960 23321966..23323889 score=7.44250654073949
GeneExpressionAdditive AT1G62970 23327021..23329634 score=-0.0183084316146597
GeneExpressionAdditive AT1G62975 23332558..23334407 score=-0.53329141769067
GeneExpressionAdditive AT1G62980 23335338..23336576 score=-1.33360625761068
GeneExpressionAdditive AT1G62990 23341025..23344299 score=-0.621571669536889
GeneExpressionAdditive AT1G63000 23346114..23347642 score=-1.58356459343321
GeneExpressionAdditive AT1G63010 23351547..23356008 score=-2.81807320740724
GeneExpressionAdditive AT1G63020 23358780..23366134 score=0.758583265250445
GeneExpressionAdditive AT1G63030 23371203..23371883 score=-0.533589214294199
GeneExpressionAdditive AT1G63050 23379696..23381864 score=-4.19739197238849
GeneExpressionAdditive AT1G63060 23387746..23388540 score=-1.08504118793277
GeneExpressionAdditive AT1G63070 23389962..23390791 score=-2.59401305084728
GeneExpressionAdditive AT1G63080 23391330..23394465 score=-1.18479648552512
GeneExpressionAdditive AT1G63090 23394743..23396414 score=5.17821252712128
GeneExpressionAdditive AT1G63100 23403071..23404991 score=0.159640934634862
GeneExpressionAdditive AT1G63105 23407865..23408080 score=-0.40034891742839
GeneExpressionAdditive AT1G63110 23408587..23411559 score=-0.92050465273335
GeneExpressionAdditive AT1G63120 23412586..23414436 score=0.186215257548155
GeneExpressionAdditive AT1G63130 23416384..23417071 score=-1.65036689104493
GeneExpressionAdditive AT1G63140 23421209..23421801 score=-0.274320062632721
GeneExpressionAdditive AT1G63150 23424501..23425165 score=-0.95904503314805
GeneExpressionAdditive AT1G63160 23425547..23427413 score=-0.120659570089385
GeneExpressionAdditive AT1G63170 23429161..23430790 score=4.84552651987404
GeneExpressionAdditive AT1G63180 23431113..23433183 score=1.01076629117494
GeneExpressionAdditive AT1G63190 23435593..23436583 score=0.383984889081703
GeneExpressionAdditive AT1G63200 23437302..23438136 score=-0.135006297826939
GeneExpressionAdditive AT1G63205 23441573..23442222 score=0.617407445487016
GeneExpressionAdditive AT1G63210 23447355..23450961 score=-0.534820406249795
GeneExpressionAdditive AT1G63220 23452583..23454017 score=-3.35335703419047
GeneExpressionAdditive AT1G63240 23460336..23462271 score=2.0011797452518
GeneExpressionAdditive AT1G63245 23464207..23464418 score=-0.589472963247479
GeneExpressionAdditive AT1G63250 23466781..23470099 score=-0.394717748668093
GeneExpressionAdditive AT1G63260 23470531..23472829 score=4.99608480397356
GeneExpressionAdditive AT1G63270 23473331..23474867 score=0.0891671968503964
GeneExpressionAdditive AT1G63280 23475067..23475323 score=0.087356469383287
GeneExpressionAdditive AT1G63290 23475531..23477270 score=-0.812976621538509
GeneExpressionAdditive AT1G63300 23485847..23489814 score=1.45610565343098
GeneExpressionAdditive AT1G63310 23489996..23490732 score=0.313874787326896
GeneExpressionAdditive AT1G63340 23497217..23497508 score=-1.76503482767441
GeneExpressionAdditive AT1G63350 23498632..23501049 score=-2.7465418322454
GeneExpressionAdditive AT1G63360 23503183..23505610 score=-3.98533066879129
GeneExpressionAdditive AT1G63410 23514850..23515645 score=0.72466159892123
GeneExpressionAdditive AT1G63420 23519553..23522512 score=-0.674612779762921
GeneExpressionAdditive AT1G63430 23526289..23530168 score=-1.77528320241989
GeneExpressionAdditive AT1G63440 23531310..23534717 score=0.885295765297589
GeneExpressionAdditive AT1G63450 23535086..23538136 score=-0.262264834594477
GeneExpressionAdditive AT1G63460 23538685..23540095 score=-1.40286256709094
GeneExpressionAdditive AT1G63470 23540244..23542721 score=-1.97755948581692
GeneExpressionAdditive AT1G63480 23543315..23545711 score=-1.85529482270638
GeneExpressionAdditive AT1G63490 23548354..23555675 score=-1.54892888634894
GeneExpressionAdditive AT1G63500 23559365..23562475 score=0.141946656355091
GeneExpressionAdditive AT1G63520 23563550..23565767 score=-0.984401354590313
GeneExpressionAdditive AT1G63530 23566998..23569155 score=0.274321653576673
GeneExpressionAdditive AT1G63540 23571206..23573064 score=-13.1228773240803
GeneExpressionAdditive AT1G63550 23573203..23574725 score=-1.23573500018315
GeneExpressionAdditive AT1G63560 23576754..23577887 score=-0.151869777057302
GeneExpressionAdditive AT1G63570 23579210..23579913 score=-2.65649301082912
GeneExpressionAdditive AT1G63580 23581092..23581886 score=1.59315147501641
GeneExpressionAdditive AT1G63590 23583679..23584300 score=-1.27465738199854
GeneExpressionAdditive AT1G63600 23585384..23586230 score=0.822181082791613
GeneExpressionAdditive AT1G63610 23587206..23589339 score=0.701376073561804
GeneExpressionAdditive AT1G63640 23592730..23599415 score=1.59482500952377
GeneExpressionAdditive AT1G63650 23603493..23606457 score=-1.00032158867181
GeneExpressionAdditive AT1G63660 23607640..23610728 score=-1.59154482470517
GeneExpressionAdditive AT1G63670 23611241..23614094 score=-1.39054234805106
GeneExpressionAdditive AT1G63680 23618088..23620643 score=-2.26993212737118
GeneExpressionAdditive AT1G63690 23622100..23626011 score=-0.0980190915864973
GeneExpressionAdditive AT1G63700 23628348..23632598 score=0.63660312475435
GeneExpressionAdditive AT1G63710 23635856..23637511 score=-1.21765319028043
GeneExpressionAdditive AT1G63720 23639559..23640924 score=0.212832461697776
GeneExpressionAdditive AT1G63730 23645431..23648753 score=-2.18602220328087
GeneExpressionAdditive AT1G63740 23649455..23652581 score=-1.52255759680668
GeneExpressionAdditive AT1G63750 23654609..23658970 score=0.412522819886828
GeneExpressionAdditive AT1G63770 23661310..23667864 score=5.0930067943224
GeneExpressionAdditive AT1G63780 23668518..23671014 score=-0.95231445167878
GeneExpressionAdditive AT1G63800 23671307..23672655 score=0.839904966840056
GeneExpressionAdditive AT1G63810 23673202..23679517 score=-1.18904421787821
GeneExpressionAdditive AT1G63820 23686092..23687899 score=0.808167219210407
GeneExpressionAdditive AT1G63830 23688893..23690856 score=-1.11021767958513
GeneExpressionAdditive AT1G63840 23693479..23694381 score=-1.6163683894476
GeneExpressionAdditive AT1G63850 23700719..23702310 score=4.54623906526150
GeneExpressionAdditive AT1G63855 23703105..23704592 score=-2.26630895635391
GeneExpressionAdditive AT1G63880 23718768..23719593 score=11.8915745647682
GeneExpressionAdditive AT1G63900 23721518..23722531 score=0.295952841290776
GeneExpressionAdditive AT1G63910 23724237..23725367 score=-0.907612713925537
GeneExpressionAdditive AT1G63930 23731604..23732967 score=0.53334430982105
GeneExpressionAdditive AT1G63940 23733907..23737326 score=-0.943802676281779
GeneExpressionAdditive AT1G63950 23738673..23739184 score=0.349553663096107
GeneExpressionAdditive AT1G63960 23741890..23742142 score=0.217537961860548
GeneExpressionAdditive AT1G63970 23742359..23744005 score=2.92545306655018
GeneExpressionAdditive AT1G63980 23744197..23746421 score=0.76056103619145
GeneExpressionAdditive AT1G63990 23746964..23748960 score=-0.127173973765744
GeneExpressionAdditive AT1G64000 23750965..23752597 score=0.932596348175566
GeneExpressionAdditive AT1G64010 23754654..23755080 score=-0.659663093085772
GeneExpressionAdditive AT1G64020 23755524..23755738 score=0.066005731102767
GeneExpressionAdditive AT1G64030 23756575..23757949 score=0.167491441242273
GeneExpressionAdditive AT1G64040 23762177..23764205 score=1.29226766035315
GeneExpressionAdditive AT1G64050 23766016..23769659 score=0.909223526004321
GeneExpressionAdditive AT1G64060 23773431..23780496 score=-0.899514506554147
GeneExpressionAdditive AT1G64065 23782014..23783048 score=-0.533895173372459
GeneExpressionAdditive AT1G64070 23783695..23787043 score=0.150478934245538
GeneExpressionAdditive AT1G64080 23788715..23790229 score=0.611522270290402
GeneExpressionAdditive AT1G64090 23792964..23794535 score=-1.05539346329397
GeneExpressionAdditive AT1G64100 23795247..23797157 score=-2.11236227322129
GeneExpressionAdditive AT1G64107 23799879..23800204 score=-0.853283278877924
GeneExpressionAdditive AT1G64110 23800385..23805321 score=2.55143677777831
GeneExpressionAdditive AT1G64130 23806992..23807103 score=-1.17821612690259
GeneExpressionAdditive AT1G64140 23807534..23810739 score=-2.62786965490603
GeneExpressionAdditive AT1G64150 23812713..23814398 score=-4.29599972650382
GeneExpressionAdditive AT1G64160 23817669..23818406 score=0.0206089749144846
GeneExpressionAdditive AT1G64170 23818950..23821935 score=-1.20176975404294
GeneExpressionAdditive AT1G64180 23825195..23827902 score=-0.8043963749302
GeneExpressionAdditive AT1G64185 23828318..23828908 score=-0.648908228320201
GeneExpressionAdditive AT1G64190 23829091..23830731 score=2.27363844256148
GeneExpressionAdditive AT1G64195 23831462..23831698 score=0.64717969565386
GeneExpressionAdditive AT1G64200 23832194..23833641 score=5.11569710069706
GeneExpressionAdditive AT1G64210 23834772..23836380 score=0.239470435959868
GeneExpressionAdditive AT1G64220 23836751..23836970 score=-4.5356217162932
GeneExpressionAdditive AT1G64230 23838354..23839025 score=0.248126864611831
GeneExpressionAdditive AT1G64235 23839936..23840151 score=0.167306825394897
GeneExpressionAdditive AT1G64255 23848663..23850811 score=-2.13021665133186
GeneExpressionAdditive AT1G64260 23851485..23853456 score=-1.09257446753402
GeneExpressionAdditive AT1G64280 23856490..23859208 score=-0.512007949353572
GeneExpressionAdditive AT1G64290 23860848..23861542 score=0.202564639850967
GeneExpressionAdditive AT1G64295 23863565..23864242 score=0.0900994872097823
GeneExpressionAdditive AT1G64300 23866766..23869656 score=0.60781431652106
GeneExpressionAdditive AT1G64310 23869727..23871333 score=-0.999662816968784
GeneExpressionAdditive AT1G64320 23872732..23874160 score=-0.199590480717792
GeneExpressionAdditive AT1G64330 23875776..23877664 score=-0.102735400876388
GeneExpressionAdditive AT1G64340 23881792..23882670 score=-1.15772573739725
GeneExpressionAdditive AT1G64350 23885192..23886891 score=1.86083112866162
GeneExpressionAdditive AT1G64355 23889791..23890796 score=-1.65202885464095
GeneExpressionAdditive AT1G64360 23891586..23892158 score=-1.51388815391942
GeneExpressionAdditive AT1G64370 23892694..23893294 score=0.114427180956053
GeneExpressionAdditive AT1G64380 23894386..23895708 score=-0.105878659502833
GeneExpressionAdditive AT1G64385 23903745..23905798 score=3.49935078199682
GeneExpressionAdditive AT1G64390 23914770..23918865 score=-6.76585719269681
GeneExpressionAdditive AT1G64400 23919276..23923391 score=-2.77826764192105
GeneExpressionAdditive AT1G64405 23927469..23927923 score=-0.835303415094144
GeneExpressionAdditive AT1G64430 23937084..23940485 score=-1.28328969536781
GeneExpressionAdditive AT1G64440 23940768..23943474 score=-0.911760262139041
GeneExpressionAdditive AT1G64450 23945343..23946484 score=0.0348237163279972
GeneExpressionAdditive AT1G64460 23947171..23948316 score=-0.142929049793645
GeneExpressionAdditive AT1G64470 23948392..23949370 score=-1.50648245812147
GeneExpressionAdditive AT1G64480 23951695..23953401 score=-3.03359486589680
GeneExpressionAdditive AT1G64490 23955853..23956345 score=0.497430430958271
GeneExpressionAdditive AT1G64500 23956912..23958123 score=3.17803184750195
GeneExpressionAdditive AT1G64510 23958660..23959821 score=1.43365174489808
GeneExpressionAdditive AT1G64520 23960050..23961861 score=-0.00783886097155231
GeneExpressionAdditive AT1G64530 23963399..23966697 score=1.55852269309365
GeneExpressionAdditive AT1G64540 23970562..23972032 score=1.04724003695989
GeneExpressionAdditive AT1G64550 23972438..23977223 score=2.86993864930506
GeneExpressionAdditive AT1G64570 23982589..23987561 score=-1.00535445621190
GeneExpressionAdditive AT1G64580 23988742..23992396 score=0.576508742149461
GeneExpressionAdditive AT1G64585 23993609..23993748 score=0.0318482628027812
GeneExpressionAdditive AT1G64590 23997203..23999099 score=5.19827412546191
GeneExpressionAdditive AT1G64600 23999645..24002336 score=-1.02087500981255
GeneExpressionAdditive AT1G64610 24002401..24005468 score=0.134842631778567
GeneExpressionAdditive AT1G64620 24010661..24012297 score=-0.617065123723196
GeneExpressionAdditive AT1G64625 24020407..24022857 score=-0.122469932650200
GeneExpressionAdditive AT1G64630 24023155..24025813 score=1.01637021834496
GeneExpressionAdditive AT1G64640 24025966..24026817 score=2.01495770171303
GeneExpressionAdditive AT1G64650 24027228..24030072 score=-1.8373908990015
GeneExpressionAdditive AT1G64660 24032569..24034411 score=3.58895277265340
GeneExpressionAdditive AT1G64670 24034487..24037142 score=-0.406238077477032
GeneExpressionAdditive AT1G64680 24039751..24041007 score=7.24026788060586
GeneExpressionAdditive AT1G64690 24041704..24042796 score=-0.153805951707526
GeneExpressionAdditive AT1G64700 24043498..24044194 score=-0.704902319382864
GeneExpressionAdditive AT1G64710 24048253..24050135 score=-6.24880029022308
GeneExpressionAdditive AT1G64720 24050320..24052220 score=7.18718356075211
GeneExpressionAdditive AT1G64740 24053687..24056109 score=6.00142473670684
GeneExpressionAdditive AT1G64750 24056183..24057338 score=0.332491839422884
GeneExpressionAdditive AT1G64760 24058050..24059843 score=-0.324032722128876
GeneExpressionAdditive AT1G64770 24061117..24063066 score=-1.93246212541340
GeneExpressionAdditive AT1G64780 24064445..24066215 score=-1.3236256963425
GeneExpressionAdditive AT1G64790 24068716..24085557 score=-2.20992738745176
GeneExpressionAdditive AT1G64800 24088763..24089051 score=-0.516763886080916
GeneExpressionAdditive AT1G64810 24090228..24092011 score=2.63236493099385
GeneExpressionAdditive AT1G64820 24092384..24094124 score=-0.415953355654505
GeneExpressionAdditive AT1G64830 24095058..24096215 score=-1.64145576198905
GeneExpressionAdditive AT1G64840 24097305..24098926 score=2.18304458215215
GeneExpressionAdditive AT1G64850 24100131..24101217 score=4.09371987502919
GeneExpressionAdditive AT1G64860 24101649..24104526 score=8.79709028735849
GeneExpressionAdditive AT1G64870 24106756..24107446 score=-0.149623672274417
GeneExpressionAdditive AT1G64880 24109389..24112763 score=1.51966057256141
GeneExpressionAdditive AT1G64890 24113210..24115026 score=0.187141324470416
GeneExpressionAdditive AT1G64900 24117016..24118583 score=-1.09528210959386
GeneExpressionAdditive AT1G64910 24118889..24120345 score=-0.696212954753889
GeneExpressionAdditive AT1G64920 24121217..24122323 score=-1.02262194890466
GeneExpressionAdditive AT1G64930 24124864..24126060 score=-0.0716198981989601
GeneExpressionAdditive AT1G64940 24127621..24128469 score=0.354831098434389
GeneExpressionAdditive AT1G64950 24131484..24133040 score=-1.54355691273955
GeneExpressionAdditive AT1G64960 24133599..24137680 score=0.405598437585523
GeneExpressionAdditive AT1G64970 24137787..24139696 score=0.527341601643206
GeneExpressionAdditive AT1G64980 24141265..24142266 score=-2.92167426534129
GeneExpressionAdditive AT1G64990 24147055..24149825 score=0.471800722363218
GeneExpressionAdditive AT1G65000 24150724..24152299 score=-0.786211005865735
GeneExpressionAdditive AT1G65010 24153565..24157883 score=3.16392101976539
GeneExpressionAdditive AT1G65020 24158027..24160156 score=1.14685494129639
GeneExpressionAdditive AT1G65030 24160453..24162171 score=-0.655128047437111
GeneExpressionAdditive AT1G65040 24163561..24167179 score=6.2307574377382
GeneExpressionAdditive AT1G65050 24168705..24169221 score=-0.330176398404046
GeneExpressionAdditive AT1G65060 24171005..24175113 score=-2.81730337603590
GeneExpressionAdditive AT1G65070 24176812..24179870 score=-0.232225597724867
GeneExpressionAdditive AT1G65080 24180253..24184447 score=-0.188162852564549
GeneExpressionAdditive AT1G65090 24184697..24186828 score=-0.739720956122377
GeneExpressionAdditive AT1G65110 24187640..24191958 score=-0.441344750233334
GeneExpressionAdditive AT1G65113 24193291..24193473 score=-0.730725916571169
GeneExpressionAdditive AT1G65120 24195085..24199691 score=-0.680740549339559
GeneExpressionAdditive AT1G65130 24200137..24204672 score=-0.257066423064425
GeneExpressionAdditive AT1G65140 24205277..24206851 score=-0.183569058513264
GeneExpressionAdditive AT1G65150 24207549..24209378 score=-1.44835088924637
GeneExpressionAdditive AT1G65160 24210033..24211372 score=0.766702279963469
GeneExpressionAdditive AT1G65170 24213437..24214725 score=0.786668409369711
GeneExpressionAdditive AT1G65180 24215409..24217504 score=-5.37705342790076
GeneExpressionAdditive AT1G65190 24219846..24220979 score=2.20760641251239
GeneExpressionAdditive AT1G65200 24223146..24226331 score=-2.76401788844875
GeneExpressionAdditive AT1G65210 24228753..24229422 score=-0.725631255024714
GeneExpressionAdditive AT1G65220 24229788..24232506 score=7.09497646620707
GeneExpressionAdditive AT1G65230 24232800..24234379 score=0.185000109272155
GeneExpressionAdditive AT1G65240 24234574..24236983 score=-5.76486745477339
GeneExpressionAdditive AT1G65250 24238029..24238817 score=-3.76080715047476
GeneExpressionAdditive AT1G65260 24239941..24244324 score=1.74867423456937
GeneExpressionAdditive AT1G65270 24245418..24248544 score=-1.39781492283732
GeneExpressionAdditive AT1G65280 24248953..24252198 score=4.3621012373359
GeneExpressionAdditive AT1G65290 24252763..24253983 score=4.31847552974164
GeneExpressionAdditive AT1G65295 24255467..24255689 score=2.25195827809218
GeneExpressionAdditive AT1G65300 24258695..24259104 score=-0.867215457721205
GeneExpressionAdditive AT1G65310 24260923..24261848 score=3.51219639195835
GeneExpressionAdditive AT1G65320 24263582..24266548 score=-0.79263511209127
GeneExpressionAdditive AT1G65330 24270374..24270842 score=-0.101751596526010
GeneExpressionAdditive AT1G65340 24271860..24273276 score=-0.664567641530212
GeneExpressionAdditive AT1G65342 24274930..24275320 score=0.433219510221573
GeneExpressionAdditive AT1G65350 24280108..24280678 score=-3.13251283343953
GeneExpressionAdditive AT1G65352 24281432..24281927 score=0.00230048572881413
GeneExpressionAdditive AT1G65360 24285026..24285763 score=-0.923244484544312
GeneExpressionAdditive AT1G65370 24288238..24289143 score=2.93012122046482
GeneExpressionAdditive AT1G65380 24290479..24292875 score=-1.89148427179028
GeneExpressionAdditive AT1G65390 24296168..24298224 score=1.31032611239039
GeneExpressionAdditive AT1G65410 24298841..24301104 score=1.41981079529501
GeneExpressionAdditive AT1G65420 24301255..24301922 score=-6.68347486869546
GeneExpressionAdditive AT1G65430 24304582..24309869 score=0.0417781811740635
GeneExpressionAdditive AT1G65440 24310459..24318223 score=2.68723101413897
GeneExpressionAdditive AT1G65445 24319618..24320381 score=0.302472704220516
GeneExpressionAdditive AT1G65450 24321534..24322686 score=0.291222278039354
GeneExpressionAdditive AT1G65470 24323453..24327624 score=1.81545065777920
GeneExpressionAdditive AT1G65480 24335093..24337467 score=-0.336090409118757
GeneExpressionAdditive AT1G65483 24346813..24347066 score=-0.166700371091257
GeneExpressionAdditive AT1G65490 24358463..24358953 score=7.49511007491356
GeneExpressionAdditive AT1G65500 24361556..24362052 score=-0.119435694091744
GeneExpressionAdditive AT1G65510 24363134..24363710 score=3.30718245325038
GeneExpressionAdditive AT1G65520 24364745..24365644 score=1.17407090339769
GeneExpressionAdditive AT1G65540 24366052..24369615 score=6.63694900020491
GeneExpressionAdditive AT1G65550 24371437..24374420 score=-0.946070357595348
GeneExpressionAdditive AT1G65560 24375163..24377449 score=0.49957026212213
GeneExpressionAdditive AT1G65570 24377793..24379463 score=4.91024456585565
GeneExpressionAdditive AT1G65580 24380996..24387696 score=1.85038590394729
GeneExpressionAdditive AT1G65590 24389698..24394836 score=8.30250767736188
GeneExpressionAdditive AT1G65610 24395455..24398919 score=1.68396073177579
GeneExpressionAdditive AT1G65620 24403838..24404528 score=-0.119793047001182
GeneExpressionAdditive AT1G65630 24410231..24412651 score=-0.120993141398202
GeneExpressionAdditive AT1G65640 24414555..24417168 score=-0.339607161416736
GeneExpressionAdditive AT1G65650 24418707..24421356 score=0.698540927228544
GeneExpressionAdditive AT1G65660 24421847..24424910 score=1.71304900180675
GeneExpressionAdditive AT1G65670 24425672..24427544 score=0.531079030401173
GeneExpressionAdditive AT1G65680 24430968..24432006 score=-1.06990623579612
GeneExpressionAdditive AT1G65690 24435111..24436557 score=-0.443552311219808
GeneExpressionAdditive AT1G65700 24437929..24439915 score=-0.256059091290828
GeneExpressionAdditive AT1G65710 24440704..24441618 score=-1.25712995137868
GeneExpressionAdditive AT1G65720 24443952..24444665 score=-2.96445086345281
GeneExpressionAdditive AT1G65730 24446321..24449857 score=-4.38224941509698
GeneExpressionAdditive AT1G65740 24455790..24456825 score=0.270143202596697
GeneExpressionAdditive AT1G65760 24462389..24463335 score=0.441151309129107
GeneExpressionAdditive AT1G65770 24464382..24465347 score=-0.129924390715256
GeneExpressionAdditive AT1G65780 24466634..24470508 score=-0.701131380247107
GeneExpressionAdditive AT1G65790 24472774..24475908 score=-0.357992858210352
GeneExpressionAdditive AT1G65800 24476802..24480326 score=-3.16038289690461
GeneExpressionAdditive AT1G65810 24480740..24484128 score=0.018671295171698
GeneExpressionAdditive AT1G65820 24488768..24490502 score=0.363528820211423
GeneExpressionAdditive AT1G65840 24493452..24496616 score=1.03012137310841
GeneExpressionAdditive AT1G65845 24496862..24497412 score=3.99554803271159
GeneExpressionAdditive AT1G65850 24498433..24502098 score=-1.70078346208932
GeneExpressionAdditive AT1G65860 24502761..24506330 score=0.39328223357463
GeneExpressionAdditive AT1G65870 24507300..24507817 score=-0.261138173003338
GeneExpressionAdditive AT1G65880 24512527..24514387 score=0.496280623178292
GeneExpressionAdditive AT1G65890 24516172..24518296 score=0.341409753830506
GeneExpressionAdditive AT1G65900 24519584..24522119 score=-0.602721488825174
GeneExpressionAdditive AT1G65910 24524541..24527791 score=-0.771523813380585
GeneExpressionAdditive AT1G65920 24528912..24532854 score=0.821147480160244
GeneExpressionAdditive AT1G65930 24542595..24545564 score=1.18463530424590
GeneExpressionAdditive AT1G65950 24550405..24554768 score=4.773344936709
GeneExpressionAdditive AT1G65960 24558087..24560973 score=3.20983786782269
GeneExpressionAdditive AT1G65980 24562980..24563095 score=-2.67346439365979
GeneExpressionAdditive AT1G65990 24575542..24577011 score=-1.04097678698096
GeneExpressionAdditive AT1G66000 24578256..24579056 score=-0.622901453451238
GeneExpressionAdditive AT1G66020 24581316..24583693 score=0.613379089125799
GeneExpressionAdditive AT1G66030 24586819..24587291 score=-0.133630124358226
GeneExpressionAdditive AT1G66045 24591931..24592430 score=-1.00059465662637
GeneExpressionAdditive AT1G66060 24597807..24598159 score=2.66841611747412
GeneExpressionAdditive AT1G66070 24599657..24602128 score=-1.22509056413526
GeneExpressionAdditive AT1G66080 24603911..24604766 score=-2.03181552163482
GeneExpressionAdditive AT1G66090 24605800..24608133 score=1.84465948839287
GeneExpressionAdditive AT1G66110 24613014..24613826 score=-0.582332029971283
GeneExpressionAdditive AT1G66120 24616295..24618331 score=-1.63887477854181
GeneExpressionAdditive AT1G66130 24618638..24620224 score=-1.87185674340377
GeneExpressionAdditive AT1G66140 24623602..24625621 score=-3.39436298871294
GeneExpressionAdditive AT1G66145 24632227..24632444 score=-0.498066838604095
GeneExpressionAdditive AT1G66150 24635069..24638327 score=1.61480923962002
GeneExpressionAdditive AT1G66160 24640887..24642191 score=-0.107438336952702
GeneExpressionAdditive AT1G66170 24642491..24645138 score=-0.217855518885664
GeneExpressionAdditive AT1G66180 24650977..24652450 score=4.49687035655223
GeneExpressionAdditive AT1G66190 24656516..24657554 score=1.47599979600822
GeneExpressionAdditive AT1G66200 24658934..24661186 score=-2.69642463657335
GeneExpressionAdditive AT1G66210 24669445..24672408 score=-1.65367423590324
GeneExpressionAdditive AT1G66220 24674223..24677198 score=-0.234337373984234
GeneExpressionAdditive AT1G66230 24680849..24682041 score=1.00345965659401
GeneExpressionAdditive AT1G66235 24686686..24687498 score=-1.19356143494400
GeneExpressionAdditive AT1G66240 24689952..24690954 score=0.887725595022758
GeneExpressionAdditive AT1G66245 24694185..24694933 score=0.544158217477123
GeneExpressionAdditive AT1G66250 24696568..24699089 score=-1.06673904571962
GeneExpressionAdditive AT1G66260 24699361..24702080 score=0.420837339298506
GeneExpressionAdditive AT1G66270 24704071..24706591 score=3.98878685591031
GeneExpressionAdditive AT1G66280 24710315..24713319 score=1.77024705533413
GeneExpressionAdditive AT1G66290 24716979..24718443 score=0.305664244615979
GeneExpressionAdditive AT1G66300 24720166..24721536 score=-0.615772965687688
GeneExpressionAdditive AT1G66310 24726684..24728088 score=-0.525100683647468
GeneExpressionAdditive AT1G66330 24733468..24735786 score=4.62283345659071
GeneExpressionAdditive AT1G66340 24737854..24741235 score=-0.153806674578732
GeneExpressionAdditive AT1G66345 24741461..24742774 score=-2.21484117010473
GeneExpressionAdditive AT1G66350 24751932..24753657 score=-2.86951291679877
GeneExpressionAdditive AT1G66360 24755058..24756406 score=0.625868948015058
GeneExpressionAdditive AT1G66370 24757312..24758213 score=-0.810167634875257
GeneExpressionAdditive AT1G66390 24767615..24769097 score=-0.962312525867237
GeneExpressionAdditive AT1G66400 24774300..24774992 score=2.10589551974299
GeneExpressionAdditive AT1G66410 24777897..24779520 score=-1.71173809152819
GeneExpressionAdditive AT1G66420 24780858..24781542 score=0.319499000030267
GeneExpressionAdditive AT1G66430 24781936..24784251 score=-0.391463387435703
GeneExpressionAdditive AT1G66440 24785877..24787976 score=0.530916148569642
GeneExpressionAdditive AT1G66450 24789869..24791924 score=-0.0378742710191094
GeneExpressionAdditive AT1G66460 24793467..24795600 score=-0.195353909384094
GeneExpressionAdditive AT1G66470 24798878..24800500 score=0.0884952388567677
GeneExpressionAdditive AT1G66480 24809440..24811202 score=0.668471891854083
GeneExpressionAdditive AT1G66490 24813150..24814137 score=-0.719690496284228
GeneExpressionAdditive AT1G66500 24814934..24816201 score=1.74998024695198
GeneExpressionAdditive AT1G66510 24816503..24819449 score=1.09287178226164
GeneExpressionAdditive AT1G66520 24820764..24822331 score=-1.24167164488856
GeneExpressionAdditive AT1G66530 24822610..24825940 score=2.67617266181241
GeneExpressionAdditive AT1G66540 24828177..24830149 score=3.02582217970827
GeneExpressionAdditive AT1G66550 24832286..24833109 score=0.105644176588463
GeneExpressionAdditive AT1G66560 24837257..24838204 score=1.73824061058434
GeneExpressionAdditive AT1G66570 24839928..24840784 score=-0.367749853143130
GeneExpressionAdditive AT1G66580 24842825..24844202 score=-3.06680427382733
GeneExpressionAdditive AT1G66600 24852138..24852938 score=-0.00436790165818702
GeneExpressionAdditive AT1G66620 24856937..24857744 score=-0.739369628169847
GeneExpressionAdditive AT1G66630 24858974..24860352 score=-0.733181769902889
GeneExpressionAdditive AT1G66650 24863875..24865469 score=1.38520526765866
GeneExpressionAdditive AT1G66660 24865548..24866973 score=0.0494815867923086
GeneExpressionAdditive AT1G66670 24867592..24869301 score=-3.40521350771962
GeneExpressionAdditive AT1G66680 24869764..24872642 score=1.94660053451908
GeneExpressionAdditive AT1G66690 24873266..24874428 score=-0.672864274638014
GeneExpressionAdditive AT1G66700 24877125..24878306 score=0.380124643481919
GeneExpressionAdditive AT1G66720 24884834..24885947 score=-0.942601163617657
GeneExpressionAdditive AT1G66730 24888601..24895462 score=2.40659445093475
GeneExpressionAdditive AT1G66740 24896053..24897379 score=-0.222424420509511
GeneExpressionAdditive AT1G66750 24898403..24900802 score=-2.42909039280366
GeneExpressionAdditive AT1G66760 24905652..24908064 score=12.4113019767567
GeneExpressionAdditive AT1G66770 24910183..24910750 score=-0.715319665643624
GeneExpressionAdditive AT1G66780 24912891..24914972 score=-1.07280596103447
GeneExpressionAdditive AT1G66810 24931392..24932263 score=-2.2278058532115
GeneExpressionAdditive AT1G66820 24933698..24934103 score=-1.47882117910848
GeneExpressionAdditive AT1G66830 24934457..24936461 score=-0.72407560746526
GeneExpressionAdditive AT1G66840 24937782..24939284 score=-1.99664767206140
GeneExpressionAdditive AT1G66850 24940642..24941044 score=-0.68765441743578
GeneExpressionAdditive AT1G66855 24943367..24943639 score=-0.439736816938092
GeneExpressionAdditive AT1G66860 24945968..24948114 score=-0.63794715185489
GeneExpressionAdditive AT1G66880 24952709..24959122 score=1.17536880574631
GeneExpressionAdditive AT1G66890 24961216..24961724 score=-0.668276060466435
GeneExpressionAdditive AT1G66900 24963003..24965211 score=0.137430103257895
GeneExpressionAdditive AT1G66910 24965367..24967490 score=4.58201123050051
GeneExpressionAdditive AT1G66920 24969111..24970996 score=-1.33077015818881
GeneExpressionAdditive AT1G66930 24974286..24976640 score=-2.58860505001083
GeneExpressionAdditive AT1G66940 24976844..24978337 score=0.468805519095077
GeneExpressionAdditive AT1G66950 24981883..24988199 score=-1.42808929150977
GeneExpressionAdditive AT1G66960 24988637..24993282 score=-0.424672648593685
GeneExpressionAdditive AT1G66970 24996233..24999627 score=-5.42726791680876
GeneExpressionAdditive AT1G66980 25001136..25005567 score=-0.496401829384807
GeneExpressionAdditive AT1G67000 25007794..25011277 score=-0.99895181712526
GeneExpressionAdditive AT1G67025 25017065..25017519 score=-0.273865128644478
GeneExpressionAdditive AT1G67030 25020249..25021021 score=0.560121244726105
GeneExpressionAdditive AT1G67035 25021865..25022473 score=-0.0718543721423242
GeneExpressionAdditive AT1G67040 25022813..25025572 score=-3.08689382080374
GeneExpressionAdditive AT1G67050 25032291..25033288 score=-0.486174769654238
GeneExpressionAdditive AT1G67060 25040285..25043025 score=-0.140197943651120
GeneExpressionAdditive AT1G67070 25045813..25048190 score=2.24474921542489
GeneExpressionAdditive AT1G67080 25049049..25050429 score=-0.63268541006714
GeneExpressionAdditive AT1G67090 25051861..25053028 score=-0.425941125517490
GeneExpressionAdditive AT1G67100 25057405..25058485 score=-1.16204287344185
GeneExpressionAdditive AT1G67110 25065443..25069097 score=0.105501764676603
GeneExpressionAdditive AT1G67120 25073252..25099157 score=-1.05771732353134
GeneExpressionAdditive AT1G67130 25102959..25104205 score=-0.608098140467465
GeneExpressionAdditive AT1G67140 25104608..25120992 score=0.671605427288446
GeneExpressionAdditive AT1G67150 25127311..25128301 score=-2.01173358290161
GeneExpressionAdditive AT1G67160 25128483..25130720 score=0.926706359990217
GeneExpressionAdditive AT1G67170 25130976..25133014 score=0.652819027905026
GeneExpressionAdditive AT1G67180 25133391..25135759 score=0.600895918810226
GeneExpressionAdditive AT1G67190 25136238..25137948 score=1.93435388195966
GeneExpressionAdditive AT1G67195 25140921..25141568 score=-1.28706429333904
GeneExpressionAdditive AT1G67210 25144467..25147618 score=0.625903925125618
GeneExpressionAdditive AT1G67220 25149251..25153955 score=-0.255565580846760
GeneExpressionAdditive AT1G67230 25154975..25159934 score=5.41854546940173
GeneExpressionAdditive AT1G67250 25167436..25168687 score=1.00371202871448
GeneExpressionAdditive AT1G67260 25171944..25172952 score=-0.389913354538169
GeneExpressionAdditive AT1G67265 25179258..25179842 score=0.35452610058026
GeneExpressionAdditive AT1G67270 25187265..25189426 score=-0.855632489897731
GeneExpressionAdditive AT1G67280 25192014..25194298 score=-1.26916047191979
GeneExpressionAdditive AT1G67290 25194861..25196857 score=-0.0534032213847636
GeneExpressionAdditive AT1G67300 25197430..25200695 score=1.29091343631401
GeneExpressionAdditive AT1G67310 25201891..25206776 score=-0.308668652346489
GeneExpressionAdditive AT1G67320 25209080..25212594 score=0.220318025352769
GeneExpressionAdditive AT1G67325 25213220..25216176 score=0.702045524571834
GeneExpressionAdditive AT1G67330 25217617..25218792 score=-1.80688560525927
GeneExpressionAdditive AT1G67340 25234011..25235415 score=0.754137581266645
GeneExpressionAdditive AT1G67350 25238947..25240420 score=0.0151149287252749
GeneExpressionAdditive AT1G67360 25240531..25241831 score=1.69017068222281
GeneExpressionAdditive AT1G67370 25242888..25247477 score=-2.03817277116101
GeneExpressionAdditive AT1G67390 25248407..25250271 score=-0.368345620215088
GeneExpressionAdditive AT1G67400 25251701..25254377 score=0.601731054229007
GeneExpressionAdditive AT1G67410 25254871..25257296 score=-1.25640956027415
GeneExpressionAdditive AT1G67420 25259089..25263853 score=-0.313813709023599
GeneExpressionAdditive AT1G67430 25266116..25267284 score=-1.11274640635963
GeneExpressionAdditive AT1G67440 25267495..25269343 score=0.0715398680385868
GeneExpressionAdditive AT1G67450 25269968..25270960 score=-0.782980019529679
GeneExpressionAdditive AT1G67455 25271885..25273094 score=-0.590118468421195
GeneExpressionAdditive AT1G67460 25273314..25275265 score=0.262778636777521
GeneExpressionAdditive AT1G67470 25275941..25277191 score=-3.61482260056147
GeneExpressionAdditive AT1G67480 25279969..25282235 score=1.51002759365472
GeneExpressionAdditive AT1G67490 25284126..25290246 score=-0.963181237331451
GeneExpressionAdditive AT1G67500 25291401..25300307 score=-1.08511790790825
GeneExpressionAdditive AT1G67510 25301166..25303693 score=-2.33566788704193
GeneExpressionAdditive AT1G67520 25306448..25309479 score=-0.245790340315323
GeneExpressionAdditive AT1G67530 25311372..25314852 score=0.621958497685256
GeneExpressionAdditive AT1G67540 25314966..25316120 score=-0.249091424541878
GeneExpressionAdditive AT1G67550 25316423..25320853 score=2.80967095585853
GeneExpressionAdditive AT1G67560 25323589..25327869 score=6.34972553497376
GeneExpressionAdditive AT1G67570 25328930..25330826 score=0.518913935295868
GeneExpressionAdditive AT1G67580 25331139..25334964 score=3.07006263117245
GeneExpressionAdditive AT1G67590 25336748..25338294 score=0.479357246129663
GeneExpressionAdditive AT1G67600 25340092..25341290 score=0.646240933961714
GeneExpressionAdditive AT1G67620 25344229..25345666 score=-1.74119191454569
GeneExpressionAdditive AT1G67623 25345784..25346881 score=0.133334152504385
GeneExpressionAdditive AT1G67630 25348136..25352047 score=-0.247304683950124
GeneExpressionAdditive AT1G67635 25353494..25353757 score=0.144879948452091
GeneExpressionAdditive AT1G67640 25355864..25357539 score=-1.30251936345492
GeneExpressionAdditive AT1G67650 25363368..25365624 score=0.382564180026442
GeneExpressionAdditive AT1G67660 25367222..25368866 score=-3.16697071367273
GeneExpressionAdditive AT1G67670 25369154..25369302 score=-0.770439629171247
GeneExpressionAdditive AT1G67680 25369478..25372139 score=1.65554989828035
GeneExpressionAdditive AT1G67690 25373025..25377319 score=-1.25328024309678
GeneExpressionAdditive AT1G67700 25377951..25379654 score=1.42521769133464
GeneExpressionAdditive AT1G67710 25380555..25382762 score=0.28954913861302
GeneExpressionAdditive AT1G67720 25390058..25394684 score=-0.246709725607921
GeneExpressionAdditive AT1G67730 25395120..25397223 score=-0.173753001901321
GeneExpressionAdditive AT1G67740 25397829..25398787 score=1.46900925617095
GeneExpressionAdditive AT1G67750 25405339..25407094 score=-0.407000467973907
GeneExpressionAdditive AT1G67760 25409272..25409969 score=-0.328250568936302
GeneExpressionAdditive AT1G67770 25411700..25413736 score=-1.32301103270279
GeneExpressionAdditive AT1G67775 25415133..25415309 score=0.108940571583641
GeneExpressionAdditive AT1G67780 25416525..25418598 score=0.559405064501761
GeneExpressionAdditive AT1G67785 25419757..25420627 score=0.454974819400695
GeneExpressionAdditive AT1G67790 25421205..25423718 score=0.79445036493745
GeneExpressionAdditive AT1G67800 25424464..25426907 score=-6.5996831771255
GeneExpressionAdditive AT1G67810 25430164..25430899 score=-4.93937625451232
GeneExpressionAdditive AT1G67820 25433524..25435141 score=-0.896186678237459
GeneExpressionAdditive AT1G67830 25435251..25436636 score=-4.7398728798262
GeneExpressionAdditive AT1G67840 25437806..25440638 score=3.99383590066828
GeneExpressionAdditive AT1G67850 25441729..25445771 score=1.21720628636659
GeneExpressionAdditive AT1G67855 25445881..25446995 score=0.148923312633864
GeneExpressionAdditive AT1G67860 25448546..25448829 score=7.59253628143592
GeneExpressionAdditive AT1G67865 25450053..25450330 score=3.45418315483105
GeneExpressionAdditive AT1G67870 25453104..25454571 score=4.55862433793531
GeneExpressionAdditive AT1G67880 25457636..25459383 score=0.389693623117306
GeneExpressionAdditive AT1G67890 25460861..25466417 score=2.43040427086566
GeneExpressionAdditive AT1G67900 25470758..25473612 score=7.85504359102465
GeneExpressionAdditive AT1G67910 25474997..25475438 score=2.37439115014053
GeneExpressionAdditive AT1G67920 25477368..25477761 score=0.584524332809464
GeneExpressionAdditive AT1G67930 25477868..25481051 score=-0.524764085705128
GeneExpressionAdditive AT1G67940 25481352..25482318 score=-3.26650362494030
GeneExpressionAdditive AT1G67950 25482465..25484146 score=0.859387417626179
GeneExpressionAdditive AT1G67960 25484428..25487882 score=-0.632508730314434
GeneExpressionAdditive AT1G67970 25488411..25490108 score=-3.74956989633496
GeneExpressionAdditive AT1G67980 25491551..25492859 score=-0.52918499663887
GeneExpressionAdditive AT1G67990 25493161..25494483 score=-0.620151981392555
GeneExpressionAdditive AT1G68000 25494689..25496651 score=-0.132912983752474
GeneExpressionAdditive AT1G68010 25496934..25499613 score=-2.25058639464021
GeneExpressionAdditive AT1G68020 25500958..25503957 score=4.55143503225996
GeneExpressionAdditive AT1G68030 25504111..25505093 score=-0.191213694585489
GeneExpressionAdditive AT1G68040 25506531..25508842 score=-0.0559661459305319
GeneExpressionAdditive AT1G68050 25512448..25514417 score=-7.51064719484356
GeneExpressionAdditive AT1G68060 25514832..25518084 score=1.93306667399689
GeneExpressionAdditive AT1G68070 25518969..25520459 score=-1.41106741682049
GeneExpressionAdditive AT1G68080 25521091..25523039 score=-4.20989205000275
GeneExpressionAdditive AT1G68090 25523139..25524397 score=0.348121959923444
GeneExpressionAdditive AT1G68100 25524875..25527670 score=1.12984332581477
GeneExpressionAdditive AT1G68110 25528424..25529694 score=-1.87464101587784
GeneExpressionAdditive AT1G68120 25529941..25531166 score=-0.0749820037998565
GeneExpressionAdditive AT1G68130 25536073..25538222 score=-0.593884986824578
GeneExpressionAdditive AT1G68140 25542659..25545350 score=2.03202880881988
GeneExpressionAdditive AT1G68150 25547632..25549241 score=-0.0866177638886205
GeneExpressionAdditive AT1G68160 25549527..25552275 score=0.87554103893302
GeneExpressionAdditive AT1G68170 25555606..25557886 score=-0.865936181555655
GeneExpressionAdditive AT1G68180 25558395..25559267 score=-0.0449383948687437
GeneExpressionAdditive AT1G68185 25560480..25562058 score=1.10574793488998
GeneExpressionAdditive AT1G68190 25563041..25564833 score=0.937074456490934
GeneExpressionAdditive AT1G68200 25565772..25567564 score=-0.201940539458388
GeneExpressionAdditive AT1G68210 25569646..25572924 score=-0.27182540562576
GeneExpressionAdditive AT1G68220 25574047..25575262 score=-2.66898536419257
GeneExpressionAdditive AT1G68230 25575854..25576548 score=2.73917760758801
GeneExpressionAdditive AT1G68240 25578574..25579739 score=-0.350897062417335
GeneExpressionAdditive AT1G68250 25583190..25583812 score=-1.35765272586566
GeneExpressionAdditive AT1G68260 25589523..25591280 score=1.89694217160496
GeneExpressionAdditive AT1G68270 25592025..25593820 score=-0.547841726157065
GeneExpressionAdditive AT1G68280 25596233..25597212 score=-0.79928100796833
GeneExpressionAdditive AT1G68290 25600393..25601899 score=-0.375680953007217
GeneExpressionAdditive AT1G68300 25602107..25602952 score=-1.20771637553985
GeneExpressionAdditive AT1G68310 25603166..25605059 score=-0.825275062984237
GeneExpressionAdditive AT1G68320 25607583..25608719 score=-1.48558411822964
GeneExpressionAdditive AT1G68330 25614616..25615831 score=-0.42569868843695
GeneExpressionAdditive AT1G68340 25617879..25618992 score=0.502077766296964
GeneExpressionAdditive AT1G68350 25620150..25620856 score=-0.794697022879855
GeneExpressionAdditive AT1G68360 25625345..25626017 score=-0.762175897211844
GeneExpressionAdditive AT1G68370 25635537..25638322 score=0.07104363763317
GeneExpressionAdditive AT1G68380 25639514..25641084 score=0.791767492360837
GeneExpressionAdditive AT1G68390 25646461..25649223 score=-0.793672079053744
GeneExpressionAdditive AT1G68400 25649900..25652555 score=-0.966660905178373
GeneExpressionAdditive AT1G68410 25653736..25656641 score=1.33247136825654
GeneExpressionAdditive AT1G68420 25657658..25657762 score=-1.08003737314579
GeneExpressionAdditive AT1G68430 25658648..25659063 score=-1.09834238079097
GeneExpressionAdditive AT1G68440 25661793..25662802 score=0.99729567948851
GeneExpressionAdditive AT1G68450 25665237..25665847 score=1.15893673998876
GeneExpressionAdditive AT1G68460 25672647..25673644 score=-0.611014189098271
GeneExpressionAdditive AT1G68470 25680066..25681896 score=-0.680745953159154
GeneExpressionAdditive AT1G68480 25687989..25689790 score=-1.07973997528984
GeneExpressionAdditive AT1G68490 25697100..25698982 score=1.97490867518492
GeneExpressionAdditive AT1G68500 25705758..25706095 score=-2.95647348303519
GeneExpressionAdditive AT1G68510 25710574..25711841 score=-2.19425798398079
GeneExpressionAdditive AT1G68520 25712863..25714531 score=3.06368773880847
GeneExpressionAdditive AT1G68530 25716251..25718391 score=1.83363804215767
GeneExpressionAdditive AT1G68540 25723757..25724999 score=-1.01326536565901
GeneExpressionAdditive AT1G68550 25729179..25730930 score=-1.99981157532759
GeneExpressionAdditive AT1G68560 25737865..25741507 score=-0.985555484253985
GeneExpressionAdditive AT1G68570 25750482..25753899 score=-0.702497485753015
GeneExpressionAdditive AT1G68580 25756406..25759694 score=1.79880305108968
GeneExpressionAdditive AT1G68585 25760278..25761024 score=-0.995514609039658
GeneExpressionAdditive AT1G68590 25761244..25761882 score=-1.50510676719843
GeneExpressionAdditive AT1G68600 25763509..25766442 score=1.50782770798525
GeneExpressionAdditive AT1G68610 25767319..25767684 score=-0.0265224880943584
GeneExpressionAdditive AT1G68620 25769716..25770848 score=0.514202865797516
GeneExpressionAdditive AT1G68630 25772723..25773045 score=-0.449508013772409
GeneExpressionAdditive AT1G68640 25773269..25776135 score=1.19389344484326
GeneExpressionAdditive AT1G68650 25779408..25781425 score=0.452003138568165
GeneExpressionAdditive AT1G68660 25781540..25782798 score=-0.225911675918189
GeneExpressionAdditive AT1G68670 25785692..25787681 score=2.94744007968135
GeneExpressionAdditive AT1G68680 25789160..25790524 score=-1.02143373999733
GeneExpressionAdditive AT1G68700 25796500..25796745 score=0.538329035226603
GeneExpressionAdditive AT1G68710 25796887..25801583 score=3.48077308549206
GeneExpressionAdditive AT1G68720 25808108..25812602 score=3.2965642437511
GeneExpressionAdditive AT1G68725 25812986..25813767 score=-0.854856063193058
GeneExpressionAdditive AT1G68730 25814022..25814663 score=1.79745751604382
GeneExpressionAdditive AT1G68740 25816134..25820247 score=3.41291421804008
GeneExpressionAdditive AT1G68750 25826621..25831732 score=-0.821811736128812
GeneExpressionAdditive AT1G68760 25832748..25833247 score=0.210985202309859
GeneExpressionAdditive AT1G68765 25833630..25834055 score=0.139659861270712
GeneExpressionAdditive AT1G68780 25835487..25837436 score=-0.35469910930538
GeneExpressionAdditive AT1G68790 25838521..25842939 score=5.405394225527
GeneExpressionAdditive AT1G68795 25844529..25845303 score=-0.264378264109475
GeneExpressionAdditive AT1G68800 25851133..25852021 score=-0.899093964834188
GeneExpressionAdditive AT1G68810 25864777..25866759 score=0.659849192258918
GeneExpressionAdditive AT1G68820 25869327..25872567 score=-0.565669043439245
GeneExpressionAdditive AT1G68825 25873382..25873745 score=-0.797227516251788
GeneExpressionAdditive AT1G68830 25876130..25879127 score=4.98080056167281
GeneExpressionAdditive AT1G68840 25884109..25885370 score=2.24984662050076
GeneExpressionAdditive AT1G68845 25886100..25886480 score=0.667554833913562
GeneExpressionAdditive AT1G68850 25887288..25888834 score=-0.0659142890707634
GeneExpressionAdditive AT1G68862 25890485..25892624 score=1.40776700391564
GeneExpressionAdditive AT1G68870 25892836..25893340 score=0.776980920889413
GeneExpressionAdditive AT1G68875 25895741..25896397 score=-0.878202903315951
GeneExpressionAdditive AT1G68880 25898186..25898463 score=0.619507181931002
GeneExpressionAdditive AT1G68890 25900606..25910281 score=-5.51300930031516
GeneExpressionAdditive AT1G68905 25910423..25910534 score=0.0969555167990758
GeneExpressionAdditive AT1G68907 25911184..25911368 score=-0.486846506763941
GeneExpressionAdditive AT1G68910 25911798..25914135 score=3.71133579499548
GeneExpressionAdditive AT1G68920 25918698..25921505 score=-0.789281972839867
GeneExpressionAdditive AT1G68930 25922004..25924110 score=0.389478249984605
GeneExpressionAdditive AT1G68935 25925235..25925409 score=5.46748273603317
GeneExpressionAdditive AT1G68940 25926844..25929004 score=9.38219820943595
GeneExpressionAdditive AT1G68945 25930714..25930930 score=3.39179079539087
GeneExpressionAdditive AT1G68960 25933644..25934775 score=-0.752851099921242
GeneExpressionAdditive AT1G68980 25936676..25938503 score=0.447757361635193
GeneExpressionAdditive AT1G68990 25938743..25944506 score=-0.455579803426701
GeneExpressionAdditive AT1G69010 25945326..25947470 score=0.751709647670204
GeneExpressionAdditive AT1G69020 25947625..25950828 score=-0.853626570878647
GeneExpressionAdditive AT1G69030 25951003..25952906 score=-0.514108736674676
GeneExpressionAdditive AT1G69040 25961839..25963930 score=1.05220589820544
GeneExpressionAdditive AT1G69050 25965594..25965911 score=-0.817142573471798
GeneExpressionAdditive AT1G69060 25968128..25970936 score=0.912512605158782
GeneExpressionAdditive AT1G69070 25971134..25974996 score=-0.65121207793535
GeneExpressionAdditive AT1G69080 25975713..25976833 score=0.99493936168506
GeneExpressionAdditive AT1G69090 25981209..25982356 score=-0.112385395660210
GeneExpressionAdditive AT1G69100 25983685..25985035 score=-0.00251126981209506
GeneExpressionAdditive AT1G69120 25985995..25989916 score=-0.374838652933006
GeneExpressionAdditive AT1G69150 25997358..25998735 score=-0.156048242942691
GeneExpressionAdditive AT1G69160 26003920..26005216 score=3.88316727025472
GeneExpressionAdditive AT1G69170 26008793..26010891 score=-0.738538389232111
GeneExpressionAdditive AT1G69180 26011163..26012618 score=-1.21197685068482
GeneExpressionAdditive AT1G69190 26016723..26018421 score=-0.80171837944049
GeneExpressionAdditive AT1G69200 26019976..26022044 score=-2.68992863144477
GeneExpressionAdditive AT1G69210 26022153..26023676 score=-0.294602238830299
GeneExpressionAdditive AT1G69220 26023824..26029792 score=1.76448358463968
GeneExpressionAdditive AT1G69230 26030036..26030749 score=-2.68426530968644
GeneExpressionAdditive AT1G69240 26031642..26033804 score=0.0431813265548264
GeneExpressionAdditive AT1G69250 26036667..26038948 score=0.165589842987300
GeneExpressionAdditive AT1G69260 26042850..26044299 score=-1.34392429264896
GeneExpressionAdditive AT1G69270 26044401..26046300 score=-2.7907979415232
GeneExpressionAdditive AT1G69280 26048831..26050992 score=0.226250860931432
GeneExpressionAdditive AT1G69290 26052029..26052986 score=0.770039647419561
GeneExpressionAdditive AT1G69295 26053973..26056066 score=-1.88502598355686
GeneExpressionAdditive AT1G69310 26058360..26061756 score=-1.22904470029907
GeneExpressionAdditive AT1G69320 26065557..26066117 score=-1.24921514745227
GeneExpressionAdditive AT1G69325 26066891..26067364 score=0.72205677555034
GeneExpressionAdditive AT1G69330 26067546..26069069 score=-0.577847568647259
GeneExpressionAdditive AT1G69340 26069395..26073385 score=0.9837422371449
GeneExpressionAdditive AT1G69350 26073571..26075779 score=-0.165056762681623
GeneExpressionAdditive AT1G69360 26076062..26079757 score=0.229054559501339
GeneExpressionAdditive AT1G69370 26083670..26085124 score=1.60852067042140
GeneExpressionAdditive AT1G69380 26085416..26087247 score=-0.923461393672445
GeneExpressionAdditive AT1G69390 26088340..26090117 score=-0.369245740448123
GeneExpressionAdditive AT1G69400 26090618..26092491 score=0.421064804127418
GeneExpressionAdditive AT1G69410 26092872..26093996 score=0.706188210633706
GeneExpressionAdditive AT1G69420 26097029..26100585 score=-1.67151678692315
GeneExpressionAdditive AT1G69430 26101441..26102953 score=-0.0100993563381220
GeneExpressionAdditive AT1G69440 26105284..26108693 score=-4.45429822264002
GeneExpressionAdditive AT1G69450 26110815..26113694 score=-0.97987752092091
GeneExpressionAdditive AT1G69460 26115509..26116799 score=1.76721010913354
GeneExpressionAdditive AT1G69470 26117233..26117629 score=-0.380269469661964
GeneExpressionAdditive AT1G69480 26117810..26121102 score=0.612465965372655
GeneExpressionAdditive AT1G69485 26122223..26123215 score=-1.49573499833809
GeneExpressionAdditive AT1G69490 26125859..26126846 score=3.13674155336134
GeneExpressionAdditive AT1G69500 26127604..26129609 score=-0.379468148312679
GeneExpressionAdditive AT1G69510 26130030..26131547 score=2.24413495440878
GeneExpressionAdditive AT1G69520 26132040..26133116 score=-1.11405603030839
GeneExpressionAdditive AT1G69523 26133257..26134862 score=-3.35665849999537
GeneExpressionAdditive AT1G69526 26134970..26136779 score=-2.40884792692878
GeneExpressionAdditive AT1G69530 26145735..26147025 score=2.80845651783684
GeneExpressionAdditive AT1G69540 26148738..26150728 score=-0.637468091581546
GeneExpressionAdditive AT1G69545 26152518..26154236 score=0.708108506766902
GeneExpressionAdditive AT1G69550 26154954..26157179 score=-2.89553931846515
GeneExpressionAdditive AT1G69560 26161440..26162709 score=0.610005536239841
GeneExpressionAdditive AT1G69570 26165203..26167029 score=-0.697504761459913
GeneExpressionAdditive AT1G69580 26175604..26177235 score=1.87939710338920
GeneExpressionAdditive AT1G69600 26186203..26186820 score=2.67743051148534
GeneExpressionAdditive AT1G69610 26190610..26193079 score=1.41467501739017
GeneExpressionAdditive AT1G69620 26193502..26194955 score=1.50157032762416
GeneExpressionAdditive AT1G69630 26195532..26196794 score=-2.39170121139519
GeneExpressionAdditive AT1G69640 26197344..26199342 score=-0.556051179825669
GeneExpressionAdditive AT1G69650 26201196..26202460 score=0.618164544973813
GeneExpressionAdditive AT1G69660 26203287..26204187 score=-0.125381831225851
GeneExpressionAdditive AT1G69670 26205744..26207619 score=0.843586238617395
[truncated: 1,050,967 more chars]
