# Supplementary material for: Whole genome transcriptome polymorphisms in Arabidopsis thaliana
Source: Genome Biol. 2008 Nov 24;9(11):R165. doi: 10.1186/gb-2008-9-11-r165 (PMC2614497; doi:10.1186/gb-2008-9-11-r165)
Supplement: Additional data file 4 — Genome tracks of SFPs, indels, expression variation, ASE, splicing variation and transcribed fragment variation. [file gb-2008-9-11-r165-S4.tgz › GeneExpression_chr2.txt]

#3/3/08
#gBrowser annotation for gene expression.


[GeneExpressionAdditive]
glyph= xyplot
graph_type = boxes
bump=1
fgcolor = red
bgcolor = red
height = 25
min_score=-5
max_score=5
label = 0
key = Gene Expression additive effect d score 


[GeneExpressionDominant]
glyph= xyplot
graph_type = boxes
bump=1
fgcolor = red
bgcolor = red
height = 25
min_score=-5
max_score=5
label = 0
key = Gene Expression dominant effect d score 


[GeneExpressionMaternal]
glyph= xyplot
graph_type = boxes
bump=1
fgcolor = red
bgcolor = red
height = 25
min_score=-5
max_score=5
label = 1
key = Gene Expression maternal effect d score 


reference=Chr2

GeneExpressionAdditive AT2G01050 68369..69815 score=-0.265888357386663
GeneExpressionAdditive AT2G01060 73261..75334 score=0.915929723062796
GeneExpressionAdditive AT2G01070 75536..77703 score=1.04027626619912
GeneExpressionAdditive AT2G01080 78028..79300 score=1.66436048785091
GeneExpressionAdditive AT2G01090 80010..81161 score=-1.40933410038029
GeneExpressionAdditive AT2G01100 81763..83190 score=2.69096931061054
GeneExpressionAdditive AT2G01110 83543..85178 score=-1.30007799621857
GeneExpressionAdditive AT2G01120 87325..88075 score=0.844237036251775
GeneExpressionAdditive AT2G01130 88910..94614 score=0.722775774226188
GeneExpressionAdditive AT2G01140 94866..96614 score=-1.18559601684416
GeneExpressionAdditive AT2G01150 100643..101469 score=-0.465041047083830
GeneExpressionAdditive AT2G01170 102282..104479 score=-1.57491892801057
GeneExpressionAdditive AT2G01175 105021..106170 score=-0.827967343855957
GeneExpressionAdditive AT2G01180 106962..108735 score=-1.01646981380446
GeneExpressionAdditive AT2G01190 115052..117553 score=2.06284831134930
GeneExpressionAdditive AT2G01200 118030..119286 score=-1.68544746704254
GeneExpressionAdditive AT2G01210 119529..121725 score=-0.39323042516211
GeneExpressionAdditive AT2G01220 123293..125941 score=4.36468823047178
GeneExpressionAdditive AT2G01240 128441..129231 score=-0.0733411293614162
GeneExpressionAdditive AT2G01250 132706..134388 score=0.76488942450505
GeneExpressionAdditive AT2G01260 135295..137763 score=1.69817820358043
GeneExpressionAdditive AT2G01270 139330..142450 score=-0.226389013420159
GeneExpressionAdditive AT2G01275 142556..144373 score=-0.0426808509166112
GeneExpressionAdditive AT2G01280 146158..148641 score=0.44829242268473
GeneExpressionAdditive AT2G01290 149090..150312 score=-4.17476392044088
GeneExpressionAdditive AT2G01300 151230..151699 score=1.62113736589846
GeneExpressionAdditive AT2G01320 154267..158166 score=-4.05019990529903
GeneExpressionAdditive AT2G01330 158309..160763 score=-0.154145324538418
GeneExpressionAdditive AT2G01340 163958..165042 score=1.07579168665000
GeneExpressionAdditive AT2G01350 165311..167194 score=-0.224609045109273
GeneExpressionAdditive AT2G01360 168136..168385 score=-0.0646459049729887
GeneExpressionAdditive AT2G01370 168641..169567 score=-1.32643628758360
GeneExpressionAdditive AT2G01390 172248..174022 score=0.310007846870202
GeneExpressionAdditive AT2G01400 174294..174977 score=-1.24812090151245
GeneExpressionAdditive AT2G01410 175624..176241 score=1.73490038927521
GeneExpressionAdditive AT2G01420 180153..183255 score=-3.48607736391072
GeneExpressionAdditive AT2G01430 187814..190259 score=0.0619543832507572
GeneExpressionAdditive AT2G01440 194101..199034 score=1.54486237227019
GeneExpressionAdditive AT2G01450 199548..202265 score=1.69441608474411
GeneExpressionAdditive AT2G01460 206155..210589 score=2.10379691901353
GeneExpressionAdditive AT2G01470 211985..214437 score=1.26370042181006
GeneExpressionAdditive AT2G01480 216763..220941 score=2.47545996605632
GeneExpressionAdditive AT2G01490 221317..223257 score=1.90695075608654
GeneExpressionAdditive AT2G01500 224209..226133 score=0.178429269115238
GeneExpressionAdditive AT2G01505 228787..229197 score=-1.29614131751221
GeneExpressionAdditive AT2G01510 230781..231970 score=-0.640753813396579
GeneExpressionAdditive AT2G01520 236686..237089 score=0.0401285244260411
GeneExpressionAdditive AT2G01530 239694..240354 score=4.43866825508626
GeneExpressionAdditive AT2G01540 242363..243417 score=-0.905647882533471
GeneExpressionAdditive AT2G01560 250507..251774 score=0.243610951068012
GeneExpressionAdditive AT2G01570 255373..257454 score=4.06171668565811
GeneExpressionAdditive AT2G01580 265077..265811 score=0.422996134938891
GeneExpressionAdditive AT2G01590 266691..267709 score=-0.279591610802921
GeneExpressionAdditive AT2G01600 268870..272577 score=-0.744615623435628
GeneExpressionAdditive AT2G01610 274172..274779 score=-1.07699979351231
GeneExpressionAdditive AT2G01620 278123..279217 score=-1.86766058170061
GeneExpressionAdditive AT2G01630 279327..282022 score=0.694176092705156
GeneExpressionAdditive AT2G01640 283030..283982 score=2.25743675519095
GeneExpressionAdditive AT2G01650 284750..286376 score=-1.6462092603006
GeneExpressionAdditive AT2G01660 290688..292538 score=-1.30015040662416
GeneExpressionAdditive AT2G01670 296521..298014 score=2.17113127005751
GeneExpressionAdditive AT2G01680 306507..308628 score=-5.26358501321954
GeneExpressionAdditive AT2G01690 308738..313678 score=0.242934614676680
GeneExpressionAdditive AT2G01710 315731..316856 score=2.50217014646458
GeneExpressionAdditive AT2G01720 317102..320225 score=-0.096811305164303
GeneExpressionAdditive AT2G01730 320505..323818 score=-0.93185646307316
GeneExpressionAdditive AT2G01735 324541..326033 score=-2.4279917324836
GeneExpressionAdditive AT2G01740 326141..327773 score=0.0214095540379432
GeneExpressionAdditive AT2G01750 328346..332077 score=1.21488891301921
GeneExpressionAdditive AT2G01755 332216..332744 score=-3.46720095746319
GeneExpressionAdditive AT2G01760 332954..334606 score=-1.31225834221196
GeneExpressionAdditive AT2G01770 334778..336363 score=-0.262640106934464
GeneExpressionAdditive AT2G01780 338024..339838 score=-0.423246070011692
GeneExpressionAdditive AT2G01790 341499..342387 score=-0.0514870374560595
GeneExpressionAdditive AT2G01800 343771..344797 score=-0.882363669916186
GeneExpressionAdditive AT2G01810 347543..350117 score=0.307907228019882
GeneExpressionAdditive AT2G01818 353523..355403 score=-0.504982920164642
GeneExpressionAdditive AT2G01820 357538..360659 score=2.22001267606918
GeneExpressionAdditive AT2G01830 363005..367354 score=-1.44254316303258
GeneExpressionAdditive AT2G01850 385202..387113 score=3.39808184351703
GeneExpressionAdditive AT2G01860 388088..389396 score=-0.443818156946787
GeneExpressionAdditive AT2G01870 389961..390344 score=0.275548488787399
GeneExpressionAdditive AT2G01880 391448..393898 score=-3.01916990940752
GeneExpressionAdditive AT2G01890 396821..399144 score=-2.81012386819481
GeneExpressionAdditive AT2G01900 405996..408934 score=3.03446141911332
GeneExpressionAdditive AT2G01905 410322..415188 score=0.487021774405605
GeneExpressionAdditive AT2G01910 417173..420536 score=-1.41997093105614
GeneExpressionAdditive AT2G01913 421937..422341 score=-1.00385887176351
GeneExpressionAdditive AT2G01918 424160..425666 score=0.185397102985364
GeneExpressionAdditive AT2G01920 426088..426953 score=-0.410067205519832
GeneExpressionAdditive AT2G01930 427203..428743 score=1.36828225135388
GeneExpressionAdditive AT2G01940 432266..434984 score=2.45639608811583
GeneExpressionAdditive AT2G01950 440839..444226 score=0.378930380574711
GeneExpressionAdditive AT2G01960 450418..451740 score=-0.306452309318254
GeneExpressionAdditive AT2G01970 451947..454807 score=-2.02660983724776
GeneExpressionAdditive AT2G01980 457046..463258 score=1.55115526167647
GeneExpressionAdditive AT2G01990 465045..466687 score=2.58654254460828
GeneExpressionAdditive AT2G02000 469426..471974 score=-0.0250661800526625
GeneExpressionAdditive AT2G02010 474172..476412 score=0.267918800497242
GeneExpressionAdditive AT2G02020 479122..481124 score=-1.14812167585129
GeneExpressionAdditive AT2G02030 482366..483687 score=0.352760619176071
GeneExpressionAdditive AT2G02040 487453..489774 score=-0.581873797758487
GeneExpressionAdditive AT2G02050 490028..491835 score=-0.599453806531301
GeneExpressionAdditive AT2G02060 495689..499491 score=-0.764649245753786
GeneExpressionAdditive AT2G02070 505554..509239 score=-2.22673175096999
GeneExpressionAdditive AT2G02080 518225..521620 score=2.99845091283401
GeneExpressionAdditive AT2G02090 523271..526950 score=1.58733759038596
GeneExpressionAdditive AT2G02100 528712..529069 score=-2.43251714530283
GeneExpressionAdditive AT2G02120 538238..538943 score=-4.31932014892444
GeneExpressionAdditive AT2G02130 540023..540476 score=-0.558668822207782
GeneExpressionAdditive AT2G02140 545023..545382 score=0.00908021837070168
GeneExpressionAdditive AT2G02147 546689..546995 score=0.163200134082447
GeneExpressionAdditive AT2G02150 547305..552211 score=0.40508012462251
GeneExpressionAdditive AT2G02160 553172..556062 score=4.55948474456615
GeneExpressionAdditive AT2G02170 556597..558676 score=3.19217795742611
GeneExpressionAdditive AT2G02180 560898..563107 score=0.325345456310934
GeneExpressionAdditive AT2G02220 584078..587079 score=0.338342356133371
GeneExpressionAdditive AT2G02230 590407..591570 score=4.61152625828943
GeneExpressionAdditive AT2G02240 592417..593586 score=1.52841121711401
GeneExpressionAdditive AT2G02250 594678..595773 score=0.876020239447281
GeneExpressionAdditive AT2G02280 600540..601354 score=0.515392760045917
GeneExpressionAdditive AT2G02290 604524..604950 score=-0.537128632730743
GeneExpressionAdditive AT2G02300 606425..607816 score=1.13378709427968
GeneExpressionAdditive AT2G02310 608808..610116 score=-1.6323596977879
GeneExpressionAdditive AT2G02320 610474..611702 score=-0.187281841179600
GeneExpressionAdditive AT2G02340 616090..617148 score=-0.549766270847997
GeneExpressionAdditive AT2G02350 617850..619025 score=0.0736216847908912
GeneExpressionAdditive AT2G02360 619422..620697 score=0.620938269905135
GeneExpressionAdditive AT2G02370 621265..623302 score=-1.54036314682739
GeneExpressionAdditive AT2G02380 627031..628641 score=-0.139465130530490
GeneExpressionAdditive AT2G02390 628926..630967 score=-1.35282497728755
GeneExpressionAdditive AT2G02400 631417..632378 score=-2.31025314737923
GeneExpressionAdditive AT2G02410 632638..634834 score=-0.418493885000841
GeneExpressionAdditive AT2G02440 638001..639250 score=1.26751111582515
GeneExpressionAdditive AT2G02450 648143..650764 score=-1.89849428792480
GeneExpressionAdditive AT2G02470 652704..654845 score=3.8331166354394
GeneExpressionAdditive AT2G02480 660744..665538 score=-0.403952433065559
GeneExpressionAdditive AT2G02490 667156..668068 score=-0.244477499761915
GeneExpressionAdditive AT2G02500 670895..673110 score=-5.01656637989136
GeneExpressionAdditive AT2G02510 673450..674684 score=0.0201908043738079
GeneExpressionAdditive AT2G02515 675295..675536 score=-0.691970743643379
GeneExpressionAdditive AT2G02540 683696..685221 score=-1.32478010759132
GeneExpressionAdditive AT2G02550 687447..687781 score=0.936432246687965
GeneExpressionAdditive AT2G02560 689786..697516 score=-0.003421672799832
GeneExpressionAdditive AT2G02570 698369..700846 score=2.12681696275514
GeneExpressionAdditive AT2G02580 701958..703396 score=0.419475178205065
GeneExpressionAdditive AT2G02590 704986..706601 score=-4.0707131588941
GeneExpressionAdditive AT2G02610 712026..712790 score=-0.0427878640106136
GeneExpressionAdditive AT2G02620 717254..719233 score=-0.084980452751517
GeneExpressionAdditive AT2G02630 723651..725459 score=1.66205270601593
GeneExpressionAdditive AT2G02640 733401..734172 score=0.749065924718326
GeneExpressionAdditive AT2G02650 735536..736411 score=-0.625534155576865
GeneExpressionAdditive AT2G02660 738777..739324 score=0.242614300066868
GeneExpressionAdditive AT2G02680 745846..747623 score=3.35746467288834
GeneExpressionAdditive AT2G02690 750706..751797 score=2.09153649349352
GeneExpressionAdditive AT2G02700 756461..757887 score=0.14932037348687
GeneExpressionAdditive AT2G02710 758761..760735 score=5.01818318493254
GeneExpressionAdditive AT2G02720 763003..764364 score=-0.435308491426716
GeneExpressionAdditive AT2G02730 765057..767389 score=0.654631719468727
GeneExpressionAdditive AT2G02740 769387..771011 score=0.324786370780752
GeneExpressionAdditive AT2G02750 771445..773510 score=1.57757158809314
GeneExpressionAdditive AT2G02760 773767..774272 score=-3.04213586168429
GeneExpressionAdditive AT2G02780 782301..784534 score=1.40660895963104
GeneExpressionAdditive AT2G02790 787914..790817 score=1.79682801431836
GeneExpressionAdditive AT2G02800 796906..799354 score=-2.9102618889909
GeneExpressionAdditive AT2G02810 801568..803299 score=1.41372629818140
GeneExpressionAdditive AT2G02820 804206..806430 score=1.24529098882527
GeneExpressionAdditive AT2G02835 820436..821084 score=-0.445045565336395
GeneExpressionAdditive AT2G02840 821638..822028 score=-0.48392189256072
GeneExpressionAdditive AT2G02850 826473..827793 score=-1.71039196426725
GeneExpressionAdditive AT2G02860 828481..832406 score=1.96871370168426
GeneExpressionAdditive AT2G02870 837841..840039 score=1.41832551533184
GeneExpressionAdditive AT2G02880 841235..843282 score=0.0867905024103371
GeneExpressionAdditive AT2G02890 843930..846587 score=0.432206010736993
GeneExpressionAdditive AT2G02910 847340..849577 score=-0.999011133333773
GeneExpressionAdditive AT2G02930 851178..852064 score=-1.73057143610363
GeneExpressionAdditive AT2G02950 855113..856433 score=-1.67888755759275
GeneExpressionAdditive AT2G02955 859501..862040 score=0.0368832154133923
GeneExpressionAdditive AT2G02960 862127..864364 score=-1.87568255096229
GeneExpressionAdditive AT2G02970 865072..868213 score=0.352651962466728
GeneExpressionAdditive AT2G02980 868401..870293 score=-2.05219107086096
GeneExpressionAdditive AT2G02990 873531..874688 score=-0.657582718904898
GeneExpressionAdditive AT2G03000 875228..877149 score=-1.30163266344592
GeneExpressionAdditive AT2G03020 882697..883892 score=-0.937698275686782
GeneExpressionAdditive AT2G03050 899709..900801 score=-1.07124665586528
GeneExpressionAdditive AT2G03060 901656..903937 score=1.67938752343637
GeneExpressionAdditive AT2G03070 905620..908956 score=0.227294706948232
GeneExpressionAdditive AT2G03090 916915..918421 score=0.170326375394952
GeneExpressionAdditive AT2G03110 935343..936569 score=-0.369184557599289
GeneExpressionAdditive AT2G03120 937901..940235 score=-1.03643438146423
GeneExpressionAdditive AT2G03130 940758..941021 score=0.30730281625547
GeneExpressionAdditive AT2G03140 942004..949821 score=1.20016637267242
GeneExpressionAdditive AT2G03150 951923..959023 score=2.22083913291855
GeneExpressionAdditive AT2G03160 959652..960212 score=-0.565596067228963
GeneExpressionAdditive AT2G03170 961340..961616 score=-0.602031087977308
GeneExpressionAdditive AT2G03180 962839..963098 score=-0.147872962377157
GeneExpressionAdditive AT2G03190 964264..964628 score=-0.811312988631549
GeneExpressionAdditive AT2G03200 966581..967821 score=1.91250249117934
GeneExpressionAdditive AT2G03210 968350..969913 score=-1.08079154661533
GeneExpressionAdditive AT2G03220 970344..972373 score=-1.95362637545764
GeneExpressionAdditive AT2G03230 972940..973327 score=0.226732207880410
GeneExpressionAdditive AT2G03240 973550..977303 score=3.79614688532679
GeneExpressionAdditive AT2G03250 982224..986485 score=-1.24602340776776
GeneExpressionAdditive AT2G03260 987937..992313 score=-0.444377652503356
GeneExpressionAdditive AT2G03270 994167..996032 score=-0.186189734028288
GeneExpressionAdditive AT2G03280 996241..998234 score=0.901078679295812
GeneExpressionAdditive AT2G03290 1000288..1000539 score=-0.503384001260459
GeneExpressionAdditive AT2G03310 1006265..1007156 score=-3.14412700897417
GeneExpressionAdditive AT2G03320 1007761..1007912 score=-0.237551101390405
GeneExpressionAdditive AT2G03330 1008513..1013947 score=1.26570014440297
GeneExpressionAdditive AT2G03340 1014366..1016985 score=1.69921828727591
GeneExpressionAdditive AT2G03350 1019646..1021160 score=4.02948875918878
GeneExpressionAdditive AT2G03360 1022305..1023390 score=-0.983081995594198
GeneExpressionAdditive AT2G03370 1024947..1026957 score=0.750840038244946
GeneExpressionAdditive AT2G03380 1028300..1030272 score=0.00682911723299311
GeneExpressionAdditive AT2G03390 1030456..1032535 score=3.38905857146684
GeneExpressionAdditive AT2G03410 1033725..1035979 score=-0.784553310173607
GeneExpressionAdditive AT2G03430 1036075..1037569 score=-3.30370843302412
GeneExpressionAdditive AT2G03440 1039243..1040047 score=1.22498522136719
GeneExpressionAdditive AT2G03450 1041385..1043535 score=-0.953960730609684
GeneExpressionAdditive AT2G03460 1043780..1044711 score=-0.327637387104566
GeneExpressionAdditive AT2G03470 1045458..1047654 score=1.69025707490899
GeneExpressionAdditive AT2G03480 1051235..1054348 score=-2.18009682223578
GeneExpressionAdditive AT2G03500 1059976..1062326 score=-1.77949522455914
GeneExpressionAdditive AT2G03505 1064278..1065292 score=0.462864108207534
GeneExpressionAdditive AT2G03510 1066704..1069052 score=0.138391562498286
GeneExpressionAdditive AT2G03520 1069624..1071163 score=0.339946080870313
GeneExpressionAdditive AT2G03530 1071593..1073485 score=-1.50546887655661
GeneExpressionAdditive AT2G03540 1073745..1074468 score=-1.47566447897992
GeneExpressionAdditive AT2G03550 1077098..1077953 score=-5.45054925550285
GeneExpressionAdditive AT2G03560 1079999..1080708 score=-0.83669202504894
GeneExpressionAdditive AT2G03580 1093271..1094433 score=-0.212560722020672
GeneExpressionAdditive AT2G03590 1094768..1096802 score=-1.96056371551619
GeneExpressionAdditive AT2G03600 1097462..1098677 score=-1.33183720842685
GeneExpressionAdditive AT2G03610 1099064..1100141 score=-0.301278740718499
GeneExpressionAdditive AT2G03620 1100396..1102731 score=0.741537980227544
GeneExpressionAdditive AT2G03630 1103286..1103916 score=-0.248146426967878
GeneExpressionAdditive AT2G03640 1104347..1106748 score=12.7358431413773
GeneExpressionAdditive AT2G03667 1116600..1117293 score=-0.578225015085914
GeneExpressionAdditive AT2G03670 1117520..1120310 score=-1.09638379870328
GeneExpressionAdditive AT2G03680 1120789..1121831 score=1.17846982827583
GeneExpressionAdditive AT2G03690 1122129..1123137 score=3.11941433962498
GeneExpressionAdditive AT2G03710 1129408..1131796 score=-2.40359791595536
GeneExpressionAdditive AT2G03720 1132171..1133331 score=1.78726694153055
GeneExpressionAdditive AT2G03730 1137612..1140102 score=5.23734605249434
GeneExpressionAdditive AT2G03740 1142810..1143941 score=-0.304855812263466
GeneExpressionAdditive AT2G03750 1147965..1149003 score=-4.5468462148975
GeneExpressionAdditive AT2G03760 1149599..1150628 score=-1.13864807419290
GeneExpressionAdditive AT2G03770 1151032..1151814 score=-1.63326960798447
GeneExpressionAdditive AT2G03780 1152499..1154237 score=1.78509199105963
GeneExpressionAdditive AT2G03800 1156712..1158907 score=0.478675132930345
GeneExpressionAdditive AT2G03810 1162853..1164518 score=1.18693386850768
GeneExpressionAdditive AT2G03820 1164979..1166958 score=-1.08912640653677
GeneExpressionAdditive AT2G03830 1171137..1172295 score=0.0193306387854185
GeneExpressionAdditive AT2G03840 1173219..1173971 score=-0.421978600026988
GeneExpressionAdditive AT2G03850 1175569..1176618 score=-1.50305700122818
GeneExpressionAdditive AT2G03870 1180001..1181206 score=3.29693331076565
GeneExpressionAdditive AT2G03880 1181571..1183491 score=-0.141549522571033
GeneExpressionAdditive AT2G03890 1185584..1188514 score=2.01345035411098
GeneExpressionAdditive AT2G03930 1204917..1206226 score=-0.08223304866184
GeneExpressionAdditive AT2G03955 1238707..1239039 score=0.416988060666122
GeneExpressionAdditive AT2G03980 1259414..1262409 score=4.50621948399483
GeneExpressionAdditive AT2G04020 1274457..1275455 score=0.543824124879842
GeneExpressionAdditive AT2G04025 1276777..1277716 score=-0.923962874939578
GeneExpressionAdditive AT2G04030 1281861..1285976 score=-2.44683956783414
GeneExpressionAdditive AT2G04031 1304333..1304762 score=0.315733168616773
GeneExpressionAdditive AT2G04032 1289962..1291297 score=-0.508547909580746
GeneExpressionAdditive AT2G04034 1297313..1297491 score=0.156812950543173
GeneExpressionAdditive AT2G04037 1305716..1306001 score=-1.04239219067543
GeneExpressionAdditive AT2G04038 1331927..1332257 score=0.685963190240573
GeneExpressionAdditive AT2G04039 1333268..1334408 score=6.42289387367158
GeneExpressionAdditive AT2G04040 1335615..1336474 score=-5.31824263719683
GeneExpressionAdditive AT2G04041 1308094..1308271 score=0.00780663973117862
GeneExpressionAdditive AT2G04045 1314950..1315167 score=-0.593981379966236
GeneExpressionAdditive AT2G04046 1315866..1316247 score=0.104280836174228
GeneExpressionAdditive AT2G04050 1337619..1339241 score=-5.39000315823863
GeneExpressionAdditive AT2G04060 1342192..1343364 score=0.216007838566324
GeneExpressionAdditive AT2G04063 1349771..1349960 score=-1.33067928859106
GeneExpressionAdditive AT2G04070 1354048..1355559 score=-1.11821247036950
GeneExpressionAdditive AT2G04080 1357276..1359223 score=-0.513996820605995
GeneExpressionAdditive AT2G04090 1362779..1364632 score=-0.54026472594083
GeneExpressionAdditive AT2G04100 1377168..1379089 score=3.26178387219273
GeneExpressionAdditive AT2G04160 1401298..1407456 score=1.11752896040730
GeneExpressionAdditive AT2G04170 1417475..1419224 score=-0.743281959391158
GeneExpressionAdditive AT2G04190 1427488..1430233 score=0.470747005016465
GeneExpressionAdditive AT2G04220 1445401..1446319 score=-0.475374691281891
GeneExpressionAdditive AT2G04230 1446947..1449012 score=-3.27583505359392
GeneExpressionAdditive AT2G04235 1449442..1455097 score=-0.232635728451757
GeneExpressionAdditive AT2G04240 1461701..1462903 score=0.271728342503039
GeneExpressionAdditive AT2G04270 1474676..1479999 score=0.585444657821276
GeneExpressionAdditive AT2G04280 1480580..1482001 score=2.12965230864030
GeneExpressionAdditive AT2G04300 1493044..1496899 score=-0.414113334823642
GeneExpressionAdditive AT2G04305 1501531..1503764 score=-0.40387073065207
GeneExpressionAdditive AT2G04340 1513564..1515471 score=1.12057768862899
GeneExpressionAdditive AT2G04350 1515794..1519209 score=1.99854335726013
GeneExpressionAdditive AT2G04360 1519398..1521014 score=-1.0951544128853
GeneExpressionAdditive AT2G04400 1531149..1533656 score=-1.47592575053304
GeneExpressionAdditive AT2G04410 1533731..1534271 score=-0.578823487578421
GeneExpressionAdditive AT2G04420 1535520..1536102 score=0.353149243208849
GeneExpressionAdditive AT2G04425 1537057..1537427 score=-0.514648693320066
GeneExpressionAdditive AT2G04430 1539009..1541026 score=-3.08861536361501
GeneExpressionAdditive AT2G04440 1541519..1542649 score=0.0216015119068511
GeneExpressionAdditive AT2G04450 1543340..1545386 score=-1.82960323246506
GeneExpressionAdditive AT2G04460 1547747..1548226 score=-0.8271091816313
GeneExpressionAdditive AT2G04480 1554305..1555493 score=-0.265378889392770
GeneExpressionAdditive AT2G04495 1564176..1565072 score=-0.285145655731981
GeneExpressionAdditive AT2G04500 1568279..1570076 score=-2.30494914336465
GeneExpressionAdditive AT2G04515 1573678..1574224 score=-0.215175811646061
GeneExpressionAdditive AT2G04520 1574600..1575811 score=-4.62261383768834
GeneExpressionAdditive AT2G04530 1576726..1578686 score=-1.87049368308672
GeneExpressionAdditive AT2G04540 1581451..1584609 score=-0.160452429401369
GeneExpressionAdditive AT2G04550 1588402..1589924 score=0.489409572294664
GeneExpressionAdditive AT2G04560 1592068..1592620 score=0.375086484290645
GeneExpressionAdditive AT2G04570 1594685..1596276 score=1.35542920893572
GeneExpressionAdditive AT2G04580 1599707..1600817 score=-0.243472435926999
GeneExpressionAdditive AT2G04600 1609518..1609661 score=0.94813006478692
GeneExpressionAdditive AT2G04620 1610503..1612855 score=-0.467710506353392
GeneExpressionAdditive AT2G04630 1618985..1620293 score=-2.05754188891231
GeneExpressionAdditive AT2G04650 1621829..1624561 score=-0.593839406669839
GeneExpressionAdditive AT2G04660 1624745..1629033 score=-0.141991132502977
GeneExpressionAdditive AT2G04675 1637698..1638575 score=0.222004936568825
GeneExpressionAdditive AT2G04680 1640305..1641995 score=-1.50641596744908
GeneExpressionAdditive AT2G04690 1644510..1646229 score=2.25751603688449
GeneExpressionAdditive AT2G04700 1646907..1648470 score=-2.24241451939578
GeneExpressionAdditive AT2G04740 1657126..1659659 score=-0.324054091459477
GeneExpressionAdditive AT2G04750 1659806..1662682 score=-0.0529292127474004
GeneExpressionAdditive AT2G04780 1676807..1678259 score=-1.05013000842167
GeneExpressionAdditive AT2G04790 1679588..1680476 score=-4.37455359299717
GeneExpressionAdditive AT2G04795 1683090..1683404 score=-0.421487824789324
GeneExpressionAdditive AT2G04800 1687264..1687606 score=5.14015813245005
GeneExpressionAdditive AT2G04810 1688773..1689859 score=0.287486016581725
GeneExpressionAdditive AT2G04840 1697059..1698132 score=-0.758920948866761
GeneExpressionAdditive AT2G04842 1698520..1701193 score=-1.11271495801580
GeneExpressionAdditive AT2G04845 1702295..1703956 score=0.565190884912446
GeneExpressionAdditive AT2G04850 1704288..1705739 score=0.205438980232423
GeneExpressionAdditive AT2G04860 1706804..1708492 score=-1.64756471387136
GeneExpressionAdditive AT2G04865 1712161..1714558 score=1.50732162127825
GeneExpressionAdditive AT2G04870 1716203..1716321 score=-0.68815215140022
GeneExpressionAdditive AT2G04880 1717895..1720307 score=0.75862863317415
GeneExpressionAdditive AT2G04890 1720593..1722309 score=-0.729289591636231
GeneExpressionAdditive AT2G04900 1722705..1723757 score=-1.88618874394688
GeneExpressionAdditive AT2G04910 1724037..1724325 score=-0.765704042745234
GeneExpressionAdditive AT2G04920 1726148..1727172 score=-0.469763157434366
GeneExpressionAdditive AT2G04930 1733637..1734455 score=-0.100976519341265
GeneExpressionAdditive AT2G04940 1736486..1740362 score=1.04931038265004
GeneExpressionAdditive AT2G05030 1781913..1782355 score=-0.231472692701403
GeneExpressionAdditive AT2G05060 1798145..1799069 score=0.145589155659100
GeneExpressionAdditive AT2G05070 1799252..1800321 score=2.19963885724336
GeneExpressionAdditive AT2G05100 1824048..1824267 score=2.74987933234712
GeneExpressionAdditive AT2G05117 1838653..1838753 score=-2.07027065585201
GeneExpressionAdditive AT2G05120 1841934..1846819 score=-0.939932580729613
GeneExpressionAdditive AT2G05160 1858694..1860898 score=-5.56399404685655
GeneExpressionAdditive AT2G05170 1869912..1873755 score=2.64369114214395
GeneExpressionAdditive AT2G05180 1875380..1876389 score=-2.01999528321078
GeneExpressionAdditive AT2G05210 1891033..1894231 score=0.48228722068293
GeneExpressionAdditive AT2G05260 1918337..1919964 score=-0.774841825286252
GeneExpressionAdditive AT2G05270 1920750..1921043 score=-0.99499800826483
GeneExpressionAdditive AT2G05290 1925279..1926616 score=0.491170152194944
GeneExpressionAdditive AT2G05310 1933276..1934011 score=1.40132303251807
GeneExpressionAdditive AT2G05320 1936039..1937356 score=1.57567765544397
GeneExpressionAdditive AT2G05330 1938866..1939375 score=-0.139847109386455
GeneExpressionAdditive AT2G05335 1942824..1942969 score=0.250124788208916
GeneExpressionAdditive AT2G05350 1950510..1951807 score=1.60606905808539
GeneExpressionAdditive AT2G05370 1960843..1961163 score=0.0266171736209237
GeneExpressionAdditive AT2G05380 1966828..1967880 score=5.37410021333941
GeneExpressionAdditive AT2G05410 1977507..1978320 score=0.405666762549606
GeneExpressionAdditive AT2G05420 1984095..1985296 score=-0.0711471516570275
GeneExpressionAdditive AT2G05430 1985993..1987113 score=-0.71709960734308
GeneExpressionAdditive AT2G05440 1993562..1994103 score=2.34782255796022
GeneExpressionAdditive AT2G05500 2014373..2015381 score=0.655596258988618
GeneExpressionAdditive AT2G05510 2015707..2016440 score=-0.936187648418143
GeneExpressionAdditive AT2G05520 2026173..2027034 score=-1.34305774252667
GeneExpressionAdditive AT2G05530 2029728..2030353 score=-1.27245532605200
GeneExpressionAdditive AT2G05540 2033178..2034008 score=-0.321346731034952
GeneExpressionAdditive AT2G05590 2067128..2069112 score=-1.04847568253755
GeneExpressionAdditive AT2G05600 2072739..2073319 score=-0.88945707690345
GeneExpressionAdditive AT2G05620 2081076..2081832 score=1.20022202695810
GeneExpressionAdditive AT2G05630 2083002..2084779 score=-2.77871109202505
GeneExpressionAdditive AT2G05645 2101514..2102061 score=-0.871075309448345
GeneExpressionAdditive AT2G05710 2141402..2146491 score=2.3506627363238
GeneExpressionAdditive AT2G05720 2147196..2148090 score=-1.2595105829392
GeneExpressionAdditive AT2G05752 2169337..2170478 score=-0.870409663293667
GeneExpressionAdditive AT2G05755 2170868..2173723 score=-0.969185156227345
GeneExpressionAdditive AT2G05760 2180918..2183845 score=0.144166412269231
GeneExpressionAdditive AT2G05790 2199287..2201431 score=3.52131589082127
GeneExpressionAdditive AT2G05810 2214191..2217123 score=-0.605292699797289
GeneExpressionAdditive AT2G05830 2229587..2231872 score=-3.84604655186113
GeneExpressionAdditive AT2G05840 2234178..2236222 score=5.4362272073949
GeneExpressionAdditive AT2G05850 2242681..2244419 score=-0.533153485306722
GeneExpressionAdditive AT2G05900 2256973..2257866 score=-0.447390494979146
GeneExpressionAdditive AT2G05910 2258293..2259314 score=0.732086150342182
GeneExpressionAdditive AT2G05915 2263989..2264212 score=-9.50146125893218
GeneExpressionAdditive AT2G05920 2269525..2272110 score=-1.65712160522487
GeneExpressionAdditive AT2G05940 2287386..2289229 score=3.60160326292434
GeneExpressionAdditive AT2G05970 2308704..2309742 score=-0.440558567074624
GeneExpressionAdditive AT2G05990 2322279..2325103 score=1.31496393371980
GeneExpressionAdditive AT2G06000 2327737..2329642 score=0.333065869056885
GeneExpressionAdditive AT2G06005 2332585..2336012 score=0.335766210922913
GeneExpressionAdditive AT2G06010 2336819..2338803 score=1.02694020116569
GeneExpressionAdditive AT2G06020 2342581..2346177 score=-1.40570189709159
GeneExpressionAdditive AT2G06025 2348153..2352050 score=3.08817948568622
GeneExpressionAdditive AT2G06040 2352273..2355539 score=2.42990171074943
GeneExpressionAdditive AT2G06050 2359248..2362258 score=1.78645912050179
GeneExpressionAdditive AT2G06090 2371714..2371970 score=-0.109451610399106
GeneExpressionAdditive AT2G06120 2383127..2384644 score=0.145887837574557
GeneExpressionAdditive AT2G06140 2393500..2394756 score=-2.29052229857275
GeneExpressionAdditive AT2G06200 2426283..2427111 score=1.05638474916613
GeneExpressionAdditive AT2G06210 2428919..2436671 score=0.622082299176437
GeneExpressionAdditive AT2G06230 2440443..2440717 score=-0.125858095950415
GeneExpressionAdditive AT2G06255 2457574..2459773 score=1.81534365637103
GeneExpressionAdditive AT2G06420 2538839..2540288 score=-0.241890421492176
GeneExpressionAdditive AT2G06500 2580837..2583189 score=-0.662671266192057
GeneExpressionAdditive AT2G06510 2585022..2587644 score=0.49940872659892
GeneExpressionAdditive AT2G06520 2587750..2588325 score=-1.37015672994317
GeneExpressionAdditive AT2G06530 2588578..2590410 score=0.672496207178376
GeneExpressionAdditive AT2G06555 2604215..2604753 score=0.475198434394793
GeneExpressionAdditive AT2G06570 2624469..2624874 score=-1.09516084628040
GeneExpressionAdditive AT2G06645 2648203..2648843 score=-0.0865899206378756
GeneExpressionAdditive AT2G06750 2685980..2686128 score=-0.763595899112407
GeneExpressionAdditive AT2G06775 2705833..2706119 score=-0.124692785766648
GeneExpressionAdditive AT2G06820 2726658..2727338 score=0.131718521086085
GeneExpressionAdditive AT2G06845 2755115..2755980 score=-1.00381934779527
GeneExpressionAdditive AT2G06850 2763522..2765651 score=-1.60232631401245
GeneExpressionAdditive AT2G06860 2766436..2771892 score=-0.188777128087441
GeneExpressionAdditive AT2G06904 2806824..2807269 score=-1.52374838138232
GeneExpressionAdditive AT2G06925 2842372..2843267 score=-2.55775037625042
GeneExpressionAdditive AT2G06960 2867686..2870309 score=-1.15822104771709
GeneExpressionAdditive AT2G06983 2889179..2889250 score=-0.416646771925604
GeneExpressionAdditive AT2G06990 2895025..2901016 score=-0.0727554820242765
GeneExpressionAdditive AT2G07000 2901903..2902019 score=-2.13479712930087
GeneExpressionAdditive AT2G07020 2908574..2911181 score=-0.776817787417595
GeneExpressionAdditive AT2G07040 2916580..2918893 score=0.237536234498785
GeneExpressionAdditive AT2G07050 2924560..2930543 score=1.92616547166708
GeneExpressionAdditive AT2G07170 2975562..2978739 score=-0.373269462046947
GeneExpressionAdditive AT2G07180 2980996..2983429 score=-4.11379297524243
GeneExpressionAdditive AT2G07190 2987368..2988847 score=-0.978794517851707
GeneExpressionAdditive AT2G07215 2996790..2997862 score=-3.80426055740949
GeneExpressionAdditive AT2G07240 3007107..3012118 score=-2.25948335005345
GeneExpressionAdditive AT2G07280 3026417..3029018 score=-0.066595454091381
GeneExpressionAdditive AT2G07290 3029559..3030006 score=0.967538481176826
GeneExpressionAdditive AT2G07300 3030835..3031730 score=-0.724181778601606
GeneExpressionAdditive AT2G07310 3034862..3036365 score=-0.263096866316813
GeneExpressionAdditive AT2G07320 3037438..3042836 score=-0.0184783615242986
GeneExpressionAdditive AT2G07340 3045593..3046563 score=-0.105933729217693
GeneExpressionAdditive AT2G07360 3047395..3057153 score=-4.59487321857998
GeneExpressionAdditive AT2G07560 3170016..3173980 score=-0.516600193867619
GeneExpressionAdditive AT2G07680 3515981..3522429 score=-4.00703402149387
GeneExpressionAdditive AT2G07690 3523167..3527375 score=0.221746685153418
GeneExpressionAdditive AT2G07740 3570281..3571490 score=0.109900305230462
GeneExpressionAdditive AT2G07750 3577332..3580406 score=-2.39290591953490
GeneExpressionAdditive AT2G07760 3584451..3586226 score=-1.30735837204261
GeneExpressionAdditive AT2G09840 3712126..3712413 score=0.0189916319474190
GeneExpressionAdditive AT2G09970 3787430..3787731 score=-0.11277548514131
GeneExpressionAdditive AT2G09990 3788414..3789073 score=0.212047462094348
GeneExpressionAdditive AT2G10050 3820379..3820627 score=0.490477136909268
GeneExpressionAdditive AT2G10090 3830640..3830890 score=-0.565215896784385
GeneExpressionAdditive AT2G10340 3991224..3991337 score=-1.15431852291916
GeneExpressionAdditive AT2G10440 4020959..4025073 score=-0.211266300691094
GeneExpressionAdditive AT2G10550 4103178..4103833 score=0.81864390400446
GeneExpressionAdditive AT2G10555 4108973..4109373 score=-0.0751592742595043
GeneExpressionAdditive AT2G10602 4141985..4142743 score=0.343321166660657
GeneExpressionAdditive AT2G10608 4152887..4153217 score=-0.891397354212445
GeneExpressionAdditive AT2G10850 4283410..4284349 score=-0.290686376524574
GeneExpressionAdditive AT2G10940 4317497..4319138 score=-0.537711507902799
GeneExpressionAdditive AT2G10950 4322542..4324875 score=-0.474832882177377
GeneExpressionAdditive AT2G10965 4330862..4331991 score=0.501806699644651
GeneExpressionAdditive AT2G10970 4340054..4340588 score=-0.363247142802862
GeneExpressionAdditive AT2G10975 4342257..4342864 score=-0.438318665661549
GeneExpressionAdditive AT2G10980 4343405..4344352 score=-0.389313217727073
GeneExpressionAdditive AT2G11000 4348324..4354925 score=-0.840793974131066
GeneExpressionAdditive AT2G11005 4355899..4356088 score=-0.751630234630777
GeneExpressionAdditive AT2G11200 4459135..4459420 score=-1.74345711853387
GeneExpressionAdditive AT2G11462 4596930..4597433 score=0.408610224694521
GeneExpressionAdditive AT2G11490 4611389..4611830 score=-0.7176979919066
GeneExpressionAdditive AT2G11520 4625725..4628583 score=-1.09216184935881
GeneExpressionAdditive AT2G11620 4666498..4667319 score=-0.110209759051658
GeneExpressionAdditive AT2G11775 4731675..4732222 score=0.583910743089301
GeneExpressionAdditive AT2G11810 4750460..4753683 score=-0.493262086623754
GeneExpressionAdditive AT2G11830 4779094..4780227 score=0.353260735949055
GeneExpressionAdditive AT2G11890 4809918..4811402 score=-1.47344736274419
GeneExpressionAdditive AT2G11910 4812809..4814314 score=-0.486152309859619
GeneExpressionAdditive AT2G12400 5012039..5015376 score=0.78329518430476
GeneExpressionAdditive AT2G12405 5017931..5018615 score=1.44729608476738
GeneExpressionAdditive AT2G12462 5057626..5058642 score=1.01040388520487
GeneExpressionAdditive AT2G12465 5062626..5062869 score=0.158292195795881
GeneExpressionAdditive AT2G12475 5075621..5075728 score=0.42242101733942
GeneExpressionAdditive AT2G12480 5076775..5079599 score=0.364845795203138
GeneExpressionAdditive AT2G12550 5122042..5125619 score=-1.41026712835486
GeneExpressionAdditive AT2G12646 5174145..5175831 score=-0.709057924485918
GeneExpressionAdditive AT2G12875 5296510..5298520 score=-1.59398005226045
GeneExpressionAdditive AT2G12900 5301008..5302464 score=-0.427403891592329
GeneExpressionAdditive AT2G12935 5322133..5323110 score=-1.11708950241651
GeneExpressionAdditive AT2G12940 5324722..5325380 score=-0.997721836496876
GeneExpressionAdditive AT2G13100 5397406..5398927 score=2.98857789660214
GeneExpressionAdditive AT2G13125 5422993..5423251 score=-3.28163829192356
GeneExpressionAdditive AT2G13126 5423803..5423941 score=-0.0517716973746156
GeneExpressionAdditive AT2G13150 5444361..5444750 score=-0.164661903576477
GeneExpressionAdditive AT2G13290 5518843..5520291 score=1.60313408647394
GeneExpressionAdditive AT2G13295 5521422..5521655 score=-0.0780107787582922
GeneExpressionAdditive AT2G13350 5543530..5544933 score=-0.235669687318596
GeneExpressionAdditive AT2G13360 5546456..5548325 score=0.61465287186972
GeneExpressionAdditive AT2G13370 5551368..5563411 score=-1.03324311244014
GeneExpressionAdditive AT2G13430 5597724..5598448 score=-1.19740608407141
GeneExpressionAdditive AT2G13440 5600211..5605322 score=0.261000472758654
GeneExpressionAdditive AT2G13450 5606836..5606942 score=0.533965417840343
GeneExpressionAdditive AT2G13500 5635098..5635507 score=-1.05983290538574
GeneExpressionAdditive AT2G13510 5637140..5638173 score=1.66815212350779
GeneExpressionAdditive AT2G13540 5644041..5649869 score=-0.794905151570043
GeneExpressionAdditive AT2G13550 5655629..5656839 score=-3.51293348907779
GeneExpressionAdditive AT2G13560 5657094..5662257 score=0.146357129461659
GeneExpressionAdditive AT2G13570 5662956..5663539 score=2.13881018777827
GeneExpressionAdditive AT2G13600 5678796..5680612 score=-2.06721496863253
GeneExpressionAdditive AT2G13610 5680827..5682854 score=-1.17348085559798
GeneExpressionAdditive AT2G13620 5685098..5687650 score=-0.6515941154012
GeneExpressionAdditive AT2G13650 5694679..5697774 score=-2.08839214190907
GeneExpressionAdditive AT2G13680 5702264..5713159 score=-0.647591730184802
GeneExpressionAdditive AT2G13690 5713651..5716023 score=-1.20605828221970
GeneExpressionAdditive AT2G13720 5731568..5732170 score=-0.566575760101064
GeneExpressionAdditive AT2G13730 5732673..5732982 score=-0.143684144268341
GeneExpressionAdditive AT2G13790 5748892..5753833 score=0.168124597311378
GeneExpressionAdditive AT2G13800 5760352..5764229 score=-0.586846515968509
GeneExpressionAdditive AT2G13810 5775569..5779274 score=-0.46581453337573
GeneExpressionAdditive AT2G13820 5781233..5783307 score=-2.65883290000608
GeneExpressionAdditive AT2G13840 5795642..5798162 score=-0.519613808903264
GeneExpressionAdditive AT2G13865 5824458..5824564 score=0.145263946422615
GeneExpressionAdditive AT2G13900 5840121..5842238 score=-0.39649639346386
GeneExpressionAdditive AT2G13950 5865551..5865733 score=0.369400696818331
GeneExpressionAdditive AT2G13975 5872024..5872527 score=7.71209843764568
GeneExpressionAdditive AT2G13980 5876940..5877406 score=1.17930511130544
GeneExpressionAdditive AT2G14000 5891689..5893008 score=-0.447206825049542
GeneExpressionAdditive AT2G14010 5895921..5899482 score=0.171613820809643
GeneExpressionAdditive AT2G14020 5900914..5901096 score=-0.0933166622824014
GeneExpressionAdditive AT2G14045 5914113..5915356 score=5.12384003317296
GeneExpressionAdditive AT2G14050 5916291..5920868 score=1.58473957015066
GeneExpressionAdditive AT2G14060 5921654..5922824 score=5.93345820187379
GeneExpressionAdditive AT2G14070 5929714..5930004 score=-0.267267650265951
GeneExpressionAdditive AT2G14080 5932342..5936282 score=4.62044465696510
GeneExpressionAdditive AT2G14095 5939597..5940396 score=-0.141747514445776
GeneExpressionAdditive AT2G14110 5960013..5960152 score=-0.812102768562252
GeneExpressionAdditive AT2G14120 5960384..5967190 score=0.899343681906253
GeneExpressionAdditive AT2G14160 5983597..5983850 score=0.162777284690747
GeneExpressionAdditive AT2G14170 5984484..5988924 score=0.208546272549744
GeneExpressionAdditive AT2G14210 6025888..6030849 score=-0.620702296404927
GeneExpressionAdditive AT2G14247 6041420..6041779 score=-6.28537118775911
GeneExpressionAdditive AT2G14250 6044074..6045429 score=6.67359049546878
GeneExpressionAdditive AT2G14255 6046195..6048020 score=8.12988907930523
GeneExpressionAdditive AT2G14260 6048344..6051017 score=-1.16752084502963
GeneExpressionAdditive AT2G14282 6057027..6057202 score=0.841028664370031
GeneExpressionAdditive AT2G14285 6059467..6059977 score=-0.268052367047364
GeneExpressionAdditive AT2G14290 6064413..6065543 score=-0.233329921478666
GeneExpressionAdditive AT2G14390 6118028..6118963 score=-0.441736934005584
GeneExpressionAdditive AT2G14440 6150161..6152331 score=0.418939163268076
GeneExpressionAdditive AT2G14500 6174055..6174908 score=-0.0219307871753432
GeneExpressionAdditive AT2G14510 6178362..6182120 score=0.562229864393451
GeneExpressionAdditive AT2G14520 6189289..6191709 score=-0.449752964740189
GeneExpressionAdditive AT2G14530 6194530..6197419 score=-1.40250045583258
GeneExpressionAdditive AT2G14540 6204814..6206403 score=0.73518366028533
GeneExpressionAdditive AT2G14560 6221059..6222753 score=-0.72652415249789
GeneExpressionAdditive AT2G14570 6228936..6230973 score=0.310330411305630
GeneExpressionAdditive AT2G14580 6232924..6233250 score=-0.981221169132003
GeneExpressionAdditive AT2G14590 6235929..6236768 score=0.228395973840696
GeneExpressionAdditive AT2G14600 6239902..6240046 score=0.262916076958899
GeneExpressionAdditive AT2G14610 6248793..6249500 score=-0.94620931597582
GeneExpressionAdditive AT2G14620 6251965..6253153 score=1.30901486053120
GeneExpressionAdditive AT2G14660 6279804..6279981 score=0.385333405206836
GeneExpressionAdditive AT2G14680 6285368..6290812 score=-0.222344885764682
GeneExpressionAdditive AT2G14690 6290998..6293077 score=-0.373122582317586
GeneExpressionAdditive AT2G14700 6299550..6302047 score=-0.101126774729056
GeneExpressionAdditive AT2G14710 6305846..6307134 score=-0.53470013653634
GeneExpressionAdditive AT2G14720 6307597..6311409 score=0.660277293301406
GeneExpressionAdditive AT2G14740 6316058..6319624 score=1.34257360390342
GeneExpressionAdditive AT2G14750 6321133..6322788 score=2.10693020644847
GeneExpressionAdditive AT2G14760 6328940..6330361 score=0.623197584595299
GeneExpressionAdditive AT2G14800 6362376..6363640 score=0.349071500274746
GeneExpressionAdditive AT2G14810 6364567..6365527 score=-0.142000905919885
GeneExpressionAdditive AT2G14820 6366283..6368341 score=0.674404604550312
GeneExpressionAdditive AT2G14830 6369596..6372833 score=-0.257018977170879
GeneExpressionAdditive AT2G14835 6374016..6378080 score=2.16351949239414
GeneExpressionAdditive AT2G14846 6389585..6389797 score=0.246166529762407
GeneExpressionAdditive AT2G14850 6392957..6394602 score=0.210800135880534
GeneExpressionAdditive AT2G14860 6394751..6396597 score=-0.78063389615582
GeneExpressionAdditive AT2G14870 6398249..6398515 score=0.00545832350527903
GeneExpressionAdditive AT2G14880 6400454..6401880 score=0.708400084786392
GeneExpressionAdditive AT2G14890 6406694..6408030 score=-0.0897336801549983
GeneExpressionAdditive AT2G14900 6411256..6412321 score=0.454090083471493
GeneExpressionAdditive AT2G14910 6413571..6416083 score=3.95430698594663
GeneExpressionAdditive AT2G14920 6425412..6426282 score=-0.656707594353208
GeneExpressionAdditive AT2G14960 6458462..6460722 score=-0.94355326147586
GeneExpressionAdditive AT2G15000 6488038..6489470 score=-0.91247195711599
GeneExpressionAdditive AT2G15010 6491457..6492170 score=-0.089743324551418
GeneExpressionAdditive AT2G15020 6498557..6500350 score=1.37693047918923
GeneExpressionAdditive AT2G15045 6520949..6521509 score=0.0476290879393997
GeneExpressionAdditive AT2G15050 6525956..6526277 score=1.98214246622551
GeneExpressionAdditive AT2G15080 6540839..6543957 score=-0.265325506049282
GeneExpressionAdditive AT2G15090 6549372..6550956 score=0.112090885875774
GeneExpressionAdditive AT2G15220 6616119..6616551 score=-4.93472775816724
GeneExpressionAdditive AT2G15230 6619682..6622450 score=0.89963347334353
GeneExpressionAdditive AT2G15240 6622632..6626010 score=-1.19084215855046
GeneExpressionAdditive AT2G15260 6637989..6640974 score=-2.02251845646343
GeneExpressionAdditive AT2G15270 6645070..6646455 score=1.80028900529188
GeneExpressionAdditive AT2G15280 6647268..6649323 score=1.67197488655741
GeneExpressionAdditive AT2G15290 6649427..6651081 score=3.74808135877273
GeneExpressionAdditive AT2G15300 6656768..6659041 score=-1.28190156789012
GeneExpressionAdditive AT2G15310 6660878..6662375 score=1.98183196991020
GeneExpressionAdditive AT2G15320 6673591..6674712 score=-0.752657098954233
GeneExpressionAdditive AT2G15325 6676742..6677264 score=-1.16041745567235
GeneExpressionAdditive AT2G15327 6679149..6679764 score=-1.10595927523644
GeneExpressionAdditive AT2G15340 6684384..6684820 score=0.0783200811741436
GeneExpressionAdditive AT2G15345 6691497..6692085 score=-0.593339724483537
GeneExpressionAdditive AT2G15350 6695263..6696471 score=0.600962625370009
GeneExpressionAdditive AT2G15360 6701932..6701997 score=0.294883734060855
GeneExpressionAdditive AT2G15370 6705214..6706513 score=0.177145060575178
GeneExpressionAdditive AT2G15390 6716511..6718201 score=0.870283792854423
GeneExpressionAdditive AT2G15400 6720013..6721616 score=-1.31460264636205
GeneExpressionAdditive AT2G15420 6731659..6735251 score=-0.211953578085350
GeneExpressionAdditive AT2G15430 6740704..6742733 score=-2.99774603497843
GeneExpressionAdditive AT2G15440 6750875..6751849 score=-1.00429350006759
GeneExpressionAdditive AT2G15480 6765771..6767691 score=-2.38396814157181
GeneExpressionAdditive AT2G15490 6768724..6770548 score=-3.41926409373864
GeneExpressionAdditive AT2G15500 6770848..6771807 score=-0.737253011890483
GeneExpressionAdditive AT2G15520 6777931..6779263 score=-0.960983425289189
GeneExpressionAdditive AT2G15530 6780123..6784229 score=-0.190451762374652
GeneExpressionAdditive AT2G15535 6785302..6785910 score=-0.222063757721004
GeneExpressionAdditive AT2G15560 6795027..6797161 score=3.74574433324866
GeneExpressionAdditive AT2G15570 6798485..6799926 score=-2.50908952690309
GeneExpressionAdditive AT2G15580 6804711..6805703 score=1.81487461441221
GeneExpressionAdditive AT2G15590 6809018..6809553 score=-1.01735914262050
GeneExpressionAdditive AT2G15620 6817586..6819908 score=-0.317726223772871
GeneExpressionAdditive AT2G15630 6821614..6823439 score=-0.0188917950957915
GeneExpressionAdditive AT2G15660 6831726..6832633 score=0.401718444474761
GeneExpressionAdditive AT2G15670 6835216..6836560 score=0.704364951789458
GeneExpressionAdditive AT2G15690 6838717..6840811 score=-4.42766108418118
GeneExpressionAdditive AT2G15695 6840997..6843480 score=3.08722766575420
GeneExpressionAdditive AT2G15710 6849730..6852143 score=-0.871088724700474
GeneExpressionAdditive AT2G15730 6856653..6859176 score=-0.467971026087791
GeneExpressionAdditive AT2G15740 6863922..6864801 score=0.678826569116552
GeneExpressionAdditive AT2G15750 6870004..6871134 score=0.593232930846945
GeneExpressionAdditive AT2G15760 6872713..6873770 score=0.929821819215933
GeneExpressionAdditive AT2G15770 6878378..6879304 score=-0.633830320647622
GeneExpressionAdditive AT2G15780 6880634..6881780 score=-0.629276502798701
GeneExpressionAdditive AT2G15790 6884928..6887804 score=-5.94910154702719
GeneExpressionAdditive AT2G15800 6887989..6889708 score=-1.45331401635881
GeneExpressionAdditive AT2G15815 6894407..6894590 score=-0.6588978283064
GeneExpressionAdditive AT2G15820 6895726..6897465 score=-0.760178054771676
GeneExpressionAdditive AT2G15830 6901267..6901484 score=-3.02223898706745
GeneExpressionAdditive AT2G15860 6912507..6916457 score=0.429529111305298
GeneExpressionAdditive AT2G15880 6925199..6927387 score=3.12351853752584
GeneExpressionAdditive AT2G15890 6927907..6929039 score=-0.186172427156921
GeneExpressionAdditive AT2G15900 6934526..6939305 score=-0.30084821036136
GeneExpressionAdditive AT2G15910 6939834..6942402 score=1.34137816293524
GeneExpressionAdditive AT2G15960 6954457..6954707 score=2.90994219089294
GeneExpressionAdditive AT2G15970 6957241..6958223 score=0.46143743405267
GeneExpressionAdditive AT2G15980 6958470..6959902 score=0.266079288039127
GeneExpressionAdditive AT2G16005 6966264..6967203 score=3.16035086432227
GeneExpressionAdditive AT2G16015 6977461..6977882 score=-0.206188367354054
GeneExpressionAdditive AT2G16020 6980498..6980639 score=0.44193431565659
GeneExpressionAdditive AT2G16030 6980839..6981948 score=-0.832798243757637
GeneExpressionAdditive AT2G16050 6987566..6987983 score=4.0250955026772
GeneExpressionAdditive AT2G16060 6989807..6990571 score=-1.81238824854134
GeneExpressionAdditive AT2G16070 6991047..6992504 score=3.90274564513522
GeneExpressionAdditive AT2G16090 6993987..6997111 score=0.404773041564893
GeneExpressionAdditive AT2G16120 7003845..7005505 score=-0.160559353411293
GeneExpressionAdditive AT2G16130 7009421..7011090 score=-0.217399856607609
GeneExpressionAdditive AT2G16140 7013343..7015246 score=-10.5825063248786
GeneExpressionAdditive AT2G16190 7027597..7028643 score=-0.822779421281196
GeneExpressionAdditive AT2G16200 7031797..7032143 score=0.389840906826524
GeneExpressionAdditive AT2G16210 7033898..7036113 score=-0.759968865437661
GeneExpressionAdditive AT2G16220 7037426..7038424 score=-0.93448905775986
GeneExpressionAdditive AT2G16225 7041043..7041343 score=0.95974268668003
GeneExpressionAdditive AT2G16230 7043116..7045396 score=-0.00114970683154476
GeneExpressionAdditive AT2G16250 7047684..7049992 score=1.25202311829708
GeneExpressionAdditive AT2G16270 7052678..7055348 score=2.30403730841652
GeneExpressionAdditive AT2G16280 7058014..7059898 score=2.17250550786322
GeneExpressionAdditive AT2G16290 7066189..7067450 score=-0.233824714226033
GeneExpressionAdditive AT2G16340 7080229..7080475 score=-3.04469711581736
GeneExpressionAdditive AT2G16365 7081492..7083661 score=1.98587994329951
GeneExpressionAdditive AT2G16370 7088934..7091478 score=-1.97142168881321
GeneExpressionAdditive AT2G16380 7092865..7096179 score=0.74434313563693
GeneExpressionAdditive AT2G16385 7101877..7102802 score=-2.05040660536081
GeneExpressionAdditive AT2G16390 7104813..7108138 score=0.55793614874405
GeneExpressionAdditive AT2G16400 7108446..7110887 score=-0.451741803302816
GeneExpressionAdditive AT2G16405 7112845..7116032 score=0.50061167806564
GeneExpressionAdditive AT2G16410 7120755..7121300 score=-0.263377762625557
GeneExpressionAdditive AT2G16430 7127506..7129840 score=1.42901996774702
GeneExpressionAdditive AT2G16440 7133452..7137755 score=-0.159359612724761
GeneExpressionAdditive AT2G16450 7138603..7139811 score=-0.617423042996286
GeneExpressionAdditive AT2G16460 7140543..7142621 score=0.945618404142806
GeneExpressionAdditive AT2G16470 7144044..7146429 score=2.63071596062205
GeneExpressionAdditive AT2G16480 7147360..7148897 score=2.39496967805191
GeneExpressionAdditive AT2G16485 7150463..7152277 score=2.05152899059371
GeneExpressionAdditive AT2G16490 7153164..7155020 score=0.275715173331142
GeneExpressionAdditive AT2G16500 7157839..7160392 score=-2.67964425729346
GeneExpressionAdditive AT2G16505 7164395..7164766 score=-0.265370999284277
GeneExpressionAdditive AT2G16510 7166715..7167905 score=-1.29764467139478
GeneExpressionAdditive AT2G16520 7169021..7169644 score=0.82178681828631
GeneExpressionAdditive AT2G16530 7170195..7172350 score=-0.767239533973853
GeneExpressionAdditive AT2G16570 7187232..7189194 score=-1.01477699156339
GeneExpressionAdditive AT2G16580 7191519..7193882 score=0.153599055635415
GeneExpressionAdditive AT2G16586 7198686..7198974 score=0.369694816883331
GeneExpressionAdditive AT2G16592 7203370..7203579 score=0.667707262566054
GeneExpressionAdditive AT2G16594 7204873..7205086 score=1.26984418813271
GeneExpressionAdditive AT2G16595 7205276..7207255 score=-0.764001002031598
GeneExpressionAdditive AT2G16600 7208029..7208609 score=-3.77979801221316
GeneExpressionAdditive AT2G16620 7212510..7212962 score=-0.378712769096474
GeneExpressionAdditive AT2G16630 7216364..7218048 score=1.76417546584532
GeneExpressionAdditive AT2G16640 7218201..7222187 score=-2.43036135715482
GeneExpressionAdditive AT2G16650 7223020..7225437 score=1.10629398356775
GeneExpressionAdditive AT2G16660 7225803..7228604 score=-2.52926716357463
GeneExpressionAdditive AT2G16676 7237989..7238308 score=0.329661212425745
GeneExpressionAdditive AT2G16690 7243986..7244640 score=0.00935596615359723
GeneExpressionAdditive AT2G16700 7251698..7252788 score=-8.1137259713007
GeneExpressionAdditive AT2G16710 7255297..7257327 score=-3.21897063942387
GeneExpressionAdditive AT2G16720 7262716..7263182 score=2.92408490045728
GeneExpressionAdditive AT2G16730 7268925..7273162 score=-0.516583296213809
GeneExpressionAdditive AT2G16740 7274814..7275820 score=-0.174297698280479
GeneExpressionAdditive AT2G16750 7278212..7281726 score=-3.85974915247415
GeneExpressionAdditive AT2G16760 7282830..7284268 score=1.57280733815245
GeneExpressionAdditive AT2G16770 7286544..7288152 score=-0.190956797820526
GeneExpressionAdditive AT2G16780 7288545..7290658 score=0.514399705323157
GeneExpressionAdditive AT2G16790 7291091..7292278 score=1.36953459388787
GeneExpressionAdditive AT2G16800 7292816..7294419 score=-0.765479477563398
GeneExpressionAdditive AT2G16810 7294665..7296008 score=-0.66297186641003
GeneExpressionAdditive AT2G16835 7302955..7303362 score=-0.621418882702425
GeneExpressionAdditive AT2G16850 7308711..7310423 score=1.54072000772264
GeneExpressionAdditive AT2G16860 7311033..7313728 score=3.58538145761783
GeneExpressionAdditive AT2G16870 7315162..7318733 score=-0.54143065301225
GeneExpressionAdditive AT2G16880 7319341..7321576 score=0.166291667060408
GeneExpressionAdditive AT2G16890 7323984..7326238 score=-0.894798066514589
GeneExpressionAdditive AT2G16900 7330844..7333235 score=-1.86251902085638
GeneExpressionAdditive AT2G16910 7338855..7341216 score=-0.178997366711241
GeneExpressionAdditive AT2G16920 7341354..7346227 score=-0.426894634828489
GeneExpressionAdditive AT2G16930 7348206..7349333 score=0.735195694310818
GeneExpressionAdditive AT2G16940 7349812..7354409 score=1.92792121029880
GeneExpressionAdditive AT2G16950 7360918..7368243 score=0.262155330986548
GeneExpressionAdditive AT2G16960 7372147..7375798 score=-0.734603638048008
GeneExpressionAdditive AT2G16970 7376678..7382556 score=0.599695296408833
GeneExpressionAdditive AT2G16980 7383435..7388046 score=6.51433048228472
GeneExpressionAdditive AT2G16990 7390150..7394826 score=3.83406560962912
GeneExpressionAdditive AT2G17000 7396369..7399160 score=-0.392631986088738
GeneExpressionAdditive AT2G17010 7399964..7403025 score=-1.85023025635201
GeneExpressionAdditive AT2G17020 7403432..7405861 score=2.05952110591702
GeneExpressionAdditive AT2G17030 7406191..7407979 score=0.820029356777157
GeneExpressionAdditive AT2G17033 7408208..7410683 score=3.17065409155056
GeneExpressionAdditive AT2G17036 7410964..7412214 score=-3.19670622757029
GeneExpressionAdditive AT2G17040 7414224..7415263 score=-0.302130762297912
GeneExpressionAdditive AT2G17050 7417938..7422644 score=-0.483670571140474
GeneExpressionAdditive AT2G17055 7425162..7425475 score=-0.0205625982921279
GeneExpressionAdditive AT2G17060 7430848..7433882 score=1.97216181127106
GeneExpressionAdditive AT2G17070 7437995..7438534 score=-1.03370101944060
GeneExpressionAdditive AT2G17080 7440539..7441135 score=-0.0100872249921271
GeneExpressionAdditive AT2G17090 7442322..7444331 score=0.0622874132128334
GeneExpressionAdditive AT2G17110 7450089..7453036 score=0.964571158295292
GeneExpressionAdditive AT2G17120 7466135..7467806 score=2.18804214011196
GeneExpressionAdditive AT2G17130 7467965..7469530 score=0.564567707727802
GeneExpressionAdditive AT2G17140 7469916..7473684 score=-0.51446673358378
GeneExpressionAdditive AT2G17150 7473923..7478262 score=-0.0283360621407902
GeneExpressionAdditive AT2G17160 7480621..7481052 score=-0.248822640800617
GeneExpressionAdditive AT2G17170 7481839..7483477 score=0.00732244229327319
GeneExpressionAdditive AT2G17180 7483935..7484692 score=-0.612769241126412
GeneExpressionAdditive AT2G17190 7484984..7488587 score=-0.405499709751474
GeneExpressionAdditive AT2G17200 7488990..7492293 score=-0.267877757076939
GeneExpressionAdditive AT2G17210 7492486..7494670 score=-0.486113797927652
GeneExpressionAdditive AT2G17220 7494955..7497038 score=4.00614924070213
GeneExpressionAdditive AT2G17230 7501629..7503063 score=0.631910706644776
GeneExpressionAdditive AT2G17240 7505202..7506255 score=0.637584526876564
GeneExpressionAdditive AT2G17250 7506636..7510158 score=0.243541991745958
GeneExpressionAdditive AT2G17260 7511830..7515421 score=-0.213323728239815
GeneExpressionAdditive AT2G17265 7515665..7516791 score=-1.73395699842137
GeneExpressionAdditive AT2G17270 7517179..7518770 score=-0.399162090339288
GeneExpressionAdditive AT2G17280 7520283..7521951 score=-2.17449415493360
GeneExpressionAdditive AT2G17290 7523568..7526529 score=0.569897666907754
GeneExpressionAdditive AT2G17300 7529525..7530094 score=-2.56526328597239
GeneExpressionAdditive AT2G17305 7534756..7535868 score=0.476010734504828
GeneExpressionAdditive AT2G17310 7538288..7539443 score=0.216482289515415
GeneExpressionAdditive AT2G17320 7540622..7542950 score=-2.79052591029980
GeneExpressionAdditive AT2G17340 7548505..7551153 score=1.57651918578713
GeneExpressionAdditive AT2G17350 7552642..7553426 score=-1.04945475599691
GeneExpressionAdditive AT2G17360 7553568..7555352 score=-0.541560265828482
GeneExpressionAdditive AT2G17370 7556870..7559195 score=0.182093682231978
GeneExpressionAdditive AT2G17380 7560073..7562082 score=2.31097146987397
GeneExpressionAdditive AT2G17390 7562728..7565069 score=-0.386547252137962
GeneExpressionAdditive AT2G17410 7566159..7570797 score=1.38687177076039
GeneExpressionAdditive AT2G17420 7571489..7573517 score=5.49913739197044
GeneExpressionAdditive AT2G17430 7575106..7577887 score=1.70515995332493
GeneExpressionAdditive AT2G17440 7578419..7580754 score=2.54261671000163
GeneExpressionAdditive AT2G17442 7581160..7582091 score=-2.58088440561146
GeneExpressionAdditive AT2G17450 7583581..7584278 score=1.31307597130837
GeneExpressionAdditive AT2G17470 7591689..7595064 score=-0.706880104755601
GeneExpressionAdditive AT2G17480 7597409..7601115 score=4.27437809355117
GeneExpressionAdditive AT2G17500 7613858..7616262 score=7.2627331076197
GeneExpressionAdditive AT2G17510 7616370..7623023 score=0.98601980812211
GeneExpressionAdditive AT2G17520 7624336..7628050 score=-0.454083663108310
GeneExpressionAdditive AT2G17525 7630912..7633230 score=-0.399652119727311
GeneExpressionAdditive AT2G17530 7633570..7636185 score=0.109250410379943
GeneExpressionAdditive AT2G17540 7637695..7638876 score=0.0257887172455292
GeneExpressionAdditive AT2G17550 7641395..7644890 score=0.51733342542443
GeneExpressionAdditive AT2G17560 7649256..7650532 score=5.27438959845776
GeneExpressionAdditive AT2G17570 7651123..7653279 score=4.39528786457328
GeneExpressionAdditive AT2G17580 7653560..7657012 score=-0.710228874814814
GeneExpressionAdditive AT2G17600 7662013..7663278 score=-0.00171819366590546
GeneExpressionAdditive AT2G17620 7671251..7673485 score=1.50278058391395
GeneExpressionAdditive AT2G17630 7673818..7675083 score=-0.99890276613191
GeneExpressionAdditive AT2G17640 7675193..7677523 score=-0.295586512807871
GeneExpressionAdditive AT2G17650 7678133..7680049 score=3.49967035116586
GeneExpressionAdditive AT2G17660 7680462..7680714 score=0.859009260361631
GeneExpressionAdditive AT2G17670 7681448..7683210 score=0.239695387750959
GeneExpressionAdditive AT2G17680 7686078..7687370 score=-0.869922605527647
GeneExpressionAdditive AT2G17690 7689918..7690949 score=-1.34272839426618
GeneExpressionAdditive AT2G17695 7691263..7692204 score=-5.14288187143967
GeneExpressionAdditive AT2G17700 7692477..7696423 score=0.568070719740659
GeneExpressionAdditive AT2G17705 7699630..7700237 score=0.242485546275710
GeneExpressionAdditive AT2G17710 7700709..7701781 score=0.340243828653575
GeneExpressionAdditive AT2G17720 7704507..7706617 score=-0.736210629643286
GeneExpressionAdditive AT2G17723 7707549..7707733 score=-0.792663357732425
GeneExpressionAdditive AT2G17730 7710937..7712782 score=-2.60498763050891
GeneExpressionAdditive AT2G17740 7713981..7714916 score=0.202033441813881
GeneExpressionAdditive AT2G17750 7716337..7718213 score=-0.487423901979947
GeneExpressionAdditive AT2G17760 7720394..7723403 score=0.603654591141761
GeneExpressionAdditive AT2G17770 7730215..7730562 score=0.559938650662215
GeneExpressionAdditive AT2G17780 7732082..7734454 score=0.160454786097019
GeneExpressionAdditive AT2G17785 7735332..7735989 score=0.297197527943846
GeneExpressionAdditive AT2G17787 7738160..7740071 score=2.19571781114497
GeneExpressionAdditive AT2G17790 7741021..7746605 score=-0.60423319265736
GeneExpressionAdditive AT2G17800 7746989..7749188 score=1.75137245076962
GeneExpressionAdditive AT2G17820 7750013..7755211 score=1.61016723887543
GeneExpressionAdditive AT2G17830 7761305..7762384 score=0.33827778696078
GeneExpressionAdditive AT2G17840 7762740..7764837 score=-1.51790408317742
GeneExpressionAdditive AT2G17845 7766023..7766924 score=-0.682376081861284
GeneExpressionAdditive AT2G17850 7767093..7767887 score=-0.774063180511994
GeneExpressionAdditive AT2G17860 7769391..7769938 score=-1.29745903707732
GeneExpressionAdditive AT2G17870 7771058..7772204 score=-0.150992397007273
GeneExpressionAdditive AT2G17880 7774118..7774962 score=2.96122013473754
GeneExpressionAdditive AT2G17890 7776970..7779649 score=-0.302706758871742
GeneExpressionAdditive AT2G17900 7780437..7783748 score=-1.27557876832826
GeneExpressionAdditive AT2G17930 7791593..7809290 score=-1.09638536098645
GeneExpressionAdditive AT2G17940 7809982..7810927 score=-0.106178272418475
GeneExpressionAdditive AT2G17950 7815978..7817864 score=-0.144725348293673
GeneExpressionAdditive AT2G17960 7819520..7820042 score=1.02006405169627
GeneExpressionAdditive AT2G17970 7826214..7828426 score=-1.49949054385620
GeneExpressionAdditive AT2G17972 7828748..7829085 score=0.279064397920055
GeneExpressionAdditive AT2G17975 7829491..7830958 score=0.146453739756154
GeneExpressionAdditive AT2G17980 7831255..7833624 score=-0.159663741219284
GeneExpressionAdditive AT2G17990 7834012..7835778 score=-1.73618964082063
GeneExpressionAdditive AT2G18000 7836151..7837117 score=-0.710985949425931
GeneExpressionAdditive AT2G18010 7840993..7841248 score=0.169107554494317
GeneExpressionAdditive AT2G18020 7844188..7845307 score=-0.587765629858489
GeneExpressionAdditive AT2G18030 7847191..7848674 score=-0.75099185750172
GeneExpressionAdditive AT2G18040 7849261..7850907 score=-1.22015609587375
GeneExpressionAdditive AT2G18050 7853218..7853896 score=-3.20772251509105
GeneExpressionAdditive AT2G18060 7855493..7857353 score=-0.154052038504451
GeneExpressionAdditive AT2G18070 7859626..7860695 score=0.500176082763517
GeneExpressionAdditive AT2G18080 7864622..7866770 score=0.575459091101216
GeneExpressionAdditive AT2G18090 7871454..7874799 score=-0.982444338872074
GeneExpressionAdditive AT2G18100 7874909..7878693 score=-0.566009441293479
GeneExpressionAdditive AT2G18110 7879912..7880961 score=0.774530833432922
GeneExpressionAdditive AT2G18120 7883704..7884539 score=-0.55776617934074
GeneExpressionAdditive AT2G18130 7886398..7890993 score=0.366968095480562
GeneExpressionAdditive AT2G18140 7894732..7895945 score=-0.156300831313736
GeneExpressionAdditive AT2G18150 7899298..7900582 score=-0.702384517832254
GeneExpressionAdditive AT2G18160 7905108..7906236 score=1.99848036517675
GeneExpressionAdditive AT2G18170 7914898..7916945 score=-3.04617032935097
GeneExpressionAdditive AT2G18180 7918230..7920632 score=-2.59832450918066
GeneExpressionAdditive AT2G18190 7921521..7922846 score=-0.600187323868859
GeneExpressionAdditive AT2G18193 7924587..7926300 score=-7.98015673028018
GeneExpressionAdditive AT2G18196 7927711..7929294 score=2.77041841156311
GeneExpressionAdditive AT2G18210 7932417..7932928 score=2.37657992291104
GeneExpressionAdditive AT2G18220 7935444..7938858 score=1.36499638443044
GeneExpressionAdditive AT2G18230 7939172..7941396 score=-0.907382402667003
GeneExpressionAdditive AT2G18240 7942369..7943762 score=-0.105676885961143
GeneExpressionAdditive AT2G18245 7944395..7946603 score=-0.834659975081299
GeneExpressionAdditive AT2G18250 7947016..7948706 score=-0.276505645643554
GeneExpressionAdditive AT2G18260 7949371..7950420 score=3.01104257911570
GeneExpressionAdditive AT2G18280 7953191..7955377 score=7.69570851086761
GeneExpressionAdditive AT2G18290 7955561..7957399 score=2.25296409408593
GeneExpressionAdditive AT2G18300 7959810..7961637 score=4.10396710689289
GeneExpressionAdditive AT2G18320 7964426..7964529 score=-0.391351091399577
GeneExpressionAdditive AT2G18328 7971480..7971961 score=-2.54319884030769
GeneExpressionAdditive AT2G18330 7972765..7976087 score=0.257827229572105
GeneExpressionAdditive AT2G18340 7976428..7977993 score=-0.152141844496708
GeneExpressionAdditive AT2G18350 7978202..7979069 score=2.05527676374719
GeneExpressionAdditive AT2G18360 7983901..7986438 score=2.37292523430739
GeneExpressionAdditive AT2G18370 7987796..7988800 score=0.299054556909716
GeneExpressionAdditive AT2G18380 7989979..7991071 score=-1.17928542649739
GeneExpressionAdditive AT2G18390 7995273..7996449 score=-1.69685869253123
GeneExpressionAdditive AT2G18400 7996628..7997651 score=0.917644446488718
GeneExpressionAdditive AT2G18410 7997843..7999806 score=-0.146336984230206
GeneExpressionAdditive AT2G18420 8000935..8001599 score=1.21685094446253
GeneExpressionAdditive AT2G18440 8003445..8003917 score=0.530665405743832
GeneExpressionAdditive AT2G18450 8004502..8007873 score=1.60905713907108
GeneExpressionAdditive AT2G18460 8008482..8009678 score=-0.469930040271592
GeneExpressionAdditive AT2G18465 8010099..8011888 score=0.457296970668044
GeneExpressionAdditive AT2G18470 8012423..8014889 score=-0.991466574381845
GeneExpressionAdditive AT2G18480 8016718..8018283 score=-0.173157555158561
GeneExpressionAdditive AT2G18490 8027780..8028471 score=2.76848177171505
GeneExpressionAdditive AT2G18500 8034279..8035284 score=-0.151660069242580
GeneExpressionAdditive AT2G18510 8038277..8040685 score=0.597895536442514
GeneExpressionAdditive AT2G18520 8041035..8042389 score=-1.53846176002976
GeneExpressionAdditive AT2G18530 8046753..8047741 score=0.079030441544869
GeneExpressionAdditive AT2G18540 8049537..8052023 score=-1.08312280169117
GeneExpressionAdditive AT2G18550 8056758..8058283 score=-1.74277069060624
GeneExpressionAdditive AT2G18560 8066382..8068029 score=-4.03326793623507
GeneExpressionAdditive AT2G18570 8070417..8072033 score=-1.07155185023452
GeneExpressionAdditive AT2G18590 8077441..8079834 score=-0.822791108964081
GeneExpressionAdditive AT2G18600 8080294..8081998 score=-0.104927239524027
GeneExpressionAdditive AT2G18610 8083464..8084373 score=-0.310801190508628
GeneExpressionAdditive AT2G18620 8085421..8086301 score=0.0571476757368689
GeneExpressionAdditive AT2G18630 8087643..8089694 score=0.402221956151812
GeneExpressionAdditive AT2G18640 8090848..8091907 score=-1.12751640646859
GeneExpressionAdditive AT2G18650 8093943..8095142 score=0.649602660369169
GeneExpressionAdditive AT2G18660 8098028..8098647 score=0.197502306642787
GeneExpressionAdditive AT2G18670 8100415..8101806 score=1.65064054461697
GeneExpressionAdditive AT2G18680 8102059..8102782 score=-1.97221016204216
GeneExpressionAdditive AT2G18690 8104490..8105622 score=3.79902469391404
GeneExpressionAdditive AT2G18700 8116149..8119045 score=6.16043954283256
GeneExpressionAdditive AT2G18710 8119184..8121524 score=-2.07115761822721
GeneExpressionAdditive AT2G18720 8122040..8123814 score=-0.605285532093424
GeneExpressionAdditive AT2G18730 8126010..8128975 score=1.85284138506014
GeneExpressionAdditive AT2G18740 8130318..8131928 score=-0.184867353248411
GeneExpressionAdditive AT2G18750 8132821..8135650 score=0.652009928241295
GeneExpressionAdditive AT2G18760 8136228..8140559 score=-1.08104039756200
GeneExpressionAdditive AT2G18770 8142090..8143613 score=0.0283884034012408
GeneExpressionAdditive AT2G18780 8143866..8145158 score=0.769399855055963
GeneExpressionAdditive AT2G18790 8146951..8151439 score=6.96509521804248
GeneExpressionAdditive AT2G18810 8155050..8155401 score=0.571926474484069
GeneExpressionAdditive AT2G18840 8165352..8167113 score=0.917980384479494
GeneExpressionAdditive AT2G18850 8167814..8170636 score=0.51216124879148
GeneExpressionAdditive AT2G18860 8171367..8173023 score=1.48869995675091
GeneExpressionAdditive AT2G18870 8174774..8175508 score=-0.456480846265872
GeneExpressionAdditive AT2G18876 8176742..8179542 score=0.474756476714995
GeneExpressionAdditive AT2G18880 8184150..8185792 score=-0.727214630652176
GeneExpressionAdditive AT2G18890 8191063..8193594 score=-1.36035158677644
GeneExpressionAdditive AT2G18900 8195358..8199552 score=-1.97953369098234
GeneExpressionAdditive AT2G18910 8199824..8201352 score=0.752946574059875
GeneExpressionAdditive AT2G18915 8201704..8204494 score=-0.73593634346742
GeneExpressionAdditive AT2G18920 8204975..8205229 score=-0.0363414992101916
GeneExpressionAdditive AT2G18930 8205873..8206052 score=0.0415793252104645
GeneExpressionAdditive AT2G18940 8210983..8213418 score=-6.78986405453685
GeneExpressionAdditive AT2G18950 8214414..8217354 score=-2.07905681987792
GeneExpressionAdditive AT2G18960 8228736..8234623 score=-2.23801000614119
GeneExpressionAdditive AT2G18970 8236213..8236812 score=-0.220057340723599
GeneExpressionAdditive AT2G18980 8240428..8242314 score=-1.47034634647830
GeneExpressionAdditive AT2G18990 8245801..8247048 score=0.822321314353673
GeneExpressionAdditive AT2G19000 8248185..8248802 score=0.664601409718006
GeneExpressionAdditive AT2G19010 8250203..8252414 score=0.252864871082568
GeneExpressionAdditive AT2G19020 8253336..8253446 score=-1.09671913537884
GeneExpressionAdditive AT2G19050 8260519..8262564 score=-0.0826314258814017
GeneExpressionAdditive AT2G19060 8264119..8267062 score=0.558636860787257
GeneExpressionAdditive AT2G19070 8267637..8269027 score=-0.0711616850212081
GeneExpressionAdditive AT2G19080 8269824..8271977 score=0.421762395984851
GeneExpressionAdditive AT2G19090 8272296..8274826 score=-0.558036572823112
GeneExpressionAdditive AT2G19110 8286015..8293487 score=3.04605070078089
GeneExpressionAdditive AT2G19120 8294137..8298861 score=-0.645342366673408
GeneExpressionAdditive AT2G19130 8300778..8303328 score=-2.16263736360996
GeneExpressionAdditive AT2G19150 8312235..8314464 score=0.616507368235735
GeneExpressionAdditive AT2G19160 8317035..8320932 score=-0.93776359492113
GeneExpressionAdditive AT2G19170 8321166..8325583 score=-1.55646601215510
GeneExpressionAdditive AT2G19180 8331873..8333006 score=-0.264249236540479
GeneExpressionAdditive AT2G19190 8333162..8337011 score=-0.46016482171269
GeneExpressionAdditive AT2G19200 8340335..8341647 score=0.554784283732254
GeneExpressionAdditive AT2G19210 8342725..8346344 score=-0.258331493438896
GeneExpressionAdditive AT2G19220 8347795..8349218 score=0.258028342281562
GeneExpressionAdditive AT2G19240 8357032..8359627 score=0.709870751233009
GeneExpressionAdditive AT2G19260 8363236..8367205 score=1.28150065489765
GeneExpressionAdditive AT2G19270 8367316..8368877 score=3.0236348511677
GeneExpressionAdditive AT2G19280 8369525..8372940 score=1.06150407556707
GeneExpressionAdditive AT2G19310 8376938..8377439 score=-1.43813712099548
GeneExpressionAdditive AT2G19320 8377805..8378177 score=-0.440182454693779
GeneExpressionAdditive AT2G19330 8380055..8380592 score=-0.972167610155518
GeneExpressionAdditive AT2G19340 8382413..8382856 score=0.613669914235273
GeneExpressionAdditive AT2G19350 8383303..8384362 score=-0.132129196402317
GeneExpressionAdditive AT2G19360 8385746..8390388 score=-0.866662182178435
GeneExpressionAdditive AT2G19380 8390981..8393646 score=0.491809957026457
GeneExpressionAdditive AT2G19385 8394165..8395745 score=0.269036968032566
GeneExpressionAdditive AT2G19390 8396909..8404932 score=-0.824362966714114
GeneExpressionAdditive AT2G19400 8406241..8409633 score=2.59281620649995
GeneExpressionAdditive AT2G19410 8412017..8416079 score=-1.04461681416342
GeneExpressionAdditive AT2G19420 8419327..8420915 score=0.452654104888724
GeneExpressionAdditive AT2G19430 8422244..8424872 score=-0.264909259021312
GeneExpressionAdditive AT2G19440 8425420..8426696 score=-1.35698878618799
GeneExpressionAdditive AT2G19450 8433464..8436692 score=-2.71162798685395
GeneExpressionAdditive AT2G19460 8438622..8438916 score=-0.252482174468540
GeneExpressionAdditive AT2G19470 8440710..8443587 score=0.901268773897712
GeneExpressionAdditive AT2G19480 8445531..8448398 score=-0.735650008131053
GeneExpressionAdditive AT2G19490 8448691..8451121 score=-2.29589510539759
GeneExpressionAdditive AT2G19500 8451425..8454386 score=-0.630446186439182
GeneExpressionAdditive AT2G19510 8460322..8460705 score=-0.225010596383784
GeneExpressionAdditive AT2G19520 8463043..8466583 score=1.45717292836222
GeneExpressionAdditive AT2G19530 8467108..8468699 score=-0.803816830659133
GeneExpressionAdditive AT2G19540 8468860..8471518 score=-1.23325098302401
GeneExpressionAdditive AT2G19550 8471630..8472600 score=-0.432904004111117
GeneExpressionAdditive AT2G19560 8472860..8476161 score=1.19463143853584
GeneExpressionAdditive AT2G19570 8477666..8478713 score=0.595941611861371
GeneExpressionAdditive AT2G19580 8479323..8479707 score=-1.77565144558300
GeneExpressionAdditive AT2G19590 8483112..8484572 score=-0.832665044983756
GeneExpressionAdditive AT2G19600 8486331..8490885 score=-1.54043302664732
GeneExpressionAdditive AT2G19610 8491057..8492974 score=-0.269570192665409
GeneExpressionAdditive AT2G19620 8493252..8495765 score=2.03876062593057
GeneExpressionAdditive AT2G19630 8497350..8498154 score=-1.02626202542401
GeneExpressionAdditive AT2G19640 8498472..8499966 score=-0.673093438813783
GeneExpressionAdditive AT2G19650 8500559..8502838 score=2.16910226681896
GeneExpressionAdditive AT2G19660 8503828..8505709 score=0.824839177773809
GeneExpressionAdditive AT2G19670 8506544..8508146 score=-5.30897024226625
GeneExpressionAdditive AT2G19680 8509517..8509880 score=0.440293917230765
GeneExpressionAdditive AT2G19690 8510324..8511774 score=-1.16395408717055
GeneExpressionAdditive AT2G19700 8512058..8512403 score=-1.12862301426704
GeneExpressionAdditive AT2G19710 8513288..8517023 score=-2.33436680308862
GeneExpressionAdditive AT2G19720 8517175..8518392 score=-1.36122831801277
GeneExpressionAdditive AT2G19730 8518591..8520220 score=-0.305455539916589
GeneExpressionAdditive AT2G19740 8520612..8521558 score=-0.608306342566772
GeneExpressionAdditive AT2G19750 8522296..8522848 score=-1.23272788040579
GeneExpressionAdditive AT2G19760 8524247..8525181 score=2.68701060463857
GeneExpressionAdditive AT2G19770 8526839..8528262 score=0.406626180020591
GeneExpressionAdditive AT2G19780 8529773..8531112 score=2.03621251727531
GeneExpressionAdditive AT2G19790 8534342..8535559 score=-0.226041389299262
GeneExpressionAdditive AT2G19800 8538130..8540452 score=0.941892416023178
GeneExpressionAdditive AT2G19810 8557408..8558875 score=3.12322052702638
GeneExpressionAdditive AT2G19820 8560669..8560856 score=-0.266529732287409
GeneExpressionAdditive AT2G19830 8564863..8566807 score=2.97498087550023
GeneExpressionAdditive AT2G19860 8577824..8581030 score=-3.82566799203712
GeneExpressionAdditive AT2G19870 8582998..8584992 score=0.462295094148187
GeneExpressionAdditive AT2G19880 8588473..8592518 score=1.58750157949794
GeneExpressionAdditive AT2G19890 8594316..8596626 score=0.299539551937844
GeneExpressionAdditive AT2G19893 8597029..8597341 score=-0.467991354610187
GeneExpressionAdditive AT2G19900 8599194..8602535 score=0.215331037725351
GeneExpressionAdditive AT2G19910 8602934..8607820 score=0.179655984802856
GeneExpressionAdditive AT2G19920 8609334..8613949 score=0.25640168316615
GeneExpressionAdditive AT2G19930 8614458..8619488 score=-1.63364261642728
GeneExpressionAdditive AT2G19940 8620032..8622938 score=1.03274248578676
GeneExpressionAdditive AT2G19950 8623185..8628444 score=3.23247244441416
GeneExpressionAdditive AT2G19970 8630851..8631526 score=5.13698464575392
GeneExpressionAdditive AT2G19980 8634803..8635280 score=-0.278472321082821
GeneExpressionAdditive AT2G19990 8637152..8637740 score=0.175573580460517
GeneExpressionAdditive AT2G20000 8639192..8644312 score=0.837287042893357
GeneExpressionAdditive AT2G20010 8644890..8648488 score=0.199902920252383
GeneExpressionAdditive AT2G20020 8651553..8654155 score=-2.28991549303285
GeneExpressionAdditive AT2G20030 8655159..8656042 score=-1.16359604953570
GeneExpressionAdditive AT2G20040 8656607..8659505 score=0.55937960591246
GeneExpressionAdditive AT2G20050 8659820..8661229 score=0.445289803084765
GeneExpressionAdditive AT2G20060 8666135..8668422 score=0.643727884705447
GeneExpressionAdditive AT2G20070 8669116..8669644 score=0.431357399977268
GeneExpressionAdditive AT2G20080 8670060..8671958 score=0.608869913744672
GeneExpressionAdditive AT2G20100 8685298..8689086 score=-0.394230436840254
GeneExpressionAdditive AT2G20110 8691581..8694265 score=-0.363988881343193
GeneExpressionAdditive AT2G20120 8694462..8696542 score=1.56066179113704
GeneExpressionAdditive AT2G20130 8697460..8698814 score=1.73018091268081
GeneExpressionAdditive AT2G20140 8699827..8702117 score=-0.763043647333896
GeneExpressionAdditive AT2G20142 8703037..8703594 score=-1.82457926012765
GeneExpressionAdditive AT2G20150 8705268..8705521 score=0.0692135188862387
GeneExpressionAdditive AT2G20160 8706762..8707156 score=-0.149929683728142
GeneExpressionAdditive AT2G20170 8708110..8710415 score=-0.567281572893067
GeneExpressionAdditive AT2G20180 8711108..8713615 score=-2.09296784911089
GeneExpressionAdditive AT2G20190 8718701..8726028 score=0.361914891073218
GeneExpressionAdditive AT2G20208 8727958..8728476 score=-1.99695231738111
GeneExpressionAdditive AT2G20210 8728549..8732168 score=0.518060582619716
GeneExpressionAdditive AT2G20230 8732610..8734598 score=-0.367115157770609
GeneExpressionAdditive AT2G20240 8734820..8737567 score=-1.38331092115939
GeneExpressionAdditive AT2G20250 8740837..8743590 score=0.422948641881181
GeneExpressionAdditive AT2G20260 8743872..8744698 score=-0.181888777833546
GeneExpressionAdditive AT2G20270 8744951..8746699 score=-2.02760945932573
GeneExpressionAdditive AT2G20280 8747019..8749403 score=2.02087314993416
GeneExpressionAdditive AT2G20290 8750390..8758737 score=2.39249217507124
GeneExpressionAdditive AT2G20300 8763012..8767289 score=0.0190515770970359
GeneExpressionAdditive AT2G20310 8768465..8770191 score=-0.490579022174399
GeneExpressionAdditive AT2G20320 8774202..8779164 score=-0.166560704614181
GeneExpressionAdditive AT2G20330 8779822..8782645 score=1.06891675796294
GeneExpressionAdditive AT2G20340 8786963..8789777 score=-1.43118556605691
GeneExpressionAdditive AT2G20350 8791868..8792414 score=0.0277810500707294
GeneExpressionAdditive AT2G20360 8793067..8796529 score=0.424039866647513
GeneExpressionAdditive AT2G20370 8799085..8801416 score=0.129971943455423
GeneExpressionAdditive AT2G20380 8801951..8803013 score=0.090939504348171
GeneExpressionAdditive AT2G20390 8803371..8805268 score=-0.438576584397397
GeneExpressionAdditive AT2G20400 8806347..8808912 score=0.0247720335321526
GeneExpressionAdditive AT2G20410 8809449..8811408 score=2.38563752917767
GeneExpressionAdditive AT2G20420 8812560..8815155 score=0.573714385230016
GeneExpressionAdditive AT2G20430 8815815..8816844 score=-1.2927729085859
GeneExpressionAdditive AT2G20440 8817834..8820590 score=0.804256111182665
GeneExpressionAdditive AT2G20450 8820973..8822258 score=-0.481454687765511
GeneExpressionAdditive AT2G20463 8830834..8831122 score=-0.131635058590923
GeneExpressionAdditive AT2G20465 8832204..8832613 score=1.46302519902964
GeneExpressionAdditive AT2G20470 8833418..8836549 score=-1.12338335594227
GeneExpressionAdditive AT2G20480 8837746..8838545 score=-2.11534103561938
GeneExpressionAdditive AT2G20490 8839007..8839946 score=-1.21659444134263
GeneExpressionAdditive AT2G20495 8840305..8842117 score=0.862694235674313
GeneExpressionAdditive AT2G20500 8842409..8842958 score=0.882511361011285
GeneExpressionAdditive AT2G20510 8843184..8845666 score=-0.973944317736854
GeneExpressionAdditive AT2G20515 8845990..8846766 score=-0.58631954328963
GeneExpressionAdditive AT2G20520 8847780..8848477 score=0.492059593756943
GeneExpressionAdditive AT2G20530 8849075..8850986 score=-3.54143215847119
GeneExpressionAdditive AT2G20540 8851284..8852810 score=0.00791733463567579
GeneExpressionAdditive AT2G20550 8852989..8854213 score=0.291841166931182
GeneExpressionAdditive AT2G20560 8855212..8857019 score=-0.461570239468686
GeneExpressionAdditive AT2G20562 8857484..8857851 score=-2.64565990089098
GeneExpressionAdditive AT2G20570 8862427..8864813 score=2.35131267280535
GeneExpressionAdditive AT2G20580 8866094..8871900 score=-2.27444786517554
GeneExpressionAdditive AT2G20585 8872175..8873800 score=0.643869689105754
GeneExpressionAdditive AT2G20590 8874278..8876153 score=-0.224972059043408
GeneExpressionAdditive AT2G20595 8878632..8879099 score=0.396877681636541
GeneExpressionAdditive AT2G20610 8885063..8887363 score=-0.364725773489683
GeneExpressionAdditive AT2G20613 8893281..8893494 score=0.103361121935578
GeneExpressionAdditive AT2G20616 8894238..8895209 score=0.0146459972019012
GeneExpressionAdditive AT2G20620 8899075..8900303 score=-0.745001378911352
GeneExpressionAdditive AT2G20625 8903260..8903697 score=-0.815199977488907
GeneExpressionAdditive AT2G20630 8904376..8906892 score=-3.01191196491889
GeneExpressionAdditive AT2G20635 8907509..8908675 score=-0.0654113750924765
GeneExpressionAdditive AT2G20650 8910779..8914124 score=-0.653291825917618
GeneExpressionAdditive AT2G20660 8916557..8916808 score=-1.87475113102392
GeneExpressionAdditive AT2G20670 8919023..8920492 score=4.85298155473585
GeneExpressionAdditive AT2G20680 8927579..8930125 score=-0.592518226476344
GeneExpressionAdditive AT2G20690 8930391..8931908 score=0.826835651738443
GeneExpressionAdditive AT2G20700 8932056..8932783 score=0.325584908617479
GeneExpressionAdditive AT2G20710 8933115..8934783 score=0.628589769225225
GeneExpressionAdditive AT2G20720 8934974..8937180 score=-10.0117128661034
GeneExpressionAdditive AT2G20725 8940741..8942556 score=1.38477869666274
GeneExpressionAdditive AT2G20740 8942748..8944515 score=1.23247777865610
GeneExpressionAdditive AT2G20750 8948238..8949693 score=-0.759248267948406
GeneExpressionAdditive AT2G20760 8949937..8952263 score=1.58766179286803
GeneExpressionAdditive AT2G20770 8952387..8954266 score=-0.211690190538731
GeneExpressionAdditive AT2G20780 8954454..8956381 score=0.536080503937797
GeneExpressionAdditive AT2G20790 8957047..8959780 score=2.6373666981302
GeneExpressionAdditive AT2G20800 8960346..8962776 score=-1.00299216486170
GeneExpressionAdditive AT2G20805 8963332..8963794 score=-0.392528325056371
GeneExpressionAdditive AT2G20810 8964875..8966751 score=-0.255436369034047
GeneExpressionAdditive AT2G20815 8967200..8968395 score=-0.752654416277664
GeneExpressionAdditive AT2G20820 8971482..8972473 score=-0.0253378952203185
GeneExpressionAdditive AT2G20825 8972905..8973888 score=0.444729966809086
GeneExpressionAdditive AT2G20830 8975343..8977637 score=-1.57584758474696
GeneExpressionAdditive AT2G20835 8977974..8978347 score=-0.36532379110997
GeneExpressionAdditive AT2G20840 8978835..8981456 score=1.07551085635901
GeneExpressionAdditive AT2G20850 8982590..8986418 score=0.96598550925068
GeneExpressionAdditive AT2G20860 8986715..8988261 score=-1.26817421477591
GeneExpressionAdditive AT2G20870 8989079..8989768 score=0.218644233488341
GeneExpressionAdditive AT2G20875 8990180..8990660 score=0.361493715639672
GeneExpressionAdditive AT2G20880 8993078..8994300 score=-0.754991534678846
GeneExpressionAdditive AT2G20890 8994770..8996304 score=-1.48175167977280
GeneExpressionAdditive AT2G20900 8996491..9000039 score=-1.17191042650619
GeneExpressionAdditive AT2G20920 9005774..9006980 score=-1.3574875391565
GeneExpressionAdditive AT2G20930 9007753..9008781 score=-0.982943762829663
GeneExpressionAdditive AT2G20940 9009120..9009715 score=-1.54357814179704
GeneExpressionAdditive AT2G20950 9010345..9012939 score=-1.36005968353485
GeneExpressionAdditive AT2G20960 9013735..9016747 score=0.189824656465119
GeneExpressionAdditive AT2G20970 9016990..9018089 score=-0.419767458711959
GeneExpressionAdditive AT2G20980 9018601..9020991 score=-0.00913290685921744
GeneExpressionAdditive AT2G20990 9021661..9025087 score=1.47465993915489
GeneExpressionAdditive AT2G21010 9028053..9028272 score=-0.826815696926703
GeneExpressionAdditive AT2G21045 9035777..9036066 score=3.03231760604565
GeneExpressionAdditive AT2G21050 9041223..9043675 score=2.12805072268369
GeneExpressionAdditive AT2G21060 9043881..9044710 score=-0.554401198300465
GeneExpressionAdditive AT2G21070 9048003..9050293 score=-0.0114999218320852
GeneExpressionAdditive AT2G21080 9050799..9052376 score=-4.16126922451235
GeneExpressionAdditive AT2G21090 9052605..9054631 score=1.11114415085949
GeneExpressionAdditive AT2G21100 9055747..9056410 score=0.66257480437367
GeneExpressionAdditive AT2G21110 9057416..9057919 score=0.230516127641500
GeneExpressionAdditive AT2G21120 9058834..9061673 score=1.03782641949400
GeneExpressionAdditive AT2G21130 9062645..9063186 score=-3.49105536291758
GeneExpressionAdditive AT2G21140 9067722..9069123 score=-4.29451819343667
GeneExpressionAdditive AT2G21150 9072425..9074988 score=0.440544453626862
GeneExpressionAdditive AT2G21160 9075446..9077323 score=0.751565254785293
GeneExpressionAdditive AT2G21170 9077869..9080284 score=2.95922169768059
GeneExpressionAdditive AT2G21180 9081834..9082422 score=-2.74125742652786
GeneExpressionAdditive AT2G21190 9087956..9089884 score=0.252764517475245
GeneExpressionAdditive AT2G21195 9090253..9090853 score=0.0327714859411406
GeneExpressionAdditive AT2G21200 9090997..9091430 score=-0.585517086154944
GeneExpressionAdditive AT2G21210 9092292..9092968 score=1.84650293746148
GeneExpressionAdditive AT2G21220 9096402..9096758 score=0.395867207919633
GeneExpressionAdditive AT2G21230 9100786..9103110 score=0.946067986424903
GeneExpressionAdditive AT2G21235 9103696..9105832 score=-1.16402404238725
GeneExpressionAdditive AT2G21237 9107635..9108253 score=-0.71061730958998
GeneExpressionAdditive AT2G21240 9108499..9110084 score=-1.82320095400627
GeneExpressionAdditive AT2G21250 9110343..9112235 score=-1.20119082535783
GeneExpressionAdditive AT2G21260 9112699..9113704 score=-0.179515263333824
GeneExpressionAdditive AT2G21270 9115171..9117294 score=-0.0215250220323293
GeneExpressionAdditive AT2G21280 9117579..9119746 score=0.783252644090667
GeneExpressionAdditive AT2G21290 9119958..9120334 score=0.513806885774797
GeneExpressionAdditive AT2G21300 9121264..9125753 score=3.10691599669367
GeneExpressionAdditive AT2G21320 9133361..9134898 score=2.65226380680075
GeneExpressionAdditive AT2G21330 9135349..9137309 score=0.718221698700949
GeneExpressionAdditive AT2G21340 9139770..9143070 score=5.07472533873029
GeneExpressionAdditive AT2G21350 9143603..9143996 score=-0.206802540028824
GeneExpressionAdditive AT2G21370 9144538..9147120 score=4.24653875338268
GeneExpressionAdditive AT2G21380 9148902..9156310 score=1.69686499137160
GeneExpressionAdditive AT2G21385 9156727..9158943 score=-1.53378872822833
GeneExpressionAdditive AT2G21390 9159091..9163898 score=0.417986490581922
GeneExpressionAdditive AT2G21400 9165492..9166677 score=0.73801183589186
GeneExpressionAdditive AT2G21410 9169747..9175447 score=0.177121754155844
GeneExpressionAdditive AT2G21420 9176837..9178697 score=0.0810082592971998
GeneExpressionAdditive AT2G21430 9179002..9180317 score=-2.3604449610316
GeneExpressionAdditive AT2G21440 9180656..9186149 score=-0.495990676024107
GeneExpressionAdditive AT2G21450 9186540..9189403 score=-0.59723350358005
GeneExpressionAdditive AT2G21465 9202699..9202834 score=0.503113476144047
GeneExpressionAdditive AT2G21470 9205767..9209474 score=1.46816479238346
GeneExpressionAdditive AT2G21480 9209909..9212392 score=-1.16760404951517
GeneExpressionAdditive AT2G21490 9213107..9214150 score=-1.08233853819368
GeneExpressionAdditive AT2G21500 9214642..9216714 score=3.11256683019986
GeneExpressionAdditive AT2G21510 9217766..9220118 score=-0.266187108597880
GeneExpressionAdditive AT2G21520 9223494..9226188 score=2.61733881009418
GeneExpressionAdditive AT2G21530 9226458..9227578 score=-2.89549276349699
GeneExpressionAdditive AT2G21540 9227732..9231335 score=0.544470797888616
GeneExpressionAdditive AT2G21550 9234288..9237236 score=-2.06512749771981
GeneExpressionAdditive AT2G21560 9237499..9238489 score=-1.49284789564214
GeneExpressionAdditive AT2G21580 9243591..9244784 score=1.73246118469385
GeneExpressionAdditive AT2G21590 9245592..9249414 score=-0.24035062630347
GeneExpressionAdditive AT2G21600 9249892..9251725 score=1.49411568014338
GeneExpressionAdditive AT2G21610 9252271..9254077 score=-0.97807150722938
GeneExpressionAdditive AT2G21620 9255673..9256692 score=0.924183806788686
GeneExpressionAdditive AT2G21630 9260039..9260928 score=-7.51428671506592
GeneExpressionAdditive AT2G21640 9262090..9262660 score=-3.3250988729364
GeneExpressionAdditive AT2G21650 9266666..9267624 score=-0.86236351782815
GeneExpressionAdditive AT2G21655 9270820..9271110 score=0.212187451807677
GeneExpressionAdditive AT2G21660 9272424..9273434 score=-6.32542963042194
GeneExpressionAdditive AT2G21680 9274847..9276057 score=-0.0830147899185158
GeneExpressionAdditive AT2G21690 9277251..9277632 score=0.0424476433448224
GeneExpressionAdditive AT2G21710 9277963..9280452 score=-2.15106625245548
GeneExpressionAdditive AT2G21720 9280774..9283849 score=-0.877512375482156
GeneExpressionAdditive AT2G21727 9285853..9285993 score=1.06697660849781
GeneExpressionAdditive AT2G21740 9289284..9289398 score=-0.90783090993792
GeneExpressionAdditive AT2G21750 9290480..9290765 score=-0.294407259794394
GeneExpressionAdditive AT2G21770 9291907..9296572 score=-0.557528786877556
GeneExpressionAdditive AT2G21780 9298189..9298719 score=0.194209575088482
GeneExpressionAdditive AT2G21790 9300478..9304774 score=0.331878262876836
GeneExpressionAdditive AT2G21800 9305294..9308950 score=-1.11030046014392
GeneExpressionAdditive AT2G21810 9309372..9309624 score=-2.42723870752298
GeneExpressionAdditive AT2G21820 9310030..9310292 score=-0.148605145840744
GeneExpressionAdditive AT2G21830 9310797..9312794 score=3.48749612867813
GeneExpressionAdditive AT2G21840 9316829..9317091 score=-0.366596329878389
GeneExpressionAdditive AT2G21860 9325681..9327018 score=-0.271839445750117
GeneExpressionAdditive AT2G21870 9327435..9329795 score=-2.16660066551456
GeneExpressionAdditive AT2G21880 9331755..9333327 score=0.821440637953652
GeneExpressionAdditive AT2G21900 9341242..9343262 score=-1.22937958828463
GeneExpressionAdditive AT2G21910 9348571..9350045 score=-0.791040479277106
GeneExpressionAdditive AT2G21920 9350599..9354221 score=0.304453460801644
GeneExpressionAdditive AT2G21930 9354738..9356185 score=-1.12768820447795
GeneExpressionAdditive AT2G21940 9357805..9360115 score=-3.01474880405905
GeneExpressionAdditive AT2G21950 9360307..9361698 score=2.03491188041578
GeneExpressionAdditive AT2G21960 9361934..9363966 score=0.96045666339957
GeneExpressionAdditive AT2G21970 9364184..9364964 score=0.337696085530793
GeneExpressionAdditive AT2G21980 9366001..9366108 score=0.74048115795597
GeneExpressionAdditive AT2G21990 9366556..9367688 score=0.0565442117191583
GeneExpressionAdditive AT2G22000 9369393..9370088 score=-1.03831940106251
GeneExpressionAdditive AT2G22010 9370809..9376326 score=0.259873835818948
GeneExpressionAdditive AT2G22030 9379601..9380728 score=-0.845167367121835
GeneExpressionAdditive AT2G22040 9381535..9383300 score=-0.642634953271168
GeneExpressionAdditive AT2G22050 9383759..9384773 score=0.209279136265102
GeneExpressionAdditive AT2G22055 9386726..9386869 score=-0.0677283902617548
GeneExpressionAdditive AT2G22060 9388091..9389164 score=-0.144778558776115
GeneExpressionAdditive AT2G22070 9390705..9393111 score=-0.358418775555936
GeneExpressionAdditive AT2G22080 9393645..9395206 score=2.58630791811297
GeneExpressionAdditive AT2G22090 9395348..9397536 score=1.99752688198308
GeneExpressionAdditive AT2G22100 9399333..9400528 score=0.143433396542146
GeneExpressionAdditive AT2G22120 9400941..9404070 score=1.35985478616635
GeneExpressionAdditive AT2G22121 9404964..9405301 score=-0.274862041891755
GeneExpressionAdditive AT2G22122 9410378..9410797 score=-2.73627550744388
GeneExpressionAdditive AT2G22125 9413399..9421557 score=-0.911712115862809
GeneExpressionAdditive AT2G22140 9421986..9425730 score=-0.829808564553242
GeneExpressionAdditive AT2G22145 9427417..9427596 score=0.169368325710840
GeneExpressionAdditive AT2G22160 9432249..9432513 score=-0.0877587904437656
GeneExpressionAdditive AT2G22170 9433929..9434860 score=1.47423807124581
GeneExpressionAdditive AT2G22180 9435865..9436851 score=0.0708651351457346
GeneExpressionAdditive AT2G22190 9440956..9443381 score=0.488093899018377
GeneExpressionAdditive AT2G22200 9450261..9451463 score=1.48636311486524
GeneExpressionAdditive AT2G22230 9457132..9458623 score=0.915688682306686
GeneExpressionAdditive AT2G22240 9458727..9461134 score=3.80813253986960
GeneExpressionAdditive AT2G22250 9464899..9467325 score=-3.34765395174573
GeneExpressionAdditive AT2G22260 9468381..9470229 score=1.57955909257428
GeneExpressionAdditive AT2G22270 9470774..9472504 score=1.69103104070979
GeneExpressionAdditive AT2G22290 9473546..9474739 score=-0.0244728076695257
GeneExpressionAdditive AT2G22300 9478486..9483588 score=-0.672726198199421
GeneExpressionAdditive AT2G22310 9483735..9486023 score=0.28311616529009
GeneExpressionAdditive AT2G22320 9487207..9487457 score=0.099703954495288
GeneExpressionAdditive AT2G22330 9495675..9498164 score=6.12688434819944
GeneExpressionAdditive AT2G22340 9500744..9500977 score=-0.298419940806225
GeneExpressionAdditive AT2G22350 9503148..9503827 score=-0.507811687398717
GeneExpressionAdditive AT2G22360 9504757..9507604 score=-0.950569508791433
GeneExpressionAdditive AT2G22370 9507960..9509247 score=1.26173024310535
GeneExpressionAdditive AT2G22400 9511860..9515908 score=0.197386305641675
GeneExpressionAdditive AT2G22410 9516088..9518204 score=-0.201048197932993
GeneExpressionAdditive AT2G22420 9520467..9521542 score=-1.87848922355756
GeneExpressionAdditive AT2G22425 9522226..9522581 score=-1.03562756116416
GeneExpressionAdditive AT2G22430 9533178..9534835 score=1.91553641188900
GeneExpressionAdditive AT2G22450 9537669..9539936 score=-1.56630033466260
GeneExpressionAdditive AT2G22460 9540206..9541152 score=0.678634484570744
GeneExpressionAdditive AT2G22470 9545544..9545794 score=-0.828766906618186
GeneExpressionAdditive AT2G22475 9548493..9551979 score=0.588270745005965
GeneExpressionAdditive AT2G22480 9552638..9555622 score=-0.976145832372353
GeneExpressionAdditive AT2G22490 9560968..9563180 score=-0.129181593203538
GeneExpressionAdditive AT2G22500 9570320..9571761 score=-2.45918161683799
GeneExpressionAdditive AT2G22510 9576176..9576717 score=1.53121664545243
GeneExpressionAdditive AT2G22520 9579148..9579626 score=-0.935304658172267
GeneExpressionAdditive AT2G22530 9579940..9584500 score=0.505218132034803
GeneExpressionAdditive AT2G22540 9587015..9590949 score=4.53135178256485
GeneExpressionAdditive AT2G22560 9593330..9595867 score=1.32117261382425
GeneExpressionAdditive AT2G22570 9596564..9597941 score=-1.64718284916093
GeneExpressionAdditive AT2G22590 9600076..9601560 score=-1.93911120735615
GeneExpressionAdditive AT2G22600 9603722..9606075 score=-0.968016220051041
GeneExpressionAdditive AT2G22610 9606637..9611797 score=0.909250279667784
GeneExpressionAdditive AT2G22620 9611898..9617572 score=0.774370885563483
GeneExpressionAdditive AT2G22630 9625534..9628924 score=-1.03817792780999
GeneExpressionAdditive AT2G22640 9630191..9631228 score=-1.8565033490451
GeneExpressionAdditive AT2G22650 9631678..9634018 score=-3.41503208616362
GeneExpressionAdditive AT2G22660 9634492..9638133 score=-2.24717215488311
GeneExpressionAdditive AT2G22670 9643600..9645678 score=0.0123673113306226
GeneExpressionAdditive AT2G22680 9652452..9654601 score=0.821170997415324
GeneExpressionAdditive AT2G22690 9656908..9658436 score=0.723386342799539
GeneExpressionAdditive AT2G22710 9658963..9659033 score=0.233733476958398
GeneExpressionAdditive AT2G22720 9664420..9667820 score=-0.390294424590978
GeneExpressionAdditive AT2G22730 9668057..9669469 score=-1.66146864501737
GeneExpressionAdditive AT2G22740 9671352..9674007 score=4.67608252791554
GeneExpressionAdditive AT2G22750 9679236..9680657 score=0.53202370850541
GeneExpressionAdditive AT2G22760 9685009..9686383 score=0.126578034682787
GeneExpressionAdditive AT2G22770 9691985..9693633 score=11.4061017185096
GeneExpressionAdditive AT2G22780 9696580..9699176 score=2.26179213712924
GeneExpressionAdditive AT2G22790 9703043..9703955 score=-0.363664898233993
GeneExpressionAdditive AT2G22795 9704330..9706931 score=5.00747448428636
GeneExpressionAdditive AT2G22800 9711865..9713130 score=-1.69735567783857
GeneExpressionAdditive AT2G22805 9719915..9720054 score=0.239823522802887
GeneExpressionAdditive AT2G22807 9722896..9723021 score=-0.829122667161372
GeneExpressionAdditive AT2G22810 9724872..9726496 score=-0.220102188882338
GeneExpressionAdditive AT2G22830 9730789..9733333 score=0.482865664916424
GeneExpressionAdditive AT2G22840 9735827..9738291 score=1.69278665611634
GeneExpressionAdditive AT2G22850 9739717..9740390 score=0.606284798644201
GeneExpressionAdditive AT2G22860 9744706..9745326 score=-0.281825648158082
GeneExpressionAdditive AT2G22870 9746536..9748118 score=-1.12412809988276
GeneExpressionAdditive AT2G22880 9748228..9748510 score=-1.17638261658616
GeneExpressionAdditive AT2G22890 9749485..9750378 score=-0.620960104557773
GeneExpressionAdditive AT2G22900 9751394..9753326 score=-0.970184970898793
GeneExpressionAdditive AT2G22905 9755846..9756471 score=-0.486440338735117
GeneExpressionAdditive AT2G22910 9757026..9759862 score=0.689141232169713
GeneExpressionAdditive AT2G22920 9761447..9763267 score=-0.0384226939426286
GeneExpressionAdditive AT2G22930 9766840..9768156 score=-3.00734840026336
GeneExpressionAdditive AT2G22950 9773225..9776445 score=-0.51128220651658
GeneExpressionAdditive AT2G22960 9778622..9779979 score=-0.622307520609664
GeneExpressionAdditive AT2G22970 9783122..9784345 score=3.21397965606861
GeneExpressionAdditive AT2G22980 9787126..9790261 score=3.34237284611176
GeneExpressionAdditive AT2G22990 9793429..9797226 score=1.70975795851661
GeneExpressionAdditive AT2G23000 9799310..9802914 score=-0.104787857306468
GeneExpressionAdditive AT2G23010 9805936..9809691 score=0.460673800620442
GeneExpressionAdditive AT2G23030 9810617..9813713 score=-3.4031146930707
GeneExpressionAdditive AT2G23050 9817791..9819667 score=-0.323468449714677
GeneExpressionAdditive AT2G23060 9820007..9821728 score=-0.555540933659508
GeneExpressionAdditive AT2G23070 9831059..9833935 score=0.68873957378793
GeneExpressionAdditive AT2G23080 9834196..9836456 score=0.754154608254371
GeneExpressionAdditive AT2G23090 9836647..9837432 score=-2.26445335049030
GeneExpressionAdditive AT2G23093 9839194..9841760 score=-2.03223831509153
GeneExpressionAdditive AT2G23096 9841872..9843272 score=0.309344379210615
GeneExpressionAdditive AT2G23100 9844259..9846752 score=1.78845922609888
GeneExpressionAdditive AT2G23110 9847556..9847962 score=0.389302278677248
GeneExpressionAdditive AT2G23120 9849241..9849670 score=5.86748353211396
GeneExpressionAdditive AT2G23130 9851438..9852178 score=2.55733905048586
GeneExpressionAdditive AT2G23140 9853000..9855764 score=1.40004860695454
GeneExpressionAdditive AT2G23150 9863283..9865614 score=0.608912509718387
GeneExpressionAdditive AT2G23160 9869571..9870591 score=0.372420647149576
GeneExpressionAdditive AT2G23170 9870973..9873598 score=-2.06533285193744
GeneExpressionAdditive AT2G23180 9882092..9883466 score=0.416297270593522
GeneExpressionAdditive AT2G23190 9884184..9885919 score=-1.52980989445532
GeneExpressionAdditive AT2G23200 9886350..9888926 score=-0.531990905783574
GeneExpressionAdditive AT2G23210 9889115..9890427 score=0.162631503431629
GeneExpressionAdditive AT2G23220 9891673..9893739 score=-0.0791450183891536
GeneExpressionAdditive AT2G23230 9899799..9902396 score=-0.667396942483907
GeneExpressionAdditive AT2G23240 9902982..9903384 score=0.134541710651290
GeneExpressionAdditive AT2G23250 9904932..9906087 score=-0.411768579089790
GeneExpressionAdditive AT2G23260 9907042..9908448 score=-1.12379707443322
GeneExpressionAdditive AT2G23270 9910316..9910888 score=-0.269779881473466
GeneExpressionAdditive AT2G23290 9912015..9912914 score=3.91183309878109
GeneExpressionAdditive AT2G23300 9921893..9924185 score=-1.4306551065654
GeneExpressionAdditive AT2G23310 9924641..9926310 score=1.04361806460475
GeneExpressionAdditive AT2G23320 9932041..9933343 score=-1.01392203739360
GeneExpressionAdditive AT2G23340 9945073..9945930 score=-0.471572227520627
GeneExpressionAdditive AT2G23348 9948284..9949866 score=0.67471945799967
GeneExpressionAdditive AT2G23350 9950130..9953237 score=1.46450526128014
GeneExpressionAdditive AT2G23360 9956939..9959849 score=2.18207603747535
GeneExpressionAdditive AT2G23370 9959988..9962097 score=2.68276509313328
GeneExpressionAdditive AT2G23380 9962671..9967369 score=2.13816142867076
GeneExpressionAdditive AT2G23390 9967453..9970661 score=-1.69916115909043
GeneExpressionAdditive AT2G23400 9971599..9971961 score=-1.62055497135602
GeneExpressionAdditive AT2G23410 9973251..9974826 score=1.71340408429074
GeneExpressionAdditive AT2G23420 9978817..9982059 score=1.56520863185229
GeneExpressionAdditive AT2G23430 9983826..9985027 score=-1.54419217037401
GeneExpressionAdditive AT2G23440 9986494..9986862 score=0.583536150257937
GeneExpressionAdditive AT2G23450 9995890..9998225 score=-0.209049142969571
GeneExpressionAdditive AT2G23460 10002639..10005960 score=-1.47033793312806
GeneExpressionAdditive AT2G23470 10006218..10008483 score=0.792852770619569
GeneExpressionAdditive AT2G23510 10018604..10020566 score=-0.0223229523257125
GeneExpressionAdditive AT2G23520 10021341..10023938 score=-1.00865853472049
GeneExpressionAdditive AT2G23530 10027764..10029903 score=-0.590600982227011
GeneExpressionAdditive AT2G23540 10031421..10033248 score=4.72520567494607
GeneExpressionAdditive AT2G23550 10034699..10035818 score=-1.52996349759995
GeneExpressionAdditive AT2G23560 10036358..10037433 score=0.471588935484667
GeneExpressionAdditive AT2G23570 10038924..10039626 score=-0.757416041033136
GeneExpressionAdditive AT2G23580 10040206..10041363 score=-1.07086053271601
GeneExpressionAdditive AT2G23590 10041755..10042864 score=-3.58972564023246
GeneExpressionAdditive AT2G23600 10049369..10050727 score=6.30864785773902
GeneExpressionAdditive AT2G23610 10051262..10053591 score=-0.888520341262672
GeneExpressionAdditive AT2G23620 10054560..10056134 score=0.955582713513845
GeneExpressionAdditive AT2G23630 10059678..10062276 score=-4.25422034984768
GeneExpressionAdditive AT2G23640 10064636..10066094 score=-0.547156409153267
GeneExpressionAdditive AT2G23660 10067338..10068860 score=-0.35363093438573
GeneExpressionAdditive AT2G23670 10070425..10070931 score=0.222340358312738
GeneExpressionAdditive AT2G23680 10073258..10074297 score=-1.36544779014717
GeneExpressionAdditive AT2G23690 10079346..10082336 score=1.83997489630044
GeneExpressionAdditive AT2G23700 10083450..10087285 score=-0.686757748307823
GeneExpressionAdditive AT2G23740 10104641..10109814 score=-0.862766473347283
GeneExpressionAdditive AT2G23755 10110503..10110980 score=0.418169079313811
GeneExpressionAdditive AT2G23760 10114848..10119811 score=2.12734185564641
GeneExpressionAdditive AT2G23770 10127331..10129121 score=-2.4670816674581
GeneExpressionAdditive AT2G23780 10130387..10131674 score=-0.580956632704869
GeneExpressionAdditive AT2G23790 10132607..10134525 score=4.34267505003587
GeneExpressionAdditive AT2G23800 10138645..10139816 score=0.335733263984329
GeneExpressionAdditive AT2G23810 10142696..10144518 score=-2.59933149847147
GeneExpressionAdditive AT2G23820 10147633..10149945 score=0.496186647704092
GeneExpressionAdditive AT2G23830 10150723..10151555 score=-0.160712588719156
GeneExpressionAdditive AT2G23840 10160912..10162715 score=3.33294541660393
GeneExpressionAdditive AT2G23890 10177670..10180920 score=-2.96695630686274
GeneExpressionAdditive AT2G23900 10181805..10183588 score=-1.27346171423988
GeneExpressionAdditive AT2G23910 10184956..10187104 score=-6.32781492783127
GeneExpressionAdditive AT2G23920 10188110..10188220 score=-0.482405956811972
GeneExpressionAdditive AT2G23930 10189337..10190280 score=-0.0787919364757608
GeneExpressionAdditive AT2G23940 10191053..10192260 score=0.657406027524339
GeneExpressionAdditive AT2G23945 10192434..10193668 score=-0.543342672169606
GeneExpressionAdditive AT2G23950 10194412..10197294 score=-0.893526510757878
GeneExpressionAdditive AT2G23960 10203141..10204445 score=0.0880087721072052
GeneExpressionAdditive AT2G23970 10206826..10208088 score=0.501652202916345
GeneExpressionAdditive AT2G23980 10208240..10211479 score=1.83790245139250
GeneExpressionAdditive AT2G23985 10212082..10213191 score=1.70216993696440
GeneExpressionAdditive AT2G23990 10213915..10214962 score=-0.436441928505971
GeneExpressionAdditive AT2G24000 10216669..10221097 score=-0.384995353769897
GeneExpressionAdditive AT2G24010 10221818..10224571 score=1.01316121867112
GeneExpressionAdditive AT2G24020 10224874..10226353 score=9.4284252619748
GeneExpressionAdditive AT2G24030 10227339..10229082 score=-0.102988423418001
GeneExpressionAdditive AT2G24040 10231114..10231667 score=1.56058981147991
GeneExpressionAdditive AT2G24050 10232359..10235639 score=-0.867676538887287
GeneExpressionAdditive AT2G24060 10236472..10238604 score=-0.451533563178887
GeneExpressionAdditive AT2G24070 10238857..10242462 score=-0.732274005743965
GeneExpressionAdditive AT2G24080 10244705..10245846 score=0.103631322462777
GeneExpressionAdditive AT2G24090 10249102..10250575 score=-0.0773129076181459
GeneExpressionAdditive AT2G24100 10252052..10253805 score=2.46466749074161
GeneExpressionAdditive AT2G24120 10256022..10261680 score=-3.94528631978754
GeneExpressionAdditive AT2G24130 10265242..10268241 score=-0.130254811287028
GeneExpressionAdditive AT2G24140 10269718..10271051 score=-0.456499918728269
GeneExpressionAdditive AT2G24150 10272609..10274435 score=5.81689967477082
GeneExpressionAdditive AT2G24170 10281243..10283953 score=-1.76118160881075
GeneExpressionAdditive AT2G24180 10288920..10290651 score=-4.70708580083582
GeneExpressionAdditive AT2G24190 10290818..10292041 score=0.0579257598570469
GeneExpressionAdditive AT2G24200 10293910..10296587 score=-1.48215071299666
GeneExpressionAdditive AT2G24205 10298590..10298769 score=-0.464662200038868
GeneExpressionAdditive AT2G24210 10301412..10304449 score=-0.703052084844351
GeneExpressionAdditive AT2G24220 10307684..10308829 score=-1.18586188519094
GeneExpressionAdditive AT2G24230 10308944..10311858 score=-1.64828905406747
GeneExpressionAdditive AT2G24240 10317819..10319294 score=0.430951640215065
GeneExpressionAdditive AT2G24250 10320379..10321630 score=0.391201333313073
GeneExpressionAdditive AT2G24255 10322603..10324403 score=0.437742467715615
GeneExpressionAdditive AT2G24260 10326457..10329165 score=1.22710468499666
GeneExpressionAdditive AT2G24270 10334154..10336818 score=3.35285055612116
GeneExpressionAdditive AT2G24280 10340888..10344104 score=10.2953715998766
GeneExpressionAdditive AT2G24285 10344401..10344727 score=0.0379371067059137
GeneExpressionAdditive AT2G24290 10345790..10347140 score=-0.0676622091095372
GeneExpressionAdditive AT2G24300 10348004..10350598 score=-0.136630972049574
GeneExpressionAdditive AT2G24310 10351435..10352470 score=-0.992693117864678
GeneExpressionAdditive AT2G24320 10352760..10353863 score=0.0917344729876982
GeneExpressionAdditive AT2G24330 10354246..10356830 score=1.22767630472743
GeneExpressionAdditive AT2G24340 10362794..10365650 score=-0.820335992004307
GeneExpressionAdditive AT2G24350 10368197..10371471 score=0.42997217795324
GeneExpressionAdditive AT2G24360 10371622..10373811 score=-0.839922723619019
GeneExpressionAdditive AT2G24370 10377072..10380114 score=-0.0381372187429969
GeneExpressionAdditive AT2G24390 10380849..10382008 score=-1.35265197996491
GeneExpressionAdditive AT2G24395 10382561..10383159 score=-1.15694588055335
GeneExpressionAdditive AT2G24400 10384879..10385415 score=-0.73650445308959
GeneExpressionAdditive AT2G24410 10386269..10386474 score=-0.268742877022990
GeneExpressionAdditive AT2G24420 10387116..10390442 score=1.56060446520100
GeneExpressionAdditive AT2G24430 10390624..10393445 score=0.119224878741758
GeneExpressionAdditive AT2G24440 10398172..10399803 score=-1.76094261581205
GeneExpressionAdditive AT2G24450 10399915..10401023 score=-0.0347054787298488
GeneExpressionAdditive AT2G24460 10401536..10402189 score=-0.333359144800521
GeneExpressionAdditive AT2G24470 10402915..10403665 score=0.715095682666786
GeneExpressionAdditive AT2G24480 10404766..10405225 score=0.219957959268003
GeneExpressionAdditive AT2G24490 10405608..10407525 score=-1.59493963447394
GeneExpressionAdditive AT2G24500 10408165..10410001 score=-2.95913321677789
GeneExpressionAdditive AT2G24510 10411774..10412500 score=0.017100526634891
GeneExpressionAdditive AT2G24520 10422527..10426464 score=-4.76184057585360
GeneExpressionAdditive AT2G24530 10430160..10430867 score=0.248678774955356
GeneExpressionAdditive AT2G24550 10435007..10436252 score=4.3078938064475
GeneExpressionAdditive AT2G24560 10438665..10439964 score=-0.722100090988557
GeneExpressionAdditive AT2G24570 10444506..10446285 score=0.0979223409153408
GeneExpressionAdditive AT2G24580 10451875..10453274 score=4.99104458583507
GeneExpressionAdditive AT2G24590 10456911..10458237 score=-1.23239621599647
GeneExpressionAdditive AT2G24600 10459218..10461574 score=1.90005341245372
GeneExpressionAdditive AT2G24610 10464126..10467544 score=0.439238553392797
GeneExpressionAdditive AT2G24615 10468311..10469783 score=0.39026366858978
GeneExpressionAdditive AT2G24620 10470318..10470527 score=0.200008376429435
GeneExpressionAdditive AT2G24625 10476178..10476250 score=0.347148557707963
GeneExpressionAdditive AT2G24630 10478559..10481510 score=-0.555828254399649
GeneExpressionAdditive AT2G24640 10482534..10486436 score=0.950052997286627
GeneExpressionAdditive AT2G24650 10488059..10494626 score=3.23538824583620
GeneExpressionAdditive AT2G24670 10499778..10500594 score=0.604977706021449
GeneExpressionAdditive AT2G24680 10500978..10505346 score=-1.62247350218713
GeneExpressionAdditive AT2G24690 10506637..10510105 score=2.03841546568661
GeneExpressionAdditive AT2G24693 10513421..10513846 score=-0.0354830175247728
GeneExpressionAdditive AT2G24700 10520104..10522437 score=-0.07425065830535
GeneExpressionAdditive AT2G24710 10523964..10527554 score=-0.0550504405773359
GeneExpressionAdditive AT2G24720 10529869..10532776 score=-1.65561345010930
GeneExpressionAdditive AT2G24740 10536904..10539012 score=-0.479487478082445
GeneExpressionAdditive AT2G24762 10566560..10567222 score=-0.115838385195531
GeneExpressionAdditive AT2G24765 10569932..10572237 score=-1.30181916744140
GeneExpressionAdditive AT2G24790 10573982..10575073 score=3.93990241055912
GeneExpressionAdditive AT2G24800 10578468..10579630 score=-2.48596890193027
GeneExpressionAdditive AT2G24810 10580943..10581738 score=-0.0776183475086942
GeneExpressionAdditive AT2G24820 10582067..10583886 score=-1.42306835101766
GeneExpressionAdditive AT2G24830 10584074..10586264 score=4.52229238418899
GeneExpressionAdditive AT2G24840 10588153..10588917 score=1.20738299904958
GeneExpressionAdditive AT2G24850 10590033..10592216 score=-0.827591626610515
GeneExpressionAdditive AT2G24860 10593889..10595271 score=0.369561966614556
GeneExpressionAdditive AT2G24870 10595853..10596072 score=-0.942828460482914
GeneExpressionAdditive AT2G24880 10597650..10597887 score=-0.533961264078086
GeneExpressionAdditive AT2G24950 10620268..10622553 score=0.314312056848291
GeneExpressionAdditive AT2G24960 10624350..10627070 score=3.19676223156532
GeneExpressionAdditive AT2G24970 10627212..10628280 score=-0.422218382816458
GeneExpressionAdditive AT2G24990 10632327..10634632 score=-0.347158409443933
GeneExpressionAdditive AT2G25000 10636850..10638453 score=-2.26259406783048
GeneExpressionAdditive AT2G25010 10638612..10640691 score=0.541570809520421
GeneExpressionAdditive AT2G25050 10662035..10666430 score=-0.88771472465227
GeneExpressionAdditive AT2G25060 10669369..10670037 score=-3.33103377206270
GeneExpressionAdditive AT2G25070 10670355..10672985 score=-0.588425412377848
GeneExpressionAdditive AT2G25080 10675133..10677014 score=0.575745133217376
GeneExpressionAdditive AT2G25090 10677576..10679699 score=-4.84745203872708
GeneExpressionAdditive AT2G25100 10686680..10689053 score=0.148883164876461
GeneExpressionAdditive AT2G25110 10691255..10693041 score=0.433961809956385
GeneExpressionAdditive AT2G25120 10697041..10698528 score=-1.43992120231042
GeneExpressionAdditive AT2G25130 10702326..10704061 score=-0.792665665535912
GeneExpressionAdditive AT2G25140 10704812..10709169 score=-0.597301752175645
GeneExpressionAdditive AT2G25150 10709505..10711317 score=0.142182883223710
GeneExpressionAdditive AT2G25160 10716266..10718166 score=3.94387930761295
GeneExpressionAdditive AT2G25170 10721477..10730964 score=1.78105258456738
GeneExpressionAdditive AT2G25180 10731440..10734008 score=1.65104576731478
GeneExpressionAdditive AT2G25185 10738856..10739075 score=-0.800612992690737
GeneExpressionAdditive AT2G25190 10741024..10742656 score=0.568716323898192
GeneExpressionAdditive AT2G25200 10743566..10744708 score=4.13862371952145
GeneExpressionAdditive AT2G25210 10746946..10747593 score=0.278498889127489
GeneExpressionAdditive AT2G25220 10749852..10752152 score=2.60141044602927
GeneExpressionAdditive AT2G25230 10754389..10755515 score=-0.412266895150791
GeneExpressionAdditive AT2G25240 10758946..10760174 score=-0.346444125648481
GeneExpressionAdditive AT2G25250 10760958..10761678 score=5.20493888764945
GeneExpressionAdditive AT2G25260 10762661..10764819 score=-1.21095769717272
GeneExpressionAdditive AT2G25270 10766840..10769396 score=1.92408840696987
GeneExpressionAdditive AT2G25280 10769664..10771860 score=1.69054076399537
GeneExpressionAdditive AT2G25290 10773526..10775630 score=-0.149835168581544
GeneExpressionAdditive AT2G25295 10777045..10777437 score=0.291697146525391
GeneExpressionAdditive AT2G25300 10778789..10781306 score=0.387013131370045
GeneExpressionAdditive AT2G25305 10781737..10782019 score=-1.41623640909133
GeneExpressionAdditive AT2G25310 10784261..10786241 score=-1.02281334385561
GeneExpressionAdditive AT2G25312 10787296..10787438 score=0.190506927096384
GeneExpressionAdditive AT2G25320 10788978..10795117 score=-0.118222943220761
GeneExpressionAdditive AT2G25330 10796162..10798116 score=-0.369500126007759
GeneExpressionAdditive AT2G25340 10799758..10800888 score=-0.266509030521987
GeneExpressionAdditive AT2G25344 10802220..10803084 score=0.449425497472466
GeneExpressionAdditive AT2G25350 10804686..10807754 score=2.01846178473677
GeneExpressionAdditive AT2G25355 10808423..10810757 score=0.232087612439823
GeneExpressionAdditive AT2G25360 10811326..10812700 score=-0.788717214018799
GeneExpressionAdditive AT2G25370 10813786..10816718 score=-0.999324652884894
GeneExpressionAdditive AT2G25410 10821627..10822999 score=-3.36340145950648
GeneExpressionAdditive AT2G25420 10823818..10828097 score=-0.208608680167170
GeneExpressionAdditive AT2G25430 10829450..10831879 score=4.84169976098726
GeneExpressionAdditive AT2G25440 10833824..10836440 score=-0.656070891424364
GeneExpressionAdditive AT2G25450 10837147..10838531 score=7.09787828573189
GeneExpressionAdditive AT2G25460 10839903..10842403 score=0.621789484595333
GeneExpressionAdditive AT2G25470 10845531..10848932 score=-0.531852307496339
GeneExpressionAdditive AT2G25480 10849943..10852637 score=2.18549235913452
GeneExpressionAdditive AT2G25482 10853011..10853333 score=0.154648085366956
GeneExpressionAdditive AT2G25490 10854456..10857512 score=0.886560313977862
GeneExpressionAdditive AT2G25500 10861761..10862010 score=-1.08577121607484
GeneExpressionAdditive AT2G25510 10863615..10864190 score=5.52634964216678
GeneExpressionAdditive AT2G25520 10867921..10869387 score=2.05445026304723
GeneExpressionAdditive AT2G25530 10870200..10873757 score=-1.35386193864483
GeneExpressionAdditive AT2G25540 10874064..10878477 score=-1.23265314639268
GeneExpressionAdditive AT2G25560 10887823..10890842 score=0.707996157683516
GeneExpressionAdditive AT2G25565 10891217..10892317 score=0.397289759967154
GeneExpressionAdditive AT2G25570 10892806..10894903 score=-1.11001832025702
GeneExpressionAdditive AT2G25580 10895138..10897376 score=-0.109549055568534
GeneExpressionAdditive AT2G25590 10898383..10900811 score=0.625530658383009
GeneExpressionAdditive AT2G25600 10901626..10905202 score=0.156321999949886
GeneExpressionAdditive AT2G25605 10906543..10908023 score=1.10655399501906
GeneExpressionAdditive AT2G25610 10908467..10909561 score=-0.753307966971756
GeneExpressionAdditive AT2G25620 10910092..10912129 score=-1.54914543727128
GeneExpressionAdditive AT2G25625 10913534..10914331 score=1.18494476676418
GeneExpressionAdditive AT2G25630 10915448..10916919 score=0.328843165672605
GeneExpressionAdditive AT2G25640 10917567..10921010 score=0.09873220278287
GeneExpressionAdditive AT2G25650 10921687..10923217 score=2.42564782009754
GeneExpressionAdditive AT2G25660 10923286..10934432 score=-0.111454827186161
GeneExpressionAdditive AT2G25670 10935850..10938104 score=-0.477659844625091
GeneExpressionAdditive AT2G25680 10940161..10941588 score=3.17268389264261
GeneExpressionAdditive AT2G25685 10944756..10944973 score=-1.27441477796904
GeneExpressionAdditive AT2G25690 10947291..10948998 score=1.10641734661355
GeneExpressionAdditive AT2G25700 10955881..10956667 score=-0.178179584899836
GeneExpressionAdditive AT2G25710 10959749..10962402 score=0.118406847532257
GeneExpressionAdditive AT2G25720 10962657..10963084 score=-1.25357998808228
GeneExpressionAdditive AT2G25730 10963468..10979776 score=-6.82903929902588
GeneExpressionAdditive AT2G25735 10982144..10982745 score=-0.363363811152421
GeneExpressionAdditive AT2G25737 10984005..10986815 score=-2.00792085876734
GeneExpressionAdditive AT2G25740 10987212..10990918 score=-2.7805780408548
GeneExpressionAdditive AT2G25760 10992028..10995906 score=0.885596947959233
GeneExpressionAdditive AT2G25770 10999899..11000655 score=0.849816195972478
GeneExpressionAdditive AT2G25780 11002540..11002964 score=-2.68822444888087
GeneExpressionAdditive AT2G25790 11007671..11011262 score=-2.82208841978731
GeneExpressionAdditive AT2G25800 11013003..11016769 score=3.14458186876034
GeneExpressionAdditive AT2G25810 11019639..11021202 score=-6.43955175921053
GeneExpressionAdditive AT2G25820 11022028..11022711 score=0.989712697301213
GeneExpressionAdditive AT2G25830 11025842..11028753 score=-1.43975335170774
GeneExpressionAdditive AT2G25840 11029003..11032366 score=-2.16347570942225
GeneExpressionAdditive AT2G25850 11033010..11037599 score=1.91816266717895
GeneExpressionAdditive AT2G25870 11038184..11041436 score=4.09361010326251
GeneExpressionAdditive AT2G25880 11041734..11043922 score=3.21944991697075
GeneExpressionAdditive AT2G25890 11044582..11045157 score=-1.19185741943297
GeneExpressionAdditive AT2G25900 11048816..11050056 score=8.03471026368395
GeneExpressionAdditive AT2G25910 11056164..11059118 score=-1.30127897454515
GeneExpressionAdditive AT2G25920 11061464..11063106 score=0.776865431448239
GeneExpressionAdditive AT2G25930 11066119..11070259 score=-5.15133415875182
GeneExpressionAdditive AT2G25940 11070400..11073071 score=-0.927913478915637
GeneExpressionAdditive AT2G25950 11075713..11077640 score=-0.380208644995392
GeneExpressionAdditive AT2G25970 11078764..11082672 score=-1.62299454860825
GeneExpressionAdditive AT2G25980 11084582..11086970 score=6.12717981557945
GeneExpressionAdditive AT2G26000 11089506..11092365 score=0.570304687898294
GeneExpressionAdditive AT2G26010 11094486..11094658 score=-0.0724560585516808
GeneExpressionAdditive AT2G26030 11098502..11100185 score=0.70581490896343
GeneExpressionAdditive AT2G26040 11101945..11102409 score=0.918659469986113
GeneExpressionAdditive AT2G26050 11105766..11106413 score=0.450079833778531
GeneExpressionAdditive AT2G26060 11109423..11112377 score=-0.120628523743555
GeneExpressionAdditive AT2G26070 11112855..11114210 score=0.453597033932733
GeneExpressionAdditive AT2G26080 11116161..11120804 score=1.90448972812952
GeneExpressionAdditive AT2G26100 11123027..11125259 score=-1.52921461574878
GeneExpressionAdditive AT2G26110 11127986..11129082 score=1.62328234683001
GeneExpressionAdditive AT2G26130 11134225..11135515 score=0.240845829236357
GeneExpressionAdditive AT2G26135 11137199..11138546 score=0.546784937714564
GeneExpressionAdditive AT2G26140 11138689..11142368 score=0.378307140217993
GeneExpressionAdditive AT2G26150 11142801..11144405 score=0.156011152089781
GeneExpressionAdditive AT2G26160 11145108..11146502 score=-0.301189505824811
GeneExpressionAdditive AT2G26170 11147900..11150301 score=0.732154660076652
GeneExpressionAdditive AT2G26180 11150447..11152168 score=0.822734897350069
GeneExpressionAdditive AT2G26190 11154790..11157188 score=-0.284278024255611
GeneExpressionAdditive AT2G26200 11159961..11163441 score=2.36294267996454
GeneExpressionAdditive AT2G26210 11164197..11166321 score=0.517411641978148
GeneExpressionAdditive AT2G26230 11171716..11173994 score=1.36294267079457
GeneExpressionAdditive AT2G26240 11174366..11175529 score=1.97864942645993
GeneExpressionAdditive AT2G26250 11177505..11180188 score=0.787526348811751
GeneExpressionAdditive AT2G26260 11185198..11189967 score=0.629730672804059
GeneExpressionAdditive AT2G26270 11191811..11194720 score=-0.652751431395
GeneExpressionAdditive AT2G26280 11194865..11198398 score=1.72902886949278
GeneExpressionAdditive AT2G26290 11199341..11201239 score=0.109086401230245
GeneExpressionAdditive AT2G26300 11204081..11208076 score=0.191552479897754
GeneExpressionAdditive AT2G26310 11208816..11211190 score=-1.04882499880796
GeneExpressionAdditive AT2G26320 11212531..11213222 score=-0.359408225824958
GeneExpressionAdditive AT2G26330 11215286..11221004 score=3.51495806849133
GeneExpressionAdditive AT2G26340 11222394..11223639 score=2.9109981489171
GeneExpressionAdditive AT2G26350 11224530..11227544 score=-1.13199652813484
GeneExpressionAdditive AT2G26360 11227894..11230268 score=-0.901179836421867
GeneExpressionAdditive AT2G26370 11231654..11233185 score=1.63043190449331
GeneExpressionAdditive AT2G26380 11233729..11234949 score=-0.24328809173303
GeneExpressionAdditive AT2G26390 11236227..11237557 score=-2.48845839439722
GeneExpressionAdditive AT2G26400 11238931..11240160 score=-1.36935234914432
GeneExpressionAdditive AT2G26410 11241737..11243482 score=-0.0924005436063474
GeneExpressionAdditive AT2G26420 11246553..11249298 score=-0.347326332061403
GeneExpressionAdditive AT2G26430 11250330..11253092 score=1.47305796615569
GeneExpressionAdditive AT2G26440 11254495..11256449 score=-1.33747824017001
GeneExpressionAdditive AT2G26450 11258250..11260620 score=0.165383884428603
GeneExpressionAdditive AT2G26460 11262038..11266018 score=0.10423229044565
GeneExpressionAdditive AT2G26470 11266325..11269521 score=1.00052310980077
GeneExpressionAdditive AT2G26480 11271045..11272620 score=0.0421037610141036
GeneExpressionAdditive AT2G26490 11275104..11276640 score=-0.946658640197049
GeneExpressionAdditive AT2G26500 11277220..11277969 score=-1.77400619288426
GeneExpressionAdditive AT2G26510 11281045..11284609 score=-2.98889366694859
GeneExpressionAdditive AT2G26520 11287125..11287890 score=0.633077578704175
GeneExpressionAdditive AT2G26530 11289902..11291231 score=3.56965042273466
GeneExpressionAdditive AT2G26540 11294521..11297340 score=1.19413078235052
GeneExpressionAdditive AT2G26550 11298695..11300469 score=2.37443856510544
GeneExpressionAdditive AT2G26560 11300882..11302851 score=-4.1682377642275
GeneExpressionAdditive AT2G26570 11306661..11309233 score=2.71235005443415
GeneExpressionAdditive AT2G26580 11310704..11313827 score=-1.20404218633812
GeneExpressionAdditive AT2G26590 11318088..11322122 score=1.07658866925527
GeneExpressionAdditive AT2G26600 11323489..11325520 score=-0.0795118951770484
GeneExpressionAdditive AT2G26610 11325852..11331206 score=-0.639234266222127
GeneExpressionAdditive AT2G26620 11332325..11333790 score=1.51603406954047
GeneExpressionAdditive AT2G26640 11336958..11338888 score=-0.29022774928927
GeneExpressionAdditive AT2G26650 11339034..11343624 score=1.20155095898317
GeneExpressionAdditive AT2G26660 11346009..11347939 score=0.641075412922373
GeneExpressionAdditive AT2G26670 11348791..11350588 score=0.419923245474768
GeneExpressionAdditive AT2G26680 11350889..11352426 score=-0.506374986076612
GeneExpressionAdditive AT2G26690 11354287..11356535 score=0.676067611508869
GeneExpressionAdditive AT2G26695 11372183..11372992 score=1.82971022950389
GeneExpressionAdditive AT2G26700 11375686..11378152 score=-0.338165899002078
GeneExpressionAdditive AT2G26710 11387684..11390565 score=0.508558726813014
GeneExpressionAdditive AT2G26720 11391855..11392428 score=-0.188186521426048
GeneExpressionAdditive AT2G26730 11395508..11398667 score=-0.703732260251289
GeneExpressionAdditive AT2G26740 11400046..11401119 score=0.966222789012434
GeneExpressionAdditive AT2G26750 11403044..11403806 score=0.213587289587921
GeneExpressionAdditive AT2G26760 11408565..11410406 score=0.116748197928051
GeneExpressionAdditive AT2G26770 11411178..11415337 score=1.45914406178790
GeneExpressionAdditive AT2G26780 11417250..11430659 score=-0.70234700404668
GeneExpressionAdditive AT2G26790 11432395..11434705 score=-0.0904416627875822
GeneExpressionAdditive AT2G26800 11436208..11439742 score=8.20378444339623
GeneExpressionAdditive AT2G26810 11440862..11441885 score=1.44323775390223
GeneExpressionAdditive AT2G26830 11450710..11454125 score=0.284407740547448
GeneExpressionAdditive AT2G26840 11454338..11455922 score=1.42509970650545
GeneExpressionAdditive AT2G26850 11456398..11458256 score=-0.00532432849817565
GeneExpressionAdditive AT2G26860 11459122..11460878 score=0.446824159034789
GeneExpressionAdditive AT2G26865 11462730..11462912 score=-0.500866183189126
GeneExpressionAdditive AT2G26870 11464088..11466401 score=-4.7062746437966
GeneExpressionAdditive AT2G26880 11467015..11468144 score=-0.0444741777341211
GeneExpressionAdditive AT2G26890 11469204..11480898 score=-1.90133404833601
GeneExpressionAdditive AT2G26900 11482039..11485006 score=-3.31112195046818
GeneExpressionAdditive AT2G26910 11488699..11495224 score=-0.490303895183694
GeneExpressionAdditive AT2G26920 11496156..11498681 score=0.695953571546197
GeneExpressionAdditive AT2G26930 11498846..11501293 score=0.198801924666504
GeneExpressionAdditive AT2G26940 11503618..11504434 score=-0.146668539774592
GeneExpressionAdditive AT2G26950 11507948..11509072 score=-0.875824797587208
GeneExpressionAdditive AT2G26960 11513173..11514471 score=-0.453504422001053
GeneExpressionAdditive AT2G26970 11516892..11518955 score=-0.71027499586696
GeneExpressionAdditive AT2G26975 11520188..11520588 score=-0.0759404308110557
GeneExpressionAdditive AT2G26980 11522103..11525362 score=2.905988292198
GeneExpressionAdditive AT2G26990 11526685..11529333 score=0.639244875267758
GeneExpressionAdditive AT2G27000 11530436..11531844 score=-0.816848368568548
GeneExpressionAdditive AT2G27010 11533254..11534624 score=-3.75836668828675
GeneExpressionAdditive AT2G27020 11535457..11537990 score=1.8317937248012
GeneExpressionAdditive AT2G27030 11539096..11540325 score=-3.64971212457725
GeneExpressionAdditive AT2G27035 11542767..11543457 score=0.53775178895455
GeneExpressionAdditive AT2G27040 11543642..11549343 score=0.127440540573646
GeneExpressionAdditive AT2G27050 11552886..11555327 score=-1.23629587203554
GeneExpressionAdditive AT2G27060 11558133..11561802 score=0.489453304909063
GeneExpressionAdditive AT2G27070 11564649..11567192 score=-0.4318401934507
GeneExpressionAdditive AT2G27080 11573360..11574203 score=3.3972264403049
GeneExpressionAdditive AT2G27090 11574636..11578860 score=0.6935645529198
GeneExpressionAdditive AT2G27100 11579626..11583708 score=1.03979885048918
GeneExpressionAdditive AT2G27110 11583777..11587851 score=-0.211555536632259
GeneExpressionAdditive AT2G27120 11588326..11601385 score=-0.00784839599318134
GeneExpressionAdditive AT2G27130 11602445..11603583 score=-1.58968938143622
GeneExpressionAdditive AT2G27140 11605487..11606368 score=1.66274310021853
GeneExpressionAdditive AT2G27145 11607299..11607727 score=-0.736291179677016
GeneExpressionAdditive AT2G27150 11608833..11614053 score=-2.2369869079271
GeneExpressionAdditive AT2G27170 11616222..11624407 score=3.10661836209868
GeneExpressionAdditive AT2G27180 11627325..11628216 score=-0.0371387487680971
GeneExpressionAdditive AT2G27190 11628331..11630647 score=-0.93835869978976
GeneExpressionAdditive AT2G27200 11632486..11635214 score=-1.48448955230307
GeneExpressionAdditive AT2G27210 11637093..11643745 score=-0.270769398417042
GeneExpressionAdditive AT2G27220 11644436..11646579 score=-0.897479222049265
GeneExpressionAdditive AT2G27230 11657499..11661132 score=-0.276498611926478
GeneExpressionAdditive AT2G27240 11666700..11669433 score=0.428758636798706
GeneExpressionAdditive AT2G27250 11672098..11672761 score=0.517683642433471
GeneExpressionAdditive AT2G27260 11676878..11677617 score=0.842664655997503
GeneExpressionAdditive AT2G27270 11679351..11680245 score=-0.289865572013155
GeneExpressionAdditive AT2G27280 11680927..11682675 score=-0.324454875128744
GeneExpressionAdditive AT2G27285 11683043..11685145 score=2.3913666053154
GeneExpressionAdditive AT2G27290 11685594..11686836 score=-0.703287465822435
GeneExpressionAdditive AT2G27300 11687508..11689003 score=-0.0864227517118788
GeneExpressionAdditive AT2G27310 11691053..11691970 score=1.60820004485557
GeneExpressionAdditive AT2G27320 11700351..11701719 score=-0.686013433318274
GeneExpressionAdditive AT2G27330 11702120..11703674 score=1.23896191789771
GeneExpressionAdditive AT2G27340 11704053..11706234 score=-0.798747308362482
GeneExpressionAdditive AT2G27350 11706719..11711166 score=1.88333642440882
GeneExpressionAdditive AT2G27360 11713397..11714939 score=1.31057151242505
GeneExpressionAdditive AT2G27370 11715691..11717015 score=0.531938652402621
GeneExpressionAdditive AT2G27375 11717749..11718371 score=-0.626474061749112
GeneExpressionAdditive AT2G27380 11720486..11722724 score=5.14661856123134
GeneExpressionAdditive AT2G27385 11723577..11724284 score=5.30100020372128
GeneExpressionAdditive AT2G27390 11727600..11727930 score=-0.71264809637172
GeneExpressionAdditive AT2G27410 11731770..11732700 score=-0.227050150917951
GeneExpressionAdditive AT2G27420 11733319..11734611 score=0.331700111505374
GeneExpressionAdditive AT2G27430 11736909..11740238 score=1.24478201571831
GeneExpressionAdditive AT2G27450 11744565..11746153 score=2.83336545312992
GeneExpressionAdditive AT2G27460 11747746..11751948 score=0.948981862180907
GeneExpressionAdditive AT2G27470 11752180..11753451 score=1.12997757681518
GeneExpressionAdditive AT2G27480 11753787..11755031 score=1.82205507792682
GeneExpressionAdditive AT2G27490 11755143..11756060 score=-0.218586463347560
GeneExpressionAdditive AT2G27500 11759375..11760936 score=-1.03481636439096
GeneExpressionAdditive AT2G27505 11763855..11764830 score=-3.11482244943698
GeneExpressionAdditive AT2G27510 11765210..11765827 score=-1.90232560444560
GeneExpressionAdditive AT2G27520 11769169..11770101 score=0.48106229688616
GeneExpressionAdditive AT2G27530 11770425..11771871 score=-0.802503235429234
GeneExpressionAdditive AT2G27535 11772430..11773193 score=-0.130578339732860
GeneExpressionAdditive AT2G27550 11780355..11781698 score=-0.800306141876572
GeneExpressionAdditive AT2G27570 11782550..11783022 score=-0.079659954631898
GeneExpressionAdditive AT2G27580 11783787..11784542 score=-0.169792512767697
GeneExpressionAdditive AT2G27590 11784661..11786891 score=-0.559764299128383
GeneExpressionAdditive AT2G27600 11788177..11790875 score=0.919985591088638
GeneExpressionAdditive AT2G27610 11791160..11793509 score=-1.29781701995365
GeneExpressionAdditive AT2G27630 11794504..11799553 score=-0.358599665535309
GeneExpressionAdditive AT2G27650 11799903..11804762 score=-0.567436078136637
GeneExpressionAdditive AT2G27660 11805645..11807850 score=-1.35616631468484
GeneExpressionAdditive AT2G27670 11808647..11809788 score=0.0491368689962237
GeneExpressionAdditive AT2G27680 11810898..11813024 score=1.05819757970485
GeneExpressionAdditive AT2G27690 11816463..11818219 score=2.09813609494421
GeneExpressionAdditive AT2G27700 11821068..11823040 score=-0.840928535311163
GeneExpressionAdditive AT2G27710 11824026..11824891 score=-1.04440122032914
GeneExpressionAdditive AT2G27720 11825655..11826619 score=0.735384401168153
GeneExpressionAdditive AT2G27730 11826909..11828916 score=0.865694235190732
GeneExpressionAdditive AT2G27740 11829825..11830655 score=-1.61375581556513
GeneExpressionAdditive AT2G27750 11831003..11831509 score=-0.340444759703350
GeneExpressionAdditive AT2G27760 11831900..11834432 score=0.443326095608804
GeneExpressionAdditive AT2G27770 11839961..11841224 score=-2.26982864633410
GeneExpressionAdditive AT2G27775 11849362..11850341 score=-1.64134265787088
GeneExpressionAdditive AT2G27800 11857073..11858381 score=-0.845632825341023
GeneExpressionAdditive AT2G27810 11859267..11863289 score=-0.343017223770551
GeneExpressionAdditive AT2G27820 11863918..11865313 score=0.142127007553531
GeneExpressionAdditive AT2G27830 11867295..11868448 score=-0.178645969207481
GeneExpressionAdditive AT2G27840 11869066..11870914 score=-1.20831816714797
GeneExpressionAdditive AT2G27860 11871481..11873888 score=-1.51226055307976
GeneExpressionAdditive AT2G27870 11874869..11875259 score=-0.165207065218577
GeneExpressionAdditive AT2G27880 11878553..11883906 score=-1.10244399343896
GeneExpressionAdditive AT2G27900 11884570..11892506 score=-0.882448221919538
GeneExpressionAdditive AT2G27920 11893387..11896093 score=-5.91085482846945
GeneExpressionAdditive AT2G27930 11899439..11899974 score=-0.451641172135859
GeneExpressionAdditive AT2G27940 11905037..11905893 score=-0.294584480287949
GeneExpressionAdditive AT2G27950 11906386..11910236 score=3.32661164965332
GeneExpressionAdditive AT2G27960 11917835..11918692 score=-0.829615140873977
GeneExpressionAdditive AT2G27970 11919346..11920358 score=1.17789301053937
GeneExpressionAdditive AT2G27980 11920758..11926790 score=0.912802898459008
GeneExpressionAdditive AT2G27990 11928583..11931736 score=-0.146429208676019
GeneExpressionAdditive AT2G28000 11933514..11936439 score=-4.4384011909752
GeneExpressionAdditive AT2G28010 11937934..11938701 score=-0.7675798210695
GeneExpressionAdditive AT2G28020 11940775..11941071 score=-1.17393259563720
GeneExpressionAdditive AT2G28030 11941427..11942142 score=-0.725139166489755
GeneExpressionAdditive AT2G28040 11943530..11944319 score=-0.869613789240631
GeneExpressionAdditive AT2G28050 11945376..11946691 score=-0.309143903180941
GeneExpressionAdditive AT2G28060 11957130..11959259 score=-0.257272085772345
GeneExpressionAdditive AT2G28070 11963514..11966797 score=-1.51721883312158
GeneExpressionAdditive AT2G28080 11967788..11970231 score=-2.02918069507707
GeneExpressionAdditive AT2G28085 11975198..11975637 score=0.0360387615084722
GeneExpressionAdditive AT2G28090 11979266..11981056 score=-0.452756547526175
GeneExpressionAdditive AT2G28100 11981746..11983615 score=2.19130704612925
GeneExpressionAdditive AT2G28105 11983865..11984729 score=-0.643446202098505
GeneExpressionAdditive AT2G28110 11985123..11986782 score=8.73205531844424
GeneExpressionAdditive AT2G28120 11992841..11994784 score=2.21882847198217
GeneExpressionAdditive AT2G28130 11995771..11998638 score=3.47647701563879
GeneExpressionAdditive AT2G28140 12002638..12002996 score=0.248918783943714
GeneExpressionAdditive AT2G28150 12006910..12009504 score=3.17084253522524
GeneExpressionAdditive AT2G28160 12011799..12013082 score=-6.80833467300848
GeneExpressionAdditive AT2G28170 12013496..12016079 score=-0.224305932977167
GeneExpressionAdditive AT2G28180 12018082..12020934 score=-0.935309142506279
GeneExpressionAdditive AT2G28190 12021582..12023602 score=0.0114641834856128
GeneExpressionAdditive AT2G28200 12031264..12032151 score=2.64181754374036
GeneExpressionAdditive AT2G28210 12037097..12039468 score=0.0759839574373475
GeneExpressionAdditive AT2G28220 12041429..12044556 score=0.189905243775271
GeneExpressionAdditive AT2G28230 12044817..12046079 score=-0.112405291636879
GeneExpressionAdditive AT2G28240 12046296..12049145 score=0.39804702199138
GeneExpressionAdditive AT2G28250 12050904..12053544 score=-1.17520636271254
GeneExpressionAdditive AT2G28260 12057070..12059489 score=-1.19284613476588
GeneExpressionAdditive AT2G28270 12060631..12061344 score=-0.720932922300053
GeneExpressionAdditive AT2G28290 12063819..12080116 score=-0.190989791336238
GeneExpressionAdditive AT2G28305 12088192..12091454 score=5.52413191258421
GeneExpressionAdditive AT2G28310 12092450..12095105 score=1.52694985046194
GeneExpressionAdditive AT2G28315 12096332..12097688 score=1.27026600213741
GeneExpressionAdditive AT2G28320 12101828..12106646 score=-0.203307531215757
GeneExpressionAdditive AT2G28330 12107106..12107720 score=-0.246574334317532
GeneExpressionAdditive AT2G28340 12110769..12113197 score=0.227061623909659
GeneExpressionAdditive AT2G28350 12121396..12123884 score=0.601039988486007
GeneExpressionAdditive AT2G28355 12126446..12127306 score=-0.0544797157686469
GeneExpressionAdditive AT2G28360 12131729..12136841 score=-0.242793511991760
GeneExpressionAdditive AT2G28370 12138621..12140703 score=0.422644989001060
GeneExpressionAdditive AT2G28380 12140918..12143143 score=-0.318627029462804
GeneExpressionAdditive AT2G28390 12146731..12150499 score=-0.553780803897466
GeneExpressionAdditive AT2G28400 12155469..12156062 score=2.05392701274783
GeneExpressionAdditive AT2G28405 12160387..12161137 score=-0.390884385432688
GeneExpressionAdditive AT2G28410 12163211..12163841 score=1.48514275056339
GeneExpressionAdditive AT2G28420 12165014..12165734 score=0.0505232387374541
GeneExpressionAdditive AT2G28430 12166750..12167507 score=-2.20571992424369
GeneExpressionAdditive AT2G28440 12168389..12169073 score=-1.18233856668371
GeneExpressionAdditive AT2G28450 12169257..12172944 score=3.48144576635183
GeneExpressionAdditive AT2G28460 12173646..12175844 score=0.810515467749355
GeneExpressionAdditive AT2G28470 12175988..12180620 score=-3.20975905777841
GeneExpressionAdditive AT2G28480 12183630..12185480 score=2.08966799452839
GeneExpressionAdditive AT2G28490 12185922..12188070 score=-0.768328622971535
GeneExpressionAdditive AT2G28500 12193739..12195195 score=1.28930857749837
GeneExpressionAdditive AT2G28510 12206190..12207786 score=0.681861452486586
GeneExpressionAdditive AT2G28520 12216984..12222841 score=0.577691197356577
GeneExpressionAdditive AT2G28540 12225230..12230875 score=-1.01187799513617
GeneExpressionAdditive AT2G28550 12233232..12235559 score=1.64216630095018
GeneExpressionAdditive AT2G28560 12243744..12246184 score=-0.873335730915474
GeneExpressionAdditive AT2G28570 12248894..12249693 score=-2.75738268850864
GeneExpressionAdditive AT2G28580 12252413..12255478 score=0.415423989502408
GeneExpressionAdditive AT2G28590 12256848..12258692 score=0.233710939769424
GeneExpressionAdditive AT2G28600 12258873..12261854 score=0.474703034523728
GeneExpressionAdditive AT2G28605 12261995..12262859 score=-1.71511254101071
GeneExpressionAdditive AT2G28610 12269125..12270409 score=-0.909709149976543
GeneExpressionAdditive AT2G28620 12272253..12277063 score=0.590022898651643
GeneExpressionAdditive AT2G28625 12279353..12279960 score=-0.988585757779461
GeneExpressionAdditive AT2G28630 12282412..12284126 score=-0.976929653367348
GeneExpressionAdditive AT2G28640 12291729..12293690 score=-0.530400941807462
GeneExpressionAdditive AT2G28650 12296335..12297994 score=0.490054776891861
GeneExpressionAdditive AT2G28660 12302415..12304138 score=0.421897198101125
GeneExpressionAdditive AT2G28670 12307398..12308802 score=-0.399315426460515
GeneExpressionAdditive AT2G28680 12310143..12311844 score=-1.13057388621636
GeneExpressionAdditive AT2G28690 12314005..12315542 score=-0.350478705276433
GeneExpressionAdditive AT2G28700 12324365..12325803 score=-0.208797258381224
GeneExpressionAdditive AT2G28710 12330149..12330302 score=-0.847624393356508
GeneExpressionAdditive AT2G28720 12334175..12334613 score=-4.07250670441336
GeneExpressionAdditive AT2G28725 12335771..12335993 score=0.253118287798845
GeneExpressionAdditive AT2G28740 12336591..12336977 score=-3.04213566225593
GeneExpressionAdditive AT2G28760 12343274..12345692 score=-0.71603917396218
GeneExpressionAdditive AT2G28780 12347136..12350450 score=7.373288692632
GeneExpressionAdditive AT2G28790 12361552..12362424 score=0.535665329646924
GeneExpressionAdditive AT2G28800 12363495..12366233 score=2.3461199002604
GeneExpressionAdditive AT2G28810 12370769..12372319 score=0.454282807003459
GeneExpressionAdditive AT2G28820 12375079..12375150 score=-1.71939959632003
GeneExpressionAdditive AT2G28830 12375334..12377711 score=-0.495935781486611
GeneExpressionAdditive AT2G28840 12385504..12387662 score=0.804563437258096
GeneExpressionAdditive AT2G28850 12390732..12391408 score=-0.366284459291803
GeneExpressionAdditive AT2G28860 12395606..12396576 score=1.14101139743573
GeneExpressionAdditive AT2G28870 12401376..12401919 score=0.320026126157601
GeneExpressionAdditive AT2G28880 12406059..12410571 score=0.66024801785966
GeneExpressionAdditive AT2G28890 12412767..12415201 score=-1.48145823290439
GeneExpressionAdditive AT2G28900 12421197..12422618 score=-2.53751847364147
GeneExpressionAdditive AT2G28910 12422915..12424436 score=0.509236431308934
GeneExpressionAdditive AT2G28920 12425101..12425486 score=0.599071822549150
GeneExpressionAdditive AT2G28930 12431475..12433625 score=2.42766252290234
GeneExpressionAdditive AT2G28940 12433918..12435740 score=-0.465216372159326
GeneExpressionAdditive AT2G28950 12438502..12440559 score=-0.637743065134578
GeneExpressionAdditive AT2G28960 12445086..12449337 score=-2.34397848658053
GeneExpressionAdditive AT2G28970 12451236..12454620 score=-3.14264071470595
GeneExpressionAdditive AT2G29020 12476830..12478618 score=5.98813861899556
GeneExpressionAdditive AT2G29040 12479570..12481991 score=0.00319116578830432
GeneExpressionAdditive AT2G29045 12483447..12484128 score=-0.463789030916968
GeneExpressionAdditive AT2G29050 12485246..12487367 score=-0.474700464055242
GeneExpressionAdditive AT2G29060 12489089..12494018 score=1.04790865538582
GeneExpressionAdditive AT2G29070 12494395..12496502 score=0.0167257723734477
GeneExpressionAdditive AT2G29080 12496975..12500152 score=-1.28197798468731
GeneExpressionAdditive AT2G29090 12502081..12506215 score=-1.82959221398808
GeneExpressionAdditive AT2G29100 12508243..12511931 score=-1.03343138753378
GeneExpressionAdditive AT2G29110 12514013..12517492 score=0.240661704256416
GeneExpressionAdditive AT2G29120 12518386..12522957 score=2.62325262646722
GeneExpressionAdditive AT2G29125 12530493..12531116 score=0.118655935890701
GeneExpressionAdditive AT2G29130 12532047..12534734 score=-1.81950050363779
GeneExpressionAdditive AT2G29140 12538711..12542270 score=-1.43401155754359
GeneExpressionAdditive AT2G29150 12542817..12543329 score=0.27502487084301
GeneExpressionAdditive AT2G29180 12550124..12550830 score=-1.06666524494703
GeneExpressionAdditive AT2G29190 12551086..12555439 score=-0.247537463781236
GeneExpressionAdditive AT2G29200 12556547..12559811 score=0.0814947066657213
GeneExpressionAdditive AT2G29210 12565142..12569279 score=0.469613450513039
GeneExpressionAdditive AT2G29220 12569915..12571702 score=-0.650800819111098
GeneExpressionAdditive AT2G29250 12586019..12587755 score=-0.586072923598627
GeneExpressionAdditive AT2G29260 12589603..12591147 score=0.0817723888975393
GeneExpressionAdditive AT2G29290 12593730..12594440 score=3.15570986809973
GeneExpressionAdditive AT2G29300 12595267..12596590 score=-1.94784350716771
GeneExpressionAdditive AT2G29310 12597127..12598337 score=0.119920585505353
GeneExpressionAdditive AT2G29320 12599489..12600710 score=1.53219287141260
GeneExpressionAdditive AT2G29330 12601658..12603363 score=5.28110892341089
GeneExpressionAdditive AT2G29340 12604693..12605198 score=-2.27665027196188
GeneExpressionAdditive AT2G29350 12608119..12609510 score=0.200794496198006
GeneExpressionAdditive AT2G29360 12610898..12612311 score=1.74491308831692
GeneExpressionAdditive AT2G29370 12613781..12614629 score=-1.13287943265291
GeneExpressionAdditive AT2G29380 12615890..12617217 score=-0.0672820117663091
GeneExpressionAdditive AT2G29390 12617643..12619904 score=0.0692746525802926
GeneExpressionAdditive AT2G29400 12620159..12622450 score=-1.88762092609271
GeneExpressionAdditive AT2G29410 12623646..12624955 score=-0.591868238488762
GeneExpressionAdditive AT2G29420 12625059..12625895 score=-2.43596110832885
GeneExpressionAdditive AT2G29440 12627207..12628205 score=-0.0972428871021554
GeneExpressionAdditive AT2G29450 12631701..12632691 score=0.204317746283664
GeneExpressionAdditive AT2G29460 12633707..12634555 score=-1.16522099229789
GeneExpressionAdditive AT2G29470 12635643..12636548 score=0.820175208620573
GeneExpressionAdditive AT2G29480 12637477..12638206 score=-1.39720175686981
GeneExpressionAdditive AT2G29490 12638490..12639520 score=-1.29860929736106
GeneExpressionAdditive AT2G29500 12640232..12640782 score=0.946965338398544
GeneExpressionAdditive AT2G29510 12641616..12645069 score=1.38069720429836
GeneExpressionAdditive AT2G29525 12645444..12647819 score=1.00192496563966
GeneExpressionAdditive AT2G29530 12647949..12649340 score=1.77050268036462
GeneExpressionAdditive AT2G29540 12649588..12650968 score=-1.11478631994582
GeneExpressionAdditive AT2G29550 12651234..12652932 score=-0.805114308124486
GeneExpressionAdditive AT2G29560 12653733..12656945 score=0.219774369978958
GeneExpressionAdditive AT2G29570 12656984..12658745 score=0.240528456475098
GeneExpressionAdditive AT2G29580 12659030..12661346 score=3.54976900820921
GeneExpressionAdditive AT2G29590 12661621..12662038 score=-1.92054634453249
GeneExpressionAdditive AT2G29600 12662598..12663730 score=0.768174346750699
GeneExpressionAdditive AT2G29620 12669869..12672841 score=2.66913018433310
GeneExpressionAdditive AT2G29630 12674130..12676967 score=-8.20505393046315
GeneExpressionAdditive AT2G29640 12678279..12680274 score=1.54115656121488
GeneExpressionAdditive AT2G29650 12680520..12683081 score=4.91688773505121
GeneExpressionAdditive AT2G29660 12686004..12687706 score=-0.339778011464624
GeneExpressionAdditive AT2G29670 12689389..12691867 score=4.506078888583
GeneExpressionAdditive AT2G29680 12696651..12699966 score=0.794077259853222
GeneExpressionAdditive AT2G29690 12700949..12703982 score=-0.277773837436708
GeneExpressionAdditive AT2G29700 12704488..12705169 score=0.0411616394870652
GeneExpressionAdditive AT2G29710 12705772..12707362 score=0.796636719476152
GeneExpressionAdditive AT2G29720 12707504..12709388 score=-1.35582006441708
GeneExpressionAdditive AT2G29730 12710610..12712190 score=-1.23536057122649
GeneExpressionAdditive AT2G29740 12713870..12715389 score=0.616193700074707
GeneExpressionAdditive AT2G29750 12716821..12718713 score=4.793426840895
GeneExpressionAdditive AT2G29760 12720013..12722115 score=-1.96791881988231
GeneExpressionAdditive AT2G29770 12722801..12723843 score=-0.179676711191256
GeneExpressionAdditive AT2G29780 12725236..12726358 score=-0.0808324803314196
GeneExpressionAdditive AT2G29790 12728067..12729479 score=-0.481083107502229
GeneExpressionAdditive AT2G29800 12730488..12731634 score=-0.184238343913922
GeneExpressionAdditive AT2G29810 12733192..12734279 score=0.636584213090268
GeneExpressionAdditive AT2G29820 12735492..12736488 score=-0.978491856756497
GeneExpressionAdditive AT2G29830 12737946..12738606 score=0.361245309052008
GeneExpressionAdditive AT2G29840 12739584..12740989 score=-0.810923613338222
GeneExpressionAdditive AT2G29860 12744763..12745419 score=0.787349847356725
GeneExpressionAdditive AT2G29890 12751237..12756564 score=1.17321082130896
GeneExpressionAdditive AT2G29900 12756836..12758086 score=-1.17799849304480
GeneExpressionAdditive AT2G29910 12758264..12760174 score=2.37760757371621
GeneExpressionAdditive AT2G29920 12761569..12762332 score=-1.32081953340195
GeneExpressionAdditive AT2G29930 12763568..12765612 score=-0.969045476283441
GeneExpressionAdditive AT2G29940 12767218..12773663 score=-1.26557421248669
GeneExpressionAdditive AT2G29950 12774669..12775467 score=0.876266190303244
GeneExpressionAdditive AT2G29960 12776143..12777584 score=0.722254863381295
GeneExpressionAdditive AT2G29970 12783510..12786906 score=2.2963025358008
GeneExpressionAdditive AT2G29980 12788730..12792074 score=-0.346997818645018
GeneExpressionAdditive AT2G29990 12800584..12802949 score=0.321059009532190
GeneExpressionAdditive AT2G29995 12804006..12806479 score=-2.41513851003930
GeneExpressionAdditive AT2G30000 12811030..12812021 score=-1.88770158110213
GeneExpressionAdditive AT2G30010 12812816..12816377 score=-1.29155098547742
GeneExpressionAdditive AT2G30020 12821520..12822898 score=-0.20831126181584
GeneExpressionAdditive AT2G30040 12828833..12830046 score=1.81484639758036
GeneExpressionAdditive AT2G30050 12831575..12833544 score=0.398923226025335
GeneExpressionAdditive AT2G30060 12833992..12835969 score=0.379006863344908
GeneExpressionAdditive AT2G30070 12842954..12845639 score=-5.8567943702389
GeneExpressionAdditive AT2G30080 12845820..12847150 score=0.854880405585397
GeneExpressionAdditive AT2G30090 12850688..12852611 score=-0.358911855650120
GeneExpressionAdditive AT2G30100 12854906..12859131 score=1.11212124656263
GeneExpressionAdditive AT2G30110 12859510..12864390 score=-1.50132803863418
GeneExpressionAdditive AT2G30115 12865755..12866347 score=0.845706999305609
GeneExpressionAdditive AT2G30120 12867646..12868947 score=0.12291282348464
GeneExpressionAdditive AT2G30130 12875763..12876700 score=-0.538019538228884
GeneExpressionAdditive AT2G30140 12879206..12880687 score=0.370254698651238
GeneExpressionAdditive AT2G30150 12881801..12883164 score=-6.61909238525848
GeneExpressionAdditive AT2G30160 12884952..12886647 score=0.217467503318277
GeneExpressionAdditive AT2G30170 12886905..12888552 score=1.18875884000406
GeneExpressionAdditive AT2G30200 12890049..12892545 score=1.679867684446
GeneExpressionAdditive AT2G30210 12894556..12896904 score=-0.98562480568131
GeneExpressionAdditive AT2G30220 12898352..12899535 score=-0.0583713973024341
GeneExpressionAdditive AT2G30230 12904290..12904748 score=-8.71496758506308
GeneExpressionAdditive AT2G30240 12907013..12909810 score=-0.788792619875287
GeneExpressionAdditive AT2G30250 12910424..12912213 score=-1.91547418397849
GeneExpressionAdditive AT2G30260 12912592..12913989 score=2.31969977204280
GeneExpressionAdditive AT2G30270 12915140..12916300 score=0.477184703490091
GeneExpressionAdditive AT2G30280 12916749..12919389 score=1.35664066116291
GeneExpressionAdditive AT2G30290 12920007..12922806 score=-1.26618223699884
GeneExpressionAdditive AT2G30300 12926498..12928269 score=-0.91502011527461
GeneExpressionAdditive AT2G30310 12930190..12931428 score=-0.59075620765359
GeneExpressionAdditive AT2G30320 12932808..12934934 score=0.376065178278844
GeneExpressionAdditive AT2G30330 12935861..12936732 score=0.484994801108958
GeneExpressionAdditive AT2G30340 12938327..12939611 score=-0.784618555789233
GeneExpressionAdditive AT2G30350 12941327..12942773 score=0.0478609896030999
GeneExpressionAdditive AT2G30360 12944191..12944357 score=1.60005419674530
GeneExpressionAdditive AT2G30370 12947664..12949230 score=0.140345324582733
GeneExpressionAdditive AT2G30380 12955387..12957616 score=-0.872951740381202
GeneExpressionAdditive AT2G30390 12958107..12961107 score=-5.17298713463941
GeneExpressionAdditive AT2G30395 12961283..12962051 score=0.0584385422151314
GeneExpressionAdditive AT2G30400 12963695..12964595 score=-0.725758883664096
GeneExpressionAdditive AT2G30410 12966365..12967761 score=2.95808147516218
GeneExpressionAdditive AT2G30420 12968073..12969227 score=1.89742577317589
GeneExpressionAdditive AT2G30430 12975285..12975432 score=0.349707752171899
GeneExpressionAdditive AT2G30432 12975724..12977255 score=-0.266980878770942
GeneExpressionAdditive AT2G30440 12980091..12982530 score=2.29927253923755
GeneExpressionAdditive AT2G30460 12983533..12985503 score=-1.28620368041008
GeneExpressionAdditive AT2G30470 12987617..12992062 score=2.17320939587314
GeneExpressionAdditive AT2G30480 12995369..12999665 score=0.971177679360108
GeneExpressionAdditive AT2G30490 13000782..13002805 score=-4.29377165499165
GeneExpressionAdditive AT2G30500 13005371..13006998 score=2.68682083112923
GeneExpressionAdditive AT2G30505 13008075..13009610 score=-1.85557655490727
GeneExpressionAdditive AT2G30520 13009979..13012613 score=5.73162862908372
GeneExpressionAdditive AT2G30530 13015989..13017954 score=1.46765602883800
GeneExpressionAdditive AT2G30540 13018191..13018835 score=-1.38754808569484
GeneExpressionAdditive AT2G30550 13021956..13024135 score=1.90379270831977
GeneExpressionAdditive AT2G30570 13026145..13027230 score=-0.296597079409081
GeneExpressionAdditive AT2G30575 13027495..13031250 score=1.60407545946107
GeneExpressionAdditive AT2G30580 13033078..13037705 score=2.43063019208927
GeneExpressionAdditive AT2G30590 13040630..13042550 score=0.327823781320834
GeneExpressionAdditive AT2G30600 13044504..13048570 score=2.49245803666450
GeneExpressionAdditive AT2G30615 13048863..13049189 score=3.45177632563357
GeneExpressionAdditive AT2G30620 13052013..13053446 score=0.565555561931649
GeneExpressionAdditive AT2G30630 13053822..13056284 score=0.130265282025533
GeneExpressionAdditive AT2G30650 13060858..13063430 score=-0.95557584954963
GeneExpressionAdditive AT2G30660 13065414..13068618 score=-0.351549868812688
GeneExpressionAdditive AT2G30670 13076690..13077952 score=-0.800341168751557
GeneExpressionAdditive AT2G30680 13080713..13082411 score=-0.648075740784295
GeneExpressionAdditive AT2G30690 13083360..13085629 score=-0.215112816389428
GeneExpressionAdditive AT2G30695 13086196..13088434 score=-0.688413690350499
GeneExpressionAdditive AT2G30700 13089066..13092266 score=0.0640358065031928
GeneExpressionAdditive AT2G30710 13093073..13096312 score=-0.965228924080083
GeneExpressionAdditive AT2G30720 13096578..13098671 score=0.782343762335529
GeneExpressionAdditive AT2G30730 13100309..13101702 score=1.03996489077881
GeneExpressionAdditive AT2G30740 13103448..13105525 score=-2.77757651328600
GeneExpressionAdditive AT2G30750 13106533..13108309 score=0.00418875842176011
GeneExpressionAdditive AT2G30760 13112910..13114061 score=0.76946293424405
GeneExpressionAdditive AT2G30770 13117037..13118911 score=-1.30117008819125
GeneExpressionAdditive AT2G30780 13123608..13125795 score=0.713900622727218
GeneExpressionAdditive AT2G30790 13126168..13127126 score=1.49806878362912
GeneExpressionAdditive AT2G30800 13127454..13133806 score=1.17393644065609
GeneExpressionAdditive AT2G30810 13135056..13135305 score=-1.52171710620370
GeneExpressionAdditive AT2G30820 13136709..13139499 score=-0.574040618476385
GeneExpressionAdditive AT2G30830 13140313..13141345 score=1.56299945240445
GeneExpressionAdditive AT2G30840 13142531..13143846 score=-0.0175511122946435
GeneExpressionAdditive AT2G30860 13146084..13147260 score=-2.71775715582790
GeneExpressionAdditive AT2G30870 13148435..13149653 score=-1.48034762293095
GeneExpressionAdditive AT2G30880 13149836..13152930 score=0.205295346218838
GeneExpressionAdditive AT2G30890 13154696..13156834 score=-1.57832143987961
GeneExpressionAdditive AT2G30900 13157549..13159444 score=-1.41809062840376
GeneExpressionAdditive AT2G30910 13163228..13164131 score=1.35101565769000
GeneExpressionAdditive AT2G30920 13164273..13166947 score=-0.0345726330196185
GeneExpressionAdditive AT2G30930 13169545..13170301 score=2.05575829345381
GeneExpressionAdditive AT2G30933 13171261..13172689 score=-0.276287715779519
GeneExpressionAdditive AT2G30940 13175604..13177169 score=-0.545711159109582
GeneExpressionAdditive AT2G30942 13177964..13179072 score=-4.20630325113245
GeneExpressionAdditive AT2G30950 13181390..13184206 score=-0.639726877571744
GeneExpressionAdditive AT2G30960 13184303..13185322 score=0.848430691866985
GeneExpressionAdditive AT2G30970 13185932..13188933 score=-0.109116098838375
GeneExpressionAdditive AT2G30980 13189170..13192986 score=-0.818962421778524
GeneExpressionAdditive AT2G30985 13193852..13194175 score=-0.656309430783574
GeneExpressionAdditive AT2G30990 13194727..13197409 score=0.324643151970611
GeneExpressionAdditive AT2G31005 13200569..13200790 score=-0.297648775901642
GeneExpressionAdditive AT2G31010 13201357..13207142 score=2.74136654283558
GeneExpressionAdditive AT2G31020 13208739..13211865 score=-0.632279340235267
GeneExpressionAdditive AT2G31030 13213119..13214767 score=-0.394299750738946
GeneExpressionAdditive AT2G31040 13216000..13218112 score=-2.85339195500529
GeneExpressionAdditive AT2G31050 13219277..13219781 score=-0.965923290594911
GeneExpressionAdditive AT2G31060 13220256..13225620 score=-0.873465723932097
GeneExpressionAdditive AT2G31070 13227664..13229487 score=2.33687010895919
GeneExpressionAdditive AT2G31081 13245210..13245582 score=-0.63060477260972
GeneExpressionAdditive AT2G31082 13248532..13248729 score=0.415115330013348
GeneExpressionAdditive AT2G31083 13259323..13259809 score=2.37789072312971
GeneExpressionAdditive AT2G31085 13261350..13261742 score=-0.671128184641008
GeneExpressionAdditive AT2G31090 13263366..13263665 score=-0.883155771317451
GeneExpressionAdditive AT2G31100 13263817..13265216 score=0.254557498871877
GeneExpressionAdditive AT2G31110 13265434..13269155 score=4.19144581969659
GeneExpressionAdditive AT2G31130 13270656..13273618 score=0.273045209172159
GeneExpressionAdditive AT2G31140 13277028..13278737 score=0.465938294873955
GeneExpressionAdditive AT2G31150 13279504..13281509 score=-1.74561512128252
GeneExpressionAdditive AT2G31160 13284899..13285583 score=0.0260274854840544
GeneExpressionAdditive AT2G31170 13289452..13292707 score=-3.32386883408935
GeneExpressionAdditive AT2G31180 13293902..13295144 score=-0.778869856604
GeneExpressionAdditive AT2G31190 13298324..13300813 score=-0.118172450982833
GeneExpressionAdditive AT2G31200 13301074..13302432 score=-0.861905466228329
GeneExpressionAdditive AT2G31210 13303243..13305301 score=-1.44208307842797
GeneExpressionAdditive AT2G31215 13306878..13307289 score=-0.490501363260927
GeneExpressionAdditive AT2G31220 13310234..13311922 score=-0.476399423210217
GeneExpressionAdditive AT2G31230 13313732..13314441 score=0.244135982648865
GeneExpressionAdditive AT2G31240 13324595..13326612 score=-0.592041478595655
GeneExpressionAdditive AT2G31250 13326841..13328484 score=1.26453964788559
GeneExpressionAdditive AT2G31260 13329150..13334440 score=1.82605681861559
GeneExpressionAdditive AT2G31270 13336138..13338759 score=1.16007978075036
GeneExpressionAdditive AT2G31280 13346182..13350703 score=1.31878277220639
GeneExpressionAdditive AT2G31290 13350933..13353118 score=0.15379421853863
GeneExpressionAdditive AT2G31300 13353225..13353742 score=-0.0843539843772167
GeneExpressionAdditive AT2G31305 13357963..13358496 score=0.67953114132249
GeneExpressionAdditive AT2G31310 13360092..13360673 score=0.371109627104605
GeneExpressionAdditive AT2G31320 13360954..13366781 score=0.737991835950407
GeneExpressionAdditive AT2G31335 13368057..13368198 score=0.260510794050238
GeneExpressionAdditive AT2G31340 13368592..13372233 score=0.196420721879038
GeneExpressionAdditive AT2G31345 13372322..13372801 score=-0.11848982975754
GeneExpressionAdditive AT2G31350 13375371..13378082 score=-0.322311235948108
GeneExpressionAdditive AT2G31360 13378799..13380612 score=1.41086646023212
GeneExpressionAdditive AT2G31370 13386117..13388563 score=3.61917459048464
GeneExpressionAdditive AT2G31380 13388993..13390373 score=6.04821485798033
GeneExpressionAdditive AT2G31390 13390556..13393180 score=3.24996887487696
GeneExpressionAdditive AT2G31400 13394162..13397678 score=-0.183078665947122
GeneExpressionAdditive AT2G31410 13399134..13399867 score=-0.0463205064007115
GeneExpressionAdditive AT2G31420 13400454..13401027 score=0.836520041937869
GeneExpressionAdditive AT2G31425 13401822..13402773 score=0.227610398633511
GeneExpressionAdditive AT2G31430 13403353..13404085 score=0.311673353128745
GeneExpressionAdditive AT2G31440 13406391..13408013 score=-1.12172033877794
GeneExpressionAdditive AT2G31450 13408311..13411195 score=0.40834166508927
GeneExpressionAdditive AT2G31460 13411868..13412513 score=-1.26316277288991
GeneExpressionAdditive AT2G31470 13414604..13415696 score=-0.326988954967928
GeneExpressionAdditive AT2G31480 13416251..13418056 score=-0.627785490647423
GeneExpressionAdditive AT2G31490 13419058..13419275 score=2.06004501735738
GeneExpressionAdditive AT2G31500 13420841..13423534 score=0.474391159178468
GeneExpressionAdditive AT2G31510 13423806..13428223 score=-0.257822884120594
GeneExpressionAdditive AT2G31530 13434530..13437366 score=-0.362927013166961
GeneExpressionAdditive AT2G31540 13437741..13439063 score=0.0475581451104177
GeneExpressionAdditive AT2G31550 13440916..13442193 score=-0.0281065431266416
GeneExpressionAdditive AT2G31560 13443644..13445008 score=-0.848919212559955
GeneExpressionAdditive AT2G31570 13445079..13446874 score=2.03308652956352
GeneExpressionAdditive AT2G31580 13448031..13452906 score=0.502946382787391
GeneExpressionAdditive AT2G31590 13455119..13455193 score=0.90518597057186
GeneExpressionAdditive AT2G31600 13455383..13457092 score=0.722141219847096
GeneExpressionAdditive AT2G31610 13457449..13458907 score=-1.49267893265032
GeneExpressionAdditive AT2G31620 13459083..13459935 score=-0.467602027564698
GeneExpressionAdditive AT2G31650 13462377..13469192 score=-0.0350392816905283
GeneExpressionAdditive AT2G31660 13471380..13478848 score=-0.934380154490645
GeneExpressionAdditive AT2G31670 13479621..13480557 score=1.857105549147
GeneExpressionAdditive AT2G31680 13480672..13482025 score=2.84985964525769
GeneExpressionAdditive AT2G31690 13483216..13484561 score=0.395867946724996
GeneExpressionAdditive AT2G31710 13488947..13489957 score=-1.30524066512498
GeneExpressionAdditive AT2G31720 13492178..13493036 score=0.549653659524316
GeneExpressionAdditive AT2G31725 13493475..13494458 score=-2.04443354068876
GeneExpressionAdditive AT2G31730 13494693..13496723 score=3.37102995340594
GeneExpressionAdditive AT2G31740 13498196..13502175 score=0.765318121606934
GeneExpressionAdditive AT2G31750 13504342..13507052 score=4.29078491554113
GeneExpressionAdditive AT2G31751 13507195..13507296 score=1.55327613013945
GeneExpressionAdditive AT2G31760 13515653..13517382 score=0.646482722919323
GeneExpressionAdditive AT2G31770 13518646..13520562 score=-1.17997392747915
GeneExpressionAdditive AT2G31780 13522276..13524418 score=-0.251681889982655
GeneExpressionAdditive AT2G31790 13525297..13527327 score=-1.54359569897281
GeneExpressionAdditive AT2G31800 13527464..13530721 score=0.463992397491362
GeneExpressionAdditive AT2G31810 13531295..13535598 score=1.25707798174145
GeneExpressionAdditive AT2G31820 13537441..13539599 score=0.969870878783935
GeneExpressionAdditive AT2G31830 13539854..13544732 score=-0.484008457953328
GeneExpressionAdditive AT2G31840 13545079..13546634 score=-1.77839401387499
GeneExpressionAdditive AT2G31850 13547297..13547546 score=-0.75105214235083
GeneExpressionAdditive AT2G31862 13552688..13553438 score=-0.109282863462983
GeneExpressionAdditive AT2G31865 13553687..13556568 score=1.77857408724004
GeneExpressionAdditive AT2G31870 13557088..13560887 score=-0.454181040165814
GeneExpressionAdditive AT2G31880 13561967..13563963 score=-0.184541513030787
GeneExpressionAdditive AT2G31890 13564101..13566772 score=-4.91311521298729
GeneExpressionAdditive AT2G31900 13567890..13576579 score=-0.235117628643937
GeneExpressionAdditive AT2G31910 13578796..13581048 score=-1.00839671846890
GeneExpressionAdditive AT2G31920 13581184..13583333 score=-0.629998508924973
GeneExpressionAdditive AT2G31930 13584643..13585288 score=-1.64225920699832
GeneExpressionAdditive AT2G31940 13587698..13588052 score=-2.72027551876204
GeneExpressionAdditive AT2G31945 13588669..13589121 score=-0.763872340246149
GeneExpressionAdditive AT2G31953 13590524..13591057 score=0.485688179491231
GeneExpressionAdditive AT2G31955 13591342..13593577 score=-1.33279532646291
GeneExpressionAdditive AT2G31960 13596639..13607094 score=-1.92997937253238
GeneExpressionAdditive AT2G31970 13607657..13616120 score=5.19535440389116
GeneExpressionAdditive AT2G31980 13616203..13616887 score=-2.44074808747237
GeneExpressionAdditive AT2G31985 13621082..13622712 score=0.449585749299086
GeneExpressionAdditive AT2G31990 13618439..13620606 score=-0.383126346338214
GeneExpressionAdditive AT2G32000 13623110..13628643 score=0.617742605586851
GeneExpressionAdditive AT2G32010 13631896..13636170 score=-0.898115269459209
GeneExpressionAdditive AT2G32020 13638190..13638768 score=-1.88019343307022
GeneExpressionAdditive AT2G32030 13639673..13640297 score=-0.169708360939503
GeneExpressionAdditive AT2G32040 13642260..13644777 score=-0.862469385210242
GeneExpressionAdditive AT2G32050 13645001..13645647 score=0.280494052791166
GeneExpressionAdditive AT2G32060 13646131..13647413 score=-1.82597730324919
GeneExpressionAdditive AT2G32070 13647903..13649010 score=-0.918007807588016
GeneExpressionAdditive AT2G32080 13649326..13651199 score=-0.838379956893795
GeneExpressionAdditive AT2G32090 13651492..13652850 score=2.17355092417008
GeneExpressionAdditive AT2G32100 13654943..13655797 score=2.791301285555
GeneExpressionAdditive AT2G32120 13658747..13660951 score=0.194594978509979
GeneExpressionAdditive AT2G32130 13661979..13662365 score=-1.03320269047126
GeneExpressionAdditive AT2G32140 13663011..13664217 score=0.0542996081992561
GeneExpressionAdditive AT2G32150 13666082..13667672 score=4.47624909552737
GeneExpressionAdditive AT2G32160 13669367..13673318 score=0.644672639218209
GeneExpressionAdditive AT2G32170 13673584..13677812 score=3.25383981679338
GeneExpressionAdditive AT2G32200 13683874..13684214 score=0.76926828295104
GeneExpressionAdditive AT2G32210 13685092..13685859 score=-0.438884863657672
GeneExpressionAdditive AT2G32220 13686039..13686575 score=-2.18570441223267
GeneExpressionAdditive AT2G32230 13686651..13689292 score=0.823898277689908
GeneExpressionAdditive AT2G32235 13689915..13691256 score=0.706468647746726
GeneExpressionAdditive AT2G32240 13691415..13695382 score=3.92687059567864
GeneExpressionAdditive AT2G32250 13700195..13703954 score=1.87866574289321
GeneExpressionAdditive AT2G32260 13704686..13707691 score=1.43390272022887
GeneExpressionAdditive AT2G32270 13711322..13713855 score=3.43608657968965
GeneExpressionAdditive AT2G32275 13716720..13717403 score=0.185063273402518
GeneExpressionAdditive AT2G32280 13720103..13721248 score=0.696341477437093
GeneExpressionAdditive AT2G32290 13721724..13723978 score=-1.97477834161983
GeneExpressionAdditive AT2G32295 13726636..13729139 score=-1.61080160632546
GeneExpressionAdditive AT2G32300 13729547..13730639 score=0.279966290292546
GeneExpressionAdditive AT2G32310 13731933..13733413 score=-0.455661123148930
GeneExpressionAdditive AT2G32320 13735044..13736323 score=1.26097071226778
GeneExpressionAdditive AT2G32330 13736622..13738785 score=2.11041977440654
GeneExpressionAdditive AT2G32340 13739317..13741481 score=-0.101702947031303
GeneExpressionAdditive AT2G32350 13742066..13742826 score=-0.587760416723925
GeneExpressionAdditive AT2G32360 13744158..13744580 score=-0.559057238467638
GeneExpressionAdditive AT2G32370 13749516..13753337 score=-0.36956750298753
GeneExpressionAdditive AT2G32380 13753755..13754697 score=0.4444983955921
GeneExpressionAdditive AT2G32390 13755580..13758980 score=-1.53276335008167
GeneExpressionAdditive AT2G32400 13759766..13763799 score=-0.641132659847857
GeneExpressionAdditive AT2G32410 13764727..13767987 score=0.986029007416294
GeneExpressionAdditive AT2G32415 13768258..13772491 score=1.06556257612618
GeneExpressionAdditive AT2G32430 13778540..13781527 score=-0.52230849002213
GeneExpressionAdditive AT2G32440 13782662..13784992 score=1.67809819483584
GeneExpressionAdditive AT2G32450 13785582..13788207 score=2.21546477295939
GeneExpressionAdditive AT2G32460 13789306..13791311 score=0.686375883410245
GeneExpressionAdditive AT2G32470 13794238..13795447 score=-0.0151378031482983
GeneExpressionAdditive AT2G32480 13795990..13797122 score=-2.19158479744124
GeneExpressionAdditive AT2G32487 13798959..13800019 score=0.109596898433487
GeneExpressionAdditive AT2G32500 13802327..13804152 score=1.03816672893722
GeneExpressionAdditive AT2G32510 13805908..13806976 score=0.0713926927259924
GeneExpressionAdditive AT2G32520 13812615..13814571 score=-0.683343213766004
GeneExpressionAdditive AT2G32530 13816283..13820596 score=2.9076638718895
GeneExpressionAdditive AT2G32540 13821901..13825183 score=1.76967415834099
GeneExpressionAdditive AT2G32550 13826452..13829761 score=6.44737376577514
GeneExpressionAdditive AT2G32560 13831893..13833976 score=2.10311916796904
GeneExpressionAdditive AT2G32580 13834729..13836333 score=1.51247285275187
GeneExpressionAdditive AT2G32590 13836513..13840227 score=0.607679582900716
GeneExpressionAdditive AT2G32600 13840641..13842624 score=-1.12569300708971
GeneExpressionAdditive AT2G32610 13843363..13846462 score=0.537672129654999
GeneExpressionAdditive AT2G32620 13847853..13851290 score=0.252732304547835
GeneExpressionAdditive AT2G32630 13851948..13853749 score=-0.872266566473782
GeneExpressionAdditive AT2G32640 13854010..13857947 score=-1.31006124179037
GeneExpressionAdditive AT2G32660 13861001..13863173 score=1.53830416247628
GeneExpressionAdditive AT2G32670 13865049..13866808 score=-0.46798839495533
GeneExpressionAdditive AT2G32680 13866880..13869622 score=-0.500649233171017
GeneExpressionAdditive AT2G32700 13874106..13879174 score=0.302080501803498
GeneExpressionAdditive AT2G32710 13880517..13882642 score=1.9862351801387
GeneExpressionAdditive AT2G32720 13883921..13885563 score=-0.93403019149821
GeneExpressionAdditive AT2G32730 13887180..13892763 score=0.292063087031529
GeneExpressionAdditive AT2G32740 13893947..13895269 score=-0.714487182838937
GeneExpressionAdditive AT2G32750 13896756..13898119 score=-0.320620298175253
GeneExpressionAdditive AT2G32760 13899070..13901696 score=0.395180133808418
GeneExpressionAdditive AT2G32765 13902008..13902607 score=-1.99273823568275
GeneExpressionAdditive AT2G32770 13902942..13905234 score=0.0662968540182046
GeneExpressionAdditive AT2G32780 13905535..13908932 score=-0.315050793468885
GeneExpressionAdditive AT2G32785 13910377..13910524 score=-0.406834807785655
GeneExpressionAdditive AT2G32788 13912064..13912142 score=0.575622877910246
GeneExpressionAdditive AT2G32790 13912588..13913262 score=-1.49210108114314
GeneExpressionAdditive AT2G32800 13923519..13926116 score=2.50592248461498
GeneExpressionAdditive AT2G32810 13926283..13932403 score=-1.47532467295687
GeneExpressionAdditive AT2G32820 13932888..13933985 score=-0.70780454830842
GeneExpressionAdditive AT2G32830 13934852..13936759 score=-0.703532535261285
GeneExpressionAdditive AT2G32835 13938274..13938450 score=-1.86404826791763
GeneExpressionAdditive AT2G32840 13940049..13941978 score=0.792658039502085
GeneExpressionAdditive AT2G32850 13942270..13945877 score=0.237244345309024
GeneExpressionAdditive AT2G32860 13947333..13950834 score=3.20534465675384
GeneExpressionAdditive AT2G32870 13951794..13953799 score=5.47109771736985
GeneExpressionAdditive AT2G32880 13955932..13957595 score=4.10582060541536
GeneExpressionAdditive AT2G32885 13958760..13959736 score=0.741825944864208
GeneExpressionAdditive AT2G32890 13960652..13960761 score=-0.955243306495521
GeneExpressionAdditive AT2G32900 13961194..13964784 score=1.10887596717733
GeneExpressionAdditive AT2G32905 13965540..13966041 score=0.119439447191774
GeneExpressionAdditive AT2G32910 13966155..13969148 score=0.370240612531361
GeneExpressionAdditive AT2G32920 13969404..13972452 score=4.2585798706428
GeneExpressionAdditive AT2G32930 13973092..13975484 score=0.160913062249881
GeneExpressionAdditive AT2G32940 13979076..13984518 score=0.52261001102358
GeneExpressionAdditive AT2G32950 13985120..13990557 score=1.89185105680242
GeneExpressionAdditive AT2G32960 13994926..13997883 score=-1.98863403223667
GeneExpressionAdditive AT2G32970 13998711..14002777 score=0.400294518374288
GeneExpressionAdditive AT2G32980 14004534..14006884 score=1.62593333074763
GeneExpressionAdditive AT2G32990 14010358..14012908 score=-1.28801273147348
GeneExpressionAdditive AT2G33000 14013252..14015583 score=-0.142457183565203
GeneExpressionAdditive AT2G33010 14017926..14020269 score=-0.00550539714693163
GeneExpressionAdditive AT2G33020 14020972..14023561 score=-0.884639720147097
GeneExpressionAdditive AT2G33030 14024777..14025308 score=0.00937573864627498
GeneExpressionAdditive AT2G33040 14025884..14028226 score=-1.23074950985265
GeneExpressionAdditive AT2G33050 14028956..14031354 score=-2.18467246122969
GeneExpressionAdditive AT2G33060 14032560..14035074 score=3.27147656313776
GeneExpressionAdditive AT2G33070 14036298..14038065 score=-0.279605228812468
GeneExpressionAdditive AT2G33080 14039107..14041255 score=0.154036276803084
GeneExpressionAdditive AT2G33090 14042635..14042969 score=1.26540422471418
GeneExpressionAdditive AT2G33100 14043426..14047093 score=-1.03003839743060
GeneExpressionAdditive AT2G33110 14048142..14050325 score=-0.978950386295377
GeneExpressionAdditive AT2G33120 14050577..14052582 score=0.0160841810074679
GeneExpressionAdditive AT2G33130 14053625..14053895 score=0.652040264041521
GeneExpressionAdditive AT2G33150 14054566..14058175 score=0.947331350199696
GeneExpressionAdditive AT2G33160 14060545..14063224 score=-0.540703618660741
GeneExpressionAdditive AT2G33170 14063458..14067701 score=-0.92986716940154
GeneExpressionAdditive AT2G33180 14073556..14074507 score=-1.99101949894469
GeneExpressionAdditive AT2G33190 14075049..14076102 score=-0.678788311971095
GeneExpressionAdditive AT2G33200 14076637..14077715 score=0.00353420054181782
GeneExpressionAdditive AT2G33205 14078069..14080262 score=-0.123537633752975
GeneExpressionAdditive AT2G33210 14081986..14085767 score=-1.05419622612550
GeneExpressionAdditive AT2G33220 14085993..14087207 score=0.0876999924796711
GeneExpressionAdditive AT2G33230 14087574..14089012 score=-0.766064329293446
GeneExpressionAdditive AT2G33233 14090200..14090629 score=0.957094710064203
GeneExpressionAdditive AT2G33240 14094075..14103972 score=-0.403084642754387
GeneExpressionAdditive AT2G33250 14104522..14105736 score=0.418745761827319
GeneExpressionAdditive AT2G33255 14105856..14107589 score=0.361972756669438
GeneExpressionAdditive AT2G33260 14107920..14109307 score=-0.0200671263774393
GeneExpressionAdditive AT2G33270 14110646..14112180 score=-0.666560622205159
GeneExpressionAdditive AT2G33280 14113478..14114757 score=-1.00350287638434
GeneExpressionAdditive AT2G33290 14117057..14119313 score=0.150958800418456
GeneExpressionAdditive AT2G33300 14120279..14120837 score=0.200620739112836
GeneExpressionAdditive AT2G33310 14121436..14122762 score=-1.62368851046556
GeneExpressionAdditive AT2G33320 14126674..14129138 score=0.316196823441568
GeneExpressionAdditive AT2G33330 14129980..14132191 score=-0.224965078357781
GeneExpressionAdditive AT2G33340 14133363..14138191 score=-1.21570499805592
GeneExpressionAdditive AT2G33350 14141082..14144185 score=0.387501654899194
GeneExpressionAdditive AT2G33360 14147049..14150120 score=1.81263252470489
GeneExpressionAdditive AT2G33370 14150647..14151740 score=-0.73150458826407
GeneExpressionAdditive AT2G33380 14152019..14153488 score=-0.341159887690813
GeneExpressionAdditive AT2G33385 14154599..14156817 score=-0.866078002297107
GeneExpressionAdditive AT2G33390 14158653..14159728 score=-0.790487785410936
GeneExpressionAdditive AT2G33400 14159829..14161550 score=-1.74252990408949
GeneExpressionAdditive AT2G33410 14162961..14164794 score=0.566875749158841
GeneExpressionAdditive AT2G33420 14165789..14169540 score=-0.621368719359590
GeneExpressionAdditive AT2G33430 14169762..14171941 score=-1.79239296066164
GeneExpressionAdditive AT2G33435 14172355..14176531 score=3.01917544363379
GeneExpressionAdditive AT2G33440 14177750..14180448 score=1.41050164314812
GeneExpressionAdditive AT2G33450 14180666..14181582 score=0.84184806071052
GeneExpressionAdditive AT2G33460 14181696..14182845 score=-0.191646354583904
GeneExpressionAdditive AT2G33470 14183697..14185658 score=-1.18058371675061
GeneExpressionAdditive AT2G33480 14188269..14189404 score=-1.29457986939115
GeneExpressionAdditive AT2G33490 14190636..14194912 score=-1.50050843687643
GeneExpressionAdditive AT2G33500 14195070..14197188 score=-0.307620630379442
GeneExpressionAdditive AT2G33510 14201308..14202689 score=-1.63425215057427
GeneExpressionAdditive AT2G33520 14203872..14204649 score=-0.530349869323242
GeneExpressionAdditive AT2G33530 14204910..14207590 score=0.0391664660006572
GeneExpressionAdditive AT2G33540 14210646..14215654 score=1.21566397466095
GeneExpressionAdditive AT2G33550 14217278..14218559 score=0.895879522583907
GeneExpressionAdditive AT2G33560 14220679..14223056 score=0.283636945176028
GeneExpressionAdditive AT2G33570 14224319..14226202 score=0.565076102899843
GeneExpressionAdditive AT2G33580 14226700..14228909 score=-0.957976868834813
GeneExpressionAdditive AT2G33585 14230311..14231218 score=-0.276776494994504
GeneExpressionAdditive AT2G33590 14231364..14233564 score=0.477854148155262
GeneExpressionAdditive AT2G33600 14234010..14235757 score=-0.433781554549683
GeneExpressionAdditive AT2G33610 14236037..14238295 score=0.778438237578355
GeneExpressionAdditive AT2G33620 14241302..14243772 score=-0.460007861987564
GeneExpressionAdditive AT2G33630 14244027..14245838 score=-1.39829180825667
GeneExpressionAdditive AT2G33640 14246359..14249294 score=0.272112398398439
GeneExpressionAdditive AT2G33655 14249998..14251588 score=-0.45541824386316
GeneExpressionAdditive AT2G33670 14252114..14254973 score=-0.372850152592216
GeneExpressionAdditive AT2G33680 14256725..14258841 score=-0.75877185932821
GeneExpressionAdditive AT2G33690 14259327..14259629 score=-1.47933427152664
GeneExpressionAdditive AT2G33700 14260549..14263044 score=1.83615791026289
GeneExpressionAdditive AT2G33705 14263223..14263398 score=0.160237675536773
GeneExpressionAdditive AT2G33710 14265688..14267715 score=-1.37413003626677
GeneExpressionAdditive AT2G33720 14270855..14272120 score=0.20998284294653
GeneExpressionAdditive AT2G33730 14272562..14275005 score=2.38999978946751
GeneExpressionAdditive AT2G33735 14275374..14276445 score=-1.06140003737693
GeneExpressionAdditive AT2G33740 14276653..14278663 score=-0.211852866335871
GeneExpressionAdditive AT2G33750 14278800..14280441 score=0.923397025716252
GeneExpressionAdditive AT2G33760 14282906..14284582 score=-0.786691383399684
GeneExpressionAdditive AT2G33770 14284720..14290094 score=0.265279424732145
GeneExpressionAdditive AT2G33775 14295518..14296243 score=0.00187033518482002
GeneExpressionAdditive AT2G33780 14298121..14298783 score=-0.672450147515327
GeneExpressionAdditive AT2G33790 14300762..14302212 score=1.23481413035159
GeneExpressionAdditive AT2G33793 14304196..14307541 score=0.333849685452268
GeneExpressionAdditive AT2G33800 14308004..14309490 score=-1.87504830870734
GeneExpressionAdditive AT2G33820 14313392..14315323 score=1.71235371083185
GeneExpressionAdditive AT2G33830 14316635..14317347 score=-1.71722995308370
GeneExpressionAdditive AT2G33835 14318869..14321698 score=1.00325481965359
GeneExpressionAdditive AT2G33840 14322014..14324516 score=0.677828914998790
GeneExpressionAdditive AT2G33845 14324740..14326001 score=0.831914852999895
GeneExpressionAdditive AT2G33847 14327266..14327549 score=0.320154639118293
GeneExpressionAdditive AT2G33850 14328316..14329095 score=3.11613439488201
GeneExpressionAdditive AT2G33855 14331391..14332246 score=-3.03436005607300
GeneExpressionAdditive AT2G33860 14332372..14336000 score=-2.82382056911800
GeneExpressionAdditive AT2G33870 14344466..14345278 score=-0.506320798165444
GeneExpressionAdditive AT2G33880 14348566..14350807 score=-0.383264712727717
GeneExpressionAdditive AT2G33980 14356850..14366902 score=-0.203647220694847
GeneExpressionAdditive AT2G33990 14367370..14369307 score=-0.361277606667456
GeneExpressionAdditive AT2G34000 14372290..14372655 score=-0.377152803243346
GeneExpressionAdditive AT2G34010 14375929..14377319 score=-0.418691005355233
GeneExpressionAdditive AT2G34020 14378307..14380834 score=2.83605831805233
GeneExpressionAdditive AT2G34030 14382168..14384384 score=-0.0278147698475791
GeneExpressionAdditive AT2G34040 14384886..14389548 score=0.259487874903329
GeneExpressionAdditive AT2G34050 14389816..14391270 score=-0.455579319733223
GeneExpressionAdditive AT2G34060 14392069..14393626 score=-0.00929012809684012
GeneExpressionAdditive AT2G34070 14394513..14397178 score=-0.677133559751647
GeneExpressionAdditive AT2G34080 14400324..14401849 score=-0.693733208694744
GeneExpressionAdditive AT2G34090 14403201..14406314 score=0.61064928183231
GeneExpressionAdditive AT2G34100 14406652..14408969 score=-0.995033544970528
GeneExpressionAdditive AT2G34140 14420910..14421831 score=-0.81920669196273
GeneExpressionAdditive AT2G34150 14426413..14430454 score=-0.992110149937733
GeneExpressionAdditive AT2G34160 14433315..14434282 score=-1.16477898102351
GeneExpressionAdditive AT2G34170 14435360..14437319 score=-2.32459695210761
GeneExpressionAdditive AT2G34180 14437853..14439307 score=-6.73966664769786
GeneExpressionAdditive AT2G34185 14441538..14442321 score=-0.086144772152001
GeneExpressionAdditive AT2G34190 14443908..14446555 score=-1.00426466294060
GeneExpressionAdditive AT2G34200 14447746..14449015 score=-0.43775474426798
GeneExpressionAdditive AT2G34210 14453038..14454054 score=-0.544012191812865
GeneExpressionAdditive AT2G34250 14469128..14471747 score=1.99141284117716
GeneExpressionAdditive AT2G34260 14472957..14475561 score=-2.23446684383098
GeneExpressionAdditive AT2G34270 14475910..14476825 score=-0.873658138772614
GeneExpressionAdditive AT2G34280 14478006..14478877 score=-1.13592986642319
GeneExpressionAdditive AT2G34300 14480909..14484496 score=0.537056880515715
GeneExpressionAdditive AT2G34310 14484889..14486965 score=2.84094137193182
GeneExpressionAdditive AT2G34315 14487336..14490098 score=-0.630398201134648
GeneExpressionAdditive AT2G34320 14492095..14492846 score=-0.339777590924835
GeneExpressionAdditive AT2G34330 14493634..14494283 score=0.253404673309716
GeneExpressionAdditive AT2G34340 14496026..14496581 score=-1.69681459119218
GeneExpressionAdditive AT2G34350 14500742..14502836 score=0.86467554088636
GeneExpressionAdditive AT2G34355 14503419..14505339 score=0.665819854740749
GeneExpressionAdditive AT2G34357 14506307..14512772 score=-1.75306881274024
GeneExpressionAdditive AT2G34360 14514366..14517101 score=0.0260714883138138
GeneExpressionAdditive AT2G34370 14517607..14518944 score=-1.37028844327899
GeneExpressionAdditive AT2G34380 14519783..14521495 score=0.84493140276943
GeneExpressionAdditive AT2G34390 14521749..14522798 score=-0.132969794160354
GeneExpressionAdditive AT2G34400 14523324..14525182 score=-0.63418944286462
GeneExpressionAdditive AT2G34410 14525495..14529525 score=0.416924299897373
GeneExpressionAdditive AT2G34420 14529744..14530400 score=-1.20535693592900
GeneExpressionAdditive AT2G34430 14531837..14532797 score=0.426976034927639
GeneExpressionAdditive AT2G34440 14534038..14534735 score=0.286615098245695
GeneExpressionAdditive AT2G34450 14534859..14536541 score=-0.503197556129007
GeneExpressionAdditive AT2G34460 14536914..14537764 score=4.59301901007968
GeneExpressionAdditive AT2G34470 14538039..14539562 score=-0.0682017961829304
GeneExpressionAdditive AT2G34480 14539840..14541263 score=-0.93777128915611
GeneExpressionAdditive AT2G34490 14542759..14544359 score=-1.34556922545416
GeneExpressionAdditive AT2G34500 14546590..14548460 score=4.09794981829677
GeneExpressionAdditive AT2G34510 14551104..14553921 score=0.696635962357304
GeneExpressionAdditive AT2G34520 14554878..14555792 score=1.02676356898977
GeneExpressionAdditive AT2G34530 14556068..14557277 score=0.849834643191747
GeneExpressionAdditive AT2G34540 14557793..14559265 score=0.284121434039679
GeneExpressionAdditive AT2G34555 14564066..14565751 score=-0.437726581847793
GeneExpressionAdditive AT2G34560 14567826..14569897 score=4.0347843587245
GeneExpressionAdditive AT2G34570 14570036..14571817 score=0.895778475993858
GeneExpressionAdditive AT2G34580 14572964..14574704 score=-0.555661470542329
GeneExpressionAdditive AT2G34585 14575152..14575654 score=-0.063721899393643
GeneExpressionAdditive AT2G34590 14576023..14577913 score=0.653942493318937
GeneExpressionAdditive AT2G34600 14580175..14580858 score=4.78896957848386
GeneExpressionAdditive AT2G34610 14582477..14583532 score=-0.281760828858542
GeneExpressionAdditive AT2G34620 14584269..14585306 score=0.630670969667845
GeneExpressionAdditive AT2G34630 14585611..14588780 score=-0.0724657134037514
GeneExpressionAdditive AT2G34640 14589074..14591741 score=-1.2486691548563
GeneExpressionAdditive AT2G34650 14596900..14598769 score=-0.464202461054216
GeneExpressionAdditive AT2G34660 14609860..14619613 score=-4.27153837424515
GeneExpressionAdditive AT2G34670 14619721..14622767 score=-0.612655160987396
GeneExpressionAdditive AT2G34680 14623729..14636026 score=5.22993942558050
GeneExpressionAdditive AT2G34690 14637381..14638980 score=-0.183489298205216
GeneExpressionAdditive AT2G34700 14641232..14642646 score=-1.02593821722307
GeneExpressionAdditive AT2G34710 14646532..14651331 score=-0.616855695086469
GeneExpressionAdditive AT2G34720 14656883..14658316 score=2.56650313935784
GeneExpressionAdditive AT2G34730 14661732..14664658 score=3.70007220785531
GeneExpressionAdditive AT2G34740 14666396..14667311 score=0.853180852140102
GeneExpressionAdditive AT2G34750 14667382..14671281 score=3.69358631848246
GeneExpressionAdditive AT2G34770 14673848..14675240 score=3.49757641901211
GeneExpressionAdditive AT2G34780 14675752..14680870 score=1.06318241584237
GeneExpressionAdditive AT2G34790 14681094..14684307 score=2.45657589619077
GeneExpressionAdditive AT2G34810 14692430..14694028 score=2.26080760601747
GeneExpressionAdditive AT2G34820 14696722..14697914 score=-0.0140270930700321
GeneExpressionAdditive AT2G34830 14700866..14703437 score=-1.81860638769391
GeneExpressionAdditive AT2G34840 14709704..14711389 score=-0.575192221127281
GeneExpressionAdditive AT2G34850 14711836..14713044 score=-0.752500487444834
GeneExpressionAdditive AT2G34860 14715452..14717224 score=1.00396059525661
GeneExpressionAdditive AT2G34870 14717924..14718474 score=-0.537926122234269
GeneExpressionAdditive AT2G34880 14718981..14723700 score=-0.221257561078312
GeneExpressionAdditive AT2G34890 14725330..14728284 score=-0.335296350037677
GeneExpressionAdditive AT2G34900 14730198..14732242 score=1.87055159652087
GeneExpressionAdditive AT2G34910 14734011..14735018 score=-1.28208176521510
GeneExpressionAdditive AT2G34920 14735253..14738189 score=-0.264546643303959
GeneExpressionAdditive AT2G34925 14741445..14741579 score=0.198664249861801
GeneExpressionAdditive AT2G34930 14744152..14746869 score=1.21935325024293
GeneExpressionAdditive AT2G34940 14747602..14750440 score=-1.64443044629202
GeneExpressionAdditive AT2G34960 14751132..14752836 score=-0.179402067591804
GeneExpressionAdditive AT2G34970 14753390..14755798 score=-0.530776984417615
GeneExpressionAdditive AT2G34980 14756057..14756924 score=-1.00790715288369
GeneExpressionAdditive AT2G34990 14757362..14758218 score=-0.341596418655850
GeneExpressionAdditive AT2G35000 14758753..14760285 score=-0.667108523309327
GeneExpressionAdditive AT2G35010 14761376..14763066 score=-2.86081111713071
GeneExpressionAdditive AT2G35020 14763816..14767750 score=-0.457937920482069
GeneExpressionAdditive AT2G35030 14767965..14770122 score=-0.0997097032618955
GeneExpressionAdditive AT2G35035 14770468..14772051 score=-0.659561116267248
GeneExpressionAdditive AT2G35040 14772304..14775291 score=1.61713035804653
GeneExpressionAdditive AT2G35050 14776787..14782079 score=-1.21741782922087
GeneExpressionAdditive AT2G35060 14782151..14785925 score=3.7288558786582
GeneExpressionAdditive AT2G35070 14790422..14791744 score=-1.32517885438817
GeneExpressionAdditive AT2G35075 14793759..14795640 score=1.10918700095860
GeneExpressionAdditive AT2G35080 14796471..14798500 score=0.139600616128236
GeneExpressionAdditive AT2G35090 14799447..14800076 score=-1.07549600106558
GeneExpressionAdditive AT2G35100 14800788..14802676 score=0.871912046763492
GeneExpressionAdditive AT2G35110 14802885..14810984 score=-0.616300097596866
GeneExpressionAdditive AT2G35120 14812783..14814416 score=0.894984989950666
GeneExpressionAdditive AT2G35130 14814597..14816819 score=-0.869925183559836
GeneExpressionAdditive AT2G35140 14820522..14823836 score=-0.50463544569021
GeneExpressionAdditive AT2G35150 14824236..14825215 score=-0.202797769407759
GeneExpressionAdditive AT2G35155 14826102..14829028 score=0.0220810468723949
GeneExpressionAdditive AT2G35160 14829922..14833210 score=0.109786121353758
GeneExpressionAdditive AT2G35170 14834565..14836839 score=0.197785335163925
GeneExpressionAdditive AT2G35190 14837815..14840313 score=0.931701404472074
GeneExpressionAdditive AT2G35200 14840985..14841538 score=0.69413292513775
GeneExpressionAdditive AT2G35210 14843142..14845040 score=1.05110092098997
GeneExpressionAdditive AT2G35215 14846212..14846824 score=-0.504594464434597
GeneExpressionAdditive AT2G35230 14849405..14851471 score=4.54223392014634
GeneExpressionAdditive AT2G35240 14852050..14853311 score=-0.96916264828665
GeneExpressionAdditive AT2G35250 14853775..14855727 score=-0.590710795795389
GeneExpressionAdditive AT2G35260 14856657..14859024 score=4.51856387614318
GeneExpressionAdditive AT2G35270 14864124..14864925 score=-2.52054322648940
GeneExpressionAdditive AT2G35290 14868523..14869065 score=0.57777073895572
GeneExpressionAdditive AT2G35300 14869998..14870433 score=-0.674065380951457
GeneExpressionAdditive AT2G35310 14871957..14873652 score=1.10293542808138
GeneExpressionAdditive AT2G35320 14873928..14875921 score=-0.174189199119835
GeneExpressionAdditive AT2G35330 14876070..14878979 score=0.842695750891619
GeneExpressionAdditive AT2G35340 14879421..14886746 score=1.32397909722696
GeneExpressionAdditive AT2G35345 14887369..14887578 score=-0.0863047950832485
GeneExpressionAdditive AT2G35350 14888242..14891127 score=-1.59664066339338
GeneExpressionAdditive AT2G35360 14896193..14897862 score=-0.250501488174758
GeneExpressionAdditive AT2G35370 14898181..14898855 score=-1.51729519731311
GeneExpressionAdditive AT2G35380 14899697..14900992 score=1.29002249445420
GeneExpressionAdditive AT2G35390 14902366..14904826 score=-2.90154414840586
GeneExpressionAdditive AT2G35410 14905415..14906742 score=-1.94804118771123
GeneExpressionAdditive AT2G35420 14906852..14907680 score=0.780362946796353
GeneExpressionAdditive AT2G35430 14908008..14909446 score=-0.37381140625109
GeneExpressionAdditive AT2G35450 14910157..14912424 score=1.84514231793333
GeneExpressionAdditive AT2G35460 14912877..14913539 score=-0.332770671210317
GeneExpressionAdditive AT2G35470 14915942..14916925 score=1.45622313750447
GeneExpressionAdditive AT2G35480 14917515..14919009 score=-1.51158964694282
GeneExpressionAdditive AT2G35490 14919228..14920892 score=1.44076987844873
GeneExpressionAdditive AT2G35500 14921157..14923070 score=-4.15656064279688
GeneExpressionAdditive AT2G35510 14923833..14927442 score=-0.0279382721101024
GeneExpressionAdditive AT2G35520 14928577..14929868 score=-1.13055503929525
GeneExpressionAdditive AT2G35530 14930076..14933576 score=1.39745622171357
GeneExpressionAdditive AT2G35540 14934231..14935916 score=1.40913695726682
GeneExpressionAdditive AT2G35550 14936453..14937702 score=0.998298279646908
GeneExpressionAdditive AT2G35580 14941035..14942523 score=0.104732284436871
GeneExpressionAdditive AT2G35585 14943844..14944976 score=-1.32123883315709
GeneExpressionAdditive AT2G35600 14947997..14952413 score=-0.606180075655071
GeneExpressionAdditive AT2G35605 14953173..14954288 score=-0.172704043460266
GeneExpressionAdditive AT2G35610 14954552..14958259 score=-0.0634721057348091
GeneExpressionAdditive AT2G35612 14962353..14962520 score=-0.346510001562317
GeneExpressionAdditive AT2G35615 14966537..14967777 score=-0.463645946023354
GeneExpressionAdditive AT2G35620 14968065..14972408 score=0.175951250234529
GeneExpressionAdditive AT2G35630 14973788..14987660 score=0.437449835644841
GeneExpressionAdditive AT2G35635 14988097..14989108 score=-1.93646296505445
GeneExpressionAdditive AT2G35640 14991070..14991179 score=0.21124428856661
GeneExpressionAdditive AT2G35650 14992648..14995372 score=-0.732304394467871
GeneExpressionAdditive AT2G35660 14995548..14997415 score=2.25208968920216
GeneExpressionAdditive AT2G35670 14999640..15003688 score=-0.186028293163558
GeneExpressionAdditive AT2G35680 15003836..15006120 score=0.274211001560285
GeneExpressionAdditive AT2G35690 15007092..15010074 score=3.7278938924019
GeneExpressionAdditive AT2G35700 15012283..15012817 score=0.534062216732297
GeneExpressionAdditive AT2G35710 15018026..15021178 score=0.475813100013004
GeneExpressionAdditive AT2G35720 15023803..15027038 score=-2.54389143936662
GeneExpressionAdditive AT2G35730 15027697..15028589 score=-0.874816513359261
GeneExpressionAdditive AT2G35733 15029808..15029915 score=-1.21018165219211
GeneExpressionAdditive AT2G35736 15030166..15030309 score=-0.162786767319137
GeneExpressionAdditive AT2G35740 15032537..15033444 score=1.00222806914004
GeneExpressionAdditive AT2G35750 15036987..15037291 score=-1.51654497680262
GeneExpressionAdditive AT2G35760 15039003..15040315 score=-1.62718017855024
GeneExpressionAdditive AT2G35765 15040751..15040891 score=0.00297330262435983
GeneExpressionAdditive AT2G35770 15041197..15043533 score=1.55656670595807
GeneExpressionAdditive AT2G35780 15044760..15047183 score=-1.39144991802964
GeneExpressionAdditive AT2G35790 15047755..15049115 score=-2.32083030694877
GeneExpressionAdditive AT2G35795 15049338..15050587 score=1.40236513654742
GeneExpressionAdditive AT2G35800 15051241..15055658 score=1.98334551860522
GeneExpressionAdditive AT2G35810 15056643..15057204 score=-7.97147032665324
GeneExpressionAdditive AT2G35820 15057982..15059267 score=-3.9033273518792
GeneExpressionAdditive AT2G35830 15059340..15060290 score=4.75203927393774
GeneExpressionAdditive AT2G35840 15061006..15063017 score=0.209545312482125
GeneExpressionAdditive AT2G35850 15063859..15064015 score=-5.2108910732979
GeneExpressionAdditive AT2G35860 15066901..15069148 score=-2.66665342804987
GeneExpressionAdditive AT2G35880 15070086..15072842 score=-1.29451103103435
GeneExpressionAdditive AT2G35890 15074269..15076178 score=-1.35254728235337
GeneExpressionAdditive AT2G35900 15077082..15078712 score=1.01669242563718
GeneExpressionAdditive AT2G35910 15080056..15081063 score=-0.382025460848761
GeneExpressionAdditive AT2G35920 15082682..15087755 score=2.31483163979325
GeneExpressionAdditive AT2G35930 15089942..15091518 score=-2.65353466632713
GeneExpressionAdditive AT2G35940 15096022..15099175 score=-0.425250309848481
GeneExpressionAdditive AT2G35950 15111833..15113130 score=0.521884665260436
GeneExpressionAdditive AT2G35960 15114027..15114984 score=-1.25741917658743
GeneExpressionAdditive AT2G35980 15117689..15118502 score=0.79403615633178
GeneExpressionAdditive AT2G35990 15121783..15123817 score=-0.780869800830467
GeneExpressionAdditive AT2G36000 15124477..15125617 score=-1.29283061165079
GeneExpressionAdditive AT2G36010 15126713..15130162 score=-0.520457807137055
GeneExpressionAdditive AT2G36020 15130270..15132549 score=-0.086137443289355
GeneExpressionAdditive AT2G36030 15134653..15134837 score=-1.68446654081265
GeneExpressionAdditive AT2G36050 15142771..15143743 score=2.98456655405148
GeneExpressionAdditive AT2G36060 15149769..15151221 score=-0.995968563637186
GeneExpressionAdditive AT2G36070 15151917..15155179 score=1.09628171885255
GeneExpressionAdditive AT2G36080 15155468..15158568 score=2.43004527473946
GeneExpressionAdditive AT2G36090 15165653..15166571 score=-0.524865181819507
GeneExpressionAdditive AT2G36100 15166760..15167753 score=1.29380826460659
GeneExpressionAdditive AT2G36110 15168939..15169564 score=-1.90728590032938
GeneExpressionAdditive AT2G36130 15173881..15175419 score=-0.256687351771718
GeneExpressionAdditive AT2G36145 15175664..15176544 score=-3.54586411393796
GeneExpressionAdditive AT2G36160 15176892..15178390 score=-3.04560951092371
GeneExpressionAdditive AT2G36170 15179198..15180315 score=-1.17226028680312
GeneExpressionAdditive AT2G36180 15180951..15181235 score=0.776935089260533
GeneExpressionAdditive AT2G36190 15181810..15184922 score=0.0143670114783582
GeneExpressionAdditive AT2G36200 15186806..15192264 score=1.00836981445875
GeneExpressionAdditive AT2G36210 15193156..15193855 score=-0.82597638530582
GeneExpressionAdditive AT2G36220 15199603..15200683 score=4.82239523859294
GeneExpressionAdditive AT2G36230 15200852..15202577 score=-1.27471719125605
GeneExpressionAdditive AT2G36240 15202734..15204261 score=1.31935695704751
GeneExpressionAdditive AT2G36250 15204548..15207662 score=-2.61356395744950
GeneExpressionAdditive AT2G36255 15208513..15208792 score=-1.02742185507209
GeneExpressionAdditive AT2G36260 15209723..15210704 score=0.293071474355528
GeneExpressionAdditive AT2G36270 15211864..15214553 score=-3.71620625849698
GeneExpressionAdditive AT2G36290 15215760..15217881 score=-3.82045787387787
GeneExpressionAdditive AT2G36295 15218865..15219300 score=0.323193508593404
GeneExpressionAdditive AT2G36300 15220145..15221323 score=1.38064221886900
GeneExpressionAdditive AT2G36305 15221664..15223604 score=-1.90889382889866
GeneExpressionAdditive AT2G36310 15231634..15233878 score=2.72823345900543
GeneExpressionAdditive AT2G36320 15236052..15237549 score=2.25026847912114
GeneExpressionAdditive AT2G36325 15238685..15240268 score=-1.47867001251502
GeneExpressionAdditive AT2G36330 15240594..15242452 score=-0.0271286221463253
GeneExpressionAdditive AT2G36340 15242819..15244773 score=-0.956042280796284
GeneExpressionAdditive AT2G36350 15245210..15248911 score=0.014638423739759
GeneExpressionAdditive AT2G36355 15249536..15249941 score=-0.840398200686536
GeneExpressionAdditive AT2G36360 15250531..15254668 score=1.43797197543309
GeneExpressionAdditive AT2G36370 15254888..15259984 score=-0.531322645290292
GeneExpressionAdditive AT2G36380 15264712..15270587 score=-1.14045100633977
GeneExpressionAdditive AT2G36390 15271320..15277055 score=-7.54799258424851
GeneExpressionAdditive AT2G36400 15277196..15279882 score=1.83416779661414
GeneExpressionAdditive AT2G36402 15280727..15281674 score=-0.913897964965214
GeneExpressionAdditive AT2G36410 15285843..15287566 score=-0.145778258391839
GeneExpressionAdditive AT2G36420 15293571..15296033 score=1.08943755236528
GeneExpressionAdditive AT2G36430 15297294..15298780 score=-3.37537703526686
GeneExpressionAdditive AT2G36440 15299728..15299898 score=-0.502490302565618
GeneExpressionAdditive AT2G36450 15301478..15301907 score=-0.992243070376311
GeneExpressionAdditive AT2G36460 15303800..15305570 score=-2.39339275483127
GeneExpressionAdditive AT2G36470 15306469..15307991 score=-2.11047718765373
GeneExpressionAdditive AT2G36480 15309912..15313319 score=0.563130013764084
GeneExpressionAdditive AT2G36485 15314060..15314734 score=-0.407169338115647
GeneExpressionAdditive AT2G36490 15315174..15321289 score=-1.98041855868421
GeneExpressionAdditive AT2G36500 15325111..15327131 score=0.635877910038837
GeneExpressionAdditive AT2G36530 15327975..15330920 score=-3.17311083360727
GeneExpressionAdditive AT2G36540 15332362..15333502 score=0.468958824128823
GeneExpressionAdditive AT2G36550 15334619..15335597 score=0.148489233459424
GeneExpressionAdditive AT2G36560 15336246..15339418 score=0.0502494326346277
GeneExpressionAdditive AT2G36570 15342620..15344964 score=-2.99679523631080
GeneExpressionAdditive AT2G36580 15346191..15350009 score=-2.55544957529669
GeneExpressionAdditive AT2G36590 15350232..15352339 score=-7.8874937762026
GeneExpressionAdditive AT2G36610 15356436..15357122 score=0.322259676560712
GeneExpressionAdditive AT2G36620 15357460..15358952 score=2.39726148989741
GeneExpressionAdditive AT2G36630 15359675..15362223 score=6.76286835559682
GeneExpressionAdditive AT2G36640 15363956..15365668 score=0.060716111109156
GeneExpressionAdditive AT2G36650 15366996..15368307 score=0.684883222533941
GeneExpressionAdditive AT2G36660 15368448..15371444 score=-0.196588023088693
GeneExpressionAdditive AT2G36670 15371938..15375180 score=-1.61426137328670
GeneExpressionAdditive AT2G36680 15375928..15377888 score=3.5020648704292
GeneExpressionAdditive AT2G36690 15387067..15389023 score=-0.948060073786953
GeneExpressionAdditive AT2G36695 15389785..15390455 score=-0.0650995955132818
GeneExpressionAdditive AT2G36700 15391785..15393449 score=0.252117005362719
GeneExpressionAdditive AT2G36710 15396564..15397915 score=0.343828319756924
GeneExpressionAdditive AT2G36720 15400173..15406464 score=-0.47729086865318
GeneExpressionAdditive AT2G36724 15408468..15408798 score=0.122053717257810
GeneExpressionAdditive AT2G36730 15412171..15413514 score=-1.50884845555001
GeneExpressionAdditive AT2G36740 15413792..15416868 score=1.90599598135314
GeneExpressionAdditive AT2G36750 15417550..15419095 score=-4.07686504439325
GeneExpressionAdditive AT2G36760 15420130..15421596 score=-0.613768264106448
GeneExpressionAdditive AT2G36770 15422219..15423815 score=0.93085454811519
GeneExpressionAdditive AT2G36780 15424609..15426216 score=-2.84328950788906
GeneExpressionAdditive AT2G36800 15430945..15432056 score=-6.21088549759799
GeneExpressionAdditive AT2G36810 15432834..15443914 score=0.265907324346755
GeneExpressionAdditive AT2G36820 15445515..15447728 score=0.690481514367169
GeneExpressionAdditive AT2G36830 15452526..15453575 score=1.06877584173705
GeneExpressionAdditive AT2G36835 15456684..15458444 score=-5.08331933396153
GeneExpressionAdditive AT2G36840 15458675..15460757 score=-0.719213181286333
GeneExpressionAdditive AT2G36850 15461989..15476416 score=2.43561762290235
GeneExpressionAdditive AT2G36870 15479759..15481733 score=-1.54280063561428
GeneExpressionAdditive AT2G36880 15486445..15488441 score=-7.26256635146772
GeneExpressionAdditive AT2G36885 15489191..15490747 score=4.73542192098052
GeneExpressionAdditive AT2G36890 15492920..15494317 score=-1.11251932809662
GeneExpressionAdditive AT2G36895 15496215..15497313 score=4.63848292336617
GeneExpressionAdditive AT2G36900 15498535..15499859 score=-0.355306184580166
GeneExpressionAdditive AT2G36910 15509170..15514345 score=1.75708749012158
GeneExpressionAdditive AT2G36920 15515886..15516900 score=-0.247385437593408
GeneExpressionAdditive AT2G36930 15516978..15518531 score=-2.82201190505842
GeneExpressionAdditive AT2G36950 15522214..15523935 score=-0.582198929670673
GeneExpressionAdditive AT2G36960 15530083..15534499 score=1.29354762014873
GeneExpressionAdditive AT2G36970 15536156..15537724 score=0.860489675266102
GeneExpressionAdditive AT2G36980 15538254..15540268 score=-1.32438256092985
GeneExpressionAdditive AT2G36985 15541861..15542213 score=-0.204879128515751
GeneExpressionAdditive AT2G36990 15544347..15547203 score=0.546544993731107
GeneExpressionAdditive AT2G37000 15547404..15548126 score=0.213153344364061
GeneExpressionAdditive AT2G37010 15548803..15553187 score=0.0539197728378536
GeneExpressionAdditive AT2G37020 15553616..15556081 score=-0.974679153363819
GeneExpressionAdditive AT2G37025 15556119..15559096 score=2.826050798063
GeneExpressionAdditive AT2G37030 15560873..15561159 score=-0.904018217997884
GeneExpressionAdditive AT2G37035 15561996..15563880 score=-0.318795907678228
GeneExpressionAdditive AT2G37040 15564483..15567394 score=-8.40592281208604
GeneExpressionAdditive AT2G37050 15576114..15580585 score=1.78339410239535
GeneExpressionAdditive AT2G37060 15583104..15584911 score=0.857716772644606
GeneExpressionAdditive AT2G37070 15586059..15588321 score=0.594898750756489
GeneExpressionAdditive AT2G37080 15588467..15592222 score=2.67752831174712
GeneExpressionAdditive AT2G37090 15594520..15596252 score=-0.650756655245795
GeneExpressionAdditive AT2G37100 15598197..15599129 score=-0.752750321307012
GeneExpressionAdditive AT2G37110 15599619..15601027 score=0.0740717805079089
GeneExpressionAdditive AT2G37120 15601113..15602016 score=-4.10635922148265
GeneExpressionAdditive AT2G37130 15605018..15607055 score=-0.204440150196353
GeneExpressionAdditive AT2G37140 15609930..15610359 score=-0.445241839191414
GeneExpressionAdditive AT2G37150 15610690..15615481 score=-0.89720878086194
GeneExpressionAdditive AT2G37160 15615964..15619973 score=0.284669436969913
GeneExpressionAdditive AT2G37170 15620515..15621868 score=4.30792648213852
GeneExpressionAdditive AT2G37180 15624792..15626175 score=3.53007100792982
GeneExpressionAdditive AT2G37190 15626502..15627136 score=-0.799079714161796
GeneExpressionAdditive AT2G37195 15627450..15628673 score=-0.717198250369932
GeneExpressionAdditive AT2G37200 15629091..15630152 score=-1.42576245630142
GeneExpressionAdditive AT2G37210 15631220..15634001 score=0.316792317433382
GeneExpressionAdditive AT2G37220 15641623..15643420 score=-4.50553492129386
GeneExpressionAdditive AT2G37230 15644245..15646488 score=-0.0284279392108542
GeneExpressionAdditive AT2G37240 15647100..15648789 score=5.51121467661608
GeneExpressionAdditive AT2G37250 15649010..15650827 score=0.160058718217283
GeneExpressionAdditive AT2G37260 15652505..15653959 score=1.08665407576318
GeneExpressionAdditive AT2G37270 15654948..15656212 score=-1.28634720714685
GeneExpressionAdditive AT2G37280 15657475..15663440 score=-1.5523321388297
GeneExpressionAdditive AT2G37290 15664043..15668398 score=1.57425552996433
GeneExpressionAdditive AT2G37300 15669694..15670287 score=-1.37495579178525
GeneExpressionAdditive AT2G37310 15671947..15674133 score=-0.298708222470552
GeneExpressionAdditive AT2G37320 15674278..15675894 score=-0.28075662279323
GeneExpressionAdditive AT2G37330 15676213..15677170 score=0.696510315503437
GeneExpressionAdditive AT2G37340 15677280..15679721 score=-1.56759534896968
GeneExpressionAdditive AT2G37360 15680664..15682971 score=1.4395407134727
GeneExpressionAdditive AT2G37370 15686208..15690193 score=0.742193839495643
GeneExpressionAdditive AT2G37380 15693825..15695035 score=-2.04729257218987
GeneExpressionAdditive AT2G37390 15701383..15702868 score=0.806812367362
GeneExpressionAdditive AT2G37400 15703270..15704387 score=-1.73007693056893
GeneExpressionAdditive AT2G37410 15704932..15706265 score=-2.87321625437131
GeneExpressionAdditive AT2G37420 15707422..15712385 score=2.67878308909209
GeneExpressionAdditive AT2G37430 15713501..15714240 score=-1.02988923603082
GeneExpressionAdditive AT2G37435 15717017..15717945 score=-0.425356366610894
GeneExpressionAdditive AT2G37440 15725198..15729062 score=1.62806104553199
GeneExpressionAdditive AT2G37450 15729652..15732125 score=0.143728347794966
GeneExpressionAdditive AT2G37460 15733528..15736131 score=4.6561215201799
GeneExpressionAdditive AT2G37470 15743836..15744412 score=-1.23372764567116
GeneExpressionAdditive AT2G37480 15744996..15746788 score=1.70474018357133
GeneExpressionAdditive AT2G37500 15746966..15749876 score=-1.57043822858071
GeneExpressionAdditive AT2G37510 15750096..15751572 score=1.22746043383018
GeneExpressionAdditive AT2G37520 15751897..15756832 score=0.306638732418036
GeneExpressionAdditive AT2G37530 15758055..15758498 score=-0.216719767229705
GeneExpressionAdditive AT2G37540 15758752..15760827 score=-9.17217810245804
GeneExpressionAdditive AT2G37550 15762295..15763605 score=1.67716334296552
GeneExpressionAdditive AT2G37560 15765787..15768301 score=-0.238523476503931
GeneExpressionAdditive AT2G37570 15768407..15770410 score=1.21323143811346
GeneExpressionAdditive AT2G37580 15771797..15772473 score=-1.41711450031082
GeneExpressionAdditive AT2G37585 15772912..15774926 score=2.00976101261745
GeneExpressionAdditive AT2G37590 15776635..15777513 score=-0.668625053985254
GeneExpressionAdditive AT2G37600 15781393..15782404 score=-1.38528155266452
GeneExpressionAdditive AT2G37610 15783968..15784723 score=-0.844760276011331
GeneExpressionAdditive AT2G37620 15786362..15788611 score=-0.676782641414506
GeneExpressionAdditive AT2G37630 15788714..15790494 score=-5.1611298215641
GeneExpressionAdditive AT2G37640 15794819..15796889 score=1.21246662778519
GeneExpressionAdditive AT2G37650 15799721..15802186 score=-0.629302925299502
GeneExpressionAdditive AT2G37660 15802373..15804118 score=0.0858006500405543
GeneExpressionAdditive AT2G37670 15804512..15807570 score=0.7376071725838
GeneExpressionAdditive AT2G37678 15808567..15809851 score=0.272044720164092
GeneExpressionAdditive AT2G37680 15810405..15812627 score=-0.112914745369863
GeneExpressionAdditive AT2G37690 15812797..15817600 score=-0.634941038661784
GeneExpressionAdditive AT2G37700 15818732..15821270 score=1.06955663560017
GeneExpressionAdditive AT2G37710 15821813..15824042 score=0.840259545802482
GeneExpressionAdditive AT2G37720 15825180..15828325 score=0.446887615320351
GeneExpressionAdditive AT2G37730 15829316..15831590 score=-0.636596890465528
GeneExpressionAdditive AT2G37740 15834812..15835675 score=0.234916691834854
GeneExpressionAdditive AT2G37750 15838110..15838594 score=1.87792855745622
GeneExpressionAdditive AT2G37760 15838980..15840859 score=1.54169798040850
GeneExpressionAdditive AT2G37770 15841980..15843899 score=0.00338381543706824
GeneExpressionAdditive AT2G37780 15844552..15845302 score=-0.281092788198909
GeneExpressionAdditive AT2G37790 15845860..15847983 score=-0.743875716541916
GeneExpressionAdditive AT2G37800 15848133..15850526 score=-0.559187665661886
GeneExpressionAdditive AT2G37810 15852457..15853108 score=-0.761558205402732
GeneExpressionAdditive AT2G37820 15854632..15855527 score=0.450673283907124
GeneExpressionAdditive AT2G37840 15858927..15863307 score=0.191607143601631
GeneExpressionAdditive AT2G37860 15863699..15865967 score=-0.469402100584978
GeneExpressionAdditive AT2G37870 15866310..15866638 score=0.943377731107276
GeneExpressionAdditive AT2G37880 15867717..15868587 score=-0.543209261122492
GeneExpressionAdditive AT2G37890 15868882..15871017 score=-0.415651230963437
GeneExpressionAdditive AT2G37900 15871487..15873450 score=-0.0515935815187321
GeneExpressionAdditive AT2G37910 15875467..15875571 score=0.147058433917102
GeneExpressionAdditive AT2G37920 15876166..15877131 score=-0.685999989727865
GeneExpressionAdditive AT2G37925 15877306..15877699 score=0.180976878677348
GeneExpressionAdditive AT2G37930 15880185..15882011 score=-0.333889320197776
GeneExpressionAdditive AT2G37940 15883845..15886631 score=-0.260959088327918
GeneExpressionAdditive AT2G37950 15889619..15890934 score=-0.722649534485537
GeneExpressionAdditive AT2G37960 15893640..15896219 score=-1.00259373105570
GeneExpressionAdditive AT2G37970 15898055..15898766 score=0.923086707465462
GeneExpressionAdditive AT2G37975 15898948..15900692 score=0.94646278274892
GeneExpressionAdditive AT2G37980 15901177..15904528 score=-1.20917248411058
GeneExpressionAdditive AT2G37990 15907785..15910149 score=1.00155436105828
GeneExpressionAdditive AT2G38000 15910289..15912440 score=-1.28932576560202
GeneExpressionAdditive AT2G38010 15913954..15916918 score=-2.90281316423508
GeneExpressionAdditive AT2G38020 15917175..15921776 score=1.51990515615544
GeneExpressionAdditive AT2G38025 15922068..15923792 score=0.452060565800952
GeneExpressionAdditive AT2G38040 15924169..15928112 score=3.5336162175754
GeneExpressionAdditive AT2G38050 15928263..15929308 score=-0.61605628930279
GeneExpressionAdditive AT2G38060 15929820..15932677 score=0.361818332053671
GeneExpressionAdditive AT2G38070 15935784..15937659 score=-0.389259945188034
GeneExpressionAdditive AT2G38080 15941535..15944631 score=-4.52337317863656
GeneExpressionAdditive AT2G38090 15951782..15954122 score=-0.0546869719780723
GeneExpressionAdditive AT2G38100 15955566..15957291 score=0.48018719155623
GeneExpressionAdditive AT2G38110 15959692..15962444 score=0.404377659940435
GeneExpressionAdditive AT2G38120 15980066..15984123 score=-2.60638325374013
GeneExpressionAdditive AT2G38130 15985710..15987766 score=-1.68474030776510
GeneExpressionAdditive AT2G38140 15988028..15988635 score=0.0681213332107444
GeneExpressionAdditive AT2G38150 15988812..15989964 score=-1.40508140195256
GeneExpressionAdditive AT2G38160 15993875..15995568 score=0.854778409792973
GeneExpressionAdditive AT2G38170 15996212..16000317 score=1.14436032096167
GeneExpressionAdditive AT2G38180 16004251..16005910 score=-1.89785078069010
GeneExpressionAdditive AT2G38185 16007062..16009776 score=-0.170345979665995
GeneExpressionAdditive AT2G38230 16018840..16019541 score=3.0258376463696
GeneExpressionAdditive AT2G38240 16019616..16021814 score=-0.506797662902366
GeneExpressionAdditive AT2G38250 16025479..16026520 score=-0.647935046825465
GeneExpressionAdditive AT2G38255 16028840..16031905 score=0.635857748142
GeneExpressionAdditive AT2G38270 16038398..16040130 score=0.511058715459433
GeneExpressionAdditive AT2G38280 16040570..16045905 score=-0.719695101621538
GeneExpressionAdditive AT2G38290 16046565..16049431 score=-0.938839876211935
GeneExpressionAdditive AT2G38300 16051049..16052948 score=-0.0761377614753766
GeneExpressionAdditive AT2G38310 16057145..16058218 score=1.0618443246766
GeneExpressionAdditive AT2G38320 16062481..16065027 score=0.234222542722290
GeneExpressionAdditive AT2G38330 16071643..16074427 score=0.626843232081585
GeneExpressionAdditive AT2G38340 16074531..16075305 score=0.00708688756139524
GeneExpressionAdditive AT2G38350 16075423..16076292 score=-0.455570050073982
GeneExpressionAdditive AT2G38360 16076756..16077600 score=-1.41050744175307
GeneExpressionAdditive AT2G38365 16078091..16078470 score=-0.893909009791282
GeneExpressionAdditive AT2G38370 16079159..16081212 score=0.424984956450344
GeneExpressionAdditive AT2G38380 16083625..16085593 score=0.403516245377444
GeneExpressionAdditive AT2G38390 16086751..16088533 score=2.30751710677684
GeneExpressionAdditive AT2G38400 16090809..16093371 score=2.65434180677475
GeneExpressionAdditive AT2G38410 16093736..16097247 score=-0.829661088846319
GeneExpressionAdditive AT2G38420 16098202..16099551 score=2.53280051329121
GeneExpressionAdditive AT2G38430 16100035..16102077 score=2.37268525598042
GeneExpressionAdditive AT2G38440 16102431..16108202 score=1.20589385500239
GeneExpressionAdditive AT2G38450 16109113..16109945 score=-0.552322099209634
GeneExpressionAdditive AT2G38460 16110675..16113135 score=4.25290101203607
GeneExpressionAdditive AT2G38465 16113341..16113952 score=-2.30976573354743
GeneExpressionAdditive AT2G38470 16115616..16117656 score=-1.74866120260555
GeneExpressionAdditive AT2G38480 16117942..16118842 score=2.17857567741548
GeneExpressionAdditive AT2G38490 16120583..16122351 score=-0.570915449714147
GeneExpressionAdditive AT2G38500 16124494..16126136 score=-0.390935266424706
GeneExpressionAdditive AT2G38510 16131059..16132442 score=-0.194130995831537
GeneExpressionAdditive AT2G38530 16135483..16136188 score=-0.754568877483881
GeneExpressionAdditive AT2G38540 16137455..16138131 score=3.21243448558895
GeneExpressionAdditive AT2G38550 16139132..16141437 score=-1.06327813531767
GeneExpressionAdditive AT2G38560 16141712..16143682 score=1.47864664174443
GeneExpressionAdditive AT2G38570 16143938..16145459 score=0.560605777804583
GeneExpressionAdditive AT2G38580 16145668..16149569 score=1.18256830142809
GeneExpressionAdditive AT2G38590 16150043..16151229 score=-0.817698383268195
GeneExpressionAdditive AT2G38600 16153000..16153901 score=-1.85215326731116
GeneExpressionAdditive AT2G38610 16154294..16156789 score=-3.56707501524697
GeneExpressionAdditive AT2G38620 16159712..16161092 score=-0.279674166834638
GeneExpressionAdditive AT2G38630 16161167..16163616 score=0.248324430741454
GeneExpressionAdditive AT2G38640 16164842..16165605 score=3.02697234671739
GeneExpressionAdditive AT2G38650 16168910..16172805 score=0.803093517431886
GeneExpressionAdditive AT2G38660 16173053..16175406 score=1.37511870965149
GeneExpressionAdditive AT2G38670 16175909..16178967 score=-0.277231038749926
GeneExpressionAdditive AT2G38680 16181536..16182910 score=0.120799170144812
GeneExpressionAdditive AT2G38690 16183597..16184657 score=-0.774740383597352
GeneExpressionAdditive AT2G38695 16185012..16187435 score=0.678494017696352
GeneExpressionAdditive AT2G38700 16187845..16190916 score=1.32314519211125
GeneExpressionAdditive AT2G38710 16191462..16193847 score=-0.0629704715737472
GeneExpressionAdditive AT2G38720 16195134..16199293 score=-0.463316076660113
GeneExpressionAdditive AT2G38730 16199440..16201145 score=-0.2987674246217
GeneExpressionAdditive AT2G38740 16201461..16203132 score=2.54932766785865
GeneExpressionAdditive AT2G38750 16203354..16205500 score=5.6107673861562
GeneExpressionAdditive AT2G38760 16208068..16209571 score=5.93978519320792
GeneExpressionAdditive AT2G38770 16210061..16217387 score=-3.41026132695479
GeneExpressionAdditive AT2G38780 16217974..16221180 score=2.13346570960308
GeneExpressionAdditive AT2G38790 16221354..16222262 score=5.05229907843502
GeneExpressionAdditive AT2G38800 16224114..16226196 score=1.70230104843051
GeneExpressionAdditive AT2G38810 16226379..16227720 score=1.35222972040415
GeneExpressionAdditive AT2G38820 16228920..16230655 score=6.03645445673207
GeneExpressionAdditive AT2G38823 16231145..16232278 score=-1.2344372964431
GeneExpressionAdditive AT2G38830 16232948..16233804 score=-0.504973385507963
GeneExpressionAdditive AT2G38840 16234943..16239442 score=0.801977488308436
GeneExpressionAdditive AT2G38860 16240488..16242294 score=-1.45318300700382
GeneExpressionAdditive AT2G38870 16243512..16244337 score=-2.2379688008732
GeneExpressionAdditive AT2G38880 16245561..16247780 score=-0.0948212166563992
GeneExpressionAdditive AT2G38890 16248323..16249927 score=-0.687670688906262
GeneExpressionAdditive AT2G38900 16250795..16251121 score=-0.286269480553677
GeneExpressionAdditive AT2G38905 16251226..16251545 score=0.229965488936273
GeneExpressionAdditive AT2G38910 16252351..16254546 score=-0.0783683483263393
GeneExpressionAdditive AT2G38920 16255228..16257965 score=0.428541135917162
GeneExpressionAdditive AT2G38940 16264296..16267227 score=1.53314517080498
GeneExpressionAdditive AT2G38950 16267986..16272143 score=1.36871080785604
GeneExpressionAdditive AT2G38960 16272503..16275202 score=0.428746011204086
GeneExpressionAdditive AT2G38970 16280982..16283926 score=-4.7522760166026
GeneExpressionAdditive AT2G38995 16289261..16291752 score=-0.187615231804306
GeneExpressionAdditive AT2G39000 16293422..16295002 score=2.15182583883526
GeneExpressionAdditive AT2G39010 16298573..16301026 score=3.76258347050234
GeneExpressionAdditive AT2G39020 16302410..16303209 score=2.25777322572457
GeneExpressionAdditive AT2G39030 16305321..16306237 score=-1.03780028828102
GeneExpressionAdditive AT2G39040 16306543..16308266 score=-0.631518916337217
GeneExpressionAdditive AT2G39050 16310484..16312626 score=1.08010636231404
GeneExpressionAdditive AT2G39060 16313794..16315314 score=-0.257422092625553
GeneExpressionAdditive AT2G39080 16316949..16319597 score=-2.78956692770011
GeneExpressionAdditive AT2G39090 16319808..16324360 score=-1.02172704364209
GeneExpressionAdditive AT2G39100 16324504..16326397 score=1.23012667317155
GeneExpressionAdditive AT2G39110 16326811..16328630 score=2.2015759213065
GeneExpressionAdditive AT2G39120 16328863..16329956 score=0.549633249940365
GeneExpressionAdditive AT2G39130 16330198..16333803 score=-1.61970174435561
GeneExpressionAdditive AT2G39140 16337278..16340242 score=0.332663479651356
GeneExpressionAdditive AT2G39160 16340570..16341211 score=-0.00140406026502612
GeneExpressionAdditive AT2G39170 16341769..16343169 score=0.123216368546742
GeneExpressionAdditive AT2G39180 16351248..16353617 score=0.694178828309
GeneExpressionAdditive AT2G39190 16357039..16362992 score=1.65671449050603
GeneExpressionAdditive AT2G39200 16363273..16366867 score=-5.22338007296161
GeneExpressionAdditive AT2G39210 16373311..16375340 score=3.48944836857897
GeneExpressionAdditive AT2G39220 16381995..16383865 score=-0.083316370455818
GeneExpressionAdditive AT2G39230 16388735..16391298 score=-0.591739342283834
GeneExpressionAdditive AT2G39240 16391866..16394869 score=-0.393950666321805
GeneExpressionAdditive AT2G39250 16395984..16398129 score=3.00963066081906
GeneExpressionAdditive AT2G39260 16399137..16406745 score=2.32754093720268
GeneExpressionAdditive AT2G39270 16407075..16408585 score=0.768696350033912
GeneExpressionAdditive AT2G39280 16408845..16413698 score=5.12270604850358
GeneExpressionAdditive AT2G39290 16414312..16416150 score=-0.727268368506526
GeneExpressionAdditive AT2G39300 16417219..16419931 score=1.15574101421551
GeneExpressionAdditive AT2G39310 16421217..16423396 score=4.63497204734257
GeneExpressionAdditive AT2G39320 16424564..16425404 score=-0.490525367665651
GeneExpressionAdditive AT2G39330 16426710..16428630 score=0.219301962884152
GeneExpressionAdditive AT2G39340 16430721..16437016 score=1.25150459072454
GeneExpressionAdditive AT2G39350 16437242..16439597 score=0.310743469348457
GeneExpressionAdditive AT2G39360 16444602..16447001 score=-1.19126771485510
GeneExpressionAdditive AT2G39370 16451235..16452324 score=1.69638962343294
GeneExpressionAdditive AT2G39380 16454143..16456147 score=2.62068240719539
GeneExpressionAdditive AT2G39390 16457798..16458896 score=0.0152952625252626
GeneExpressionAdditive AT2G39400 16459699..16461813 score=-0.649393514142188
GeneExpressionAdditive AT2G39410 16462675..16463437 score=0.056709378467369
GeneExpressionAdditive AT2G39415 16465713..16466001 score=-1.15386940769623
GeneExpressionAdditive AT2G39420 16467456..16469944 score=2.46941085679330
GeneExpressionAdditive AT2G39430 16470439..16471567 score=0.793772240190207
GeneExpressionAdditive AT2G39440 16471899..16477202 score=0.0139436631947355
GeneExpressionAdditive AT2G39450 16478731..16480816 score=5.50285088097069
GeneExpressionAdditive AT2G39460 16482037..16483103 score=-1.36857582066090
GeneExpressionAdditive AT2G39470 16483363..16484725 score=-4.1842961527379
GeneExpressionAdditive AT2G39480 16484939..16491990 score=-1.08560442713734
GeneExpressionAdditive AT2G39490 16494075..16495656 score=-0.384359398435621
GeneExpressionAdditive AT2G39500 16496153..16496614 score=-0.266650352262772
GeneExpressionAdditive AT2G39510 16498270..16500139 score=2.84985201729877
GeneExpressionAdditive AT2G39518 16503042..16503534 score=1.08959471377676
GeneExpressionAdditive AT2G39520 16504558..16504661 score=0.369574763220888
GeneExpressionAdditive AT2G39530 16505588..16506478 score=0.0376044023297188
GeneExpressionAdditive AT2G39550 16508720..16511289 score=-0.138430776070309
GeneExpressionAdditive AT2G39560 16511954..16513023 score=-0.707029653220665
GeneExpressionAdditive AT2G39570 16515033..16517244 score=2.28197126020608
GeneExpressionAdditive AT2G39580 16517505..16524102 score=1.81396955674550
GeneExpressionAdditive AT2G39590 16524718..16525296 score=0.571337125156593
GeneExpressionAdditive AT2G39620 16526061..16528536 score=-0.449741937877873
GeneExpressionAdditive AT2G39630 16528900..16531647 score=-2.50732186364853
GeneExpressionAdditive AT2G39640 16532318..16534044 score=0.0148501945832826
GeneExpressionAdditive AT2G39650 16534885..16536470 score=-3.25490503503096
GeneExpressionAdditive AT2G39660 16538904..16540908 score=0.686798948386613
GeneExpressionAdditive AT2G39670 16541304..16544274 score=-2.97285161289256
GeneExpressionAdditive AT2G39690 16548509..16550419 score=-1.32301199551439
GeneExpressionAdditive AT2G39700 16550928..16552592 score=0.804349144237166
GeneExpressionAdditive AT2G39705 16563949..16564605 score=1.35140533864856
GeneExpressionAdditive AT2G39710 16568873..16570271 score=-0.179335942559756
GeneExpressionAdditive AT2G39720 16574304..16575859 score=1.52322163524213
GeneExpressionAdditive AT2G39725 16576597..16577554 score=0.0625090614727877
GeneExpressionAdditive AT2G39730 16577843..16580547 score=0.830348248055407
GeneExpressionAdditive AT2G39740 16582884..16585862 score=1.06869748651495
GeneExpressionAdditive AT2G39750 16586219..16589449 score=0.506000794389395
GeneExpressionAdditive AT2G39760 16590173..16593243 score=0.633448785885339
GeneExpressionAdditive AT2G39770 16595789..16598001 score=0.588458199088929
GeneExpressionAdditive AT2G39780 16598301..16600789 score=-2.81014754627238
GeneExpressionAdditive AT2G39790 16601903..16602788 score=0.215577974964324
GeneExpressionAdditive AT2G39795 16604170..16605159 score=-0.47159467230963
GeneExpressionAdditive AT2G39800 16605307..16610369 score=3.27644220600431
GeneExpressionAdditive AT2G39805 16617061..16619381 score=-0.21816821698448
GeneExpressionAdditive AT2G39810 16619932..16625083 score=1.07623823941485
GeneExpressionAdditive AT2G39820 16625519..16626736 score=-0.561005227122375
GeneExpressionAdditive AT2G39830 16626890..16630783 score=0.647153797559923
GeneExpressionAdditive AT2G39840 16634332..16636331 score=0.48758142639003
GeneExpressionAdditive AT2G39850 16637568..16641270 score=2.92358742307768
GeneExpressionAdditive AT2G39855 16644743..16646198 score=3.10944753062516
GeneExpressionAdditive AT2G39870 16650692..16652309 score=-1.48622610501801
GeneExpressionAdditive AT2G39880 16655052..16656539 score=0.0338623440340836
GeneExpressionAdditive AT2G39890 16662745..16665231 score=2.02511298562690
GeneExpressionAdditive AT2G39900 16665732..16667440 score=-1.78732883568528
GeneExpressionAdditive AT2G39910 16667882..16670055 score=0.89763092608676
GeneExpressionAdditive AT2G39920 16670129..16671360 score=-3.05049929192539
GeneExpressionAdditive AT2G39930 16673152..16679508 score=-2.04636036835516
GeneExpressionAdditive AT2G39940 16679610..16682786 score=-0.348200802747052
GeneExpressionAdditive AT2G39950 16683646..16687427 score=0.456348929899669
GeneExpressionAdditive AT2G39960 16688618..16690649 score=0.0539073184447945
GeneExpressionAdditive AT2G39970 16690982..16693770 score=1.43414187083615
GeneExpressionAdditive AT2G39980 16694833..16696949 score=1.07544518588806
GeneExpressionAdditive AT2G39990 16705258..16707066 score=-0.757334737924462
GeneExpressionAdditive AT2G40000 16707736..16708993 score=3.02205054125886
GeneExpressionAdditive AT2G40020 16718049..16720041 score=-2.20057577017597
GeneExpressionAdditive AT2G40030 16721560..16730603 score=-1.19876424144154
GeneExpressionAdditive AT2G40050 16730989..16732822 score=-2.91399653342576
GeneExpressionAdditive AT2G40060 16733571..16735214 score=2.32031425258358
GeneExpressionAdditive AT2G40070 16735354..16738672 score=-2.43601974786297
GeneExpressionAdditive AT2G40080 16741376..16741916 score=-10.1925190212347
GeneExpressionAdditive AT2G40085 16743564..16744260 score=-1.48139000759496
GeneExpressionAdditive AT2G40090 16744585..16747411 score=0.899239776908651
GeneExpressionAdditive AT2G40095 16750141..16752154 score=-1.71266148439532
GeneExpressionAdditive AT2G40100 16752943..16754429 score=-1.74502486134766
GeneExpressionAdditive AT2G40110 16755070..16756584 score=1.82562226669198
GeneExpressionAdditive AT2G40113 16757331..16757933 score=0.405431126259402
GeneExpressionAdditive AT2G40116 16758807..16761509 score=-0.292098953681567
GeneExpressionAdditive AT2G40120 16762803..16764612 score=-0.0428787756686916
GeneExpressionAdditive AT2G40130 16773030..16776255 score=-0.376477734755088
GeneExpressionAdditive AT2G40140 16779154..16781680 score=1.62087354087758
GeneExpressionAdditive AT2G40150 16782508..16784257 score=0.0546899600469639
GeneExpressionAdditive AT2G40160 16784456..16786408 score=0.691169527454431
GeneExpressionAdditive AT2G40170 16786660..16787267 score=0.294421449524385
GeneExpressionAdditive AT2G40180 16789669..16791144 score=-0.261249829386815
GeneExpressionAdditive AT2G40190 16792281..16794566 score=-0.188745788559360
GeneExpressionAdditive AT2G40200 16798187..16799069 score=0.326088602018985
GeneExpressionAdditive AT2G40210 16800295..16801369 score=-0.429214604624365
GeneExpressionAdditive AT2G40220 16803701..16804624 score=0.573629060908574
GeneExpressionAdditive AT2G40230 16810284..16811734 score=-0.537860367785041
GeneExpressionAdditive AT2G40240 16818183..16819271 score=0.212868276677823
GeneExpressionAdditive AT2G40250 16820415..16822302 score=0.054501514847639
GeneExpressionAdditive AT2G40260 16823903..16825519 score=0.446025388340808
GeneExpressionAdditive AT2G40270 16829269..16831543 score=0.939600995975613
GeneExpressionAdditive AT2G40280 16832584..16835462 score=1.97445069028854
GeneExpressionAdditive AT2G40290 16835882..16838072 score=-2.58613442869679
GeneExpressionAdditive AT2G40300 16838393..16840140 score=3.10715324843139
GeneExpressionAdditive AT2G40316 16843338..16846210 score=1.37502710194983
GeneExpressionAdditive AT2G40320 16847266..16849191 score=-1.54257734012113
GeneExpressionAdditive AT2G40330 16851984..16852988 score=0.829048181246833
GeneExpressionAdditive AT2G40340 16855595..16857442 score=-3.55865790333497
GeneExpressionAdditive AT2G40350 16858684..16859067 score=-2.20982404428658
GeneExpressionAdditive AT2G40360 16860041..16863716 score=-1.33309539569264
GeneExpressionAdditive AT2G40370 16865271..16867647 score=0.687452061435846
GeneExpressionAdditive AT2G40380 16871683..16872414 score=1.4097860792384
GeneExpressionAdditive AT2G40390 16874419..16876065 score=-1.52912205590637
GeneExpressionAdditive AT2G40400 16876460..16879803 score=9.1233754967646
GeneExpressionAdditive AT2G40410 16880571..16882436 score=-0.116832435621052
GeneExpressionAdditive AT2G40420 16884325..16886186 score=-1.98188246447330
GeneExpressionAdditive AT2G40430 16886333..16889492 score=1.58337223064789
GeneExpressionAdditive AT2G40435 16893947..16895482 score=-1.24004392359041
GeneExpressionAdditive AT2G40440 16896351..16898298 score=0.653229061908963
GeneExpressionAdditive AT2G40450 16899115..16899842 score=-1.16461364669952
GeneExpressionAdditive AT2G40460 16904123..16908146 score=5.01069982089715
GeneExpressionAdditive AT2G40470 16909523..16910630 score=-1.26687234553755
GeneExpressionAdditive AT2G40475 16914023..16915166 score=0.242523582962854
GeneExpressionAdditive AT2G40480 16917476..16919609 score=-4.08264841834033
GeneExpressionAdditive AT2G40490 16919934..16922196 score=1.84710117965863
GeneExpressionAdditive AT2G40500 16923507..16924188 score=-0.687257741969147
GeneExpressionAdditive AT2G40510 16925559..16926855 score=0.351117896734274
GeneExpressionAdditive AT2G40520 16930019..16932942 score=0.0292080108843043
GeneExpressionAdditive AT2G40530 16934579..16935225 score=-1.12293897019688
GeneExpressionAdditive AT2G40540 16937943..16941640 score=1.20553521652656
GeneExpressionAdditive AT2G40550 16941960..16945223 score=0.205589195134786
GeneExpressionAdditive AT2G40560 16945889..16946615 score=0.276938125599207
GeneExpressionAdditive AT2G40570 16947901..16950534 score=-0.302855405196554
GeneExpressionAdditive AT2G40580 16950976..16952053 score=-1.24017897676851
GeneExpressionAdditive AT2G40590 16952166..16953461 score=0.116669019188596
GeneExpressionAdditive AT2G40600 16953983..16955611 score=-0.122088504331051
GeneExpressionAdditive AT2G40610 16955970..16957594 score=-1.98641067120344
GeneExpressionAdditive AT2G40620 16961629..16964003 score=2.24954687968677
GeneExpressionAdditive AT2G40630 16965306..16968160 score=-1.90937854435002
GeneExpressionAdditive AT2G40640 16968274..16970202 score=1.52870576245137
GeneExpressionAdditive AT2G40650 16970452..16972807 score=2.9932712064145
GeneExpressionAdditive AT2G40660 16973099..16976076 score=-0.820585192678654
GeneExpressionAdditive AT2G40670 16977373..16978195 score=-0.530010314196656
GeneExpressionAdditive AT2G40690 16981062..16983436 score=-1.28654375901464
GeneExpressionAdditive AT2G40700 16983926..16986558 score=-0.793564339740267
GeneExpressionAdditive AT2G40720 16994353..16996867 score=-0.600507247148483
GeneExpressionAdditive AT2G40730 16997164..17003219 score=2.13533199545214
GeneExpressionAdditive AT2G40740 17004291..17006319 score=-1.49602442670207
GeneExpressionAdditive AT2G40745 17015350..17015902 score=-0.71191694330538
GeneExpressionAdditive AT2G40750 17007598..17009393 score=0.95166032833180
GeneExpressionAdditive AT2G40760 17017125..17018981 score=1.57520136973395
GeneExpressionAdditive AT2G40765 17019305..17020303 score=0.736578551301583
GeneExpressionAdditive AT2G40770 17020438..17028372 score=-0.859794016670177
GeneExpressionAdditive AT2G40780 17028810..17029964 score=0.232078305523216
GeneExpressionAdditive AT2G40790 17030069..17031332 score=0.135154800007839
GeneExpressionAdditive AT2G40800 17031482..17034033 score=-0.19994517130144
GeneExpressionAdditive AT2G40810 17039579..17041534 score=0.0635310798709882
GeneExpressionAdditive AT2G40820 17041676..17046515 score=-1.81514225555942
GeneExpressionAdditive AT2G40830 17049835..17051909 score=0.867688396622958
GeneExpressionAdditive AT2G40840 17052103..17057965 score=-4.28858024298666
GeneExpressionAdditive AT2G40850 17058242..17060334 score=-0.208073000625634
GeneExpressionAdditive AT2G40860 17060696..17064131 score=1.74862794412683
GeneExpressionAdditive AT2G40880 17064495..17065076 score=0.639606357795233
GeneExpressionAdditive AT2G40890 17065255..17067713 score=-6.6454572592151
GeneExpressionAdditive AT2G40900 17070220..17072738 score=-0.716986748527836
GeneExpressionAdditive AT2G40910 17076986..17078652 score=0.124775711082387
GeneExpressionAdditive AT2G40920 17079648..17081213 score=1.75776624122943
GeneExpressionAdditive AT2G40925 17082053..17083305 score=0.157952349908988
GeneExpressionAdditive AT2G40930 17083432..17089458 score=1.10427443691338
GeneExpressionAdditive AT2G40935 17090215..17091380 score=-0.476401214643815
GeneExpressionAdditive AT2G40940 17091462..17094252 score=-0.882087699855352
GeneExpressionAdditive AT2G40950 17094710..17097486 score=-1.10261632861277
GeneExpressionAdditive AT2G40960 17102664..17104422 score=-7.65883241393037
GeneExpressionAdditive AT2G40970 17104676..17105608 score=2.49720303231299
GeneExpressionAdditive AT2G40980 17109540..17111848 score=-1.34735180017293
GeneExpressionAdditive AT2G40990 17112175..17114223 score=0.0864241353796885
GeneExpressionAdditive AT2G41000 17118513..17120666 score=-0.910478986988038
GeneExpressionAdditive AT2G41010 17120972..17121833 score=3.02640257731479
GeneExpressionAdditive AT2G41020 17124365..17128141 score=0.707643743301471
GeneExpressionAdditive AT2G41040 17128473..17130133 score=2.15334369535142
GeneExpressionAdditive AT2G41050 17130281..17133408 score=4.65356415594894
GeneExpressionAdditive AT2G41060 17134094..17136590 score=1.09788328549234
GeneExpressionAdditive AT2G41070 17137867..17139406 score=-2.41033480407737
GeneExpressionAdditive AT2G41080 17139946..17141647 score=0.091643833005309
GeneExpressionAdditive AT2G41090 17142818..17143810 score=0.0528904120440688
GeneExpressionAdditive AT2G41100 17145164..17146616 score=1.33457923012571
GeneExpressionAdditive AT2G41110 17147474..17148267 score=-0.154694076161087
GeneExpressionAdditive AT2G41120 17148506..17149507 score=1.52827852225997
GeneExpressionAdditive AT2G41130 17150427..17151826 score=0.309263429975407
GeneExpressionAdditive AT2G41140 17157466..17160720 score=-1.83647772812192
GeneExpressionAdditive AT2G41150 17160974..17162726 score=1.16754247492265
GeneExpressionAdditive AT2G41160 17163122..17165867 score=-0.0980448524658166
GeneExpressionAdditive AT2G41170 17166298..17168144 score=1.26554244299504
GeneExpressionAdditive AT2G41180 17172525..17173052 score=-2.89673279018876
GeneExpressionAdditive AT2G41190 17174393..17177448 score=-1.67603057365317
GeneExpressionAdditive AT2G41200 17178723..17180099 score=0.237379275733463
GeneExpressionAdditive AT2G41210 17180511..17183809 score=-0.184077705250774
GeneExpressionAdditive AT2G41220 17184763..17195800 score=-0.511720833443734
GeneExpressionAdditive AT2G41230 17202200..17202723 score=-1.28617875512118
GeneExpressionAdditive AT2G41240 17205472..17206385 score=-10.3170080410665
GeneExpressionAdditive AT2G41250 17207764..17209601 score=6.24762300534982
GeneExpressionAdditive AT2G41260 17213665..17214735 score=-0.457864829825403
GeneExpressionAdditive AT2G41280 17216794..17217402 score=-1.83308323754591
GeneExpressionAdditive AT2G41290 17217615..17220011 score=1.85314910617580
GeneExpressionAdditive AT2G41300 17221335..17223355 score=0.610148259593664
GeneExpressionAdditive AT2G41310 17229061..17231423 score=0.786792955415948
GeneExpressionAdditive AT2G41330 17234166..17235299 score=1.85585611847215
GeneExpressionAdditive AT2G41340 17236108..17237505 score=-2.40559690092784
GeneExpressionAdditive AT2G41350 17238414..17240595 score=-0.229333857670677
GeneExpressionAdditive AT2G41360 17241471..17242525 score=-0.344317162390354
GeneExpressionAdditive AT2G41370 17244830..17247327 score=1.15365618758785
GeneExpressionAdditive AT2G41380 17259076..17260109 score=-3.89984682486287
GeneExpressionAdditive AT2G41400 17266868..17267110 score=-0.920975303631894
GeneExpressionAdditive AT2G41410 17268909..17269793 score=1.55038612074916
GeneExpressionAdditive AT2G41415 17271481..17272125 score=-0.686859275789092
GeneExpressionAdditive AT2G41420 17273792..17275065 score=0.860696536366207
GeneExpressionAdditive AT2G41430 17276394..17277460 score=1.12679544284417
GeneExpressionAdditive AT2G41450 17285718..17292129 score=-0.0294019083336012
GeneExpressionAdditive AT2G41460 17292806..17295946 score=0.0518423572321657
GeneExpressionAdditive AT2G41470 17299316..17303424 score=1.44767196025680
GeneExpressionAdditive AT2G41480 17303978..17305783 score=-0.238491031313053
GeneExpressionAdditive AT2G41490 17308786..17311144 score=-0.324019720454422
GeneExpressionAdditive AT2G41500 17311289..17314470 score=0.724536831396651
GeneExpressionAdditive AT2G41510 17321616..17323957 score=0.062577734873478
GeneExpressionAdditive AT2G41520 17324605..17329975 score=-0.202762626012929
GeneExpressionAdditive AT2G41530 17330579..17332630 score=0.258170330441643
GeneExpressionAdditive AT2G41540 17333193..17335929 score=-0.0447103819020902
GeneExpressionAdditive AT2G41550 17336081..17338232 score=-2.431958008814
GeneExpressionAdditive AT2G41560 17339223..17344273 score=1.53319544236123
GeneExpressionAdditive AT2G41600 17352577..17353703 score=4.28753216877968
GeneExpressionAdditive AT2G41610 17354326..17355258 score=-1.66750589994745
GeneExpressionAdditive AT2G41620 17357415..17362125 score=-0.710210161094217
GeneExpressionAdditive AT2G41630 17362418..17364662 score=-0.580140543936874
GeneExpressionAdditive AT2G41640 17367587..17369432 score=-2.26099341693362
GeneExpressionAdditive AT2G41650 17370976..17371452 score=0.0890125773491057
GeneExpressionAdditive AT2G41660 17375019..17376227 score=-6.65844781456841
GeneExpressionAdditive AT2G41670 17381186..17383170 score=-4.68051068586193
GeneExpressionAdditive AT2G41680 17383330..17386092 score=4.19947008948434
GeneExpressionAdditive AT2G41690 17388808..17389631 score=0.836418572372716
GeneExpressionAdditive AT2G41700 17390132..17403146 score=-0.0207402780481793
GeneExpressionAdditive AT2G41705 17404367..17407043 score=1.05903995053609
GeneExpressionAdditive AT2G41710 17407177..17410008 score=0.160637739159456
GeneExpressionAdditive AT2G41720 17410752..17414193 score=-9.47514146756368
GeneExpressionAdditive AT2G41730 17416531..17416902 score=-2.58384907721344
GeneExpressionAdditive AT2G41740 17417819..17424800 score=-0.154271104834475
GeneExpressionAdditive AT2G41750 17428783..17429570 score=-0.599901489042026
GeneExpressionAdditive AT2G41760 17429900..17431307 score=-0.748085003726112
GeneExpressionAdditive AT2G41770 17431460..17434312 score=1.13273062936311
GeneExpressionAdditive AT2G41780 17435172..17435828 score=0.170594436575633
GeneExpressionAdditive AT2G41790 17436533..17443227 score=0.82613384099473
GeneExpressionAdditive AT2G41800 17443630..17445035 score=-0.929697762820882
GeneExpressionAdditive AT2G41810 17446547..17448378 score=-0.372576851750203
GeneExpressionAdditive AT2G41820 17453920..17457118 score=-1.01337359251840
GeneExpressionAdditive AT2G41830 17457190..17464112 score=1.22258403265303
GeneExpressionAdditive AT2G41835 17464936..17466582 score=0.841473804740853
GeneExpressionAdditive AT2G41840 17466876..17468593 score=-0.192277464373853
GeneExpressionAdditive AT2G41850 17469008..17471190 score=6.10893961993387
GeneExpressionAdditive AT2G41860 17474517..17476825 score=-0.224126178453115
GeneExpressionAdditive AT2G41870 17478055..17479943 score=1.5950138059314
GeneExpressionAdditive AT2G41880 17481691..17484263 score=1.58801744630261
GeneExpressionAdditive AT2G41890 17485158..17487363 score=-0.475227582789532
GeneExpressionAdditive AT2G41900 17497507..17500876 score=2.69364882959758
GeneExpressionAdditive AT2G41905 17502747..17503161 score=-0.0537988091906918
GeneExpressionAdditive AT2G41910 17504043..17505029 score=-0.529855881627601
GeneExpressionAdditive AT2G41920 17506493..17507360 score=0.811545759233874
GeneExpressionAdditive AT2G41930 17508716..17509673 score=-0.444032167830361
GeneExpressionAdditive AT2G41940 17514578..17515636 score=0.303167131888276
GeneExpressionAdditive AT2G41945 17516174..17519889 score=0.545058888721163
GeneExpressionAdditive AT2G41950 17520146..17521114 score=-2.24485479440421
GeneExpressionAdditive AT2G41960 17521272..17526327 score=2.94032329833722
GeneExpressionAdditive AT2G41970 17527500..17529775 score=-0.091758313590635
GeneExpressionAdditive AT2G41980 17530585..17531747 score=1.53239470343812
GeneExpressionAdditive AT2G41990 17534379..17535975 score=0.493184814951248
GeneExpressionAdditive AT2G41997 17117907..17118210 score=0.268300609561548
GeneExpressionAdditive AT2G42000 17536340..17536875 score=-0.690147494510827
GeneExpressionAdditive AT2G42005 17538355..17539620 score=-0.184383340346331
GeneExpressionAdditive AT2G42010 17539916..17545393 score=0.775580106624556
GeneExpressionAdditive AT2G42030 17546009..17548008 score=1.67518926527861
GeneExpressionAdditive AT2G42040 17550277..17552278 score=6.44042327296513
GeneExpressionAdditive AT2G42060 17555274..17556029 score=-2.33126837737622
GeneExpressionAdditive AT2G42070 17556239..17558193 score=0.809521486688949
GeneExpressionAdditive AT2G42080 17560329..17562502 score=0.272335410126521
GeneExpressionAdditive AT2G42090 17564045..17565390 score=-0.75295136592913
GeneExpressionAdditive AT2G42100 17567309..17568816 score=-0.593512162008895
GeneExpressionAdditive AT2G42110 17569354..17569778 score=-0.979499578804723
GeneExpressionAdditive AT2G42120 17570305..17572798 score=0.54139798351628
GeneExpressionAdditive AT2G42130 17573252..17575153 score=-0.820796304701438
GeneExpressionAdditive AT2G42140 17575782..17576485 score=-0.705276289111932
GeneExpressionAdditive AT2G42150 17579578..17581603 score=-1.00703534673395
GeneExpressionAdditive AT2G42160 17581787..17584479 score=4.43522091112883
GeneExpressionAdditive AT2G42170 17584807..17587424 score=-6.4037618042672
GeneExpressionAdditive AT2G42180 17588062..17588935 score=0.255553633173783
GeneExpressionAdditive AT2G42190 17589942..17591173 score=2.39823847799549
GeneExpressionAdditive AT2G42200 17594563..17596618 score=-0.537764830394779
GeneExpressionAdditive AT2G42210 17597293..17598839 score=-1.10361629401123
GeneExpressionAdditive AT2G42220 17599170..17600438 score=4.48843061463042
GeneExpressionAdditive AT2G42230 17600574..17603628 score=-0.686037040821402
GeneExpressionAdditive AT2G42240 17603890..17606223 score=0.0143066058159446
GeneExpressionAdditive AT2G42260 17609054..17610622 score=-0.450154274254197
GeneExpressionAdditive AT2G42270 17611435..17618157 score=-2.65255171222922
GeneExpressionAdditive AT2G42280 17618400..17620519 score=1.61767746668783
GeneExpressionAdditive AT2G42290 17623986..17626631 score=0.83215465777759
GeneExpressionAdditive AT2G42300 17628284..17631822 score=2.16703608262558
GeneExpressionAdditive AT2G42310 17632338..17632915 score=-2.10257637932315
GeneExpressionAdditive AT2G42320 17634477..17637797 score=2.67829688475484
GeneExpressionAdditive AT2G42330 17638195..17641124 score=0.718385026248492
GeneExpressionAdditive AT2G42340 17642429..17644193 score=-0.305773732148214
GeneExpressionAdditive AT2G42350 17646224..17646981 score=-0.354865290459743
GeneExpressionAdditive AT2G42360 17647982..17648764 score=-0.0608991538187082
GeneExpressionAdditive AT2G42380 17654002..17655948 score=1.39142712752644
GeneExpressionAdditive AT2G42390 17658362..17659623 score=-0.332114921288626
GeneExpressionAdditive AT2G42395 17660220..17661069 score=-2.1937007719831
GeneExpressionAdditive AT2G42400 17661310..17663829 score=3.05752967604703
GeneExpressionAdditive AT2G42410 17665336..17665797 score=0.326736355963557
GeneExpressionAdditive AT2G42430 17670570..17672278 score=0.976059389155089
GeneExpressionAdditive AT2G42440 17675953..17676700 score=-0.61318743397216
GeneExpressionAdditive AT2G42450 17679335..17682050 score=-1.50696442334885
GeneExpressionAdditive AT2G42460 17683518..17686280 score=0.0279662990702409
GeneExpressionAdditive AT2G42470 17687006..17692240 score=0.0515743564729642
GeneExpressionAdditive AT2G42480 17692896..17696976 score=-0.770820357533348
GeneExpressionAdditive AT2G42490 17698549..17702876 score=1.98033697691912
GeneExpressionAdditive AT2G42500 17704781..17708351 score=1.20554493223733
GeneExpressionAdditive AT2G42510 17708774..17711646 score=0.302980243485461
GeneExpressionAdditive AT2G42520 17711903..17715938 score=0.78353490920193
GeneExpressionAdditive AT2G42530 17716191..17716999 score=-4.36036279046034
GeneExpressionAdditive AT2G42540 17718154..17719103 score=-3.87783453931157
GeneExpressionAdditive AT2G42550 17720297..17721213 score=-0.185880872399489
GeneExpressionAdditive AT2G42560 17721717..17723912 score=-0.83011068853981
GeneExpressionAdditive AT2G42570 17724656..17727103 score=-1.67657535350374
GeneExpressionAdditive AT2G42580 17735841..17738762 score=2.48505978785578
GeneExpressionAdditive AT2G42590 17738942..17741005 score=-1.22779601341894
GeneExpressionAdditive AT2G42600 17741412..17746087 score=-3.42038030161663
GeneExpressionAdditive AT2G42610 17755055..17757450 score=-0.261118877708078
GeneExpressionAdditive AT2G42620 17763242..17765460 score=2.82722585523725
GeneExpressionAdditive AT2G42630 17765633..17767752 score=-0.503850016477743
GeneExpressionAdditive AT2G42640 17768682..17771138 score=-0.0210776553023839
GeneExpressionAdditive AT2G42650 17772573..17773898 score=-0.124190888586531
GeneExpressionAdditive AT2G42660 17774129..17775351 score=0.484520156013729
GeneExpressionAdditive AT2G42670 17778879..17781699 score=-0.128448377712967
GeneExpressionAdditive AT2G42680 17782033..17783261 score=0.663929095002691
GeneExpressionAdditive AT2G42690 17783403..17784765 score=-4.39720841196571
GeneExpressionAdditive AT2G42700 17785418..17789181 score=-0.471185352378287
GeneExpressionAdditive AT2G42710 17789460..17792109 score=-1.32015845275135
GeneExpressionAdditive AT2G42720 17792506..17794346 score=-1.12687752489330
GeneExpressionAdditive AT2G42730 17794568..17798627 score=-1.14561855315897
GeneExpressionAdditive AT2G42740 17798817..17800059 score=-0.425722895265652
GeneExpressionAdditive AT2G42750 17800508..17802732 score=0.480767925255916
GeneExpressionAdditive AT2G42760 17803117..17804246 score=1.75782174647439
GeneExpressionAdditive AT2G42770 17805536..17807064 score=0.792301879346799
GeneExpressionAdditive AT2G42780 17807571..17808481 score=1.82419722708735
GeneExpressionAdditive AT2G42790 17809908..17813017 score=-0.20778795808653
GeneExpressionAdditive AT2G42800 17815067..17816499 score=0.475377795030864
GeneExpressionAdditive AT2G42810 17819157..17823633 score=2.18057013024162
GeneExpressionAdditive AT2G42820 17824711..17825540 score=-0.440699326002916
GeneExpressionAdditive AT2G42830 17827658..17830215 score=0.35878473135811
GeneExpressionAdditive AT2G42840 17833298..17834584 score=-5.81711701684306
GeneExpressionAdditive AT2G42850 17838756..17840455 score=0.615219711958493
GeneExpressionAdditive AT2G42860 17840846..17842099 score=-0.354505249072518
GeneExpressionAdditive AT2G42870 17843533..17844239 score=0.412574562756661
GeneExpressionAdditive AT2G42880 17847476..17851431 score=3.10663770478096
GeneExpressionAdditive AT2G42885 17853147..17853638 score=-0.467469477298516
GeneExpressionAdditive AT2G42890 17856969..17861584 score=-0.458883070391037
GeneExpressionAdditive AT2G42900 17861691..17862499 score=-1.45797084395351
GeneExpressionAdditive AT2G42910 17863338..17865526 score=0.50115465031068
GeneExpressionAdditive AT2G42920 17865810..17867409 score=-0.986745894028059
GeneExpressionAdditive AT2G42930 17868024..17868335 score=0.210793184282427
GeneExpressionAdditive AT2G42940 17869491..17870484 score=-0.0612887386396543
GeneExpressionAdditive AT2G42950 17870884..17873534 score=2.37938616217918
GeneExpressionAdditive AT2G42955 17873775..17874623 score=0.174444577535091
GeneExpressionAdditive AT2G42960 17875704..17877611 score=-1.56341093245791
GeneExpressionAdditive AT2G42975 17881041..17881963 score=2.71383523711492
GeneExpressionAdditive AT2G42980 17882114..17883629 score=-0.749390733182716
GeneExpressionAdditive AT2G42990 17886100..17887574 score=-0.808080590818382
GeneExpressionAdditive AT2G43000 17887738..17889649 score=-0.271908531973460
GeneExpressionAdditive AT2G43010 17893520..17896090 score=5.51697191610237
GeneExpressionAdditive AT2G43020 17898832..17901590 score=1.01865671577264
GeneExpressionAdditive AT2G43030 17901953..17902867 score=-0.623732487290251
GeneExpressionAdditive AT2G43040 17903010..17906325 score=-0.849925006603889
GeneExpressionAdditive AT2G43050 17909580..17911403 score=-4.41197249932333
GeneExpressionAdditive AT2G43060 17916292..17917133 score=0.602226087045561
GeneExpressionAdditive AT2G43070 17917967..17921873 score=-0.7542474840181
GeneExpressionAdditive AT2G43080 17922824..17925754 score=1.88861552058351
GeneExpressionAdditive AT2G43090 17926064..17927392 score=0.0678574736998715
GeneExpressionAdditive AT2G43100 17927791..17928698 score=-1.43286328170660
GeneExpressionAdditive AT2G43110 17929137..17931309 score=0.441485783886668
GeneExpressionAdditive AT2G43120 17934364..17935961 score=-0.528859267909719
GeneExpressionAdditive AT2G43130 17936772..17937955 score=0.566551833570024
GeneExpressionAdditive AT2G43140 17939470..17942667 score=0.236176756985692
GeneExpressionAdditive AT2G43150 17953022..17954039 score=-4.10197278970399
GeneExpressionAdditive AT2G43160 17955189..17960464 score=0.0372389083398192
GeneExpressionAdditive AT2G43180 17960859..17962835 score=0.676970439735098
GeneExpressionAdditive AT2G43190 17963088..17965092 score=-0.394169061876666
GeneExpressionAdditive AT2G43200 17965310..17967584 score=-1.73587344023240
GeneExpressionAdditive AT2G43210 17967778..17970748 score=1.15608126685617
GeneExpressionAdditive AT2G43220 17971284..17973238 score=-1.04757207717265
GeneExpressionAdditive AT2G43230 17973492..17975737 score=-0.225808987835214
GeneExpressionAdditive AT2G43235 17975843..17977794 score=-0.101759487485747
GeneExpressionAdditive AT2G43240 17977948..17982906 score=1.70093615693369
GeneExpressionAdditive AT2G43250 17984308..17986651 score=-0.0765076895865314
GeneExpressionAdditive AT2G43255 17986942..17988330 score=-0.263290694810228
GeneExpressionAdditive AT2G43260 17990773..17992081 score=0.982474222072452
GeneExpressionAdditive AT2G43270 17995308..17996442 score=0.329360479843888
GeneExpressionAdditive AT2G43280 17997265..17998049 score=2.52036405319351
GeneExpressionAdditive AT2G43290 17998193..17999102 score=-1.35886581235508
GeneExpressionAdditive AT2G43310 18002988..18003554 score=0.105546044945217
GeneExpressionAdditive AT2G43320 18003940..18006980 score=0.272248554569816
GeneExpressionAdditive AT2G43330 18008033..18011120 score=5.65582350795148
GeneExpressionAdditive AT2G43340 18014807..18015675 score=2.94113422318964
GeneExpressionAdditive AT2G43350 18015781..18017606 score=-0.993495474556202
GeneExpressionAdditive AT2G43360 18017863..18020287 score=-1.80741771160628
GeneExpressionAdditive AT2G43370 18020465..18022362 score=1.24964315665504
GeneExpressionAdditive AT2G43390 18027432..18027924 score=-0.256629629366769
GeneExpressionAdditive AT2G43400 18028319..18032252 score=1.86585899596746
GeneExpressionAdditive AT2G43410 18032368..18038277 score=-0.306734833006942
GeneExpressionAdditive AT2G43420 18038397..18042137 score=-0.175287310523697
GeneExpressionAdditive AT2G43430 18042461..18045310 score=0.553758612191688
GeneExpressionAdditive AT2G43440 18046467..18047657 score=0.0641171163432926
GeneExpressionAdditive AT2G43445 18048555..18049669 score=0.308242659369801
GeneExpressionAdditive AT2G43450 18050329..18051267 score=-0.142939671905586
GeneExpressionAdditive AT2G43460 18053096..18054413 score=-0.576433871849603
GeneExpressionAdditive AT2G43470 18054852..18058233 score=0.365021783303312
GeneExpressionAdditive AT2G43480 18060103..18061343 score=-0.744668291253235
GeneExpressionAdditive AT2G43490 18062206..18065261 score=-0.746845887265161
GeneExpressionAdditive AT2G43500 18069793..18073650 score=-1.84252292403353
GeneExpressionAdditive AT2G43510 18074524..18074849 score=7.10998751956364
GeneExpressionAdditive AT2G43520 18075526..18076213 score=-4.69966773040407
GeneExpressionAdditive AT2G43530 18077121..18077583 score=3.46156963107615
GeneExpressionAdditive AT2G43535 18078066..18078473 score=5.08072855496631
GeneExpressionAdditive AT2G43540 18079481..18079936 score=1.04820283886807
GeneExpressionAdditive AT2G43550 18080302..18080845 score=-3.5102402046063
GeneExpressionAdditive AT2G43560 18080984..18082558 score=0.94041925499546
GeneExpressionAdditive AT2G43570 18083302..18084491 score=-0.79794903192228
GeneExpressionAdditive AT2G43580 18085832..18087091 score=-0.333458261550162
GeneExpressionAdditive AT2G43590 18088424..18089735 score=1.47420860802525
GeneExpressionAdditive AT2G43600 18093139..18094059 score=-1.25550413519193
GeneExpressionAdditive AT2G43610 18095053..18096182 score=-0.618933438235981
GeneExpressionAdditive AT2G43620 18101080..18102090 score=-2.5452141299558
GeneExpressionAdditive AT2G43630 18102874..18104418 score=-0.797090025802247
GeneExpressionAdditive AT2G43640 18104562..18106183 score=-0.412624523583574
GeneExpressionAdditive AT2G43650 18106350..18110398 score=-0.65080711925364
GeneExpressionAdditive AT2G43660 18110882..18111254 score=-0.572654593204438
GeneExpressionAdditive AT2G43670 18112206..18113077 score=1.50719010689880
GeneExpressionAdditive AT2G43680 18116139..18118768 score=-4.44852194758902
GeneExpressionAdditive AT2G43690 18119719..18121601 score=0.270181672017566
GeneExpressionAdditive AT2G43700 18123581..18125862 score=-1.55646213207228
GeneExpressionAdditive AT2G43710 18127044..18129915 score=4.63113001199198
GeneExpressionAdditive AT2G43720 18130435..18131383 score=-2.47251744015853
GeneExpressionAdditive AT2G43730 18131739..18132685 score=-0.32609728092362
GeneExpressionAdditive AT2G43740 18133721..18135322 score=-1.1875393691648
GeneExpressionAdditive AT2G43745 18135695..18136233 score=0.067192587430285
GeneExpressionAdditive AT2G43750 18136517..18139614 score=-1.44783898168344
GeneExpressionAdditive AT2G43760 18139871..18140958 score=0.0333891173196466
GeneExpressionAdditive AT2G43770 18141248..18143045 score=-2.82713298389554
GeneExpressionAdditive AT2G43780 18143531..18143635 score=-1.419947921633
GeneExpressionAdditive AT2G43790 18145565..18148041 score=-0.0654756457912402
GeneExpressionAdditive AT2G43795 18148257..18148969 score=-0.587736466536561
GeneExpressionAdditive AT2G43800 18152820..18155938 score=-0.0276194250047614
GeneExpressionAdditive AT2G43810 18156402..18158072 score=-1.32793816912191
GeneExpressionAdditive AT2G43820 18159364..18160811 score=4.05720018092072
GeneExpressionAdditive AT2G43840 18164726..18166196 score=-2.84137811295429
GeneExpressionAdditive AT2G43850 18166306..18169099 score=0.537573258626926
GeneExpressionAdditive AT2G43860 18170050..18171410 score=1.22077542138084
GeneExpressionAdditive AT2G43870 18173700..18175329 score=-1.59691442832146
GeneExpressionAdditive AT2G43880 18180110..18181531 score=0.125669172790108
GeneExpressionAdditive AT2G43890 18184050..18185441 score=-0.279695745097021
GeneExpressionAdditive AT2G43900 18185687..18190806 score=0.135740602438486
GeneExpressionAdditive AT2G43910 18192114..18194064 score=-0.541248032108766
GeneExpressionAdditive AT2G43920 18196186..18198273 score=1.53291643601707
GeneExpressionAdditive AT2G43940 18203039..18204679 score=-3.02136529342947
GeneExpressionAdditive AT2G43945 18204931..18207249 score=5.54969344204099
GeneExpressionAdditive AT2G43950 18207457..18209781 score=-1.73219701357825
GeneExpressionAdditive AT2G43960 18210415..18211780 score=-0.66655650218925
GeneExpressionAdditive AT2G43970 18212398..18215220 score=-0.973231016506567
GeneExpressionAdditive AT2G43980 18215423..18218704 score=-2.02154619402357
GeneExpressionAdditive AT2G43990 18219006..18220963 score=-1.23832248932942
GeneExpressionAdditive AT2G44000 18221501..18222575 score=-0.596548154313262
GeneExpressionAdditive AT2G44010 18223848..18224399 score=-1.37204129101416
GeneExpressionAdditive AT2G44020 18224666..18226421 score=-0.511556134754177
GeneExpressionAdditive AT2G44030 18227210..18228188 score=-0.481224717156009
GeneExpressionAdditive AT2G44040 18228876..18231098 score=-1.14913461249506
GeneExpressionAdditive AT2G44050 18231330..18233136 score=0.3834248306949
GeneExpressionAdditive AT2G44060 18233411..18235109 score=1.14296889084555
GeneExpressionAdditive AT2G44065 18235889..18237635 score=-0.570582695956655
GeneExpressionAdditive AT2G44070 18238598..18239316 score=0.512560166647375
GeneExpressionAdditive AT2G44080 18244357..18245151 score=0.173055776745239
GeneExpressionAdditive AT2G44090 18245478..18248355 score=2.00771644530422
GeneExpressionAdditive AT2G44100 18248770..18252288 score=-0.723990888877393
GeneExpressionAdditive AT2G44110 18253838..18255360 score=1.39201944981431
GeneExpressionAdditive AT2G44120 18256138..18257879 score=-0.00515816972920312
GeneExpressionAdditive AT2G44140 18260616..18265047 score=0.710315269005895
GeneExpressionAdditive AT2G44150 18265724..18268458 score=0.686140010802599
GeneExpressionAdditive AT2G44160 18269314..18272383 score=1.75072575880775
GeneExpressionAdditive AT2G44175 18275864..18276154 score=0.00623319234019691
GeneExpressionAdditive AT2G44180 18276337..18278856 score=0.476753362454158
GeneExpressionAdditive AT2G44190 18279255..18281506 score=-0.00580415244721246
GeneExpressionAdditive AT2G44195 18281944..18282473 score=-1.41484326509463
GeneExpressionAdditive AT2G44200 18283303..18285676 score=2.60881117109638
GeneExpressionAdditive AT2G44210 18287726..18289779 score=-0.468325853246257
GeneExpressionAdditive AT2G44220 18290888..18292866 score=-0.328807395816273
GeneExpressionAdditive AT2G44230 18293627..18295428 score=3.75168393129503
GeneExpressionAdditive AT2G44240 18296888..18299391 score=-0.199633190766873
GeneExpressionAdditive AT2G44250 18300537..18302566 score=-0.432409758876944
GeneExpressionAdditive AT2G44260 18304645..18304796 score=-0.0478690854698372
GeneExpressionAdditive AT2G44270 18304965..18307194 score=-1.34016129535187
GeneExpressionAdditive AT2G44280 18308504..18311265 score=-0.923179595775309
GeneExpressionAdditive AT2G44290 18312347..18313187 score=-0.843908144927227
GeneExpressionAdditive AT2G44300 18314387..18315207 score=-1.46437369387190
GeneExpressionAdditive AT2G44310 18316304..18316696 score=-3.66652609058814
GeneExpressionAdditive AT2G44330 18317731..18318228 score=-0.615735028141494
GeneExpressionAdditive AT2G44340 18321350..18321817 score=-1.76840288522846
GeneExpressionAdditive AT2G44350 18323360..18327764 score=-0.994068425189997
GeneExpressionAdditive AT2G44360 18327910..18328670 score=1.59615007680706
GeneExpressionAdditive AT2G44370 18329101..18330047 score=-3.94903835748181
GeneExpressionAdditive AT2G44380 18330554..18331285 score=-8.5774120367683
GeneExpressionAdditive AT2G44390 18332916..18333212 score=-3.18612644267286
GeneExpressionAdditive AT2G44400 18334298..18334556 score=-0.540828187968364
GeneExpressionAdditive AT2G44410 18335544..18337320 score=-0.0826058056396481
GeneExpressionAdditive AT2G44420 18337537..18339945 score=-0.224858620676776
GeneExpressionAdditive AT2G44430 18340615..18343399 score=2.0173407828152
GeneExpressionAdditive AT2G44440 18343476..18346269 score=0.489559123771718
GeneExpressionAdditive AT2G44450 18348045..18350776 score=-0.609829204168204
GeneExpressionAdditive AT2G44460 18353670..18356990 score=-0.101316806679189
GeneExpressionAdditive AT2G44470 18361344..18364527 score=-0.45268126556691
GeneExpressionAdditive AT2G44480 18366825..18370123 score=-0.598226014557752
GeneExpressionAdditive AT2G44490 18371824..18374666 score=-2.38931588825651
GeneExpressionAdditive AT2G44500 18381448..18383831 score=1.58333746539100
GeneExpressionAdditive AT2G44510 18384156..18386191 score=-0.91652700987331
GeneExpressionAdditive AT2G44520 18386696..18388889 score=-0.690192913017996
GeneExpressionAdditive AT2G44525 18389148..18390548 score=-1.51324044606899
GeneExpressionAdditive AT2G44530 18390584..18393166 score=-0.522732616885441
GeneExpressionAdditive AT2G44540 18393334..18395173 score=0.315634594374027
GeneExpressionAdditive AT2G44550 18396585..18398205 score=-0.303549059701593
GeneExpressionAdditive AT2G44560 18398913..18400720 score=0.0489551416037259
GeneExpressionAdditive AT2G44570 18401328..18403310 score=-0.54911633628103
GeneExpressionAdditive AT2G44578 18407845..18408346 score=-0.0350054981625339
GeneExpressionAdditive AT2G44580 18408986..18410440 score=0.0680540522075661
GeneExpressionAdditive AT2G44590 18410848..18414151 score=-0.244449102917247
GeneExpressionAdditive AT2G44600 18415783..18416935 score=-0.554900245064805
GeneExpressionAdditive AT2G44610 18418546..18421114 score=1.22509249025450
GeneExpressionAdditive AT2G44620 18421328..18422156 score=-0.190324479008755
GeneExpressionAdditive AT2G44630 18422802..18424018 score=0.0982242613035546
GeneExpressionAdditive AT2G44640 18424311..18426433 score=-2.06750295314079
GeneExpressionAdditive AT2G44650 18426583..18428033 score=-0.133142139327028
GeneExpressionAdditive AT2G44660 18428207..18429867 score=1.50376151345082
GeneExpressionAdditive AT2G44670 18432297..18433053 score=-0.161797276499930
GeneExpressionAdditive AT2G44680 18433662..18435370 score=1.16584159753342
GeneExpressionAdditive AT2G44690 18436437..18437829 score=1.06722841979587
GeneExpressionAdditive AT2G44700 18438129..18439150 score=0.862600378198888
GeneExpressionAdditive AT2G44710 18439797..18444152 score=-1.62553875153664
GeneExpressionAdditive AT2G44730 18444434..18445596 score=2.88319910324265
GeneExpressionAdditive AT2G44735 18445738..18447081 score=-0.648562201264823
GeneExpressionAdditive AT2G44740 18449095..18450427 score=-2.03399864346417
GeneExpressionAdditive AT2G44745 18454372..18456041 score=-1.28116987958777
GeneExpressionAdditive AT2G44750 18458513..18459863 score=-0.795156517485558
GeneExpressionAdditive AT2G44760 18460031..18461814 score=-1.76992160583347
GeneExpressionAdditive AT2G44770 18464431..18467309 score=-0.347192647133619
GeneExpressionAdditive AT2G44790 18469009..18470276 score=-2.16417871066891
GeneExpressionAdditive AT2G44810 18486116..18487197 score=-0.282890761183254
GeneExpressionAdditive AT2G44820 18491441..18492821 score=1.57163973808009
GeneExpressionAdditive AT2G44830 18497436..18499845 score=-0.7334919359293
GeneExpressionAdditive AT2G44840 18502424..18503260 score=-0.173818902935310
GeneExpressionAdditive AT2G44850 18507079..18507821 score=0.347717430539797
GeneExpressionAdditive AT2G44860 18507898..18509541 score=-0.690088967533469
GeneExpressionAdditive AT2G44870 18510224..18511704 score=0.852493224456765
GeneExpressionAdditive AT2G44880 18512323..18513921 score=-1.09292398115319
GeneExpressionAdditive AT2G44890 18516082..18517321 score=-1.59149524048785
GeneExpressionAdditive AT2G44900 18518818..18523402 score=0.914109266423166
GeneExpressionAdditive AT2G44910 18524995..18526557 score=0.512530179810415
GeneExpressionAdditive AT2G44920 18531463..18533743 score=-0.633371060966327
GeneExpressionAdditive AT2G44930 18536652..18538772 score=-0.241289175890535
GeneExpressionAdditive AT2G44940 18544337..18545417 score=-1.50824975103053
GeneExpressionAdditive AT2G44950 18549535..18555638 score=-0.427637895538195
GeneExpressionAdditive AT2G44970 18555911..18559206 score=0.917713431958343
GeneExpressionAdditive AT2G44980 18559273..18563701 score=-1.47212662048639
GeneExpressionAdditive AT2G44990 18566028..18568347 score=-0.595554483383369
GeneExpressionAdditive AT2G45000 18571229..18574725 score=0.927528982992663
GeneExpressionAdditive AT2G45010 18575013..18576754 score=0.614632914038709
GeneExpressionAdditive AT2G45030 18579479..18584010 score=-0.471893868567206
GeneExpressionAdditive AT2G45040 18584715..18585959 score=-1.14235507167801
GeneExpressionAdditive AT2G45050 18589941..18591091 score=1.23912153577716
GeneExpressionAdditive AT2G45060 18591512..18593835 score=-0.296948959038003
GeneExpressionAdditive AT2G45070 18594246..18595299 score=4.20969997571023
GeneExpressionAdditive AT2G45080 18598762..18599374 score=-1.36059955618251
GeneExpressionAdditive AT2G45100 18602466..18605458 score=-0.0138340323167877
GeneExpressionAdditive AT2G45110 18606675..18608358 score=0.632672296048891
GeneExpressionAdditive AT2G45120 18610742..18611716 score=-1.85257962570009
GeneExpressionAdditive AT2G45130 18613631..18614876 score=-0.411164758163285
GeneExpressionAdditive AT2G45135 18615565..18617440 score=-0.587672016953824
GeneExpressionAdditive AT2G45140 18617895..18620339 score=1.77706851631418
GeneExpressionAdditive AT2G45150 18620417..18622722 score=2.48201397353175
GeneExpressionAdditive AT2G45160 18625073..18627203 score=2.94633243112912
GeneExpressionAdditive AT2G45170 18631383..18632667 score=-0.293839146072256
GeneExpressionAdditive AT2G45180 18633403..18634002 score=-0.48164263105483
GeneExpressionAdditive AT2G45190 18635364..18637728 score=3.57077164583886
GeneExpressionAdditive AT2G45200 18644633..18646857 score=0.907815537827465
GeneExpressionAdditive AT2G45210 18648847..18649654 score=0.452100672730763
GeneExpressionAdditive AT2G45220 18651272..18653404 score=1.47807579687418
GeneExpressionAdditive AT2G45240 18663021..18665507 score=-1.82211122023602
GeneExpressionAdditive AT2G45250 18668539..18670008 score=0.229252498950299
GeneExpressionAdditive AT2G45260 18672975..18673433 score=1.18604716331334
GeneExpressionAdditive AT2G45270 18673615..18676901 score=0.232033328294980
GeneExpressionAdditive AT2G45280 18677095..18679317 score=-0.0903829800866863
GeneExpressionAdditive AT2G45290 18679843..18682933 score=-4.89365139741586
GeneExpressionAdditive AT2G45300 18684473..18687102 score=-0.293718002040448
GeneExpressionAdditive AT2G45310 18690905..18691047 score=0.165592714067462
GeneExpressionAdditive AT2G45320 18691211..18693204 score=-0.000861771328099755
GeneExpressionAdditive AT2G45330 18693484..18695003 score=1.39638469121795
GeneExpressionAdditive AT2G45340 18698898..18701741 score=-0.439659070350849
GeneExpressionAdditive AT2G45350 18701903..18703665 score=-3.26191631079506
GeneExpressionAdditive AT2G45360 18705694..18706436 score=0.577905599978024
GeneExpressionAdditive AT2G45380 18706631..18707958 score=1.49648158989187
GeneExpressionAdditive AT2G45400 18710938..18713141 score=0.274710059353104
GeneExpressionAdditive AT2G45410 18719431..18720157 score=-0.107604159056195
GeneExpressionAdditive AT2G45420 18725472..18727749 score=-0.245117331297791
GeneExpressionAdditive AT2G45430 18734640..18735872 score=0.636265523424284
GeneExpressionAdditive AT2G45440 18738002..18740021 score=-2.49700266203034
GeneExpressionAdditive AT2G45450 18740351..18741086 score=-0.840745747782886
GeneExpressionAdditive AT2G45460 18743940..18748682 score=1.26982753424681
GeneExpressionAdditive AT2G45470 18749699..18751140 score=-2.63991098361677
GeneExpressionAdditive AT2G45480 18752431..18754529 score=0.647430716803393
GeneExpressionAdditive AT2G45490 18754744..18756121 score=0.900520573096955
GeneExpressionAdditive AT2G45500 18756949..18759815 score=-0.65780204162313
GeneExpressionAdditive AT2G45510 18760211..18761413 score=-0.40353931908322
GeneExpressionAdditive AT2G45520 18762244..18763234 score=-0.150785388783271
GeneExpressionAdditive AT2G45530 18763627..18764455 score=1.36720150060555
GeneExpressionAdditive AT2G45540 18764612..18779267 score=-0.420587498835337
GeneExpressionAdditive AT2G45550 18780681..18782672 score=-0.258490377215961
GeneExpressionAdditive AT2G45560 18783194..18785555 score=0.549956619084741
GeneExpressionAdditive AT2G45570 18786914..18788923 score=-1.10247866263685
GeneExpressionAdditive AT2G45580 18789441..18791393 score=-0.532634148486878
GeneExpressionAdditive AT2G45590 18793775..18795949 score=-1.30348508920408
GeneExpressionAdditive AT2G45600 18796683..18797878 score=-0.183097827422943
GeneExpressionAdditive AT2G45610 18798563..18799534 score=-0.235454527278629
GeneExpressionAdditive AT2G45620 18799945..18802843 score=-1.00998903005249
GeneExpressionAdditive AT2G45630 18803032..18804013 score=-1.98197765965817
GeneExpressionAdditive AT2G45640 18806833..18808381 score=-1.60778682162957
GeneExpressionAdditive AT2G45650 18811456..18813540 score=-0.332902038968174
GeneExpressionAdditive AT2G45660 18814612..18818035 score=1.63521144788107
GeneExpressionAdditive AT2G45670 18821883..18825488 score=1.88235877774063
GeneExpressionAdditive AT2G45680 18827415..18828912 score=-1.93217922363975
GeneExpressionAdditive AT2G45690 18830282..18832791 score=1.51082338686700
GeneExpressionAdditive AT2G45695 18833369..18833880 score=-0.116430296183398
GeneExpressionAdditive AT2G45700 18834108..18837585 score=1.16991139739472
GeneExpressionAdditive AT2G45710 18838255..18839215 score=-2.15589040605875
GeneExpressionAdditive AT2G45720 18841212..18843300 score=-1.63776504559186
GeneExpressionAdditive AT2G45730 18843594..18846211 score=0.743948336758952
GeneExpressionAdditive AT2G45740 18846674..18848379 score=-0.72801159169036
GeneExpressionAdditive AT2G45750 18849624..18852415 score=-1.12616003192673
GeneExpressionAdditive AT2G45760 18854211..18854858 score=0.255105650869638
GeneExpressionAdditive AT2G45770 18858282..18860735 score=0.183518122625954
GeneExpressionAdditive AT2G45790 18862864..18864888 score=-0.725837589902328
GeneExpressionAdditive AT2G45800 18865088..18866137 score=1.62455003723846
GeneExpressionAdditive AT2G45810 18866703..18869961 score=9.35113466112314
GeneExpressionAdditive AT2G45820 18870105..18871742 score=0.860142427364104
GeneExpressionAdditive AT2G45830 18873154..18875459 score=-3.7940864352868
GeneExpressionAdditive AT2G45840 18876341..18878421 score=-0.265467200055576
GeneExpressionAdditive AT2G45850 18878635..18881022 score=-1.51299776112108
GeneExpressionAdditive AT2G45860 18881908..18882587 score=-1.139476990213
GeneExpressionAdditive AT2G45870 18883052..18884453 score=-0.0688638682491843
GeneExpressionAdditive AT2G45880 18885639..18889614 score=2.14607624699107
GeneExpressionAdditive AT2G45890 18890535..18892552 score=0.196974852439403
GeneExpressionAdditive AT2G45900 18893149..18895665 score=0.307668859386334
GeneExpressionAdditive AT2G45910 18901148..18905459 score=1.26485101004317
GeneExpressionAdditive AT2G45920 18906173..18908338 score=-3.33071993436439
GeneExpressionAdditive AT2G45930 18908593..18909779 score=-0.0252825511786695
GeneExpressionAdditive AT2G45940 18910131..18911331 score=-0.356231058449851
GeneExpressionAdditive AT2G45950 18911399..18914854 score=1.12515992232881
GeneExpressionAdditive AT2G45960 18917409..18919025 score=2.31557839043031
GeneExpressionAdditive AT2G45970 18919501..18921734 score=1.97343745689644
GeneExpressionAdditive AT2G45980 18924441..18926169 score=0.157320513454556
GeneExpressionAdditive AT2G45990 18926425..18928012 score=2.99429747616698
GeneExpressionAdditive AT2G46000 18928597..18929210 score=-0.134324170051992
GeneExpressionAdditive AT2G46020 18930415..18938923 score=-0.124189920886998
GeneExpressionAdditive AT2G46030 18939184..18940479 score=0.6585840201732
GeneExpressionAdditive AT2G46040 18942443..18945466 score=0.187587454222290
GeneExpressionAdditive AT2G46050 18946333..18948079 score=0.114188421199128
GeneExpressionAdditive AT2G46060 18948185..18952080 score=0.0475686420670442
GeneExpressionAdditive AT2G46070 18953059..18954859 score=-2.26783487659673
GeneExpressionAdditive AT2G46080 18955192..18957086 score=1.78628681848744
GeneExpressionAdditive AT2G46090 18957934..18960308 score=-1.48140255257279
GeneExpressionAdditive AT2G46100 18960349..18961592 score=1.18115622633605
GeneExpressionAdditive AT2G46110 18961696..18963533 score=-1.85978388137027
GeneExpressionAdditive AT2G46130 18964311..18964882 score=0.697082792450986
GeneExpressionAdditive AT2G46140 18966155..18967564 score=-0.168398068431773
GeneExpressionAdditive AT2G46150 18968550..18969405 score=0.111508302297906
GeneExpressionAdditive AT2G46160 18970192..18970890 score=-0.410740589603849
GeneExpressionAdditive AT2G46170 18972375..18974205 score=1.55349869815141
GeneExpressionAdditive AT2G46180 18974465..18978384 score=1.40917067814964
GeneExpressionAdditive AT2G46190 18978919..18979831 score=-1.16556307335126
GeneExpressionAdditive AT2G46200 18981749..18983910 score=0.624826103668564
GeneExpressionAdditive AT2G46210 18984464..18986005 score=0.635902149821322
GeneExpressionAdditive AT2G46220 18986561..18987758 score=4.5757763664134
GeneExpressionAdditive AT2G46225 18989009..18991193 score=-1.05788628226629
GeneExpressionAdditive AT2G46230 18991402..18992988 score=-1.54006275547063
GeneExpressionAdditive AT2G46240 18993238..18996966 score=0.907860603278618
GeneExpressionAdditive AT2G46250 18998307..19000312 score=1.29422175145152
GeneExpressionAdditive AT2G46260 19003108..19005645 score=0.802192558327484
GeneExpressionAdditive AT2G46270 19007271..19010440 score=3.47817918278639
GeneExpressionAdditive AT2G46280 19010515..19012498 score=-0.881153668058865
GeneExpressionAdditive AT2G46290 19012909..19014908 score=-1.10275091145412
GeneExpressionAdditive AT2G46300 19015447..19016548 score=0.150285154311263
GeneExpressionAdditive AT2G46310 19018694..19019892 score=0.00528413386444449
GeneExpressionAdditive AT2G46320 19022889..19025222 score=2.55347425475977
GeneExpressionAdditive AT2G46330 19025859..19026251 score=0.856576411687745
GeneExpressionAdditive AT2G46340 19029286..19034292 score=2.93682900089729
GeneExpressionAdditive AT2G46360 19035595..19036055 score=-0.702655658888664
GeneExpressionAdditive AT2G46370 19040867..19043644 score=-1.58903313740494
GeneExpressionAdditive AT2G46375 19045011..19045422 score=-0.430897494536821
GeneExpressionAdditive AT2G46380 19046291..19049289 score=0.412089042696559
GeneExpressionAdditive AT2G46390 19049475..19050057 score=0.159316081605825
GeneExpressionAdditive AT2G46400 19050572..19051798 score=-2.17934296936852
GeneExpressionAdditive AT2G46410 19056399..19057358 score=-1.69800648673558
GeneExpressionAdditive AT2G46420 19060747..19064112 score=-1.15217793164542
GeneExpressionAdditive AT2G46430 19065513..19067694 score=-2.4800913146968
GeneExpressionAdditive AT2G46440 19068948..19069921 score=-0.840063274651776
GeneExpressionAdditive AT2G46450 19072831..19075343 score=10.1662454136517
GeneExpressionAdditive AT2G46470 19079451..19082126 score=0.221986797710898
GeneExpressionAdditive AT2G46480 19083494..19085434 score=-0.362353886032141
GeneExpressionAdditive AT2G46490 19086488..19087076 score=0.825501019154594
GeneExpressionAdditive AT2G46495 19088173..19092712 score=-0.326766796238632
GeneExpressionAdditive AT2G46500 19093665..19096024 score=-0.0775860091155762
GeneExpressionAdditive AT2G46505 19096848..19097540 score=-1.57252599221277
GeneExpressionAdditive AT2G46510 19098099..19100226 score=1.43481566427597
GeneExpressionAdditive AT2G46520 19103860..19107242 score=0.535731757955277
GeneExpressionAdditive AT2G46530 19111872..19115332 score=-0.95034657930314
GeneExpressionAdditive AT2G46535 19116702..19117497 score=-1.73281781736946
GeneExpressionAdditive AT2G46540 19117606..19118797 score=-1.73130370231848
GeneExpressionAdditive AT2G46550 19119104..19121106 score=-0.340614535223394
GeneExpressionAdditive AT2G46560 19122474..19132896 score=-1.49740150431469
GeneExpressionAdditive AT2G46570 19133987..19136084 score=-1.05975079580860
GeneExpressionAdditive AT2G46580 19136375..19137637 score=0.321822725197284
GeneExpressionAdditive AT2G46590 19140191..19141924 score=-0.400217134738023
GeneExpressionAdditive AT2G46600 19143143..19143580 score=-4.64045403035943
GeneExpressionAdditive AT2G46610 19143691..19145794 score=-0.531526279127507
GeneExpressionAdditive AT2G46620 19145900..19147657 score=-2.8865612895936
GeneExpressionAdditive AT2G46640 19155970..19157939 score=-0.906011814866735
GeneExpressionAdditive AT2G46650 19158711..19159642 score=-0.193441091458073
GeneExpressionAdditive AT2G46660 19160778..19162532 score=-0.546636548678418
GeneExpressionAdditive AT2G46680 19172572..19173960 score=1.41293891081771
GeneExpressionAdditive AT2G46690 19187841..19188485 score=7.99700424003538
GeneExpressionAdditive AT2G46700 19189860..19193551 score=1.32386603816846
GeneExpressionAdditive AT2G46710 19199015..19201882 score=-0.29264078123694
GeneExpressionAdditive AT2G46720 19204495..19206489 score=-0.476933532423296
GeneExpressionAdditive AT2G46735 19211392..19212151 score=1.82563029876115
GeneExpressionAdditive AT2G46740 19212396..19214489 score=-5.1751573929174
GeneExpressionAdditive AT2G46750 19215390..19217896 score=5.90694589244817
GeneExpressionAdditive AT2G46760 19220119..19222223 score=-1.10744200659478
GeneExpressionAdditive AT2G46770 19227874..19229947 score=-0.182485640951777
GeneExpressionAdditive AT2G46780 19236579..19238531 score=3.74704394265428
GeneExpressionAdditive AT2G46790 19239726..19241133 score=5.36179032585083
GeneExpressionAdditive AT2G46800 19244515..19246426 score=0.966102922319331
GeneExpressionAdditive AT2G46810 19246751..19249634 score=3.73443020800929
GeneExpressionAdditive AT2G46820 19250679..19252048 score=0.277041467344915
GeneExpressionAdditive AT2G46830 19252746..19255886 score=9.46908307051034
GeneExpressionAdditive AT2G46840 19256295..19256937 score=0.111418664448873
GeneExpressionAdditive AT2G46850 19258152..19260368 score=-1.04457251892338
GeneExpressionAdditive AT2G46860 19260998..19262230 score=-0.476388316558044
GeneExpressionAdditive AT2G46870 19268195..19269283 score=1.37895977914071
GeneExpressionAdditive AT2G46880 19271672..19273488 score=0.104785804132146
GeneExpressionAdditive AT2G46890 19273933..19275227 score=-2.62203208424236
GeneExpressionAdditive AT2G46900 19276618..19279201 score=1.33370044984356
GeneExpressionAdditive AT2G46910 19279347..19280925 score=0.152345632591227
GeneExpressionAdditive AT2G46915 19281071..19284815 score=1.05055584393990
GeneExpressionAdditive AT2G46920 19285213..19288810 score=-0.367754911898297
GeneExpressionAdditive AT2G46930 19290594..19293277 score=2.08555104048092
GeneExpressionAdditive AT2G46940 19293925..19294566 score=-1.30936833374923
GeneExpressionAdditive AT2G46950 19296226..19298642 score=-8.32781382133269
GeneExpressionAdditive AT2G46960 19299157..19301254 score=-0.607118756309013
GeneExpressionAdditive AT2G46970 19302582..19304733 score=-0.140698270066611
GeneExpressionAdditive AT2G46980 19306662..19311192 score=0.591987557377555
GeneExpressionAdditive AT2G46990 19315008..19316010 score=0.0110331740230585
GeneExpressionAdditive AT2G47000 19316950..19321800 score=-12.1324589139638
GeneExpressionAdditive AT2G47010 19324244..19326328 score=-0.0271516458740414
GeneExpressionAdditive AT2G47020 19326785..19329384 score=-0.0782976753218668
GeneExpressionAdditive AT2G47030 19331334..19333454 score=-1.13008969834598
GeneExpressionAdditive AT2G47040 19335046..19337058 score=-0.0934142640083188
GeneExpressionAdditive AT2G47050 19338816..19339700 score=-1.26260630292494
GeneExpressionAdditive AT2G47060 19340121..19341994 score=1.45974151251230
GeneExpressionAdditive AT2G47070 19343833..19347893 score=1.38734619367786
GeneExpressionAdditive AT2G47090 19348396..19351345 score=0.238519844679273
GeneExpressionAdditive AT2G47115 19352457..19353968 score=-0.142189501756543
GeneExpressionAdditive AT2G47120 19354446..19355090 score=0.30082521015126
GeneExpressionAdditive AT2G47130 19356626..19357567 score=0.254250866329659
GeneExpressionAdditive AT2G47140 19357848..19358977 score=-0.190072312143925
GeneExpressionAdditive AT2G47150 19359437..19360160 score=-0.866374873823382
GeneExpressionAdditive AT2G47160 19364548..19368086 score=6.26316692121544
GeneExpressionAdditive AT2G47170 19373714..19375745 score=0.567555011875389
GeneExpressionAdditive AT2G47180 19375935..19377481 score=4.10209981724104
GeneExpressionAdditive AT2G47190 19383321..19384550 score=-0.146000233464885
GeneExpressionAdditive AT2G47200 19384837..19385383 score=1.07592932682433
GeneExpressionAdditive AT2G47210 19385958..19389392 score=3.52994103777682
GeneExpressionAdditive AT2G47220 19391995..19393964 score=-1.05277819711678
GeneExpressionAdditive AT2G47230 19394166..19397270 score=-2.53408677988537
GeneExpressionAdditive AT2G47240 19399727..19404711 score=1.76492655967682
GeneExpressionAdditive AT2G47250 19406792..19410084 score=1.24646416266733
GeneExpressionAdditive AT2G47260 19412002..19414060 score=-0.253511486176662
GeneExpressionAdditive AT2G47270 19418671..19419137 score=0.325161495447773
GeneExpressionAdditive AT2G47280 19423874..19425356 score=-0.289793867830863
GeneExpressionAdditive AT2G47300 19425543..19429125 score=-0.800934188917382
GeneExpressionAdditive AT2G47310 19430757..19434215 score=0.384117215383827
GeneExpressionAdditive AT2G47320 19434834..19435839 score=-0.429801257364929
GeneExpressionAdditive AT2G47330 19436012..19438722 score=0.35094355331515
GeneExpressionAdditive AT2G47340 19439249..19440134 score=-0.427727174349302
GeneExpressionAdditive AT2G47350 19440947..19444292 score=1.55305249832644
GeneExpressionAdditive AT2G47360 19444893..19445814 score=-0.103199860580028
GeneExpressionAdditive AT2G47370 19446070..19447396 score=0.299924518127469
GeneExpressionAdditive AT2G47380 19448015..19448990 score=-0.32628345804381
GeneExpressionAdditive AT2G47390 19449202..19453396 score=-1.37833648001584
GeneExpressionAdditive AT2G47400 19453964..19454378 score=-1.07768410234366
GeneExpressionAdditive AT2G47410 19455448..19464257 score=3.38640029931539
GeneExpressionAdditive AT2G47420 19464619..19465749 score=-1.10446579570730
GeneExpressionAdditive AT2G47430 19466115..19470577 score=-0.653911556792642
GeneExpressionAdditive AT2G47440 19476804..19478801 score=4.64847208864498
GeneExpressionAdditive AT2G47450 19479770..19481243 score=4.5915049307459
GeneExpressionAdditive AT2G47460 19483458..19486360 score=-2.09502459349368
GeneExpressionAdditive AT2G47470 19488549..19490922 score=1.22028634074661
GeneExpressionAdditive AT2G47480 19491101..19491625 score=-0.647331761434823
GeneExpressionAdditive AT2G47485 19492950..19493550 score=-0.455594354537933
GeneExpressionAdditive AT2G47490 19494400..19496541 score=4.1883237877062
GeneExpressionAdditive AT2G47500 19500063..19505176 score=-0.271031407059342
GeneExpressionAdditive AT2G47510 19505426..19509202 score=2.08496709354516
GeneExpressionAdditive AT2G47520 19509911..19510554 score=-0.615464503337597
GeneExpressionAdditive AT2G47530 19511311..19511993 score=1.09603832422087
GeneExpressionAdditive AT2G47540 19512985..19513608 score=1.54812089864563
GeneExpressionAdditive AT2G47550 19516095..19518667 score=-1.28246462840665
GeneExpressionAdditive AT2G47560 19518925..19519780 score=-1.56102992870841
GeneExpressionAdditive AT2G47570 19522981..19523765 score=-0.665295824949001
GeneExpressionAdditive AT2G47580 19524254..19525914 score=-2.92617098134921
GeneExpressionAdditive AT2G47590 19528859..19531077 score=-1.94219514487539
GeneExpressionAdditive AT2G47600 19531266..19534451 score=5.24076688225795
GeneExpressionAdditive AT2G47610 19536871..19538651 score=0.513205666000492
GeneExpressionAdditive AT2G47620 19539023..19541442 score=1.98104220090911
GeneExpressionAdditive AT2G47630 19541620..19543972 score=2.66087005126223
GeneExpressionAdditive AT2G47640 19544252..19545584 score=-3.33335350029291
GeneExpressionAdditive AT2G47650 19545694..19548500 score=-0.543835450313843
GeneExpressionAdditive AT2G47670 19551173..19551743 score=-0.234420984311411
GeneExpressionAdditive AT2G47680 19552990..19557943 score=-0.542178539901042
GeneExpressionAdditive AT2G47690 19558334..19559326 score=0.312987964963170
GeneExpressionAdditive AT2G47700 19559429..19561577 score=3.23308916930859
GeneExpressionAdditive AT2G47710 19561941..19563030 score=2.53208926436950
GeneExpressionAdditive AT2G47720 19563693..19564152 score=-0.141115119506494
GeneExpressionAdditive AT2G47730 19565309..19566497 score=-2.62036781790160
GeneExpressionAdditive AT2G47750 19567221..19570174 score=0.529187239598798
GeneExpressionAdditive AT2G47760 19572552..19575297 score=0.350570462771314
GeneExpressionAdditive AT2G47770 19575525..19576527 score=-1.18507639380491
GeneExpressionAdditive AT2G47780 19577138..19577943 score=-0.519079978757001
GeneExpressionAdditive AT2G47790 19578119..19580022 score=0.125478891533543
GeneExpressionAdditive AT2G47800 19581947..19587566 score=-3.90432853534475
GeneExpressionAdditive AT2G47810 19589862..19590579 score=-0.64406382199339
GeneExpressionAdditive AT2G47820 19594531..19597842 score=-0.402756927604659
GeneExpressionAdditive AT2G47830 19598081..19601037 score=-0.734804178290574
GeneExpressionAdditive AT2G47840 19601302..19601997 score=-0.96906027326082
GeneExpressionAdditive AT2G47850 19602760..19605596 score=-3.19907336926891
GeneExpressionAdditive AT2G47860 19607017..19609148 score=-0.747558024019656
GeneExpressionAdditive AT2G47870 19610419..19610672 score=-0.583194888401816
GeneExpressionAdditive AT2G47880 19612142..19612672 score=0.44257766363289
GeneExpressionAdditive AT2G47890 19615072..19616643 score=-3.93763367478388
GeneExpressionAdditive AT2G47900 19618067..19620238 score=0.38170882135594
GeneExpressionAdditive AT2G47910 19621830..19622780 score=-4.15249703736433
GeneExpressionAdditive AT2G47920 19622894..19623950 score=-0.629164029197148
GeneExpressionAdditive AT2G47930 19624062..19624699 score=-1.05498498921138
GeneExpressionAdditive AT2G47940 19625222..19629245 score=1.09521660447145
GeneExpressionAdditive AT2G47950 19631301..19631799 score=0.227820568995292
GeneExpressionAdditive AT2G47960 19632695..19636182 score=0.82093170588626
GeneExpressionAdditive AT2G47970 19636656..19638200 score=-0.498073775524664
GeneExpressionAdditive AT2G47980 19638386..19643892 score=0.687412148603282
GeneExpressionAdditive AT2G47990 19644102..19645721 score=-0.868926639587036
GeneExpressionAdditive AT2G48000 19646087..19647837 score=0.383791292182558
GeneExpressionAdditive AT2G48010 19648444..19650507 score=0.550067560480965
GeneExpressionAdditive AT2G48020 19651331..19654209 score=0.473000468980914
GeneExpressionAdditive AT2G48030 19654615..19657197 score=-0.94748678376581
GeneExpressionAdditive AT2G48040 19658302..19659788 score=-0.452140684479234
GeneExpressionAdditive AT2G48050 19660290..19664934 score=-1.29428648681260
GeneExpressionAdditive AT2G48060 19665180..19669669 score=0.498189950536623
GeneExpressionAdditive AT2G48070 19669960..19671065 score=-2.74336927478260
GeneExpressionAdditive AT2G48075 19671534..19671638 score=-0.556022358027707
GeneExpressionAdditive AT2G48080 19672078..19674132 score=-0.0575066050097891
GeneExpressionAdditive AT2G48090 19676293..19676723 score=-0.873613248601672
GeneExpressionAdditive AT2G48100 19678269..19680286 score=0.373888251603059
GeneExpressionAdditive AT2G48110 19680358..19686755 score=-0.226859678065029
GeneExpressionAdditive AT2G48120 19686847..19688591 score=0.0283199149432353
GeneExpressionAdditive AT2G48130 19692160..19693027 score=3.23062130598787
GeneExpressionAdditive AT2G48140 19693492..19694695 score=4.63284055113734
GeneExpressionAdditive AT2G48150 19695038..19696165 score=0.131682221063587
type genename pos score
GeneExpressionDominant AT2G01050 68369..69815 score=1.44106978833136
GeneExpressionDominant AT2G01060 73261..75334 score=-0.510064020390241
GeneExpressionDominant AT2G01070 75536..77703 score=0.482276453103167
GeneExpressionDominant AT2G01080 78028..79300 score=0.0992713129238705
GeneExpressionDominant AT2G01090 80010..81161 score=-0.0441135380810441
GeneExpressionDominant AT2G01100 81763..83190 score=0.137295016860519
GeneExpressionDominant AT2G01110 83543..85178 score=0.729566495435562
GeneExpressionDominant AT2G01120 87325..88075 score=0.549609891846745
GeneExpressionDominant AT2G01130 88910..94614 score=0.549290958032364
GeneExpressionDominant AT2G01140 94866..96614 score=-0.0742380705833861
GeneExpressionDominant AT2G01150 100643..101469 score=1.79759938031721
GeneExpressionDominant AT2G01170 102282..104479 score=1.60260641505635
GeneExpressionDominant AT2G01175 105021..106170 score=0.763703916023894
GeneExpressionDominant AT2G01180 106962..108735 score=3.2362544141481
GeneExpressionDominant AT2G01190 115052..117553 score=-1.30368817674590
GeneExpressionDominant AT2G01200 118030..119286 score=1.03149820884378
GeneExpressionDominant AT2G01210 119529..121725 score=0.971818112670268
GeneExpressionDominant AT2G01220 123293..125941 score=-0.741709610520025
GeneExpressionDominant AT2G01240 128441..129231 score=1.4882909663889
GeneExpressionDominant AT2G01250 132706..134388 score=-0.0969286518757306
GeneExpressionDominant AT2G01260 135295..137763 score=-1.92451037315557
GeneExpressionDominant AT2G01270 139330..142450 score=-0.0476513297907973
GeneExpressionDominant AT2G01275 142556..144373 score=0.00324330125785703
GeneExpressionDominant AT2G01280 146158..148641 score=-0.197385685212781
GeneExpressionDominant AT2G01290 149090..150312 score=3.73712946881196
GeneExpressionDominant AT2G01300 151230..151699 score=0.0380902607189484
GeneExpressionDominant AT2G01320 154267..158166 score=2.65840704840911
GeneExpressionDominant AT2G01330 158309..160763 score=-0.305196173739244
GeneExpressionDominant AT2G01340 163958..165042 score=-0.101560795337381
GeneExpressionDominant AT2G01350 165311..167194 score=-0.416248814440555
GeneExpressionDominant AT2G01360 168136..168385 score=-0.128308408656565
GeneExpressionDominant AT2G01370 168641..169567 score=0.814779334668576
GeneExpressionDominant AT2G01390 172248..174022 score=0.106227161018630
GeneExpressionDominant AT2G01400 174294..174977 score=1.56974307689622
GeneExpressionDominant AT2G01410 175624..176241 score=-0.843663654034477
GeneExpressionDominant AT2G01420 180153..183255 score=2.69437873247708
GeneExpressionDominant AT2G01430 187814..190259 score=0.927964071303404
GeneExpressionDominant AT2G01440 194101..199034 score=-0.0869572234644842
GeneExpressionDominant AT2G01450 199548..202265 score=0.889243439350987
GeneExpressionDominant AT2G01460 206155..210589 score=-0.787583674203156
GeneExpressionDominant AT2G01470 211985..214437 score=-0.714937419208906
GeneExpressionDominant AT2G01480 216763..220941 score=-0.134221650441788
GeneExpressionDominant AT2G01490 221317..223257 score=1.18926336484306
GeneExpressionDominant AT2G01500 224209..226133 score=1.70006289453206
GeneExpressionDominant AT2G01505 228787..229197 score=0.679770339891524
GeneExpressionDominant AT2G01510 230781..231970 score=1.61325837400026
GeneExpressionDominant AT2G01520 236686..237089 score=1.76962324272957
GeneExpressionDominant AT2G01530 239694..240354 score=-1.18095269924089
GeneExpressionDominant AT2G01540 242363..243417 score=0.65038574765766
GeneExpressionDominant AT2G01560 250507..251774 score=1.45871614694215
GeneExpressionDominant AT2G01570 255373..257454 score=-1.64223133691271
GeneExpressionDominant AT2G01580 265077..265811 score=-0.0217158821433898
GeneExpressionDominant AT2G01590 266691..267709 score=-0.786582444907673
GeneExpressionDominant AT2G01600 268870..272577 score=-0.163773047672216
GeneExpressionDominant AT2G01610 274172..274779 score=0.626469922989951
GeneExpressionDominant AT2G01620 278123..279217 score=2.66523955059516
GeneExpressionDominant AT2G01630 279327..282022 score=0.664075463302189
GeneExpressionDominant AT2G01640 283030..283982 score=-0.850680573732754
GeneExpressionDominant AT2G01650 284750..286376 score=0.65666783925665
GeneExpressionDominant AT2G01660 290688..292538 score=0.183992451190117
GeneExpressionDominant AT2G01670 296521..298014 score=1.07889779781538
GeneExpressionDominant AT2G01680 306507..308628 score=2.58439828945701
GeneExpressionDominant AT2G01690 308738..313678 score=-1.97710542471698
GeneExpressionDominant AT2G01710 315731..316856 score=-0.473309489207459
GeneExpressionDominant AT2G01720 317102..320225 score=0.295581788704922
GeneExpressionDominant AT2G01730 320505..323818 score=1.12677048364609
GeneExpressionDominant AT2G01735 324541..326033 score=1.55433733432108
GeneExpressionDominant AT2G01740 326141..327773 score=1.08889860327658
GeneExpressionDominant AT2G01750 328346..332077 score=-1.21957711360233
GeneExpressionDominant AT2G01755 332216..332744 score=1.19228518899492
GeneExpressionDominant AT2G01760 332954..334606 score=2.51823595157775
GeneExpressionDominant AT2G01770 334778..336363 score=0.244387130264602
GeneExpressionDominant AT2G01780 338024..339838 score=0.153501454329076
GeneExpressionDominant AT2G01790 341499..342387 score=0.00929185050967308
GeneExpressionDominant AT2G01800 343771..344797 score=0.503147792933223
GeneExpressionDominant AT2G01810 347543..350117 score=0.44168558056433
GeneExpressionDominant AT2G01818 353523..355403 score=-0.409209887400467
GeneExpressionDominant AT2G01820 357538..360659 score=-1.89637833982787
GeneExpressionDominant AT2G01830 363005..367354 score=-0.707499002909334
GeneExpressionDominant AT2G01850 385202..387113 score=-3.77819834867859
GeneExpressionDominant AT2G01860 388088..389396 score=-4.53089716834869
GeneExpressionDominant AT2G01870 389961..390344 score=1.02463582475203
GeneExpressionDominant AT2G01880 391448..393898 score=-0.0637215201431343
GeneExpressionDominant AT2G01890 396821..399144 score=-3.38884023900804
GeneExpressionDominant AT2G01900 405996..408934 score=-0.997631838614976
GeneExpressionDominant AT2G01905 410322..415188 score=-0.307934793079172
GeneExpressionDominant AT2G01910 417173..420536 score=-2.70806534195795
GeneExpressionDominant AT2G01913 421937..422341 score=2.24195387758862
GeneExpressionDominant AT2G01918 424160..425666 score=0.439592163954551
GeneExpressionDominant AT2G01920 426088..426953 score=0.621397523509875
GeneExpressionDominant AT2G01930 427203..428743 score=-1.85301075938225
GeneExpressionDominant AT2G01940 432266..434984 score=0.0427177893484002
GeneExpressionDominant AT2G01950 440839..444226 score=-0.239093721686533
GeneExpressionDominant AT2G01960 450418..451740 score=0.480390905100877
GeneExpressionDominant AT2G01970 451947..454807 score=0.64435277406031
GeneExpressionDominant AT2G01980 457046..463258 score=-0.481936730144334
GeneExpressionDominant AT2G01990 465045..466687 score=0.0439619719005415
GeneExpressionDominant AT2G02000 469426..471974 score=0.603822144284338
GeneExpressionDominant AT2G02010 474172..476412 score=0.304896564128954
GeneExpressionDominant AT2G02020 479122..481124 score=1.86114298272619
GeneExpressionDominant AT2G02030 482366..483687 score=-0.192547039434022
GeneExpressionDominant AT2G02040 487453..489774 score=-0.330797273129429
GeneExpressionDominant AT2G02050 490028..491835 score=-0.754790742702762
GeneExpressionDominant AT2G02060 495689..499491 score=1.86504477693468
GeneExpressionDominant AT2G02070 505554..509239 score=-1.06023844973310
GeneExpressionDominant AT2G02080 518225..521620 score=-1.23224734784216
GeneExpressionDominant AT2G02090 523271..526950 score=0.143253592973841
GeneExpressionDominant AT2G02100 528712..529069 score=1.40569691276660
GeneExpressionDominant AT2G02120 538238..538943 score=1.81737246895752
GeneExpressionDominant AT2G02130 540023..540476 score=0.853913113945934
GeneExpressionDominant AT2G02140 545023..545382 score=-0.492895719168801
GeneExpressionDominant AT2G02147 546689..546995 score=-0.56382428356125
GeneExpressionDominant AT2G02150 547305..552211 score=-0.146324971079836
GeneExpressionDominant AT2G02160 553172..556062 score=-2.99476290192966
GeneExpressionDominant AT2G02170 556597..558676 score=-2.10454129464609
GeneExpressionDominant AT2G02180 560898..563107 score=-1.53500781454046
GeneExpressionDominant AT2G02220 584078..587079 score=1.10601686344218
GeneExpressionDominant AT2G02230 590407..591570 score=-0.172965238341482
GeneExpressionDominant AT2G02240 592417..593586 score=-0.451806171752209
GeneExpressionDominant AT2G02250 594678..595773 score=-0.670535374120894
GeneExpressionDominant AT2G02280 600540..601354 score=0.236586247613499
GeneExpressionDominant AT2G02290 604524..604950 score=0.543489039250149
GeneExpressionDominant AT2G02300 606425..607816 score=0.122494576616858
GeneExpressionDominant AT2G02310 608808..610116 score=0.712751716694211
GeneExpressionDominant AT2G02320 610474..611702 score=0.063177005706432
GeneExpressionDominant AT2G02340 616090..617148 score=1.42930631538235
GeneExpressionDominant AT2G02350 617850..619025 score=1.25746883802502
GeneExpressionDominant AT2G02360 619422..620697 score=-0.231324290720608
GeneExpressionDominant AT2G02370 621265..623302 score=0.85397570229634
GeneExpressionDominant AT2G02380 627031..628641 score=0.757788458683367
GeneExpressionDominant AT2G02390 628926..630967 score=0.76233105719396
GeneExpressionDominant AT2G02400 631417..632378 score=-0.722978961239356
GeneExpressionDominant AT2G02410 632638..634834 score=-0.399265418512233
GeneExpressionDominant AT2G02440 638001..639250 score=-0.151510956177316
GeneExpressionDominant AT2G02450 648143..650764 score=-1.40308706191101
GeneExpressionDominant AT2G02470 652704..654845 score=0.875116819983777
GeneExpressionDominant AT2G02480 660744..665538 score=-1.63514406196067
GeneExpressionDominant AT2G02490 667156..668068 score=1.10997854305782
GeneExpressionDominant AT2G02500 670895..673110 score=-1.00044916606589
GeneExpressionDominant AT2G02510 673450..674684 score=-0.648761369189773
GeneExpressionDominant AT2G02515 675295..675536 score=1.66720036693427
GeneExpressionDominant AT2G02540 683696..685221 score=0.916308497998769
GeneExpressionDominant AT2G02550 687447..687781 score=1.04758700497600
GeneExpressionDominant AT2G02560 689786..697516 score=-1.72305846645046
GeneExpressionDominant AT2G02570 698369..700846 score=0.172874567088115
GeneExpressionDominant AT2G02580 701958..703396 score=0.489917408282505
GeneExpressionDominant AT2G02590 704986..706601 score=0.83764744766327
GeneExpressionDominant AT2G02610 712026..712790 score=1.12117554006431
GeneExpressionDominant AT2G02620 717254..719233 score=-0.436237540267677
GeneExpressionDominant AT2G02630 723651..725459 score=0.17920416904543
GeneExpressionDominant AT2G02640 733401..734172 score=-0.234163621940288
GeneExpressionDominant AT2G02650 735536..736411 score=0.994946727029465
GeneExpressionDominant AT2G02660 738777..739324 score=0.125972269757461
GeneExpressionDominant AT2G02680 745846..747623 score=-0.898097427412163
GeneExpressionDominant AT2G02690 750706..751797 score=0.655237854718435
GeneExpressionDominant AT2G02700 756461..757887 score=0.723860397330422
GeneExpressionDominant AT2G02710 758761..760735 score=-2.50153120788175
GeneExpressionDominant AT2G02720 763003..764364 score=0.29163034092795
GeneExpressionDominant AT2G02730 765057..767389 score=-0.705146565912384
GeneExpressionDominant AT2G02740 769387..771011 score=0.284827728144593
GeneExpressionDominant AT2G02750 771445..773510 score=0.902895361424268
GeneExpressionDominant AT2G02760 773767..774272 score=1.47006886040932
GeneExpressionDominant AT2G02780 782301..784534 score=-1.60806104670636
GeneExpressionDominant AT2G02790 787914..790817 score=-1.91435735628669
GeneExpressionDominant AT2G02800 796906..799354 score=2.53874151656161
GeneExpressionDominant AT2G02810 801568..803299 score=-0.698185039129335
GeneExpressionDominant AT2G02820 804206..806430 score=0.0676693085923531
GeneExpressionDominant AT2G02835 820436..821084 score=-0.140021377908704
GeneExpressionDominant AT2G02840 821638..822028 score=0.89126991740876
GeneExpressionDominant AT2G02850 826473..827793 score=0.284794470003403
GeneExpressionDominant AT2G02860 828481..832406 score=-1.41602147186655
GeneExpressionDominant AT2G02870 837841..840039 score=-0.338485380636576
GeneExpressionDominant AT2G02880 841235..843282 score=0.832517648778382
GeneExpressionDominant AT2G02890 843930..846587 score=1.52132088012141
GeneExpressionDominant AT2G02910 847340..849577 score=0.909179135955204
GeneExpressionDominant AT2G02930 851178..852064 score=0.447399569992049
GeneExpressionDominant AT2G02950 855113..856433 score=-2.45510467881225
GeneExpressionDominant AT2G02955 859501..862040 score=0.908322034983916
GeneExpressionDominant AT2G02960 862127..864364 score=-1.35375391726807
GeneExpressionDominant AT2G02970 865072..868213 score=0.475658004046351
GeneExpressionDominant AT2G02980 868401..870293 score=0.870954491500826
GeneExpressionDominant AT2G02990 873531..874688 score=0.337875572074879
GeneExpressionDominant AT2G03000 875228..877149 score=-0.289626883949113
GeneExpressionDominant AT2G03020 882697..883892 score=0.264956965774545
GeneExpressionDominant AT2G03050 899709..900801 score=0.736705807190266
GeneExpressionDominant AT2G03060 901656..903937 score=0.719236501591853
GeneExpressionDominant AT2G03070 905620..908956 score=-1.70198759662897
GeneExpressionDominant AT2G03090 916915..918421 score=1.68709969430109
GeneExpressionDominant AT2G03110 935343..936569 score=0.52131588465614
GeneExpressionDominant AT2G03120 937901..940235 score=-1.71434577457379
GeneExpressionDominant AT2G03130 940758..941021 score=-0.808262165760346
GeneExpressionDominant AT2G03140 942004..949821 score=-0.468866905253497
GeneExpressionDominant AT2G03150 951923..959023 score=-2.22925373435408
GeneExpressionDominant AT2G03160 959652..960212 score=-0.0546428976229934
GeneExpressionDominant AT2G03170 961340..961616 score=-0.73030244700616
GeneExpressionDominant AT2G03180 962839..963098 score=-0.165906472493183
GeneExpressionDominant AT2G03190 964264..964628 score=0.186233553010575
GeneExpressionDominant AT2G03200 966581..967821 score=-0.677289876752021
GeneExpressionDominant AT2G03210 968350..969913 score=-0.334735483779899
GeneExpressionDominant AT2G03220 970344..972373 score=1.187765128507
GeneExpressionDominant AT2G03230 972940..973327 score=0.863605988943758
GeneExpressionDominant AT2G03240 973550..977303 score=-2.72149068524438
GeneExpressionDominant AT2G03250 982224..986485 score=1.00420028387503
GeneExpressionDominant AT2G03260 987937..992313 score=0.375783033058818
GeneExpressionDominant AT2G03270 994167..996032 score=-0.509335784270097
GeneExpressionDominant AT2G03280 996241..998234 score=-0.841836240414162
GeneExpressionDominant AT2G03290 1000288..1000539 score=0.283432614455790
GeneExpressionDominant AT2G03310 1006265..1007156 score=2.19761148829439
GeneExpressionDominant AT2G03320 1007761..1007912 score=0.719363761487305
GeneExpressionDominant AT2G03330 1008513..1013947 score=2.02147000468076
GeneExpressionDominant AT2G03340 1014366..1016985 score=-1.76446388264513
GeneExpressionDominant AT2G03350 1019646..1021160 score=-3.31267159962641
GeneExpressionDominant AT2G03360 1022305..1023390 score=-0.099249124374219
GeneExpressionDominant AT2G03370 1024947..1026957 score=0.115607653650742
GeneExpressionDominant AT2G03380 1028300..1030272 score=0.588477426021577
GeneExpressionDominant AT2G03390 1030456..1032535 score=0.79005548742418
GeneExpressionDominant AT2G03410 1033725..1035979 score=0.773590733440795
GeneExpressionDominant AT2G03430 1036075..1037569 score=0.107881691618736
GeneExpressionDominant AT2G03440 1039243..1040047 score=-0.826445148206053
GeneExpressionDominant AT2G03450 1041385..1043535 score=0.347592160793444
GeneExpressionDominant AT2G03460 1043780..1044711 score=0.482231835833965
GeneExpressionDominant AT2G03470 1045458..1047654 score=-0.463691301180111
GeneExpressionDominant AT2G03480 1051235..1054348 score=1.78800762522983
GeneExpressionDominant AT2G03500 1059976..1062326 score=1.22283463530011
GeneExpressionDominant AT2G03505 1064278..1065292 score=-0.0962035502789674
GeneExpressionDominant AT2G03510 1066704..1069052 score=-0.884913375225519
GeneExpressionDominant AT2G03520 1069624..1071163 score=-0.515280220702547
GeneExpressionDominant AT2G03530 1071593..1073485 score=-0.337192893199413
GeneExpressionDominant AT2G03540 1073745..1074468 score=1.81430618456681
GeneExpressionDominant AT2G03550 1077098..1077953 score=3.52206267821692
GeneExpressionDominant AT2G03560 1079999..1080708 score=0.638957442321079
GeneExpressionDominant AT2G03580 1093271..1094433 score=-0.0283084423496747
GeneExpressionDominant AT2G03590 1094768..1096802 score=-0.465201749728149
GeneExpressionDominant AT2G03600 1097462..1098677 score=1.01652148355476
GeneExpressionDominant AT2G03610 1099064..1100141 score=0.973877223053514
GeneExpressionDominant AT2G03620 1100396..1102731 score=0.419813165182799
GeneExpressionDominant AT2G03630 1103286..1103916 score=1.37551713552834
GeneExpressionDominant AT2G03640 1104347..1106748 score=-7.20408057247826
GeneExpressionDominant AT2G03667 1116600..1117293 score=-1.41618467257661
GeneExpressionDominant AT2G03670 1117520..1120310 score=1.87088480517799
GeneExpressionDominant AT2G03680 1120789..1121831 score=-1.50881719517196
GeneExpressionDominant AT2G03690 1122129..1123137 score=1.40167361931664
GeneExpressionDominant AT2G03710 1129408..1131796 score=0.979499563573883
GeneExpressionDominant AT2G03720 1132171..1133331 score=-0.00235149357330428
GeneExpressionDominant AT2G03730 1137612..1140102 score=-2.38091756389879
GeneExpressionDominant AT2G03740 1142810..1143941 score=0.995837453868505
GeneExpressionDominant AT2G03750 1147965..1149003 score=3.20926079593501
GeneExpressionDominant AT2G03760 1149599..1150628 score=3.01208750322271
GeneExpressionDominant AT2G03770 1151032..1151814 score=0.693638022607851
GeneExpressionDominant AT2G03780 1152499..1154237 score=-1.30454723368135
GeneExpressionDominant AT2G03800 1156712..1158907 score=0.0134560842279873
GeneExpressionDominant AT2G03810 1162853..1164518 score=-0.837513226684625
GeneExpressionDominant AT2G03820 1164979..1166958 score=0.230816411911597
GeneExpressionDominant AT2G03830 1171137..1172295 score=0.265764612818057
GeneExpressionDominant AT2G03840 1173219..1173971 score=-0.0583555794762105
GeneExpressionDominant AT2G03850 1175569..1176618 score=-0.385925518334162
GeneExpressionDominant AT2G03870 1180001..1181206 score=-1.38408761675932
GeneExpressionDominant AT2G03880 1181571..1183491 score=1.78285572268256
GeneExpressionDominant AT2G03890 1185584..1188514 score=-0.215671118473765
GeneExpressionDominant AT2G03930 1204917..1206226 score=0.0666373799101209
GeneExpressionDominant AT2G03955 1238707..1239039 score=0.559291698035638
GeneExpressionDominant AT2G03980 1259414..1262409 score=-0.940952487485918
GeneExpressionDominant AT2G04020 1274457..1275455 score=0.320817890212769
GeneExpressionDominant AT2G04025 1276777..1277716 score=0.0650548636878934
GeneExpressionDominant AT2G04030 1281861..1285976 score=2.36398928561634
GeneExpressionDominant AT2G04031 1304333..1304762 score=0.929755799088137
GeneExpressionDominant AT2G04032 1289962..1291297 score=0.818114272920954
GeneExpressionDominant AT2G04034 1297313..1297491 score=0.560484586509173
GeneExpressionDominant AT2G04037 1305716..1306001 score=0.857920121521822
GeneExpressionDominant AT2G04038 1331927..1332257 score=0.0683890957874185
GeneExpressionDominant AT2G04039 1333268..1334408 score=-5.06330386818578
GeneExpressionDominant AT2G04040 1335615..1336474 score=1.81985930978311
GeneExpressionDominant AT2G04041 1308094..1308271 score=-0.234784219197923
GeneExpressionDominant AT2G04045 1314950..1315167 score=0.884309875358262
GeneExpressionDominant AT2G04046 1315866..1316247 score=0.290545302865208
GeneExpressionDominant AT2G04050 1337619..1339241 score=0.709506959275794
GeneExpressionDominant AT2G04060 1342192..1343364 score=-1.28965012496300
GeneExpressionDominant AT2G04063 1349771..1349960 score=0.283111656584829
GeneExpressionDominant AT2G04070 1354048..1355559 score=0.559504610059633
GeneExpressionDominant AT2G04080 1357276..1359223 score=-0.132306560471271
GeneExpressionDominant AT2G04090 1362779..1364632 score=0.275585921180927
GeneExpressionDominant AT2G04100 1377168..1379089 score=-0.119957198075615
GeneExpressionDominant AT2G04160 1401298..1407456 score=0.0957766225645522
GeneExpressionDominant AT2G04170 1417475..1419224 score=0.725815007878254
GeneExpressionDominant AT2G04190 1427488..1430233 score=1.09880106179691
GeneExpressionDominant AT2G04220 1445401..1446319 score=0.281679278120946
GeneExpressionDominant AT2G04230 1446947..1449012 score=2.80234940059193
GeneExpressionDominant AT2G04235 1449442..1455097 score=-0.318320978223134
GeneExpressionDominant AT2G04240 1461701..1462903 score=0.311150515435651
GeneExpressionDominant AT2G04270 1474676..1479999 score=0.529968018898924
GeneExpressionDominant AT2G04280 1480580..1482001 score=-1.17126947425156
GeneExpressionDominant AT2G04300 1493044..1496899 score=0.272087733891475
GeneExpressionDominant AT2G04305 1501531..1503764 score=-0.922155627406466
GeneExpressionDominant AT2G04340 1513564..1515471 score=0.492472662918439
GeneExpressionDominant AT2G04350 1515794..1519209 score=-1.24457065609029
GeneExpressionDominant AT2G04360 1519398..1521014 score=0.359040054705219
GeneExpressionDominant AT2G04400 1531149..1533656 score=-0.370629737491566
GeneExpressionDominant AT2G04410 1533731..1534271 score=-0.784570397994564
GeneExpressionDominant AT2G04420 1535520..1536102 score=0.82816423898557
GeneExpressionDominant AT2G04425 1537057..1537427 score=-0.183517150731493
GeneExpressionDominant AT2G04430 1539009..1541026 score=0.510046109600612
GeneExpressionDominant AT2G04440 1541519..1542649 score=-0.487693859481907
GeneExpressionDominant AT2G04450 1543340..1545386 score=0.0442502476878111
GeneExpressionDominant AT2G04460 1547747..1548226 score=-0.110762852632330
GeneExpressionDominant AT2G04480 1554305..1555493 score=0.261847375916988
GeneExpressionDominant AT2G04495 1564176..1565072 score=0.459269223292046
GeneExpressionDominant AT2G04500 1568279..1570076 score=0.217292645149869
GeneExpressionDominant AT2G04515 1573678..1574224 score=0.20766496549854
GeneExpressionDominant AT2G04520 1574600..1575811 score=-0.0397327613172166
GeneExpressionDominant AT2G04530 1576726..1578686 score=1.58626243334691
GeneExpressionDominant AT2G04540 1581451..1584609 score=0.178347187740938
GeneExpressionDominant AT2G04550 1588402..1589924 score=0.467456284971428
GeneExpressionDominant AT2G04560 1592068..1592620 score=-0.532377643621010
GeneExpressionDominant AT2G04570 1594685..1596276 score=-3.26687413205275
GeneExpressionDominant AT2G04580 1599707..1600817 score=1.44398180964543
GeneExpressionDominant AT2G04600 1609518..1609661 score=0.893349356921861
GeneExpressionDominant AT2G04620 1610503..1612855 score=0.25802221840686
GeneExpressionDominant AT2G04630 1618985..1620293 score=-0.829275113852693
GeneExpressionDominant AT2G04650 1621829..1624561 score=-0.369276050720327
GeneExpressionDominant AT2G04660 1624745..1629033 score=-0.306008655824395
GeneExpressionDominant AT2G04675 1637698..1638575 score=-0.301429926217476
GeneExpressionDominant AT2G04680 1640305..1641995 score=1.12246556809623
GeneExpressionDominant AT2G04690 1644510..1646229 score=-0.253981878592285
GeneExpressionDominant AT2G04700 1646907..1648470 score=1.49957160981295
GeneExpressionDominant AT2G04740 1657126..1659659 score=0.511891546542664
GeneExpressionDominant AT2G04750 1659806..1662682 score=0.0603551896917978
GeneExpressionDominant AT2G04780 1676807..1678259 score=-0.390185515481351
GeneExpressionDominant AT2G04790 1679588..1680476 score=0.9059666978914
GeneExpressionDominant AT2G04795 1683090..1683404 score=-1.34095920296948
GeneExpressionDominant AT2G04800 1687264..1687606 score=0.399862855178556
GeneExpressionDominant AT2G04810 1688773..1689859 score=0.324539040710276
GeneExpressionDominant AT2G04840 1697059..1698132 score=-0.0450618454505182
GeneExpressionDominant AT2G04842 1698520..1701193 score=0.524467754473893
GeneExpressionDominant AT2G04845 1702295..1703956 score=1.20291175540207
GeneExpressionDominant AT2G04850 1704288..1705739 score=-0.481834369390122
GeneExpressionDominant AT2G04860 1706804..1708492 score=1.96245848186320
GeneExpressionDominant AT2G04865 1712161..1714558 score=-3.57780408064068
GeneExpressionDominant AT2G04870 1716203..1716321 score=1.84115105975919
GeneExpressionDominant AT2G04880 1717895..1720307 score=-0.696065146279086
GeneExpressionDominant AT2G04890 1720593..1722309 score=2.20419677759135
GeneExpressionDominant AT2G04900 1722705..1723757 score=1.04730724983045
GeneExpressionDominant AT2G04910 1724037..1724325 score=0.66614897587507
GeneExpressionDominant AT2G04920 1726148..1727172 score=1.05740470854192
GeneExpressionDominant AT2G04930 1733637..1734455 score=1.36506687603721
GeneExpressionDominant AT2G04940 1736486..1740362 score=-1.87805035933825
GeneExpressionDominant AT2G05030 1781913..1782355 score=0.405091959896355
GeneExpressionDominant AT2G05060 1798145..1799069 score=-0.414150656394459
GeneExpressionDominant AT2G05070 1799252..1800321 score=-3.77026924898874
GeneExpressionDominant AT2G05100 1824048..1824267 score=-3.03278293519533
GeneExpressionDominant AT2G05117 1838653..1838753 score=-0.359098688990013
GeneExpressionDominant AT2G05120 1841934..1846819 score=0.577389367245674
GeneExpressionDominant AT2G05160 1858694..1860898 score=1.35873421934113
GeneExpressionDominant AT2G05170 1869912..1873755 score=-0.953430640328336
GeneExpressionDominant AT2G05180 1875380..1876389 score=1.10984156787494
GeneExpressionDominant AT2G05210 1891033..1894231 score=-0.93017132441552
GeneExpressionDominant AT2G05260 1918337..1919964 score=-0.250745072998307
GeneExpressionDominant AT2G05270 1920750..1921043 score=0.741514485679464
GeneExpressionDominant AT2G05290 1925279..1926616 score=-0.220347379727695
GeneExpressionDominant AT2G05310 1933276..1934011 score=-0.00175699514963346
GeneExpressionDominant AT2G05320 1936039..1937356 score=-0.419160027183842
GeneExpressionDominant AT2G05330 1938866..1939375 score=0.555367767330549
GeneExpressionDominant AT2G05335 1942824..1942969 score=1.58514258237134
GeneExpressionDominant AT2G05350 1950510..1951807 score=-0.694425278953342
GeneExpressionDominant AT2G05370 1960843..1961163 score=1.63865316287774
GeneExpressionDominant AT2G05380 1966828..1967880 score=4.07217376346078
GeneExpressionDominant AT2G05410 1977507..1978320 score=-0.438261692618612
GeneExpressionDominant AT2G05420 1984095..1985296 score=0.739406280681447
GeneExpressionDominant AT2G05430 1985993..1987113 score=0.224041170996913
GeneExpressionDominant AT2G05440 1993562..1994103 score=-1.00261468899874
GeneExpressionDominant AT2G05500 2014373..2015381 score=0.479741814953745
GeneExpressionDominant AT2G05510 2015707..2016440 score=0.47437472962468
GeneExpressionDominant AT2G05520 2026173..2027034 score=2.78088132111941
GeneExpressionDominant AT2G05530 2029728..2030353 score=-0.469396108632754
GeneExpressionDominant AT2G05540 2033178..2034008 score=-1.97647533812694
GeneExpressionDominant AT2G05590 2067128..2069112 score=-0.113048742470090
GeneExpressionDominant AT2G05600 2072739..2073319 score=1.02781938115207
GeneExpressionDominant AT2G05620 2081076..2081832 score=-1.30628057644335
GeneExpressionDominant AT2G05630 2083002..2084779 score=3.38519768858817
GeneExpressionDominant AT2G05645 2101514..2102061 score=1.31054911278798
GeneExpressionDominant AT2G05710 2141402..2146491 score=0.727720693315483
GeneExpressionDominant AT2G05720 2147196..2148090 score=0.309391212390684
GeneExpressionDominant AT2G05752 2169337..2170478 score=0.755064869247255
GeneExpressionDominant AT2G05755 2170868..2173723 score=-0.243749167070289
GeneExpressionDominant AT2G05760 2180918..2183845 score=0.591465895725508
GeneExpressionDominant AT2G05790 2199287..2201431 score=-2.9635807080966
GeneExpressionDominant AT2G05810 2214191..2217123 score=-0.928680556652976
GeneExpressionDominant AT2G05830 2229587..2231872 score=0.705081455155486
GeneExpressionDominant AT2G05840 2234178..2236222 score=1.23270633886031
GeneExpressionDominant AT2G05850 2242681..2244419 score=0.588313772720543
GeneExpressionDominant AT2G05900 2256973..2257866 score=0.79587363657199
GeneExpressionDominant AT2G05910 2258293..2259314 score=-0.000557001164313787
GeneExpressionDominant AT2G05915 2263989..2264212 score=1.82597731440209
GeneExpressionDominant AT2G05920 2269525..2272110 score=1.68234764714609
GeneExpressionDominant AT2G05940 2287386..2289229 score=-0.884522207217846
GeneExpressionDominant AT2G05970 2308704..2309742 score=0.321013594754891
GeneExpressionDominant AT2G05990 2322279..2325103 score=-0.798203937070135
GeneExpressionDominant AT2G06000 2327737..2329642 score=0.985444633378153
GeneExpressionDominant AT2G06005 2332585..2336012 score=-0.241699296927661
GeneExpressionDominant AT2G06010 2336819..2338803 score=0.363308257555816
GeneExpressionDominant AT2G06020 2342581..2346177 score=0.920344698923406
GeneExpressionDominant AT2G06025 2348153..2352050 score=-1.57469698480207
GeneExpressionDominant AT2G06040 2352273..2355539 score=1.15665888956304
GeneExpressionDominant AT2G06050 2359248..2362258 score=-1.07824091600875
GeneExpressionDominant AT2G06090 2371714..2371970 score=0.6200771245007
GeneExpressionDominant AT2G06120 2383127..2384644 score=1.53681576556233
GeneExpressionDominant AT2G06140 2393500..2394756 score=1.00065650933823
GeneExpressionDominant AT2G06200 2426283..2427111 score=-0.210287917867979
GeneExpressionDominant AT2G06210 2428919..2436671 score=-2.31306974251099
GeneExpressionDominant AT2G06230 2440443..2440717 score=-0.301239655792479
GeneExpressionDominant AT2G06255 2457574..2459773 score=-0.911212785663569
GeneExpressionDominant AT2G06420 2538839..2540288 score=-0.167465701343877
GeneExpressionDominant AT2G06500 2580837..2583189 score=1.51690115672535
GeneExpressionDominant AT2G06510 2585022..2587644 score=-0.585262204314943
GeneExpressionDominant AT2G06520 2587750..2588325 score=0.2638859799993
GeneExpressionDominant AT2G06530 2588578..2590410 score=-1.39978644122998
GeneExpressionDominant AT2G06555 2604215..2604753 score=0.0804472624592115
GeneExpressionDominant AT2G06570 2624469..2624874 score=0.207107558510853
GeneExpressionDominant AT2G06645 2648203..2648843 score=1.60585132648917
GeneExpressionDominant AT2G06750 2685980..2686128 score=-0.170930304050343
GeneExpressionDominant AT2G06775 2705833..2706119 score=-0.660156777107566
GeneExpressionDominant AT2G06820 2726658..2727338 score=0.966604428245623
GeneExpressionDominant AT2G06845 2755115..2755980 score=0.3701128225665
GeneExpressionDominant AT2G06850 2763522..2765651 score=-0.396689223478304
GeneExpressionDominant AT2G06860 2766436..2771892 score=0.226823886797782
GeneExpressionDominant AT2G06904 2806824..2807269 score=1.01065445147381
GeneExpressionDominant AT2G06925 2842372..2843267 score=0.41327748121552
GeneExpressionDominant AT2G06960 2867686..2870309 score=1.01963104563970
GeneExpressionDominant AT2G06983 2889179..2889250 score=0.106561966852765
GeneExpressionDominant AT2G06990 2895025..2901016 score=-0.75642214368516
GeneExpressionDominant AT2G07000 2901903..2902019 score=-0.0801630881110996
GeneExpressionDominant AT2G07020 2908574..2911181 score=0.990461957778654
GeneExpressionDominant AT2G07040 2916580..2918893 score=0.149387508847926
GeneExpressionDominant AT2G07050 2924560..2930543 score=-4.41164030581320
GeneExpressionDominant AT2G07170 2975562..2978739 score=-1.31386512268628
GeneExpressionDominant AT2G07180 2980996..2983429 score=3.24062081525665
GeneExpressionDominant AT2G07190 2987368..2988847 score=0.700574651714283
GeneExpressionDominant AT2G07215 2996790..2997862 score=-0.288553787712409
GeneExpressionDominant AT2G07240 3007107..3012118 score=0.00182732903970908
GeneExpressionDominant AT2G07280 3026417..3029018 score=0.588187914722039
GeneExpressionDominant AT2G07290 3029559..3030006 score=-0.562787576494396
GeneExpressionDominant AT2G07300 3030835..3031730 score=-0.717745138382059
GeneExpressionDominant AT2G07310 3034862..3036365 score=0.0442110640663084
GeneExpressionDominant AT2G07320 3037438..3042836 score=0.671857491186733
GeneExpressionDominant AT2G07340 3045593..3046563 score=0.730320462984774
GeneExpressionDominant AT2G07360 3047395..3057153 score=-0.602517135884315
GeneExpressionDominant AT2G07560 3170016..3173980 score=1.10784867620264
GeneExpressionDominant AT2G07680 3515981..3522429 score=0.685984043304095
GeneExpressionDominant AT2G07690 3523167..3527375 score=-0.935635227030361
GeneExpressionDominant AT2G07740 3570281..3571490 score=1.19799884491163
GeneExpressionDominant AT2G07750 3577332..3580406 score=-0.408591957108548
GeneExpressionDominant AT2G07760 3584451..3586226 score=1.21657405757866
GeneExpressionDominant AT2G09840 3712126..3712413 score=-0.181146947783801
GeneExpressionDominant AT2G09970 3787430..3787731 score=1.04564661572954
GeneExpressionDominant AT2G09990 3788414..3789073 score=0.739725758572441
GeneExpressionDominant AT2G10050 3820379..3820627 score=-0.605006570134666
GeneExpressionDominant AT2G10090 3830640..3830890 score=0.24324664331501
GeneExpressionDominant AT2G10340 3991224..3991337 score=-0.287922908209578
GeneExpressionDominant AT2G10440 4020959..4025073 score=-0.27031426362012
GeneExpressionDominant AT2G10550 4103178..4103833 score=0.556933743149092
GeneExpressionDominant AT2G10555 4108973..4109373 score=1.51680631281470
GeneExpressionDominant AT2G10602 4141985..4142743 score=-0.45748790387086
GeneExpressionDominant AT2G10608 4152887..4153217 score=2.12461835850989
GeneExpressionDominant AT2G10850 4283410..4284349 score=0.880276786021227
GeneExpressionDominant AT2G10940 4317497..4319138 score=-1.61863679340231
GeneExpressionDominant AT2G10950 4322542..4324875 score=-0.0118852720220729
GeneExpressionDominant AT2G10965 4330862..4331991 score=0.365733722025463
GeneExpressionDominant AT2G10970 4340054..4340588 score=-0.288173531646544
GeneExpressionDominant AT2G10975 4342257..4342864 score=0.158622588993892
GeneExpressionDominant AT2G10980 4343405..4344352 score=-0.441329888813719
GeneExpressionDominant AT2G11000 4348324..4354925 score=-0.0706218154055518
GeneExpressionDominant AT2G11005 4355899..4356088 score=-0.229875398400122
GeneExpressionDominant AT2G11200 4459135..4459420 score=0.272837689872560
GeneExpressionDominant AT2G11462 4596930..4597433 score=1.19984373703326
GeneExpressionDominant AT2G11490 4611389..4611830 score=0.958392594620674
GeneExpressionDominant AT2G11520 4625725..4628583 score=1.57867283187602
GeneExpressionDominant AT2G11620 4666498..4667319 score=1.52234107024606
GeneExpressionDominant AT2G11775 4731675..4732222 score=0.0709114496606348
GeneExpressionDominant AT2G11810 4750460..4753683 score=0.831575198721764
GeneExpressionDominant AT2G11830 4779094..4780227 score=-0.669033946261599
GeneExpressionDominant AT2G11890 4809918..4811402 score=0.931394457296069
GeneExpressionDominant AT2G11910 4812809..4814314 score=1.02051638220653
GeneExpressionDominant AT2G12400 5012039..5015376 score=-2.75394328219765
GeneExpressionDominant AT2G12405 5017931..5018615 score=1.08186597774663
GeneExpressionDominant AT2G12462 5057626..5058642 score=0.294322596096248
GeneExpressionDominant AT2G12465 5062626..5062869 score=0.955944635866493
GeneExpressionDominant AT2G12475 5075621..5075728 score=0.555584630238061
GeneExpressionDominant AT2G12480 5076775..5079599 score=0.0619731457051234
GeneExpressionDominant AT2G12550 5122042..5125619 score=0.65478594196039
GeneExpressionDominant AT2G12646 5174145..5175831 score=1.05448857734678
GeneExpressionDominant AT2G12875 5296510..5298520 score=0.525602880243583
GeneExpressionDominant AT2G12900 5301008..5302464 score=1.22282849945939
GeneExpressionDominant AT2G12935 5322133..5323110 score=0.767045805031948
GeneExpressionDominant AT2G12940 5324722..5325380 score=0.713677078566333
GeneExpressionDominant AT2G13100 5397406..5398927 score=-0.564651467854399
GeneExpressionDominant AT2G13125 5422993..5423251 score=0.749113430950182
GeneExpressionDominant AT2G13126 5423803..5423941 score=0.459799975205705
GeneExpressionDominant AT2G13150 5444361..5444750 score=0.868026970035938
GeneExpressionDominant AT2G13290 5518843..5520291 score=-0.258449968575233
GeneExpressionDominant AT2G13295 5521422..5521655 score=-1.41859694915547
GeneExpressionDominant AT2G13350 5543530..5544933 score=1.17668895009678
GeneExpressionDominant AT2G13360 5546456..5548325 score=1.93050468187382
GeneExpressionDominant AT2G13370 5551368..5563411 score=-3.09481658398353
GeneExpressionDominant AT2G13430 5597724..5598448 score=1.39428537123145
GeneExpressionDominant AT2G13440 5600211..5605322 score=0.177982986103518
GeneExpressionDominant AT2G13450 5606836..5606942 score=0.495984520909396
GeneExpressionDominant AT2G13500 5635098..5635507 score=-0.112211319966509
GeneExpressionDominant AT2G13510 5637140..5638173 score=0.855190860952947
GeneExpressionDominant AT2G13540 5644041..5649869 score=-1.29573402962222
GeneExpressionDominant AT2G13550 5655629..5656839 score=1.15571902376084
GeneExpressionDominant AT2G13560 5657094..5662257 score=-1.87939012978657
GeneExpressionDominant AT2G13570 5662956..5663539 score=0.526325804369544
GeneExpressionDominant AT2G13600 5678796..5680612 score=1.37109544576972
GeneExpressionDominant AT2G13610 5680827..5682854 score=-0.180559313585722
GeneExpressionDominant AT2G13620 5685098..5687650 score=0.660390155928265
GeneExpressionDominant AT2G13650 5694679..5697774 score=0.344025095153284
GeneExpressionDominant AT2G13680 5702264..5713159 score=0.563042446265894
GeneExpressionDominant AT2G13690 5713651..5716023 score=-0.970728624361978
GeneExpressionDominant AT2G13720 5731568..5732170 score=-0.925252300517096
GeneExpressionDominant AT2G13730 5732673..5732982 score=-1.02777973359187
GeneExpressionDominant AT2G13790 5748892..5753833 score=-1.99726674049534
GeneExpressionDominant AT2G13800 5760352..5764229 score=-0.202904543774436
GeneExpressionDominant AT2G13810 5775569..5779274 score=0.652432302062461
GeneExpressionDominant AT2G13820 5781233..5783307 score=0.0939138617898454
GeneExpressionDominant AT2G13840 5795642..5798162 score=2.18241889386365
GeneExpressionDominant AT2G13865 5824458..5824564 score=-0.278101349557981
GeneExpressionDominant AT2G13900 5840121..5842238 score=1.01089299585053
GeneExpressionDominant AT2G13950 5865551..5865733 score=1.45112368381490
GeneExpressionDominant AT2G13975 5872024..5872527 score=2.83769079422967
GeneExpressionDominant AT2G13980 5876940..5877406 score=1.79109633973148
GeneExpressionDominant AT2G14000 5891689..5893008 score=0.669057393065103
GeneExpressionDominant AT2G14010 5895921..5899482 score=0.498582873385231
GeneExpressionDominant AT2G14020 5900914..5901096 score=1.02126316475531
GeneExpressionDominant AT2G14045 5914113..5915356 score=-1.66580420185725
GeneExpressionDominant AT2G14050 5916291..5920868 score=0.0730150538923775
GeneExpressionDominant AT2G14060 5921654..5922824 score=-1.88829419207332
GeneExpressionDominant AT2G14070 5929714..5930004 score=1.64076739702340
GeneExpressionDominant AT2G14080 5932342..5936282 score=1.57746340320654
GeneExpressionDominant AT2G14095 5939597..5940396 score=-0.601435412190516
GeneExpressionDominant AT2G14110 5960013..5960152 score=-0.0523998328517389
GeneExpressionDominant AT2G14120 5960384..5967190 score=-1.37847152586361
GeneExpressionDominant AT2G14160 5983597..5983850 score=-0.839940328243502
GeneExpressionDominant AT2G14170 5984484..5988924 score=-1.36409299251615
GeneExpressionDominant AT2G14210 6025888..6030849 score=0.528983836139072
GeneExpressionDominant AT2G14247 6041420..6041779 score=-0.595592677748042
GeneExpressionDominant AT2G14250 6044074..6045429 score=2.00078326696532
GeneExpressionDominant AT2G14255 6046195..6048020 score=1.55267139789804
GeneExpressionDominant AT2G14260 6048344..6051017 score=-0.0892982352934051
GeneExpressionDominant AT2G14282 6057027..6057202 score=-1.06705623324839
GeneExpressionDominant AT2G14285 6059467..6059977 score=0.366059866836356
GeneExpressionDominant AT2G14290 6064413..6065543 score=-0.083625555862775
GeneExpressionDominant AT2G14390 6118028..6118963 score=-0.550789763060471
GeneExpressionDominant AT2G14440 6150161..6152331 score=-0.0445712443793142
GeneExpressionDominant AT2G14500 6174055..6174908 score=0.186122978778884
GeneExpressionDominant AT2G14510 6178362..6182120 score=0.826768734877876
GeneExpressionDominant AT2G14520 6189289..6191709 score=0.481543058198002
GeneExpressionDominant AT2G14530 6194530..6197419 score=0.580137860229171
GeneExpressionDominant AT2G14540 6204814..6206403 score=0.667005907750123
GeneExpressionDominant AT2G14560 6221059..6222753 score=1.01329937780556
GeneExpressionDominant AT2G14570 6228936..6230973 score=1.44717687963383
GeneExpressionDominant AT2G14580 6232924..6233250 score=0.738991275839375
GeneExpressionDominant AT2G14590 6235929..6236768 score=-0.128947765964658
GeneExpressionDominant AT2G14600 6239902..6240046 score=-0.33242926123577
GeneExpressionDominant AT2G14610 6248793..6249500 score=1.16947438195617
GeneExpressionDominant AT2G14620 6251965..6253153 score=0.0099195502258188
GeneExpressionDominant AT2G14660 6279804..6279981 score=-0.0591935140380741
GeneExpressionDominant AT2G14680 6285368..6290812 score=-1.35857790861727
GeneExpressionDominant AT2G14690 6290998..6293077 score=1.14173575048642
GeneExpressionDominant AT2G14700 6299550..6302047 score=0.663709298505185
GeneExpressionDominant AT2G14710 6305846..6307134 score=0.59516788421109
GeneExpressionDominant AT2G14720 6307597..6311409 score=-1.17878230558942
GeneExpressionDominant AT2G14740 6316058..6319624 score=-0.0943921119841738
GeneExpressionDominant AT2G14750 6321133..6322788 score=-0.602741723928328
GeneExpressionDominant AT2G14760 6328940..6330361 score=0.336953322110271
GeneExpressionDominant AT2G14800 6362376..6363640 score=0.361537529208173
GeneExpressionDominant AT2G14810 6364567..6365527 score=0.471031895817224
GeneExpressionDominant AT2G14820 6366283..6368341 score=-1.29902281403853
GeneExpressionDominant AT2G14830 6369596..6372833 score=0.127650161911973
GeneExpressionDominant AT2G14835 6374016..6378080 score=-0.664992000311019
GeneExpressionDominant AT2G14846 6389585..6389797 score=0.665196713244184
GeneExpressionDominant AT2G14850 6392957..6394602 score=-0.0308265904835795
GeneExpressionDominant AT2G14860 6394751..6396597 score=-0.691822544595468
GeneExpressionDominant AT2G14870 6398249..6398515 score=0.714502940442163
GeneExpressionDominant AT2G14880 6400454..6401880 score=1.48910254532430
GeneExpressionDominant AT2G14890 6406694..6408030 score=-1.97173655421899
GeneExpressionDominant AT2G14900 6411256..6412321 score=-1.40328997027766
GeneExpressionDominant AT2G14910 6413571..6416083 score=0.320247060005466
GeneExpressionDominant AT2G14920 6425412..6426282 score=-0.484623237292783
GeneExpressionDominant AT2G14960 6458462..6460722 score=0.161848492437245
GeneExpressionDominant AT2G15000 6488038..6489470 score=0.513967705727382
GeneExpressionDominant AT2G15010 6491457..6492170 score=-0.224497328605043
GeneExpressionDominant AT2G15020 6498557..6500350 score=-4.92181996788807
GeneExpressionDominant AT2G15045 6520949..6521509 score=1.42289272175624
GeneExpressionDominant AT2G15050 6525956..6526277 score=0.0797833138185339
GeneExpressionDominant AT2G15080 6540839..6543957 score=-2.8623216620584
GeneExpressionDominant AT2G15090 6549372..6550956 score=-1.55254225660616
GeneExpressionDominant AT2G15220 6616119..6616551 score=0.058705487376483
GeneExpressionDominant AT2G15230 6619682..6622450 score=1.03894392544645
GeneExpressionDominant AT2G15240 6622632..6626010 score=0.649888453278328
GeneExpressionDominant AT2G15260 6637989..6640974 score=1.04459381291180
GeneExpressionDominant AT2G15270 6645070..6646455 score=-1.55582321892694
GeneExpressionDominant AT2G15280 6647268..6649323 score=0.651408998416125
GeneExpressionDominant AT2G15290 6649427..6651081 score=-1.11642874126754
GeneExpressionDominant AT2G15300 6656768..6659041 score=0.0423991562269768
GeneExpressionDominant AT2G15310 6660878..6662375 score=1.61339434303881
GeneExpressionDominant AT2G15320 6673591..6674712 score=-0.68196450026649
GeneExpressionDominant AT2G15325 6676742..6677264 score=-0.543734033378901
GeneExpressionDominant AT2G15327 6679149..6679764 score=0.399934816823657
GeneExpressionDominant AT2G15340 6684384..6684820 score=0.260112169392400
GeneExpressionDominant AT2G15345 6691497..6692085 score=0.494495027949832
GeneExpressionDominant AT2G15350 6695263..6696471 score=1.4097324920415
GeneExpressionDominant AT2G15360 6701932..6701997 score=1.31407094712987
GeneExpressionDominant AT2G15370 6705214..6706513 score=0.22545758483044
GeneExpressionDominant AT2G15390 6716511..6718201 score=0.935369771491754
GeneExpressionDominant AT2G15400 6720013..6721616 score=1.03799661714527
GeneExpressionDominant AT2G15420 6731659..6735251 score=0.659474655145472
GeneExpressionDominant AT2G15430 6740704..6742733 score=0.515716599352788
GeneExpressionDominant AT2G15440 6750875..6751849 score=0.239418912687433
GeneExpressionDominant AT2G15480 6765771..6767691 score=3.53566164547772
GeneExpressionDominant AT2G15490 6768724..6770548 score=2.23164871575956
GeneExpressionDominant AT2G15500 6770848..6771807 score=0.438869048136782
GeneExpressionDominant AT2G15520 6777931..6779263 score=1.23107401657683
GeneExpressionDominant AT2G15530 6780123..6784229 score=0.186450278008367
GeneExpressionDominant AT2G15535 6785302..6785910 score=0.786030515962667
GeneExpressionDominant AT2G15560 6795027..6797161 score=-0.764268502374039
GeneExpressionDominant AT2G15570 6798485..6799926 score=1.88234241489267
GeneExpressionDominant AT2G15580 6804711..6805703 score=-0.616210241339112
GeneExpressionDominant AT2G15590 6809018..6809553 score=1.31215744400595
GeneExpressionDominant AT2G15620 6817586..6819908 score=0.142631617777013
GeneExpressionDominant AT2G15630 6821614..6823439 score=0.332721798359716
GeneExpressionDominant AT2G15660 6831726..6832633 score=-0.269222473288507
GeneExpressionDominant AT2G15670 6835216..6836560 score=0.62734112935307
GeneExpressionDominant AT2G15690 6838717..6840811 score=2.71930740046367
GeneExpressionDominant AT2G15695 6840997..6843480 score=1.11435984604351
GeneExpressionDominant AT2G15710 6849730..6852143 score=0.00772243467239561
GeneExpressionDominant AT2G15730 6856653..6859176 score=0.0501753145325499
GeneExpressionDominant AT2G15740 6863922..6864801 score=0.403554279635165
GeneExpressionDominant AT2G15750 6870004..6871134 score=0.924953802778146
GeneExpressionDominant AT2G15760 6872713..6873770 score=1.06928641540702
GeneExpressionDominant AT2G15770 6878378..6879304 score=1.62350093861697
GeneExpressionDominant AT2G15780 6880634..6881780 score=-0.229482088345329
GeneExpressionDominant AT2G15790 6884928..6887804 score=0.626582766143803
GeneExpressionDominant AT2G15800 6887989..6889708 score=-0.254477203460537
GeneExpressionDominant AT2G15815 6894407..6894590 score=0.466730767321432
GeneExpressionDominant AT2G15820 6895726..6897465 score=-0.189662480067833
GeneExpressionDominant AT2G15830 6901267..6901484 score=0.608191430823848
GeneExpressionDominant AT2G15860 6912507..6916457 score=-0.542659982993281
GeneExpressionDominant AT2G15880 6925199..6927387 score=-0.717940191603015
GeneExpressionDominant AT2G15890 6927907..6929039 score=0.341719560152729
GeneExpressionDominant AT2G15900 6934526..6939305 score=-1.62401633158833
GeneExpressionDominant AT2G15910 6939834..6942402 score=-0.776131373732851
GeneExpressionDominant AT2G15960 6954457..6954707 score=1.48058366419582
GeneExpressionDominant AT2G15970 6957241..6958223 score=-2.93812907481592
GeneExpressionDominant AT2G15980 6958470..6959902 score=0.626123963117687
GeneExpressionDominant AT2G16005 6966264..6967203 score=-1.22427143776470
GeneExpressionDominant AT2G16015 6977461..6977882 score=0.67136737753881
GeneExpressionDominant AT2G16020 6980498..6980639 score=-0.00169550284671739
GeneExpressionDominant AT2G16030 6980839..6981948 score=1.17613140545978
GeneExpressionDominant AT2G16050 6987566..6987983 score=-0.323930396736858
GeneExpressionDominant AT2G16060 6989807..6990571 score=-0.158821224117647
GeneExpressionDominant AT2G16070 6991047..6992504 score=-1.97855140992848
GeneExpressionDominant AT2G16090 6993987..6997111 score=0.652985822513314
GeneExpressionDominant AT2G16120 7003845..7005505 score=0.0532406811012847
GeneExpressionDominant AT2G16130 7009421..7011090 score=0.271239887323385
GeneExpressionDominant AT2G16140 7013343..7015246 score=3.24415141207050
GeneExpressionDominant AT2G16190 7027597..7028643 score=0.199942197522452
GeneExpressionDominant AT2G16200 7031797..7032143 score=0.203244880387271
GeneExpressionDominant AT2G16210 7033898..7036113 score=0.833715847512983
GeneExpressionDominant AT2G16220 7037426..7038424 score=-0.649328655340924
GeneExpressionDominant AT2G16225 7041043..7041343 score=-0.667153510281565
GeneExpressionDominant AT2G16230 7043116..7045396 score=0.247935412086214
GeneExpressionDominant AT2G16250 7047684..7049992 score=-1.38753585171410
GeneExpressionDominant AT2G16270 7052678..7055348 score=-2.89118709527238
GeneExpressionDominant AT2G16280 7058014..7059898 score=-3.66258503051393
GeneExpressionDominant AT2G16290 7066189..7067450 score=-0.296422050877102
GeneExpressionDominant AT2G16340 7080229..7080475 score=-0.450951363065620
GeneExpressionDominant AT2G16365 7081492..7083661 score=-1.95478033748327
GeneExpressionDominant AT2G16370 7088934..7091478 score=-0.480695299163372
GeneExpressionDominant AT2G16380 7092865..7096179 score=0.469485493885756
GeneExpressionDominant AT2G16385 7101877..7102802 score=0.539938731554889
GeneExpressionDominant AT2G16390 7104813..7108138 score=0.0883181870301559
GeneExpressionDominant AT2G16400 7108446..7110887 score=-1.14731446629460
GeneExpressionDominant AT2G16405 7112845..7116032 score=-0.0958557553525958
GeneExpressionDominant AT2G16410 7120755..7121300 score=1.12718404256572
GeneExpressionDominant AT2G16430 7127506..7129840 score=-2.72468547811092
GeneExpressionDominant AT2G16440 7133452..7137755 score=-0.921043231354274
GeneExpressionDominant AT2G16450 7138603..7139811 score=0.908794551148199
GeneExpressionDominant AT2G16460 7140543..7142621 score=-1.28816368191323
GeneExpressionDominant AT2G16470 7144044..7146429 score=-1.38413736114855
GeneExpressionDominant AT2G16480 7147360..7148897 score=-2.19760065887349
GeneExpressionDominant AT2G16485 7150463..7152277 score=-2.57135350793001
GeneExpressionDominant AT2G16490 7153164..7155020 score=-0.514546156567805
GeneExpressionDominant AT2G16500 7157839..7160392 score=0.351006470299589
GeneExpressionDominant AT2G16505 7164395..7164766 score=0.611249575580075
GeneExpressionDominant AT2G16510 7166715..7167905 score=1.30673629903824
GeneExpressionDominant AT2G16520 7169021..7169644 score=2.10472514212852
GeneExpressionDominant AT2G16530 7170195..7172350 score=0.218522094218911
GeneExpressionDominant AT2G16570 7187232..7189194 score=0.68232030105519
GeneExpressionDominant AT2G16580 7191519..7193882 score=1.20272268162840
GeneExpressionDominant AT2G16586 7198686..7198974 score=0.833913160416428
GeneExpressionDominant AT2G16592 7203370..7203579 score=0.0336863406755397
GeneExpressionDominant AT2G16594 7204873..7205086 score=0.595680276096531
GeneExpressionDominant AT2G16595 7205276..7207255 score=1.35821757506820
GeneExpressionDominant AT2G16600 7208029..7208609 score=1.08251154147831
GeneExpressionDominant AT2G16620 7212510..7212962 score=0.824482215931204
GeneExpressionDominant AT2G16630 7216364..7218048 score=-4.57112759190863
GeneExpressionDominant AT2G16640 7218201..7222187 score=2.68730188245459
GeneExpressionDominant AT2G16650 7223020..7225437 score=1.12733589885369
GeneExpressionDominant AT2G16660 7225803..7228604 score=0.91920220960154
GeneExpressionDominant AT2G16676 7237989..7238308 score=1.39711914267476
GeneExpressionDominant AT2G16690 7243986..7244640 score=0.631243467943837
GeneExpressionDominant AT2G16700 7251698..7252788 score=0.345378999368718
GeneExpressionDominant AT2G16710 7255297..7257327 score=0.382515694636415
GeneExpressionDominant AT2G16720 7262716..7263182 score=-1.10167312469270
GeneExpressionDominant AT2G16730 7268925..7273162 score=0.75776203112217
GeneExpressionDominant AT2G16740 7274814..7275820 score=0.315395626163902
GeneExpressionDominant AT2G16750 7278212..7281726 score=0.535020812154788
GeneExpressionDominant AT2G16760 7282830..7284268 score=0.329327473502049
GeneExpressionDominant AT2G16770 7286544..7288152 score=-0.299943324164631
GeneExpressionDominant AT2G16780 7288545..7290658 score=1.16228530400827
GeneExpressionDominant AT2G16790 7291091..7292278 score=-0.504058900934584
GeneExpressionDominant AT2G16800 7292816..7294419 score=1.04608952594495
GeneExpressionDominant AT2G16810 7294665..7296008 score=0.419156160815913
GeneExpressionDominant AT2G16835 7302955..7303362 score=0.705414126135039
GeneExpressionDominant AT2G16850 7308711..7310423 score=0.0486726549952624
GeneExpressionDominant AT2G16860 7311033..7313728 score=-0.88976533668564
GeneExpressionDominant AT2G16870 7315162..7318733 score=0.0686231088369498
GeneExpressionDominant AT2G16880 7319341..7321576 score=0.159854717997805
GeneExpressionDominant AT2G16890 7323984..7326238 score=0.576704471763272
GeneExpressionDominant AT2G16900 7330844..7333235 score=1.31683412967463
GeneExpressionDominant AT2G16910 7338855..7341216 score=0.341394388488831
GeneExpressionDominant AT2G16920 7341354..7346227 score=-1.79888506488256
GeneExpressionDominant AT2G16930 7348206..7349333 score=0.81738128703063
GeneExpressionDominant AT2G16940 7349812..7354409 score=-2.31446151506126
GeneExpressionDominant AT2G16950 7360918..7368243 score=-0.292603419270268
GeneExpressionDominant AT2G16960 7372147..7375798 score=-0.0495360247697496
GeneExpressionDominant AT2G16970 7376678..7382556 score=-0.183137802358969
GeneExpressionDominant AT2G16980 7383435..7388046 score=-0.8780291558654
GeneExpressionDominant AT2G16990 7390150..7394826 score=-1.61311428727843
GeneExpressionDominant AT2G17000 7396369..7399160 score=0.493886999904407
GeneExpressionDominant AT2G17010 7399964..7403025 score=1.07285641010741
GeneExpressionDominant AT2G17020 7403432..7405861 score=0.716537358831977
GeneExpressionDominant AT2G17030 7406191..7407979 score=-0.54773240570525
GeneExpressionDominant AT2G17033 7408208..7410683 score=-0.801584411782276
GeneExpressionDominant AT2G17036 7410964..7412214 score=0.969888778332189
GeneExpressionDominant AT2G17040 7414224..7415263 score=-1.1312415505732
GeneExpressionDominant AT2G17050 7417938..7422644 score=0.523042177302388
GeneExpressionDominant AT2G17055 7425162..7425475 score=1.37925216994246
GeneExpressionDominant AT2G17060 7430848..7433882 score=0.311004327899771
GeneExpressionDominant AT2G17070 7437995..7438534 score=-0.0308590365809114
GeneExpressionDominant AT2G17080 7440539..7441135 score=-0.418158912037217
GeneExpressionDominant AT2G17090 7442322..7444331 score=1.92726840423423
GeneExpressionDominant AT2G17110 7450089..7453036 score=0.382030112216096
GeneExpressionDominant AT2G17120 7466135..7467806 score=-0.102734425080344
GeneExpressionDominant AT2G17130 7467965..7469530 score=-0.372095419413618
GeneExpressionDominant AT2G17140 7469916..7473684 score=0.0308879261406623
GeneExpressionDominant AT2G17150 7473923..7478262 score=0.643459447393028
GeneExpressionDominant AT2G17160 7480621..7481052 score=0.0453310450249011
GeneExpressionDominant AT2G17170 7481839..7483477 score=0.518850982231716
GeneExpressionDominant AT2G17180 7483935..7484692 score=0.517720572822141
GeneExpressionDominant AT2G17190 7484984..7488587 score=0.0384165077319775
GeneExpressionDominant AT2G17200 7488990..7492293 score=-0.213245086581054
GeneExpressionDominant AT2G17210 7492486..7494670 score=1.15833510653627
GeneExpressionDominant AT2G17220 7494955..7497038 score=-2.59340932121674
GeneExpressionDominant AT2G17230 7501629..7503063 score=-3.90318521751174
GeneExpressionDominant AT2G17240 7505202..7506255 score=0.116898573900192
GeneExpressionDominant AT2G17250 7506636..7510158 score=0.149010105583675
GeneExpressionDominant AT2G17260 7511830..7515421 score=0.313325592746677
GeneExpressionDominant AT2G17265 7515665..7516791 score=0.881001486224558
GeneExpressionDominant AT2G17270 7517179..7518770 score=0.569336588160374
GeneExpressionDominant AT2G17280 7520283..7521951 score=0.436878879167560
GeneExpressionDominant AT2G17290 7523568..7526529 score=-2.67011013669005
GeneExpressionDominant AT2G17300 7529525..7530094 score=0.833252269056356
GeneExpressionDominant AT2G17305 7534756..7535868 score=0.36322466846216
GeneExpressionDominant AT2G17310 7538288..7539443 score=0.226948172483412
GeneExpressionDominant AT2G17320 7540622..7542950 score=-1.40817853731638
GeneExpressionDominant AT2G17340 7548505..7551153 score=-0.212166712781466
GeneExpressionDominant AT2G17350 7552642..7553426 score=0.354587314516661
GeneExpressionDominant AT2G17360 7553568..7555352 score=-0.587819799603965
GeneExpressionDominant AT2G17370 7556870..7559195 score=0.193226340147596
GeneExpressionDominant AT2G17380 7560073..7562082 score=-0.633789545622038
GeneExpressionDominant AT2G17390 7562728..7565069 score=0.57406495393582
GeneExpressionDominant AT2G17410 7566159..7570797 score=-2.58591816711636
GeneExpressionDominant AT2G17420 7571489..7573517 score=1.35865171705183
GeneExpressionDominant AT2G17430 7575106..7577887 score=0.242743688875094
GeneExpressionDominant AT2G17440 7578419..7580754 score=-2.31774162383288
GeneExpressionDominant AT2G17442 7581160..7582091 score=0.0980174374435221
GeneExpressionDominant AT2G17450 7583581..7584278 score=1.30612953990545
GeneExpressionDominant AT2G17470 7591689..7595064 score=1.32521446998695
GeneExpressionDominant AT2G17480 7597409..7601115 score=-4.48482602976297
GeneExpressionDominant AT2G17500 7613858..7616262 score=0.884038102898588
GeneExpressionDominant AT2G17510 7616370..7623023 score=0.739449358994196
GeneExpressionDominant AT2G17520 7624336..7628050 score=-1.70375865789006
GeneExpressionDominant AT2G17525 7630912..7633230 score=-0.240370707646605
GeneExpressionDominant AT2G17530 7633570..7636185 score=0.629420821198777
GeneExpressionDominant AT2G17540 7637695..7638876 score=0.342110769924963
GeneExpressionDominant AT2G17550 7641395..7644890 score=-2.75660825523259
GeneExpressionDominant AT2G17560 7649256..7650532 score=-1.11534232850559
GeneExpressionDominant AT2G17570 7651123..7653279 score=0.676224219405005
GeneExpressionDominant AT2G17580 7653560..7657012 score=-0.0575016136100437
GeneExpressionDominant AT2G17600 7662013..7663278 score=0.567795998986477
GeneExpressionDominant AT2G17620 7671251..7673485 score=-0.36030657159206
GeneExpressionDominant AT2G17630 7673818..7675083 score=1.18901913657623
GeneExpressionDominant AT2G17640 7675193..7677523 score=1.35776539215759
GeneExpressionDominant AT2G17650 7678133..7680049 score=2.26977042296437
GeneExpressionDominant AT2G17660 7680462..7680714 score=-0.951981086991989
GeneExpressionDominant AT2G17670 7681448..7683210 score=0.713586049030857
GeneExpressionDominant AT2G17680 7686078..7687370 score=-0.407556435454424
GeneExpressionDominant AT2G17690 7689918..7690949 score=0.877679468292767
GeneExpressionDominant AT2G17695 7691263..7692204 score=2.34085144638795
GeneExpressionDominant AT2G17700 7692477..7696423 score=-0.149344638774797
GeneExpressionDominant AT2G17705 7699630..7700237 score=0.944541055317695
GeneExpressionDominant AT2G17710 7700709..7701781 score=0.0701240267908393
GeneExpressionDominant AT2G17720 7704507..7706617 score=-0.606694797515649
GeneExpressionDominant AT2G17723 7707549..7707733 score=0.381030786005207
GeneExpressionDominant AT2G17730 7710937..7712782 score=2.8486525640816
GeneExpressionDominant AT2G17740 7713981..7714916 score=0.132746659722837
GeneExpressionDominant AT2G17750 7716337..7718213 score=0.769856627806095
GeneExpressionDominant AT2G17760 7720394..7723403 score=0.411822748577192
GeneExpressionDominant AT2G17770 7730215..7730562 score=0.733487013249998
GeneExpressionDominant AT2G17780 7732082..7734454 score=-2.73616052693068
GeneExpressionDominant AT2G17785 7735332..7735989 score=-0.00770490030838166
GeneExpressionDominant AT2G17787 7738160..7740071 score=-0.723011346803217
GeneExpressionDominant AT2G17790 7741021..7746605 score=-0.964767271747243
GeneExpressionDominant AT2G17800 7746989..7749188 score=-1.59736786275941
GeneExpressionDominant AT2G17820 7750013..7755211 score=-1.69758801272155
GeneExpressionDominant AT2G17830 7761305..7762384 score=0.212274623477842
GeneExpressionDominant AT2G17840 7762740..7764837 score=0.652353296769917
GeneExpressionDominant AT2G17845 7766023..7766924 score=1.36140220516006
GeneExpressionDominant AT2G17850 7767093..7767887 score=0.710073055061837
GeneExpressionDominant AT2G17860 7769391..7769938 score=0.48308129187867
GeneExpressionDominant AT2G17870 7771058..7772204 score=-0.632198283048504
GeneExpressionDominant AT2G17880 7774118..7774962 score=-3.10015456813023
GeneExpressionDominant AT2G17890 7776970..7779649 score=0.317451036483174
GeneExpressionDominant AT2G17900 7780437..7783748 score=-0.387141414872379
GeneExpressionDominant AT2G17930 7791593..7809290 score=-0.935323699019014
GeneExpressionDominant AT2G17940 7809982..7810927 score=0.199946513635219
GeneExpressionDominant AT2G17950 7815978..7817864 score=0.96347362267416
GeneExpressionDominant AT2G17960 7819520..7820042 score=0.136448536259505
GeneExpressionDominant AT2G17970 7826214..7828426 score=0.130291705923699
GeneExpressionDominant AT2G17972 7828748..7829085 score=-0.966822176960555
GeneExpressionDominant AT2G17975 7829491..7830958 score=-1.21805621259602
GeneExpressionDominant AT2G17980 7831255..7833624 score=-1.51066956713023
GeneExpressionDominant AT2G17990 7834012..7835778 score=0.811524483179918
GeneExpressionDominant AT2G18000 7836151..7837117 score=0.477519780960578
GeneExpressionDominant AT2G18010 7840993..7841248 score=-1.01395341973510
GeneExpressionDominant AT2G18020 7844188..7845307 score=-0.580547264304555
GeneExpressionDominant AT2G18030 7847191..7848674 score=-0.715589416854761
GeneExpressionDominant AT2G18040 7849261..7850907 score=0.0970578356304353
GeneExpressionDominant AT2G18050 7853218..7853896 score=4.10074245014158
GeneExpressionDominant AT2G18060 7855493..7857353 score=-0.408203220576869
GeneExpressionDominant AT2G18070 7859626..7860695 score=-0.364244074807296
GeneExpressionDominant AT2G18080 7864622..7866770 score=0.290288555803605
GeneExpressionDominant AT2G18090 7871454..7874799 score=0.811606237052793
GeneExpressionDominant AT2G18100 7874909..7878693 score=0.406729894897351
GeneExpressionDominant AT2G18110 7879912..7880961 score=0.128407777350380
GeneExpressionDominant AT2G18120 7883704..7884539 score=-0.456410897818274
GeneExpressionDominant AT2G18130 7886398..7890993 score=0.689836357133483
GeneExpressionDominant AT2G18140 7894732..7895945 score=0.71906588047772
GeneExpressionDominant AT2G18150 7899298..7900582 score=-0.175172159319036
GeneExpressionDominant AT2G18160 7905108..7906236 score=-0.665783407072253
GeneExpressionDominant AT2G18170 7914898..7916945 score=1.44898475110885
GeneExpressionDominant AT2G18180 7918230..7920632 score=0.735785020562161
GeneExpressionDominant AT2G18190 7921521..7922846 score=1.25202328663225
GeneExpressionDominant AT2G18193 7924587..7926300 score=3.33850014627583
GeneExpressionDominant AT2G18196 7927711..7929294 score=-3.55383499361971
GeneExpressionDominant AT2G18210 7932417..7932928 score=0.00969143683183187
GeneExpressionDominant AT2G18220 7935444..7938858 score=-0.242021773975332
GeneExpressionDominant AT2G18230 7939172..7941396 score=-0.43031115963218
GeneExpressionDominant AT2G18240 7942369..7943762 score=-0.240234280464875
GeneExpressionDominant AT2G18245 7944395..7946603 score=0.263883978844291
GeneExpressionDominant AT2G18250 7947016..7948706 score=-0.526202793405548
GeneExpressionDominant AT2G18260 7949371..7950420 score=-0.170575372645927
GeneExpressionDominant AT2G18280 7953191..7955377 score=0.359111236574856
GeneExpressionDominant AT2G18290 7955561..7957399 score=-2.19793079504601
GeneExpressionDominant AT2G18300 7959810..7961637 score=-5.44484224504638
GeneExpressionDominant AT2G18320 7964426..7964529 score=0.0341923677697834
GeneExpressionDominant AT2G18328 7971480..7971961 score=0.827480789403605
GeneExpressionDominant AT2G18330 7972765..7976087 score=0.443703230170737
GeneExpressionDominant AT2G18340 7976428..7977993 score=0.375178653852120
GeneExpressionDominant AT2G18350 7978202..7979069 score=-0.713707550013263
GeneExpressionDominant AT2G18360 7983901..7986438 score=-0.626844122528754
GeneExpressionDominant AT2G18370 7987796..7988800 score=0.273221031686023
GeneExpressionDominant AT2G18380 7989979..7991071 score=1.83993144119771
GeneExpressionDominant AT2G18390 7995273..7996449 score=0.109037222288274
GeneExpressionDominant AT2G18400 7996628..7997651 score=0.858134068154868
GeneExpressionDominant AT2G18410 7997843..7999806 score=0.605906243324855
GeneExpressionDominant AT2G18420 8000935..8001599 score=0.544456033455353
GeneExpressionDominant AT2G18440 8003445..8003917 score=2.40479190818009
GeneExpressionDominant AT2G18450 8004502..8007873 score=0.424970111852261
GeneExpressionDominant AT2G18460 8008482..8009678 score=0.306793048421839
GeneExpressionDominant AT2G18465 8010099..8011888 score=-1.11540015164028
GeneExpressionDominant AT2G18470 8012423..8014889 score=0.406655315555051
GeneExpressionDominant AT2G18480 8016718..8018283 score=1.17035506105080
GeneExpressionDominant AT2G18490 8027780..8028471 score=0.12863849727289
GeneExpressionDominant AT2G18500 8034279..8035284 score=1.09451978482292
GeneExpressionDominant AT2G18510 8038277..8040685 score=-0.0521152113128710
GeneExpressionDominant AT2G18520 8041035..8042389 score=1.0330093967668
GeneExpressionDominant AT2G18530 8046753..8047741 score=1.48626036339163
GeneExpressionDominant AT2G18540 8049537..8052023 score=1.43424488731235
GeneExpressionDominant AT2G18550 8056758..8058283 score=0.417890593478386
GeneExpressionDominant AT2G18560 8066382..8068029 score=0.434931066122353
GeneExpressionDominant AT2G18570 8070417..8072033 score=-0.896280424875337
GeneExpressionDominant AT2G18590 8077441..8079834 score=0.200982346102505
GeneExpressionDominant AT2G18600 8080294..8081998 score=0.714431326650063
GeneExpressionDominant AT2G18610 8083464..8084373 score=-1.36073888331222
GeneExpressionDominant AT2G18620 8085421..8086301 score=0.110193259517659
GeneExpressionDominant AT2G18630 8087643..8089694 score=-0.145285927720950
GeneExpressionDominant AT2G18640 8090848..8091907 score=0.229294270932946
GeneExpressionDominant AT2G18650 8093943..8095142 score=0.606191907599186
GeneExpressionDominant AT2G18660 8098028..8098647 score=0.451144225343292
GeneExpressionDominant AT2G18670 8100415..8101806 score=-0.271394393990077
GeneExpressionDominant AT2G18680 8102059..8102782 score=3.63547326678588
GeneExpressionDominant AT2G18690 8104490..8105622 score=-0.00846552981337848
GeneExpressionDominant AT2G18700 8116149..8119045 score=-5.09372476346751
GeneExpressionDominant AT2G18710 8119184..8121524 score=2.36492331251755
GeneExpressionDominant AT2G18720 8122040..8123814 score=1.81131743996608
GeneExpressionDominant AT2G18730 8126010..8128975 score=-1.04649629556159
GeneExpressionDominant AT2G18740 8130318..8131928 score=0.934454412341168
GeneExpressionDominant AT2G18750 8132821..8135650 score=1.14866805689623
GeneExpressionDominant AT2G18760 8136228..8140559 score=-0.395062358024151
GeneExpressionDominant AT2G18770 8142090..8143613 score=-1.22619056573333
GeneExpressionDominant AT2G18780 8143866..8145158 score=-0.207115514715559
GeneExpressionDominant AT2G18790 8146951..8151439 score=-1.33537311383167
GeneExpressionDominant AT2G18810 8155050..8155401 score=0.098586997906131
GeneExpressionDominant AT2G18840 8165352..8167113 score=0.828607655612761
GeneExpressionDominant AT2G18850 8167814..8170636 score=0.911203057768844
GeneExpressionDominant AT2G18860 8171367..8173023 score=-0.30599372036178
GeneExpressionDominant AT2G18870 8174774..8175508 score=0.509865460664651
GeneExpressionDominant AT2G18876 8176742..8179542 score=-1.13243923971258
GeneExpressionDominant AT2G18880 8184150..8185792 score=0.745209352415591
GeneExpressionDominant AT2G18890 8191063..8193594 score=0.0275579522177358
GeneExpressionDominant AT2G18900 8195358..8199552 score=2.31018660400406
GeneExpressionDominant AT2G18910 8199824..8201352 score=-0.146708915566931
GeneExpressionDominant AT2G18915 8201704..8204494 score=0.577571790659039
GeneExpressionDominant AT2G18920 8204975..8205229 score=1.16447063509530
GeneExpressionDominant AT2G18930 8205873..8206052 score=-1.52245168149172
GeneExpressionDominant AT2G18940 8210983..8213418 score=4.31088031612623
GeneExpressionDominant AT2G18950 8214414..8217354 score=0.84477448995007
GeneExpressionDominant AT2G18960 8228736..8234623 score=3.99680898906849
GeneExpressionDominant AT2G18970 8236213..8236812 score=0.214698738074984
GeneExpressionDominant AT2G18980 8240428..8242314 score=-1.02787182313966
GeneExpressionDominant AT2G18990 8245801..8247048 score=-0.186615179827862
GeneExpressionDominant AT2G19000 8248185..8248802 score=1.74529843732846
GeneExpressionDominant AT2G19010 8250203..8252414 score=0.212922995415051
GeneExpressionDominant AT2G19020 8253336..8253446 score=0.226291335995040
GeneExpressionDominant AT2G19050 8260519..8262564 score=-0.844235424731055
GeneExpressionDominant AT2G19060 8264119..8267062 score=-0.600702983182824
GeneExpressionDominant AT2G19070 8267637..8269027 score=0.445522832231839
GeneExpressionDominant AT2G19080 8269824..8271977 score=-0.310791165873312
GeneExpressionDominant AT2G19090 8272296..8274826 score=1.05519110922582
GeneExpressionDominant AT2G19110 8286015..8293487 score=-2.90069104944594
GeneExpressionDominant AT2G19120 8294137..8298861 score=0.80028202388319
GeneExpressionDominant AT2G19130 8300778..8303328 score=0.450052323668712
GeneExpressionDominant AT2G19150 8312235..8314464 score=0.153537395588667
GeneExpressionDominant AT2G19160 8317035..8320932 score=0.654081084924422
GeneExpressionDominant AT2G19170 8321166..8325583 score=-0.197271602351493
GeneExpressionDominant AT2G19180 8331873..8333006 score=0.559401329243313
GeneExpressionDominant AT2G19190 8333162..8337011 score=0.919999192820623
GeneExpressionDominant AT2G19200 8340335..8341647 score=-0.142285552616816
GeneExpressionDominant AT2G19210 8342725..8346344 score=0.83012857659827
GeneExpressionDominant AT2G19220 8347795..8349218 score=0.343677134519645
GeneExpressionDominant AT2G19240 8357032..8359627 score=-0.189924526363784
GeneExpressionDominant AT2G19260 8363236..8367205 score=-0.0717041309180888
GeneExpressionDominant AT2G19270 8367316..8368877 score=-0.50965720331637
GeneExpressionDominant AT2G19280 8369525..8372940 score=1.00951868265389
GeneExpressionDominant AT2G19310 8376938..8377439 score=3.21660919758657
GeneExpressionDominant AT2G19320 8377805..8378177 score=0.502254387332099
GeneExpressionDominant AT2G19330 8380055..8380592 score=0.503026955782414
GeneExpressionDominant AT2G19340 8382413..8382856 score=0.66397937161993
GeneExpressionDominant AT2G19350 8383303..8384362 score=1.17365562405357
GeneExpressionDominant AT2G19360 8385746..8390388 score=0.842816116200248
GeneExpressionDominant AT2G19380 8390981..8393646 score=-0.361732030164902
GeneExpressionDominant AT2G19385 8394165..8395745 score=-0.0897850076535117
GeneExpressionDominant AT2G19390 8396909..8404932 score=0.305892204381941
GeneExpressionDominant AT2G19400 8406241..8409633 score=1.06715846991229
GeneExpressionDominant AT2G19410 8412017..8416079 score=0.0856228581112233
GeneExpressionDominant AT2G19420 8419327..8420915 score=0.417845375454004
GeneExpressionDominant AT2G19430 8422244..8424872 score=-0.932268391314293
GeneExpressionDominant AT2G19440 8425420..8426696 score=0.0857603704184762
GeneExpressionDominant AT2G19450 8433464..8436692 score=2.52608804049455
GeneExpressionDominant AT2G19460 8438622..8438916 score=0.707840208015318
GeneExpressionDominant AT2G19470 8440710..8443587 score=-0.140553661164389
GeneExpressionDominant AT2G19480 8445531..8448398 score=-0.334977408787363
GeneExpressionDominant AT2G19490 8448691..8451121 score=0.00467740918728159
GeneExpressionDominant AT2G19500 8451425..8454386 score=0.892523508155593
GeneExpressionDominant AT2G19510 8460322..8460705 score=-0.0365969349651948
GeneExpressionDominant AT2G19520 8463043..8466583 score=-1.66823921447936
GeneExpressionDominant AT2G19530 8467108..8468699 score=0.352839100466735
GeneExpressionDominant AT2G19540 8468860..8471518 score=2.19497407789609
GeneExpressionDominant AT2G19550 8471630..8472600 score=1.51210311608783
GeneExpressionDominant AT2G19560 8472860..8476161 score=-0.720099405369468
GeneExpressionDominant AT2G19570 8477666..8478713 score=-0.699719236131015
GeneExpressionDominant AT2G19580 8479323..8479707 score=0.833621923923506
GeneExpressionDominant AT2G19590 8483112..8484572 score=1.95039502194957
GeneExpressionDominant AT2G19600 8486331..8490885 score=-0.0431222150751635
GeneExpressionDominant AT2G19610 8491057..8492974 score=0.218902997720757
GeneExpressionDominant AT2G19620 8493252..8495765 score=-4.27474512821153
GeneExpressionDominant AT2G19630 8497350..8498154 score=0.288607022100121
GeneExpressionDominant AT2G19640 8498472..8499966 score=0.863099896309199
GeneExpressionDominant AT2G19650 8500559..8502838 score=-1.86114995372783
GeneExpressionDominant AT2G19660 8503828..8505709 score=0.611705368780086
GeneExpressionDominant AT2G19670 8506544..8508146 score=0.26802227744303
GeneExpressionDominant AT2G19680 8509517..8509880 score=0.785038700351768
GeneExpressionDominant AT2G19690 8510324..8511774 score=-0.0337866394478881
GeneExpressionDominant AT2G19700 8512058..8512403 score=0.473362784018007
GeneExpressionDominant AT2G19710 8513288..8517023 score=0.252517362676652
GeneExpressionDominant AT2G19720 8517175..8518392 score=-1.27773231059666
GeneExpressionDominant AT2G19730 8518591..8520220 score=0.932472513818724
GeneExpressionDominant AT2G19740 8520612..8521558 score=-0.27446871114844
GeneExpressionDominant AT2G19750 8522296..8522848 score=-0.173028324001329
GeneExpressionDominant AT2G19760 8524247..8525181 score=-3.19787012348729
GeneExpressionDominant AT2G19770 8526839..8528262 score=-0.212872575253548
GeneExpressionDominant AT2G19780 8529773..8531112 score=-1.51791555372973
GeneExpressionDominant AT2G19790 8534342..8535559 score=-2.93801908307445
GeneExpressionDominant AT2G19800 8538130..8540452 score=-5.61803134250973
GeneExpressionDominant AT2G19810 8557408..8558875 score=-1.4505273209071
GeneExpressionDominant AT2G19820 8560669..8560856 score=1.16773046762964
GeneExpressionDominant AT2G19830 8564863..8566807 score=-1.34494571411546
GeneExpressionDominant AT2G19860 8577824..8581030 score=1.85857463396054
GeneExpressionDominant AT2G19870 8582998..8584992 score=0.191910137698871
GeneExpressionDominant AT2G19880 8588473..8592518 score=-2.6344364156704
GeneExpressionDominant AT2G19890 8594316..8596626 score=1.13164956258495
GeneExpressionDominant AT2G19893 8597029..8597341 score=0.710481756278819
GeneExpressionDominant AT2G19900 8599194..8602535 score=2.43444253663754
GeneExpressionDominant AT2G19910 8602934..8607820 score=0.173867768698602
GeneExpressionDominant AT2G19920 8609334..8613949 score=0.167297348300341
GeneExpressionDominant AT2G19930 8614458..8619488 score=-0.593226638495072
GeneExpressionDominant AT2G19940 8620032..8622938 score=-0.328731114409962
GeneExpressionDominant AT2G19950 8623185..8628444 score=-1.87725129657422
GeneExpressionDominant AT2G19970 8630851..8631526 score=-0.131468713613300
GeneExpressionDominant AT2G19980 8634803..8635280 score=-0.53215152893111
GeneExpressionDominant AT2G19990 8637152..8637740 score=0.0888969220428984
GeneExpressionDominant AT2G20000 8639192..8644312 score=-1.4464535188723
GeneExpressionDominant AT2G20010 8644890..8648488 score=-0.158274655225298
GeneExpressionDominant AT2G20020 8651553..8654155 score=3.25024265704654
GeneExpressionDominant AT2G20030 8655159..8656042 score=0.0870053509474441
GeneExpressionDominant AT2G20040 8656607..8659505 score=0.275247909383502
GeneExpressionDominant AT2G20050 8659820..8661229 score=-0.749831968801846
GeneExpressionDominant AT2G20060 8666135..8668422 score=0.561172557736094
GeneExpressionDominant AT2G20070 8669116..8669644 score=-0.125829888337844
GeneExpressionDominant AT2G20080 8670060..8671958 score=-0.729178207889502
GeneExpressionDominant AT2G20100 8685298..8689086 score=0.534389036172504
GeneExpressionDominant AT2G20110 8691581..8694265 score=-0.4283245342854
GeneExpressionDominant AT2G20120 8694462..8696542 score=0.547433214871092
GeneExpressionDominant AT2G20130 8697460..8698814 score=0.509898782347857
GeneExpressionDominant AT2G20140 8699827..8702117 score=-0.167351400538988
GeneExpressionDominant AT2G20142 8703037..8703594 score=0.238855877802084
GeneExpressionDominant AT2G20150 8705268..8705521 score=0.324600055956166
GeneExpressionDominant AT2G20160 8706762..8707156 score=0.973070455412515
GeneExpressionDominant AT2G20170 8708110..8710415 score=0.456300727658752
GeneExpressionDominant AT2G20180 8711108..8713615 score=0.718477166229864
GeneExpressionDominant AT2G20190 8718701..8726028 score=-1.48255357122240
GeneExpressionDominant AT2G20208 8727958..8728476 score=0.147384137211959
GeneExpressionDominant AT2G20210 8728549..8732168 score=0.0300963999275281
GeneExpressionDominant AT2G20230 8732610..8734598 score=0.56204380168818
GeneExpressionDominant AT2G20240 8734820..8737567 score=0.959650339622002
GeneExpressionDominant AT2G20250 8740837..8743590 score=-0.496775591077699
GeneExpressionDominant AT2G20260 8743872..8744698 score=-1.61437653258895
GeneExpressionDominant AT2G20270 8744951..8746699 score=1.33045840838149
GeneExpressionDominant AT2G20280 8747019..8749403 score=-1.43941500346616
GeneExpressionDominant AT2G20290 8750390..8758737 score=-3.61213594444547
GeneExpressionDominant AT2G20300 8763012..8767289 score=-0.604840501391082
GeneExpressionDominant AT2G20310 8768465..8770191 score=0.960934779265255
GeneExpressionDominant AT2G20320 8774202..8779164 score=-1.38944461150744
GeneExpressionDominant AT2G20330 8779822..8782645 score=-0.327032240976888
GeneExpressionDominant AT2G20340 8786963..8789777 score=2.03337456243540
GeneExpressionDominant AT2G20350 8791868..8792414 score=0.0073110024515064
GeneExpressionDominant AT2G20360 8793067..8796529 score=-1.02392000306834
GeneExpressionDominant AT2G20370 8799085..8801416 score=-1.35912393774408
GeneExpressionDominant AT2G20380 8801951..8803013 score=0.85499638270716
GeneExpressionDominant AT2G20390 8803371..8805268 score=1.76621522550166
GeneExpressionDominant AT2G20400 8806347..8808912 score=0.388245730539589
GeneExpressionDominant AT2G20410 8809449..8811408 score=-0.317592480956151
GeneExpressionDominant AT2G20420 8812560..8815155 score=-0.82930564069653
GeneExpressionDominant AT2G20430 8815815..8816844 score=1.19431965473764
GeneExpressionDominant AT2G20440 8817834..8820590 score=-2.17105539689832
GeneExpressionDominant AT2G20450 8820973..8822258 score=-0.163409270058169
GeneExpressionDominant AT2G20463 8830834..8831122 score=0.0909678389710889
GeneExpressionDominant AT2G20465 8832204..8832613 score=0.0472200537564889
GeneExpressionDominant AT2G20470 8833418..8836549 score=0.246919731456703
GeneExpressionDominant AT2G20480 8837746..8838545 score=0.394653275475833
GeneExpressionDominant AT2G20490 8839007..8839946 score=0.261209793675226
GeneExpressionDominant AT2G20495 8840305..8842117 score=0.453344425219855
GeneExpressionDominant AT2G20500 8842409..8842958 score=1.02095362572631
GeneExpressionDominant AT2G20510 8843184..8845666 score=-0.0740885207160819
GeneExpressionDominant AT2G20515 8845990..8846766 score=-0.367222261419154
GeneExpressionDominant AT2G20520 8847780..8848477 score=-0.652964741273892
GeneExpressionDominant AT2G20530 8849075..8850986 score=0.0701956834177101
GeneExpressionDominant AT2G20540 8851284..8852810 score=0.435504777492208
GeneExpressionDominant AT2G20550 8852989..8854213 score=0.79544617758764
GeneExpressionDominant AT2G20560 8855212..8857019 score=1.24979764677588
GeneExpressionDominant AT2G20562 8857484..8857851 score=0.582591698152052
GeneExpressionDominant AT2G20570 8862427..8864813 score=-4.06180126423090
GeneExpressionDominant AT2G20580 8866094..8871900 score=0.0715421008179528
GeneExpressionDominant AT2G20585 8872175..8873800 score=0.37093531664643
GeneExpressionDominant AT2G20590 8874278..8876153 score=-0.0781740136761945
GeneExpressionDominant AT2G20595 8878632..8879099 score=0.734391202581359
GeneExpressionDominant AT2G20610 8885063..8887363 score=0.354553747900569
GeneExpressionDominant AT2G20613 8893281..8893494 score=0.71126400598491
GeneExpressionDominant AT2G20616 8894238..8895209 score=0.246303553197596
GeneExpressionDominant AT2G20620 8899075..8900303 score=0.133770512851537
GeneExpressionDominant AT2G20625 8903260..8903697 score=0.0745551250526437
GeneExpressionDominant AT2G20630 8904376..8906892 score=-0.562552608407879
GeneExpressionDominant AT2G20635 8907509..8908675 score=0.598292124815387
GeneExpressionDominant AT2G20650 8910779..8914124 score=-0.422198368721722
GeneExpressionDominant AT2G20660 8916557..8916808 score=-0.011956019906698
GeneExpressionDominant AT2G20670 8919023..8920492 score=-2.26485959072842
GeneExpressionDominant AT2G20680 8927579..8930125 score=-1.03057250609936
GeneExpressionDominant AT2G20690 8930391..8931908 score=-0.448943202239157
GeneExpressionDominant AT2G20700 8932056..8932783 score=0.0500243446181668
GeneExpressionDominant AT2G20710 8933115..8934783 score=0.321706405497705
GeneExpressionDominant AT2G20720 8934974..8937180 score=1.11285970085064
GeneExpressionDominant AT2G20725 8940741..8942556 score=-0.894570785226918
GeneExpressionDominant AT2G20740 8942748..8944515 score=-0.553406451192436
GeneExpressionDominant AT2G20750 8948238..8949693 score=1.80141919611345
GeneExpressionDominant AT2G20760 8949937..8952263 score=-2.20615936541432
GeneExpressionDominant AT2G20770 8952387..8954266 score=0.280061236301822
GeneExpressionDominant AT2G20780 8954454..8956381 score=0.274914142154694
GeneExpressionDominant AT2G20790 8957047..8959780 score=-0.655312963538106
GeneExpressionDominant AT2G20800 8960346..8962776 score=0.845442645494313
GeneExpressionDominant AT2G20805 8963332..8963794 score=-0.529685654950898
GeneExpressionDominant AT2G20810 8964875..8966751 score=-0.0771330625216887
GeneExpressionDominant AT2G20815 8967200..8968395 score=1.25969480647881
GeneExpressionDominant AT2G20820 8971482..8972473 score=-1.12202575025588
GeneExpressionDominant AT2G20825 8972905..8973888 score=0.787009346860614
GeneExpressionDominant AT2G20830 8975343..8977637 score=1.54448363348782
GeneExpressionDominant AT2G20835 8977974..8978347 score=0.364400582786165
GeneExpressionDominant AT2G20840 8978835..8981456 score=-0.839646638616607
GeneExpressionDominant AT2G20850 8982590..8986418 score=-0.114516279794636
GeneExpressionDominant AT2G20860 8986715..8988261 score=0.95497826440519
GeneExpressionDominant AT2G20870 8989079..8989768 score=0.655890908615955
GeneExpressionDominant AT2G20875 8990180..8990660 score=0.201632121928170
GeneExpressionDominant AT2G20880 8993078..8994300 score=0.642451767013549
GeneExpressionDominant AT2G20890 8994770..8996304 score=-0.0129553498102615
GeneExpressionDominant AT2G20900 8996491..9000039 score=-0.532731200931417
GeneExpressionDominant AT2G20920 9005774..9006980 score=0.353549192283448
GeneExpressionDominant AT2G20930 9007753..9008781 score=0.776631603162086
GeneExpressionDominant AT2G20940 9009120..9009715 score=0.897338575430233
GeneExpressionDominant AT2G20950 9010345..9012939 score=1.90600386721328
GeneExpressionDominant AT2G20960 9013735..9016747 score=1.44297610732777
GeneExpressionDominant AT2G20970 9016990..9018089 score=0.465791314086482
GeneExpressionDominant AT2G20980 9018601..9020991 score=-0.408036321362725
GeneExpressionDominant AT2G20990 9021661..9025087 score=-2.59727208895047
GeneExpressionDominant AT2G21010 9028053..9028272 score=0.5124117926553
GeneExpressionDominant AT2G21045 9035777..9036066 score=-0.0839553482455118
GeneExpressionDominant AT2G21050 9041223..9043675 score=-0.262171123328901
GeneExpressionDominant AT2G21060 9043881..9044710 score=0.963361141233632
GeneExpressionDominant AT2G21070 9048003..9050293 score=-0.0985964903513922
GeneExpressionDominant AT2G21080 9050799..9052376 score=-0.495536106715639
GeneExpressionDominant AT2G21090 9052605..9054631 score=0.551256583034992
GeneExpressionDominant AT2G21100 9055747..9056410 score=0.236920549863492
GeneExpressionDominant AT2G21110 9057416..9057919 score=-0.190862876189425
GeneExpressionDominant AT2G21120 9058834..9061673 score=-0.70599341568336
GeneExpressionDominant AT2G21130 9062645..9063186 score=3.11779873028433
GeneExpressionDominant AT2G21140 9067722..9069123 score=-3.19808809494606
GeneExpressionDominant AT2G21150 9072425..9074988 score=-1.25735269690604
GeneExpressionDominant AT2G21160 9075446..9077323 score=-0.917454515344933
GeneExpressionDominant AT2G21170 9077869..9080284 score=-2.97968782833194
GeneExpressionDominant AT2G21180 9081834..9082422 score=1.39245831854656
GeneExpressionDominant AT2G21190 9087956..9089884 score=-0.292196183430878
GeneExpressionDominant AT2G21195 9090253..9090853 score=-0.617018457625818
GeneExpressionDominant AT2G21200 9090997..9091430 score=0.0183110225269869
GeneExpressionDominant AT2G21210 9092292..9092968 score=-3.94053202939845
GeneExpressionDominant AT2G21220 9096402..9096758 score=0.603172562324461
GeneExpressionDominant AT2G21230 9100786..9103110 score=0.415293848136866
GeneExpressionDominant AT2G21235 9103696..9105832 score=-0.351403714052077
GeneExpressionDominant AT2G21237 9107635..9108253 score=0.669151723213965
GeneExpressionDominant AT2G21240 9108499..9110084 score=0.544675322132832
GeneExpressionDominant AT2G21250 9110343..9112235 score=1.07091282103607
GeneExpressionDominant AT2G21260 9112699..9113704 score=0.931502317452818
GeneExpressionDominant AT2G21270 9115171..9117294 score=-0.075597664704379
GeneExpressionDominant AT2G21280 9117579..9119746 score=0.0377586796550952
GeneExpressionDominant AT2G21290 9119958..9120334 score=-0.568756082438853
GeneExpressionDominant AT2G21300 9121264..9125753 score=-2.71496100629764
GeneExpressionDominant AT2G21320 9133361..9134898 score=-2.22987644861106
GeneExpressionDominant AT2G21330 9135349..9137309 score=-2.71166681246848
GeneExpressionDominant AT2G21340 9139770..9143070 score=-2.92641072476441
GeneExpressionDominant AT2G21350 9143603..9143996 score=0.388345875467561
GeneExpressionDominant AT2G21370 9144538..9147120 score=0.581115727577065
GeneExpressionDominant AT2G21380 9148902..9156310 score=-3.08739812512664
GeneExpressionDominant AT2G21385 9156727..9158943 score=0.83951011887436
GeneExpressionDominant AT2G21390 9159091..9163898 score=-1.51912189680907
GeneExpressionDominant AT2G21400 9165492..9166677 score=-0.336205433902207
GeneExpressionDominant AT2G21410 9169747..9175447 score=0.892571069519634
GeneExpressionDominant AT2G21420 9176837..9178697 score=0.581210027287979
GeneExpressionDominant AT2G21430 9179002..9180317 score=1.15679769605577
GeneExpressionDominant AT2G21440 9180656..9186149 score=-0.270989040552345
GeneExpressionDominant AT2G21450 9186540..9189403 score=1.11355033026151
GeneExpressionDominant AT2G21465 9202699..9202834 score=-0.850887692845062
GeneExpressionDominant AT2G21470 9205767..9209474 score=-1.07813952228983
GeneExpressionDominant AT2G21480 9209909..9212392 score=1.73655923329232
GeneExpressionDominant AT2G21490 9213107..9214150 score=1.09961014293202
GeneExpressionDominant AT2G21500 9214642..9216714 score=-1.15030120094116
GeneExpressionDominant AT2G21510 9217766..9220118 score=0.193792088628198
GeneExpressionDominant AT2G21520 9223494..9226188 score=-4.58535171158115
GeneExpressionDominant AT2G21530 9226458..9227578 score=-1.15507827359926
GeneExpressionDominant AT2G21540 9227732..9231335 score=-1.50851749477953
GeneExpressionDominant AT2G21550 9234288..9237236 score=-0.135057142471634
GeneExpressionDominant AT2G21560 9237499..9238489 score=0.232166835533531
GeneExpressionDominant AT2G21580 9243591..9244784 score=-0.920632837316626
GeneExpressionDominant AT2G21590 9245592..9249414 score=-1.21839255489429
GeneExpressionDominant AT2G21600 9249892..9251725 score=-0.300326449454173
GeneExpressionDominant AT2G21610 9252271..9254077 score=1.33550634574907
GeneExpressionDominant AT2G21620 9255673..9256692 score=1.34323530694207
GeneExpressionDominant AT2G21630 9260039..9260928 score=2.18232687068643
GeneExpressionDominant AT2G21640 9262090..9262660 score=2.40166450386420
GeneExpressionDominant AT2G21650 9266666..9267624 score=0.464793372590858
GeneExpressionDominant AT2G21655 9270820..9271110 score=0.477362541207021
GeneExpressionDominant AT2G21660 9272424..9273434 score=4.00110658796384
GeneExpressionDominant AT2G21680 9274847..9276057 score=1.21194712136201
GeneExpressionDominant AT2G21690 9277251..9277632 score=0.103172982556449
GeneExpressionDominant AT2G21710 9277963..9280452 score=1.73768611654983
GeneExpressionDominant AT2G21720 9280774..9283849 score=0.682456205155284
GeneExpressionDominant AT2G21727 9285853..9285993 score=-1.7745382188643
GeneExpressionDominant AT2G21740 9289284..9289398 score=-1.42630436292289
GeneExpressionDominant AT2G21750 9290480..9290765 score=1.08080421034928
GeneExpressionDominant AT2G21770 9291907..9296572 score=0.179423266462282
GeneExpressionDominant AT2G21780 9298189..9298719 score=-0.338284509205561
GeneExpressionDominant AT2G21790 9300478..9304774 score=-0.312321322412418
GeneExpressionDominant AT2G21800 9305294..9308950 score=0.648675408677201
GeneExpressionDominant AT2G21810 9309372..9309624 score=0.0461292476983948
GeneExpressionDominant AT2G21820 9310030..9310292 score=1.41894639582857
GeneExpressionDominant AT2G21830 9310797..9312794 score=-0.489152879898352
GeneExpressionDominant AT2G21840 9316829..9317091 score=-0.793616085527965
GeneExpressionDominant AT2G21860 9325681..9327018 score=0.959330348754223
GeneExpressionDominant AT2G21870 9327435..9329795 score=-0.590184746221032
GeneExpressionDominant AT2G21880 9331755..9333327 score=-1.92472282777575
GeneExpressionDominant AT2G21900 9341242..9343262 score=1.04359023143128
GeneExpressionDominant AT2G21910 9348571..9350045 score=0.654976432506207
GeneExpressionDominant AT2G21920 9350599..9354221 score=-0.0477474358815921
GeneExpressionDominant AT2G21930 9354738..9356185 score=0.173847032272061
GeneExpressionDominant AT2G21940 9357805..9360115 score=-0.576212860726892
GeneExpressionDominant AT2G21950 9360307..9361698 score=1.70080387638798
GeneExpressionDominant AT2G21960 9361934..9363966 score=-0.286947252401033
GeneExpressionDominant AT2G21970 9364184..9364964 score=3.51690466468105
GeneExpressionDominant AT2G21980 9366001..9366108 score=1.23733948073906
GeneExpressionDominant AT2G21990 9366556..9367688 score=0.157625161800464
GeneExpressionDominant AT2G22000 9369393..9370088 score=1.28921861043099
GeneExpressionDominant AT2G22010 9370809..9376326 score=0.07257359232686
GeneExpressionDominant AT2G22030 9379601..9380728 score=0.96690288592329
GeneExpressionDominant AT2G22040 9381535..9383300 score=1.51474058709122
GeneExpressionDominant AT2G22050 9383759..9384773 score=-0.218791202789956
GeneExpressionDominant AT2G22055 9386726..9386869 score=-0.214762950579687
GeneExpressionDominant AT2G22060 9388091..9389164 score=0.258258124155107
GeneExpressionDominant AT2G22070 9390705..9393111 score=0.197757208138113
GeneExpressionDominant AT2G22080 9393645..9395206 score=-2.32074758256842
GeneExpressionDominant AT2G22090 9395348..9397536 score=0.382859608337651
GeneExpressionDominant AT2G22100 9399333..9400528 score=0.785956659094203
GeneExpressionDominant AT2G22120 9400941..9404070 score=-0.458419236008152
GeneExpressionDominant AT2G22121 9404964..9405301 score=0.424782898175039
GeneExpressionDominant AT2G22122 9410378..9410797 score=2.42453897422998
GeneExpressionDominant AT2G22125 9413399..9421557 score=-3.66115433720151
GeneExpressionDominant AT2G22140 9421986..9425730 score=0.0480113487644988
GeneExpressionDominant AT2G22145 9427417..9427596 score=-0.158190429528096
GeneExpressionDominant AT2G22160 9432249..9432513 score=0.450466964902529
GeneExpressionDominant AT2G22170 9433929..9434860 score=-1.44672340554305
GeneExpressionDominant AT2G22180 9435865..9436851 score=0.488040356740128
GeneExpressionDominant AT2G22190 9440956..9443381 score=1.05269167467567
GeneExpressionDominant AT2G22200 9450261..9451463 score=0.773488580185182
GeneExpressionDominant AT2G22230 9457132..9458623 score=0.177147960849749
GeneExpressionDominant AT2G22240 9458727..9461134 score=-3.26964679516821
GeneExpressionDominant AT2G22250 9464899..9467325 score=-0.422023587025984
GeneExpressionDominant AT2G22260 9468381..9470229 score=-0.157591058684366
GeneExpressionDominant AT2G22270 9470774..9472504 score=-1.57546321571149
GeneExpressionDominant AT2G22290 9473546..9474739 score=0.770993952863326
GeneExpressionDominant AT2G22300 9478486..9483588 score=-1.17957078116867
GeneExpressionDominant AT2G22310 9483735..9486023 score=-1.54010065391408
GeneExpressionDominant AT2G22320 9487207..9487457 score=-1.21165281309515
GeneExpressionDominant AT2G22330 9495675..9498164 score=-1.19020027435480
GeneExpressionDominant AT2G22340 9500744..9500977 score=0.705147328326567
GeneExpressionDominant AT2G22350 9503148..9503827 score=1.09334447153214
GeneExpressionDominant AT2G22360 9504757..9507604 score=1.06509946662240
GeneExpressionDominant AT2G22370 9507960..9509247 score=-0.815665994527224
GeneExpressionDominant AT2G22400 9511860..9515908 score=0.182678472369979
GeneExpressionDominant AT2G22410 9516088..9518204 score=0.180260609837680
GeneExpressionDominant AT2G22420 9520467..9521542 score=0.14119549104606
GeneExpressionDominant AT2G22425 9522226..9522581 score=-0.819286281225918
GeneExpressionDominant AT2G22430 9533178..9534835 score=-0.858626403690138
GeneExpressionDominant AT2G22450 9537669..9539936 score=0.823213740347367
GeneExpressionDominant AT2G22460 9540206..9541152 score=0.403644248870722
GeneExpressionDominant AT2G22470 9545544..9545794 score=-1.68507271968562
GeneExpressionDominant AT2G22475 9548493..9551979 score=-2.0889106312582
GeneExpressionDominant AT2G22480 9552638..9555622 score=-0.582439292380448
GeneExpressionDominant AT2G22490 9560968..9563180 score=0.812351881855405
GeneExpressionDominant AT2G22500 9570320..9571761 score=3.42350422201635
GeneExpressionDominant AT2G22510 9576176..9576717 score=0.465962906759901
GeneExpressionDominant AT2G22520 9579148..9579626 score=0.676695608460567
GeneExpressionDominant AT2G22530 9579940..9584500 score=-0.244166299693493
GeneExpressionDominant AT2G22540 9587015..9590949 score=-3.1095502438193
GeneExpressionDominant AT2G22560 9593330..9595867 score=-0.943897898731559
GeneExpressionDominant AT2G22570 9596564..9597941 score=1.61713979241235
GeneExpressionDominant AT2G22590 9600076..9601560 score=1.07562823709682
GeneExpressionDominant AT2G22600 9603722..9606075 score=0.733346021600547
GeneExpressionDominant AT2G22610 9606637..9611797 score=-2.01452579313905
GeneExpressionDominant AT2G22620 9611898..9617572 score=-0.200818723705793
GeneExpressionDominant AT2G22630 9625534..9628924 score=-0.102425694205541
GeneExpressionDominant AT2G22640 9630191..9631228 score=0.775541321341392
GeneExpressionDominant AT2G22650 9631678..9634018 score=0.193416630481255
GeneExpressionDominant AT2G22660 9634492..9638133 score=1.91815801713660
GeneExpressionDominant AT2G22670 9643600..9645678 score=-2.28354360016518
GeneExpressionDominant AT2G22680 9652452..9654601 score=-0.678928592118891
GeneExpressionDominant AT2G22690 9656908..9658436 score=0.209718465449334
GeneExpressionDominant AT2G22710 9658963..9659033 score=-0.172744381069942
GeneExpressionDominant AT2G22720 9664420..9667820 score=-0.163312627748988
GeneExpressionDominant AT2G22730 9668057..9669469 score=-0.771598121177426
GeneExpressionDominant AT2G22740 9671352..9674007 score=-1.53458870388521
GeneExpressionDominant AT2G22750 9679236..9680657 score=0.363278462298909
GeneExpressionDominant AT2G22760 9685009..9686383 score=0.0608250624499727
GeneExpressionDominant AT2G22770 9691985..9693633 score=-0.771368688802496
GeneExpressionDominant AT2G22780 9696580..9699176 score=-0.419888279161881
GeneExpressionDominant AT2G22790 9703043..9703955 score=0.309104851045942
GeneExpressionDominant AT2G22795 9704330..9706931 score=-3.43610115322087
GeneExpressionDominant AT2G22800 9711865..9713130 score=-1.16838096481715
GeneExpressionDominant AT2G22805 9719915..9720054 score=-0.211903718753805
GeneExpressionDominant AT2G22807 9722896..9723021 score=0.61296716259669
GeneExpressionDominant AT2G22810 9724872..9726496 score=-0.138304607698749
GeneExpressionDominant AT2G22830 9730789..9733333 score=-2.08809534054006
GeneExpressionDominant AT2G22840 9735827..9738291 score=-2.14795447470489
GeneExpressionDominant AT2G22850 9739717..9740390 score=-0.484696048762864
GeneExpressionDominant AT2G22860 9744706..9745326 score=0.533909533869257
GeneExpressionDominant AT2G22870 9746536..9748118 score=1.63583439428355
GeneExpressionDominant AT2G22880 9748228..9748510 score=3.18726968235275
GeneExpressionDominant AT2G22890 9749485..9750378 score=0.527147274928004
GeneExpressionDominant AT2G22900 9751394..9753326 score=0.0747606941472091
GeneExpressionDominant AT2G22905 9755846..9756471 score=0.656332416225748
GeneExpressionDominant AT2G22910 9757026..9759862 score=-0.393063781984443
GeneExpressionDominant AT2G22920 9761447..9763267 score=0.182812539324682
GeneExpressionDominant AT2G22930 9766840..9768156 score=0.462701751699392
GeneExpressionDominant AT2G22950 9773225..9776445 score=-0.0341686723956344
GeneExpressionDominant AT2G22960 9778622..9779979 score=0.236371581788531
GeneExpressionDominant AT2G22970 9783122..9784345 score=0.765815845911529
GeneExpressionDominant AT2G22980 9787126..9790261 score=-2.65495693133601
GeneExpressionDominant AT2G22990 9793429..9797226 score=-2.2520071853127
GeneExpressionDominant AT2G23000 9799310..9802914 score=-1.45538142609865
GeneExpressionDominant AT2G23010 9805936..9809691 score=2.00653524150339
GeneExpressionDominant AT2G23030 9810617..9813713 score=0.278638825935534
GeneExpressionDominant AT2G23050 9817791..9819667 score=1.07629415606197
GeneExpressionDominant AT2G23060 9820007..9821728 score=0.868677566199284
GeneExpressionDominant AT2G23070 9831059..9833935 score=-0.131265029749275
GeneExpressionDominant AT2G23080 9834196..9836456 score=-0.817466069073431
GeneExpressionDominant AT2G23090 9836647..9837432 score=0.312552817818984
GeneExpressionDominant AT2G23093 9839194..9841760 score=0.154500720240320
GeneExpressionDominant AT2G23096 9841872..9843272 score=-0.623288150188494
GeneExpressionDominant AT2G23100 9844259..9846752 score=-3.62562065732865
GeneExpressionDominant AT2G23110 9847556..9847962 score=0.690463152406237
GeneExpressionDominant AT2G23120 9849241..9849670 score=-5.08677306087156
GeneExpressionDominant AT2G23130 9851438..9852178 score=-4.66147549608227
GeneExpressionDominant AT2G23140 9853000..9855764 score=-1.47352730043262
GeneExpressionDominant AT2G23150 9863283..9865614 score=-2.8140582481464
GeneExpressionDominant AT2G23160 9869571..9870591 score=0.8450710192575
GeneExpressionDominant AT2G23170 9870973..9873598 score=-0.874287224905261
GeneExpressionDominant AT2G23180 9882092..9883466 score=-0.433398029521927
GeneExpressionDominant AT2G23190 9884184..9885919 score=0.321115676375503
GeneExpressionDominant AT2G23200 9886350..9888926 score=0.557099778144351
GeneExpressionDominant AT2G23210 9889115..9890427 score=0.349748170809803
GeneExpressionDominant AT2G23220 9891673..9893739 score=0.424566107229603
GeneExpressionDominant AT2G23230 9899799..9902396 score=-0.056158984326282
GeneExpressionDominant AT2G23240 9902982..9903384 score=0.378762920396547
GeneExpressionDominant AT2G23250 9904932..9906087 score=0.167320922170998
GeneExpressionDominant AT2G23260 9907042..9908448 score=1.47067022686861
GeneExpressionDominant AT2G23270 9910316..9910888 score=-0.145716021000174
GeneExpressionDominant AT2G23290 9912015..9912914 score=-0.750841280991032
GeneExpressionDominant AT2G23300 9921893..9924185 score=0.606252325392091
GeneExpressionDominant AT2G23310 9924641..9926310 score=0.109783233916222
GeneExpressionDominant AT2G23320 9932041..9933343 score=2.12747691650820
GeneExpressionDominant AT2G23340 9945073..9945930 score=-0.49810510476766
GeneExpressionDominant AT2G23348 9948284..9949866 score=0.135305479173167
GeneExpressionDominant AT2G23350 9950130..9953237 score=-1.99995333018124
GeneExpressionDominant AT2G23360 9956939..9959849 score=-1.86126756928298
GeneExpressionDominant AT2G23370 9959988..9962097 score=-0.636375125809247
GeneExpressionDominant AT2G23380 9962671..9967369 score=-1.34112211004926
GeneExpressionDominant AT2G23390 9967453..9970661 score=0.567180687213597
GeneExpressionDominant AT2G23400 9971599..9971961 score=-0.499484178714675
GeneExpressionDominant AT2G23410 9973251..9974826 score=1.63400560510195
GeneExpressionDominant AT2G23420 9978817..9982059 score=-2.03925644938868
GeneExpressionDominant AT2G23430 9983826..9985027 score=0.562056694657224
GeneExpressionDominant AT2G23440 9986494..9986862 score=-0.0896889834443005
GeneExpressionDominant AT2G23450 9995890..9998225 score=0.0890215870152344
GeneExpressionDominant AT2G23460 10002639..10005960 score=1.76399658253773
GeneExpressionDominant AT2G23470 10006218..10008483 score=-0.318070620445862
GeneExpressionDominant AT2G23510 10018604..10020566 score=1.15320337701191
GeneExpressionDominant AT2G23520 10021341..10023938 score=0.728910590350773
GeneExpressionDominant AT2G23530 10027764..10029903 score=0.508697951779064
GeneExpressionDominant AT2G23540 10031421..10033248 score=0.426541321109668
GeneExpressionDominant AT2G23550 10034699..10035818 score=0.562029464413583
GeneExpressionDominant AT2G23560 10036358..10037433 score=1.99029157632666
GeneExpressionDominant AT2G23570 10038924..10039626 score=1.45846909620079
GeneExpressionDominant AT2G23580 10040206..10041363 score=0.439848112830894
GeneExpressionDominant AT2G23590 10041755..10042864 score=1.80326663466084
GeneExpressionDominant AT2G23600 10049369..10050727 score=0.358551843646020
GeneExpressionDominant AT2G23610 10051262..10053591 score=0.215491815399386
GeneExpressionDominant AT2G23620 10054560..10056134 score=0.78630119240669
GeneExpressionDominant AT2G23630 10059678..10062276 score=-0.267104044980603
GeneExpressionDominant AT2G23640 10064636..10066094 score=0.263307448476612
GeneExpressionDominant AT2G23660 10067338..10068860 score=1.06666760080577
GeneExpressionDominant AT2G23670 10070425..10070931 score=-1.72844849177803
GeneExpressionDominant AT2G23680 10073258..10074297 score=1.34692205312625
GeneExpressionDominant AT2G23690 10079346..10082336 score=-2.23520374016847
GeneExpressionDominant AT2G23700 10083450..10087285 score=0.631325146591531
GeneExpressionDominant AT2G23740 10104641..10109814 score=-2.50610927995274
GeneExpressionDominant AT2G23755 10110503..10110980 score=-0.770402330304157
GeneExpressionDominant AT2G23760 10114848..10119811 score=-1.88191047380909
GeneExpressionDominant AT2G23770 10127331..10129121 score=0.826027602700314
GeneExpressionDominant AT2G23780 10130387..10131674 score=0.82055496495531
GeneExpressionDominant AT2G23790 10132607..10134525 score=-2.81318423692698
GeneExpressionDominant AT2G23800 10138645..10139816 score=1.17435527389714
GeneExpressionDominant AT2G23810 10142696..10144518 score=4.09224720578306
GeneExpressionDominant AT2G23820 10147633..10149945 score=-0.973443812615626
GeneExpressionDominant AT2G23830 10150723..10151555 score=0.494868683825306
GeneExpressionDominant AT2G23840 10160912..10162715 score=-1.80046973961527
GeneExpressionDominant AT2G23890 10177670..10180920 score=2.32279259595993
GeneExpressionDominant AT2G23900 10181805..10183588 score=0.319293086897428
GeneExpressionDominant AT2G23910 10184956..10187104 score=4.91228138159908
GeneExpressionDominant AT2G23920 10188110..10188220 score=0.637844121961472
GeneExpressionDominant AT2G23930 10189337..10190280 score=0.242691306729907
GeneExpressionDominant AT2G23940 10191053..10192260 score=-0.421162563778966
GeneExpressionDominant AT2G23945 10192434..10193668 score=0.520422482774495
GeneExpressionDominant AT2G23950 10194412..10197294 score=2.52458364865454
GeneExpressionDominant AT2G23960 10203141..10204445 score=-0.123494586792795
GeneExpressionDominant AT2G23970 10206826..10208088 score=0.289998463866779
GeneExpressionDominant AT2G23980 10208240..10211479 score=0.110458783607308
GeneExpressionDominant AT2G23985 10212082..10213191 score=0.309943272990292
GeneExpressionDominant AT2G23990 10213915..10214962 score=0.308767020964571
GeneExpressionDominant AT2G24000 10216669..10221097 score=0.491509148410283
GeneExpressionDominant AT2G24010 10221818..10224571 score=0.194702399543044
GeneExpressionDominant AT2G24020 10224874..10226353 score=0.195033609458617
GeneExpressionDominant AT2G24030 10227339..10229082 score=0.0609323173199484
GeneExpressionDominant AT2G24040 10231114..10231667 score=-0.337657330306730
GeneExpressionDominant AT2G24050 10232359..10235639 score=-1.04824374885181
GeneExpressionDominant AT2G24060 10236472..10238604 score=-0.25817638565687
GeneExpressionDominant AT2G24070 10238857..10242462 score=0.162946813401939
GeneExpressionDominant AT2G24080 10244705..10245846 score=2.1971520168191
GeneExpressionDominant AT2G24090 10249102..10250575 score=-1.18270396737845
GeneExpressionDominant AT2G24100 10252052..10253805 score=1.86021470089131
GeneExpressionDominant AT2G24120 10256022..10261680 score=5.08828116835234
GeneExpressionDominant AT2G24130 10265242..10268241 score=0.928972267970142
GeneExpressionDominant AT2G24140 10269718..10271051 score=-0.931718352589697
GeneExpressionDominant AT2G24150 10272609..10274435 score=-0.68950301197446
GeneExpressionDominant AT2G24170 10281243..10283953 score=-0.213941576313914
GeneExpressionDominant AT2G24180 10288920..10290651 score=3.3323795095399
GeneExpressionDominant AT2G24190 10290818..10292041 score=1.26062261800593
GeneExpressionDominant AT2G24200 10293910..10296587 score=1.34587114769694
GeneExpressionDominant AT2G24205 10298590..10298769 score=-0.0647739303099899
GeneExpressionDominant AT2G24210 10301412..10304449 score=0.44674734949875
GeneExpressionDominant AT2G24220 10307684..10308829 score=0.0157043800527431
GeneExpressionDominant AT2G24230 10308944..10311858 score=0.256243225106980
GeneExpressionDominant AT2G24240 10317819..10319294 score=-2.41402010581194
GeneExpressionDominant AT2G24250 10320379..10321630 score=0.308855359687565
GeneExpressionDominant AT2G24255 10322603..10324403 score=1.02145800836545
GeneExpressionDominant AT2G24260 10326457..10329165 score=-0.606536972462004
GeneExpressionDominant AT2G24270 10334154..10336818 score=-4.34290368810885
GeneExpressionDominant AT2G24280 10340888..10344104 score=-1.78662617719059
GeneExpressionDominant AT2G24285 10344401..10344727 score=-0.882734562896957
GeneExpressionDominant AT2G24290 10345790..10347140 score=-0.862556361600153
GeneExpressionDominant AT2G24300 10348004..10350598 score=0.671491098874771
GeneExpressionDominant AT2G24310 10351435..10352470 score=-0.528556886115894
GeneExpressionDominant AT2G24320 10352760..10353863 score=-0.947511637882818
GeneExpressionDominant AT2G24330 10354246..10356830 score=-2.47811962631266
GeneExpressionDominant AT2G24340 10362794..10365650 score=0.583737213724028
GeneExpressionDominant AT2G24350 10368197..10371471 score=-1.02894781480973
GeneExpressionDominant AT2G24360 10371622..10373811 score=1.86894975773280
GeneExpressionDominant AT2G24370 10377072..10380114 score=0.767137923455237
GeneExpressionDominant AT2G24390 10380849..10382008 score=-0.00617757268029908
GeneExpressionDominant AT2G24395 10382561..10383159 score=0.808106922385999
GeneExpressionDominant AT2G24400 10384879..10385415 score=-0.832088025077969
GeneExpressionDominant AT2G24410 10386269..10386474 score=0.957013526538245
GeneExpressionDominant AT2G24420 10387116..10390442 score=-1.20776733240109
GeneExpressionDominant AT2G24430 10390624..10393445 score=1.50497547457512
GeneExpressionDominant AT2G24440 10398172..10399803 score=0.329543469761592
GeneExpressionDominant AT2G24450 10399915..10401023 score=0.0803352266740476
GeneExpressionDominant AT2G24460 10401536..10402189 score=0.444003538475252
GeneExpressionDominant AT2G24470 10402915..10403665 score=0.593920165733747
GeneExpressionDominant AT2G24480 10404766..10405225 score=1.8397317294909
GeneExpressionDominant AT2G24490 10405608..10407525 score=1.49265189295361
GeneExpressionDominant AT2G24500 10408165..10410001 score=3.10188329765282
GeneExpressionDominant AT2G24510 10411774..10412500 score=0.0563872004972924
GeneExpressionDominant AT2G24520 10422527..10426464 score=1.18517885172758
GeneExpressionDominant AT2G24530 10430160..10430867 score=-0.269292105272601
GeneExpressionDominant AT2G24550 10435007..10436252 score=-0.633481279490727
GeneExpressionDominant AT2G24560 10438665..10439964 score=0.169252299150275
GeneExpressionDominant AT2G24570 10444506..10446285 score=-0.361877595268472
GeneExpressionDominant AT2G24580 10451875..10453274 score=-0.305021240253413
GeneExpressionDominant AT2G24590 10456911..10458237 score=0.477659786997678
GeneExpressionDominant AT2G24600 10459218..10461574 score=-0.236339890754171
GeneExpressionDominant AT2G24610 10464126..10467544 score=-0.531324830855118
GeneExpressionDominant AT2G24615 10468311..10469783 score=0.974345135956632
GeneExpressionDominant AT2G24620 10470318..10470527 score=0.452585117245582
GeneExpressionDominant AT2G24625 10476178..10476250 score=-0.0797303992128815
GeneExpressionDominant AT2G24630 10478559..10481510 score=0.841230862485215
GeneExpressionDominant AT2G24640 10482534..10486436 score=-0.443471818277831
GeneExpressionDominant AT2G24650 10488059..10494626 score=-1.30273702784465
GeneExpressionDominant AT2G24670 10499778..10500594 score=0.255386853104281
GeneExpressionDominant AT2G24680 10500978..10505346 score=1.19950236254487
GeneExpressionDominant AT2G24690 10506637..10510105 score=-1.21247577442306
GeneExpressionDominant AT2G24693 10513421..10513846 score=-0.0814946187477425
GeneExpressionDominant AT2G24700 10520104..10522437 score=1.14654134973518
GeneExpressionDominant AT2G24710 10523964..10527554 score=0.774759360723393
GeneExpressionDominant AT2G24720 10529869..10532776 score=1.25034256141623
GeneExpressionDominant AT2G24740 10536904..10539012 score=0.197162507748443
[truncated: 465,965 more chars]
