# Supplementary material for: Whole genome transcriptome polymorphisms in Arabidopsis thaliana
Source: Genome Biol. 2008 Nov 24;9(11):R165. doi: 10.1186/gb-2008-9-11-r165 (PMC2614497; doi:10.1186/gb-2008-9-11-r165)
Supplement: Additional data file 4 — Genome tracks of SFPs, indels, expression variation, ASE, splicing variation and transcribed fragment variation. [file gb-2008-9-11-r165-S4.tgz › GeneExpression_chr3.txt]

#3/3/08
#gBrowser annotation for gene expression.


[GeneExpressionAdditive]
glyph= xyplot
graph_type = boxes
bump=1
fgcolor = red
bgcolor = red
height = 25
min_score=-5
max_score=5
label = 0
key = Gene Expression additive effect d score 


[GeneExpressionDominant]
glyph= xyplot
graph_type = boxes
bump=1
fgcolor = red
bgcolor = red
height = 25
min_score=-5
max_score=5
label = 0
key = Gene Expression dominant effect d score 


[GeneExpressionMaternal]
glyph= xyplot
graph_type = boxes
bump=1
fgcolor = red
bgcolor = red
height = 25
min_score=-5
max_score=5
label = 1
key = Gene Expression maternal effect d score 


reference=Chr3

GeneExpressionAdditive AT3G01010 4340..4787 score=-0.515318175448501
GeneExpressionAdditive AT3G01015 1768..4131 score=0.174422199940681
GeneExpressionAdditive AT3G01020 5124..5922 score=-0.984481972258954
GeneExpressionAdditive AT3G01030 6709..7702 score=0.0124906067938096
GeneExpressionAdditive AT3G01040 8955..12308 score=1.40990299873886
GeneExpressionAdditive AT3G01050 13233..14466 score=2.40673977898644
GeneExpressionAdditive AT3G01060 16698..18679 score=9.09869701152379
GeneExpressionAdditive AT3G01070 19631..20631 score=-1.25845855755045
GeneExpressionAdditive AT3G01080 25513..27406 score=-0.556547850123153
GeneExpressionAdditive AT3G01085 27987..30638 score=-0.692820576230957
GeneExpressionAdditive AT3G01090 31222..34554 score=2.78458667621536
GeneExpressionAdditive AT3G01100 34748..38496 score=-0.699618815365029
GeneExpressionAdditive AT3G01120 38781..41847 score=-0.85558812996436
GeneExpressionAdditive AT3G01130 44517..45573 score=-1.11892460699142
GeneExpressionAdditive AT3G01140 46634..48248 score=-1.93448147330416
GeneExpressionAdditive AT3G01150 51683..54379 score=0.0438314731958588
GeneExpressionAdditive AT3G01160 54826..57386 score=0.702560330708177
GeneExpressionAdditive AT3G01170 57759..58699 score=0.722409546353424
GeneExpressionAdditive AT3G01175 59513..60738 score=0.0555940745139346
GeneExpressionAdditive AT3G01180 62317..65670 score=4.35599228571071
GeneExpressionAdditive AT3G01185 66495..66891 score=-0.654761435788837
GeneExpressionAdditive AT3G01190 67247..68449 score=-3.26062106648142
GeneExpressionAdditive AT3G01200 69696..69806 score=0.980263247903254
GeneExpressionAdditive AT3G01210 71638..73176 score=0.96370988823403
GeneExpressionAdditive AT3G01220 73521..75335 score=1.10425560110993
GeneExpressionAdditive AT3G01230 76863..77297 score=-0.897066527830687
GeneExpressionAdditive AT3G01240 78507..78931 score=0.422595032091806
GeneExpressionAdditive AT3G01250 79321..80074 score=-1.17299927543545
GeneExpressionAdditive AT3G01260 80218..81946 score=0.0779544030362424
GeneExpressionAdditive AT3G01270 82724..84833 score=-0.166422298272657
GeneExpressionAdditive AT3G01280 85598..87777 score=1.69476007277005
GeneExpressionAdditive AT3G01290 88176..89415 score=-1.10318781236538
GeneExpressionAdditive AT3G01300 90615..93522 score=-1.51668288091926
GeneExpressionAdditive AT3G01310 94213..101917 score=-0.234343652353192
GeneExpressionAdditive AT3G01311 103217..104255 score=0.4926990352035
GeneExpressionAdditive AT3G01320 106762..113533 score=1.91604540566143
GeneExpressionAdditive AT3G01323 121302..121408 score=0.481050543792255
GeneExpressionAdditive AT3G01324 122210..122360 score=-2.25100574707722
GeneExpressionAdditive AT3G01325 123475..123683 score=0.0675585216343799
GeneExpressionAdditive AT3G01326 115468..115613 score=-0.30387402757473
GeneExpressionAdditive AT3G01327 116321..116494 score=0.279822845117239
GeneExpressionAdditive AT3G01328 117281..117466 score=0.0160960874547109
GeneExpressionAdditive AT3G01329 118950..119171 score=-0.149108416644108
GeneExpressionAdditive AT3G01330 124427..126809 score=2.42419163903727
GeneExpressionAdditive AT3G01331 119657..119880 score=-0.506275641694432
GeneExpressionAdditive AT3G01340 127365..128976 score=1.64519939548622
GeneExpressionAdditive AT3G01350 135049..136362 score=-0.109519519892585
GeneExpressionAdditive AT3G01360 137491..138707 score=1.56038089681903
GeneExpressionAdditive AT3G01370 139024..143655 score=1.81805102288309
GeneExpressionAdditive AT3G01380 144329..149800 score=0.64197546359401
GeneExpressionAdditive AT3G01390 150026..150911 score=0.719351004312434
GeneExpressionAdditive AT3G01400 151812..153185 score=1.07358232542477
GeneExpressionAdditive AT3G01410 153598..155556 score=0.473724445662681
GeneExpressionAdditive AT3G01420 159515..162753 score=7.1341315602959
GeneExpressionAdditive AT3G01430 165475..166233 score=0.53053612159718
GeneExpressionAdditive AT3G01435 166665..168246 score=-1.02136031884211
GeneExpressionAdditive AT3G01440 168448..169489 score=-4.96321283086264
GeneExpressionAdditive AT3G01450 169872..171992 score=0.131565881036793
GeneExpressionAdditive AT3G01460 173320..182394 score=0.485555620855911
GeneExpressionAdditive AT3G01470 182546..184281 score=-3.62440465037684
GeneExpressionAdditive AT3G01480 188421..190827 score=5.32317086996699
GeneExpressionAdditive AT3G01490 190932..193530 score=-1.3452579457217
GeneExpressionAdditive AT3G01500 194738..197956 score=-1.87008961946260
GeneExpressionAdditive AT3G01510 198780..201717 score=2.10567656133836
GeneExpressionAdditive AT3G01513 201964..202730 score=-1.11175616894573
GeneExpressionAdditive AT3G01516 207481..208067 score=-0.470471638461917
GeneExpressionAdditive AT3G01520 208500..209967 score=5.11888547424295
GeneExpressionAdditive AT3G01530 210201..211693 score=-0.702565153951458
GeneExpressionAdditive AT3G01540 212768..216598 score=1.83684700109611
GeneExpressionAdditive AT3G01550 216885..219047 score=6.76439851447224
GeneExpressionAdditive AT3G01560 219601..221852 score=0.607731071777245
GeneExpressionAdditive AT3G01570 221965..222812 score=-0.244261395892342
GeneExpressionAdditive AT3G01580 223551..225392 score=-0.642447239515823
GeneExpressionAdditive AT3G01590 225922..228539 score=1.09225725426605
GeneExpressionAdditive AT3G01600 229173..231064 score=-1.33085929230779
GeneExpressionAdditive AT3G01610 231677..235152 score=-0.925722743039125
GeneExpressionAdditive AT3G01620 235218..236875 score=-0.202760889223522
GeneExpressionAdditive AT3G01630 237285..239033 score=-0.49500058174536
GeneExpressionAdditive AT3G01640 239381..241410 score=1.08233114345609
GeneExpressionAdditive AT3G01650 242704..245217 score=-1.81105195210812
GeneExpressionAdditive AT3G01660 245498..246477 score=-3.83695218403998
GeneExpressionAdditive AT3G01670 247232..250283 score=1.37240958508381
GeneExpressionAdditive AT3G01680 251999..255422 score=1.34938677901019
GeneExpressionAdditive AT3G01690 256619..258489 score=0.689443429517228
GeneExpressionAdditive AT3G01700 259004..259544 score=-0.351041415865585
GeneExpressionAdditive AT3G01710 259780..261815 score=-0.171840367595956
GeneExpressionAdditive AT3G01720 262297..265893 score=1.07702876133748
GeneExpressionAdditive AT3G01730 266567..266890 score=-0.466535066753085
GeneExpressionAdditive AT3G01740 267819..268791 score=-0.800882853161488
GeneExpressionAdditive AT3G01750 270261..272938 score=-1.79677455517339
GeneExpressionAdditive AT3G01760 273314..275228 score=0.853426786380455
GeneExpressionAdditive AT3G01770 275452..278711 score=1.88363947691236
GeneExpressionAdditive AT3G01780 279116..283476 score=3.66041994459452
GeneExpressionAdditive AT3G01790 283702..285751 score=-0.460610768655836
GeneExpressionAdditive AT3G01800 285892..287919 score=0.205222801851510
GeneExpressionAdditive AT3G01810 288584..292638 score=1.90687864754851
GeneExpressionAdditive AT3G01820 293761..295411 score=-0.814250617551487
GeneExpressionAdditive AT3G01830 296089..296525 score=-0.0792462290124166
GeneExpressionAdditive AT3G01850 300001..302027 score=-0.804902825448832
GeneExpressionAdditive AT3G01860 302693..304514 score=-3.24245426475723
GeneExpressionAdditive AT3G01870 305142..307116 score=-0.692275758450251
GeneExpressionAdditive AT3G01880 307804..309543 score=0.636927134946397
GeneExpressionAdditive AT3G01890 310061..311936 score=0.281990316005621
GeneExpressionAdditive AT3G01900 312405..313797 score=0.0525844347123229
GeneExpressionAdditive AT3G01910 314787..317393 score=2.39732821216157
GeneExpressionAdditive AT3G01920 317429..319013 score=3.13835399293976
GeneExpressionAdditive AT3G01930 319195..321440 score=-1.51657881226132
GeneExpressionAdditive AT3G01950 324063..324215 score=1.86787036614284
GeneExpressionAdditive AT3G01960 324598..325048 score=0.461148356234652
GeneExpressionAdditive AT3G01970 326687..327338 score=0.373110256856377
GeneExpressionAdditive AT3G01980 327773..328925 score=-2.33836167739338
GeneExpressionAdditive AT3G01990 330141..332170 score=-1.88895310864725
GeneExpressionAdditive AT3G02000 332288..332908 score=-0.413643859352793
GeneExpressionAdditive AT3G02010 338015..340397 score=-1.66091915647413
GeneExpressionAdditive AT3G02020 340612..343777 score=-0.379858522391943
GeneExpressionAdditive AT3G02030 345021..348133 score=-2.73674732169306
GeneExpressionAdditive AT3G02040 348846..349994 score=-1.5988173984083
GeneExpressionAdditive AT3G02050 350614..354295 score=0.683358999234949
GeneExpressionAdditive AT3G02060 354407..358662 score=-4.86028380961132
GeneExpressionAdditive AT3G02065 359070..360870 score=1.20328145227978
GeneExpressionAdditive AT3G02070 360971..363398 score=1.15029424569678
GeneExpressionAdditive AT3G02080 363970..365245 score=-0.84641428229204
GeneExpressionAdditive AT3G02090 365653..368712 score=-0.38531630319085
GeneExpressionAdditive AT3G02100 368925..370461 score=-0.707269302066105
GeneExpressionAdditive AT3G02110 370826..373682 score=-4.29796890496417
GeneExpressionAdditive AT3G02120 377156..377657 score=-2.09709569237450
GeneExpressionAdditive AT3G02125 378303..379352 score=-0.366613350926389
GeneExpressionAdditive AT3G02130 381265..384352 score=0.263296843796011
GeneExpressionAdditive AT3G02140 385409..386464 score=0.62859237685513
GeneExpressionAdditive AT3G02150 391138..392678 score=3.78845689076547
GeneExpressionAdditive AT3G02160 394086..395927 score=-0.128275778087016
GeneExpressionAdditive AT3G02170 396074..399645 score=-0.0416940865097880
GeneExpressionAdditive AT3G02180 404728..405538 score=-0.337773747514199
GeneExpressionAdditive AT3G02190 405829..406392 score=0.0333887374515367
GeneExpressionAdditive AT3G02200 406615..409132 score=-1.68000101340375
GeneExpressionAdditive AT3G02210 409238..411541 score=0.385302555554281
GeneExpressionAdditive AT3G02220 412150..413621 score=0.610783503498585
GeneExpressionAdditive AT3G02230 415415..417481 score=-0.675072075306315
GeneExpressionAdditive AT3G02240 418478..419115 score=-2.14333006322704
GeneExpressionAdditive AT3G02250 423838..426878 score=0.788024447462326
GeneExpressionAdditive AT3G02260 431102..448483 score=-1.11933861080591
GeneExpressionAdditive AT3G02270 449015..450984 score=-0.214356282259165
GeneExpressionAdditive AT3G02280 453475..457805 score=-0.846421267304099
GeneExpressionAdditive AT3G02290 458513..460970 score=0.708659135509525
GeneExpressionAdditive AT3G02300 461176..464152 score=0.496563700264141
GeneExpressionAdditive AT3G02310 464292..467069 score=-0.653557242550016
GeneExpressionAdditive AT3G02320 470013..473646 score=0.113372483947284
GeneExpressionAdditive AT3G02330 474052..476569 score=-0.735327881717834
GeneExpressionAdditive AT3G02340 477120..478343 score=1.53267557205870
GeneExpressionAdditive AT3G02350 479014..481436 score=1.83969151465242
GeneExpressionAdditive AT3G02360 481942..484042 score=-4.81893474702385
GeneExpressionAdditive AT3G02370 484490..485257 score=-0.711983399130709
GeneExpressionAdditive AT3G02380 487243..488684 score=0.633285714938643
GeneExpressionAdditive AT3G02390 489212..489399 score=-1.11297068682398
GeneExpressionAdditive AT3G02400 489851..491568 score=1.14484863288170
GeneExpressionAdditive AT3G02410 492152..494851 score=0.662607518255151
GeneExpressionAdditive AT3G02420 496015..498760 score=-0.930331585270234
GeneExpressionAdditive AT3G02430 499382..500137 score=-0.0293611839363449
GeneExpressionAdditive AT3G02440 501075..502202 score=0.438821814894359
GeneExpressionAdditive AT3G02450 502814..505212 score=-0.304078613204043
GeneExpressionAdditive AT3G02460 505486..508378 score=2.45228235208030
GeneExpressionAdditive AT3G02470 509139..511544 score=1.79810409377186
GeneExpressionAdditive AT3G02480 512404..512971 score=-0.127011381596971
GeneExpressionAdditive AT3G02490 513569..515866 score=-1.59782431955883
GeneExpressionAdditive AT3G02493 516083..516344 score=-0.658336049335187
GeneExpressionAdditive AT3G02500 519395..521657 score=2.30303386568833
GeneExpressionAdditive AT3G02510 522014..524600 score=0.713210126873247
GeneExpressionAdditive AT3G02520 526478..527794 score=-0.142818138048950
GeneExpressionAdditive AT3G02530 528868..532566 score=-1.37801488183386
GeneExpressionAdditive AT3G02540 532887..536312 score=-0.266047001914027
GeneExpressionAdditive AT3G02550 536718..537989 score=-0.9087863128398
GeneExpressionAdditive AT3G02555 539816..540867 score=1.10541176184659
GeneExpressionAdditive AT3G02560 541775..543212 score=-1.06478055427974
GeneExpressionAdditive AT3G02570 543518..545503 score=0.453373590523377
GeneExpressionAdditive AT3G02580 546953..548767 score=-1.23857918410276
GeneExpressionAdditive AT3G02590 549358..550402 score=0.598439481694895
GeneExpressionAdditive AT3G02600 551506..554565 score=-1.94567194276737
GeneExpressionAdditive AT3G02610 555725..557502 score=-1.51269369880796
GeneExpressionAdditive AT3G02620 560342..561710 score=0.694646234289317
GeneExpressionAdditive AT3G02630 562034..564850 score=-0.996672767020029
GeneExpressionAdditive AT3G02640 564952..565623 score=-2.83235130208732
GeneExpressionAdditive AT3G02650 566407..570086 score=-0.276670295676726
GeneExpressionAdditive AT3G02660 570164..572313 score=-1.29912424451692
GeneExpressionAdditive AT3G02670 573798..574586 score=-0.376818709456253
GeneExpressionAdditive AT3G02680 576772..579409 score=0.402920444399945
GeneExpressionAdditive AT3G02690 579635..581442 score=5.37385051303346
GeneExpressionAdditive AT3G02700 581698..582926 score=-2.30132873800138
GeneExpressionAdditive AT3G02710 583167..585892 score=1.82563632385670
GeneExpressionAdditive AT3G02720 586252..588343 score=-0.144740553366575
GeneExpressionAdditive AT3G02730 588420..589670 score=1.32944853742780
GeneExpressionAdditive AT3G02740 590479..593166 score=-1.2165871391697
GeneExpressionAdditive AT3G02750 593239..596469 score=0.995279623493703
GeneExpressionAdditive AT3G02760 597375..599403 score=1.46455935821551
GeneExpressionAdditive AT3G02770 601001..602171 score=-2.8017313261685
GeneExpressionAdditive AT3G02780 602478..604610 score=-2.82379776772769
GeneExpressionAdditive AT3G02790 604898..605338 score=-2.24490162932052
GeneExpressionAdditive AT3G02800 606533..607862 score=-1.18611459210662
GeneExpressionAdditive AT3G02810 608492..610771 score=-0.304595627025902
GeneExpressionAdditive AT3G02820 611624..613425 score=-0.228184937249725
GeneExpressionAdditive AT3G02830 613885..616096 score=4.57397095791653
GeneExpressionAdditive AT3G02840 618408..619556 score=0.922690031531107
GeneExpressionAdditive AT3G02850 619700..623528 score=-1.00068819688048
GeneExpressionAdditive AT3G02860 625199..627357 score=1.80418519962545
GeneExpressionAdditive AT3G02870 627543..629804 score=1.25131337742939
GeneExpressionAdditive AT3G02875 632015..633965 score=1.03864401454711
GeneExpressionAdditive AT3G02880 634704..637212 score=-0.630159961102032
GeneExpressionAdditive AT3G02885 638064..639048 score=-0.851456398329287
GeneExpressionAdditive AT3G02890 641049..645261 score=0.154432723486199
GeneExpressionAdditive AT3G02900 645821..647611 score=0.331044722210068
GeneExpressionAdditive AT3G02910 650024..650843 score=-4.03952281544148
GeneExpressionAdditive AT3G02920 651735..654285 score=1.05642554494537
GeneExpressionAdditive AT3G02930 655819..658213 score=-0.631920855506982
GeneExpressionAdditive AT3G02940 661881..663826 score=-0.184650089407264
GeneExpressionAdditive AT3G02950 665427..666831 score=0.520400685533751
GeneExpressionAdditive AT3G02960 667280..668457 score=-0.818850663853291
GeneExpressionAdditive AT3G02970 669226..670488 score=-0.250127583045329
GeneExpressionAdditive AT3G02980 670937..672162 score=0.248308417878913
GeneExpressionAdditive AT3G02990 673562..676357 score=-1.27832320551265
GeneExpressionAdditive AT3G03000 677304..677982 score=-0.190976469677565
GeneExpressionAdditive AT3G03010 678701..680581 score=0.217198538104565
GeneExpressionAdditive AT3G03020 680946..681919 score=3.42587567287333
GeneExpressionAdditive AT3G03030 682053..683989 score=1.36739045787624
GeneExpressionAdditive AT3G03040 684730..686192 score=-2.06725472888333
GeneExpressionAdditive AT3G03050 687106..691837 score=2.09049621744121
GeneExpressionAdditive AT3G03060 692053..695612 score=-1.08184673100520
GeneExpressionAdditive AT3G03070 696365..698074 score=1.25728824463749
GeneExpressionAdditive AT3G03080 698590..700273 score=-0.141914856851973
GeneExpressionAdditive AT3G03090 700528..704762 score=-3.30150126942017
GeneExpressionAdditive AT3G03100 705443..707627 score=-1.33247591675978
GeneExpressionAdditive AT3G03110 708963..716881 score=-0.187781027357917
GeneExpressionAdditive AT3G03120 717161..719210 score=1.08833905754002
GeneExpressionAdditive AT3G03130 721451..723580 score=0.832927888607355
GeneExpressionAdditive AT3G03140 724080..727434 score=0.507269482167601
GeneExpressionAdditive AT3G03150 727591..729448 score=3.30291610156648
GeneExpressionAdditive AT3G03160 729800..730425 score=-0.155344423910297
GeneExpressionAdditive AT3G03170 731979..732725 score=-1.05806885197479
GeneExpressionAdditive AT3G03180 733403..734408 score=-0.417240379105459
GeneExpressionAdditive AT3G03190 735089..735939 score=0.476828685397789
GeneExpressionAdditive AT3G03200 736157..738425 score=1.44821381818764
GeneExpressionAdditive AT3G03210 740850..742232 score=-0.970548068059557
GeneExpressionAdditive AT3G03220 742377..744003 score=-0.770325770586939
GeneExpressionAdditive AT3G03230 744410..745984 score=0.108783923042327
GeneExpressionAdditive AT3G03240 746794..748573 score=-0.343671411039047
GeneExpressionAdditive AT3G03250 749424..754096 score=0.949496186405322
GeneExpressionAdditive AT3G03260 755177..759198 score=-0.579056065086555
GeneExpressionAdditive AT3G03270 761341..763079 score=-0.786723211491376
GeneExpressionAdditive AT3G03272 763874..764170 score=1.04111948196782
GeneExpressionAdditive AT3G03280 765470..766241 score=1.96990566009831
GeneExpressionAdditive AT3G03290 766802..767673 score=0.0357253410768625
GeneExpressionAdditive AT3G03300 768099..774846 score=-1.01347861406630
GeneExpressionAdditive AT3G03305 776223..778348 score=0.63360839454803
GeneExpressionAdditive AT3G03310 778633..781536 score=0.942483872797554
GeneExpressionAdditive AT3G03320 781721..783279 score=0.364476674709024
GeneExpressionAdditive AT3G03330 783539..786191 score=-2.02405755058331
GeneExpressionAdditive AT3G03340 786373..789994 score=0.6593691301185
GeneExpressionAdditive AT3G03350 792513..794262 score=-0.715669614239354
GeneExpressionAdditive AT3G03360 795217..796868 score=0.575236465409566
GeneExpressionAdditive AT3G03370 797300..797874 score=-0.0187033695441275
GeneExpressionAdditive AT3G03380 799733..808374 score=-1.62838973166237
GeneExpressionAdditive AT3G03400 808759..809127 score=-0.95566352003631
GeneExpressionAdditive AT3G03405 809907..810754 score=0.15013286272691
GeneExpressionAdditive AT3G03410 811379..811657 score=0.363342292934711
GeneExpressionAdditive AT3G03420 812445..813983 score=-0.643285106000582
GeneExpressionAdditive AT3G03430 814593..814701 score=0.0642464917421695
GeneExpressionAdditive AT3G03440 815717..818774 score=1.4562188798431
GeneExpressionAdditive AT3G03450 819403..821371 score=-1.15414666033011
GeneExpressionAdditive AT3G03460 823124..824479 score=0.214771866604529
GeneExpressionAdditive AT3G03470 824656..826410 score=3.27934236619588
GeneExpressionAdditive AT3G03480 828311..829824 score=0.110935683162931
GeneExpressionAdditive AT3G03490 830182..831764 score=2.27253100426351
GeneExpressionAdditive AT3G03500 832969..834316 score=-2.09226060729048
GeneExpressionAdditive AT3G03510 836049..837669 score=0.487200202673485
GeneExpressionAdditive AT3G03520 837907..840619 score=-0.418839066479662
GeneExpressionAdditive AT3G03530 842534..845034 score=-0.323325265295891
GeneExpressionAdditive AT3G03540 846468..848237 score=-0.288032533847607
GeneExpressionAdditive AT3G03550 850145..851473 score=0.0975786671655388
GeneExpressionAdditive AT3G03560 853042..856479 score=0.186383017732086
GeneExpressionAdditive AT3G03570 856905..860446 score=-0.139924961797263
GeneExpressionAdditive AT3G03580 860553..863343 score=-0.66968774993106
GeneExpressionAdditive AT3G03590 865191..866905 score=-1.99648847707866
GeneExpressionAdditive AT3G03600 867692..868545 score=0.380491150371817
GeneExpressionAdditive AT3G03610 868819..871659 score=0.678044374490022
GeneExpressionAdditive AT3G03620 873788..876290 score=-0.409254423351616
GeneExpressionAdditive AT3G03630 877946..880399 score=-2.32362908997603
GeneExpressionAdditive AT3G03640 881108..884067 score=6.68991988075984
GeneExpressionAdditive AT3G03650 884186..886377 score=-1.01512665706915
GeneExpressionAdditive AT3G03660 890765..892125 score=0.9654193517485
GeneExpressionAdditive AT3G03670 901897..903399 score=-0.469737606385161
GeneExpressionAdditive AT3G03680 907610..910659 score=-0.564399714379318
GeneExpressionAdditive AT3G03690 911283..913665 score=0.233459430349089
GeneExpressionAdditive AT3G03710 919807..924943 score=-4.28178895756744
GeneExpressionAdditive AT3G03720 925623..929849 score=0.620972991309168
GeneExpressionAdditive AT3G03730 935292..936306 score=0.330570367993051
GeneExpressionAdditive AT3G03740 936982..939743 score=0.530255776400083
GeneExpressionAdditive AT3G03750 939974..942021 score=0.51941316491353
GeneExpressionAdditive AT3G03760 943674..944783 score=-0.547014283501999
GeneExpressionAdditive AT3G03770 945204..949031 score=1.99944665817265
GeneExpressionAdditive AT3G03773 951786..953794 score=-1.36365388559896
GeneExpressionAdditive AT3G03776 954151..954583 score=2.21890093846001
GeneExpressionAdditive AT3G03780 957577..960904 score=-1.32410916512697
GeneExpressionAdditive AT3G03790 962038..968103 score=0.949746601345702
GeneExpressionAdditive AT3G03800 969313..971344 score=-0.00458987497387622
GeneExpressionAdditive AT3G03810 971694..976331 score=2.53820202540607
GeneExpressionAdditive AT3G03830 980168..980388 score=-1.78361368032619
GeneExpressionAdditive AT3G03840 981093..981536 score=0.0395302053458702
GeneExpressionAdditive AT3G03847 982223..982558 score=0.0464578574506145
GeneExpressionAdditive AT3G03850 983132..983712 score=-0.371845440630279
GeneExpressionAdditive AT3G03860 992141..994470 score=0.178006336809505
GeneExpressionAdditive AT3G03870 995264..997292 score=1.52883994182070
GeneExpressionAdditive AT3G03880 997794..999219 score=0.871139234294646
GeneExpressionAdditive AT3G03890 999891..1002438 score=1.49486704970937
GeneExpressionAdditive AT3G03900 1003036..1004236 score=-0.171807094690031
GeneExpressionAdditive AT3G03910 1006837..1008946 score=0.500987403720356
GeneExpressionAdditive AT3G03920 1009056..1010442 score=-0.519601115208267
GeneExpressionAdditive AT3G03930 1011623..1012777 score=-0.647413544294126
GeneExpressionAdditive AT3G03940 1014059..1019178 score=0.14407537363726
GeneExpressionAdditive AT3G03950 1021436..1023870 score=0.958081656277019
GeneExpressionAdditive AT3G03960 1024253..1027831 score=1.01337569821707
GeneExpressionAdditive AT3G03970 1028049..1030563 score=0.880362443653462
GeneExpressionAdditive AT3G03980 1031791..1033135 score=-2.09534540778351
GeneExpressionAdditive AT3G03990 1033826..1034863 score=1.26874197116978
GeneExpressionAdditive AT3G04000 1035501..1036651 score=0.675878206903134
GeneExpressionAdditive AT3G04010 1036910..1039461 score=6.36296630182606
GeneExpressionAdditive AT3G04020 1041086..1042409 score=1.25826484309042
GeneExpressionAdditive AT3G04030 1042966..1044583 score=-0.687400417380092
GeneExpressionAdditive AT3G04040 1047666..1049219 score=0.473158342763428
GeneExpressionAdditive AT3G04050 1049805..1051457 score=-0.64610043020149
GeneExpressionAdditive AT3G04060 1053392..1055135 score=0.268479620968091
GeneExpressionAdditive AT3G04070 1061547..1063043 score=2.02359446666755
GeneExpressionAdditive AT3G04080 1067874..1071254 score=0.710959556244338
GeneExpressionAdditive AT3G04090 1072133..1074109 score=2.61992515765958
GeneExpressionAdditive AT3G04100 1075829..1075902 score=0.831871924285246
GeneExpressionAdditive AT3G04110 1077328..1080325 score=2.41864137068787
GeneExpressionAdditive AT3G04120 1081813..1083487 score=-2.54447775324309
GeneExpressionAdditive AT3G04130 1084105..1086319 score=-0.0478515667818045
GeneExpressionAdditive AT3G04140 1087021..1089199 score=-0.644064538380868
GeneExpressionAdditive AT3G04150 1089488..1089950 score=-0.211540855062042
GeneExpressionAdditive AT3G04160 1091174..1094340 score=1.80665955323721
GeneExpressionAdditive AT3G04170 1094662..1095518 score=-0.744059979942578
GeneExpressionAdditive AT3G04180 1097484..1098008 score=-1.98150745808630
GeneExpressionAdditive AT3G04190 1101954..1102450 score=-1.23618485388362
GeneExpressionAdditive AT3G04200 1103800..1104460 score=-0.124344494690577
GeneExpressionAdditive AT3G04210 1106020..1107947 score=0.244018656766814
GeneExpressionAdditive AT3G04220 1109158..1112174 score=0.256779070262063
GeneExpressionAdditive AT3G04230 1113034..1113592 score=0.952431114955711
GeneExpressionAdditive AT3G04240 1113941..1120712 score=1.57926437334539
GeneExpressionAdditive AT3G04250 1121945..1122807 score=-0.328881424915024
GeneExpressionAdditive AT3G04260 1123075..1127460 score=0.0449761302340232
GeneExpressionAdditive AT3G04270 1127930..1128041 score=-0.311410200659216
GeneExpressionAdditive AT3G04280 1130021..1131069 score=-0.110090848217582
GeneExpressionAdditive AT3G04290 1133505..1136233 score=-3.05948855387872
GeneExpressionAdditive AT3G04300 1140189..1140988 score=0.73300177356079
GeneExpressionAdditive AT3G04310 1141634..1142480 score=0.517184261030452
GeneExpressionAdditive AT3G04320 1144020..1144378 score=-1.11182354101403
GeneExpressionAdditive AT3G04330 1145796..1146317 score=2.18152160487979
GeneExpressionAdditive AT3G04340 1146879..1152414 score=-1.57305909798663
GeneExpressionAdditive AT3G04350 1153770..1156731 score=0.467845945937321
GeneExpressionAdditive AT3G04360 1157061..1158275 score=-0.0881562474896913
GeneExpressionAdditive AT3G04370 1159435..1161085 score=0.185628574410287
GeneExpressionAdditive AT3G04380 1161391..1164875 score=-1.58479559987941
GeneExpressionAdditive AT3G04400 1167287..1168618 score=-1.41560658020662
GeneExpressionAdditive AT3G04410 1168836..1168912 score=-0.524143716980279
GeneExpressionAdditive AT3G04420 1172766..1174316 score=-1.49895833154715
GeneExpressionAdditive AT3G04430 1175527..1176901 score=1.11837682860049
GeneExpressionAdditive AT3G04450 1184302..1186265 score=-1.18648703954416
GeneExpressionAdditive AT3G04460 1186558..1189428 score=2.40654757909545
GeneExpressionAdditive AT3G04470 1189732..1192623 score=4.52979946481727
GeneExpressionAdditive AT3G04480 1193680..1197306 score=1.26004895253279
GeneExpressionAdditive AT3G04490 1200657..1209823 score=-1.10549739200939
GeneExpressionAdditive AT3G04500 1211804..1213814 score=0.681970853779932
GeneExpressionAdditive AT3G04510 1215647..1216916 score=-0.720435714943862
GeneExpressionAdditive AT3G04520 1217336..1219562 score=0.493312656389394
GeneExpressionAdditive AT3G04530 1221560..1222520 score=-2.26963846341458
GeneExpressionAdditive AT3G04550 1225928..1227259 score=-5.99065905912465
GeneExpressionAdditive AT3G04560 1227437..1229375 score=3.06761624793070
GeneExpressionAdditive AT3G04570 1231003..1232282 score=-0.232102460128543
GeneExpressionAdditive AT3G04580 1235315..1238459 score=-0.361594265487439
GeneExpressionAdditive AT3G04590 1238907..1241622 score=2.27558613224146
GeneExpressionAdditive AT3G04600 1243154..1246032 score=-0.885611238294764
GeneExpressionAdditive AT3G04610 1250872..1254821 score=2.61281924296194
GeneExpressionAdditive AT3G04620 1255574..1256831 score=-0.660941587280597
GeneExpressionAdditive AT3G04630 1258644..1260841 score=1.81798751482943
GeneExpressionAdditive AT3G04640 1260988..1261663 score=2.32281488477126
GeneExpressionAdditive AT3G04650 1261998..1264561 score=-2.43811707345951
GeneExpressionAdditive AT3G04660 1264766..1265930 score=-0.0913733653146235
GeneExpressionAdditive AT3G04670 1266334..1268193 score=-0.647271929673422
GeneExpressionAdditive AT3G04680 1269862..1272934 score=1.93845419430822
GeneExpressionAdditive AT3G04690 1273448..1275849 score=0.0109797280418727
GeneExpressionAdditive AT3G04700 1276760..1277745 score=0.303537209538814
GeneExpressionAdditive AT3G04710 1278189..1281072 score=-0.367825276268236
GeneExpressionAdditive AT3G04720 1285679..1286531 score=4.46478328676333
GeneExpressionAdditive AT3G04730 1288640..1290585 score=3.09117560104659
GeneExpressionAdditive AT3G04735 1292504..1292717 score=0.428634082463321
GeneExpressionAdditive AT3G04740 1293822..1300689 score=0.653328474310266
GeneExpressionAdditive AT3G04750 1301430..1303346 score=0.523921585974351
GeneExpressionAdditive AT3G04760 1303694..1305770 score=-2.06084905571400
GeneExpressionAdditive AT3G04770 1309332..1310858 score=-0.349692527101537
GeneExpressionAdditive AT3G04780 1311255..1312992 score=-0.974251358441086
GeneExpressionAdditive AT3G04790 1313362..1315199 score=-1.35370505635380
GeneExpressionAdditive AT3G04810 1317281..1321162 score=0.921462338891001
GeneExpressionAdditive AT3G04820 1321324..1325925 score=1.42863271049063
GeneExpressionAdditive AT3G04830 1326225..1329285 score=0.449863984023570
GeneExpressionAdditive AT3G04840 1329698..1331543 score=-0.874052408099325
GeneExpressionAdditive AT3G04850 1332013..1335969 score=-0.336516196638032
GeneExpressionAdditive AT3G04860 1339119..1340582 score=-0.393800097722399
GeneExpressionAdditive AT3G04870 1342745..1346199 score=-0.76402503017724
GeneExpressionAdditive AT3G04880 1346513..1347345 score=-0.0316794065365135
GeneExpressionAdditive AT3G04890 1347677..1349169 score=0.930158995830258
GeneExpressionAdditive AT3G04900 1349436..1349917 score=0.0268665342029355
GeneExpressionAdditive AT3G04910 1354678..1358113 score=0.297433535824982
GeneExpressionAdditive AT3G04920 1360889..1362253 score=-1.23386064348131
GeneExpressionAdditive AT3G04930 1362948..1364702 score=-0.0817053012229862
GeneExpressionAdditive AT3G04940 1365173..1367741 score=-0.625308920399283
GeneExpressionAdditive AT3G04943 1368282..1368353 score=-1.11659455672090
GeneExpressionAdditive AT3G04945 1369133..1369521 score=0.386241816238922
GeneExpressionAdditive AT3G04950 1371701..1373423 score=0.394006963391989
GeneExpressionAdditive AT3G04960 1373810..1375832 score=0.317328353045654
GeneExpressionAdditive AT3G04970 1376216..1378462 score=-0.73974133675496
GeneExpressionAdditive AT3G04980 1378707..1382143 score=0.360606869815215
GeneExpressionAdditive AT3G04990 1384058..1384672 score=-0.0108297708203008
GeneExpressionAdditive AT3G05000 1387235..1388750 score=0.221453199641236
GeneExpressionAdditive AT3G05010 1389452..1391545 score=0.262600593924608
GeneExpressionAdditive AT3G05020 1391690..1392945 score=1.95319609475371
GeneExpressionAdditive AT3G05030 1393414..1395797 score=1.19928059270459
GeneExpressionAdditive AT3G05040 1401352..1408163 score=-0.283406354201307
GeneExpressionAdditive AT3G05050 1408704..1411763 score=0.0150078145439059
GeneExpressionAdditive AT3G05060 1412894..1415946 score=0.227585619971100
GeneExpressionAdditive AT3G05070 1416185..1417691 score=0.812832598472519
GeneExpressionAdditive AT3G05090 1418611..1423656 score=1.45544432969094
GeneExpressionAdditive AT3G05100 1424229..1425978 score=0.314349339263649
GeneExpressionAdditive AT3G05110 1426309..1427665 score=0.148310638780981
GeneExpressionAdditive AT3G05120 1430486..1432710 score=0.481658967556048
GeneExpressionAdditive AT3G05130 1433486..1435344 score=1.63605657429851
GeneExpressionAdditive AT3G05140 1435763..1438233 score=0.562904027588274
GeneExpressionAdditive AT3G05150 1440254..1443454 score=2.09720887279204
GeneExpressionAdditive AT3G05155 1448636..1451168 score=-0.316139055185916
GeneExpressionAdditive AT3G05160 1453171..1457124 score=-1.03117051343174
GeneExpressionAdditive AT3G05165 1458302..1462763 score=2.35504677684155
GeneExpressionAdditive AT3G05170 1466579..1468315 score=-0.97932446738523
GeneExpressionAdditive AT3G05180 1468495..1470519 score=-1.66347852604618
GeneExpressionAdditive AT3G05190 1471402..1475757 score=-0.151470873306877
GeneExpressionAdditive AT3G05200 1476983..1478641 score=-1.43025962065090
GeneExpressionAdditive AT3G05210 1479573..1481954 score=0.487058340303107
GeneExpressionAdditive AT3G05220 1488643..1491278 score=-0.395655962397875
GeneExpressionAdditive AT3G05230 1492209..1493597 score=-0.995424850626217
GeneExpressionAdditive AT3G05240 1493708..1495313 score=-0.538141656949115
GeneExpressionAdditive AT3G05250 1495594..1497419 score=0.378075381904965
GeneExpressionAdditive AT3G05260 1497603..1498992 score=-1.07982991111475
GeneExpressionAdditive AT3G05270 1500850..1503311 score=2.59239837973361
GeneExpressionAdditive AT3G05280 1503813..1505622 score=0.379822513754746
GeneExpressionAdditive AT3G05290 1505905..1507677 score=-0.281602961639347
GeneExpressionAdditive AT3G05300 1508036..1508600 score=-1.09583208935770
GeneExpressionAdditive AT3G05310 1510189..1513245 score=-0.79170232683626
GeneExpressionAdditive AT3G05320 1513459..1514673 score=-0.681401324964497
GeneExpressionAdditive AT3G05327 1517611..1518338 score=0.751934783563877
GeneExpressionAdditive AT3G05330 1518987..1521457 score=-0.800292730846265
GeneExpressionAdditive AT3G05340 1523524..1526142 score=0.535890805465992
GeneExpressionAdditive AT3G05350 1526970..1530235 score=-2.17994494150249
GeneExpressionAdditive AT3G05360 1530770..1533195 score=-1.29292883018343
GeneExpressionAdditive AT3G05370 1536049..1538636 score=-4.17485728389705
GeneExpressionAdditive AT3G05380 1539679..1546378 score=0.272522424037218
GeneExpressionAdditive AT3G05390 1546523..1548266 score=-1.12152064021240
GeneExpressionAdditive AT3G05400 1549731..1554096 score=1.03809626331910
GeneExpressionAdditive AT3G05410 1554709..1555396 score=1.52853624624903
GeneExpressionAdditive AT3G05420 1561801..1567223 score=1.36460357524824
GeneExpressionAdditive AT3G05430 1567701..1570988 score=0.809200086974303
GeneExpressionAdditive AT3G05440 1572841..1573239 score=-0.395169758424656
GeneExpressionAdditive AT3G05450 1574274..1576346 score=-0.558949003177829
GeneExpressionAdditive AT3G05460 1577796..1578661 score=-0.127511217635559
GeneExpressionAdditive AT3G05470 1579708..1582395 score=-1.43612693264558
GeneExpressionAdditive AT3G05480 1585404..1588145 score=-0.446749408004163
GeneExpressionAdditive AT3G05490 1591286..1591888 score=0.314543501970935
GeneExpressionAdditive AT3G05500 1593531..1594961 score=4.41720979456633
GeneExpressionAdditive AT3G05510 1595392..1598216 score=0.240836851846823
GeneExpressionAdditive AT3G05520 1598542..1601229 score=-1.03752118982952
GeneExpressionAdditive AT3G05530 1603455..1606106 score=0.961687254042147
GeneExpressionAdditive AT3G05540 1606513..1607715 score=-1.07800869082769
GeneExpressionAdditive AT3G05545 1609222..1612472 score=2.6943547039923
GeneExpressionAdditive AT3G05550 1613293..1613720 score=0.0322153020875194
GeneExpressionAdditive AT3G05560 1614238..1615458 score=0.72190147529365
GeneExpressionAdditive AT3G05570 1616136..1616629 score=0.310508867097645
GeneExpressionAdditive AT3G05580 1617913..1620071 score=0.340873176007082
GeneExpressionAdditive AT3G05590 1621485..1622983 score=-0.760942399544536
GeneExpressionAdditive AT3G05600 1623273..1624653 score=0.363137431678432
GeneExpressionAdditive AT3G05610 1625781..1628129 score=-0.365602123876629
GeneExpressionAdditive AT3G05620 1629673..1631748 score=0.347752623629240
GeneExpressionAdditive AT3G05625 1632296..1634075 score=-2.81798203224063
GeneExpressionAdditive AT3G05630 1635255..1640327 score=-1.25908967853315
GeneExpressionAdditive AT3G05640 1640476..1643131 score=1.75017862746334
GeneExpressionAdditive AT3G05650 1645720..1648381 score=0.240239344521479
GeneExpressionAdditive AT3G05660 1648944..1651929 score=-0.38554973788084
GeneExpressionAdditive AT3G05670 1653270..1657127 score=0.524987386554777
GeneExpressionAdditive AT3G05675 1658362..1660331 score=0.611635193439739
GeneExpressionAdditive AT3G05680 1660572..1671017 score=0.351601573882595
GeneExpressionAdditive AT3G05685 1673822..1674463 score=-1.51682976175485
GeneExpressionAdditive AT3G05690 1676558..1678314 score=0.321577502213984
GeneExpressionAdditive AT3G05700 1682109..1684478 score=-0.981545417838225
GeneExpressionAdditive AT3G05710 1685055..1687485 score=0.974118799617796
GeneExpressionAdditive AT3G05720 1688014..1691719 score=0.328711089185224
GeneExpressionAdditive AT3G05725 1692740..1693294 score=-0.80931899617675
GeneExpressionAdditive AT3G05727 1693625..1694081 score=0.451304708646184
GeneExpressionAdditive AT3G05730 1696040..1696662 score=-2.58293686971370
GeneExpressionAdditive AT3G05740 1698125..1701324 score=-0.213990570750813
GeneExpressionAdditive AT3G05741 1701596..1702055 score=-0.706436293699643
GeneExpressionAdditive AT3G05750 1704123..1707636 score=-0.290807657882888
GeneExpressionAdditive AT3G05760 1707935..1709924 score=1.28707278761041
GeneExpressionAdditive AT3G05770 1710065..1711691 score=-0.224898568460917
GeneExpressionAdditive AT3G05780 1715022..1719430 score=-0.0678377532675419
GeneExpressionAdditive AT3G05790 1720182..1725167 score=-0.379319329041365
GeneExpressionAdditive AT3G05800 1727329..1728238 score=0.144030591790833
GeneExpressionAdditive AT3G05810 1731033..1732360 score=-0.176443348277545
GeneExpressionAdditive AT3G05820 1732999..1735613 score=-0.112916344867895
GeneExpressionAdditive AT3G05830 1736773..1738645 score=0.92318151519993
GeneExpressionAdditive AT3G05840 1740710..1743083 score=1.03513143443042
GeneExpressionAdditive AT3G05860 1751442..1752326 score=0.461034279253333
GeneExpressionAdditive AT3G05870 1754471..1754784 score=-0.750880944358926
GeneExpressionAdditive AT3G05880 1755560..1756497 score=-3.78168610545417
GeneExpressionAdditive AT3G05890 1757654..1758446 score=1.25777263935224
GeneExpressionAdditive AT3G05900 1761213..1763966 score=9.54457765469496
GeneExpressionAdditive AT3G05910 1764339..1767499 score=6.06242397697256
GeneExpressionAdditive AT3G05920 1768820..1769528 score=0.602152205759589
GeneExpressionAdditive AT3G05930 1770398..1771365 score=-0.187164025540516
GeneExpressionAdditive AT3G05935 1771985..1772582 score=0.408810679605196
GeneExpressionAdditive AT3G05937 1776177..1776705 score=-1.41264210462456
GeneExpressionAdditive AT3G05940 1777443..1780142 score=-3.71844122200755
GeneExpressionAdditive AT3G05950 1781178..1781859 score=-0.0355446730349267
GeneExpressionAdditive AT3G05960 1783608..1785294 score=-0.578688404967426
GeneExpressionAdditive AT3G05970 1786330..1791780 score=-2.03236561694807
GeneExpressionAdditive AT3G05975 1792228..1792701 score=0.269764328462301
GeneExpressionAdditive AT3G05980 1795432..1796410 score=-0.361281819132613
GeneExpressionAdditive AT3G05990 1796966..1799856 score=3.9453768038415
GeneExpressionAdditive AT3G06000 1801472..1802013 score=0.400861934636671
GeneExpressionAdditive AT3G06010 1802454..1807254 score=0.419273220765314
GeneExpressionAdditive AT3G06020 1813309..1814074 score=1.11353367919693
GeneExpressionAdditive AT3G06030 1818853..1822824 score=0.355215350011161
GeneExpressionAdditive AT3G06035 1823305..1824205 score=-1.86833958381930
GeneExpressionAdditive AT3G06040 1824421..1825609 score=0.817246194996791
GeneExpressionAdditive AT3G06050 1826111..1827806 score=-1.86876227829681
GeneExpressionAdditive AT3G06060 1828194..1830192 score=1.83670602204779
GeneExpressionAdditive AT3G06070 1831130..1831870 score=-2.11486792588693
GeneExpressionAdditive AT3G06080 1834800..1837767 score=6.10845529606084
GeneExpressionAdditive AT3G06090 1840836..1840981 score=-0.166932951187768
GeneExpressionAdditive AT3G06100 1841189..1842992 score=0.535642490293922
GeneExpressionAdditive AT3G06110 1843517..1844727 score=3.03405142673306
GeneExpressionAdditive AT3G06120 1846545..1848100 score=-0.346487520371765
GeneExpressionAdditive AT3G06130 1852933..1854922 score=-1.50439012019144
GeneExpressionAdditive AT3G06140 1856712..1858774 score=-0.781985577711118
GeneExpressionAdditive AT3G06145 1859939..1860511 score=4.35418422583188
GeneExpressionAdditive AT3G06150 1861836..1864032 score=2.78947756528176
GeneExpressionAdditive AT3G06160 1864324..1867121 score=-0.009238454045768
GeneExpressionAdditive AT3G06170 1867411..1869877 score=-1.31464754452062
GeneExpressionAdditive AT3G06180 1871747..1873694 score=0.305157386375108
GeneExpressionAdditive AT3G06190 1874308..1876867 score=0.746530945473336
GeneExpressionAdditive AT3G06200 1877591..1879329 score=-0.993493003635638
GeneExpressionAdditive AT3G06210 1880797..1883416 score=-0.469632278530737
GeneExpressionAdditive AT3G06220 1883626..1884929 score=-1.11992694685808
GeneExpressionAdditive AT3G06230 1885554..1886325 score=-0.86581868917914
GeneExpressionAdditive AT3G06240 1887215..1888730 score=1.78953467092308
GeneExpressionAdditive AT3G06250 1888843..1892646 score=0.289601148093642
GeneExpressionAdditive AT3G06260 1893545..1894845 score=-0.193157633892460
GeneExpressionAdditive AT3G06270 1896183..1897978 score=2.26517513145866
GeneExpressionAdditive AT3G06280 1898205..1898705 score=-0.834017352697765
GeneExpressionAdditive AT3G06290 1899052..1907276 score=0.731902110804287
GeneExpressionAdditive AT3G06300 1907593..1909778 score=-0.640380277677373
GeneExpressionAdditive AT3G06310 1913001..1914192 score=-0.341361271695078
GeneExpressionAdditive AT3G06320 1914524..1915295 score=-1.51216299078617
GeneExpressionAdditive AT3G06330 1917242..1919886 score=0.636430991340227
GeneExpressionAdditive AT3G06340 1920278..1923286 score=0.96746604487551
GeneExpressionAdditive AT3G06350 1924384..1927663 score=-2.49379135208406
GeneExpressionAdditive AT3G06360 1928997..1929389 score=-0.961194673148926
GeneExpressionAdditive AT3G06370 1930522..1934012 score=0.867272261863261
GeneExpressionAdditive AT3G06380 1936134..1938191 score=-0.515969564746781
GeneExpressionAdditive AT3G06390 1938777..1939759 score=4.18258183750658
GeneExpressionAdditive AT3G06400 1941018..1946802 score=2.20541209880726
GeneExpressionAdditive AT3G06410 1947391..1949760 score=0.853037049682006
GeneExpressionAdditive AT3G06420 1955067..1956353 score=0.718622157916014
GeneExpressionAdditive AT3G06430 1956465..1958274 score=-0.592963910401258
GeneExpressionAdditive AT3G06435 1970459..1970738 score=1.04310789983515
GeneExpressionAdditive AT3G06440 1972724..1975720 score=0.314356652994831
GeneExpressionAdditive AT3G06450 1976016..1980027 score=-1.0673820101377
GeneExpressionAdditive AT3G06455 1980550..1981904 score=1.06308605011155
GeneExpressionAdditive AT3G06460 1982694..1983653 score=0.480553952649026
GeneExpressionAdditive AT3G06470 1984208..1985162 score=7.17264310692737
GeneExpressionAdditive AT3G06480 1985469..1990135 score=-0.705139203681822
GeneExpressionAdditive AT3G06483 1990433..1992682 score=-1.59740104924904
GeneExpressionAdditive AT3G06490 2004157..2006576 score=1.54263000808175
GeneExpressionAdditive AT3G06500 2012102..2015476 score=2.97858289550888
GeneExpressionAdditive AT3G06510 2016434..2019631 score=-0.912241010599469
GeneExpressionAdditive AT3G06520 2020293..2021936 score=-0.53827512110933
GeneExpressionAdditive AT3G06530 2022600..2033705 score=-2.61517094728987
GeneExpressionAdditive AT3G06540 2035111..2037720 score=0.00335553104602634
GeneExpressionAdditive AT3G06545 2038372..2038923 score=0.344381591019949
GeneExpressionAdditive AT3G06550 2039103..2042928 score=-1.39776519291987
GeneExpressionAdditive AT3G06560 2044362..2047114 score=-0.936836275491774
GeneExpressionAdditive AT3G06570 2047421..2048504 score=-0.841130062865737
GeneExpressionAdditive AT3G06580 2049075..2051924 score=-0.944370478254897
GeneExpressionAdditive AT3G06590 2054554..2055395 score=0.378211523770589
GeneExpressionAdditive AT3G06600 2059462..2060423 score=0.574602285728863
GeneExpressionAdditive AT3G06610 2060739..2062022 score=-0.299286820189482
GeneExpressionAdditive AT3G06620 2062262..2067374 score=3.07004772339705
GeneExpressionAdditive AT3G06630 2071726..2073753 score=-2.51093171544248
GeneExpressionAdditive AT3G06640 2074587..2078288 score=-0.720138299363699
GeneExpressionAdditive AT3G06650 2079053..2083206 score=0.826793006243006
GeneExpressionAdditive AT3G06660 2102466..2104876 score=0.583908692546603
GeneExpressionAdditive AT3G06670 2105474..2113386 score=1.64194480537937
GeneExpressionAdditive AT3G06680 2114351..2114732 score=-2.42951816806197
GeneExpressionAdditive AT3G06700 2117369..2117964 score=2.17565226451739
GeneExpressionAdditive AT3G06710 2118253..2120001 score=-0.535206096526454
GeneExpressionAdditive AT3G06720 2120403..2123989 score=1.78083102910702
GeneExpressionAdditive AT3G06730 2124280..2126036 score=-2.5958236742724
GeneExpressionAdditive AT3G06740 2126579..2127263 score=2.11417991551817
GeneExpressionAdditive AT3G06750 2129723..2130267 score=1.67980248030414
GeneExpressionAdditive AT3G06760 2132935..2134513 score=2.77906820434664
GeneExpressionAdditive AT3G06770 2134812..2136809 score=1.19136683496389
GeneExpressionAdditive AT3G06778 2140181..2141470 score=0.142457029981724
GeneExpressionAdditive AT3G06780 2143496..2144319 score=4.16676924679444
GeneExpressionAdditive AT3G06790 2144586..2145748 score=-0.778124515493098
GeneExpressionAdditive AT3G06810 2146413..2150674 score=-1.91870875722739
GeneExpressionAdditive AT3G06820 2150865..2153409 score=0.492215879197003
GeneExpressionAdditive AT3G06830 2153920..2156126 score=-1.22522996997859
GeneExpressionAdditive AT3G06840 2156984..2157758 score=-1.50751652996574
GeneExpressionAdditive AT3G06850 2158003..2160419 score=1.92204597683899
GeneExpressionAdditive AT3G06860 2161951..2166223 score=0.190648346753204
GeneExpressionAdditive AT3G06870 2167876..2168921 score=-4.51593467933304
GeneExpressionAdditive AT3G06880 2169896..2175585 score=-3.98818440210206
GeneExpressionAdditive AT3G06890 2177073..2177558 score=-4.42364737318626
GeneExpressionAdditive AT3G06910 2178683..2181174 score=0.325913277811787
GeneExpressionAdditive AT3G06920 2181951..2184331 score=-1.77693617806920
GeneExpressionAdditive AT3G06930 2185203..2189355 score=0.563525007032269
GeneExpressionAdditive AT3G06950 2192694..2194147 score=-0.575186521356868
GeneExpressionAdditive AT3G06960 2194358..2196506 score=0.893890481479147
GeneExpressionAdditive AT3G06970 2199670..2201126 score=-0.360037936055534
GeneExpressionAdditive AT3G06980 2201468..2204786 score=0.0304571702318011
GeneExpressionAdditive AT3G06990 2207232..2208006 score=2.96939575600366
GeneExpressionAdditive AT3G07000 2209423..2211251 score=-1.27879047895237
GeneExpressionAdditive AT3G07005 2212101..2212375 score=0.461123810927168
GeneExpressionAdditive AT3G07010 2212804..2216473 score=-2.51728510941937
GeneExpressionAdditive AT3G07020 2217664..2221675 score=-0.396451873896929
GeneExpressionAdditive AT3G07040 2225980..2229018 score=-2.72430798670690e-05
GeneExpressionAdditive AT3G07050 2229598..2232300 score=2.11509830187573
GeneExpressionAdditive AT3G07060 2232649..2236889 score=-1.55711866566818
GeneExpressionAdditive AT3G07070 2237983..2240053 score=1.39352464733193
GeneExpressionAdditive AT3G07080 2241043..2242943 score=-0.966104291892767
GeneExpressionAdditive AT3G07090 2243153..2244787 score=0.321283723243966
GeneExpressionAdditive AT3G07100 2245267..2250688 score=-2.7035949966803
GeneExpressionAdditive AT3G07110 2252014..2253363 score=-0.157327830273753
GeneExpressionAdditive AT3G07120 2254497..2255618 score=-0.413274186828247
GeneExpressionAdditive AT3G07130 2255785..2257988 score=2.35207846863345
GeneExpressionAdditive AT3G07140 2261200..2263706 score=0.87363207793739
GeneExpressionAdditive AT3G07150 2263843..2264564 score=0.141416701191828
GeneExpressionAdditive AT3G07160 2264956..2279374 score=1.03276480605958
GeneExpressionAdditive AT3G07170 2280196..2282179 score=1.21048156248450
GeneExpressionAdditive AT3G07180 2282431..2285491 score=5.13475891381158
GeneExpressionAdditive AT3G07190 2285787..2287423 score=-1.18342273203752
GeneExpressionAdditive AT3G07195 2288915..2290390 score=-1.26368822699199
GeneExpressionAdditive AT3G07200 2290762..2292449 score=-1.07098103831098
GeneExpressionAdditive AT3G07210 2292816..2295440 score=0.640527162221495
GeneExpressionAdditive AT3G07220 2297889..2299545 score=0.188987026515534
GeneExpressionAdditive AT3G07230 2299855..2300233 score=-0.700662503167960
GeneExpressionAdditive AT3G07250 2300604..2308249 score=-0.597196543460385
GeneExpressionAdditive AT3G07260 2309733..2310177 score=-0.310194753688672
GeneExpressionAdditive AT3G07270 2315459..2317110 score=-3.41648686800009
GeneExpressionAdditive AT3G07290 2321849..2324364 score=-1.08695430794817
GeneExpressionAdditive AT3G07300 2324656..2327608 score=1.80235349763401
GeneExpressionAdditive AT3G07310 2327852..2329775 score=2.99221661994932
GeneExpressionAdditive AT3G07320 2332079..2333759 score=1.97925324027108
GeneExpressionAdditive AT3G07330 2335733..2339036 score=1.45193204657345
GeneExpressionAdditive AT3G07340 2341009..2343414 score=0.396582109496102
GeneExpressionAdditive AT3G07350 2347541..2348739 score=7.03631473366783
GeneExpressionAdditive AT3G07360 2354844..2356687 score=5.95444517100803
GeneExpressionAdditive AT3G07370 2358142..2360531 score=0.259439148665099
GeneExpressionAdditive AT3G07390 2365306..2366424 score=-1.65741807249431
GeneExpressionAdditive AT3G07400 2367302..2372242 score=-0.0135609692050939
GeneExpressionAdditive AT3G07410 2372457..2373529 score=0.00229492560472701
GeneExpressionAdditive AT3G07420 2374113..2376581 score=2.84092876610942
GeneExpressionAdditive AT3G07425 2378363..2378777 score=0.697820791950414
GeneExpressionAdditive AT3G07430 2379286..2380150 score=-1.50109832293246
GeneExpressionAdditive AT3G07440 2381340..2383161 score=-0.0568959321337732
GeneExpressionAdditive AT3G07450 2383656..2383906 score=-0.635363759193896
GeneExpressionAdditive AT3G07460 2384452..2385655 score=-1.24091903509144
GeneExpressionAdditive AT3G07470 2386919..2388413 score=0.216076997907037
GeneExpressionAdditive AT3G07480 2388961..2389782 score=-0.436542407615793
GeneExpressionAdditive AT3G07490 2391224..2391572 score=-0.553447299869115
GeneExpressionAdditive AT3G07500 2392293..2393577 score=-0.862711937971366
GeneExpressionAdditive AT3G07510 2393858..2394530 score=-2.92390902650820
GeneExpressionAdditive AT3G07520 2394961..2398276 score=-0.85158381115396
GeneExpressionAdditive AT3G07525 2399147..2400411 score=-1.16392624833374
GeneExpressionAdditive AT3G07530 2400929..2404234 score=-0.0847790121241774
GeneExpressionAdditive AT3G07540 2404673..2407527 score=-4.38078834856984
GeneExpressionAdditive AT3G07550 2409515..2411262 score=0.443996722976523
GeneExpressionAdditive AT3G07560 2411330..2413358 score=-0.573011623992746
GeneExpressionAdditive AT3G07565 2413743..2416199 score=0.371101412764798
GeneExpressionAdditive AT3G07568 2416299..2417734 score=0.359160700556294
GeneExpressionAdditive AT3G07570 2418147..2420277 score=1.84808025421108
GeneExpressionAdditive AT3G07580 2420992..2422642 score=2.23862468210563
GeneExpressionAdditive AT3G07590 2423091..2424052 score=-2.30924247158999
GeneExpressionAdditive AT3G07600 2424192..2424980 score=-2.20254555234075
GeneExpressionAdditive AT3G07610 2426099..2429251 score=1.46421553102144
GeneExpressionAdditive AT3G07620 2433338..2434971 score=-0.468376860659283
GeneExpressionAdditive AT3G07630 2435496..2437911 score=-0.3974638109418
GeneExpressionAdditive AT3G07640 2438149..2439858 score=-6.04981521054147
GeneExpressionAdditive AT3G07650 2441671..2444433 score=-13.1645463879792
GeneExpressionAdditive AT3G07660 2444827..2450519 score=-1.39428522971507
GeneExpressionAdditive AT3G07670 2451623..2454764 score=-0.883819420906063
GeneExpressionAdditive AT3G07680 2455285..2456841 score=-0.171278568694517
GeneExpressionAdditive AT3G07690 2457121..2459405 score=-0.458500961238961
GeneExpressionAdditive AT3G07700 2459671..2463910 score=4.19926520978679
GeneExpressionAdditive AT3G07710 2464350..2464748 score=-1.04046984737026
GeneExpressionAdditive AT3G07720 2465416..2467074 score=-10.2757226722862
GeneExpressionAdditive AT3G07730 2468384..2468877 score=-0.948350716228237
GeneExpressionAdditive AT3G07740 2470029..2473058 score=0.114413430360122
GeneExpressionAdditive AT3G07750 2473270..2475277 score=-0.519639707533372
GeneExpressionAdditive AT3G07760 2476493..2478182 score=-0.339302575291881
GeneExpressionAdditive AT3G07770 2479604..2484171 score=1.55106056229282
GeneExpressionAdditive AT3G07780 2484465..2486983 score=3.13842337264377
GeneExpressionAdditive AT3G07790 2487378..2489183 score=1.18497037575580
GeneExpressionAdditive AT3G07800 2489440..2491032 score=-0.618741606233546
GeneExpressionAdditive AT3G07810 2492518..2495708 score=-0.153584014202617
GeneExpressionAdditive AT3G07820 2496473..2497702 score=-0.71056537315954
GeneExpressionAdditive AT3G07830 2499375..2500896 score=-1.43473498405296
GeneExpressionAdditive AT3G07840 2501900..2503543 score=-0.759927906079701
GeneExpressionAdditive AT3G07850 2505564..2507361 score=-0.745551619254757
GeneExpressionAdditive AT3G07860 2507898..2509481 score=-0.843862507826953
GeneExpressionAdditive AT3G07870 2510981..2512339 score=0.618261050855714
GeneExpressionAdditive AT3G07880 2513976..2515791 score=1.25252662940342
GeneExpressionAdditive AT3G07890 2516349..2519346 score=-1.33588800948117
GeneExpressionAdditive AT3G07900 2520788..2522994 score=-0.512164846128644
GeneExpressionAdditive AT3G07910 2523195..2524146 score=0.0556116106803322
GeneExpressionAdditive AT3G07920 2524432..2525829 score=-1.10675290346935
GeneExpressionAdditive AT3G07930 2526651..2528598 score=0.432960740607412
GeneExpressionAdditive AT3G07940 2529443..2531509 score=0.149784628502599
GeneExpressionAdditive AT3G07950 2531872..2534486 score=2.76347320653381
GeneExpressionAdditive AT3G07960 2534890..2538209 score=0.143365308547163
GeneExpressionAdditive AT3G07970 2541040..2543351 score=-0.393066271574696
GeneExpressionAdditive AT3G07980 2543633..2551168 score=1.62626102809011
GeneExpressionAdditive AT3G07990 2552491..2554797 score=-0.757578554766422
GeneExpressionAdditive AT3G08000 2554941..2555901 score=-1.59616374633900
GeneExpressionAdditive AT3G08010 2556069..2557381 score=-1.54689656925507
GeneExpressionAdditive AT3G08020 2557527..2561555 score=0.902590576740264
GeneExpressionAdditive AT3G08030 2564032..2565910 score=-2.24019883785062
GeneExpressionAdditive AT3G08040 2566304..2569453 score=-4.44736957861746
GeneExpressionAdditive AT3G08490 2574008..2575138 score=-0.441135614791356
GeneExpressionAdditive AT3G08500 2576846..2578194 score=-0.77102441650679
GeneExpressionAdditive AT3G08505 2580130..2582048 score=0.107429487836132
GeneExpressionAdditive AT3G08510 2582425..2585825 score=-1.10684074576778
GeneExpressionAdditive AT3G08530 2586820..2595501 score=-0.725494345821794
GeneExpressionAdditive AT3G08550 2596508..2599787 score=0.747232122817413
GeneExpressionAdditive AT3G08560 2600190..2601745 score=-0.795429514926535
GeneExpressionAdditive AT3G08570 2602308..2604222 score=0.367005984024430
GeneExpressionAdditive AT3G08580 2605569..2607769 score=0.802221177048771
GeneExpressionAdditive AT3G08590 2608503..2611374 score=-5.59641603146652
GeneExpressionAdditive AT3G08600 2612424..2613764 score=0.720492228646315
GeneExpressionAdditive AT3G08610 2615449..2616745 score=-1.47778945887570
GeneExpressionAdditive AT3G08620 2617775..2620537 score=-1.55212156823848
GeneExpressionAdditive AT3G08630 2620836..2622187 score=-0.740001642377992
GeneExpressionAdditive AT3G08640 2622943..2624262 score=0.323308014396390
GeneExpressionAdditive AT3G08650 2624545..2627437 score=1.02828360776553
GeneExpressionAdditive AT3G08660 2631144..2633129 score=-0.649247647192525
GeneExpressionAdditive AT3G08670 2633732..2636673 score=-0.651295106472664
GeneExpressionAdditive AT3G08680 2637650..2640801 score=-0.300363333148258
GeneExpressionAdditive AT3G08690 2641123..2642527 score=-0.99728107965145
GeneExpressionAdditive AT3G08700 2643529..2644516 score=-0.218141999145675
GeneExpressionAdditive AT3G08710 2645193..2646429 score=-1.30406396236412
GeneExpressionAdditive AT3G08720 2648568..2650944 score=-1.02538776922395
GeneExpressionAdditive AT3G08730 2651454..2653582 score=4.09732910158987
GeneExpressionAdditive AT3G08740 2654743..2656170 score=-0.960622236014662
GeneExpressionAdditive AT3G08750 2656742..2657733 score=0.103298772745112
GeneExpressionAdditive AT3G08760 2658016..2660872 score=-0.382249702938044
GeneExpressionAdditive AT3G08770 2664178..2664791 score=7.77807770597365
GeneExpressionAdditive AT3G08780 2666093..2667485 score=0.234859612368963
GeneExpressionAdditive AT3G08790 2667877..2670916 score=-0.356354919049048
GeneExpressionAdditive AT3G08800 2671205..2675128 score=-0.0634190943979362
GeneExpressionAdditive AT3G08810 2675678..2676659 score=-0.163212246299466
GeneExpressionAdditive AT3G08820 2677186..2679164 score=-0.241628594230892
GeneExpressionAdditive AT3G08840 2679659..2686175 score=2.01957528325747
GeneExpressionAdditive AT3G08850 2686606..2695289 score=-1.58817834616506
GeneExpressionAdditive AT3G08860 2696568..2699123 score=-0.592526453406065
GeneExpressionAdditive AT3G08870 2700366..2702514 score=-0.830451172950373
GeneExpressionAdditive AT3G08880 2703081..2704258 score=-5.5513507617646
GeneExpressionAdditive AT3G08890 2706721..2707660 score=-3.35890944185563
GeneExpressionAdditive AT3G08900 2708823..2709691 score=-1.04626070003487
GeneExpressionAdditive AT3G08910 2710345..2711852 score=1.04045304991127
GeneExpressionAdditive AT3G08920 2712256..2713221 score=1.34789450771447
GeneExpressionAdditive AT3G08930 2713535..2717271 score=4.97400787382923
GeneExpressionAdditive AT3G08940 2717685..2718838 score=3.78186729273997
GeneExpressionAdditive AT3G08950 2727236..2729575 score=-1.05168339488268
GeneExpressionAdditive AT3G08955 2729867..2730904 score=1.71184263485473
GeneExpressionAdditive AT3G08960 2731900..2736731 score=1.86600867178663
GeneExpressionAdditive AT3G08970 2737607..2740430 score=5.24754862297354
GeneExpressionAdditive AT3G08980 2740809..2742633 score=-0.204730981268778
GeneExpressionAdditive AT3G08990 2743091..2744748 score=-1.97983010300836
GeneExpressionAdditive AT3G09000 2745708..2748345 score=-1.15188801440204
GeneExpressionAdditive AT3G09010 2750021..2752253 score=-1.60558345239294
GeneExpressionAdditive AT3G09020 2753345..2754536 score=-2.70362928169829
GeneExpressionAdditive AT3G09030 2754799..2756467 score=1.12828495878291
GeneExpressionAdditive AT3G09032 2757460..2757986 score=0.683375802097368
GeneExpressionAdditive AT3G09035 2758949..2760187 score=-0.496837206906385
GeneExpressionAdditive AT3G09040 2761210..2764269 score=-0.198472767664365
GeneExpressionAdditive AT3G09050 2764673..2766096 score=-0.651587719286058
GeneExpressionAdditive AT3G09060 2766382..2768421 score=-0.905740650640887
GeneExpressionAdditive AT3G09070 2768762..2771067 score=-1.12620861269138
GeneExpressionAdditive AT3G09080 2776268..2781757 score=0.420856232832152
GeneExpressionAdditive AT3G09085 2782266..2782666 score=-0.405345105184678
GeneExpressionAdditive AT3G09090 2782764..2787796 score=-1.50523594676335
GeneExpressionAdditive AT3G09100 2788012..2793445 score=-0.646983791933635
GeneExpressionAdditive AT3G09110 2794246..2795925 score=0.0396914553087329
GeneExpressionAdditive AT3G09120 2797466..2798734 score=-0.294791621032599
GeneExpressionAdditive AT3G09130 2799327..2800474 score=-0.377232498223135
GeneExpressionAdditive AT3G09140 2800929..2802771 score=-0.357175266557565
GeneExpressionAdditive AT3G09150 2803681..2805534 score=-0.379481704679968
GeneExpressionAdditive AT3G09160 2805859..2806634 score=-0.317072428207477
GeneExpressionAdditive AT3G09162 2807701..2808255 score=-0.63627842408296
GeneExpressionAdditive AT3G09180 2819121..2821352 score=-1.45353466919952
GeneExpressionAdditive AT3G09200 2823116..2825039 score=-0.486880098844651
GeneExpressionAdditive AT3G09210 2825371..2826818 score=0.593920618042393
GeneExpressionAdditive AT3G09220 2827285..2830536 score=3.21422094723975
GeneExpressionAdditive AT3G09230 2833393..2835314 score=-0.378625984443783
GeneExpressionAdditive AT3G09240 2835690..2837842 score=-1.97346301361986
GeneExpressionAdditive AT3G09250 2839496..2840427 score=1.09970093612377
GeneExpressionAdditive AT3G09260 2840601..2843693 score=5.27345728436872
GeneExpressionAdditive AT3G09270 2848385..2849273 score=-0.106033866693457
GeneExpressionAdditive AT3G09280 2850942..2851229 score=-0.700745908912999
GeneExpressionAdditive AT3G09290 2856185..2856626 score=0.390722185309099
GeneExpressionAdditive AT3G09300 2857868..2860258 score=1.59924379936354
GeneExpressionAdditive AT3G09310 2860686..2861329 score=-1.96901828122449
GeneExpressionAdditive AT3G09320 2861813..2864239 score=1.28704001883070
GeneExpressionAdditive AT3G09330 2865611..2867203 score=0.613529754335910
GeneExpressionAdditive AT3G09340 2868063..2870508 score=0.676463474162575
GeneExpressionAdditive AT3G09350 2871071..2873293 score=-0.855404428091471
GeneExpressionAdditive AT3G09360 2873445..2878489 score=0.779929727858498
GeneExpressionAdditive AT3G09370 2879382..2882242 score=-0.594352142741461
GeneExpressionAdditive AT3G09380 2885294..2886053 score=-0.315197096745768
GeneExpressionAdditive AT3G09390 2889541..2890164 score=-8.35176931266281
GeneExpressionAdditive AT3G09400 2891452..2893493 score=-1.59182639438355
GeneExpressionAdditive AT3G09410 2895015..2897339 score=-0.160360289478022
GeneExpressionAdditive AT3G09430 2901283..2902553 score=-0.186841731958129
GeneExpressionAdditive AT3G09440 2903254..2905644 score=-6.27831843433148
GeneExpressionAdditive AT3G09450 2907548..2910022 score=0.28749380541966
GeneExpressionAdditive AT3G09470 2910397..2914487 score=-1.69667784522072
GeneExpressionAdditive AT3G09480 2914744..2915296 score=-0.166832935619949
GeneExpressionAdditive AT3G09490 2915698..2916617 score=-1.24402681665072
GeneExpressionAdditive AT3G09500 2916972..2917975 score=0.664758631793794
GeneExpressionAdditive AT3G09520 2923737..2925494 score=-0.667957414232842
GeneExpressionAdditive AT3G09530 2926421..2928080 score=-0.376368781143916
GeneExpressionAdditive AT3G09540 2928852..2931207 score=0.0049681365411364
GeneExpressionAdditive AT3G09550 2932466..2934146 score=-0.394477715071176
GeneExpressionAdditive AT3G09560 2934720..2939423 score=1.62386607895328
GeneExpressionAdditive AT3G09570 2940444..2942075 score=-0.556381428224671
GeneExpressionAdditive AT3G09580 2942542..2944044 score=-0.941548951147059
GeneExpressionAdditive AT3G09590 2944977..2945492 score=-0.168186460497682
GeneExpressionAdditive AT3G09600 2946431..2948944 score=2.19562882296623
GeneExpressionAdditive AT3G09620 2949177..2952181 score=-0.0897283640518056
GeneExpressionAdditive AT3G09630 2953784..2955666 score=-0.0133205648941857
GeneExpressionAdditive AT3G09640 2956211..2958288 score=-1.01874565644042
GeneExpressionAdditive AT3G09650 2958706..2961263 score=-0.755033714080034
GeneExpressionAdditive AT3G09660 2961340..2966135 score=-0.423469332033129
GeneExpressionAdditive AT3G09670 2966380..2968890 score=0.76898444958012
GeneExpressionAdditive AT3G09680 2969120..2970362 score=-0.55971306573199
GeneExpressionAdditive AT3G09690 2971936..2974757 score=0.332376691600183
GeneExpressionAdditive AT3G09700 2974863..2976234 score=-1.57063735648979
GeneExpressionAdditive AT3G09710 2976726..2979197 score=-0.837479442271426
GeneExpressionAdditive AT3G09720 2980250..2983547 score=-0.214061164786350
GeneExpressionAdditive AT3G09730 2984015..2986240 score=-1.21960399103742
GeneExpressionAdditive AT3G09735 2986641..2987892 score=-1.15305047338521
GeneExpressionAdditive AT3G09740 2989497..2991593 score=2.39447296657941
GeneExpressionAdditive AT3G09750 2992188..2992505 score=-0.840020947560196
GeneExpressionAdditive AT3G09760 2992849..2995603 score=0.875576661829387
GeneExpressionAdditive AT3G09770 2996307..2998146 score=1.34086497486403
GeneExpressionAdditive AT3G09780 3000868..3003116 score=-0.329888880808997
GeneExpressionAdditive AT3G09790 3003896..3006161 score=-0.803008801895913
GeneExpressionAdditive AT3G09800 3006711..3008418 score=-2.77700016040597
GeneExpressionAdditive AT3G09810 3008689..3011349 score=-0.245071593868557
GeneExpressionAdditive AT3G09820 3012013..3014883 score=-3.13985091769374
GeneExpressionAdditive AT3G09830 3016579..3018721 score=-0.907102279163834
GeneExpressionAdditive AT3G09840 3019396..3023001 score=-1.75656730209637
GeneExpressionAdditive AT3G09850 3023261..3025731 score=1.46176862185032
GeneExpressionAdditive AT3G09860 3026090..3027177 score=-1.51135992897288
GeneExpressionAdditive AT3G09870 3027447..3027922 score=-1.05475296484889
GeneExpressionAdditive AT3G09880 3029570..3032170 score=2.36464639388694
GeneExpressionAdditive AT3G09890 3032584..3034380 score=0.0268842401635288
GeneExpressionAdditive AT3G09900 3034556..3036550 score=0.0166274855977107
GeneExpressionAdditive AT3G09910 3036727..3038357 score=0.0063939247849785
GeneExpressionAdditive AT3G09920 3040332..3044736 score=3.65661662513996
GeneExpressionAdditive AT3G09922 3050987..3051488 score=-0.259579593017955
GeneExpressionAdditive AT3G09925 3052013..3052750 score=0.403864751656809
GeneExpressionAdditive AT3G09930 3053356..3055290 score=-0.674314409648959
GeneExpressionAdditive AT3G09940 3056380..3059082 score=0.617092307631928
GeneExpressionAdditive AT3G09950 3060096..3060604 score=1.57448551481697
GeneExpressionAdditive AT3G09960 3062008..3063503 score=-0.619396460720242
GeneExpressionAdditive AT3G09970 3063782..3065545 score=-1.64826230898456
GeneExpressionAdditive AT3G09980 3069227..3071302 score=-0.0543557562919709
GeneExpressionAdditive AT3G09990 3072688..3075123 score=-0.553016121943139
GeneExpressionAdditive AT3G10000 3076931..3078822 score=-0.145242883986668
GeneExpressionAdditive AT3G10010 3081845..3088150 score=-1.11218551743612
GeneExpressionAdditive AT3G10020 3091057..3091752 score=0.274046041378019
GeneExpressionAdditive AT3G10030 3092086..3094935 score=2.21340839780018
GeneExpressionAdditive AT3G10040 3096458..3098026 score=-0.816508860651432
GeneExpressionAdditive AT3G10050 3098958..3101730 score=-2.34908283778369
GeneExpressionAdditive AT3G10060 3102197..3103549 score=0.389893038213434
GeneExpressionAdditive AT3G10070 3104027..3106787 score=-0.445039473353965
GeneExpressionAdditive AT3G10080 3107314..3108169 score=-0.515288391908065
GeneExpressionAdditive AT3G10090 3108996..3109964 score=-0.987805169614931
GeneExpressionAdditive AT3G10100 3111828..3114163 score=-0.392697699231189
GeneExpressionAdditive AT3G10116 3126020..3126590 score=0.201811272393672
GeneExpressionAdditive AT3G10130 3131047..3133073 score=-0.0731796037378696
GeneExpressionAdditive AT3G10140 3134920..3137307 score=1.69199034104508
GeneExpressionAdditive AT3G10150 3137412..3139005 score=-0.923226662280794
GeneExpressionAdditive AT3G10160 3139437..3143106 score=0.314712867911419
GeneExpressionAdditive AT3G10180 3146430..3154611 score=0.274371738660776
GeneExpressionAdditive AT3G10190 3155357..3156025 score=-0.49073132472703
GeneExpressionAdditive AT3G10195 3156748..3156969 score=-0.409948915111351
GeneExpressionAdditive AT3G10200 3157611..3160008 score=0.304853418408391
GeneExpressionAdditive AT3G10210 3160298..3161580 score=1.8930687070272
GeneExpressionAdditive AT3G10220 3161762..3164023 score=1.45438005476335
GeneExpressionAdditive AT3G10230 3164247..3166026 score=2.46958749629384
GeneExpressionAdditive AT3G10240 3166698..3167817 score=0.397312271715769
GeneExpressionAdditive AT3G10250 3167980..3170850 score=3.74066691015887
GeneExpressionAdditive AT3G10260 3171273..3172936 score=-0.00341430470098122
GeneExpressionAdditive AT3G10270 3173594..3179122 score=-1.79385853191877
GeneExpressionAdditive AT3G10290 3183444..3185328 score=-0.143361977892953
GeneExpressionAdditive AT3G10300 3186343..3188108 score=2.76044908805336
GeneExpressionAdditive AT3G10310 3190227..3194962 score=1.94848868880684
GeneExpressionAdditive AT3G10320 3195467..3197302 score=0.526988723334803
GeneExpressionAdditive AT3G10330 3199911..3201758 score=3.40580249289097
GeneExpressionAdditive AT3G10340 3204115..3207972 score=-0.884615990365101
GeneExpressionAdditive AT3G10350 3208296..3210773 score=-0.0395927907110256
GeneExpressionAdditive AT3G10360 3211301..3215120 score=-2.40177622670377
GeneExpressionAdditive AT3G10370 3216444..3219143 score=-1.77170551563199
GeneExpressionAdditive AT3G10380 3219541..3228925 score=0.182818472238740
GeneExpressionAdditive AT3G10390 3229294..3231770 score=2.76542078663795
GeneExpressionAdditive AT3G10400 3232712..3233637 score=0.0409585651517028
GeneExpressionAdditive AT3G10405 3233749..3235236 score=1.86585664115526
GeneExpressionAdditive AT3G10410 3235307..3237993 score=-6.41218845995203
GeneExpressionAdditive AT3G10420 3239174..3242475 score=5.01830733555115
GeneExpressionAdditive AT3G10430 3242810..3243845 score=-0.657172627132416
GeneExpressionAdditive AT3G10440 3245370..3248950 score=1.87407944727208
GeneExpressionAdditive AT3G10450 3249566..3252440 score=-4.41914992700022
GeneExpressionAdditive AT3G10460 3255807..3256231 score=-0.532672077170469
GeneExpressionAdditive AT3G10470 3260390..3261812 score=0.574422470310026
GeneExpressionAdditive AT3G10480 3264351..3267024 score=0.130556254789318
GeneExpressionAdditive AT3G10490 3267859..3270840 score=0.326041558033532
GeneExpressionAdditive AT3G10500 3271502..3273943 score=-1.85388750328089
GeneExpressionAdditive AT3G10510 3274266..3275500 score=-0.32599388951453
GeneExpressionAdditive AT3G10520 3276276..3277834 score=-3.04014990228724
GeneExpressionAdditive AT3G10525 3281373..3281823 score=0.551591850321333
GeneExpressionAdditive AT3G10530 3285954..3288830 score=-1.34841156422444
GeneExpressionAdditive AT3G10540 3289831..3292633 score=1.80895318086062
GeneExpressionAdditive AT3G10550 3292922..3296842 score=1.40069197023832
GeneExpressionAdditive AT3G10560 3299908..3301679 score=-0.432208244234089
GeneExpressionAdditive AT3G10570 3302119..3303722 score=-0.306534118234527
GeneExpressionAdditive AT3G10572 3304342..3306325 score=-0.720424865100194
GeneExpressionAdditive AT3G10580 3307145..3308198 score=0.146729166835170
GeneExpressionAdditive AT3G10585 3308722..3309409 score=0.346435275425332
GeneExpressionAdditive AT3G10590 3310514..3311274 score=0.989873234545408
GeneExpressionAdditive AT3G10595 3311813..3312816 score=-0.434441749963841
GeneExpressionAdditive AT3G10600 3314003..3317138 score=-0.401104832754542
GeneExpressionAdditive AT3G10610 3319447..3319893 score=-0.495728084687792
GeneExpressionAdditive AT3G10620 3320261..3321370 score=1.17734713649788
GeneExpressionAdditive AT3G10630 3321723..3323188 score=1.82183208982524
GeneExpressionAdditive AT3G10640 3323324..3324931 score=-0.986292373858007
GeneExpressionAdditive AT3G10650 3325175..3330819 score=-0.481692171398238
GeneExpressionAdditive AT3G10660 3331506..3334258 score=0.366001612533175
GeneExpressionAdditive AT3G10670 3335140..3336567 score=1.46482584370505
GeneExpressionAdditive AT3G10680 3338057..3339321 score=1.35635655086383
GeneExpressionAdditive AT3G10690 3339463..3346332 score=0.299553996261795
GeneExpressionAdditive AT3G10700 3346656..3350993 score=-0.265828538851412
GeneExpressionAdditive AT3G10710 3352314..3354185 score=-0.627583414936359
GeneExpressionAdditive AT3G10720 3354513..3357582 score=4.64949184509332
GeneExpressionAdditive AT3G10730 3358474..3360565 score=-0.207716561833950
GeneExpressionAdditive AT3G10740 3361085..3365365 score=3.95762572111233
GeneExpressionAdditive AT3G10750 3366937..3368228 score=0.827716985548805
GeneExpressionAdditive AT3G10760 3369705..3371170 score=0.09472558894796
GeneExpressionAdditive AT3G10770 3372369..3374258 score=2.37892350827998
GeneExpressionAdditive AT3G10780 3375182..3376296 score=-1.13126801048447
GeneExpressionAdditive AT3G10790 3377452..3378321 score=0.277228309662558
GeneExpressionAdditive AT3G10800 3379261..3381597 score=0.496576911757613
GeneExpressionAdditive AT3G10810 3381854..3384454 score=0.932036604483667
GeneExpressionAdditive AT3G10815 3385017..3386295 score=-0.73182367594453
GeneExpressionAdditive AT3G10820 3387376..3389452 score=0.0567275639962312
GeneExpressionAdditive AT3G10830 3390306..3390593 score=-0.205616586751954
GeneExpressionAdditive AT3G10840 3391096..3393272 score=-1.50933600003981
GeneExpressionAdditive AT3G10845 3394005..3397475 score=-0.194670764338336
GeneExpressionAdditive AT3G10850 3397626..3399494 score=-2.77950750524391
GeneExpressionAdditive AT3G10860 3399765..3400663 score=-1.54118796446498
GeneExpressionAdditive AT3G10870 3401176..3402636 score=0.61279729118157
GeneExpressionAdditive AT3G10880 3405835..3407408 score=-1.01130034950609
GeneExpressionAdditive AT3G10890 3407560..3408973 score=0.31414084678399
GeneExpressionAdditive AT3G10900 3410426..3411892 score=-1.01725422475328
GeneExpressionAdditive AT3G10910 3412938..3413983 score=-0.292944135459500
GeneExpressionAdditive AT3G10915 3416048..3417749 score=-0.295540102578376
GeneExpressionAdditive AT3G10920 3418046..3419762 score=-0.0524321293658997
GeneExpressionAdditive AT3G10930 3420153..3420792 score=1.16413940422446
GeneExpressionAdditive AT3G10940 3422168..3423393 score=-1.13727814506809
GeneExpressionAdditive AT3G10950 3424225..3424509 score=0.422089974187087
GeneExpressionAdditive AT3G10960 3424933..3426918 score=-1.96272554612812
GeneExpressionAdditive AT3G10970 3433198..3436267 score=-0.412167783544099
GeneExpressionAdditive AT3G10980 3438378..3440742 score=1.09129774838622
GeneExpressionAdditive AT3G10985 3442617..3443409 score=4.24329659065205
GeneExpressionAdditive AT3G10990 3446567..3446783 score=-1.30638757948907
GeneExpressionAdditive AT3G11000 3447711..3449382 score=0.316682580528634
GeneExpressionAdditive AT3G11010 3452619..3453399 score=-0.444662549715609
GeneExpressionAdditive AT3G11020 3455414..3457192 score=-1.89959687225922
GeneExpressionAdditive AT3G11030 3457477..3459372 score=0.106480105007947
GeneExpressionAdditive AT3G11040 3460140..3463274 score=1.38496214841886
GeneExpressionAdditive AT3G11050 3463667..3465398 score=-0.615069425486926
GeneExpressionAdditive AT3G11070 3467818..3470075 score=0.0704351543452193
GeneExpressionAdditive AT3G11080 3470524..3473126 score=0.102721345776296
GeneExpressionAdditive AT3G11090 3475066..3475494 score=-2.13637218919300
GeneExpressionAdditive AT3G11100 3476199..3477379 score=1.82918115252192
GeneExpressionAdditive AT3G11110 3479978..3480416 score=1.75736566165717
GeneExpressionAdditive AT3G11130 3482167..3491891 score=0.149762518590703
GeneExpressionAdditive AT3G11150 3492884..3494538 score=-1.07521153406579
GeneExpressionAdditive AT3G11160 3496120..3497154 score=0.811915993500262
GeneExpressionAdditive AT3G11170 3499856..3502428 score=-0.92387812491777
GeneExpressionAdditive AT3G11180 3504230..3507095 score=-0.863894168709021
GeneExpressionAdditive AT3G11200 3508122..3510503 score=0.92890314099005
GeneExpressionAdditive AT3G11210 3510672..3513044 score=0.328395297464797
GeneExpressionAdditive AT3G11220 3513595..3516363 score=-0.0296535636709979
GeneExpressionAdditive AT3G11230 3516691..3518342 score=-1.44013708962671
GeneExpressionAdditive AT3G11240 3518520..3521104 score=0.80560058825115
GeneExpressionAdditive AT3G11250 3521353..3522980 score=-1.38246994506101
GeneExpressionAdditive AT3G11260 3527638..3528378 score=0.574894336454809
GeneExpressionAdditive AT3G11270 3528952..3531674 score=-1.45805453917677
GeneExpressionAdditive AT3G11280 3533327..3534752 score=1.96826698198196
GeneExpressionAdditive AT3G11290 3535665..3537826 score=-1.71656876994504
GeneExpressionAdditive AT3G11300 3539434..3540458 score=-0.87515291079397
GeneExpressionAdditive AT3G11310 3542574..3544303 score=-0.155838202697340
GeneExpressionAdditive AT3G11320 3546951..3548795 score=0.0760320352203632
GeneExpressionAdditive AT3G11325 3550034..3551552 score=0.589624077609044
GeneExpressionAdditive AT3G11330 3552020..3554703 score=1.0357402662083
GeneExpressionAdditive AT3G11340 3556762..3558214 score=0.957992682368622
GeneExpressionAdditive AT3G11350 3558490..3560042 score=-0.880680421460884
GeneExpressionAdditive AT3G11370 3561094..3562834 score=0.231517764924616
GeneExpressionAdditive AT3G11380 3564181..3565720 score=-0.478138415255328
GeneExpressionAdditive AT3G11385 3566617..3568832 score=1.23857701836613
GeneExpressionAdditive AT3G11390 3569884..3571913 score=-1.07886827611784
GeneExpressionAdditive AT3G11397 3576124..3578019 score=-1.75452665289436
GeneExpressionAdditive AT3G11400 3578405..3580437 score=-0.929291316002678
GeneExpressionAdditive AT3G11402 3573703..3575596 score=0.00911522635532505
GeneExpressionAdditive AT3G11405 3580902..3581330 score=0.0122001073254092
GeneExpressionAdditive AT3G11410 3583925..3585656 score=1.68886920214389
GeneExpressionAdditive AT3G11420 3591619..3594463 score=5.51706272332165
GeneExpressionAdditive AT3G11430 3595775..3597874 score=1.30207470977736
GeneExpressionAdditive AT3G11440 3602101..3604990 score=-0.323793639876147
GeneExpressionAdditive AT3G11450 3605238..3607458 score=4.67354090920212
GeneExpressionAdditive AT3G11460 3608279..3610093 score=-0.68196799758651
GeneExpressionAdditive AT3G11470 3610163..3612353 score=-0.0848066917801746
GeneExpressionAdditive AT3G11480 3614466..3617198 score=-0.383952700951775
GeneExpressionAdditive AT3G11490 3617563..3619442 score=1.51246299572834
GeneExpressionAdditive AT3G11500 3621445..3622598 score=-0.538978831890521
GeneExpressionAdditive AT3G11510 3623476..3624928 score=-1.20534322950553
GeneExpressionAdditive AT3G11520 3625479..3627259 score=-0.564740037178658
GeneExpressionAdditive AT3G11530 3628622..3630466 score=-0.575758427366848
GeneExpressionAdditive AT3G11540 3632175..3637812 score=-0.841575613135315
GeneExpressionAdditive AT3G11550 3638289..3639145 score=1.95949930012912
GeneExpressionAdditive AT3G11560 3639529..3644988 score=3.07646311394489
GeneExpressionAdditive AT3G11570 3646064..3647486 score=0.534514199561126
GeneExpressionAdditive AT3G11580 3648969..3651213 score=-0.112994801422765
GeneExpressionAdditive AT3G11590 3660377..3663712 score=0.653249064289221
GeneExpressionAdditive AT3G11600 3667252..3667949 score=-1.19903570928903
GeneExpressionAdditive AT3G11620 3669360..3671962 score=2.74336375045073
GeneExpressionAdditive AT3G11630 3672137..3674048 score=1.88270521697403
GeneExpressionAdditive AT3G11640 3674502..3675088 score=-0.713601433283129
GeneExpressionAdditive AT3G11650 3676283..3676993 score=0.407137707588894
GeneExpressionAdditive AT3G11660 3678936..3679839 score=1.21164331902084
GeneExpressionAdditive AT3G11670 3680946..3684538 score=4.66003457747427
GeneExpressionAdditive AT3G11680 3687030..3689267 score=-0.184749094666156
GeneExpressionAdditive AT3G11690 3695005..3696391 score=4.09390050016732
GeneExpressionAdditive AT3G11700 3698996..3701457 score=4.68999315344978
GeneExpressionAdditive AT3G11710 3702197..3705651 score=-0.183745637747401
GeneExpressionAdditive AT3G11720 3705878..3708573 score=-2.06259543007076
GeneExpressionAdditive AT3G11730 3709364..3711410 score=-0.430661119937049
GeneExpressionAdditive AT3G11740 3712384..3713386 score=0.523359302113112
GeneExpressionAdditive AT3G11745 3713781..3714527 score=1.04508194005624
GeneExpressionAdditive AT3G11750 3715089..3715897 score=-4.91052379935864
GeneExpressionAdditive AT3G11760 3718533..3721224 score=-1.09801880119700
GeneExpressionAdditive AT3G11770 3721379..3722645 score=-1.37144418471405
GeneExpressionAdditive AT3G11773 3723052..3723414 score=-0.481539408619404
GeneExpressionAdditive AT3G11780 3724197..3725553 score=2.19690554259942
GeneExpressionAdditive AT3G11800 3726230..3727564 score=0.420936697792253
GeneExpressionAdditive AT3G11810 3727937..3728956 score=-0.108014538390171
GeneExpressionAdditive AT3G11820 3729345..3731042 score=-1.02905939945743
GeneExpressionAdditive AT3G11825 3731779..3732030 score=0.879131303735098
GeneExpressionAdditive AT3G11830 3732857..3736352 score=-1.53012575607784
GeneExpressionAdditive AT3G11840 3736423..3738220 score=-0.537219429381677
GeneExpressionAdditive AT3G11850 3738979..3741679 score=1.42777199973088
GeneExpressionAdditive AT3G11860 3744854..3746829 score=0.618954461454053
GeneExpressionAdditive AT3G11870 3747004..3749078 score=-1.00851205371098
GeneExpressionAdditive AT3G11880 3751692..3753939 score=6.4334499811986
GeneExpressionAdditive AT3G11890 3755546..3757719 score=0.941247752721897
GeneExpressionAdditive AT3G11900 3758476..3760165 score=5.95879544253686
GeneExpressionAdditive AT3G11910 3761425..3770340 score=0.0765239712120377
GeneExpressionAdditive AT3G11920 3772324..3774846 score=-0.97317256351023
GeneExpressionAdditive AT3G11930 3776314..3777637 score=1.23150556877799
GeneExpressionAdditive AT3G11940 3777915..3779492 score=-0.153232687812556
GeneExpressionAdditive AT3G11945 3779856..3782900 score=1.42263493024351
GeneExpressionAdditive AT3G11950 3783123..3785605 score=0.257578103507287
GeneExpressionAdditive AT3G11960 3786412..3793325 score=1.06072752571307
GeneExpressionAdditive AT3G11964 3793990..3806614 score=-1.83879278474282
GeneExpressionAdditive AT3G11980 3814501..3816888 score=-0.272161619861962
GeneExpressionAdditive AT3G12000 3818291..3819058 score=-0.566014876929577
GeneExpressionAdditive AT3G12010 3821538..3825719 score=0.349577469426737
GeneExpressionAdditive AT3G12020 3827019..3834125 score=4.8231231705259
GeneExpressionAdditive AT3G12030 3834395..3835005 score=3.06275820936542
GeneExpressionAdditive AT3G12040 3835142..3836774 score=0.608672539857693
GeneExpressionAdditive AT3G12050 3839146..3841305 score=2.79980413590156
GeneExpressionAdditive AT3G12060 3843265..3845097 score=-0.580242662192331
GeneExpressionAdditive AT3G12070 3845241..3847242 score=-2.09444413293412
GeneExpressionAdditive AT3G12080 3847790..3852099 score=-0.84796412576977
GeneExpressionAdditive AT3G12090 3852170..3853695 score=0.317775932535086
GeneExpressionAdditive AT3G12100 3854532..3857299 score=-0.278709464965604
GeneExpressionAdditive AT3G12110 3857871..3859668 score=5.81369116214056
GeneExpressionAdditive AT3G12120 3860343..3863008 score=-1.77810314150981
GeneExpressionAdditive AT3G12130 3864189..3866581 score=0.473172236548006
GeneExpressionAdditive AT3G12140 3868622..3871641 score=1.61453281473677
GeneExpressionAdditive AT3G12145 3874617..3876205 score=3.96958360985866
GeneExpressionAdditive AT3G12150 3876455..3878876 score=1.68533871760128
GeneExpressionAdditive AT3G12160 3879504..3880409 score=-0.755801627566092
GeneExpressionAdditive AT3G12170 3881386..3882782 score=0.252008725246319
GeneExpressionAdditive AT3G12180 3883367..3884730 score=-1.50218341785859
GeneExpressionAdditive AT3G12190 3886205..3886950 score=-0.680779885981551
GeneExpressionAdditive AT3G12200 3887085..3890790 score=-0.170030539392691
GeneExpressionAdditive AT3G12203 3891409..3893939 score=-1.01457869885461
GeneExpressionAdditive AT3G12210 3894822..3896039 score=-1.16729626759709
GeneExpressionAdditive AT3G12220 3896590..3898994 score=0.371997566304323
GeneExpressionAdditive AT3G12230 3900049..3900373 score=-1.51793357963585
GeneExpressionAdditive AT3G12240 3902488..3904911 score=-0.628021551889198
GeneExpressionAdditive AT3G12250 3905581..3908910 score=-0.821903075232195
GeneExpressionAdditive AT3G12260 3909016..3910352 score=-0.79456170626338
GeneExpressionAdditive AT3G12270 3910660..3913294 score=-1.11078916459367
GeneExpressionAdditive AT3G12280 3913429..3919104 score=1.5541075197126
GeneExpressionAdditive AT3G12290 3919569..3921500 score=0.632462601434364
GeneExpressionAdditive AT3G12300 3921605..3923117 score=2.15752344444692
GeneExpressionAdditive AT3G12320 3923836..3925415 score=5.48774452220842
GeneExpressionAdditive AT3G12340 3925745..3928559 score=0.404487577333996
GeneExpressionAdditive AT3G12345 3930195..3930951 score=2.24242766457794
GeneExpressionAdditive AT3G12350 3931583..3933322 score=2.15798777630730
GeneExpressionAdditive AT3G12360 3934626..3936671 score=1.88554089578765
GeneExpressionAdditive AT3G12370 3937230..3938022 score=-2.36366882773711
GeneExpressionAdditive AT3G12380 3938236..3941875 score=1.18561549002078
GeneExpressionAdditive AT3G12390 3942292..3943692 score=1.01392121518381
GeneExpressionAdditive AT3G12400 3944423..3945812 score=1.64042260607482
GeneExpressionAdditive AT3G12410 3946071..3946946 score=-1.34798091843653
GeneExpressionAdditive AT3G12430 3949592..3949891 score=0.867736356683527
GeneExpressionAdditive AT3G12440 3951219..3952233 score=-0.79601637235503
GeneExpressionAdditive AT3G12460 3954714..3955347 score=-0.515395980539018
GeneExpressionAdditive AT3G12470 3956156..3956781 score=-0.591143771329664
GeneExpressionAdditive AT3G12480 3957845..3960357 score=2.77029519060997
GeneExpressionAdditive AT3G12490 3960546..3961785 score=0.646454707999949
GeneExpressionAdditive AT3G12500 3962407..3963010 score=1.31070289485843
GeneExpressionAdditive AT3G12510 3967150..3967724 score=0.293316147937963
GeneExpressionAdditive AT3G12520 3967832..3971848 score=0.781041525451093
GeneExpressionAdditive AT3G12530 3972360..3974185 score=0.0366072511352233
GeneExpressionAdditive AT3G12540 3975263..3977275 score=0.269307467563900
GeneExpressionAdditive AT3G12545 3977563..3978257 score=-1.48700111077052
GeneExpressionAdditive AT3G12550 3978720..3981222 score=-0.211964249606592
GeneExpressionAdditive AT3G12560 3982027..3985455 score=-2.26725139419430
GeneExpressionAdditive AT3G12570 3988717..3991030 score=1.47943757518553
GeneExpressionAdditive AT3G12580 3991318..3993697 score=-1.22008345298358
GeneExpressionAdditive AT3G12590 3995763..4003648 score=0.963628752077595
GeneExpressionAdditive AT3G12600 4004597..4006112 score=2.15029052995467
GeneExpressionAdditive AT3G12610 4006421..4007748 score=-7.48078227398338
GeneExpressionAdditive AT3G12620 4009298..4011355 score=1.25336334230966
GeneExpressionAdditive AT3G12630 4012624..4013563 score=0.369981195500547
GeneExpressionAdditive AT3G12640 4014224..4017785 score=2.22851054634374
GeneExpressionAdditive AT3G12650 4017906..4018620 score=-0.288279573231123
GeneExpressionAdditive AT3G12660 4019188..4019770 score=-0.310629882393385
GeneExpressionAdditive AT3G12670 4020186..4024259 score=-0.823750968168397
GeneExpressionAdditive AT3G12680 4025088..4028984 score=-0.0267851130556669
GeneExpressionAdditive AT3G12685 4029247..4030330 score=-2.34087799930527
GeneExpressionAdditive AT3G12690 4030610..4032806 score=0.137184695779458
GeneExpressionAdditive AT3G12700 4037085..4039072 score=-1.77870563476323
GeneExpressionAdditive AT3G12710 4040396..4041960 score=-0.0254418040667291
GeneExpressionAdditive AT3G12720 4043427..4044584 score=0.0847970185147301
GeneExpressionAdditive AT3G12730 4047094..4048555 score=-0.40098095155608
GeneExpressionAdditive AT3G12740 4049515..4051617 score=-0.731731989010996
GeneExpressionAdditive AT3G12750 4051803..4053129 score=-0.202614765824104
GeneExpressionAdditive AT3G12760 4054757..4056755 score=1.64572475991742
GeneExpressionAdditive AT3G12770 4057053..4059039 score=-1.61976894457067
GeneExpressionAdditive AT3G12775 4059819..4060909 score=-0.686351420637411
GeneExpressionAdditive AT3G12780 4061011..4063271 score=-1.30289101223289
GeneExpressionAdditive AT3G12800 4063348..4064796 score=1.14561644921274
GeneExpressionAdditive AT3G12810 4065596..4073911 score=2.18949653381297
GeneExpressionAdditive AT3G12820 4074210..4075543 score=-7.84586451639425
GeneExpressionAdditive AT3G12830 4078695..4079582 score=2.13692401074107
GeneExpressionAdditive AT3G12840 4085835..4086019 score=-0.887345772918517
GeneExpressionAdditive AT3G12850 4088436..4090112 score=-0.222555905703309
GeneExpressionAdditive AT3G12860 4091566..4093742 score=-0.58985123214952
GeneExpressionAdditive AT3G12870 4094447..4095021 score=0.172492028567357
GeneExpressionAdditive AT3G12880 4095564..4096214 score=-0.0835930571414082
GeneExpressionAdditive AT3G12890 4099225..4100316 score=-0.938783357156574
GeneExpressionAdditive AT3G12900 4104591..4106083 score=-13.1991790165441
GeneExpressionAdditive AT3G12910 4109581..4110606 score=0.302469050714304
GeneExpressionAdditive AT3G12920 4121922..4123480 score=1.72118246058372
GeneExpressionAdditive AT3G12930 4128454..4129922 score=-1.24606593556257
GeneExpressionAdditive AT3G12940 4130038..4132405 score=-0.539768190367231
GeneExpressionAdditive AT3G12950 4132602..4135117 score=-0.982928128522539
GeneExpressionAdditive AT3G12955 4135508..4136027 score=-6.48896578638466
GeneExpressionAdditive AT3G12960 4136504..4136787 score=1.09724898713082
GeneExpressionAdditive AT3G12970 4141082..4142481 score=-0.217000335638445
GeneExpressionAdditive AT3G12977 4143832..4145930 score=-0.315226611294377
GeneExpressionAdditive AT3G12980 4146941..4154876 score=-1.41083286719295
GeneExpressionAdditive AT3G12990 4156224..4157880 score=-0.512361493640728
GeneExpressionAdditive AT3G13000 4157988..4161993 score=-1.65467039837582
GeneExpressionAdditive AT3G13010 4162979..4164703 score=0.127155962057170
GeneExpressionAdditive AT3G13020 4167036..4168912 score=-0.261957571045583
GeneExpressionAdditive AT3G13030 4169626..4172010 score=-0.538857013718871
GeneExpressionAdditive AT3G13040 4172197..4175151 score=6.48081847823448
GeneExpressionAdditive AT3G13050 4176508..4179040 score=0.465849291526601
GeneExpressionAdditive AT3G13060 4180626..4183926 score=1.44981305353473
GeneExpressionAdditive AT3G13062 4184625..4187023 score=0.616939404316644
GeneExpressionAdditive AT3G13065 4187817..4190816 score=0.706568242853938
GeneExpressionAdditive AT3G13070 4191525..4195075 score=0.203780825260737
GeneExpressionAdditive AT3G13080 4195823..4201253 score=-9.67155184806113
GeneExpressionAdditive AT3G13090 4203251..4208014 score=-0.403185944775132
GeneExpressionAdditive AT3G13100 4208761..4214162 score=0.0995989217905816
GeneExpressionAdditive AT3G13110 4214635..4216160 score=1.83870104104193
GeneExpressionAdditive AT3G13120 4219827..4221533 score=1.06790215337997
GeneExpressionAdditive AT3G13130 4222924..4223658 score=0.0312068550597955
GeneExpressionAdditive AT3G13140 4226667..4227235 score=-0.678923370141324
GeneExpressionAdditive AT3G13150 4227792..4229646 score=-0.98907344620662
GeneExpressionAdditive AT3G13160 4230006..4231265 score=-0.375664648518141
GeneExpressionAdditive AT3G13170 4231627..4233987 score=-0.152800173515384
GeneExpressionAdditive AT3G13175 4235157..4235638 score=0.685119324085442
GeneExpressionAdditive AT3G13180 4236123..4239992 score=-0.849891011123646
GeneExpressionAdditive AT3G13190 4240215..4241868 score=-0.263355583729813
GeneExpressionAdditive AT3G13200 4242171..4244075 score=2.45238701126684
GeneExpressionAdditive AT3G13210 4244987..4247695 score=-0.456819132006824
GeneExpressionAdditive AT3G13220 4247979..4250647 score=-0.0804617903184025
GeneExpressionAdditive AT3G13222 4251046..4254252 score=1.59843751093259
GeneExpressionAdditive AT3G13224 4254807..4257386 score=0.37200608625937
GeneExpressionAdditive AT3G13225 4258829..4262891 score=0.480076466356404
GeneExpressionAdditive AT3G13226 4264353..4266310 score=-1.66246137480534
GeneExpressionAdditive AT3G13227 4258114..4258433 score=-0.435912759587992
GeneExpressionAdditive AT3G13228 4266960..4268232 score=-0.0221384442442504
GeneExpressionAdditive AT3G13229 4268488..4269682 score=-0.527068149042071
GeneExpressionAdditive AT3G13230 4270031..4271156 score=-0.80140726296155
GeneExpressionAdditive AT3G13235 4271298..4274438 score=2.14076685081192
GeneExpressionAdditive AT3G13270 4286055..4288327 score=1.84386905881610
GeneExpressionAdditive AT3G13275 4289293..4289724 score=3.13212576745214
GeneExpressionAdditive AT3G13280 4295334..4296963 score=-1.31811819558005
GeneExpressionAdditive AT3G13290 4297403..4303449 score=-0.166859228930675
GeneExpressionAdditive AT3G13300 4303884..4310151 score=-2.78484456895495
GeneExpressionAdditive AT3G13310 4310796..4311409 score=1.89742152494297
GeneExpressionAdditive AT3G13320 4314552..4318232 score=-0.00608488893099432
GeneExpressionAdditive AT3G13330 4319658..4329986 score=-0.425922110290117
GeneExpressionAdditive AT3G13340 4331753..4335017 score=1.56315214409822
GeneExpressionAdditive AT3G13350 4335498..4337916 score=-2.36085017099634
GeneExpressionAdditive AT3G13360 4338382..4340382 score=-0.227661379051385
GeneExpressionAdditive AT3G13380 4346640..4350654 score=-5.37985818446935
GeneExpressionAdditive AT3G13390 4351093..4353315 score=-0.429320532007612
GeneExpressionAdditive AT3G13400 4355156..4357365 score=-0.00484854996269947
GeneExpressionAdditive AT3G13403 4358547..4358805 score=1.39288182074659
GeneExpressionAdditive AT3G13410 4361899..4364254 score=1.36588622269188
GeneExpressionAdditive AT3G13420 4364538..4366746 score=0.629294186796511
GeneExpressionAdditive AT3G13430 4367550..4368847 score=0.510400028005091
GeneExpressionAdditive AT3G13432 4371780..4371961 score=-0.180785344932765
GeneExpressionAdditive AT3G13435 4375488..4375913 score=0.479015496558236
GeneExpressionAdditive AT3G13437 4376578..4376939 score=-1.70902951347483
GeneExpressionAdditive AT3G13440 4378383..4379502 score=-2.48010497338592
GeneExpressionAdditive AT3G13445 4379819..4382117 score=0.866010439983863
GeneExpressionAdditive AT3G13450 4382220..4384431 score=1.72333851456780
GeneExpressionAdditive AT3G13460 4384722..4388268 score=-1.11869951809797
GeneExpressionAdditive AT3G13470 4389700..4392751 score=-0.739234452294782
GeneExpressionAdditive AT3G13480 4393012..4393780 score=-0.921749238124229
GeneExpressionAdditive AT3G13490 4395804..4399281 score=0.857182832204776
GeneExpressionAdditive AT3G13500 4399992..4400250 score=-0.559768472999799
GeneExpressionAdditive AT3G13510 4403583..4406060 score=-1.30559716759291
GeneExpressionAdditive AT3G13520 4408970..4409333 score=2.71122535672279
GeneExpressionAdditive AT3G13530 4411837..4419315 score=1.79608568533362
GeneExpressionAdditive AT3G13540 4420188..4421667 score=0.707743581503535
GeneExpressionAdditive AT3G13550 4423376..4424875 score=0.0429168343439137
GeneExpressionAdditive AT3G13560 4425355..4428170 score=-2.74382028701021
GeneExpressionAdditive AT3G13570 4429452..4432133 score=-0.928167779898283
GeneExpressionAdditive AT3G13580 4433056..4435209 score=1.29408959404602
GeneExpressionAdditive AT3G13590 4435411..4437320 score=1.10531216043406
GeneExpressionAdditive AT3G13600 4445124..4447339 score=1.05243728221402
GeneExpressionAdditive AT3G13610 4449397..4450681 score=-14.6857508122958
GeneExpressionAdditive AT3G13620 4450866..4452591 score=1.57750899522589
GeneExpressionAdditive AT3G13630 4456977..4458058 score=-0.949837974229597
GeneExpressionAdditive AT3G13640 4458479..4461315 score=0.774458853896355
GeneExpressionAdditive AT3G13650 4462904..4463842 score=-1.67545966301324
GeneExpressionAdditive AT3G13660 4464994..4465545 score=-0.558690941279382
GeneExpressionAdditive AT3G13662 4467110..4467592 score=-1.58499201466520
GeneExpressionAdditive AT3G13670 4469236..4472316 score=0.146534813525521
GeneExpressionAdditive AT3G13672 4473567..4474326 score=-0.726343669603525
GeneExpressionAdditive AT3G13674 4474785..4475765 score=-0.496069624552242
GeneExpressionAdditive AT3G13677 4476301..4476966 score=-0.426550669787976
GeneExpressionAdditive AT3G13680 4477364..4478649 score=-0.160566873232253
GeneExpressionAdditive AT3G13682 4479233..4481476 score=-1.49514560091957
GeneExpressionAdditive AT3G13690 4485908..4490083 score=-2.53899865133083
GeneExpressionAdditive AT3G13710 4490719..4493733 score=0.166826826399737
GeneExpressionAdditive AT3G13720 4495052..4495909 score=-1.32681659716603
GeneExpressionAdditive AT3G13730 4498007..4500873 score=-0.536153836964274
GeneExpressionAdditive AT3G13740 4504281..4506139 score=1.08291937685819
GeneExpressionAdditive AT3G13750 4511044..4516254 score=5.16260805398376
GeneExpressionAdditive AT3G13760 4517630..4519456 score=2.87949441174383
GeneExpressionAdditive AT3G13770 4519653..4521428 score=-1.37715641311039
GeneExpressionAdditive AT3G13772 4521574..4524318 score=-0.56617871219564
GeneExpressionAdditive AT3G13780 4525192..4526118 score=0.812316436180568
GeneExpressionAdditive AT3G13782 4526667..4528353 score=-1.17647767941976
GeneExpressionAdditive AT3G13784 4528696..4530634 score=0.183411292160750
GeneExpressionAdditive AT3G13790 4532979..4535812 score=5.79965577674961
GeneExpressionAdditive AT3G13800 4538834..4541447 score=-0.552635158608532
GeneExpressionAdditive AT3G13810 4544501..4547364 score=0.785709420511667
GeneExpressionAdditive AT3G13820 4549692..4550826 score=-0.731958234687295
GeneExpressionAdditive AT3G13830 4554055..4554850 score=-0.421329439238261
GeneExpressionAdditive AT3G13840 4555516..4556820 score=-1.00899143994958
GeneExpressionAdditive AT3G13845 4557346..4558574 score=-0.36526681956411
GeneExpressionAdditive AT3G13850 4559907..4560610 score=0.0366385814862181
GeneExpressionAdditive AT3G13860 4561730..4565212 score=0.494765411544782
GeneExpressionAdditive AT3G13870 4565517..4571227 score=1.1233860539168
GeneExpressionAdditive AT3G13880 4572192..4574378 score=-1.2174769276821
GeneExpressionAdditive AT3G13882 4574521..4575981 score=1.15990109823181
GeneExpressionAdditive AT3G13890 4576812..4577952 score=0.123153909070446
GeneExpressionAdditive AT3G13900 4586186..4590653 score=-1.53835220292941
GeneExpressionAdditive AT3G13910 4590969..4591476 score=-0.940452214039919
GeneExpressionAdditive AT3G13920 4592268..4594851 score=0.953553760964842
GeneExpressionAdditive AT3G13930 4596007..4600375 score=0.0837703472814332
GeneExpressionAdditive AT3G13940 4600609..4602454 score=-2.08572768630322
GeneExpressionAdditive AT3G13950 4604162..4605387 score=-3.06620102902166
GeneExpressionAdditive AT3G13960 4608417..4610327 score=-0.105443867213606
GeneExpressionAdditive AT3G13970 4613616..4614800 score=-0.709365251126365
GeneExpressionAdditive AT3G13980 4619105..4620250 score=-3.03261038577720
GeneExpressionAdditive AT3G13990 4625587..4630543 score=-0.812077959729183
GeneExpressionAdditive AT3G14000 4630926..4633886 score=0.190799385089774
GeneExpressionAdditive AT3G14010 4636382..4640949 score=2.38825588011993
GeneExpressionAdditive AT3G14020 4642968..4644271 score=0.635426876124094
GeneExpressionAdditive AT3G14030 4646311..4647109 score=-1.12737999365636
GeneExpressionAdditive AT3G14040 4648372..4649829 score=-0.0563061043619009
GeneExpressionAdditive AT3G14050 4650795..4653899 score=1.36805922120794
GeneExpressionAdditive AT3G14060 4657218..4657536 score=-1.11249315198932
GeneExpressionAdditive AT3G14067 4658205..4660765 score=-3.03330032952523
GeneExpressionAdditive AT3G14070 4661246..4663063 score=-1.88748821829374
GeneExpressionAdditive AT3G14075 4663617..4666898 score=-0.0740025556137784
GeneExpressionAdditive AT3G14080 4667386..4669072 score=0.0437234514011042
GeneExpressionAdditive AT3G14090 4669325..4671569 score=0.165140704291074
GeneExpressionAdditive AT3G14100 4672961..4676036 score=-0.616521025548994
GeneExpressionAdditive AT3G14110 4676180..4677609 score=-0.344848318244439
GeneExpressionAdditive AT3G14120 4677826..4685597 score=-0.632031209267102
GeneExpressionAdditive AT3G14130 4685665..4688298 score=-1.52535903894109
GeneExpressionAdditive AT3G14140 4688872..4690305 score=-0.682794361091837
GeneExpressionAdditive AT3G14150 4690521..4692990 score=-5.99146202372382
GeneExpressionAdditive AT3G14160 4694066..4695462 score=0.620720783434458
GeneExpressionAdditive AT3G14170 4695987..4698006 score=0.617874028660125
GeneExpressionAdditive AT3G14180 4707142..4708839 score=1.64201747530036
GeneExpressionAdditive AT3G14190 4710488..4711889 score=-1.01571467711259
GeneExpressionAdditive AT3G14200 4712639..4714513 score=2.49885366881866
GeneExpressionAdditive AT3G14205 4715849..4720887 score=1.99231049668424
GeneExpressionAdditive AT3G14210 4729902..4731783 score=3.05793098578062
GeneExpressionAdditive AT3G14220 4732907..4734485 score=0.822339548917486
GeneExpressionAdditive AT3G14225 4734663..4735986 score=0.530341554762433
GeneExpressionAdditive AT3G14230 4737173..4739095 score=2.87843528779455
GeneExpressionAdditive AT3G14240 4741499..4744049 score=-1.55913592643949
GeneExpressionAdditive AT3G14250 4745939..4746940 score=-1.11552743784317
GeneExpressionAdditive AT3G14260 4747794..4748776 score=-1.51157944472023
GeneExpressionAdditive AT3G14270 4754344..4761353 score=-1.41391521077482
GeneExpressionAdditive AT3G14280 4761612..4762367 score=2.05968353477154
GeneExpressionAdditive AT3G14290 4764197..4766526 score=0.958126957290558
GeneExpressionAdditive AT3G14300 4766933..4769882 score=-0.193706693372026
GeneExpressionAdditive AT3G14310 4772022..4775010 score=-0.175401491103976
GeneExpressionAdditive AT3G14320 4777757..4778331 score=0.737068454331511
GeneExpressionAdditive AT3G14330 4779782..4782425 score=-2.13441745698170
GeneExpressionAdditive AT3G14350 4783135..4787103 score=4.65814256996675
GeneExpressionAdditive AT3G14360 4791652..4793536 score=0.225029560058437
GeneExpressionAdditive AT3G14362 4793754..4794412 score=0.0557045329403854
GeneExpressionAdditive AT3G14370 4797893..4799445 score=-0.217865939719607
GeneExpressionAdditive AT3G14380 4802969..4803781 score=-0.0383532328313876
GeneExpressionAdditive AT3G14390 4806754..4809413 score=-0.208501007112135
GeneExpressionAdditive AT3G14395 4810983..4811442 score=-0.763421391378675
GeneExpressionAdditive AT3G14400 4811783..4815480 score=1.56594184839383
GeneExpressionAdditive AT3G14410 4815879..4817927 score=-0.923434853456896
GeneExpressionAdditive AT3G14415 4818322..4820963 score=-1.16429795138416
GeneExpressionAdditive AT3G14420 4821852..4824127 score=-1.14343525401340
GeneExpressionAdditive AT3G14430 4824310..4824812 score=-1.89950565288591
GeneExpressionAdditive AT3G14440 4831310..4833511 score=0.812783456560411
GeneExpressionAdditive AT3G14450 4849795..4851583 score=-2.09544134330650
GeneExpressionAdditive AT3G14460 4852002..4856241 score=-0.44634868644349
GeneExpressionAdditive AT3G14470 4857958..4861113 score=-1.24074554150738
GeneExpressionAdditive AT3G14480 4862159..4862595 score=0.547716040678958
GeneExpressionAdditive AT3G14490 4863697..4865935 score=-1.44644199473837
GeneExpressionAdditive AT3G14500 4866475..4866765 score=-0.0427548096101866
GeneExpressionAdditive AT3G14510 4867473..4868267 score=0.621015802895783
GeneExpressionAdditive AT3G14520 4876301..4878238 score=0.163096362236092
GeneExpressionAdditive AT3G14530 4879131..4880301 score=0.182067149999502
GeneExpressionAdditive AT3G14540 4881588..4883907 score=0.376488032283137
GeneExpressionAdditive AT3G14560 4889104..4890073 score=-0.663272390971843
GeneExpressionAdditive AT3G14570 4892663..4902498 score=-3.21803550165806
GeneExpressionAdditive AT3G14580 4903039..4904196 score=-0.864653292324092
GeneExpressionAdditive AT3G14590 4904411..4907902 score=1.14912920873845
GeneExpressionAdditive AT3G14595 4908960..4910303 score=5.35517388840853
GeneExpressionAdditive AT3G14600 4911237..4912141 score=-1.72752990156723
GeneExpressionAdditive AT3G14610 4912538..4914488 score=-2.13685274717509
GeneExpressionAdditive AT3G14620 4914934..4917042 score=-1.04652846267730
GeneExpressionAdditive AT3G14630 4917541..4919387 score=-1.21381049079045
GeneExpressionAdditive AT3G14640 4920036..4921549 score=-1.14552950345248
GeneExpressionAdditive AT3G14650 4922157..4924551 score=1.02009103456696
GeneExpressionAdditive AT3G14660 4924906..4927403 score=-1.04881937722475
GeneExpressionAdditive AT3G14680 4934428..4936474 score=1.98555558876839
GeneExpressionAdditive AT3G14690 4937448..4939166 score=-0.471730796781108
GeneExpressionAdditive AT3G14700 4940315..4941369 score=0.826978166375046
GeneExpressionAdditive AT3G14710 4941551..4942968 score=0.490350470655967
GeneExpressionAdditive AT3G14720 4946348..4948935 score=3.63124797838350
GeneExpressionAdditive AT3G14730 4949406..4951171 score=-0.291989104133659
GeneExpressionAdditive AT3G14740 4952128..4953287 score=1.20931562477211
GeneExpressionAdditive AT3G14750 4953681..4955621 score=-1.86023821822301
GeneExpressionAdditive AT3G14760 4956367..4957137 score=-2.37267506944935
GeneExpressionAdditive AT3G14770 4957383..4959646 score=5.01186940224565
GeneExpressionAdditive AT3G14780 4961938..4963507 score=-0.0720633427255573
GeneExpressionAdditive AT3G14790 4964181..4967056 score=0.776123169922546
GeneExpressionAdditive AT3G14810 4971242..4974260 score=5.19900240467118
GeneExpressionAdditive AT3G14820 4978973..4980195 score=-1.10218250784579
GeneExpressionAdditive AT3G14830 4982980..4985803 score=0.679414302552761
GeneExpressionAdditive AT3G14840 4988471..4993860 score=-2.42739925326902
GeneExpressionAdditive AT3G14850 4995637..4997642 score=0.0505726943239219
GeneExpressionAdditive AT3G14860 4998364..5001000 score=-0.096724437069995
GeneExpressionAdditive AT3G14870 5003946..5005693 score=-0.0269376657372052
GeneExpressionAdditive AT3G14880 5006573..5007617 score=-0.699607549596865
GeneExpressionAdditive AT3G14890 5008750..5013246 score=-0.274028431099342
GeneExpressionAdditive AT3G14900 5013354..5015267 score=-2.226282757635
GeneExpressionAdditive AT3G14910 5015459..5017686 score=-0.0885571962902993
GeneExpressionAdditive AT3G14920 5018283..5020230 score=-0.0996732282648884
GeneExpressionAdditive AT3G14930 5020595..5022879 score=2.40256962655713
GeneExpressionAdditive AT3G14940 5025260..5029688 score=-9.07802848442887
GeneExpressionAdditive AT3G14950 5030245..5032853 score=-0.344077309411302
GeneExpressionAdditive AT3G14960 5035966..5037971 score=-0.614350573129296
GeneExpressionAdditive AT3G14970 5039087..5039701 score=-0.62303366278754
GeneExpressionAdditive AT3G14980 5039960..5044784 score=0.000869067683063686
GeneExpressionAdditive AT3G14990 5047434..5049847 score=-2.89338488826567
GeneExpressionAdditive AT3G15000 5050362..5052392 score=-3.10162482480769
GeneExpressionAdditive AT3G15010 5052764..5054831 score=0.440531243171756
GeneExpressionAdditive AT3G15020 5056092..5058133 score=-0.537854962357355
GeneExpressionAdditive AT3G15030 5062063..5064071 score=-4.52805828584545
GeneExpressionAdditive AT3G15040 5064711..5066685 score=-0.637274853967565
GeneExpressionAdditive AT3G15050 5066943..5067938 score=0.0125862431225101
GeneExpressionAdditive AT3G15060 5069173..5070096 score=2.85374018385624
GeneExpressionAdditive AT3G15070 5070200..5073302 score=0.67433440296524
GeneExpressionAdditive AT3G15080 5074251..5076462 score=-0.0125689067131999
GeneExpressionAdditive AT3G15090 5076702..5079029 score=-1.59806924554053
GeneExpressionAdditive AT3G15095 5081834..5084044 score=-0.872151840059597
GeneExpressionAdditive AT3G15110 5084430..5085807 score=-1.67015869037051
GeneExpressionAdditive AT3G15115 5086020..5087345 score=2.93299735745068
GeneExpressionAdditive AT3G15120 5088384..5095447 score=1.42208105206646
GeneExpressionAdditive AT3G15130 5097285..5099188 score=-0.432339967600662
GeneExpressionAdditive AT3G15140 5099618..5101766 score=0.761251455454052
GeneExpressionAdditive AT3G15150 5102008..5104118 score=-0.868854903938605
GeneExpressionAdditive AT3G15160 5104365..5108444 score=0.488370424199745
GeneExpressionAdditive AT3G15170 5109929..5111422 score=-0.126866913105215
GeneExpressionAdditive AT3G15180 5111911..5115908 score=0.639609875824042
GeneExpressionAdditive AT3G15190 5116160..5117423 score=0.0793031386708724
GeneExpressionAdditive AT3G15200 5117678..5119027 score=0.109712413198790
GeneExpressionAdditive AT3G15210 5121434..5122536 score=2.63737244194144
GeneExpressionAdditive AT3G15220 5126649..5132270 score=-1.02395998836311
GeneExpressionAdditive AT3G15240 5133619..5135811 score=0.449312653565627
GeneExpressionAdditive AT3G15250 5136435..5137166 score=-0.192030654137409
GeneExpressionAdditive AT3G15260 5138715..5140286 score=-0.663425672173913
GeneExpressionAdditive AT3G15280 5144047..5144669 score=-1.13443518417017
GeneExpressionAdditive AT3G15290 5145028..5146838 score=2.16644275434755
GeneExpressionAdditive AT3G15300 5147465..5148287 score=-2.76059680974544
GeneExpressionAdditive AT3G15340 5159845..5162800 score=0.0944076414856257
GeneExpressionAdditive AT3G15350 5166211..5169035 score=0.889157202919084
GeneExpressionAdditive AT3G15351 5176054..5177517 score=-0.0826706266989032
GeneExpressionAdditive AT3G15352 5179497..5180473 score=0.414216982371667
GeneExpressionAdditive AT3G15353 5180720..5181286 score=-1.12281333686519
GeneExpressionAdditive AT3G15354 5169267..5172653 score=-0.711480293636905
GeneExpressionAdditive AT3G15355 5183766..5186892 score=-0.0282412301392705
GeneExpressionAdditive AT3G15356 5174447..5175091 score=-0.50259616935022
GeneExpressionAdditive AT3G15357 5187118..5187673 score=0.0408698910247276
GeneExpressionAdditive AT3G15358 5178140..5178756 score=-0.0570031414584636
GeneExpressionAdditive AT3G15360 5188369..5189680 score=1.18595987931552
GeneExpressionAdditive AT3G15370 5190574..5192038 score=-0.737640425500166
GeneExpressionAdditive AT3G15380 5193234..5196558 score=0.653750636690668
GeneExpressionAdditive AT3G15390 5196699..5199516 score=-1.10357534961180
GeneExpressionAdditive AT3G15395 5200638..5201324 score=-0.5146978665111
GeneExpressionAdditive AT3G15400 5201660..5203154 score=-0.437161673560372
GeneExpressionAdditive AT3G15410 5203327..5207471 score=-0.276114444315576
GeneExpressionAdditive AT3G15420 5207659..5208326 score=0.61238688424062
GeneExpressionAdditive AT3G15430 5208754..5211719 score=0.074549421247526
GeneExpressionAdditive AT3G15440 5212055..5212348 score=-0.635970722858309
GeneExpressionAdditive AT3G15450 5213067..5214033 score=-0.410104038342567
GeneExpressionAdditive AT3G15460 5214148..5216225 score=-1.24090419391804
GeneExpressionAdditive AT3G15470 5216306..5220163 score=1.88809924432105
GeneExpressionAdditive AT3G15480 5226271..5227673 score=-0.527942315757062
GeneExpressionAdditive AT3G15490 5229130..5230570 score=-0.697038565163566
GeneExpressionAdditive AT3G15500 5234618..5236013 score=5.16014607343545
GeneExpressionAdditive AT3G15510 5243523..5245332 score=0.0966301289460364
GeneExpressionAdditive AT3G15520 5248996..5252394 score=-0.427692837921307
GeneExpressionAdditive AT3G15530 5252960..5254516 score=3.81105960999981
GeneExpressionAdditive AT3G15540 5264112..5265413 score=1.42048165098049
GeneExpressionAdditive AT3G15550 5267387..5268138 score=-1.31683886782616
GeneExpressionAdditive AT3G15560 5268634..5269768 score=-0.00657832408493637
GeneExpressionAdditive AT3G15570 5270203..5271869 score=-2.48187979738550
GeneExpressionAdditive AT3G15580 5273919..5275061 score=-1.45996905621364
GeneExpressionAdditive AT3G15590 5275409..5277984 score=8.50922744143873
GeneExpressionAdditive AT3G15600 5279572..5279762 score=0.490981845885736
GeneExpressionAdditive AT3G15605 5287984..5290773 score=-0.82102579170794
GeneExpressionAdditive AT3G15610 5290963..5293063 score=1.48734696074518
GeneExpressionAdditive AT3G15620 5293366..5296550 score=-3.54909619757616
GeneExpressionAdditive AT3G15630 5296916..5297562 score=0.716258854380495
GeneExpressionAdditive AT3G15640 5299159..5301584 score=0.319299323149137
GeneExpressionAdditive AT3G15650 5305996..5307910 score=-0.815803033171812
GeneExpressionAdditive AT3G15660 5307992..5309491 score=-1.55352851606023
GeneExpressionAdditive AT3G15670 5309908..5310890 score=-0.368615804924483
GeneExpressionAdditive AT3G15680 5315002..5316328 score=-0.348980796851292
GeneExpressionAdditive AT3G15690 5316970..5319485 score=0.366242454209826
GeneExpressionAdditive AT3G15700 5321265..5322351 score=0.332772508476523
GeneExpressionAdditive AT3G15710 5323458..5324851 score=0.539356972597255
GeneExpressionAdditive AT3G15720 5325313..5327634 score=-2.74775803278523
GeneExpressionAdditive AT3G15730 5330353..5333713 score=-3.04604416198795
GeneExpressionAdditive AT3G15740 5333930..5334513 score=0.242160487810252
GeneExpressionAdditive AT3G15760 5337564..5338404 score=2.00967435274113
GeneExpressionAdditive AT3G15770 5340100..5341284 score=1.80352471850500
GeneExpressionAdditive AT3G15780 5341421..5342516 score=0.264681535272611
GeneExpressionAdditive AT3G15790 5343204..5344658 score=-0.172753136788545
GeneExpressionAdditive AT3G15800 5345071..5346936 score=0.63073499326545
GeneExpressionAdditive AT3G15810 5347885..5349278 score=0.650940511150416
GeneExpressionAdditive AT3G15820 5351086..5353687 score=3.7321947122725
GeneExpressionAdditive AT3G15830 5354980..5356304 score=0.267611891211600
GeneExpressionAdditive AT3G15840 5356874..5358416 score=-2.39490707823401
GeneExpressionAdditive AT3G15850 5359143..5360995 score=2.05023852936626
GeneExpressionAdditive AT3G15860 5361224..5361694 score=-0.314025168706037
GeneExpressionAdditive AT3G15870 5363169..5364045 score=-0.293442617902991
GeneExpressionAdditive AT3G15880 5364839..5372277 score=5.88404673779305
GeneExpressionAdditive AT3G15890 5374362..5376100 score=-1.38964302032318
GeneExpressionAdditive AT3G15900 5376322..5377151 score=-2.34134117373625
GeneExpressionAdditive AT3G15910 5382067..5383048 score=-0.62845732808233
GeneExpressionAdditive AT3G15920 5383614..5386952 score=2.55210939729601
GeneExpressionAdditive AT3G15930 5387454..5389642 score=-1.46738595951374
GeneExpressionAdditive AT3G15940 5393530..5396565 score=0.688384827853717
GeneExpressionAdditive AT3G15950 5397685..5402567 score=13.4520971906995
GeneExpressionAdditive AT3G15960 5404061..5406438 score=0.0226161786680348
GeneExpressionAdditive AT3G15970 5408815..5411123 score=0.616164786540615
GeneExpressionAdditive AT3G15980 5411438..5418418 score=6.89110696795397
GeneExpressionAdditive AT3G15990 5427044..5430842 score=0.927595661380906
GeneExpressionAdditive AT3G16000 5430940..5433723 score=7.45431491541138
GeneExpressionAdditive AT3G16010 5434012..5436209 score=-1.66358487737414
GeneExpressionAdditive AT3G16020 5438293..5438618 score=-0.639763346420114
GeneExpressionAdditive AT3G16030 5439618..5442744 score=0.450653040772597
GeneExpressionAdditive AT3G16040 5443151..5443776 score=-0.577794074662302
GeneExpressionAdditive AT3G16050 5444012..5445271 score=-1.05349858099085
GeneExpressionAdditive AT3G16060 5447455..5451483 score=1.20672473717511
GeneExpressionAdditive AT3G16070 5451944..5452264 score=-0.966468640926701
GeneExpressionAdditive AT3G16080 5454859..5455892 score=-1.73759926051289
GeneExpressionAdditive AT3G16090 5456168..5458882 score=1.25911978255224
GeneExpressionAdditive AT3G16100 5459196..5460587 score=1.05051493248892
GeneExpressionAdditive AT3G16110 5460838..5463739 score=0.51849535528192
GeneExpressionAdditive AT3G16120 5464783..5465452 score=0.432710094516122
GeneExpressionAdditive AT3G16130 5466265..5468433 score=-0.266728620384863
GeneExpressionAdditive AT3G16140 5468817..5469411 score=-0.252926456616092
GeneExpressionAdditive AT3G16150 5471734..5473192 score=0.861704508250608
GeneExpressionAdditive AT3G16160 5473417..5475071 score=-0.174662298759717
GeneExpressionAdditive AT3G16170 5476126..5480188 score=0.81894395319492
GeneExpressionAdditive AT3G16175 5480577..5481210 score=-0.325603895879257
GeneExpressionAdditive AT3G16180 5481446..5485048 score=-5.63924195876606
GeneExpressionAdditive AT3G16190 5489879..5491223 score=-2.30111101214980
GeneExpressionAdditive AT3G16200 5491448..5493583 score=1.23613665206192
GeneExpressionAdditive AT3G16210 5494577..5495543 score=-0.805960988638593
GeneExpressionAdditive AT3G16220 5497658..5499134 score=5.04045719392703
GeneExpressionAdditive AT3G16230 5500977..5503490 score=-1.01302569850654
GeneExpressionAdditive AT3G16240 5505551..5506751 score=3.5959793428833
GeneExpressionAdditive AT3G16250 5507086..5508304 score=-4.02156141492711
GeneExpressionAdditive AT3G16260 5509446..5513165 score=-1.13601374360177
GeneExpressionAdditive AT3G16270 5513312..5516780 score=1.35599392340711
GeneExpressionAdditive AT3G16280 5518367..5519182 score=0.242134608064991
GeneExpressionAdditive AT3G16290 5521087..5524924 score=-1.80785866595941
GeneExpressionAdditive AT3G16300 5525500..5526176 score=-0.995350898704849
GeneExpressionAdditive AT3G16310 5526422..5528525 score=1.33005342709385
GeneExpressionAdditive AT3G16320 5529384..5534559 score=0.839326689543823
GeneExpressionAdditive AT3G16330 5535197..5535988 score=-0.831163464975146
GeneExpressionAdditive AT3G16340 5539912..5546328 score=1.88186216852550
GeneExpressionAdditive AT3G16350 5547720..5549620 score=1.80905980155551
GeneExpressionAdditive AT3G16360 5554566..5555352 score=-2.36317229873704
GeneExpressionAdditive AT3G16370 5556740..5558447 score=-3.21069963499489
GeneExpressionAdditive AT3G16380 5558699..5560983 score=-0.679098039116566
GeneExpressionAdditive AT3G16390 5562590..5564439 score=3.27247166470959
GeneExpressionAdditive AT3G16400 5566181..5568516 score=2.18351015818173
GeneExpressionAdditive AT3G16410 5572118..5573194 score=1.54678352976496
GeneExpressionAdditive AT3G16420 5579629..5580917 score=10.0113281527924
GeneExpressionAdditive AT3G16430 5581696..5583082 score=6.14711447717839
GeneExpressionAdditive AT3G16440 5585943..5587609 score=1.10982630681322
GeneExpressionAdditive AT3G16450 5588412..5589866 score=5.22110139373553
GeneExpressionAdditive AT3G16460 5592610..5595692 score=7.89757422231781
GeneExpressionAdditive AT3G16470 5596002..5597644 score=3.86379946172885
GeneExpressionAdditive AT3G16480 5599848..5602889 score=1.64409675416132
GeneExpressionAdditive AT3G16490 5603909..5605631 score=0.250139492155111
GeneExpressionAdditive AT3G16500 5612646..5614379 score=2.25861292305672
GeneExpressionAdditive AT3G16510 5617035..5618201 score=0.00110868821835519
GeneExpressionAdditive AT3G16520 5618642..5620817 score=1.60567369288722
GeneExpressionAdditive AT3G16530 5624402..5625085 score=-0.203156229308255
GeneExpressionAdditive AT3G16540 5626326..5628836 score=-0.416263160739823
GeneExpressionAdditive AT3G16550 5629928..5632397 score=-1.22533246940144
GeneExpressionAdditive AT3G16555 5633528..5634354 score=0.205819985548566
GeneExpressionAdditive AT3G16560 5635609..5638385 score=-1.50772979816907
GeneExpressionAdditive AT3G16565 5639856..5642689 score=-1.46984227102075
GeneExpressionAdditive AT3G16570 5644724..5645383 score=-0.30715918526127
GeneExpressionAdditive AT3G16580 5647480..5648737 score=-0.0226180334862894
GeneExpressionAdditive AT3G16590 5649993..5651019 score=-0.483994742824977
GeneExpressionAdditive AT3G16600 5652870..5655606 score=-0.732512833992204
GeneExpressionAdditive AT3G16610 5656411..5658261 score=-0.392606283901013
GeneExpressionAdditive AT3G16620 5658335..5661758 score=-0.473885092609388
GeneExpressionAdditive AT3G16630 5662445..5667774 score=1.31508054345652
GeneExpressionAdditive AT3G16640 5669410..5670836 score=-2.18399612198177
GeneExpressionAdditive AT3G16650 5671098..5675246 score=-0.996306524908557
GeneExpressionAdditive AT3G16660 5676898..5677769 score=5.97965027440913
GeneExpressionAdditive AT3G16670 5681486..5682300 score=1.25238694398348
GeneExpressionAdditive AT3G16680 5683358..5684218 score=0.348019859044189
GeneExpressionAdditive AT3G16690 5684427..5686440 score=2.82063302086895
GeneExpressionAdditive AT3G16700 5687796..5689655 score=-2.17967462612604
GeneExpressionAdditive AT3G16710 5690412..5691481 score=0.41396720246563
GeneExpressionAdditive AT3G16720 5692740..5693928 score=-0.128303883925913
GeneExpressionAdditive AT3G16730 5695501..5699103 score=0.483277249621769
GeneExpressionAdditive AT3G16740 5699351..5700778 score=0.469768999414032
GeneExpressionAdditive AT3G16750 5701129..5702293 score=-1.16255133271621
GeneExpressionAdditive AT3G16760 5703019..5705270 score=1.66689744070739
GeneExpressionAdditive AT3G16770 5705744..5706931 score=1.99907700865250
GeneExpressionAdditive AT3G16780 5708950..5710549 score=0.267063914947539
GeneExpressionAdditive AT3G16785 5711101..5718978 score=1.24636508073346
GeneExpressionAdditive AT3G16800 5721030..5723138 score=4.15133670966377
GeneExpressionAdditive AT3G16810 5723367..5727600 score=-1.60130745029875
GeneExpressionAdditive AT3G16820 5728075..5729165 score=0.384239700013153
GeneExpressionAdditive AT3G16830 5731556..5737601 score=-0.156611237142476
GeneExpressionAdditive AT3G16840 5738067..5743123 score=1.33839573599963
GeneExpressionAdditive AT3G16850 5749343..5751199 score=2.86218518649723
GeneExpressionAdditive AT3G16857 5756095..5758952 score=1.92382588529419
GeneExpressionAdditive AT3G16860 5759531..5762126 score=-2.50499343471892
GeneExpressionAdditive AT3G16870 5763672..5764606 score=-0.79860047964434
GeneExpressionAdditive AT3G16880 5766755..5767758 score=0.199654223197638
GeneExpressionAdditive AT3G16890 5768443..5770336 score=-0.880655997372902
GeneExpressionAdditive AT3G16895 5771056..5771490 score=-1.13565327789645
GeneExpressionAdditive AT3G16900 5772126..5772820 score=0.536686688861077
GeneExpressionAdditive AT3G16910 5773179..5775462 score=-4.56767301721546
GeneExpressionAdditive AT3G16920 5776534..5777875 score=0.499962675699417
GeneExpressionAdditive AT3G16930 5778889..5779342 score=-0.0152318792696264
GeneExpressionAdditive AT3G16940 5781825..5785949 score=0.700144226113142
GeneExpressionAdditive AT3G16950 5786473..5790479 score=2.85919729253661
GeneExpressionAdditive AT3G16960 5791846..5792252 score=-0.282727467959365
GeneExpressionAdditive AT3G16970 5793681..5794057 score=-0.660753186639867
GeneExpressionAdditive AT3G16980 5794453..5795792 score=-2.03517043633106
GeneExpressionAdditive AT3G16990 5795899..5796781 score=-1.01824520296585
GeneExpressionAdditive AT3G17000 5797176..5799649 score=3.51406642342176
GeneExpressionAdditive AT3G17010 5800472..5802443 score=-0.682200401124688
GeneExpressionAdditive AT3G17020 5802665..5804028 score=-2.83920375804866
GeneExpressionAdditive AT3G17030 5804524..5808451 score=0.214082632405121
GeneExpressionAdditive AT3G17040 5809305..5812638 score=4.6626802265805
GeneExpressionAdditive AT3G17060 5816911..5818459 score=-0.88065831186442
GeneExpressionAdditive AT3G17070 5820962..5823171 score=0.192106594712792
GeneExpressionAdditive AT3G17080 5825411..5825722 score=-0.584603865985804
GeneExpressionAdditive AT3G17090 5826811..5829583 score=3.05501342948485
GeneExpressionAdditive AT3G17100 5831190..5832376 score=1.52173258445430
GeneExpressionAdditive AT3G17120 5841333..5843406 score=-0.934420618123155
GeneExpressionAdditive AT3G17130 5844518..5845025 score=-0.70677958205131
GeneExpressionAdditive AT3G17140 5846012..5846229 score=-0.405332747046257
GeneExpressionAdditive AT3G17150 5847341..5848099 score=-0.99708161712884
GeneExpressionAdditive AT3G17152 5848849..5849485 score=-0.689569468801169
GeneExpressionAdditive AT3G17155 5850826..5851335 score=0.939604184566944
GeneExpressionAdditive AT3G17160 5852153..5853016 score=0.479417474071932
GeneExpressionAdditive AT3G17170 5853133..5854857 score=-2.81771798181105
GeneExpressionAdditive AT3G17180 5855910..5858991 score=-0.889934905739536
GeneExpressionAdditive AT3G17190 5867404..5867853 score=-0.185750666248737
GeneExpressionAdditive AT3G17200 5869719..5869933 score=0.243650902013201
GeneExpressionAdditive AT3G17205 5873307..5881486 score=-0.404722780005693
GeneExpressionAdditive AT3G17210 5882296..5883117 score=-2.61789567034153
GeneExpressionAdditive AT3G17220 5883361..5883820 score=0.92897839272681
GeneExpressionAdditive AT3G17225 5884464..5884792 score=1.47678947302135
GeneExpressionAdditive AT3G17230 5886471..5889108 score=0.232095826341335
GeneExpressionAdditive AT3G17240 5889907..5892217 score=-1.07458286166947
GeneExpressionAdditive AT3G17250 5892761..5894401 score=0.476386669948678
GeneExpressionAdditive AT3G17265 5899675..5900582 score=-0.084270675534632
GeneExpressionAdditive AT3G17270 5902508..5902729 score=-0.990371676034761
GeneExpressionAdditive AT3G17280 5903498..5904574 score=0.0154505770547479
GeneExpressionAdditive AT3G17300 5907294..5908867 score=2.42935721721951
GeneExpressionAdditive AT3G17310 5909015..5913236 score=0.631254576671823
GeneExpressionAdditive AT3G17320 5915473..5916597 score=0.27769297761111
GeneExpressionAdditive AT3G17330 5916963..5920096 score=0.94257482409013
GeneExpressionAdditive AT3G17340 5920525..5926829 score=2.10184914491304
GeneExpressionAdditive AT3G17350 5934090..5934981 score=0.497114547239147
GeneExpressionAdditive AT3G17360 5936107..5946411 score=1.84376187762588
GeneExpressionAdditive AT3G17365 5947020..5948782 score=0.426241596471042
GeneExpressionAdditive AT3G17370 5949043..5949623 score=-0.919169839834915
GeneExpressionAdditive AT3G17380 5950204..5952123 score=1.05084100421341
GeneExpressionAdditive AT3G17390 5952230..5954072 score=-1.42070197182614
GeneExpressionAdditive AT3G17400 5954910..5955414 score=-0.215646338512531
GeneExpressionAdditive AT3G17410 5955969..5959055 score=-1.64700672897993
GeneExpressionAdditive AT3G17420 5959267..5962121 score=-1.51235984278915
GeneExpressionAdditive AT3G17430 5965948..5969197 score=1.08503829559126
GeneExpressionAdditive AT3G17440 5969589..5972490 score=1.13992050425112
GeneExpressionAdditive AT3G17450 5972681..5976097 score=-0.0284552286041066
GeneExpressionAdditive AT3G17460 5976997..5977504 score=0.861250165487414
GeneExpressionAdditive AT3G17465 5978061..5979645 score=-4.89369715457448
GeneExpressionAdditive AT3G17470 5979833..5981989 score=0.261282873914405
GeneExpressionAdditive AT3G17480 5983216..5984228 score=-0.458921750505018
GeneExpressionAdditive AT3G17490 5984846..5985871 score=0.800476454797503
GeneExpressionAdditive AT3G17500 5986794..5988435 score=-0.104624160016359
GeneExpressionAdditive AT3G17510 5989003..5992689 score=8.89488818964927
GeneExpressionAdditive AT3G17520 5999370..6000352 score=-1.37813039703875
GeneExpressionAdditive AT3G17530 6000874..6002192 score=-0.621110945403884
GeneExpressionAdditive AT3G17540 6002783..6003861 score=-0.509163956134399
GeneExpressionAdditive AT3G17550 6005128..6005974 score=0.0948036459590146
GeneExpressionAdditive AT3G17560 6006756..6007962 score=0.230930157412618
GeneExpressionAdditive AT3G17570 6009429..6010525 score=-0.0528541308332386
GeneExpressionAdditive AT3G17580 6015332..6015406 score=-0.739539404224295
GeneExpressionAdditive AT3G17590 6017280..6019570 score=-3.32298423392552
GeneExpressionAdditive AT3G17600 6020165..6021102 score=-0.338783962134419
GeneExpressionAdditive AT3G17609 6023950..6024608 score=1.04559171406247
GeneExpressionAdditive AT3G17611 6024820..6026336 score=1.37705525897993
GeneExpressionAdditive AT3G17620 6026586..6027624 score=-0.849807437998787
GeneExpressionAdditive AT3G17630 6029200..6031734 score=0.200279636064045
GeneExpressionAdditive AT3G17640 6032447..6033543 score=-5.53192861476208
GeneExpressionAdditive AT3G17650 6034201..6037206 score=0.144247352683923
GeneExpressionAdditive AT3G17660 6037642..6039200 score=-0.494022647107445
GeneExpressionAdditive AT3G17668 6039611..6040455 score=0.702411930308482
GeneExpressionAdditive AT3G17670 6040880..6042165 score=-0.877297204100917
GeneExpressionAdditive AT3G17675 6042283..6042832 score=-1.88428587063891
GeneExpressionAdditive AT3G17680 6042975..6044495 score=1.28656203625030
GeneExpressionAdditive AT3G17690 6045035..6048436 score=-0.846593427928233
GeneExpressionAdditive AT3G17700 6048929..6052516 score=-2.88781378298495
GeneExpressionAdditive AT3G17710 6055557..6056474 score=-0.0659649308524315
GeneExpressionAdditive AT3G17720 6062440..6063412 score=-1.19627178031360
GeneExpressionAdditive AT3G17730 6064403..6065781 score=0.575576886083375
GeneExpressionAdditive AT3G17740 6067810..6069317 score=0.983454602836596
GeneExpressionAdditive AT3G17750 6073811..6078611 score=-1.97183740799815
GeneExpressionAdditive AT3G17760 6078843..6080831 score=-0.089062955865595
GeneExpressionAdditive AT3G17770 6081758..6086057 score=1.7380431857942
GeneExpressionAdditive AT3G17780 6086934..6088326 score=1.29559501002348
GeneExpressionAdditive AT3G17790 6089655..6091063 score=-0.734593103292807
GeneExpressionAdditive AT3G17800 6091245..6092999 score=9.25251186404127
GeneExpressionAdditive AT3G17810 6094159..6096533 score=2.89523078537025
GeneExpressionAdditive AT3G17820 6097451..6099549 score=-1.46114858778128
GeneExpressionAdditive AT3G17830 6101809..6104625 score=-0.248035306964697
GeneExpressionAdditive AT3G17840 6106023..6108523 score=-1.56412290973757
GeneExpressionAdditive AT3G17850 6109775..6116422 score=-0.282650864186852
GeneExpressionAdditive AT3G17860 6119811..6122945 score=3.13457535747157
GeneExpressionAdditive AT3G17880 6123466..6126233 score=-0.597349336940378
GeneExpressionAdditive AT3G17890 6127242..6127856 score=1.28334789165145
GeneExpressionAdditive AT3G17900 6128553..6133243 score=0.46856943568996
GeneExpressionAdditive AT3G17910 6133561..6136310 score=-0.76104679768526
GeneExpressionAdditive AT3G17920 6137266..6141981 score=-0.72567687792354
GeneExpressionAdditive AT3G17930 6142283..6143293 score=0.533444431129311
GeneExpressionAdditive AT3G17940 6143539..6145321 score=2.7259129232274
GeneExpressionAdditive AT3G17950 6146257..6147047 score=-0.061651498706475
GeneExpressionAdditive AT3G17970 6147972..6151997 score=0.167598031010043
GeneExpressionAdditive AT3G17980 6152131..6153306 score=-0.25367678910963
GeneExpressionAdditive AT3G18000 6154377..6157470 score=-3.15701661676716
GeneExpressionAdditive AT3G18010 6161164..6163178 score=-0.73703429409527
GeneExpressionAdditive AT3G18020 6165466..6167428 score=-0.821094496024697
GeneExpressionAdditive AT3G18030 6167651..6168839 score=-0.672465097253177
GeneExpressionAdditive AT3G18035 6169117..6171574 score=1.58074484910679
GeneExpressionAdditive AT3G18040 6175543..6178408 score=0.935260489829579
GeneExpressionAdditive AT3G18050 6180882..6182665 score=-0.80843401710115
GeneExpressionAdditive AT3G18060 6183786..6186892 score=-1.42030802405145
GeneExpressionAdditive AT3G18070 6187355..6189891 score=-4.82659815723568
GeneExpressionAdditive AT3G18080 6191580..6194422 score=-5.9487825912462
GeneExpressionAdditive AT3G18090 6194995..6200218 score=0.0092441062775823
GeneExpressionAdditive AT3G18100 6200573..6204502 score=0.857103505026013
GeneExpressionAdditive AT3G18110 6204826..6209676 score=-4.50988372262706
GeneExpressionAdditive AT3G18120 6210149..6210543 score=0.241597548368720
GeneExpressionAdditive AT3G18130 6210921..6212410 score=-3.83005812899737
GeneExpressionAdditive AT3G18140 6212707..6214745 score=0.381588833734183
GeneExpressionAdditive AT3G18150 6218548..6219474 score=-0.709053544613757
GeneExpressionAdditive AT3G18160 6220655..6223022 score=-1.95728863198644
GeneExpressionAdditive AT3G18165 6223187..6225293 score=2.50117348896560
GeneExpressionAdditive AT3G18170 6228421..6229633 score=-0.705132178126173
GeneExpressionAdditive AT3G18180 6230530..6231756 score=-0.394295017339792
GeneExpressionAdditive AT3G18190 6232213..6234019 score=-3.18400426708344
GeneExpressionAdditive AT3G18200 6234387..6236037 score=-2.77892838778164
GeneExpressionAdditive AT3G18210 6237947..6240571 score=0.899140184838218
GeneExpressionAdditive AT3G18215 6240862..6242453 score=-1.56172826565561
GeneExpressionAdditive AT3G18220 6247920..6249922 score=-1.00957393102807
GeneExpressionAdditive AT3G18230 6251483..6254109 score=-2.92813597970291
GeneExpressionAdditive AT3G18240 6255746..6257907 score=0.228758757454162
GeneExpressionAdditive AT3G18250 6258097..6258384 score=0.190541450162180
GeneExpressionAdditive AT3G18260 6260280..6261540 score=1.26422408695781
GeneExpressionAdditive AT3G18270 6261965..6264072 score=2.03409858361151
GeneExpressionAdditive AT3G18280 6267122..6267605 score=-2.57104764478576
GeneExpressionAdditive AT3G18290 6274110..6280438 score=-6.46837350693015
GeneExpressionAdditive AT3G18295 6281232..6282029 score=-0.0512457037749902
GeneExpressionAdditive AT3G18300 6283396..6284182 score=-0.635081750815543
GeneExpressionAdditive AT3G18310 6284442..6287123 score=0.0413933660290685
GeneExpressionAdditive AT3G18330 6291524..6291846 score=0.210334512001720
GeneExpressionAdditive AT3G18350 6296869..6300624 score=0.0487680882260279
GeneExpressionAdditive AT3G18360 6300846..6301674 score=-1.24237263297293
GeneExpressionAdditive AT3G18370 6306018..6310591 score=-0.0187635647102588
GeneExpressionAdditive AT3G18380 6310762..6313272 score=1.67970425954732
GeneExpressionAdditive AT3G18390 6313483..6317931 score=1.16761558168293
GeneExpressionAdditive AT3G18400 6318769..6320551 score=1.26223405271704
GeneExpressionAdditive AT3G18410 6323183..6324480 score=-0.664739872498955
GeneExpressionAdditive AT3G18420 6324662..6325765 score=2.29122626460521
GeneExpressionAdditive AT3G18430 6325919..6327584 score=-2.70014759760087
GeneExpressionAdditive AT3G18440 6328109..6330674 score=-0.569259952489166
GeneExpressionAdditive AT3G18450 6331464..6332143 score=2.40358644151949
GeneExpressionAdditive AT3G18460 6333056..6333911 score=-1.50979052918251
GeneExpressionAdditive AT3G18470 6334850..6335724 score=-0.382106033398838
GeneExpressionAdditive AT3G18480 6336765..6341713 score=2.71448951380421
GeneExpressionAdditive AT3G18485 6341927..6343114 score=1.31651678614480
GeneExpressionAdditive AT3G18490 6348769..6350630 score=-0.282533310939983
GeneExpressionAdditive AT3G18500 6352542..6355401 score=6.16845024917633
GeneExpressionAdditive AT3G18510 6355661..6356013 score=0.00768882614265541
GeneExpressionAdditive AT3G18520 6361200..6365568 score=1.37024112610891
GeneExpressionAdditive AT3G18524 6368037..6368228 score=1.04056470245438
GeneExpressionAdditive AT3G18550 6383775..6385217 score=-0.706720248403538
GeneExpressionAdditive AT3G18560 6393984..6394739 score=-4.1738938440512
GeneExpressionAdditive AT3G18570 6395998..6396570 score=-0.0404011269555022
GeneExpressionAdditive AT3G18580 6396952..6398051 score=-1.90230466731169
GeneExpressionAdditive AT3G18590 6398700..6399281 score=-1.02308349042873
GeneExpressionAdditive AT3G18600 6399612..6402884 score=-3.22750168805715
GeneExpressionAdditive AT3G18610 6404425..6407806 score=-2.29611103897950
GeneExpressionAdditive AT3G18620 6408353..6410911 score=0.732791010158552
GeneExpressionAdditive AT3G18630 6411095..6412794 score=-0.217752930503766
GeneExpressionAdditive AT3G18640 6413543..6416498 score=0.982859340519952
GeneExpressionAdditive AT3G18650 6417363..6418477 score=-0.544207099714625
GeneExpressionAdditive AT3G18660 6419160..6421776 score=-0.0356038507928265
GeneExpressionAdditive AT3G18670 6424180..6426456 score=0.314576086935442
GeneExpressionAdditive AT3G18680 6427436..6429483 score=-0.301012304928339
GeneExpressionAdditive AT3G18690 6429710..6430408 score=1.06631538280119
GeneExpressionAdditive AT3G18700 6431730..6432891 score=-0.949856097986745
GeneExpressionAdditive AT3G18710 6434178..6435412 score=-1.02324402983698
GeneExpressionAdditive AT3G18715 6441068..6441317 score=-0.731713657433441
GeneExpressionAdditive AT3G18720 6444462..6445733 score=-0.58666664233833
GeneExpressionAdditive AT3G18730 6445918..6453050 score=0.958895308355434
GeneExpressionAdditive AT3G18740 6453429..6453977 score=-1.21285632568884
GeneExpressionAdditive AT3G18750 6454199..6457462 score=5.94461857615486
GeneExpressionAdditive AT3G18760 6457714..6459614 score=0.176215527242237
GeneExpressionAdditive AT3G18770 6459934..6462982 score=-0.894425426658794
GeneExpressionAdditive AT3G18773 6465857..6467146 score=0.694313427584865
GeneExpressionAdditive AT3G18780 6474865..6477116 score=-0.0230247457852775
GeneExpressionAdditive AT3G18790 6477742..6479526 score=1.86353555743314
GeneExpressionAdditive AT3G18800 6479697..6480277 score=-2.77556678943599
GeneExpressionAdditive AT3G18810 6480776..6483537 score=-0.619011136090109
GeneExpressionAdditive AT3G18820 6484149..6486115 score=1.96073174133423
GeneExpressionAdditive AT3G18830 6488906..6491202 score=0.300951382266656
GeneExpressionAdditive AT3G18840 6496251..6498001 score=-1.20110235995717
GeneExpressionAdditive AT3G18850 6499422..6501204 score=-0.901816543646999
GeneExpressionAdditive AT3G18860 6501683..6508343 score=0.116915556201651
GeneExpressionAdditive AT3G18870 6508554..6509271 score=-1.42343267739264
GeneExpressionAdditive AT3G18880 6509592..6510584 score=0.462036291279271
GeneExpressionAdditive AT3G18890 6511058..6514680 score=-3.70389967963382
GeneExpressionAdditive AT3G18900 6517677..6520728 score=0.210227524090407
GeneExpressionAdditive AT3G18910 6521715..6522958 score=-1.08680792176697
GeneExpressionAdditive AT3G18930 6523426..6525456 score=0.610295521274463
GeneExpressionAdditive AT3G18940 6527079..6529138 score=3.88466234499488
GeneExpressionAdditive AT3G18950 6536713..6538605 score=-0.635592172486675
GeneExpressionAdditive AT3G18960 6542522..6543258 score=-0.962469850139761
GeneExpressionAdditive AT3G18970 6543798..6545257 score=-2.04429297515915
GeneExpressionAdditive AT3G18980 6546506..6546613 score=2.49743601562588
GeneExpressionAdditive AT3G18990 6549061..6551724 score=-2.37838487970332
GeneExpressionAdditive AT3G19000 6553589..6555074 score=-0.74249242693232
GeneExpressionAdditive AT3G19010 6556245..6557862 score=2.22564099043690
GeneExpressionAdditive AT3G19020 6559091..6562071 score=0.794150928680516
GeneExpressionAdditive AT3G19030 6564005..6564396 score=-1.32186378609613
GeneExpressionAdditive AT3G19040 6567178..6575273 score=0.239031275811586
GeneExpressionAdditive AT3G19050 6578045..6590125 score=1.88539698046849
GeneExpressionAdditive AT3G19055 6592317..6592899 score=-0.703581389111364
GeneExpressionAdditive AT3G19070 6593837..6594930 score=-0.89583829868567
GeneExpressionAdditive AT3G19080 6596099..6598613 score=0.702244670369151
GeneExpressionAdditive AT3G19085 6599653..6600546 score=-1.09540873294159
GeneExpressionAdditive AT3G19090 6601482..6603656 score=0.402714523215813
GeneExpressionAdditive AT3G19100 6605495..6609272 score=-1.99923650290868
GeneExpressionAdditive AT3G19120 6609476..6611040 score=0.145661213690744
GeneExpressionAdditive AT3G19130 6611220..6613940 score=1.73482893795417
GeneExpressionAdditive AT3G19140 6614943..6615298 score=0.732296552344219
GeneExpressionAdditive AT3G19150 6616389..6617676 score=1.14581991957549
GeneExpressionAdditive AT3G19160 6621995..6623270 score=-0.529346667336289
GeneExpressionAdditive AT3G19170 6625530..6631911 score=2.49353374772592
GeneExpressionAdditive AT3G19180 6632803..6637104 score=-0.137638808662749
GeneExpressionAdditive AT3G19184 6637549..6638906 score=0.49603971188869
GeneExpressionAdditive AT3G19190 6639708..6648218 score=-0.93848274014805
GeneExpressionAdditive AT3G19200 6649346..6650045 score=0.880035326784163
GeneExpressionAdditive AT3G19210 6652815..6658892 score=0.367379033075440
GeneExpressionAdditive AT3G19220 6659166..6660812 score=-0.0664708064872732
GeneExpressionAdditive AT3G19230 6661144..6663478 score=-0.819385917906995
GeneExpressionAdditive AT3G19240 6664276..6666417 score=-1.90839247619503
GeneExpressionAdditive AT3G19250 6666907..6668053 score=-0.407858120995142
GeneExpressionAdditive AT3G19260 6669191..6671468 score=0.202472430616499
GeneExpressionAdditive AT3G19270 6673775..6676504 score=0.256141368173856
GeneExpressionAdditive AT3G19280 6681202..6683823 score=0.064741112861837
GeneExpressionAdditive AT3G19290 6687134..6690082 score=1.53271142532209
GeneExpressionAdditive AT3G19300 6690187..6693255 score=-1.26675861518547
GeneExpressionAdditive AT3G19310 6694241..6696175 score=-0.235740075231622
GeneExpressionAdditive AT3G19320 6696439..6698012 score=-1.77807749335450
GeneExpressionAdditive AT3G19330 6699362..6701228 score=-0.867625071668095
GeneExpressionAdditive AT3G19340 6701300..6704208 score=-2.56145546477794
GeneExpressionAdditive AT3G19350 6705531..6706006 score=-2.12569316413231
GeneExpressionAdditive AT3G19360 6707263..6708881 score=-0.180868946301014
GeneExpressionAdditive AT3G19370 6710753..6713602 score=2.74692009066559
GeneExpressionAdditive AT3G19380 6714453..6716040 score=0.334962194322419
GeneExpressionAdditive AT3G19390 6723080..6724996 score=4.72097610428708
GeneExpressionAdditive AT3G19400 6725510..6726965 score=-1.55686921226447
GeneExpressionAdditive AT3G19410 6729781..6730624 score=-0.253234880453666
GeneExpressionAdditive AT3G19420 6731385..6735566 score=0.681029163676381
GeneExpressionAdditive AT3G19430 6736416..6738287 score=0.860926322242552
GeneExpressionAdditive AT3G19440 6740788..6743158 score=-0.455050626866076
GeneExpressionAdditive AT3G19450 6744617..6747109 score=-0.495340497994705
GeneExpressionAdditive AT3G19460 6747468..6749284 score=0.225769182652837
GeneExpressionAdditive AT3G19470 6749532..6750848 score=0.639900012869301
GeneExpressionAdditive AT3G19480 6752534..6754550 score=1.65176657285824
GeneExpressionAdditive AT3G19490 6754817..6758250 score=-3.14098237978889
GeneExpressionAdditive AT3G19500 6759040..6760902 score=-0.753509675323326
GeneExpressionAdditive AT3G19508 6762261..6762680 score=0.228941228310856
GeneExpressionAdditive AT3G19510 6762815..6766558 score=3.56476864885772
GeneExpressionAdditive AT3G19515 6766707..6771149 score=13.4479612221056
GeneExpressionAdditive AT3G19520 6772709..6774399 score=1.49823266389729
GeneExpressionAdditive AT3G19530 6775288..6775467 score=0.709207301876234
GeneExpressionAdditive AT3G19540 6780722..6783037 score=1.36746665424223
GeneExpressionAdditive AT3G19550 6787259..6788229 score=-1.30557916516661
GeneExpressionAdditive AT3G19553 6790896..6792759 score=2.10361863842239
GeneExpressionAdditive AT3G19560 6793749..6794757 score=-0.773724006221972
GeneExpressionAdditive AT3G19570 6797494..6801682 score=0.460361847918809
GeneExpressionAdditive AT3G19580 6803284..6804193 score=0.818246710365786
GeneExpressionAdditive AT3G19590 6805695..6808476 score=-0.303792370144309
GeneExpressionAdditive AT3G19600 6808644..6811731 score=-0.911650824279879
GeneExpressionAdditive AT3G19610 6812532..6814515 score=-0.627234264541799
GeneExpressionAdditive AT3G19615 6815068..6815351 score=0.105163179077877
GeneExpressionAdditive AT3G19620 6815619..6818291 score=-3.29096210168568
GeneExpressionAdditive AT3G19630 6818437..6820692 score=3.60033351626851
GeneExpressionAdditive AT3G19640 6820924..6823243 score=-0.283295770907059
GeneExpressionAdditive AT3G19650 6823533..6825239 score=1.58659574069079
GeneExpressionAdditive AT3G19660 6825571..6825963 score=-3.35626066740163
GeneExpressionAdditive AT3G19670 6828082..6836575 score=2.17719634198531
GeneExpressionAdditive AT3G19680 6840372..6842138 score=2.77049896188123
GeneExpressionAdditive AT3G19690 6842346..6842748 score=-0.718306547305104
GeneExpressionAdditive AT3G19700 6843660..6846928 score=-0.369599287998931
GeneExpressionAdditive AT3G19710 6847289..6849479 score=-0.169888535995834
GeneExpressionAdditive AT3G19720 6850423..6855499 score=2.14837073748524
GeneExpressionAdditive AT3G19740 6855929..6858599 score=-0.75067664266143
GeneExpressionAdditive AT3G19750 6861160..6862919 score=0.59818342742818
GeneExpressionAdditive AT3G19760 6863726..6866549 score=1.27642986703821
GeneExpressionAdditive AT3G19770 6866882..6869399 score=0.64308293274786
GeneExpressionAdditive AT3G19780 6870204..6874561 score=0.556443783502861
GeneExpressionAdditive AT3G19790 6874884..6875619 score=-3.70728238304327
GeneExpressionAdditive AT3G19800 6876133..6877455 score=-2.03012474365201
GeneExpressionAdditive AT3G19810 6877748..6879361 score=-2.19451113549655
GeneExpressionAdditive AT3G19820 6879639..6882294 score=0.221925687415011
GeneExpressionAdditive AT3G19830 6885687..6889950 score=-0.814521363521001
GeneExpressionAdditive AT3G19840 6891154..6897149 score=0.452730950687535
GeneExpressionAdditive AT3G19850 6898225..6901143 score=3.08878799454123
GeneExpressionAdditive AT3G19860 6903882..6906069 score=9.89361005589913
GeneExpressionAdditive AT3G19870 6907505..6911045 score=1.25539646313380
GeneExpressionAdditive AT3G19880 6911441..6912478 score=-0.48566667082983
GeneExpressionAdditive AT3G19890 6915023..6916125 score=-0.431639570893557
GeneExpressionAdditive AT3G19895 6917570..6921471 score=1.34451609352216
GeneExpressionAdditive AT3G19900 6922576..6924988 score=-1.55040206006541
GeneExpressionAdditive AT3G19910 6926317..6929540 score=3.70589929378615
GeneExpressionAdditive AT3G19920 6929834..6931769 score=0.492504744812933
GeneExpressionAdditive AT3G19930 6934831..6936978 score=2.14532553178593
GeneExpressionAdditive AT3G19940 6938272..6939925 score=-0.426689037904296
GeneExpressionAdditive AT3G19950 6942885..6945029 score=1.55641606640711
GeneExpressionAdditive AT3G19960 6948815..6956853 score=-2.14022367436382
GeneExpressionAdditive AT3G19970 6959433..6961607 score=1.06612380808467
GeneExpressionAdditive AT3G19980 6961758..6964992 score=-1.02969665978504
GeneExpressionAdditive AT3G19990 6965724..6967121 score=-0.265983358326612
GeneExpressionAdditive AT3G20000 6967578..6970498 score=2.16581802847302
GeneExpressionAdditive AT3G20010 6971372..6976557 score=-0.0569345630863098
GeneExpressionAdditive AT3G20015 6978505..6980201 score=-0.719369345355963
GeneExpressionAdditive AT3G20020 6983801..6988001 score=0.785489004124728
GeneExpressionAdditive AT3G20030 6990416..6991428 score=-0.857723580296885
GeneExpressionAdditive AT3G20040 6994906..6998135 score=-1.33667469784920
GeneExpressionAdditive AT3G20050 6998248..7002376 score=0.281079089724175
GeneExpressionAdditive AT3G20060 7002842..7004330 score=-1.67610527299498
GeneExpressionAdditive AT3G20070 7004722..7006831 score=0.636600716244862
GeneExpressionAdditive AT3G20080 7008871..7013657 score=-1.95472255719786
GeneExpressionAdditive AT3G20090 7015812..7018303 score=-1.23375522440907
GeneExpressionAdditive AT3G20100 7019006..7020842 score=-0.412191202437051
GeneExpressionAdditive AT3G20110 7021335..7023259 score=-0.784419566735259
GeneExpressionAdditive AT3G20120 7024275..7025896 score=0.295613629934046
GeneExpressionAdditive AT3G20130 7026947..7028803 score=-1.58002451162804
GeneExpressionAdditive AT3G20140 7029444..7030630 score=-0.476146589660719
GeneExpressionAdditive AT3G20150 7031429..7036448 score=0.545834056651993
GeneExpressionAdditive AT3G20155 7037186..7038232 score=-0.288745337812647
GeneExpressionAdditive AT3G20160 7039037..7039985 score=-0.324980482279925
GeneExpressionAdditive AT3G20170 7041735..7043265 score=0.479725201882882
GeneExpressionAdditive AT3G20180 7043401..7043631 score=-0.877910468791978
GeneExpressionAdditive AT3G20190 7044941..7047363 score=-0.92105675415445
GeneExpressionAdditive AT3G20200 7047593..7050989 score=-0.817340985988373
GeneExpressionAdditive AT3G20210 7052549..7054659 score=1.79691714491102
GeneExpressionAdditive AT3G20220 7054868..7055297 score=-0.233387222588999
GeneExpressionAdditive AT3G20230 7055471..7056700 score=3.65249336234778
GeneExpressionAdditive AT3G20240 7057009..7058841 score=-2.94247365915453
GeneExpressionAdditive AT3G20250 7058989..7063180 score=-0.968150514667955
GeneExpressionAdditive AT3G20260 7064139..7066483 score=0.187605098820143
GeneExpressionAdditive AT3G20270 7067142..7070911 score=-0.221320970061848
GeneExpressionAdditive AT3G20280 7071248..7074580 score=0.760426127429725
GeneExpressionAdditive AT3G20290 7074922..7078729 score=-0.659291060652054
GeneExpressionAdditive AT3G20300 7079636..7081890 score=1.47340479252820
GeneExpressionAdditive AT3G20310 7084843..7086672 score=3.95504909899266
GeneExpressionAdditive AT3G20320 7087684..7089826 score=-0.408413383692398
GeneExpressionAdditive AT3G20330 7090180..7092578 score=-1.08775212210587
GeneExpressionAdditive AT3G20340 7092918..7093467 score=-3.73527734675742
GeneExpressionAdditive AT3G20350 7096403..7099725 score=1.03154547455988
GeneExpressionAdditive AT3G20360 7099844..7101594 score=-0.278662473503035
GeneExpressionAdditive AT3G20370 7105370..7107110 score=4.56403681895991
GeneExpressionAdditive AT3G20380 7108256..7109852 score=-3.21002691570185
GeneExpressionAdditive AT3G20390 7110034..7111720 score=1.24923286485880
GeneExpressionAdditive AT3G20395 7111977..7113800 score=1.99357602995864
GeneExpressionAdditive AT3G20410 7116311..7119101 score=1.96350744896487
GeneExpressionAdditive AT3G20420 7119324..7120844 score=-1.93442552871637
GeneExpressionAdditive AT3G20430 7121507..7123072 score=0.801788945462496
GeneExpressionAdditive AT3G20440 7123269..7130356 score=-1.30357803558648
GeneExpressionAdditive AT3G20450 7130968..7131219 score=1.57877606798024
GeneExpressionAdditive AT3G20460 7135157..7139439 score=0.359146210930702
GeneExpressionAdditive AT3G20475 7148239..7150866 score=-0.91595723587297
GeneExpressionAdditive AT3G20480 7151507..7153336 score=-1.76844213871094
GeneExpressionAdditive AT3G20490 7153571..7156491 score=1.13421318032257
GeneExpressionAdditive AT3G20500 7157911..7160335 score=-5.99686458629481
GeneExpressionAdditive AT3G20510 7160723..7162068 score=-0.14861665639509
GeneExpressionAdditive AT3G20520 7162866..7165822 score=-0.334211350507816
GeneExpressionAdditive AT3G20530 7166043..7167883 score=-0.294329526872509
GeneExpressionAdditive AT3G20540 7168133..7173509 score=-1.63108182611425
GeneExpressionAdditive AT3G20550 7174522..7177901 score=1.57258140320613
GeneExpressionAdditive AT3G20555 7178219..7178592 score=-0.155693303453255
GeneExpressionAdditive AT3G20557 7180107..7180732 score=0.0987581647291054
GeneExpressionAdditive AT3G20560 7182040..7186472 score=-0.435561102637384
GeneExpressionAdditive AT3G20570 7186588..7187505 score=-1.39641860912672
GeneExpressionAdditive AT3G20580 7187930..7190479 score=-0.231962993207256
GeneExpressionAdditive AT3G20590 7191783..7192361 score=-0.580640994514627
GeneExpressionAdditive AT3G20600 7194928..7195169 score=-0.139631178406228
GeneExpressionAdditive AT3G20610 7196828..7197347 score=-1.64704679707671
GeneExpressionAdditive AT3G20620 7198495..7202481 score=0.382624570647326
GeneExpressionAdditive AT3G20630 7202823..7208390 score=2.54336393829147
GeneExpressionAdditive AT3G20640 7210419..7213191 score=-0.590366225944965
GeneExpressionAdditive AT3G20650 7220907..7223949 score=-0.904001806069969
GeneExpressionAdditive AT3G20660 7225198..7228474 score=4.26666494026636
GeneExpressionAdditive AT3G20670 7229430..7229807 score=2.15894818024973
GeneExpressionAdditive AT3G20680 7230219..7231040 score=-3.02279898083985
GeneExpressionAdditive AT3G20690 7231637..7232632 score=-0.356524944675379
GeneExpressionAdditive AT3G20700 7233601..7234461 score=-0.176352090318462
GeneExpressionAdditive AT3G20710 7237942..7238929 score=0.0607573048358486
GeneExpressionAdditive AT3G20720 7239940..7246941 score=-0.336688450431183
GeneExpressionAdditive AT3G20730 7247187..7248749 score=-0.444588979271323
GeneExpressionAdditive AT3G20740 7249264..7252402 score=0.188640094987949
GeneExpressionAdditive AT3G20750 7255027..7256093 score=0.8475622189099
GeneExpressionAdditive AT3G20760 7257249..7258855 score=-0.780961973440988
GeneExpressionAdditive AT3G20770 7260496..7263317 score=1.98788549745435
GeneExpressionAdditive AT3G20780 7263968..7268543 score=1.80540378119744
GeneExpressionAdditive AT3G20790 7268849..7271089 score=-0.139480296137588
GeneExpressionAdditive AT3G20800 7271308..7273904 score=-3.64149928020565
GeneExpressionAdditive AT3G20810 7275727..7278359 score=-12.3002556637836
GeneExpressionAdditive AT3G20820 7280913..7282146 score=-3.31365561709291
GeneExpressionAdditive AT3G20830 7284974..7286249 score=1.33985401202730
GeneExpressionAdditive AT3G20840 7300814..7303640 score=-1.36400098260868
GeneExpressionAdditive AT3G20850 7304235..7304526 score=-0.518869490853403
GeneExpressionAdditive AT3G20860 7306149..7308384 score=0.0189074678834051
GeneExpressionAdditive AT3G20865 7308634..7308843 score=-0.519598028437144
GeneExpressionAdditive AT3G20870 7309455..7312714 score=-0.369549647051532
GeneExpressionAdditive AT3G20880 7313552..7315790 score=-0.311233911829347
GeneExpressionAdditive AT3G20900 7324025..7324133 score=-0.170203490786707
GeneExpressionAdditive AT3G20910 7326405..7328521 score=1.11548380995679
GeneExpressionAdditive AT3G20920 7328626..7330671 score=2.03819160172622
GeneExpressionAdditive AT3G20930 7331750..7333950 score=2.79979988158171
GeneExpressionAdditive AT3G20940 7340565..7341264 score=1.35369180957615
GeneExpressionAdditive AT3G20950 7343301..7344722 score=0.0306807598434538
GeneExpressionAdditive AT3G20960 7345797..7347077 score=-0.159255356379756
GeneExpressionAdditive AT3G20970 7348242..7350256 score=1.41082255225125
GeneExpressionAdditive AT3G20980 7356028..7357904 score=-0.614972379393916
GeneExpressionAdditive AT3G20993 7360596..7360672 score=-1.46826247291824
GeneExpressionAdditive AT3G20997 7362830..7363075 score=-0.86469401897753
GeneExpressionAdditive AT3G21000 7363944..7365106 score=-1.01255772523999
GeneExpressionAdditive AT3G21055 7376667..7377144 score=0.0929016323500261
GeneExpressionAdditive AT3G21060 7377434..7380116 score=-0.211079049873621
GeneExpressionAdditive AT3G21070 7380213..7383890 score=-1.04383305768395
GeneExpressionAdditive AT3G21080 7388473..7389959 score=-1.09420165762036
GeneExpressionAdditive AT3G21090 7391476..7395028 score=3.25430377491029
GeneExpressionAdditive AT3G21100 7399170..7402388 score=0.0802577980298948
GeneExpressionAdditive AT3G21110 7402527..7405601 score=0.688407389665738
GeneExpressionAdditive AT3G21120 7406336..7407341 score=0.0952648295181675
GeneExpressionAdditive AT3G21130 7408337..7409276 score=0.957730198709602
GeneExpressionAdditive AT3G21140 7409459..7412206 score=-1.14346889304438
GeneExpressionAdditive AT3G21150 7412672..7413484 score=-0.194079250696923
GeneExpressionAdditive AT3G21160 7413927..7418346 score=0.437214908099761
GeneExpressionAdditive AT3G21170 7419985..7421108 score=-0.327589037365783
GeneExpressionAdditive AT3G21175 7422171..7424825 score=-0.479675657931306
GeneExpressionAdditive AT3G21180 7425635..7432177 score=-0.277949679989603
GeneExpressionAdditive AT3G21190 7432332..7434589 score=-1.51869066442239
GeneExpressionAdditive AT3G21200 7436093..7437921 score=1.53865218483927
GeneExpressionAdditive AT3G21210 7438129..7440815 score=0.372158915213914
GeneExpressionAdditive AT3G21215 7442597..7445291 score=-0.775453409327661
GeneExpressionAdditive AT3G21220 7445771..7447299 score=-0.659468296255538
GeneExpressionAdditive AT3G21230 7448059..7451882 score=-0.766446005008635
GeneExpressionAdditive AT3G21240 7454282..7457309 score=-6.6396856978553
GeneExpressionAdditive AT3G21250 7457486..7462595 score=-3.62154422977196
GeneExpressionAdditive AT3G21260 7464055..7464783 score=-1.97936717759131
GeneExpressionAdditive AT3G21270 7474758..7475689 score=-1.02943166314335
GeneExpressionAdditive AT3G21280 7478007..7482062 score=-0.0665882748315706
GeneExpressionAdditive AT3G21290 7482241..7488912 score=1.73083862990124
GeneExpressionAdditive AT3G21295 7489253..7492397 score=1.07402555203420
GeneExpressionAdditive AT3G21300 7493537..7496271 score=-0.216537207148751
GeneExpressionAdditive AT3G21310 7497301..7498997 score=-1.04722126854467
GeneExpressionAdditive AT3G21320 7499243..7501753 score=-0.471848120087492
GeneExpressionAdditive AT3G21330 7507247..7509157 score=0.943323342736953
GeneExpressionAdditive AT3G21340 7511848..7515930 score=0.336972935410993
GeneExpressionAdditive AT3G21350 7517097..7518684 score=-0.162714088646258
GeneExpressionAdditive AT3G21352 7520067..7520282 score=0.215103071607250
GeneExpressionAdditive AT3G21360 7522921..7524020 score=-1.84904362056449
GeneExpressionAdditive AT3G21370 7524666..7527612 score=-0.280952733672307
GeneExpressionAdditive AT3G21380 7528495..7530641 score=-0.521864942653735
GeneExpressionAdditive AT3G21390 7531470..7534473 score=2.42891159926065
GeneExpressionAdditive AT3G21400 7534663..7536435 score=-0.30832751458079
GeneExpressionAdditive AT3G21410 7536730..7537886 score=-0.366654823253203
GeneExpressionAdditive AT3G21420 7541500..7543459 score=-0.951428545553028
GeneExpressionAdditive AT3G21430 7544640..7553543 score=0.69257747362461
GeneExpressionAdditive AT3G21450 7553971..7555221 score=-0.798299174410913
GeneExpressionAdditive AT3G21460 7557598..7557801 score=1.3634961064907
GeneExpressionAdditive AT3G21465 7560762..7563415 score=-0.795022926297745
GeneExpressionAdditive AT3G21470 7563616..7565213 score=-0.283383914948141
GeneExpressionAdditive AT3G21480 7567729..7572142 score=0.384057168888612
GeneExpressionAdditive AT3G21490 7573077..7573585 score=0.629800441200626
GeneExpressionAdditive AT3G21500 7573687..7576513 score=-0.371414094388729
GeneExpressionAdditive AT3G21510 7578198..7579589 score=-1.93584558649114
GeneExpressionAdditive AT3G21520 7582004..7582673 score=-0.664377608167841
GeneExpressionAdditive AT3G21530 7582794..7584548 score=1.72884330955450
GeneExpressionAdditive AT3G21540 7585987..7590832 score=-1.50206295963173
GeneExpressionAdditive AT3G21550 7591657..7592305 score=-2.78311745589818
GeneExpressionAdditive AT3G21560 7595960..7597537 score=-1.36617590588121
GeneExpressionAdditive AT3G21570 7600176..7600844 score=0.269943079232786
GeneExpressionAdditive AT3G21580 7601990..7603821 score=-1.9091577495719
GeneExpressionAdditive AT3G21590 7604580..7605755 score=-0.887488659784311
GeneExpressionAdditive AT3G21600 7606549..7608354 score=1.74723721230287
GeneExpressionAdditive AT3G21610 7609226..7610618 score=-2.13087349005861
GeneExpressionAdditive AT3G21620 7611079..7614358 score=-2.16825878936162
GeneExpressionAdditive AT3G21630 7615415..7618412 score=-0.662702578617215
GeneExpressionAdditive AT3G21640 7619063..7621468 score=2.02748252194230
GeneExpressionAdditive AT3G21650 7621613..7623978 score=-0.591888678254232
GeneExpressionAdditive AT3G21660 7624519..7626627 score=-0.209544253442737
GeneExpressionAdditive AT3G21670 7626948..7629132 score=5.82887229333147
GeneExpressionAdditive AT3G21680 7633530..7633818 score=-0.810547296414132
GeneExpressionAdditive AT3G21690 7638673..7642057 score=0.188951843224492
GeneExpressionAdditive AT3G21700 7644491..7646272 score=-0.716150110449311
GeneExpressionAdditive AT3G21710 7648512..7649750 score=1.60498555304846
GeneExpressionAdditive AT3G21720 7652507..7655961 score=17.4492858832580
GeneExpressionAdditive AT3G21730 7659612..7661178 score=-0.543609022434728
GeneExpressionAdditive AT3G21740 7662426..7663998 score=-0.986609504662528
GeneExpressionAdditive AT3G21750 7664472..7666129 score=-3.54509951790246
GeneExpressionAdditive AT3G21770 7673292..7674795 score=-5.04443303392969
GeneExpressionAdditive AT3G21780 7675284..7676290 score=-1.57731409016481
GeneExpressionAdditive AT3G21790 7676960..7678408 score=-0.672382186963596
GeneExpressionAdditive AT3G21800 7680153..7681638 score=0.0902220920474886
GeneExpressionAdditive AT3G21810 7684432..7688406 score=-0.32014928847397
GeneExpressionAdditive AT3G21820 7688661..7691483 score=-0.76073226452908
GeneExpressionAdditive AT3G21840 7695470..7695578 score=-0.57227713701906
GeneExpressionAdditive AT3G21865 7701065..7703320 score=1.48842707273543
GeneExpressionAdditive AT3G21870 7703962..7704803 score=3.15204452868131
GeneExpressionAdditive AT3G21880 7706772..7708051 score=0.288767128341237
GeneExpressionAdditive AT3G21890 7709196..7709722 score=0.524980804950764
GeneExpressionAdditive AT3G21900 7715418..7716155 score=-1.71950998927894
GeneExpressionAdditive AT3G21910 7717551..7718376 score=0.865948372088813
GeneExpressionAdditive AT3G21940 7729873..7731094 score=-1.28705667563075
GeneExpressionAdditive AT3G21950 7735177..7736023 score=-1.78642662309764
GeneExpressionAdditive AT3G21960 7737162..7738051 score=0.768580017266874
GeneExpressionAdditive AT3G21970 7742495..7743545 score=-1.53994773110300
GeneExpressionAdditive AT3G21980 7745195..7745963 score=-0.382207417445051
GeneExpressionAdditive AT3G22010 7754321..7755686 score=-0.762521865851273
GeneExpressionAdditive AT3G22020 7756658..7757315 score=-0.829609847059062
GeneExpressionAdditive AT3G22030 7759411..7760541 score=-0.474818785681838
GeneExpressionAdditive AT3G22040 7761885..7762545 score=-0.165233232468564
GeneExpressionAdditive AT3G22050 7764159..7765104 score=0.624854879979492
GeneExpressionAdditive AT3G22060 7771121..7772289 score=4.46595454131086
GeneExpressionAdditive AT3G22070 7775477..7776086 score=0.131147848837098
GeneExpressionAdditive AT3G22080 7777828..7781712 score=0.398376366444173
GeneExpressionAdditive AT3G22090 7782934..7783523 score=-1.04201775271177
GeneExpressionAdditive AT3G22100 7783785..7784460 score=-0.59261787366
GeneExpressionAdditive AT3G22104 7789461..7792168 score=0.318870770160613
GeneExpressionAdditive AT3G22110 7792689..7793564 score=4.83604371848202
GeneExpressionAdditive AT3G22120 7795188..7796281 score=-3.31077297698833
GeneExpressionAdditive AT3G22142 7803642..7807986 score=-1.75657548113695
GeneExpressionAdditive AT3G22150 7813100..7815893 score=-2.75787198926816
GeneExpressionAdditive AT3G22160 7817896..7818919 score=0.253747099367873
GeneExpressionAdditive AT3G22170 7822094..7825859 score=2.66782427210745
GeneExpressionAdditive AT3G22180 7827042..7830761 score=0.86941015006916
GeneExpressionAdditive AT3G22190 7831691..7833500 score=-2.58143712280776
GeneExpressionAdditive AT3G22200 7835206..7838611 score=0.906955343205744
GeneExpressionAdditive AT3G22210 7839143..7839428 score=-1.43312650810918
GeneExpressionAdditive AT3G22220 7839627..7842817 score=-0.277505517777559
GeneExpressionAdditive AT3G22230 7843996..7844328 score=-2.66660688805782
GeneExpressionAdditive AT3G22231 7845860..7846063 score=-1.87995821980885
GeneExpressionAdditive AT3G22250 7867774..7870125 score=-0.243230878931170
GeneExpressionAdditive AT3G22260 7870931..7873455 score=1.06621756757631
GeneExpressionAdditive AT3G22270 7874168..7878420 score=-0.0981812774577412
GeneExpressionAdditive AT3G22275 7879042..7879794 score=-0.512839991304022
GeneExpressionAdditive AT3G22290 7881588..7885510 score=0.146641555199936
GeneExpressionAdditive AT3G22300 7885731..7886752 score=1.28787585698518
GeneExpressionAdditive AT3G22310 7887359..7889991 score=-0.68964159068118
GeneExpressionAdditive AT3G22320 7890921..7892312 score=-1.20224888269604
GeneExpressionAdditive AT3G22330 7892655..7895335 score=-0.0683637513891
GeneExpressionAdditive AT3G22350 7901958..7902946 score=-0.746473694130758
GeneExpressionAdditive AT3G22360 7904199..7905339 score=0.198735326441872
GeneExpressionAdditive AT3G22370 7906851..7908626 score=-6.81745928326367
GeneExpressionAdditive AT3G22380 7913234..7919371 score=-0.174661027507056
GeneExpressionAdditive AT3G22400 7926928..7931156 score=0.708771052920253
GeneExpressionAdditive AT3G22410 7933241..7935276 score=-0.377797570564807
GeneExpressionAdditive AT3G22415 7941030..7941530 score=-0.640099210864989
GeneExpressionAdditive AT3G22420 7946548..7948984 score=2.4535548986152
GeneExpressionAdditive AT3G22421 7949174..7950341 score=-0.226075393626702
GeneExpressionAdditive AT3G22425 7951107..7953184 score=-0.715888567653279
GeneExpressionAdditive AT3G22430 7953257..7954446 score=-0.703886107937073
GeneExpressionAdditive AT3G22435 7956272..7957855 score=-0.422090029511258
GeneExpressionAdditive AT3G22440 7959885..7962180 score=-1.76107318256793
GeneExpressionAdditive AT3G22450 7962493..7963320 score=-1.14336116115306
GeneExpressionAdditive AT3G22460 7963563..7965879 score=-0.55247315365378
GeneExpressionAdditive AT3G22470 7965993..7967947 score=-0.504277567152692
GeneExpressionAdditive AT3G22480 7968145..7969647 score=0.827296972486492
GeneExpressionAdditive AT3G22490 7969876..7970768 score=-0.440753634444859
GeneExpressionAdditive AT3G22500 7971639..7972899 score=-0.00841779336738875
GeneExpressionAdditive AT3G22510 7973448..7974221 score=-0.0237435893619743
GeneExpressionAdditive AT3G22520 7974789..7977458 score=0.434743753823319
GeneExpressionAdditive AT3G22530 7977682..7978618 score=0.152849218100590
GeneExpressionAdditive AT3G22540 7984102..7984491 score=-1.38503994266066
GeneExpressionAdditive AT3G22550 7991847..7993443 score=-0.526512861776325
GeneExpressionAdditive AT3G22560 7998928..7999421 score=-0.792938936304333
GeneExpressionAdditive AT3G22570 8000530..8001100 score=7.51329455763573
GeneExpressionAdditive AT3G22580 8002840..8003019 score=-1.40890528467731
GeneExpressionAdditive AT3G22590 8003936..8005553 score=0.0706184991448575
GeneExpressionAdditive AT3G22600 8006521..8007317 score=-0.179063741217086
GeneExpressionAdditive AT3G22620 8008541..8009353 score=-0.708735663968545
GeneExpressionAdditive AT3G22630 8009608..8010791 score=1.39569266093702
GeneExpressionAdditive AT3G22640 8011800..8013824 score=-0.796882510434956
GeneExpressionAdditive AT3G22650 8014873..8015861 score=-0.360081425957685
GeneExpressionAdditive AT3G22660 8016082..8017101 score=-0.127227733265390
GeneExpressionAdditive AT3G22670 8017806..8019387 score=-0.717302866024372
GeneExpressionAdditive AT3G22680 8019722..8020448 score=-0.227252268920515
GeneExpressionAdditive AT3G22690 8020777..8024496 score=-1.01221701115245
GeneExpressionAdditive AT3G22700 8025080..8025732 score=-0.366164735505340
GeneExpressionAdditive AT3G22710 8026301..8027264 score=-0.661159464423341
GeneExpressionAdditive AT3G22720 8029032..8030034 score=-0.871316445160302
GeneExpressionAdditive AT3G22730 8031420..8032336 score=-0.696886348957402
GeneExpressionAdditive AT3G22740 8033040..8035749 score=-0.425782795049778
GeneExpressionAdditive AT3G22750 8037327..8039867 score=0.946132887653952
GeneExpressionAdditive AT3G22760 8044491..8047477 score=-3.64882410519944
GeneExpressionAdditive AT3G22770 8047981..8048417 score=-0.355694326427318
GeneExpressionAdditive AT3G22780 8048818..8052239 score=-0.0241090080586626
GeneExpressionAdditive AT3G22790 8052480..8057853 score=2.05955655974582
GeneExpressionAdditive AT3G22800 8062897..8064477 score=1.95042924534275
GeneExpressionAdditive AT3G22810 8068624..8071526 score=-0.344092603960187
GeneExpressionAdditive AT3G22820 8073323..8074131 score=-0.543693005735463
GeneExpressionAdditive AT3G22830 8078876..8080986 score=-2.9076275553907
GeneExpressionAdditive AT3G22840 8084515..8085521 score=-3.06655775981948
GeneExpressionAdditive AT3G22845 8087483..8088583 score=-2.16765910705953
GeneExpressionAdditive AT3G22850 8088999..8090397 score=-1.09486812399961
GeneExpressionAdditive AT3G22860 8090689..8093081 score=-3.20513506066127
GeneExpressionAdditive AT3G22870 8096325..8097454 score=0.114720918113395
GeneExpressionAdditive AT3G22880 8097722..8100735 score=-0.152011649656674
GeneExpressionAdditive AT3G22890 8112721..8114946 score=2.79162277581880
GeneExpressionAdditive AT3G22900 8115239..8116170 score=-1.52702584281560
GeneExpressionAdditive AT3G22910 8116399..8119374 score=-5.5204998846145
GeneExpressionAdditive AT3G22920 8122768..8123381 score=0.444520455846102
GeneExpressionAdditive AT3G22930 8124211..8125862 score=-6.9532534720694
GeneExpressionAdditive AT3G22940 8131588..8132642 score=0.341875861102842
GeneExpressionAdditive AT3G22942 8134186..8135758 score=0.0773650279789659
GeneExpressionAdditive AT3G22950 8136287..8137870 score=-0.773309084944055
GeneExpressionAdditive AT3G22960 8139273..8141885 score=6.75845467750933
GeneExpressionAdditive AT3G22970 8152136..8154068 score=2.78176525924487
GeneExpressionAdditive AT3G22980 8160204..8163310 score=0.135763749721466
GeneExpressionAdditive AT3G22990 8164007..8166275 score=1.25834046005478
GeneExpressionAdditive AT3G23000 8172622..8174111 score=0.503735925419587
GeneExpressionAdditive AT3G23010 8174865..8176594 score=-0.0378895783287023
GeneExpressionAdditive AT3G23020 8177222..8179715 score=1.6604310026413
GeneExpressionAdditive AT3G23030 8180789..8181737 score=3.21783391625767
GeneExpressionAdditive AT3G23040 8186092..8186839 score=-0.314732285970635
GeneExpressionAdditive AT3G23050 8194773..8197133 score=0.107368828431607
GeneExpressionAdditive AT3G23060 8200812..8203130 score=0.190257000059802
GeneExpressionAdditive AT3G23070 8203473..8207150 score=2.91188168476076
GeneExpressionAdditive AT3G23080 8207443..8208996 score=5.92933910053823
GeneExpressionAdditive AT3G23090 8214336..8217057 score=-1.02099514028272
GeneExpressionAdditive AT3G23100 8220746..8222070 score=-2.49022179690261
GeneExpressionAdditive AT3G23110 8222406..8224859 score=0.519768049704813
GeneExpressionAdditive AT3G23120 8227431..8229494 score=-0.543335736625756
GeneExpressionAdditive AT3G23130 8242382..8243349 score=0.410742667153798
GeneExpressionAdditive AT3G23140 8250612..8251051 score=-0.171345966099215
GeneExpressionAdditive AT3G23150 8254663..8257689 score=-0.0182099656279438
GeneExpressionAdditive AT3G23160 8260076..8261976 score=1.07346869806625
GeneExpressionAdditive AT3G23165 8264673..8265038 score=-0.679766188537345
GeneExpressionAdditive AT3G23170 8268062..8268595 score=2.43853734383769
GeneExpressionAdditive AT3G23172 8272148..8272629 score=-0.325740515024437
GeneExpressionAdditive AT3G23175 8274022..8275440 score=-0.619611901384801
GeneExpressionAdditive AT3G23180 8277087..8277890 score=1.41670756794741
GeneExpressionAdditive AT3G23190 8279285..8280684 score=2.31111573856531
GeneExpressionAdditive AT3G23200 8281431..8282634 score=-0.432005308820603
GeneExpressionAdditive AT3G23210 8283121..8284946 score=1.06774475597377
GeneExpressionAdditive AT3G23220 8287990..8288355 score=-1.43986741197501
GeneExpressionAdditive AT3G23230 8289813..8290025 score=0.49128478890529
GeneExpressionAdditive AT3G23240 8295726..8296478 score=0.360379686318568
GeneExpressionAdditive AT3G23250 8309286..8310756 score=-0.545342777628721
GeneExpressionAdditive AT3G23255 8311824..8312962 score=1.2516639914101
GeneExpressionAdditive AT3G23260 8313348..8314376 score=0.106720643199321
GeneExpressionAdditive AT3G23270 8316683..8320303 score=0.130789774300997
GeneExpressionAdditive AT3G23280 8321517..8324306 score=-0.291360249442586
GeneExpressionAdditive AT3G23290 8326828..8328080 score=-0.549007601631145
GeneExpressionAdditive AT3G23300 8333496..8336107 score=-5.28448258071144
GeneExpressionAdditive AT3G23310 8338959..8343522 score=0.0654097939171983
GeneExpressionAdditive AT3G23325 8346256..8347022 score=4.15969183827292
GeneExpressionAdditive AT3G23330 8347241..8349330 score=-0.865274298221668
GeneExpressionAdditive AT3G23340 8350826..8353902 score=-2.56610812691144
GeneExpressionAdditive AT3G23350 8354180..8355130 score=-0.63991940965709
GeneExpressionAdditive AT3G23360 8355277..8356202 score=-0.388479988833787
GeneExpressionAdditive AT3G23370 8358365..8360775 score=0.376880014518617
GeneExpressionAdditive AT3G23380 8373952..8374626 score=-1.12958862980863
GeneExpressionAdditive AT3G23390 8375391..8376320 score=-0.568289011295212
GeneExpressionAdditive AT3G23400 8376656..8378259 score=2.65562284586296
GeneExpressionAdditive AT3G23410 8382877..8386119 score=-0.27872464049969
GeneExpressionAdditive AT3G23420 8386585..8387287 score=-0.349976562828407
GeneExpressionAdditive AT3G23430 8387515..8393275 score=-4.92409814468798
GeneExpressionAdditive AT3G23440 8404380..8404669 score=-0.509583395481176
GeneExpressionAdditive AT3G23460 8412335..8414254 score=-0.764437414899278
GeneExpressionAdditive AT3G23470 8415789..8417691 score=1.18476672448285
GeneExpressionAdditive AT3G23480 8418840..8422762 score=0.244693889855924
GeneExpressionAdditive AT3G23490 8423050..8424635 score=-1.11841936010521
GeneExpressionAdditive AT3G23510 8427721..8433133 score=0.905127923170479
GeneExpressionAdditive AT3G23530 8436844..8442769 score=-0.797956286036652
GeneExpressionAdditive AT3G23540 8443502..8448017 score=1.55896862538723
GeneExpressionAdditive AT3G23550 8448298..8450676 score=1.24339232648103
GeneExpressionAdditive AT3G23560 8454151..8456586 score=5.11412812343289
GeneExpressionAdditive AT3G23570 8457897..8459654 score=0.157025347105801
GeneExpressionAdditive AT3G23580 8460056..8462580 score=0.0408435041746623
GeneExpressionAdditive AT3G23590 8467446..8473576 score=1.09522548297451
GeneExpressionAdditive AT3G23600 8473839..8475783 score=-2.49179501960445
GeneExpressionAdditive AT3G23605 8476660..8477338 score=-0.0911764657281577
GeneExpressionAdditive AT3G23610 8478180..8479662 score=0.296252889324353
GeneExpressionAdditive AT3G23620 8480067..8482090 score=-2.37205217891613
GeneExpressionAdditive AT3G23630 8488754..8490122 score=-0.857713162968123
GeneExpressionAdditive AT3G23635 8497953..8498064 score=1.52363022061229
GeneExpressionAdditive AT3G23640 8501952..8509535 score=-1.78038777353185
GeneExpressionAdditive AT3G23650 8510785..8511144 score=-0.297202683313423
GeneExpressionAdditive AT3G23660 8513663..8517722 score=3.5483241302951
GeneExpressionAdditive AT3G23670 8519168..8525243 score=0.938876715559142
GeneExpressionAdditive AT3G23690 8528662..8530963 score=-2.1056415969553
GeneExpressionAdditive AT3G23700 8531467..8533762 score=1.36639660534387
GeneExpressionAdditive AT3G23710 8534138..8536333 score=-2.5053126741903
GeneExpressionAdditive AT3G23715 8537098..8537240 score=0.625445743751563
GeneExpressionAdditive AT3G23727 8544862..8545323 score=-1.71938138841275
GeneExpressionAdditive AT3G23730 8550116..8551071 score=2.99828929287975
GeneExpressionAdditive AT3G23740 8551801..8554706 score=1.12502926626931
GeneExpressionAdditive AT3G23750 8558377..8561390 score=1.96147266192449
GeneExpressionAdditive AT3G23760 8562837..8564624 score=-0.270091543562962
GeneExpressionAdditive AT3G23770 8565511..8567460 score=-0.523620064399584
GeneExpressionAdditive AT3G23780 8567756..8574177 score=-1.30358242867686
GeneExpressionAdditive AT3G23790 8575281..8581091 score=-0.0367715892050647
GeneExpressionAdditive AT3G23800 8581677..8583798 score=-1.15809115825057
GeneExpressionAdditive AT3G23805 8586421..8587007 score=-1.31610559782394
GeneExpressionAdditive AT3G23810 8587947..8589698 score=-5.76061216889665
GeneExpressionAdditive AT3G23820 8603493..8605413 score=-0.421106841808873
GeneExpressionAdditive AT3G23830 8606522..8608000 score=0.00265658841065709
GeneExpressionAdditive AT3G23840 8611126..8612595 score=1.07496404386759
GeneExpressionAdditive AT3G23860 8617013..8617535 score=-0.76961457072112
GeneExpressionAdditive AT3G23870 8619205..8621853 score=0.331321891254764
GeneExpressionAdditive AT3G23880 8622114..8623105 score=-6.53467515200211
GeneExpressionAdditive AT3G23890 8624879..8631265 score=3.1488897183821
GeneExpressionAdditive AT3G23900 8631684..8636025 score=3.53221411789704
GeneExpressionAdditive AT3G23920 8641578..8644420 score=5.90449492383676
GeneExpressionAdditive AT3G23930 8646969..8647803 score=-1.50741829338087
GeneExpressionAdditive AT3G23940 8648728..8652462 score=-1.185615528717
GeneExpressionAdditive AT3G23950 8652955..8653794 score=1.07516100953597
GeneExpressionAdditive AT3G23960 8657736..8658894 score=-0.0188155817290277
GeneExpressionAdditive AT3G23970 8660459..8661448 score=-0.492781598549274
GeneExpressionAdditive AT3G23980 8662657..8667659 score=1.34635907835799
GeneExpressionAdditive AT3G23990 8668950..8672454 score=0.175009192655767
GeneExpressionAdditive AT3G24000 8672836..8674658 score=-0.221017986902739
GeneExpressionAdditive AT3G24010 8676033..8677516 score=0.611932443790142
GeneExpressionAdditive AT3G24020 8678785..8679521 score=0.392649249326490
GeneExpressionAdditive AT3G24030 8679739..8680790 score=1.4170425984487
GeneExpressionAdditive AT3G24040 8680993..8683255 score=0.894007302591307
GeneExpressionAdditive AT3G24050 8685958..8687646 score=-0.0796307366357966
GeneExpressionAdditive AT3G24060 8689676..8689999 score=-0.0785417308667947
GeneExpressionAdditive AT3G24065 8690913..8691023 score=1.82123336204997
GeneExpressionAdditive AT3G24068 8692278..8692606 score=-0.0210250048789171
GeneExpressionAdditive AT3G24070 8693158..8694621 score=0.899624287491275
GeneExpressionAdditive AT3G24080 8694997..8697118 score=1.72277415303269
GeneExpressionAdditive AT3G24090 8697869..8700960 score=0.505209843146575
GeneExpressionAdditive AT3G24093 8701470..8702297 score=-0.245591277299116
GeneExpressionAdditive AT3G24100 8703314..8704172 score=0.529399199403606
GeneExpressionAdditive AT3G24110 8704678..8705388 score=-0.411194716990763
GeneExpressionAdditive AT3G24120 8705836..8708165 score=1.28356414817849
GeneExpressionAdditive AT3G24130 8711740..8713348 score=-0.886761646176348
GeneExpressionAdditive AT3G24140 8715346..8718197 score=-1.73556532938951
GeneExpressionAdditive AT3G24150 8724217..8725890 score=-1.98387557762706
GeneExpressionAdditive AT3G24160 8726127..8729326 score=-1.24667222902913
GeneExpressionAdditive AT3G24170 8729540..8734493 score=4.09519883081829
GeneExpressionAdditive AT3G24180 8734650..8741665 score=-0.230474835621243
GeneExpressionAdditive AT3G24190 8743250..8747706 score=1.49924212340002
GeneExpressionAdditive AT3G24200 8747952..8751622 score=0.718650371830239
GeneExpressionAdditive AT3G24210 8753520..8756004 score=0.369644485865078
GeneExpressionAdditive AT3G24220 8761431..8763151 score=-0.802051560402897
GeneExpressionAdditive AT3G24225 8768876..8769087 score=-2.15028993137712
GeneExpressionAdditive AT3G24230 8774612..8777380 score=-0.45478389886027
GeneExpressionAdditive AT3G24240 8780535..8784333 score=1.6105727473558
GeneExpressionAdditive AT3G24250 8786773..8787307 score=-0.516623649551505
GeneExpressionAdditive AT3G24260 8793956..8794937 score=-0.834575238443463
GeneExpressionAdditive AT3G24270 8796583..8797023 score=-0.0236880256751355
GeneExpressionAdditive AT3G24280 8798992..8799387 score=-0.846293041097863
GeneExpressionAdditive AT3G24290 8801446..8802874 score=-0.79183096368356
GeneExpressionAdditive AT3G24300 8805696..8807340 score=-3.52806809111617
GeneExpressionAdditive AT3G24310 8811145..8812275 score=-0.426828501270326
GeneExpressionAdditive AT3G24315 8820467..8822789 score=-1.39745567600154
GeneExpressionAdditive AT3G24320 8823000..8829651 score=0.294576333571551
GeneExpressionAdditive AT3G24330 8830359..8831805 score=-0.680230717172034
GeneExpressionAdditive AT3G24340 8832133..8835689 score=0.250130188030249
GeneExpressionAdditive AT3G24350 8837700..8839549 score=1.05268572107781
GeneExpressionAdditive AT3G24360 8839749..8842721 score=-3.10229758140215
GeneExpressionAdditive AT3G24420 8863006..8864880 score=-4.05004415737718
GeneExpressionAdditive AT3G24430 8868635..8872140 score=-1.44818541439259
GeneExpressionAdditive AT3G24440 8876075..8878145 score=-0.0263052006362993
GeneExpressionAdditive AT3G24450 8880130..8881697 score=0.00707250108480762
GeneExpressionAdditive AT3G24460 8886060..8889887 score=3.86651137880902
GeneExpressionAdditive AT3G24480 8901200..8902632 score=-3.16708546976002
GeneExpressionAdditive AT3G24490 8910793..8911872 score=2.40994475244054
GeneExpressionAdditive AT3G24495 8912370..8918140 score=-0.345442075623777
GeneExpressionAdditive AT3G24500 8918697..8919172 score=-0.91286944007114
GeneExpressionAdditive AT3G24503 8919687..8922969 score=-0.410417888442876
GeneExpressionAdditive AT3G24506 8928240..8929302 score=-0.259261325781188
GeneExpressionAdditive AT3G24508 8930432..8930500 score=0.234874374748959
GeneExpressionAdditive AT3G24510 8932006..8932670 score=-0.0948272070486363
GeneExpressionAdditive AT3G24513 8934241..8934347 score=-0.530761267815815
GeneExpressionAdditive AT3G24515 8934491..8936269 score=0.688218938095552
GeneExpressionAdditive AT3G24517 8938147..8938467 score=-9.9091535685915
GeneExpressionAdditive AT3G24520 8942550..8942816 score=-1.71301791612383
GeneExpressionAdditive AT3G24530 8945434..8947903 score=2.01869465441116
GeneExpressionAdditive AT3G24535 8952067..8952509 score=1.34186667749427
GeneExpressionAdditive AT3G24540 8952973..8955603 score=-1.49847121191897
GeneExpressionAdditive AT3G24550 8960303..8963549 score=3.87075612036556
GeneExpressionAdditive AT3G24560 8963790..8966439 score=-0.619167683943509
GeneExpressionAdditive AT3G24570 8966662..8968627 score=-0.495726096952798
GeneExpressionAdditive AT3G24580 8969231..8970241 score=-0.0802070138367382
GeneExpressionAdditive AT3G24590 8970742..8972122 score=-2.84080069476223
GeneExpressionAdditive AT3G24600 8972303..8974861 score=-0.7756652174345
GeneExpressionAdditive AT3G24610 8975490..8978072 score=-0.673627280655359
GeneExpressionAdditive AT3G24620 8980716..8982679 score=-0.731021981479153
GeneExpressionAdditive AT3G24630 8988416..8990691 score=0.665679513196791
GeneExpressionAdditive AT3G24640 8992306..8992733 score=-0.274787863316572
GeneExpressionAdditive AT3G24650 8997510..9001019 score=0.00263511015289206
GeneExpressionAdditive AT3G24660 9003657..9005909 score=-2.15298462094833
GeneExpressionAdditive AT3G24670 9005950..9008603 score=1.92346255205331
GeneExpressionAdditive AT3G24680 9015566..9016957 score=-0.256384572736182
GeneExpressionAdditive AT3G24690 9020729..9021466 score=-1.02248432124942
GeneExpressionAdditive AT3G24700 9022467..9022904 score=-0.00153104502703981
GeneExpressionAdditive AT3G24710 9024147..9024327 score=0.80874878854256
GeneExpressionAdditive AT3G24715 9025863..9028090 score=-0.243898774805036
GeneExpressionAdditive AT3G24720 9028473..9029871 score=0.316723345755918
GeneExpressionAdditive AT3G24730 9030018..9030877 score=-1.42553011876149
GeneExpressionAdditive AT3G24740 9031249..9033808 score=0.4502622505084
GeneExpressionAdditive AT3G24750 9036318..9037709 score=-0.827448200868446
GeneExpressionAdditive AT3G24760 9040133..9041800 score=-3.86258740984963
GeneExpressionAdditive AT3G24770 9046714..9047404 score=-0.116647465457976
GeneExpressionAdditive AT3G24780 9049450..9051573 score=0.0635568156986852
GeneExpressionAdditive AT3G24790 9052990..9054491 score=-0.404314458196944
GeneExpressionAdditive AT3G24800 9055517..9057877 score=0.614004259760758
GeneExpressionAdditive AT3G24810 9060941..9061861 score=-2.86198025608144
GeneExpressionAdditive AT3G24820 9062373..9064353 score=0.810148503949906
GeneExpressionAdditive AT3G24830 9064556..9066072 score=-2.67971030011885
GeneExpressionAdditive AT3G24840 9067461..9070535 score=-0.151473991793721
GeneExpressionAdditive AT3G24850 9071136..9072113 score=-0.126626611345211
GeneExpressionAdditive AT3G24860 9073679..9074484 score=-0.320037977750883
GeneExpressionAdditive AT3G24870 9075638..9080135 score=0.569442342931028
GeneExpressionAdditive AT3G25010 9110223..9112533 score=0.518927000603875
GeneExpressionAdditive AT3G25020 9116921..9118581 score=-0.75192650679244
GeneExpressionAdditive AT3G25030 9122759..9123383 score=1.64478888335973
GeneExpressionAdditive AT3G25040 9124345..9126222 score=0.105729456087386
GeneExpressionAdditive AT3G25050 9126852..9128180 score=-1.77161676080585
GeneExpressionAdditive AT3G25060 9128891..9130275 score=-1.67584118154565
GeneExpressionAdditive AT3G25070 9132348..9133931 score=-0.379365059093863
GeneExpressionAdditive AT3G25080 9136632..9137991 score=-0.00649888229255864
GeneExpressionAdditive AT3G25100 9144031..9146191 score=-0.478400675329208
GeneExpressionAdditive AT3G25110 9146345..9148461 score=-0.654820948129254
GeneExpressionAdditive AT3G25120 9149558..9151009 score=-1.54787874715904
GeneExpressionAdditive AT3G25130 9152414..9153816 score=-0.86439992529063
GeneExpressionAdditive AT3G25140 9154713..9156816 score=-1.14877135053132
GeneExpressionAdditive AT3G25150 9157069..9159825 score=1.08314548912397
GeneExpressionAdditive AT3G25160 9160342..9162012 score=-0.595247558131018
GeneExpressionAdditive AT3G25165 9163424..9163866 score=-0.870884677276112
GeneExpressionAdditive AT3G25170 9165778..9166245 score=-0.483956057283466
GeneExpressionAdditive AT3G25180 9167322..9169274 score=0.126440099269360
GeneExpressionAdditive AT3G25190 9175707..9176964 score=-7.57473312690335
GeneExpressionAdditive AT3G25210 9181633..9183051 score=-1.60895500706351
GeneExpressionAdditive AT3G25220 9183866..9185853 score=1.93975658145876
GeneExpressionAdditive AT3G25230 9189427..9192609 score=1.91277693120369
GeneExpressionAdditive AT3G25240 9193841..9194563 score=-0.951572523810318
GeneExpressionAdditive AT3G25250 9196764..9198322 score=-2.10644926188315
GeneExpressionAdditive AT3G25260 9200686..9203158 score=-0.752801368517072
GeneExpressionAdditive AT3G25265 9204124..9204828 score=0.860404602814857
GeneExpressionAdditive AT3G25270 9205257..9206157 score=-1.27885908671799
GeneExpressionAdditive AT3G25280 9207464..9209219 score=0.0564900900145153
GeneExpressionAdditive AT3G25290 9210188..9211600 score=0.652920003312732
GeneExpressionAdditive AT3G25400 9214428..9215467 score=-2.86393679606693
GeneExpressionAdditive AT3G25410 9215609..9217659 score=-3.47734309626193
GeneExpressionAdditive AT3G25420 9219086..9222051 score=0.534184860461513
GeneExpressionAdditive AT3G25430 9222433..9224962 score=-0.63888673881693
GeneExpressionAdditive AT3G25440 9225218..9226840 score=1.84933988944050
GeneExpressionAdditive AT3G25460 9232878..9233689 score=-0.770282659617613
GeneExpressionAdditive AT3G25470 9234287..9236361 score=1.06945044380252
GeneExpressionAdditive AT3G25480 9236439..9237799 score=-5.58874378033635
GeneExpressionAdditive AT3G25490 9243159..9244272 score=-0.81284550541213
GeneExpressionAdditive AT3G25500 9252438..9256163 score=2.21003956703409
GeneExpressionAdditive AT3G25510 9262239..9269816 score=-0.176191772760587
GeneExpressionAdditive AT3G25520 9270543..9272593 score=-0.630726858117375
GeneExpressionAdditive AT3G25530 9273057..9274468 score=-3.65810891765793
GeneExpressionAdditive AT3G25540 9275809..9277854 score=-0.84411985545124
GeneExpressionAdditive AT3G25545 9278111..9279834 score=1.39116298047987
GeneExpressionAdditive AT3G25550 9280182..9280582 score=-1.2180669328667
GeneExpressionAdditive AT3G25560 9280824..9283535 score=1.92005018165501
GeneExpressionAdditive AT3G25570 9288867..9290370 score=-0.963579359328406
GeneExpressionAdditive AT3G25580 9293719..9295548 score=1.68166568334391
GeneExpressionAdditive AT3G25585 9296562..9299923 score=2.7512944936468
GeneExpressionAdditive AT3G25590 9303251..9304732 score=0.284232998256907
GeneExpressionAdditive AT3G25597 9307184..9307789 score=-2.06754367637073
GeneExpressionAdditive AT3G25600 9308491..9309156 score=1.6739070276191
GeneExpressionAdditive AT3G25610 9310213..9314502 score=-4.66677187761124
GeneExpressionAdditive AT3G25620 9317383..9320713 score=-0.823092582341977
GeneExpressionAdditive AT3G25640 9335072..9335982 score=0.70734205521627
GeneExpressionAdditive AT3G25650 9337121..9337592 score=-1.58242023687855
GeneExpressionAdditive AT3G25655 9338816..9339247 score=-0.497378269899479
GeneExpressionAdditive AT3G25660 9340767..9343428 score=-1.34770454989712
GeneExpressionAdditive AT3G25670 9345863..9347479 score=-2.18565226831566
GeneExpressionAdditive AT3G25680 9350874..9353631 score=-0.646583619512164
GeneExpressionAdditive AT3G25690 9355107..9358888 score=1.11218705414310
GeneExpressionAdditive AT3G25700 9360257..9361607 score=-0.0533680733430092
GeneExpressionAdditive AT3G25710 9370838..9372558 score=0.487330097131543
GeneExpressionAdditive AT3G25717 9376393..9376790 score=-3.37591086791266
GeneExpressionAdditive AT3G25727 9394774..9395542 score=-0.347530083622327
GeneExpressionAdditive AT3G25730 9397649..9398737 score=-0.341031811104174
GeneExpressionAdditive AT3G25740 9399013..9400865 score=-1.70438999940406
GeneExpressionAdditive AT3G25750 9402286..9403030 score=-0.560523457721879
GeneExpressionAdditive AT3G25760 9405180..9406393 score=2.29828861457537
GeneExpressionAdditive AT3G25770 9408145..9409139 score=6.65306913674966
GeneExpressionAdditive AT3G25780 9410532..9411760 score=0.632593439854186
GeneExpressionAdditive AT3G25790 9414465..9416173 score=0.76601328772662
GeneExpressionAdditive AT3G25800 9423866..9427192 score=0.767188703590604
GeneExpressionAdditive AT3G25805 9427566..9429329 score=-5.31029041506791
GeneExpressionAdditive AT3G25810 9432003..9435049 score=-0.964057392913655
GeneExpressionAdditive AT3G25840 9454115..9458690 score=2.45677220918880
GeneExpressionAdditive AT3G25850 9459566..9460165 score=-0.411713674833198
GeneExpressionAdditive AT3G25855 9460765..9461495 score=-0.656134204684458
GeneExpressionAdditive AT3G25860 9461966..9463877 score=0.391269435484535
GeneExpressionAdditive AT3G25870 9464599..9465498 score=-0.0983832185573573
GeneExpressionAdditive AT3G25880 9470978..9471049 score=-0.761821248760545
GeneExpressionAdditive AT3G25882 9471773..9472064 score=0.0165050771084615
GeneExpressionAdditive AT3G25890 9476821..9478654 score=-5.2139525003389
GeneExpressionAdditive AT3G25900 9482250..9484117 score=-2.02970741436147
GeneExpressionAdditive AT3G25905 9487433..9487927 score=-2.62128789525537
GeneExpressionAdditive AT3G25910 9490527..9492257 score=1.83284495273393
GeneExpressionAdditive AT3G25920 9492405..9493739 score=1.31374219750897
GeneExpressionAdditive AT3G25930 9494271..9495161 score=3.30446716901174
GeneExpressionAdditive AT3G25940 9496327..9497213 score=0.914245456043748
GeneExpressionAdditive AT3G25950 9497429..9498310 score=-0.305795422837036
GeneExpressionAdditive AT3G25960 9499930..9500825 score=-0.497151603229589
GeneExpressionAdditive AT3G25970 9501424..9503232 score=0.716750606843048
GeneExpressionAdditive AT3G25980 9504481..9505786 score=3.56651111010681
GeneExpressionAdditive AT3G25990 9505969..9507950 score=-0.61066788180522
GeneExpressionAdditive AT3G26000 9508030..9510442 score=0.278393501414431
GeneExpressionAdditive AT3G26010 9513151..9514439 score=-0.86799710533818
GeneExpressionAdditive AT3G26020 9515281..9518082 score=-1.91379404412098
GeneExpressionAdditive AT3G26030 9518573..9520755 score=2.08871817500126
GeneExpressionAdditive AT3G26040 9520968..9522279 score=-0.642615568745131
GeneExpressionAdditive AT3G26050 9523030..9525724 score=-0.436669738088849
GeneExpressionAdditive AT3G26060 9526020..9527515 score=-1.81295205211014
GeneExpressionAdditive AT3G26070 9527970..9529501 score=1.39791580358688
GeneExpressionAdditive AT3G26080 9530163..9531583 score=0.27309289999284
GeneExpressionAdditive AT3G26085 9532075..9533770 score=4.92016340840986
GeneExpressionAdditive AT3G26090 9534021..9536734 score=0.125360186464775
GeneExpressionAdditive AT3G26100 9538271..9541551 score=2.05290664419418
GeneExpressionAdditive AT3G26110 9542715..9543214 score=-0.88200410501833
GeneExpressionAdditive AT3G26115 9543548..9545576 score=-0.75497044443889
GeneExpressionAdditive AT3G26120 9547640..9550393 score=-0.770052487302659
GeneExpressionAdditive AT3G26125 9553221..9554644 score=0.150404756112150
GeneExpressionAdditive AT3G26130 9554970..9556800 score=-0.266765320343348
GeneExpressionAdditive AT3G26140 9561008..9564287 score=0.131955042102856
GeneExpressionAdditive AT3G26150 9566971..9568211 score=0.461538087849505
GeneExpressionAdditive AT3G26160 9569558..9571000 score=-0.233593379103514
GeneExpressionAdditive AT3G26170 9574605..9576309 score=-0.0350127207023811
GeneExpressionAdditive AT3G26180 9579466..9581163 score=-0.651286744053779
GeneExpressionAdditive AT3G26190 9584799..9586020 score=-0.072755261545183
GeneExpressionAdditive AT3G26200 9590673..9592304 score=-0.438998316781061
GeneExpressionAdditive AT3G26210 9594539..9596326 score=0.119052424964382
GeneExpressionAdditive AT3G26220 9597321..9598962 score=-1.64016905516333
GeneExpressionAdditive AT3G26230 9599720..9601175 score=0.649188642883666
GeneExpressionAdditive AT3G26235 9603251..9603974 score=-1.43065814513795
GeneExpressionAdditive AT3G26240 9605157..9608387 score=10.4813419640689
GeneExpressionAdditive AT3G26270 9628858..9630405 score=-0.474760054717821
GeneExpressionAdditive AT3G26280 9631471..9633217 score=-3.99194357904268
GeneExpressionAdditive AT3G26290 9633989..9635438 score=7.39705076611873
GeneExpressionAdditive AT3G26300 9640606..9642073 score=-1.54046592831909
GeneExpressionAdditive AT3G26310 9642424..9643992 score=0.63508087244837
GeneExpressionAdditive AT3G26320 9645715..9647231 score=-0.922495131976275
GeneExpressionAdditive AT3G26330 9648241..9649773 score=-4.08204134301246
GeneExpressionAdditive AT3G26340 9651677..9654113 score=-2.748567969288
GeneExpressionAdditive AT3G26350 9654952..9655922 score=-0.168483458292921
GeneExpressionAdditive AT3G26360 9656549..9657570 score=-1.13432498575747
GeneExpressionAdditive AT3G26370 9658092..9661137 score=0.0468021789971348
GeneExpressionAdditive AT3G26380 9661295..9664442 score=1.75491371582115
GeneExpressionAdditive AT3G26390 9664698..9665137 score=-0.966293786959965
GeneExpressionAdditive AT3G26400 9667924..9670296 score=1.29054064279001
GeneExpressionAdditive AT3G26410 9670680..9672474 score=-0.197284461475211
GeneExpressionAdditive AT3G26440 9678597..9681013 score=0.301674510985319
GeneExpressionAdditive AT3G26445 9681374..9681967 score=-1.54774894909482
GeneExpressionAdditive AT3G26450 9682991..9684575 score=0.931389726732492
GeneExpressionAdditive AT3G26460 9685115..9685790 score=-1.78362808317188
GeneExpressionAdditive AT3G26470 9687444..9688455 score=6.13347267598562
GeneExpressionAdditive AT3G26480 9688955..9692047 score=0.546934127220502
GeneExpressionAdditive AT3G26490 9705393..9707357 score=-0.119421490877752
GeneExpressionAdditive AT3G26500 9709358..9711168 score=-3.7568703060905
GeneExpressionAdditive AT3G26510 9712409..9713802 score=4.84964432573681
GeneExpressionAdditive AT3G26520 9723695..9724950 score=-0.989400587312957
GeneExpressionAdditive AT3G26540 9745897..9747857 score=-0.518451744148827
GeneExpressionAdditive AT3G26550 9748212..9750188 score=0.375152818210588
GeneExpressionAdditive AT3G26560 9751150..9754886 score=-0.385195382258998
GeneExpressionAdditive AT3G26570 9757429..9759819 score=6.42119398894518
GeneExpressionAdditive AT3G26580 9760132..9761572 score=-0.897690303617706
GeneExpressionAdditive AT3G26590 9763007..9766465 score=-2.24329704187442
GeneExpressionAdditive AT3G26600 9772120..9773108 score=-1.04219235617208
GeneExpressionAdditive AT3G26610 9778273..9781665 score=-1.96873334264799
GeneExpressionAdditive AT3G26616 9788824..9789174 score=-0.615015589209945
GeneExpressionAdditive AT3G26618 9789830..9791545 score=1.98820783091828
GeneExpressionAdditive AT3G26630 9792684..9794209 score=0.195952013610588
GeneExpressionAdditive AT3G26640 9794547..9795629 score=1.10630334818648
GeneExpressionAdditive AT3G26650 9796352..9798248 score=2.68100682507929
GeneExpressionAdditive AT3G26670 9799293..9802262 score=0.477129442905609
GeneExpressionAdditive AT3G26680 9802460..9805389 score=-0.186593048793943
GeneExpressionAdditive AT3G26690 9805565..9806828 score=-2.03710685149216
GeneExpressionAdditive AT3G26700 9811180..9813833 score=0.265139711348919
GeneExpressionAdditive AT3G26710 9814640..9815930 score=-2.62233282901643
GeneExpressionAdditive AT3G26720 9817857..9824388 score=1.60240000053087
GeneExpressionAdditive AT3G26730 9825044..9828586 score=0.901846962988002
GeneExpressionAdditive AT3G26740 9829099..9829833 score=-2.06596063285886
GeneExpressionAdditive AT3G26744 9833966..9836409 score=1.25289493365507
GeneExpressionAdditive AT3G26750 9841330..9843017 score=-1.42024026725794
GeneExpressionAdditive AT3G26760 9844985..9846370 score=-2.59593776152667
GeneExpressionAdditive AT3G26770 9846730..9848313 score=-3.19996579005551
GeneExpressionAdditive AT3G26780 9849898..9851615 score=0.471798176412794
GeneExpressionAdditive AT3G26782 9851837..9853947 score=-0.660461195779462
GeneExpressionAdditive AT3G26790 9855099..9857047 score=-0.473230809165154
GeneExpressionAdditive AT3G26810 9869073..9871823 score=0.501743653659357
GeneExpressionAdditive AT3G26820 9882357..9886221 score=0.318074026358271
GeneExpressionAdditive AT3G26830 9889220..9890797 score=-2.26476539772427
GeneExpressionAdditive AT3G26840 9894062..9896432 score=-0.815145439396343
GeneExpressionAdditive AT3G26850 9897588..9899227 score=0.132406203702741
GeneExpressionAdditive AT3G26855 9899943..9900572 score=-0.820082580025843
GeneExpressionAdditive AT3G26860 9902831..9903092 score=-1.17071305273277
GeneExpressionAdditive AT3G26880 9907593..9907890 score=0.70783220837132
GeneExpressionAdditive AT3G26890 9908569..9912716 score=-1.37984256690934
GeneExpressionAdditive AT3G26900 9913546..9915625 score=0.253357221529155
GeneExpressionAdditive AT3G26910 9916370..9919909 score=-3.3072347302757
GeneExpressionAdditive AT3G26920 9922505..9923578 score=-1.45540427258815
GeneExpressionAdditive AT3G26930 9927048..9928606 score=-0.760532698235032
GeneExpressionAdditive AT3G26932 9931533..9933269 score=0.060060403678559
GeneExpressionAdditive AT3G26934 9929404..9930333 score=-0.560753765181861
GeneExpressionAdditive AT3G26935 9933899..9936704 score=1.39552968761603
GeneExpressionAdditive AT3G26940 9937974..9940484 score=-0.322351384323507
GeneExpressionAdditive AT3G26950 9942407..9944677 score=1.21350010726784
GeneExpressionAdditive AT3G26960 9945905..9946802 score=-1.84191232375257
GeneExpressionAdditive AT3G26980 9947453..9949221 score=-0.782710809402584
GeneExpressionAdditive AT3G26990 9949665..9953208 score=-1.15002525787534
GeneExpressionAdditive AT3G27000 9953807..9957158 score=-0.129641094106328
GeneExpressionAdditive AT3G27010 9958661..9960070 score=1.08866448040888
GeneExpressionAdditive AT3G27020 9962558..9965799 score=0.340268020892773
GeneExpressionAdditive AT3G27025 9971091..9972152 score=0.638163808233129
GeneExpressionAdditive AT3G27030 9973777..9975419 score=0.225934314042915
GeneExpressionAdditive AT3G27040 9976385..9978938 score=-0.561199631649122
GeneExpressionAdditive AT3G27050 9979411..9980897 score=3.00219930421223
GeneExpressionAdditive AT3G27060 9981168..9982520 score=-0.473242976101339
GeneExpressionAdditive AT3G27070 9984245..9985945 score=-0.179060347116385
GeneExpressionAdditive AT3G27080 9986387..9987771 score=-0.326829639686679
GeneExpressionAdditive AT3G27090 9990809..9992990 score=3.57066765488537
GeneExpressionAdditive AT3G27100 9995848..9997220 score=-0.0578003514790713
GeneExpressionAdditive AT3G27110 9999145..10000843 score=1.13729051480853
GeneExpressionAdditive AT3G27120 10001506..10003409 score=1.44660190350375
GeneExpressionAdditive AT3G27130 10005112..10005447 score=-0.371149009240285
GeneExpressionAdditive AT3G27150 10010735..10012222 score=0.0332970426208155
GeneExpressionAdditive AT3G27160 10019967..10020229 score=-1.40369559167311
GeneExpressionAdditive AT3G27170 10025340..10027926 score=3.12075106155162
GeneExpressionAdditive AT3G27180 10028435..10031259 score=-0.836979258460215
GeneExpressionAdditive AT3G27190 10040514..10044164 score=1.52540055172521
GeneExpressionAdditive AT3G27200 10044798..10045511 score=-0.431704978844555
GeneExpressionAdditive AT3G27210 10046486..10048559 score=2.47879455100074
GeneExpressionAdditive AT3G27220 10052968..10054890 score=0.00359960768838445
GeneExpressionAdditive AT3G27230 10055162..10056853 score=0.295937857773044
GeneExpressionAdditive AT3G27240 10057027..10059935 score=1.15961443145837
GeneExpressionAdditive AT3G27250 10062910..10063857 score=-0.311226141861491
GeneExpressionAdditive AT3G27260 10068891..10073863 score=2.65893247635246
GeneExpressionAdditive AT3G27270 10074523..10075355 score=-0.219152668390193
GeneExpressionAdditive AT3G27280 10078157..10079712 score=-1.96318877700620
GeneExpressionAdditive AT3G27290 10080886..10082611 score=0.309338781507683
GeneExpressionAdditive AT3G27300 10084450..10087852 score=-3.55627113645416
GeneExpressionAdditive AT3G27310 10088502..10090325 score=1.06654098715576
GeneExpressionAdditive AT3G27320 10091402..10093924 score=1.55806883639826
GeneExpressionAdditive AT3G27325 10097455..10103300 score=-0.180327648154614
GeneExpressionAdditive AT3G27330 10118190..10121779 score=-0.271680279616473
GeneExpressionAdditive AT3G27340 10122482..10124095 score=1.75943637171596
GeneExpressionAdditive AT3G27350 10127250..10129105 score=3.69305059126499
GeneExpressionAdditive AT3G27360 10130660..10131080 score=-0.450348733529004
GeneExpressionAdditive AT3G27370 10131665..10131927 score=0.484762577094148
GeneExpressionAdditive AT3G27380 10132246..10133928 score=2.34181497399185
GeneExpressionAdditive AT3G27390 10134619..10137830 score=0.510439895294243
GeneExpressionAdditive AT3G27400 10141557..10144382 score=-1.10082006133678
GeneExpressionAdditive AT3G27410 10146502..10146842 score=-0.433364042148362
GeneExpressionAdditive AT3G27420 10149881..10150574 score=-3.91606849460433
GeneExpressionAdditive AT3G27425 10152365..10152585 score=0.0060369407106633
GeneExpressionAdditive AT3G27430 10153790..10156467 score=0.676243974440976
GeneExpressionAdditive AT3G27440 10156814..10159099 score=0.0200532396027910
GeneExpressionAdditive AT3G27460 10160530..10163311 score=0.483714945593196
GeneExpressionAdditive AT3G27470 10164291..10168016 score=1.59513677208655
GeneExpressionAdditive AT3G27473 10170505..10172151 score=0.761150693184779
GeneExpressionAdditive AT3G27480 10175412..10176749 score=0.239218689988697
GeneExpressionAdditive AT3G27490 10179371..10181325 score=-0.0375343050661237
GeneExpressionAdditive AT3G27500 10184186..10186264 score=0.319608797432636
GeneExpressionAdditive AT3G27503 10187135..10187390 score=0.131117019702309
GeneExpressionAdditive AT3G27510 10189514..10191468 score=0.433272480102201
GeneExpressionAdditive AT3G27520 10193648..10194696 score=0.900128884258517
GeneExpressionAdditive AT3G27530 10194839..10200876 score=3.93289580782674
GeneExpressionAdditive AT3G27540 10206543..10208468 score=-0.676021507908793
GeneExpressionAdditive AT3G27550 10209077..10211041 score=-1.44589560693769
GeneExpressionAdditive AT3G27560 10211881..10214006 score=-0.576873098917432
GeneExpressionAdditive AT3G27570 10215255..10217885 score=0.660200463529418
GeneExpressionAdditive AT3G27580 10218706..10221194 score=0.625627882985862
GeneExpressionAdditive AT3G27590 10222385..10222918 score=0.550486720544829
GeneExpressionAdditive AT3G27600 10224995..10226165 score=-0.30546371680378
GeneExpressionAdditive AT3G27610 10226848..10229383 score=2.22989320760434
GeneExpressionAdditive AT3G27620 10230303..10231910 score=-0.240766060406613
GeneExpressionAdditive AT3G27630 10232405..10232619 score=0.295304228538932
GeneExpressionAdditive AT3G27640 10233495..10236817 score=0.48804996516842
GeneExpressionAdditive AT3G27650 10239788..10241806 score=-0.264661390646108
GeneExpressionAdditive AT3G27660 10245047..10246206 score=0.311750630348731
GeneExpressionAdditive AT3G27670 10246463..10254471 score=0.232484190534106
GeneExpressionAdditive AT3G27680 10256253..10256363 score=0.640654322970301
GeneExpressionAdditive AT3G27690 10257190..10258159 score=5.42987824793603
GeneExpressionAdditive AT3G27700 10258423..10263181 score=1.42549262254457
GeneExpressionAdditive AT3G27710 10270442..10272218 score=-1.10764134983294
GeneExpressionAdditive AT3G27720 10273124..10274496 score=-0.268218427383883
GeneExpressionAdditive AT3G27730 10275122..10281576 score=0.254999073944717
GeneExpressionAdditive AT3G27740 10282649..10285011 score=-0.362723495031564
GeneExpressionAdditive AT3G27750 10286067..10286841 score=-2.32647225482301
GeneExpressionAdditive AT3G27770 10287112..10288958 score=1.25732185417380
GeneExpressionAdditive AT3G27785 10289923..10292144 score=-0.886203999901474
GeneExpressionAdditive AT3G27810 10308705..10311417 score=-0.728884015726925
GeneExpressionAdditive AT3G27820 10316512..10319243 score=-0.185485537961067
GeneExpressionAdditive AT3G27830 10319922..10320563 score=-0.666795591434966
GeneExpressionAdditive AT3G27840 10324619..10325148 score=-0.780782223126955
GeneExpressionAdditive AT3G27850 10326232..10326853 score=1.54597035243058
GeneExpressionAdditive AT3G27860 10327383..10329242 score=-0.0968855677607127
GeneExpressionAdditive AT3G27870 10332207..10336465 score=0.897737457638035
GeneExpressionAdditive AT3G27880 10339455..10340565 score=-1.02989362010692
GeneExpressionAdditive AT3G27890 10351977..10353258 score=-0.272147710591354
GeneExpressionAdditive AT3G27900 10354147..10354845 score=0.421823773853664
GeneExpressionAdditive AT3G27906 10356889..10357630 score=0.0365974761908131
GeneExpressionAdditive AT3G27910 10358474..10359337 score=-0.753307996464911
GeneExpressionAdditive AT3G27920 10363229..10364651 score=1.28654810142816
GeneExpressionAdditive AT3G27925 10367667..10370101 score=4.95373355043742
GeneExpressionAdditive AT3G27930 10370598..10373613 score=0.0446329912926383
GeneExpressionAdditive AT3G27940 10374571..10377582 score=-0.961560019520844
GeneExpressionAdditive AT3G27950 10379285..10381077 score=-2.37197086117765
GeneExpressionAdditive AT3G27960 10381685..10384099 score=1.67801213436658
GeneExpressionAdditive AT3G27970 10390856..10392709 score=0.0945241889078176
GeneExpressionAdditive AT3G28007 10409485..10410847 score=-0.178817918558977
GeneExpressionAdditive AT3G28030 10425513..10432384 score=-0.192986789591550
GeneExpressionAdditive AT3G28040 10436301..10439590 score=-3.63009596274527
GeneExpressionAdditive AT3G28050 10444250..10446550 score=-3.07209697838891
GeneExpressionAdditive AT3G28060 10447137..10448031 score=-0.622350154153605
GeneExpressionAdditive AT3G28070 10449205..10452168 score=-3.15192287791385
GeneExpressionAdditive AT3G28080 10452801..10456401 score=-4.0089224055199
GeneExpressionAdditive AT3G28100 10457398..10461942 score=-0.965297682290097
GeneExpressionAdditive AT3G28130 10466791..10469974 score=-2.42708435342104
GeneExpressionAdditive AT3G28140 10471706..10472335 score=-2.60861236471859
GeneExpressionAdditive AT3G28150 10473150..10474973 score=1.01366730314959
GeneExpressionAdditive AT3G28155 10486712..10487026 score=0.152629159156948
GeneExpressionAdditive AT3G28180 10507090..10510441 score=1.93748175562312
GeneExpressionAdditive AT3G28200 10519379..10520377 score=5.35695125067142
GeneExpressionAdditive AT3G28210 10521778..10522743 score=1.67615543662918
GeneExpressionAdditive AT3G28220 10525650..10527936 score=4.10334891801116
GeneExpressionAdditive AT3G28230 10530542..10531405 score=-1.05019629391923
GeneExpressionAdditive AT3G28250 10534562..10534880 score=0.699162317002267
GeneExpressionAdditive AT3G28260 10535768..10536307 score=0.97896383655932
GeneExpressionAdditive AT3G28270 10539451..10541218 score=4.93062588342906
GeneExpressionAdditive AT3G28280 10541894..10542673 score=-0.748514888879417
GeneExpressionAdditive AT3G28310 10578219..10578322 score=-1.51844648953622
GeneExpressionAdditive AT3G28320 10583294..10584152 score=-5.95215143005367
GeneExpressionAdditive AT3G28330 10587848..10588766 score=-0.253078618938846
GeneExpressionAdditive AT3G28340 10590411..10591748 score=-1.54813708028331
GeneExpressionAdditive AT3G28345 10595177..10599960 score=-9.41792139458876
GeneExpressionAdditive AT3G28360 10613008..10615777 score=0.616379013216109
GeneExpressionAdditive AT3G28370 10622467..10623569 score=-1.74858635369853
GeneExpressionAdditive AT3G28380 10625021..10629328 score=-0.684513817088963
GeneExpressionAdditive AT3G28390 10630704..10635119 score=-0.569407814293653
GeneExpressionAdditive AT3G28415 10648401..10652718 score=0.0170715141464138
GeneExpressionAdditive AT3G28420 10655768..10656545 score=0.013621403339701
GeneExpressionAdditive AT3G28430 10658476..10663912 score=0.00800470160439552
GeneExpressionAdditive AT3G28450 10668755..10670584 score=-2.40666518900608
GeneExpressionAdditive AT3G28455 10671272..10672378 score=-0.782963478959797
GeneExpressionAdditive AT3G28460 10673282..10675605 score=0.784657491484566
GeneExpressionAdditive AT3G28470 10675856..10676874 score=-0.119820884921144
GeneExpressionAdditive AT3G28480 10677343..10679548 score=-0.55034772565153
GeneExpressionAdditive AT3G28490 10680436..10681773 score=-0.557919260740824
GeneExpressionAdditive AT3G28500 10683384..10683900 score=-1.16036036644120
GeneExpressionAdditive AT3G28510 10686818..10688525 score=-0.179878041281384
GeneExpressionAdditive AT3G28520 10689559..10690129 score=-0.159905235996281
GeneExpressionAdditive AT3G28540 10695722..10697321 score=-0.972211098204988
GeneExpressionAdditive AT3G28560 10708451..10709691 score=-0.855375089218343
GeneExpressionAdditive AT3G28570 10711788..10713079 score=-0.948952887251402
GeneExpressionAdditive AT3G28580 10716848..10718532 score=-0.589634026016628
GeneExpressionAdditive AT3G28600 10723764..10725096 score=-1.26891651910061
GeneExpressionAdditive AT3G28610 10726325..10727456 score=0.342997941634032
GeneExpressionAdditive AT3G28620 10729114..10729649 score=-0.791844573597066
GeneExpressionAdditive AT3G28630 10730188..10732016 score=0.0863512464820815
GeneExpressionAdditive AT3G28640 10732853..10733648 score=-0.216276306374377
GeneExpressionAdditive AT3G28650 10737008..10738901 score=-0.724237622617509
GeneExpressionAdditive AT3G28660 10740070..10740697 score=1.19665234429512
GeneExpressionAdditive AT3G28670 10745074..10748365 score=0.723895774565355
GeneExpressionAdditive AT3G28680 10750157..10750897 score=-0.0246671326616412
GeneExpressionAdditive AT3G28690 10756753..10759071 score=-0.243409524060618
GeneExpressionAdditive AT3G28700 10760807..10763260 score=-0.123968925261519
GeneExpressionAdditive AT3G28710 10774152..10776781 score=-1.01752176339399
GeneExpressionAdditive AT3G28715 10779107..10781839 score=-1.00147104281811
GeneExpressionAdditive AT3G28720 10783523..10785596 score=-1.71938975085395
GeneExpressionAdditive AT3G28730 10786184..10789878 score=1.09412483774073
GeneExpressionAdditive AT3G28740 10789988..10791695 score=-4.31530313450128
GeneExpressionAdditive AT3G28750 10792897..10793972 score=-1.23864594948887
GeneExpressionAdditive AT3G28760 10794217..10796507 score=0.344723222119770
GeneExpressionAdditive AT3G28770 10798014..10804431 score=3.66544115296825
GeneExpressionAdditive AT3G28780 10807360..10809610 score=-1.26119752269265
GeneExpressionAdditive AT3G28790 10814635..10816864 score=-0.533757408380538
GeneExpressionAdditive AT3G28810 10824866..10825124 score=-0.109865544631115
GeneExpressionAdditive AT3G28830 10832513..10834493 score=-0.572561445978846
GeneExpressionAdditive AT3G28840 10839714..10841026 score=0.101419924253923
GeneExpressionAdditive AT3G28850 10849941..10851168 score=0.546784563067958
GeneExpressionAdditive AT3G28857 10856934..10857837 score=-0.007458685635455
GeneExpressionAdditive AT3G28860 10871286..10878600 score=-2.54273462149997
GeneExpressionAdditive AT3G28870 10891594..10893030 score=-0.0532165308892912
GeneExpressionAdditive AT3G28880 10893673..10896947 score=-1.35014429925837
GeneExpressionAdditive AT3G28890 10897274..10900009 score=-0.0845937846143116
GeneExpressionAdditive AT3G28900 10903926..10905652 score=4.41811456703668
GeneExpressionAdditive AT3G28910 10912389..10914266 score=-0.0596774601751527
GeneExpressionAdditive AT3G28917 10926068..10926653 score=-0.682095340118615
GeneExpressionAdditive AT3G28920 10941813..10942985 score=-0.48272684323767
GeneExpressionAdditive AT3G28925 10959291..10960722 score=-0.216668673646067
GeneExpressionAdditive AT3G28930 10961065..10961941 score=-2.59409306283463
GeneExpressionAdditive AT3G28940 10969447..10970469 score=-2.97678071632358
GeneExpressionAdditive AT3G28950 10977398..10978701 score=-0.214804753928093
GeneExpressionAdditive AT3G28956 10981956..10983444 score=-0.948473936242193
GeneExpressionAdditive AT3G28958 10983989..10984725 score=-0.306983498331654
GeneExpressionAdditive AT3G28960 10985535..10986956 score=-0.333390838452952
GeneExpressionAdditive AT3G28970 10989040..10991109 score=-0.425733634626676
GeneExpressionAdditive AT3G28980 10994513..10996218 score=-0.128398711360795
GeneExpressionAdditive AT3G28990 11003629..11004097 score=0.338759837839466
GeneExpressionAdditive AT3G29000 11007111..11007626 score=-1.90621761989522
GeneExpressionAdditive AT3G29010 11008476..11009163 score=-0.138612278569528
GeneExpressionAdditive AT3G29020 11009380..11010451 score=-0.432420402782429
GeneExpressionAdditive AT3G29030 11012689..11014554 score=-1.75989021495786
GeneExpressionAdditive AT3G29033 11025522..11025961 score=1.05702167900372
GeneExpressionAdditive AT3G29034 11031302..11031701 score=-2.5956102630172
GeneExpressionAdditive AT3G29035 11034921..11036216 score=0.860200368382155
GeneExpressionAdditive AT3G29040 11038772..11039606 score=1.12380957202249
GeneExpressionAdditive AT3G29050 11040767..11041793 score=0.108954822935169
GeneExpressionAdditive AT3G29060 11046245..11049665 score=-0.82858690230667
GeneExpressionAdditive AT3G29070 11051444..11052359 score=-0.285987251937670
GeneExpressionAdditive AT3G29075 11052803..11053857 score=-0.064521345742626
GeneExpressionAdditive AT3G29080 11070600..11072543 score=0.525693711897113
GeneExpressionAdditive AT3G29090 11074950..11076636 score=-1.00287458290909
GeneExpressionAdditive AT3G29100 11077100..11078729 score=0.795263440549352
GeneExpressionAdditive AT3G29110 11083407..11087107 score=-0.355249968030844
GeneExpressionAdditive AT3G29130 11103544..11104083 score=0.990251792330465
GeneExpressionAdditive AT3G29152 11115348..11115601 score=-0.637212264565336
GeneExpressionAdditive AT3G29160 11129927..11133256 score=1.08305593139983
GeneExpressionAdditive AT3G29170 11137248..11139047 score=-0.443002427745785
GeneExpressionAdditive AT3G29180 11149458..11152736 score=-0.4438659684249
GeneExpressionAdditive AT3G29185 11156355..11158351 score=0.404697688921429
GeneExpressionAdditive AT3G29190 11160636..11163787 score=0.217940180544544
GeneExpressionAdditive AT3G29200 11165649..11167604 score=-1.15678266922740
GeneExpressionAdditive AT3G29230 11190078..11191808 score=-0.200842763601689
GeneExpressionAdditive AT3G29240 11192858..11194184 score=1.02248945152481
GeneExpressionAdditive AT3G29250 11194919..11196150 score=3.75332801920859
GeneExpressionAdditive AT3G29260 11217194..11217898 score=-0.526971441552111
GeneExpressionAdditive AT3G29265 11233010..11233629 score=-1.2787158093162
GeneExpressionAdditive AT3G29270 11235550..11237583 score=-2.81483214690783
GeneExpressionAdditive AT3G29280 11237957..11238993 score=0.137117689162189
GeneExpressionAdditive AT3G29290 11239374..11241484 score=-0.0357132404662884
GeneExpressionAdditive AT3G29300 11248246..11248838 score=-0.454150848546209
GeneExpressionAdditive AT3G29305 11249941..11250436 score=-0.595918809585413
GeneExpressionAdditive AT3G29310 11250883..11252937 score=0.40962906516248
GeneExpressionAdditive AT3G29320 11254051..11258891 score=-3.56903596244527
GeneExpressionAdditive AT3G29330 11259101..11260277 score=1.76168549387398
GeneExpressionAdditive AT3G29340 11260841..11263467 score=-0.0121788694376255
GeneExpressionAdditive AT3G29350 11265483..11266726 score=1.09966289620415
GeneExpressionAdditive AT3G29360 11268427..11270426 score=-1.77304347066797
GeneExpressionAdditive AT3G29370 11279823..11280304 score=-0.149724223091804
GeneExpressionAdditive AT3G29375 11281437..11283055 score=1.18044162270680
GeneExpressionAdditive AT3G29380 11283675..11284680 score=-0.201597981412434
GeneExpressionAdditive AT3G29385 11285662..11286188 score=-0.684173409271981
GeneExpressionAdditive AT3G29390 11290857..11295784 score=3.5172410919984
GeneExpressionAdditive AT3G29400 11298714..11300720 score=-2.57033157715088
GeneExpressionAdditive AT3G29410 11303812..11304626 score=0.150508233714221
GeneExpressionAdditive AT3G29430 11312704..11313929 score=-0.62546538433449
GeneExpressionAdditive AT3G29575 11384872..11386414 score=2.92232016149176
GeneExpressionAdditive AT3G29580 11397157..11398286 score=-0.935895496586256
GeneExpressionAdditive AT3G29590 11401432..11402719 score=0.199761679497805
GeneExpressionAdditive AT3G29630 11449593..11450849 score=-1.36691110677614
GeneExpressionAdditive AT3G29635 11468453..11469683 score=-2.31357620489661
GeneExpressionAdditive AT3G29638 11477489..11477963 score=0.120856947762520
GeneExpressionAdditive AT3G29639 11481355..11482169 score=0.590805740984347
GeneExpressionAdditive AT3G29660 11525042..11526277 score=-0.672115139467279
GeneExpressionAdditive AT3G29670 11530358..11531757 score=4.86900052810946
GeneExpressionAdditive AT3G29680 11534152..11534863 score=1.04285520406633
GeneExpressionAdditive AT3G29690 11543317..11543706 score=-0.272359744882817
GeneExpressionAdditive AT3G29720 11551981..11553811 score=-1.04350586261764
GeneExpressionAdditive AT3G29750 11581629..11582957 score=-0.271622374643813
GeneExpressionAdditive AT3G29760 11592103..11594282 score=2.72492556332312
GeneExpressionAdditive AT3G29770 11650825..11653293 score=2.08481445070250
GeneExpressionAdditive AT3G29780 11674301..11674480 score=1.60160208006838
GeneExpressionAdditive AT3G29790 11695575..11695678 score=0.217412926857810
GeneExpressionAdditive AT3G29791 11698666..11699222 score=-1.19760502161869
GeneExpressionAdditive AT3G29800 11722613..11724551 score=-0.125696675175072
GeneExpressionAdditive AT3G29810 11730619..11732685 score=-3.3943230744484
GeneExpressionAdditive AT3G29830 11739828..11741294 score=0.240720877683201
GeneExpressionAdditive AT3G29970 11747726..11748988 score=-0.0136371155024519
GeneExpressionAdditive AT3G30150 11784687..11785520 score=-0.79159663764122
GeneExpressionAdditive AT3G30180 11813208..11816040 score=-0.163580497868227
GeneExpressionAdditive AT3G30200 11831340..11836727 score=0.866444738401735
GeneExpressionAdditive AT3G30210 11840841..11842828 score=0.288557329427779
GeneExpressionAdditive AT3G30220 11880353..11880580 score=-1.43260592135799
GeneExpressionAdditive AT3G30230 11881731..11884137 score=-0.624301500207197
GeneExpressionAdditive AT3G30240 11886394..11886924 score=0.357621637974264
GeneExpressionAdditive AT3G30250 11893259..11893893 score=0.058310077799896
GeneExpressionAdditive AT3G30260 11911618..11915332 score=-0.304786509873815
GeneExpressionAdditive AT3G30280 11916879..11918130 score=0.441671778724529
GeneExpressionAdditive AT3G30290 11919779..11921984 score=0.285979562098807
GeneExpressionAdditive AT3G30300 11923861..11926859 score=3.65874670365449
GeneExpressionAdditive AT3G30340 11959143..11961413 score=-1.09896785433829
GeneExpressionAdditive AT3G30350 11963053..11964014 score=0.135420086816401
GeneExpressionAdditive AT3G30370 11967828..11968176 score=-1.60375768676448
GeneExpressionAdditive AT3G30380 11977073..11978972 score=-0.494702187351746
GeneExpressionAdditive AT3G30390 11979317..11982076 score=2.62565264124002
GeneExpressionAdditive AT3G30420 12061543..12061761 score=-2.40330447967879
GeneExpressionAdditive AT3G30460 12106868..12107379 score=-2.26958886212668
GeneExpressionAdditive AT3G30530 12142045..12142477 score=-0.234842797965438
GeneExpressionAdditive AT3G30580 12170272..12170596 score=-0.707183939321054
GeneExpressionAdditive AT3G30710 12294309..12296598 score=-0.187988411909283
GeneExpressionAdditive AT3G30720 12351667..12352153 score=-6.9765771776667
GeneExpressionAdditive AT3G30725 12354989..12355268 score=-0.35561664900128
GeneExpressionAdditive AT3G30730 12359903..12360050 score=1.16869496521366
GeneExpressionAdditive AT3G30750 12423062..12423239 score=0.514593959788715
GeneExpressionAdditive AT3G30751 12381112..12381505 score=-0.167321423696595
GeneExpressionAdditive AT3G30770 12448161..12450364 score=0.549108244782114
GeneExpressionAdditive AT3G30775 12451226..12453605 score=4.54901373079773
GeneExpressionAdditive AT3G30820 12532343..12533546 score=0.0700055745664659
GeneExpressionAdditive AT3G30841 12593928..12595874 score=-0.35031268634158
GeneExpressionAdditive AT3G30842 12596479..12602890 score=-0.0663712221319407
GeneExpressionAdditive AT3G30845 12627060..12627169 score=-0.976539446156548
GeneExpressionAdditive AT3G31540 12845904..12848165 score=-0.0535621414649789
GeneExpressionAdditive AT3G31910 12910520..12911065 score=-0.904462383862633
GeneExpressionAdditive AT3G32180 13166237..13166416 score=-0.227116816199545
GeneExpressionAdditive AT3G32896 13429114..13429329 score=-0.490640509051446
GeneExpressionAdditive AT3G32904 13455206..13456382 score=-0.57088027221434
GeneExpressionAdditive AT3G32930 13493247..13494499 score=-1.12502873571301
GeneExpressionAdditive AT3G32940 13494679..13497425 score=-4.10085609064167
GeneExpressionAdditive AT3G32980 13529830..13533568 score=5.12041987603352
GeneExpressionAdditive AT3G33520 14104752..14106495 score=-0.821150986750612
GeneExpressionAdditive AT3G33530 14096370..14104579 score=1.13307083998069
GeneExpressionAdditive AT3G36659 2100241..2100940 score=-2.98625646886585
GeneExpressionAdditive AT3G42050 14239653..14243220 score=0.010004373095501
GeneExpressionAdditive AT3G42060 14262609..14265230 score=0.606445584712629
GeneExpressionAdditive AT3G42070 14268849..14270017 score=1.27338992648165
GeneExpressionAdditive AT3G42140 14313088..14313947 score=-0.583494147423074
GeneExpressionAdditive AT3G42150 14320307..14322520 score=1.60491554682357
GeneExpressionAdditive AT3G42155 14323281..14323858 score=-0.0597564369225989
GeneExpressionAdditive AT3G42160 14325561..14326023 score=0.294086914537167
GeneExpressionAdditive AT3G42180 14335298..14339520 score=0.570205148524516
GeneExpressionAdditive AT3G42190 14375911..14382006 score=-0.226386944908513
GeneExpressionAdditive AT3G42200 14383676..14383784 score=-0.331101367321464
GeneExpressionAdditive AT3G42240 14408615..14408829 score=-0.580203130889043
GeneExpressionAdditive AT3G42400 14532745..14533657 score=-1.03137618435866
GeneExpressionAdditive AT3G42410 14534605..14535195 score=-1.39574802533924
GeneExpressionAdditive AT3G42540 14656236..14657319 score=-0.0954464061689405
GeneExpressionAdditive AT3G42550 14677286..14679457 score=-0.401654978184649
GeneExpressionAdditive AT3G42570 14700108..14701297 score=0.171626722819158
GeneExpressionAdditive AT3G42580 14702196..14706877 score=0.163307274795287
GeneExpressionAdditive AT3G42590 14707306..14707720 score=-0.284003116756923
GeneExpressionAdditive AT3G42600 14708868..14709381 score=0.0392203372831901
GeneExpressionAdditive AT3G42630 14733258..14734646 score=2.51553560807717
GeneExpressionAdditive AT3G42640 14735316..14739091 score=-1.96692598146763
GeneExpressionAdditive AT3G42660 14762284..14766600 score=1.61013507884775
GeneExpressionAdditive AT3G42670 14766973..14771049 score=-2.4604068639307
GeneExpressionAdditive AT3G42690 14777982..14781403 score=-0.449562152317903
GeneExpressionAdditive AT3G42700 14783689..14784156 score=-0.337957225001162
GeneExpressionAdditive AT3G42723 14849473..14852139 score=-0.766212098650807
GeneExpressionAdditive AT3G42725 14853943..14854654 score=-1.71147236083889
GeneExpressionAdditive AT3G42770 14878102..14880587 score=-0.282180454040497
GeneExpressionAdditive AT3G42780 14882212..14882620 score=-0.805848315337391
GeneExpressionAdditive AT3G42786 14887518..14888159 score=-0.0419936950820763
GeneExpressionAdditive AT3G42790 14889015..14890692 score=0.614017986524814
GeneExpressionAdditive AT3G42800 14916833..14917914 score=-0.517782943016577
GeneExpressionAdditive AT3G42810 14930643..14931088 score=-0.327418961539585
GeneExpressionAdditive AT3G42820 14932075..14937985 score=0.0838265624989158
GeneExpressionAdditive AT3G42830 14940839..14941640 score=1.41190038802396
GeneExpressionAdditive AT3G42850 14951105..14956247 score=0.303790749972052
GeneExpressionAdditive AT3G42860 14957177..14959104 score=0.248962371875162
GeneExpressionAdditive AT3G42870 14960464..14962134 score=0.0519878399020228
GeneExpressionAdditive AT3G42880 14965596..14967505 score=0.122549419759027
GeneExpressionAdditive AT3G42940 15017601..15018016 score=-0.377720143327733
GeneExpressionAdditive AT3G42950 15026179..15029031 score=-0.86057380427934
GeneExpressionAdditive AT3G42960 15029722..15030600 score=-0.251978854488121
GeneExpressionAdditive AT3G42970 15035802..15035907 score=-0.705324263688574
GeneExpressionAdditive AT3G43083 15086843..15088177 score=-0.726265181338634
GeneExpressionAdditive AT3G43110 15102608..15103438 score=-0.986647441731972
GeneExpressionAdditive AT3G43120 15105169..15106366 score=0.0432324153269838
GeneExpressionAdditive AT3G43160 15177563..15178981 score=-1.15950998507200
GeneExpressionAdditive AT3G43170 15183174..15183671 score=0.174161151269791
GeneExpressionAdditive AT3G43180 15189055..15189854 score=0.386476004051759
GeneExpressionAdditive AT3G43190 15190325..15194935 score=-6.03947384325023
GeneExpressionAdditive AT3G43210 15201982..15207098 score=-3.63368700025719
GeneExpressionAdditive AT3G43220 15207856..15213961 score=1.97304053939137
GeneExpressionAdditive AT3G43230 15218385..15220783 score=-0.628657836318729
GeneExpressionAdditive AT3G43240 15220927..15225654 score=2.05625165924338
GeneExpressionAdditive AT3G43250 15227766..15228315 score=-0.26157574163536
GeneExpressionAdditive AT3G43270 15233222..15236305 score=-0.376949830327148
GeneExpressionAdditive AT3G43280 15240828..15241161 score=0.436803502673904
GeneExpressionAdditive AT3G43290 15241581..15242071 score=-0.0492033676547665
GeneExpressionAdditive AT3G43300 15244912..15255982 score=-1.11450501085475
GeneExpressionAdditive AT3G43330 15291040..15292619 score=-0.509562273522107
GeneExpressionAdditive AT3G43350 15297076..15297151 score=0.27414540581605
GeneExpressionAdditive AT3G43420 15356334..15356641 score=0.882870339647638
GeneExpressionAdditive AT3G43430 15365639..15366256 score=-0.44702420977769
GeneExpressionAdditive AT3G43440 15378598..15380994 score=2.79547237184891
GeneExpressionAdditive AT3G43460 15398840..15401371 score=-0.500591488682101
GeneExpressionAdditive AT3G43470 15403329..15404076 score=0.659490145417225
GeneExpressionAdditive AT3G43490 15409863..15410834 score=0.70570046812177
GeneExpressionAdditive AT3G43500 15411315..15411560 score=-0.685072314246169
GeneExpressionAdditive AT3G43505 15413404..15413513 score=0.182835660400199
GeneExpressionAdditive AT3G43520 15417007..15417498 score=1.87031838695579
GeneExpressionAdditive AT3G43540 15442868..15444123 score=6.95262605870408
GeneExpressionAdditive AT3G43580 15513172..15514552 score=1.05405196633234
GeneExpressionAdditive AT3G43583 15517789..15518033 score=-0.219800852354158
GeneExpressionAdditive AT3G43590 15520684..15523522 score=1.30540837153308
GeneExpressionAdditive AT3G43600 15523701..15528475 score=2.33642699207942
GeneExpressionAdditive AT3G43610 15528763..15534887 score=-0.847836585046313
GeneExpressionAdditive AT3G43630 15549985..15550379 score=0.867537166551954
GeneExpressionAdditive AT3G43660 15576316..15576933 score=0.0776944308002583
GeneExpressionAdditive AT3G43670 15578239..15580723 score=1.95504246735177
GeneExpressionAdditive AT3G43680 15587545..15589066 score=-0.978326060074768
GeneExpressionAdditive AT3G43684 15596549..15597627 score=-0.66304768261108
GeneExpressionAdditive AT3G43700 15612997..15614844 score=1.45023784925473
GeneExpressionAdditive AT3G43710 15616614..15617689 score=0.547042429505948
GeneExpressionAdditive AT3G43720 15626431..15628102 score=-0.316321357212686
GeneExpressionAdditive AT3G43740 15655042..15656525 score=0.840722324812007
GeneExpressionAdditive AT3G43750 15657446..15658491 score=0.733109353395693
GeneExpressionAdditive AT3G43760 15659208..15660383 score=-0.446186312577278
GeneExpressionAdditive AT3G43790 15666428..15669932 score=4.67870575489909
GeneExpressionAdditive AT3G43800 15671839..15672737 score=-5.94659262140528
GeneExpressionAdditive AT3G43810 15675392..15677434 score=1.42404496460287
GeneExpressionAdditive AT3G43833 15698728..15699590 score=-0.128993217241417
GeneExpressionAdditive AT3G43850 15713089..15715112 score=4.19092743628709
GeneExpressionAdditive AT3G43860 15718180..15720726 score=-0.754781301678102
GeneExpressionAdditive AT3G43863 15728220..15728471 score=0.88597300146319
GeneExpressionAdditive AT3G43890 15752619..15752875 score=-0.291982728951159
GeneExpressionAdditive AT3G43910 15763020..15763633 score=-1.00503671102772
GeneExpressionAdditive AT3G43920 15764523..15771737 score=0.0409907043971719
GeneExpressionAdditive AT3G43930 15771915..15774216 score=0.236403021686831
GeneExpressionAdditive AT3G43940 15775528..15776314 score=-0.725986849702794
GeneExpressionAdditive AT3G43950 15777399..15777877 score=-0.93176728853331
GeneExpressionAdditive AT3G43960 15785739..15786614 score=0.459305499011665
GeneExpressionAdditive AT3G43970 15788448..15788922 score=-0.95014612994053
GeneExpressionAdditive AT3G43980 15789513..15789715 score=-4.31022871034695
GeneExpressionAdditive AT3G43990 15794789..15796062 score=0.0104225689122112
GeneExpressionAdditive AT3G44010 15810977..15812163 score=-0.477824648149079
GeneExpressionAdditive AT3G44020 15812361..15813672 score=-0.236198187334220
GeneExpressionAdditive AT3G44050 15829715..15835804 score=1.27166571262430
GeneExpressionAdditive AT3G44060 15836733..15837319 score=-2.02052850894824
GeneExpressionAdditive AT3G44070 15839216..15840002 score=-23.3985258511864
GeneExpressionAdditive AT3G44080 15846674..15847356 score=-1.24493478358589
GeneExpressionAdditive AT3G44090 15850563..15851555 score=-0.318238767847106
GeneExpressionAdditive AT3G44110 15880189..15882185 score=1.10042194522002
GeneExpressionAdditive AT3G44150 15898631..15899725 score=-2.58728943961614
GeneExpressionAdditive AT3G44170 15905859..15906208 score=-0.092189091511088
GeneExpressionAdditive AT3G44180 15911802..15912572 score=0.3983109645766
GeneExpressionAdditive AT3G44190 15912866..15914560 score=-0.447002877421497
GeneExpressionAdditive AT3G44200 15917424..15922325 score=1.83883294769856
GeneExpressionAdditive AT3G44220 15939181..15940609 score=-0.883410055446985
GeneExpressionAdditive AT3G44230 15943280..15943647 score=0.719368071067112
GeneExpressionAdditive AT3G44235 15944294..15944890 score=0.789255042729198
GeneExpressionAdditive AT3G44240 15951213..15951822 score=-0.653873281183296
GeneExpressionAdditive AT3G44250 15959584..15961059 score=-0.163687031956892
GeneExpressionAdditive AT3G44260 15963100..15963987 score=2.10221240169679
GeneExpressionAdditive AT3G44280 15979643..15982115 score=-0.101784357788130
GeneExpressionAdditive AT3G44290 15983925..15986158 score=-0.111102391065317
GeneExpressionAdditive AT3G44300 15994286..15996468 score=0.591048450570224
GeneExpressionAdditive AT3G44310 15997855..16000051 score=0.733641369147728
GeneExpressionAdditive AT3G44320 16004405..16006741 score=-1.01602860315335
GeneExpressionAdditive AT3G44326 16011872..16013007 score=2.79787216800563
GeneExpressionAdditive AT3G44330 16017666..16021908 score=0.575137409571594
GeneExpressionAdditive AT3G44340 16022614..16031224 score=2.58136144898245
GeneExpressionAdditive AT3G44350 16033825..16035432 score=-1.54605234088805
GeneExpressionAdditive AT3G44370 16041335..16046121 score=1.54596281284583
GeneExpressionAdditive AT3G44380 16047325..16047853 score=-1.06937754691965
GeneExpressionAdditive AT3G44428 16078413..16078663 score=-0.575624835410192
GeneExpressionAdditive AT3G44430 16079270..16080205 score=1.15757512893262
GeneExpressionAdditive AT3G44450 16085151..16085552 score=0.60060822291714
GeneExpressionAdditive AT3G44460 16090991..16092859 score=-0.039466222667244
GeneExpressionAdditive AT3G44470 16095747..16095898 score=-0.307161805991416
GeneExpressionAdditive AT3G44480 16103862..16105420 score=-0.261706477584478
GeneExpressionAdditive AT3G44510 16119174..16120318 score=-0.345828452164832
GeneExpressionAdditive AT3G44520 16121486..16122083 score=-0.27388082961767
GeneExpressionAdditive AT3G44530 16127024..16132350 score=-2.37428875131413
GeneExpressionAdditive AT3G44540 16135884..16138731 score=1.68640107606964
GeneExpressionAdditive AT3G44550 16149048..16152052 score=1.30420806284022
GeneExpressionAdditive AT3G44560 16162147..16164744 score=-0.655141000518516
GeneExpressionAdditive AT3G44590 16175015..16175703 score=-0.0883091499120624
GeneExpressionAdditive AT3G44600 16176261..16180141 score=0.0494443851558972
GeneExpressionAdditive AT3G44610 16199244..16203102 score=0.0100088348244814
GeneExpressionAdditive AT3G44620 16204838..16206769 score=1.32572965866604
GeneExpressionAdditive AT3G44630 16206982..16211047 score=-0.84913791759906
GeneExpressionAdditive AT3G44670 16230170..16231861 score=2.02909256339334
GeneExpressionAdditive AT3G44680 16238798..16240912 score=0.554978917310935
GeneExpressionAdditive AT3G44690 16241673..16245176 score=-0.715373582050149
GeneExpressionAdditive AT3G44700 16247347..16248673 score=0.363661457537533
GeneExpressionAdditive AT3G44710 16262853..16263366 score=1.09384850437411
GeneExpressionAdditive AT3G44720 16282652..16284226 score=-3.44220121309194
GeneExpressionAdditive AT3G44730 16296879..16301684 score=-0.692064406866499
GeneExpressionAdditive AT3G44735 16302258..16303090 score=-2.13853120957831
GeneExpressionAdditive AT3G44750 16309279..16310726 score=-2.12997530671448
GeneExpressionAdditive AT3G44755 16312995..16313504 score=-0.846624104789217
GeneExpressionAdditive AT3G44760 16316307..16316579 score=0.0105166072643540
GeneExpressionAdditive AT3G44770 16327095..16330321 score=-0.634809040179365
GeneExpressionAdditive AT3G44780 16332650..16333426 score=-0.310008112664082
GeneExpressionAdditive AT3G44785 16339231..16339411 score=0.372438230520898
GeneExpressionAdditive AT3G44790 16339972..16340969 score=0.0438576061490688
GeneExpressionAdditive AT3G44800 16354543..16356601 score=-0.338186073613612
GeneExpressionAdditive AT3G44805 16361388..16362261 score=0.299386886126303
GeneExpressionAdditive AT3G44810 16369484..16370942 score=-0.162512372295475
GeneExpressionAdditive AT3G44820 16372880..16375359 score=1.40374674143992
GeneExpressionAdditive AT3G44830 16379909..16383304 score=-0.72516903505963
GeneExpressionAdditive AT3G44840 16383558..16384436 score=0.412091439153229
GeneExpressionAdditive AT3G44850 16385732..16387887 score=-0.765323525115158
GeneExpressionAdditive AT3G44860 16390843..16392009 score=0.151452050417218
GeneExpressionAdditive AT3G44870 16393524..16394517 score=-0.339161611102403
GeneExpressionAdditive AT3G44880 16394595..16397240 score=4.11359905148556
GeneExpressionAdditive AT3G44890 16397408..16399384 score=-0.437616112256091
GeneExpressionAdditive AT3G44900 16399738..16402262 score=-0.835711021400127
GeneExpressionAdditive AT3G44910 16403184..16405220 score=-0.780981568232064
GeneExpressionAdditive AT3G44920 16408068..16410009 score=0.0568875608924153
GeneExpressionAdditive AT3G44930 16413088..16415545 score=-0.650368330818629
GeneExpressionAdditive AT3G44935 16420054..16420265 score=0.211574599905617
GeneExpressionAdditive AT3G44940 16424475..16426223 score=-0.569208135029737
GeneExpressionAdditive AT3G44960 16438780..16440087 score=-0.183076304478549
GeneExpressionAdditive AT3G44970 16443420..16445788 score=6.6016489356273
GeneExpressionAdditive AT3G44980 16452144..16452832 score=0.0227131715229482
GeneExpressionAdditive AT3G44990 16458076..16459620 score=1.42444141743894
GeneExpressionAdditive AT3G45000 16471624..16472368 score=0.645075879808985
GeneExpressionAdditive AT3G45010 16477286..16479852 score=-0.625516885399305
GeneExpressionAdditive AT3G45020 16479971..16481077 score=-1.19545082211984
GeneExpressionAdditive AT3G45030 16482455..16483325 score=-0.100331421467131
GeneExpressionAdditive AT3G45040 16483686..16486644 score=1.31000425592808
GeneExpressionAdditive AT3G45050 16486945..16488454 score=-1.61572280763607
GeneExpressionAdditive AT3G45060 16488559..16490428 score=-2.01228580506078
GeneExpressionAdditive AT3G45080 16499968..16500678 score=-0.681662832848878
GeneExpressionAdditive AT3G45090 16501601..16505697 score=0.918372038372654
GeneExpressionAdditive AT3G45093 16508120..16508221 score=0.936355636893573
GeneExpressionAdditive AT3G45100 16515457..16518329 score=-0.208790264815371
GeneExpressionAdditive AT3G45110 16519181..16519465 score=1.49261309565021
GeneExpressionAdditive AT3G45130 16524062..16528466 score=-0.00191337007739050
GeneExpressionAdditive AT3G45140 16536444..16540178 score=-3.90404906846341
GeneExpressionAdditive AT3G45150 16542202..16542603 score=1.16474486298348
GeneExpressionAdditive AT3G45160 16544453..16545045 score=-5.54476922999397
GeneExpressionAdditive AT3G45170 16548524..16549131 score=0.0937319779867177
GeneExpressionAdditive AT3G45180 16549979..16550169 score=-0.272564350040097
GeneExpressionAdditive AT3G45190 16552683..16558193 score=2.39501772155015
GeneExpressionAdditive AT3G45200 16559850..16560635 score=0.493864902956124
GeneExpressionAdditive AT3G45210 16568480..16568882 score=-1.41481270667389
GeneExpressionAdditive AT3G45220 16575958..16577288 score=0.262530953748612
GeneExpressionAdditive AT3G45230 16580032..16580749 score=-1.31601686807284
GeneExpressionAdditive AT3G45240 16581591..16584678 score=1.56609925321360
GeneExpressionAdditive AT3G45243 16586842..16587110 score=-1.27760468235548
GeneExpressionAdditive AT3G45245 16589389..16589672 score=-1.10024429357948
GeneExpressionAdditive AT3G45248 16592907..16593199 score=0.349737502957258
GeneExpressionAdditive AT3G45260 16607550..16609606 score=1.87872798781298
GeneExpressionAdditive AT3G45275 16616902..16617161 score=-0.574955092401175
GeneExpressionAdditive AT3G45280 16622405..16624268 score=0.767541915574874
GeneExpressionAdditive AT3G45285 16625548..16625692 score=-0.211369928629324
GeneExpressionAdditive AT3G45290 16628574..16631047 score=2.30064608022226
GeneExpressionAdditive AT3G45300 16632552..16635874 score=3.80516608795377
GeneExpressionAdditive AT3G45310 16639472..16641466 score=-2.45944730750094
GeneExpressionAdditive AT3G45320 16642666..16643019 score=-1.61357682788775
GeneExpressionAdditive AT3G45330 16643473..16645314 score=-0.743161987650732
GeneExpressionAdditive AT3G45390 16660183..16660829 score=-4.52236137507769
GeneExpressionAdditive AT3G45400 16662977..16664509 score=-0.389989668871891
GeneExpressionAdditive AT3G45410 16664913..16666896 score=7.45316231938932
GeneExpressionAdditive AT3G45420 16668273..16670220 score=-0.472715182486739
GeneExpressionAdditive AT3G45430 16671765..16673506 score=2.87731690408588
GeneExpressionAdditive AT3G45440 16675868..16677833 score=-2.95623699110551
GeneExpressionAdditive AT3G45443 16678977..16680525 score=-3.3395624475658
GeneExpressionAdditive AT3G45450 16684172..16685837 score=0.752424490627579
GeneExpressionAdditive AT3G45460 16689669..16690992 score=-0.362242302978197
GeneExpressionAdditive AT3G45470 16691513..16692208 score=-1.48552579960387
GeneExpressionAdditive AT3G45480 16694206..16694934 score=0.127377225774978
GeneExpressionAdditive AT3G45490 16698513..16698822 score=0.170746564237595
GeneExpressionAdditive AT3G45500 16699415..16700598 score=-0.387641106480364
GeneExpressionAdditive AT3G45510 16701834..16702606 score=-1.15616941211428
GeneExpressionAdditive AT3G45530 16712123..16713817 score=-1.41444823500636
GeneExpressionAdditive AT3G45540 16717384..16718604 score=-1.19735289218761
GeneExpressionAdditive AT3G45555 16723388..16723969 score=-0.551264010065609
GeneExpressionAdditive AT3G45560 16731194..16733505 score=-0.727757614769294
GeneExpressionAdditive AT3G45570 16736189..16737088 score=-1.02037386618950
GeneExpressionAdditive AT3G45580 16740975..16742272 score=-0.395070756029394
GeneExpressionAdditive AT3G45590 16743679..16744606 score=-0.0619915635984562
GeneExpressionAdditive AT3G45600 16744914..16746864 score=1.30389185922674
GeneExpressionAdditive AT3G45610 16750318..16751414 score=-1.01638594132672
GeneExpressionAdditive AT3G45620 16756954..16759012 score=-1.04184900008531
GeneExpressionAdditive AT3G45630 16759285..16764147 score=-0.217438754993575
GeneExpressionAdditive AT3G45640 16767807..16769637 score=-2.53187973636692
GeneExpressionAdditive AT3G45650 16770267..16772185 score=-0.268486185292127
GeneExpressionAdditive AT3G45660 16773211..16775059 score=-0.218108065534989
GeneExpressionAdditive AT3G45670 16776331..16777402 score=-0.440096597193184
GeneExpressionAdditive AT3G45680 16781947..16783980 score=0.693262174397235
GeneExpressionAdditive AT3G45690 16787270..16789070 score=-1.10255573399399
GeneExpressionAdditive AT3G45700 16789730..16792117 score=-1.64215752987024
GeneExpressionAdditive AT3G45710 16793659..16795662 score=1.49305602160274
GeneExpressionAdditive AT3G45720 16796032..16797828 score=0.0742430442076392
GeneExpressionAdditive AT3G45730 16800977..16801485 score=-0.448766617641097
GeneExpressionAdditive AT3G45740 16801735..16804394 score=1.64961602360756
GeneExpressionAdditive AT3G45750 16804606..16808847 score=-0.474970249695193
GeneExpressionAdditive AT3G45760 16813405..16815711 score=0.552386308401782
GeneExpressionAdditive AT3G45770 16816547..16818794 score=0.77783532991883
GeneExpressionAdditive AT3G45780 16829471..16835067 score=1.63451730791242
GeneExpressionAdditive AT3G45800 16841073..16843075 score=1.11450309515626
GeneExpressionAdditive AT3G45810 16843873..16848523 score=0.170390943542318
GeneExpressionAdditive AT3G45820 16851042..16851827 score=-0.392001923903369
GeneExpressionAdditive AT3G45830 16852284..16856448 score=-0.379031480541739
GeneExpressionAdditive AT3G45840 16858982..16860824 score=0.690091827829147
GeneExpressionAdditive AT3G45850 16866604..16871891 score=2.00299113601348
GeneExpressionAdditive AT3G45860 16874433..16876808 score=2.17917443655931
GeneExpressionAdditive AT3G45870 16878193..16879807 score=1.85137706601632
GeneExpressionAdditive AT3G45880 16880053..16882516 score=-0.787102058851612
GeneExpressionAdditive AT3G45890 16882701..16885252 score=-0.0467400884314412
GeneExpressionAdditive AT3G45900 16885438..16886849 score=2.26304438251371
GeneExpressionAdditive AT3G45910 16887338..16888007 score=0.496150120416937
GeneExpressionAdditive AT3G45940 16897224..16900102 score=-0.431974256288784
GeneExpressionAdditive AT3G45950 16900500..16901451 score=-0.193724945884278
GeneExpressionAdditive AT3G45960 16904054..16904823 score=1.98257433633456
GeneExpressionAdditive AT3G45970 16907488..16908151 score=3.15860121570149
GeneExpressionAdditive AT3G45980 16908372..16908931 score=-1.85938212427742
GeneExpressionAdditive AT3G46000 16918536..16919889 score=-2.51501042050340
GeneExpressionAdditive AT3G46010 16920369..16921748 score=1.3226132380505
GeneExpressionAdditive AT3G46020 16923471..16924317 score=-0.0871848216099138
GeneExpressionAdditive AT3G46030 16924541..16924726 score=-1.38310074732986
GeneExpressionAdditive AT3G46040 16925590..16926480 score=-0.301502801632331
GeneExpressionAdditive AT3G46050 16927232..16928117 score=-1.60816105961691
GeneExpressionAdditive AT3G46060 16928633..16930927 score=-0.407114571583187
GeneExpressionAdditive AT3G46070 16931569..16931923 score=-0.551723837421602
GeneExpressionAdditive AT3G46090 16937229..16937752 score=0.825899713771528
GeneExpressionAdditive AT3G46100 16939300..16941969 score=-0.308641840229665
GeneExpressionAdditive AT3G46110 16943086..16944656 score=-0.681949700854117
GeneExpressionAdditive AT3G46120 16946977..16950710 score=0.134478046177418
GeneExpressionAdditive AT3G46130 16956501..16957336 score=4.24640382507218
GeneExpressionAdditive AT3G46150 16960611..16961089 score=-0.551816139179964
GeneExpressionAdditive AT3G46160 16961938..16962916 score=0.0667833000866604
GeneExpressionAdditive AT3G46170 16963943..16964352 score=0.45882139878835
GeneExpressionAdditive AT3G46180 16965402..16967797 score=-2.71544564942485
GeneExpressionAdditive AT3G46190 16976913..16978258 score=0.298379380908878
GeneExpressionAdditive AT3G46200 16980303..16982144 score=0.142245935590020
GeneExpressionAdditive AT3G46210 16987735..16989811 score=-0.398531874253768
GeneExpressionAdditive AT3G46220 16990082..16994983 score=0.116791897290977
GeneExpressionAdditive AT3G46230 16995183..16995790 score=-0.0287176389218826
GeneExpressionAdditive AT3G46240 16996840..16999001 score=0.419190002590794
GeneExpressionAdditive AT3G46260 17009345..17010907 score=-1.38825863792083
GeneExpressionAdditive AT3G46270 17011897..17015200 score=-1.68029308950593
GeneExpressionAdditive AT3G46280 17016493..17019327 score=0.344961423226569
GeneExpressionAdditive AT3G46290 17024052..17026590 score=0.376194333731965
GeneExpressionAdditive AT3G46300 17026843..17027644 score=-0.761984019122157
GeneExpressionAdditive AT3G46310 17028452..17028738 score=-1.56747731245424
GeneExpressionAdditive AT3G46330 17032459..17035972 score=-2.98422494603518
GeneExpressionAdditive AT3G46340 17038917..17042741 score=-0.508042214384512
GeneExpressionAdditive AT3G46350 17047436..17052641 score=-0.520286176360524
GeneExpressionAdditive AT3G46360 17053314..17054045 score=1.02630554324586
GeneExpressionAdditive AT3G46370 17062942..17066459 score=3.81833175118896
GeneExpressionAdditive AT3G46380 17070210..17070314 score=-1.32831694814219
GeneExpressionAdditive AT3G46400 17084218..17088282 score=-0.261486944357427
GeneExpressionAdditive AT3G46410 17090068..17091573 score=-0.207121036197657
GeneExpressionAdditive AT3G46420 17093092..17097429 score=-0.336765694123152
GeneExpressionAdditive AT3G46440 17100044..17102775 score=1.3054376661204
GeneExpressionAdditive AT3G46450 17103926..17106535 score=0.387424280708306
GeneExpressionAdditive AT3G46460 17107012..17108392 score=0.274519506314346
GeneExpressionAdditive AT3G46470 17111226..17111944 score=-0.242555119425446
GeneExpressionAdditive AT3G46480 17114157..17116531 score=-1.36155103024198
GeneExpressionAdditive AT3G46490 17127114..17130202 score=2.24751033806675
GeneExpressionAdditive AT3G46500 17131612..17132644 score=-2.55383596240917
GeneExpressionAdditive AT3G46510 17134994..17137656 score=2.66143600039811
GeneExpressionAdditive AT3G46520 17139274..17139946 score=-0.0867398357876484
GeneExpressionAdditive AT3G46530 17142808..17144256 score=-4.31056290450021
GeneExpressionAdditive AT3G46540 17145232..17146555 score=2.79496450347053
GeneExpressionAdditive AT3G46550 17147470..17148818 score=0.234236679076852
GeneExpressionAdditive AT3G46560 17149598..17150466 score=-2.73090270629577
GeneExpressionAdditive AT3G46570 17156941..17157782 score=0.805502570417937
GeneExpressionAdditive AT3G46580 17159362..17160184 score=-0.664459250214212
GeneExpressionAdditive AT3G46590 17163771..17167104 score=-2.05246024805908
GeneExpressionAdditive AT3G46600 17168920..17170819 score=-0.310368865994136
GeneExpressionAdditive AT3G46610 17171051..17173406 score=-0.717996618879789
GeneExpressionAdditive AT3G46613 17176770..17177176 score=-0.458358155688109
GeneExpressionAdditive AT3G46620 17189963..17190969 score=2.61699433218748
GeneExpressionAdditive AT3G46630 17192115..17193396 score=-4.31131858872338
GeneExpressionAdditive AT3G46640 17194254..17196124 score=-2.5757745753498
GeneExpressionAdditive AT3G46650 17197358..17198696 score=-0.299470426292559
GeneExpressionAdditive AT3G46680 17206321..17207665 score=0.459075039553983
GeneExpressionAdditive AT3G46690 17208713..17210246 score=1.34407793789092
GeneExpressionAdditive AT3G46700 17211338..17212770 score=1.08241701087624
GeneExpressionAdditive AT3G46710 17217615..17219961 score=0.072296394124452
GeneExpressionAdditive AT3G46720 17221955..17223234 score=2.58779690516535
GeneExpressionAdditive AT3G46730 17224128..17226548 score=0.704412796999362
GeneExpressionAdditive AT3G46740 17226880..17230271 score=1.24179943485764
GeneExpressionAdditive AT3G46750 17230720..17232530 score=-0.0132672597353432
GeneExpressionAdditive AT3G46760 17233046..17233995 score=-0.161608074276604
GeneExpressionAdditive AT3G46770 17234962..17236273 score=-0.571553305113669
GeneExpressionAdditive AT3G46780 17239724..17242133 score=3.11578506115967
GeneExpressionAdditive AT3G46790 17242841..17244913 score=-1.22872352631811
GeneExpressionAdditive AT3G46800 17245555..17247497 score=-0.654626085697128
GeneExpressionAdditive AT3G46810 17249290..17251511 score=0.508647136902232
GeneExpressionAdditive AT3G46820 17252770..17255168 score=0.962168874428396
GeneExpressionAdditive AT3G46830 17257360..17259503 score=0.258155781613668
GeneExpressionAdditive AT3G46840 17262006..17264819 score=-0.80044366065014
GeneExpressionAdditive AT3G46850 17267934..17270141 score=-0.439097903808041
GeneExpressionAdditive AT3G46860 17271252..17271528 score=-0.214943123727487
GeneExpressionAdditive AT3G46870 17273964..17275410 score=-0.738445755054339
GeneExpressionAdditive AT3G46880 17276327..17277210 score=1.23020680512659
GeneExpressionAdditive AT3G46890 17277354..17278101 score=-0.608399790703014
GeneExpressionAdditive AT3G46900 17279940..17280329 score=-4.03273864271718
GeneExpressionAdditive AT3G46910 17289632..17290608 score=0.478091854947244
GeneExpressionAdditive AT3G46920 17291436..17295820 score=1.04235127077472
GeneExpressionAdditive AT3G46930 17296761..17298989 score=-0.231148239675800
GeneExpressionAdditive AT3G46940 17299361..17299923 score=-0.456746079946329
GeneExpressionAdditive AT3G46950 17300349..17301819 score=-2.36989617049499
GeneExpressionAdditive AT3G46960 17301947..17309019 score=-1.5239845725293
GeneExpressionAdditive AT3G46970 17312479..17317288 score=-10.1457709045902
GeneExpressionAdditive AT3G46980 17319256..17320845 score=1.01015215824914
GeneExpressionAdditive AT3G46990 17322780..17324545 score=-0.080562526479615
GeneExpressionAdditive AT3G47000 17324755..17327391 score=0.0518450119557349
GeneExpressionAdditive AT3G47010 17327685..17330482 score=0.306000321230057
GeneExpressionAdditive AT3G47020 17330864..17332030 score=0.243142932247479
GeneExpressionAdditive AT3G47030 17333100..17334402 score=0.609168419330733
GeneExpressionAdditive AT3G47040 17335288..17338052 score=-1.07444696939631
GeneExpressionAdditive AT3G47050 17339090..17341839 score=-0.558011666713314
GeneExpressionAdditive AT3G47060 17344011..17347852 score=1.19098930250544
GeneExpressionAdditive AT3G47070 17348100..17348679 score=0.856775053002727
GeneExpressionAdditive AT3G47080 17349130..17351343 score=0.0789387297670918
GeneExpressionAdditive AT3G47090 17352510..17355335 score=-0.481021892559003
GeneExpressionAdditive AT3G47100 17356545..17357063 score=-0.974191635819544
GeneExpressionAdditive AT3G47110 17358151..17361266 score=-1.14924245508810
GeneExpressionAdditive AT3G47120 17362169..17363751 score=3.49556640671729
GeneExpressionAdditive AT3G47130 17364783..17365567 score=0.687816461205348
GeneExpressionAdditive AT3G47160 17371096..17373063 score=1.05906197030160
GeneExpressionAdditive AT3G47170 17379674..17381437 score=-0.472449384647512
GeneExpressionAdditive AT3G47180 17383819..17384387 score=1.60811184107493
GeneExpressionAdditive AT3G47190 17385486..17387001 score=-0.152692406028992
GeneExpressionAdditive AT3G47200 17388505..17390060 score=-0.602556520490967
GeneExpressionAdditive AT3G47210 17396319..17398185 score=0.197933719403678
GeneExpressionAdditive AT3G47220 17398985..17401706 score=-0.925857592714862
GeneExpressionAdditive AT3G47230 17403099..17403819 score=0.190000320308136
GeneExpressionAdditive AT3G47250 17411030..17412693 score=6.68969244098343
GeneExpressionAdditive AT3G47290 17431506..17434472 score=0.955653636071402
GeneExpressionAdditive AT3G47295 17438930..17439369 score=3.08163738578030
GeneExpressionAdditive AT3G47300 17439517..17440568 score=-5.55852239871451
GeneExpressionAdditive AT3G47340 17448963..17452204 score=8.67757613426839
GeneExpressionAdditive AT3G47350 17459250..17460037 score=0.180265101894306
GeneExpressionAdditive AT3G47360 17463172..17463781 score=3.33257449852236
GeneExpressionAdditive AT3G47370 17464464..17465662 score=-1.85741673525660
GeneExpressionAdditive AT3G47380 17468842..17469447 score=-1.22076810242158
GeneExpressionAdditive AT3G47390 17473089..17475582 score=-0.832059251105895
GeneExpressionAdditive AT3G47400 17476582..17479033 score=-1.04519609930114
GeneExpressionAdditive AT3G47410 17479806..17480386 score=-1.26749142428343
GeneExpressionAdditive AT3G47420 17483433..17486193 score=-0.333766155704529
GeneExpressionAdditive AT3G47430 17491624..17492748 score=0.401209341149871
GeneExpressionAdditive AT3G47440 17493083..17493919 score=-0.349216615822787
GeneExpressionAdditive AT3G47450 17494202..17497285 score=0.624914460665774
GeneExpressionAdditive AT3G47460 17497776..17504306 score=0.133844853419819
GeneExpressionAdditive AT3G47470 17504384..17505869 score=1.32947534179129
GeneExpressionAdditive AT3G47480 17507340..17507876 score=-0.269239029917188
GeneExpressionAdditive AT3G47490 17509337..17511814 score=0.544121726882155
GeneExpressionAdditive AT3G47500 17515009..17516942 score=4.57604301330419
GeneExpressionAdditive AT3G47510 17522163..17522757 score=-0.509101616342398
GeneExpressionAdditive AT3G47520 17524359..17525978 score=0.96372067936985
GeneExpressionAdditive AT3G47530 17528400..17530103 score=0.27451201472173
GeneExpressionAdditive AT3G47540 17532037..17533178 score=-1.18723215000413
GeneExpressionAdditive AT3G47550 17534453..17536397 score=1.33458396733048
GeneExpressionAdditive AT3G47560 17536639..17537993 score=0.775959129840272
GeneExpressionAdditive AT3G47570 17538484..17541783 score=-0.80969637456131
GeneExpressionAdditive AT3G47580 17546258..17546692 score=1.36811117659043
GeneExpressionAdditive AT3G47590 17547165..17548489 score=-1.26023370515102
GeneExpressionAdditive AT3G47600 17550432..17552164 score=-0.0589753373939531
GeneExpressionAdditive AT3G47610 17560101..17562352 score=2.40392614754957
GeneExpressionAdditive AT3G47620 17569875..17571700 score=5.00491690585315
GeneExpressionAdditive AT3G47630 17574097..17576375 score=-0.0625134596319607
GeneExpressionAdditive AT3G47640 17578583..17580264 score=-1.48767795214558
GeneExpressionAdditive AT3G47650 17580487..17581490 score=-1.13314735062832
GeneExpressionAdditive AT3G47660 17582299..17585592 score=0.416306880233572
GeneExpressionAdditive AT3G47670 17585807..17586790 score=-0.406631380835666
GeneExpressionAdditive AT3G47690 17592091..17594545 score=-1.09059002537876
GeneExpressionAdditive AT3G47700 17594621..17597583 score=0.97581043635365
GeneExpressionAdditive AT3G47710 17601722..17602399 score=-0.0601556552062263
GeneExpressionAdditive AT3G47720 17603606..17605003 score=-1.67277175569801
GeneExpressionAdditive AT3G47730 17605157..17609803 score=-0.167950256329443
GeneExpressionAdditive AT3G47740 17611641..17615886 score=0.0933336461526457
GeneExpressionAdditive AT3G47750 17617408..17620856 score=0.596078242649375
GeneExpressionAdditive AT3G47760 17622764..17627210 score=-0.58421824120556
GeneExpressionAdditive AT3G47770 17629034..17633608 score=0.345714306020428
GeneExpressionAdditive AT3G47780 17635457..17639823 score=-2.19638257634498
GeneExpressionAdditive AT3G47790 17640535..17644754 score=-0.4150311294267
GeneExpressionAdditive AT3G47800 17645992..17647922 score=2.26783158836622
GeneExpressionAdditive AT3G47810 17648244..17650562 score=0.988344761959533
GeneExpressionAdditive AT3G47820 17655430..17656891 score=-3.38566733295105
GeneExpressionAdditive AT3G47830 17658127..17659282 score=-0.251843708616171
GeneExpressionAdditive AT3G47833 17659662..17661077 score=-0.600925185827352
GeneExpressionAdditive AT3G47836 17661280..17662699 score=-0.316999270153549
GeneExpressionAdditive AT3G47840 17662953..17664933 score=-1.13928658117194
GeneExpressionAdditive AT3G47850 17665076..17666967 score=1.21031646332470
GeneExpressionAdditive AT3G47860 17667712..17669217 score=-3.64686899704673
GeneExpressionAdditive AT3G47870 17670830..17671897 score=-1.05367939080982
GeneExpressionAdditive AT3G47890 17677942..17684502 score=4.08742753001118
GeneExpressionAdditive AT3G47910 17685393..17692639 score=2.29828493942858
GeneExpressionAdditive AT3G47920 17693930..17694691 score=-0.679137521049344
GeneExpressionAdditive AT3G47930 17695429..17698581 score=0.560788868696652
GeneExpressionAdditive AT3G47940 17699073..17700517 score=0.61929761034034
GeneExpressionAdditive AT3G47950 17703698..17708871 score=-0.622018498933726
GeneExpressionAdditive AT3G47960 17708989..17711739 score=-3.33522512583393
GeneExpressionAdditive AT3G47980 17721454..17723745 score=-0.386487987955788
GeneExpressionAdditive AT3G47990 17724167..17727255 score=4.50944496906191
GeneExpressionAdditive AT3G48000 17727918..17730757 score=-0.00105452934591277
GeneExpressionAdditive AT3G48010 17732354..17734991 score=-1.02279538786179
GeneExpressionAdditive AT3G48020 17735568..17736132 score=0.541029685045206
GeneExpressionAdditive AT3G48030 17736408..17738906 score=0.0726609638571653
GeneExpressionAdditive AT3G48040 17742560..17744443 score=1.00622530455455
GeneExpressionAdditive AT3G48050 17744580..17749434 score=0.465410998124499
GeneExpressionAdditive AT3G48060 17754341..17758301 score=-0.751136429497431
GeneExpressionAdditive AT3G48070 17762019..17763357 score=0.950251113415656
GeneExpressionAdditive AT3G48080 17764499..17765982 score=0.385492502099971
GeneExpressionAdditive AT3G48090 17766524..17768648 score=-0.777394677270198
GeneExpressionAdditive AT3G48100 17769419..17771744 score=0.165246236706331
GeneExpressionAdditive AT3G48110 17774054..17782101 score=0.445919500022938
GeneExpressionAdditive AT3G48120 17784082..17785529 score=0.212715975662634
GeneExpressionAdditive AT3G48140 17789430..17790486 score=0.347572578277573
GeneExpressionAdditive AT3G48150 17790660..17793577 score=1.40890090363840
GeneExpressionAdditive AT3G48160 17794356..17797049 score=0.232511310953399
GeneExpressionAdditive AT3G48170 17797190..17800879 score=-4.45008081832547
GeneExpressionAdditive AT3G48180 17801550..17801876 score=-0.54337574316937
GeneExpressionAdditive AT3G48185 17804000..17804350 score=0.111676538937824
GeneExpressionAdditive AT3G48190 17808320..17839502 score=-0.250966829323211
GeneExpressionAdditive AT3G48195 17839649..17843599 score=0.946709349714962
GeneExpressionAdditive AT3G48200 17843828..17848435 score=-8.70130164961391
GeneExpressionAdditive AT3G48205 17851672..17852163 score=0.799177445491756
GeneExpressionAdditive AT3G48208 17857125..17857265 score=-1.02659839935694
GeneExpressionAdditive AT3G48210 17860351..17862639 score=1.67955601441591
GeneExpressionAdditive AT3G48220 17863307..17863813 score=0.60778377439583
GeneExpressionAdditive AT3G48240 17878371..17879313 score=0.117434685243568
GeneExpressionAdditive AT3G48250 17881062..17882800 score=-0.138333052138802
GeneExpressionAdditive AT3G48260 17884351..17885902 score=-1.25912567623531
GeneExpressionAdditive AT3G48270 17887548..17889132 score=0.823808496819136
GeneExpressionAdditive AT3G48280 17890665..17892180 score=5.29024738134856
GeneExpressionAdditive AT3G48290 17893539..17895183 score=-1.64489657590337
GeneExpressionAdditive AT3G48300 17896726..17898059 score=-0.396696029024868
GeneExpressionAdditive AT3G48310 17899095..17900643 score=-1.80846213217337
GeneExpressionAdditive AT3G48320 17902173..17903512 score=-4.72313258681289
GeneExpressionAdditive AT3G48330 17903826..17904682 score=4.03009247915857
GeneExpressionAdditive AT3G48340 17908810..17910098 score=1.41934983999825
GeneExpressionAdditive AT3G48350 17916789..17918437 score=-5.60402737334536
GeneExpressionAdditive AT3G48360 17919220..17921443 score=0.252700888872606
GeneExpressionAdditive AT3G48380 17927397..17931172 score=5.78566865564529
GeneExpressionAdditive AT3G48390 17931799..17934377 score=3.03812982293251
GeneExpressionAdditive AT3G48400 17934701..17936547 score=-0.146055472108208
GeneExpressionAdditive AT3G48410 17936691..17939037 score=-0.65157482808084
GeneExpressionAdditive AT3G48420 17940649..17942658 score=-0.499867834584991
GeneExpressionAdditive AT3G48425 17942830..17945638 score=0.378049489966162
GeneExpressionAdditive AT3G48430 17946610..17951703 score=0.839531153834545
GeneExpressionAdditive AT3G48440 17952439..17954529 score=-0.235846033997917
GeneExpressionAdditive AT3G48450 17955105..17955803 score=-5.55630834871848
GeneExpressionAdditive AT3G48460 17960438..17962075 score=-3.61138581255453
GeneExpressionAdditive AT3G48470 17962690..17967763 score=0.0880933611602811
GeneExpressionAdditive AT3G48480 17968368..17970017 score=-0.588703904143751
GeneExpressionAdditive AT3G48490 17972292..17972806 score=-0.84866150306799
GeneExpressionAdditive AT3G48500 17973208..17976496 score=-2.71857904222363
GeneExpressionAdditive AT3G48510 17978525..17979508 score=-1.02836850176081
GeneExpressionAdditive AT3G48520 17985978..17987601 score=1.44445579224777
GeneExpressionAdditive AT3G48530 17998368..18000375 score=4.59001393277905
GeneExpressionAdditive AT3G48540 18001011..18002987 score=-0.57709157572669
GeneExpressionAdditive AT3G48550 18004972..18005519 score=-1.75111349589381
GeneExpressionAdditive AT3G48560 18012388..18014528 score=0.753964707319246
GeneExpressionAdditive AT3G48570 18015009..18015909 score=-0.75517723857594
GeneExpressionAdditive AT3G48580 18018161..18019413 score=0.33119654484847
GeneExpressionAdditive AT3G48590 18019795..18020932 score=0.355583801359457
GeneExpressionAdditive AT3G48600 18021185..18022318 score=0.219423722473083
GeneExpressionAdditive AT3G48610 18022570..18024978 score=-3.70138116501128
GeneExpressionAdditive AT3G48630 18029412..18029609 score=0.110623199224015
GeneExpressionAdditive AT3G48640 18032662..18033274 score=-2.68738955230904
GeneExpressionAdditive AT3G48660 18040640..18040789 score=-0.881345070009337
GeneExpressionAdditive AT3G48670 18041792..18044886 score=0.665326999309912
GeneExpressionAdditive AT3G48675 18045178..18045512 score=0.521190961250972
GeneExpressionAdditive AT3G48680 18046004..18047976 score=2.35242376503987
GeneExpressionAdditive AT3G48690 18048081..18049199 score=-0.551895110259095
GeneExpressionAdditive AT3G48700 18049779..18050839 score=0.949506938309275
GeneExpressionAdditive AT3G48710 18051970..18055124 score=0.963498280595296
GeneExpressionAdditive AT3G48720 18057320..18060385 score=0.527350246038782
GeneExpressionAdditive AT3G48730 18060605..18062617 score=-1.07360838947378
GeneExpressionAdditive AT3G48740 18063690..18065725 score=-1.93406202940121
GeneExpressionAdditive AT3G48750 18082619..18085573 score=-2.64273005237243
GeneExpressionAdditive AT3G48760 18086882..18089231 score=0.396159792942237
GeneExpressionAdditive AT3G48770 18089486..18097775 score=-0.513994771041373
GeneExpressionAdditive AT3G48780 18100216..18103631 score=1.88058242391073
GeneExpressionAdditive AT3G48790 18104664..18105858 score=1.01975332783127
GeneExpressionAdditive AT3G48800 18106825..18107611 score=0.393365144655316
GeneExpressionAdditive AT3G48810 18108089..18109971 score=0.78568317309269
GeneExpressionAdditive AT3G48820 18110738..18113840 score=-1.45548328080063
GeneExpressionAdditive AT3G48830 18114487..18120938 score=-2.04881538647173
GeneExpressionAdditive AT3G48850 18125520..18127381 score=-1.91250275446518
GeneExpressionAdditive AT3G48860 18128461..18133032 score=0.137256175483945
GeneExpressionAdditive AT3G48870 18133415..18137552 score=-0.805913569470767
GeneExpressionAdditive AT3G48880 18138851..18140053 score=0.108527709057161
GeneExpressionAdditive AT3G48890 18140686..18142518 score=-1.30862568206226
GeneExpressionAdditive AT3G48900 18142860..18145087 score=0.282618792354265
GeneExpressionAdditive AT3G48910 18146093..18147164 score=-0.0788900816345305
GeneExpressionAdditive AT3G48920 18150792..18151508 score=-4.13398870313656
GeneExpressionAdditive AT3G48930 18151820..18153214 score=-0.91987180083182
GeneExpressionAdditive AT3G48940 18153849..18155101 score=0.3751786505765
GeneExpressionAdditive AT3G48950 18159036..18160908 score=0.313875283997848
GeneExpressionAdditive AT3G48960 18161456..18162359 score=-0.121698273087600
GeneExpressionAdditive AT3G48970 18163445..18164324 score=-2.42778048007514
GeneExpressionAdditive AT3G48980 18166401..18169363 score=1.21230101594034
GeneExpressionAdditive AT3G48990 18169971..18172295 score=3.31909965664327
GeneExpressionAdditive AT3G49000 18173714..18176947 score=-1.60588371425538
GeneExpressionAdditive AT3G49010 18177783..18179651 score=0.440070284467773
GeneExpressionAdditive AT3G49020 18180186..18181610 score=-0.43064824824203
GeneExpressionAdditive AT3G49030 18184275..18185659 score=-0.500090761545131
GeneExpressionAdditive AT3G49040 18188881..18190249 score=0.103437555005930
GeneExpressionAdditive AT3G49050 18191987..18194673 score=1.85250981552694
GeneExpressionAdditive AT3G49055 18196161..18197910 score=-0.576252500286409
GeneExpressionAdditive AT3G49060 18198223..18202874 score=1.93443391153037
GeneExpressionAdditive AT3G49070 18203484..18204537 score=0.875230994280377
GeneExpressionAdditive AT3G49080 18205199..18207691 score=0.823040646847134
GeneExpressionAdditive AT3G49100 18207887..18209406 score=-0.212345819220446
GeneExpressionAdditive AT3G49110 18211656..18214060 score=-0.678799947701453
GeneExpressionAdditive AT3G49120 18218652..18221081 score=6.31574977450448
GeneExpressionAdditive AT3G49130 18221560..18222599 score=0.0950385453932426
GeneExpressionAdditive AT3G49140 18223168..18228774 score=0.203376110055663
GeneExpressionAdditive AT3G49150 18229996..18232873 score=-0.0368342407644131
GeneExpressionAdditive AT3G49160 18233049..18235756 score=5.71950731271323
GeneExpressionAdditive AT3G49170 18238001..18240583 score=-1.30591798573299
GeneExpressionAdditive AT3G49180 18240858..18242805 score=-2.51299519235582
GeneExpressionAdditive AT3G49190 18243072..18245278 score=2.56664603371244
GeneExpressionAdditive AT3G49200 18246504..18248597 score=-0.61458532599434
GeneExpressionAdditive AT3G49210 18249263..18252206 score=1.20650200860793
GeneExpressionAdditive AT3G49220 18260779..18264789 score=1.31861308857442
GeneExpressionAdditive AT3G49230 18265411..18266058 score=-2.03002852107595
GeneExpressionAdditive AT3G49240 18266958..18269050 score=-0.501174520664311
GeneExpressionAdditive AT3G49250 18269303..18271953 score=-0.614961703868506
GeneExpressionAdditive AT3G49260 18273410..18276816 score=-3.89850002117235
GeneExpressionAdditive AT3G49270 18278307..18279152 score=1.23368703763726
GeneExpressionAdditive AT3G49280 18280998..18281585 score=-0.112386046419259
GeneExpressionAdditive AT3G49290 18283477..18286240 score=0.708024160946197
GeneExpressionAdditive AT3G49307 18293257..18294068 score=0.109487338669810
GeneExpressionAdditive AT3G49310 18295929..18298948 score=-0.217626921362926
GeneExpressionAdditive AT3G49320 18299287..18301605 score=0.0121287410119608
GeneExpressionAdditive AT3G49330 18302468..18302958 score=2.39032443129707
GeneExpressionAdditive AT3G49340 18304349..18305501 score=-0.495106820975857
GeneExpressionAdditive AT3G49350 18308398..18311136 score=-1.854856724204
GeneExpressionAdditive AT3G49360 18314087..18315318 score=-5.79629482887296
GeneExpressionAdditive AT3G49370 18315741..18318810 score=-0.0701593228569826
GeneExpressionAdditive AT3G49380 18322905..18324462 score=-0.3574333010957
GeneExpressionAdditive AT3G49390 18325701..18328921 score=2.45724339014097
GeneExpressionAdditive AT3G49400 18330269..18335365 score=0.368427390383639
GeneExpressionAdditive AT3G49410 18335729..18340125 score=-0.104716814569948
GeneExpressionAdditive AT3G49420 18340371..18342384 score=0.683082609950235
GeneExpressionAdditive AT3G49430 18342567..18345984 score=-1.09078135551636
GeneExpressionAdditive AT3G49440 18346732..18347263 score=0.326325834015427
GeneExpressionAdditive AT3G49450 18348335..18349456 score=-0.669399939331336
GeneExpressionAdditive AT3G49460 18351359..18351565 score=-0.702342480287511
GeneExpressionAdditive AT3G49470 18351972..18353431 score=0.0995413335511006
GeneExpressionAdditive AT3G49480 18353549..18354361 score=-0.0224183603247271
GeneExpressionAdditive AT3G49490 18355769..18359626 score=1.26208037655912
GeneExpressionAdditive AT3G49500 18360195..18364144 score=1.21794577441871
GeneExpressionAdditive AT3G49510 18364919..18367429 score=0.0343000511775434
GeneExpressionAdditive AT3G49520 18370912..18371682 score=-0.173686786533113
GeneExpressionAdditive AT3G49530 18373443..18375858 score=-2.14382957897257
GeneExpressionAdditive AT3G49540 18376665..18377493 score=-0.91695776523262
GeneExpressionAdditive AT3G49550 18379174..18379590 score=-1.51207272648507
GeneExpressionAdditive AT3G49560 18381549..18383030 score=1.80815206880662
GeneExpressionAdditive AT3G49570 18383580..18383873 score=0.826154422927523
GeneExpressionAdditive AT3G49580 18386255..18386697 score=-0.258491347150689
GeneExpressionAdditive AT3G49590 18388617..18391171 score=1.35926615049996
GeneExpressionAdditive AT3G49600 18391541..18397993 score=0.614738510922999
GeneExpressionAdditive AT3G49610 18401457..18402383 score=-0.0355663302797661
GeneExpressionAdditive AT3G49620 18404724..18407724 score=0.179412077440720
GeneExpressionAdditive AT3G49630 18408784..18411203 score=-0.478291825594694
GeneExpressionAdditive AT3G49640 18411378..18415751 score=1.59829805220569
GeneExpressionAdditive AT3G49650 18416045..18420613 score=0.307916253068316
GeneExpressionAdditive AT3G49660 18424649..18426498 score=-1.33500451794852
GeneExpressionAdditive AT3G49670 18428799..18432063 score=-0.746326759577417
GeneExpressionAdditive AT3G49680 18433663..18436647 score=-0.570235893662105
GeneExpressionAdditive AT3G49690 18438710..18440146 score=0.00531594825336466
GeneExpressionAdditive AT3G49700 18445506..18446987 score=1.26918644765611
GeneExpressionAdditive AT3G49710 18448883..18450818 score=0.197322725517305
GeneExpressionAdditive AT3G49720 18451045..18453114 score=1.11008174653418
GeneExpressionAdditive AT3G49730 18453337..18458610 score=0.0729317318065195
GeneExpressionAdditive AT3G49740 18458773..18460967 score=-0.122726848758781
GeneExpressionAdditive AT3G49750 18461732..18462402 score=-2.13111669177174
GeneExpressionAdditive AT3G49760 18466379..18467087 score=-0.705893601808144
GeneExpressionAdditive AT3G49770 18471963..18472838 score=-0.234207543224829
GeneExpressionAdditive AT3G49780 18476652..18477226 score=2.1189446281548
GeneExpressionAdditive AT3G49790 18479085..18480676 score=2.27149951227663
GeneExpressionAdditive AT3G49800 18482648..18484630 score=3.04445924065343
GeneExpressionAdditive AT3G49810 18485547..18487392 score=2.10193899002968
GeneExpressionAdditive AT3G49820 18492254..18492681 score=-0.879660245150844
GeneExpressionAdditive AT3G49830 18493421..18494835 score=-1.12239157325328
GeneExpressionAdditive AT3G49840 18495835..18499181 score=1.19631260625779
GeneExpressionAdditive AT3G49850 18500026..18501917 score=-0.469626977139651
GeneExpressionAdditive AT3G49860 18502108..18503146 score=-1.67395432243464
GeneExpressionAdditive AT3G49870 18503460..18505098 score=1.31177905070966
GeneExpressionAdditive AT3G49880 18507329..18509634 score=0.513344749991484
GeneExpressionAdditive AT3G49890 18510224..18511551 score=-0.186769986327956
GeneExpressionAdditive AT3G49900 18511694..18513486 score=-1.26090971993860
GeneExpressionAdditive AT3G49910 18515266..18515831 score=3.57519812259297
GeneExpressionAdditive AT3G49920 18516849..18518656 score=-1.50997022688457
GeneExpressionAdditive AT3G49930 18521222..18521907 score=-1.51152046307588
GeneExpressionAdditive AT3G49940 18525349..18526387 score=0.79567793884454
GeneExpressionAdditive AT3G49950 18533528..18534839 score=-1.36738240077092
GeneExpressionAdditive AT3G49960 18535153..18536650 score=2.87903171281697
GeneExpressionAdditive AT3G49970 18538211..18539846 score=-3.47263459485057
GeneExpressionAdditive AT3G49980 18541315..18542372 score=-0.414546905159145
GeneExpressionAdditive AT3G49990 18543441..18545007 score=1.60473776153952
GeneExpressionAdditive AT3G50000 18545449..18547855 score=1.74534611732168
GeneExpressionAdditive AT3G50010 18548174..18550540 score=1.14856374776075
GeneExpressionAdditive AT3G50020 18553158..18553658 score=-0.90067030124677
GeneExpressionAdditive AT3G50030 18557498..18559102 score=0.265593517171335
GeneExpressionAdditive AT3G50040 18560261..18561942 score=-1.39711178873650
GeneExpressionAdditive AT3G50050 18565024..18568178 score=-0.739930141573569
GeneExpressionAdditive AT3G50060 18569027..18570025 score=1.11894657241178
GeneExpressionAdditive AT3G50070 18576279..18577740 score=-0.180303653652694
GeneExpressionAdditive AT3G50080 18583736..18585371 score=0.158693111692316
GeneExpressionAdditive AT3G50090 18586520..18588093 score=0.137551727743037
GeneExpressionAdditive AT3G50100 18589368..18591493 score=-0.436965708562107
GeneExpressionAdditive AT3G50110 18591631..18595474 score=0.178992074381686
GeneExpressionAdditive AT3G50120 18596177..18598200 score=-0.456315668381504
GeneExpressionAdditive AT3G50130 18600115..18602151 score=0.537088412715349
GeneExpressionAdditive AT3G50140 18603626..18604585 score=-0.0949933171574194
GeneExpressionAdditive AT3G50150 18606793..18608500 score=0.234635759569789
GeneExpressionAdditive AT3G50160 18609578..18611932 score=-1.33287834025288
GeneExpressionAdditive AT3G50170 18612966..18614741 score=-0.650830915865339
GeneExpressionAdditive AT3G50180 18615927..18618125 score=-0.395747473351608
GeneExpressionAdditive AT3G50200 18624113..18624219 score=-1.01202552621810
GeneExpressionAdditive AT3G50210 18625272..18627183 score=-3.07711032004236
GeneExpressionAdditive AT3G50220 18628487..18629612 score=0.622819082653589
GeneExpressionAdditive AT3G50230 18631663..18634158 score=0.117943229130724
GeneExpressionAdditive AT3G50240 18634286..18639776 score=0.657499248594262
GeneExpressionAdditive AT3G50260 18645546..18646343 score=-0.395641707704169
GeneExpressionAdditive AT3G50270 18646983..18648296 score=-2.95358607573635
GeneExpressionAdditive AT3G50280 18648857..18650140 score=-0.0567963241588824
GeneExpressionAdditive AT3G50300 18654993..18656290 score=3.24309691034378
GeneExpressionAdditive AT3G50310 18659199..18660457 score=1.37590094138230
GeneExpressionAdditive AT3G50320 18664852..18665600 score=-0.649245817046323
GeneExpressionAdditive AT3G50330 18668333..18669217 score=-1.26613912389742
GeneExpressionAdditive AT3G50340 18676094..18677626 score=1.48672124941568
GeneExpressionAdditive AT3G50350 18684074..18684653 score=-0.00599266713223978
GeneExpressionAdditive AT3G50360 18685344..18686618 score=1.03811304364947
GeneExpressionAdditive AT3G50370 18687101..18695284 score=0.220242808511049
GeneExpressionAdditive AT3G50373 18695645..18696021 score=0.619995702391979
GeneExpressionAdditive AT3G50380 18697565..18711498 score=1.31988402299610
GeneExpressionAdditive AT3G50390 18713142..18714500 score=-1.02528784480006
GeneExpressionAdditive AT3G50400 18715764..18717488 score=0.461713725505419
GeneExpressionAdditive AT3G50410 18720880..18721695 score=1.06438142900261
GeneExpressionAdditive AT3G50420 18721928..18724616 score=-0.398539565561539
GeneExpressionAdditive AT3G50430 18724696..18728240 score=1.52602674887758
GeneExpressionAdditive AT3G50440 18728390..18729450 score=-1.20546951769763
GeneExpressionAdditive AT3G50450 18733585..18734092 score=0.516837814869504
GeneExpressionAdditive AT3G50460 18738821..18739530 score=-1.63437481784965
GeneExpressionAdditive AT3G50470 18740081..18741221 score=-0.327142943584962
GeneExpressionAdditive AT3G50480 18744162..18744306 score=5.62652631247695
GeneExpressionAdditive AT3G50500 18752779..18755038 score=-0.854087351529613
GeneExpressionAdditive AT3G50510 18755996..18756534 score=0.330141701038848
GeneExpressionAdditive AT3G50520 18759021..18760494 score=2.00849466284220
GeneExpressionAdditive AT3G50530 18764526..18767631 score=-2.83938160975282
GeneExpressionAdditive AT3G50540 18768726..18769091 score=-0.514183571395564
GeneExpressionAdditive AT3G50550 18770495..18771435 score=-0.157727002717690
GeneExpressionAdditive AT3G50560 18772092..18774934 score=10.9549825700293
GeneExpressionAdditive AT3G50570 18777872..18778465 score=1.75121075190564
GeneExpressionAdditive AT3G50580 18779761..18780484 score=-0.360207408355626
GeneExpressionAdditive AT3G50590 18782003..18790456 score=-2.99478201286506
GeneExpressionAdditive AT3G50610 18790763..18791327 score=0.278407475878417
GeneExpressionAdditive AT3G50620 18795693..18797765 score=0.188552289751573
GeneExpressionAdditive AT3G50630 18811375..18812520 score=0.390635100343007
GeneExpressionAdditive AT3G50640 18814790..18815598 score=-0.719787977290558
GeneExpressionAdditive AT3G50650 18817272..18819149 score=-1.09681739035792
GeneExpressionAdditive AT3G50660 18825371..18828142 score=0.155719660776443
GeneExpressionAdditive AT3G50670 18837334..18840582 score=7.37988414357252
GeneExpressionAdditive AT3G50685 18845144..18845799 score=-0.538538293185918
GeneExpressionAdditive AT3G50690 18846007..18848059 score=2.48367968397055
GeneExpressionAdditive AT3G50700 18851482..18853907 score=1.35102603317395
GeneExpressionAdditive AT3G50710 18856193..18857574 score=-0.0902512617537757
GeneExpressionAdditive AT3G50720 18858502..18860379 score=-0.0885160017950933
GeneExpressionAdditive AT3G50730 18862609..18864086 score=-0.473061615128316
GeneExpressionAdditive AT3G50740 18866216..18867810 score=-5.42711709029494
GeneExpressionAdditive AT3G50750 18872851..18874128 score=4.49284855551727
GeneExpressionAdditive AT3G50760 18879039..18880337 score=-0.187818251580554
GeneExpressionAdditive AT3G50770 18884938..18885718 score=-2.05999793067015
GeneExpressionAdditive AT3G50780 18886426..18888400 score=-1.25978532070758
GeneExpressionAdditive AT3G50790 18890990..18892916 score=1.93057413066939
GeneExpressionAdditive AT3G50800 18893429..18893964 score=0.0599140529233938
GeneExpressionAdditive AT3G50810 18898598..18900820 score=-0.543794246813104
GeneExpressionAdditive AT3G50820 18901905..18903335 score=1.61602070352494
GeneExpressionAdditive AT3G50830 18904849..18906421 score=1.16300938600305
GeneExpressionAdditive AT3G50840 18907313..18909581 score=-0.93069580566816
GeneExpressionAdditive AT3G50845 18910937..18912162 score=0.278000796709537
GeneExpressionAdditive AT3G50850 18912516..18912937 score=-0.603456694106968
GeneExpressionAdditive AT3G50860 18913143..18915098 score=-0.508821334615758
GeneExpressionAdditive AT3G50870 18921990..18923513 score=0.522842465243695
GeneExpressionAdditive AT3G50880 18924493..18925847 score=-1.99006115609290
GeneExpressionAdditive AT3G50890 18927157..18928259 score=-0.656278643796463
GeneExpressionAdditive AT3G50900 18928995..18929426 score=-1.48343983878633
GeneExpressionAdditive AT3G50910 18930542..18933181 score=0.51639576668444
GeneExpressionAdditive AT3G50920 18933371..18934471 score=0.0429891429573376
GeneExpressionAdditive AT3G50925 18936645..18936825 score=-0.291556370155384
GeneExpressionAdditive AT3G50930 18940505..18942787 score=-3.85184984966912
GeneExpressionAdditive AT3G50940 18944750..18946443 score=-0.136175633873018
GeneExpressionAdditive AT3G50950 18946692..18949576 score=-5.22871244231555
GeneExpressionAdditive AT3G50960 18949859..18951347 score=1.21856695175689
GeneExpressionAdditive AT3G50970 18951835..18952497 score=2.00386566624776
GeneExpressionAdditive AT3G50980 18952908..18953799 score=0.862038103848928
GeneExpressionAdditive AT3G50990 18954243..18955553 score=-0.532134909256471
GeneExpressionAdditive AT3G51000 18956023..18957565 score=-3.40623181157566
GeneExpressionAdditive AT3G51010 18957707..18959091 score=2.26763989839231
GeneExpressionAdditive AT3G51020 18960746..18961141 score=0.280100825227908
GeneExpressionAdditive AT3G51030 18962006..18962912 score=-0.867873521927837
GeneExpressionAdditive AT3G51040 18963302..18964762 score=3.1652115514998
GeneExpressionAdditive AT3G51050 18964909..18968812 score=1.04383284410604
GeneExpressionAdditive AT3G51060 18975346..18977299 score=-0.748629293854966
GeneExpressionAdditive AT3G51080 18984192..18985717 score=-1.45119574083542
GeneExpressionAdditive AT3G51090 18988968..18990970 score=0.279506614096042
GeneExpressionAdditive AT3G51100 18991328..18993163 score=1.43440034612589
GeneExpressionAdditive AT3G51110 18994602..18996785 score=3.38473038501510
GeneExpressionAdditive AT3G51120 18996932..19002893 score=-2.13955222416825
GeneExpressionAdditive AT3G51130 19005115..19008443 score=1.02642423591179
GeneExpressionAdditive AT3G51140 19008711..19010810 score=0.951107751007338
GeneExpressionAdditive AT3G51150 19011837..19017720 score=3.02752161731569
GeneExpressionAdditive AT3G51160 19018047..19019391 score=0.494766889251852
GeneExpressionAdditive AT3G51171 19022160..19022485 score=0.116700070749448
GeneExpressionAdditive AT3G51180 19024411..19027121 score=0.056243253640108
GeneExpressionAdditive AT3G51190 19027602..19028483 score=-0.890847418365996
GeneExpressionAdditive AT3G51200 19029858..19030101 score=-1.10071526709607
GeneExpressionAdditive AT3G51210 19032014..19032123 score=0.910624940584636
GeneExpressionAdditive AT3G51220 19032730..19033588 score=-1.33676413145290
GeneExpressionAdditive AT3G51230 19034259..19035246 score=-0.431863080471397
GeneExpressionAdditive AT3G51240 19036251..19037809 score=-4.230557559822
GeneExpressionAdditive AT3G51250 19039193..19041453 score=5.7119399010252
GeneExpressionAdditive AT3G51260 19042000..19043994 score=1.65658399302193
GeneExpressionAdditive AT3G51270 19044824..19047697 score=2.96539552172304
GeneExpressionAdditive AT3G51280 19048279..19049773 score=-0.219304969689855
GeneExpressionAdditive AT3G51290 19050980..19053509 score=-2.39263407556739
GeneExpressionAdditive AT3G51300 19053868..19055327 score=0.855808503491357
GeneExpressionAdditive AT3G51310 19055508..19060287 score=-0.0108668201260631
GeneExpressionAdditive AT3G51320 19060616..19062523 score=-0.976122615312978
GeneExpressionAdditive AT3G51325 19063041..19063629 score=2.26138520951659
GeneExpressionAdditive AT3G51330 19064366..19067152 score=-5.7146223160077
GeneExpressionAdditive AT3G51340 19068121..19070657 score=-2.78645327971669
GeneExpressionAdditive AT3G51350 19071344..19074404 score=-2.64219500851553
GeneExpressionAdditive AT3G51360 19075324..19077460 score=-0.95744892409133
GeneExpressionAdditive AT3G51370 19080342..19083149 score=0.693982449085163
GeneExpressionAdditive AT3G51380 19085053..19085359 score=-0.6162584864939
GeneExpressionAdditive AT3G51390 19086661..19088664 score=0.974794601354235
GeneExpressionAdditive AT3G51400 19089125..19089861 score=-1.79823765504394
GeneExpressionAdditive AT3G51410 19092412..19093158 score=-0.645968698301514
GeneExpressionAdditive AT3G51420 19095020..19096784 score=-3.34749855390799
GeneExpressionAdditive AT3G51430 19097528..19099049 score=0.103667958192998
GeneExpressionAdditive AT3G51440 19100104..19101553 score=-1.33774875788022
GeneExpressionAdditive AT3G51450 19101986..19103420 score=-1.13061877336852
GeneExpressionAdditive AT3G51460 19103710..19108307 score=2.22443284318303
GeneExpressionAdditive AT3G51470 19108832..19110211 score=0.516662831926818
GeneExpressionAdditive AT3G51480 19111651..19115694 score=-1.44536824798267
GeneExpressionAdditive AT3G51490 19116023..19118524 score=-1.52984501143208
GeneExpressionAdditive AT3G51500 19119128..19119819 score=0.431877093064963
GeneExpressionAdditive AT3G51510 19120039..19120969 score=-2.24561230669261
GeneExpressionAdditive AT3G51520 19121595..19123620 score=1.64439506810734
GeneExpressionAdditive AT3G51530 19123812..19125566 score=0.581282171000808
GeneExpressionAdditive AT3G51540 19126338..19128099 score=-0.856274482938892
GeneExpressionAdditive AT3G51550 19128615..19131828 score=3.18681640443854
GeneExpressionAdditive AT3G51560 19132858..19136866 score=-0.116308598778990
GeneExpressionAdditive AT3G51570 19137330..19141410 score=-0.239685894447964
GeneExpressionAdditive AT3G51580 19141856..19144289 score=0.639970018869421
GeneExpressionAdditive AT3G51590 19146678..19147586 score=-0.896148173879919
GeneExpressionAdditive AT3G51600 19149409..19150182 score=-4.53963029073591
GeneExpressionAdditive AT3G51610 19150588..19153025 score=1.35070660286180
GeneExpressionAdditive AT3G51620 19154622..19159188 score=0.429214087762835
GeneExpressionAdditive AT3G51630 19160054..19163125 score=-1.99073783992501
GeneExpressionAdditive AT3G51650 19171644..19173177 score=0.207853654133644
GeneExpressionAdditive AT3G51660 19175126..19176198 score=0.0572000585303906
GeneExpressionAdditive AT3G51670 19179957..19182093 score=0.56898591457
GeneExpressionAdditive AT3G51680 19184630..19185614 score=-1.19146354395443
GeneExpressionAdditive AT3G51690 19187372..19189071 score=0.170765903828572
GeneExpressionAdditive AT3G51700 19190250..19192111 score=0.134552123948897
GeneExpressionAdditive AT3G51710 19193477..19194858 score=0.277500407870055
GeneExpressionAdditive AT3G51720 19196108..19197589 score=-0.85387032630323
GeneExpressionAdditive AT3G51730 19197666..19199617 score=0.0961400975630458
GeneExpressionAdditive AT3G51740 19200026..19202948 score=-1.00733418167377
GeneExpressionAdditive AT3G51750 19207492..19208245 score=-1.47885430301825
GeneExpressionAdditive AT3G51760 19209149..19210428 score=-0.614694649532627
GeneExpressionAdditive AT3G51770 19210800..19215407 score=2.86749784303408
GeneExpressionAdditive AT3G51780 19217755..19219269 score=-0.667126381581964
GeneExpressionAdditive AT3G51790 19220590..19221673 score=0.621533955546705
GeneExpressionAdditive AT3G51800 19222011..19224610 score=0.555556115714243
GeneExpressionAdditive AT3G51810 19225719..19226756 score=-0.64022895037737
GeneExpressionAdditive AT3G51820 19227054..19230021 score=-5.77921593262085
GeneExpressionAdditive AT3G51830 19231264..19236128 score=-1.88707282000478
GeneExpressionAdditive AT3G51840 19236355..19240115 score=3.84410822909358
GeneExpressionAdditive AT3G51850 19243487..19246802 score=2.18441818981449
GeneExpressionAdditive AT3G51860 19250425..19253645 score=-0.58643548263131
GeneExpressionAdditive AT3G51870 19254924..19257808 score=-0.175587953922578
GeneExpressionAdditive AT3G51880 19258066..19260023 score=1.10272840896020
GeneExpressionAdditive AT3G51890 19260488..19261919 score=-0.415219471983862
GeneExpressionAdditive AT3G51895 19262280..19266661 score=0.811801682656931
GeneExpressionAdditive AT3G51910 19276263..19277435 score=-0.379264263279102
GeneExpressionAdditive AT3G51920 19279081..19280304 score=7.64145304742276
GeneExpressionAdditive AT3G51930 19282618..19283875 score=-0.83521257314904
GeneExpressionAdditive AT3G51940 19284480..19286217 score=0.705826503553637
GeneExpressionAdditive AT3G51950 19288785..19292182 score=1.58579781302265
GeneExpressionAdditive AT3G51960 19293687..19294799 score=1.87846258653598
GeneExpressionAdditive AT3G51970 19295328..19296497 score=2.47271881033087
GeneExpressionAdditive AT3G51980 19296607..19298498 score=3.31218083912892
GeneExpressionAdditive AT3G51990 19298898..19300273 score=-0.874286664904888
GeneExpressionAdditive AT3G52000 19304160..19305530 score=-0.0617226750198436
GeneExpressionAdditive AT3G52010 19307275..19308924 score=-0.370129000970589
GeneExpressionAdditive AT3G52020 19310314..19311823 score=-0.651381565500178
GeneExpressionAdditive AT3G52030 19312871..19315110 score=1.98767571384951
GeneExpressionAdditive AT3G52040 19315223..19315766 score=-1.24602834759035
GeneExpressionAdditive AT3G52050 19316028..19320430 score=-0.0429464475326975
GeneExpressionAdditive AT3G52060 19321541..19323224 score=2.67077251153369
GeneExpressionAdditive AT3G52080 19326025..19328761 score=-1.19090493052475
GeneExpressionAdditive AT3G52090 19328871..19330018 score=3.16375862014086
GeneExpressionAdditive AT3G52100 19330319..19333720 score=1.51036745121575
GeneExpressionAdditive AT3G52105 19334331..19334615 score=-0.212278602996146
GeneExpressionAdditive AT3G52110 19334837..19336597 score=-1.22184254130273
GeneExpressionAdditive AT3G52115 19337331..19339160 score=0.120579894574043
GeneExpressionAdditive AT3G52120 19339686..19342871 score=2.06125322671251
GeneExpressionAdditive AT3G52130 19342978..19343425 score=0.389872762082102
GeneExpressionAdditive AT3G52140 19343905..19352583 score=-1.83119452868365
GeneExpressionAdditive AT3G52150 19352994..19354288 score=-0.51693261456993
GeneExpressionAdditive AT3G52155 19354704..19355790 score=0.0540680028187489
GeneExpressionAdditive AT3G52160 19356107..19357544 score=0.167812012804311
GeneExpressionAdditive AT3G52170 19357948..19360448 score=-1.54246347024113
GeneExpressionAdditive AT3G52180 19360792..19364510 score=-3.8853398054092
GeneExpressionAdditive AT3G52190 19364967..19367933 score=0.585119970761666
GeneExpressionAdditive AT3G52200 19371177..19377281 score=0.502374588937545
GeneExpressionAdditive AT3G52210 19377996..19380291 score=0.74315382214055
GeneExpressionAdditive AT3G52220 19380466..19382024 score=2.19596894037858
GeneExpressionAdditive AT3G52230 19382299..19383605 score=-0.418818372811036
GeneExpressionAdditive AT3G52240 19383712..19386762 score=0.98959053533196
GeneExpressionAdditive AT3G52250 19387617..19394051 score=-0.588315128641485
GeneExpressionAdditive AT3G52260 19394306..19397418 score=0.457580058601849
GeneExpressionAdditive AT3G52270 19398409..19399837 score=-0.72059850757133
GeneExpressionAdditive AT3G52280 19400096..19402221 score=-0.718286241440332
GeneExpressionAdditive AT3G52290 19404885..19407236 score=0.428770912903273
GeneExpressionAdditive AT3G52300 19407540..19409323 score=-0.0883008429126312
GeneExpressionAdditive AT3G52310 19410361..19413868 score=-2.35408069354387
GeneExpressionAdditive AT3G52320 19414080..19415101 score=-0.559623334950495
GeneExpressionAdditive AT3G52330 19415999..19416618 score=-0.716413792712176
GeneExpressionAdditive AT3G52340 19418178..19420222 score=5.39308152313551
GeneExpressionAdditive AT3G52350 19420657..19421079 score=-0.440053503761528
GeneExpressionAdditive AT3G52360 19423101..19423774 score=2.56004599825107
GeneExpressionAdditive AT3G52370 19428659..19430667 score=-0.756747065044272
GeneExpressionAdditive AT3G52380 19432550..19433886 score=1.17155041787970
GeneExpressionAdditive AT3G52390 19434099..19436166 score=0.095387709915446
GeneExpressionAdditive AT3G52400 19436681..19437992 score=-0.752091025616231
GeneExpressionAdditive AT3G52420 19440726..19440998 score=0.136804650786225
GeneExpressionAdditive AT3G52430 19442414..19445264 score=-0.406751418372437
GeneExpressionAdditive AT3G52440 19446439..19447076 score=0.337651734594908
GeneExpressionAdditive AT3G52450 19451805..19453264 score=-0.534118986328949
GeneExpressionAdditive AT3G52460 19457942..19458795 score=-0.0568133415765104
GeneExpressionAdditive AT3G52470 19461716..19462520 score=-0.803550941486362
GeneExpressionAdditive AT3G52480 19463252..19464115 score=0.675319895135718
GeneExpressionAdditive AT3G52490 19466699..19469839 score=-0.409516564891633
GeneExpressionAdditive AT3G52500 19476710..19478300 score=2.15728603239046
GeneExpressionAdditive AT3G52510 19480650..19481100 score=1.33681535106452
GeneExpressionAdditive AT3G52520 19484542..19484761 score=0.0400954440394379
GeneExpressionAdditive AT3G52525 19486178..19486915 score=0.0317910463433802
GeneExpressionAdditive AT3G52530 19495895..19496877 score=0.67959953847418
GeneExpressionAdditive AT3G52540 19499577..19500652 score=0.633222741567574
GeneExpressionAdditive AT3G52550 19503116..19503856 score=0.0547763984948534
GeneExpressionAdditive AT3G52560 19505423..19507035 score=0.93743497549259
GeneExpressionAdditive AT3G52570 19512235..19513952 score=2.53388093195893
GeneExpressionAdditive AT3G52580 19514239..19515831 score=0.132102695629396
GeneExpressionAdditive AT3G52590 19516629..19517811 score=-1.75173661171969
GeneExpressionAdditive AT3G52600 19517993..19520253 score=0.0883877503930505
GeneExpressionAdditive AT3G52610 19522670..19523575 score=0.437068893681220
GeneExpressionAdditive AT3G52620 19524083..19524452 score=-0.0771655219560128
GeneExpressionAdditive AT3G52630 19524974..19525660 score=-0.469331715191491
GeneExpressionAdditive AT3G52640 19525885..19531491 score=1.67305420298952
GeneExpressionAdditive AT3G52660 19532644..19535859 score=-2.5736752400741
GeneExpressionAdditive AT3G52670 19536238..19537591 score=-0.991948127654814
GeneExpressionAdditive AT3G52680 19538041..19539919 score=-0.394849797826294
GeneExpressionAdditive AT3G52690 19541702..19542726 score=-0.300331230806718
GeneExpressionAdditive AT3G52700 19543396..19544051 score=0.679327579103155
GeneExpressionAdditive AT3G52710 19545800..19546965 score=1.43519337460947
GeneExpressionAdditive AT3G52720 19549684..19552241 score=-1.98859743142835
GeneExpressionAdditive AT3G52730 19553910..19555186 score=-1.34246240711719
GeneExpressionAdditive AT3G52740 19557388..19557830 score=-2.11084316810665
GeneExpressionAdditive AT3G52750 19560755..19563963 score=-1.83148893546751
GeneExpressionAdditive AT3G52760 19564688..19565742 score=-0.0883157718241119
GeneExpressionAdditive AT3G52770 19568732..19568849 score=-0.715775654620996
GeneExpressionAdditive AT3G52780 19572375..19575131 score=-0.147760707316426
GeneExpressionAdditive AT3G52790 19576901..19577292 score=1.48418588335934
GeneExpressionAdditive AT3G52800 19580750..19581629 score=-0.491785432739213
GeneExpressionAdditive AT3G52810 19582124..19584635 score=-0.901737546789376
GeneExpressionAdditive AT3G52820 19585031..19587893 score=-1.72337823291576
GeneExpressionAdditive AT3G52840 19592107..19597183 score=2.31704918829613
GeneExpressionAdditive AT3G52850 19598789..19602753 score=0.74244270289541
GeneExpressionAdditive AT3G52860 19602969..19603712 score=0.0883717414535825
GeneExpressionAdditive AT3G52870 19604154..19606681 score=2.24681209950506
GeneExpressionAdditive AT3G52880 19612217..19615362 score=-4.16943098280638
GeneExpressionAdditive AT3G52890 19618977..19623118 score=-1.12757993390587
GeneExpressionAdditive AT3G52900 19624120..19624931 score=-1.54273535553071
GeneExpressionAdditive AT3G52905 19624997..19626688 score=0.0523668819374314
GeneExpressionAdditive AT3G52910 19627125..19629415 score=-0.272763776112518
GeneExpressionAdditive AT3G52920 19635417..19637099 score=1.36031375703846
GeneExpressionAdditive AT3G52930 19637791..19640019 score=-1.20605401688921
GeneExpressionAdditive AT3G52940 19641363..19644225 score=2.74891026909968
GeneExpressionAdditive AT3G52950 19645450..19647753 score=0.158822255656051
GeneExpressionAdditive AT3G52960 19650659..19651504 score=-4.91294630349436
GeneExpressionAdditive AT3G52970 19652290..19654138 score=-0.299609724373496
GeneExpressionAdditive AT3G52980 19656673..19657899 score=-0.629844121430281
GeneExpressionAdditive AT3G52990 19659894..19663445 score=-0.359861363597295
GeneExpressionAdditive AT3G53000 19665096..19667005 score=0.345969460344583
GeneExpressionAdditive AT3G53010 19667634..19668967 score=-0.123631794389604
GeneExpressionAdditive AT3G53020 19671532..19672949 score=-0.413250852318024
GeneExpressionAdditive AT3G53030 19673275..19675438 score=1.17562157170472
GeneExpressionAdditive AT3G53040 19675843..19677448 score=-0.846992788739853
GeneExpressionAdditive AT3G53050 19680083..19680297 score=0.758970900452942
GeneExpressionAdditive AT3G53070 19685738..19685882 score=-1.45603548572177
GeneExpressionAdditive AT3G53080 19689063..19689693 score=-0.792813325652669
GeneExpressionAdditive AT3G53090 19690226..19695567 score=-1.98010811769459
GeneExpressionAdditive AT3G53100 19696339..19697605 score=0.839543057980962
GeneExpressionAdditive AT3G53110 19698731..19701411 score=1.47468953548486
GeneExpressionAdditive AT3G53120 19702043..19703533 score=1.42847389144629
GeneExpressionAdditive AT3G53130 19703740..19706559 score=-3.28555958212006
GeneExpressionAdditive AT3G53150 19708784..19710181 score=-0.268299025770573
GeneExpressionAdditive AT3G53160 19713446..19714912 score=-0.603855728541553
GeneExpressionAdditive AT3G53170 19715724..19717106 score=-1.31295690592881
GeneExpressionAdditive AT3G53180 19717882..19722307 score=-0.108687475344665
GeneExpressionAdditive AT3G53190 19724901..19728520 score=1.34146376940894
GeneExpressionAdditive AT3G53200 19729400..19730288 score=2.86404249242539
GeneExpressionAdditive AT3G53210 19731154..19732819 score=-0.0777545348604507
GeneExpressionAdditive AT3G53220 19733038..19733642 score=-0.458350026081146
GeneExpressionAdditive AT3G53230 19734388..19737603 score=-6.92986862741191
GeneExpressionAdditive AT3G53232 19742124..19742310 score=0.640467741473443
GeneExpressionAdditive AT3G53240 19744772..19750033 score=-0.206909385475287
GeneExpressionAdditive AT3G53250 19753950..19754241 score=-1.37137170362049
GeneExpressionAdditive AT3G53260 19755098..19757740 score=1.05658683046098
GeneExpressionAdditive AT3G53270 19761059..19763516 score=1.43584423566709
GeneExpressionAdditive AT3G53280 19766934..19768550 score=-0.000343864194663750
GeneExpressionAdditive AT3G53290 19769130..19770407 score=0.132576693381108
GeneExpressionAdditive AT3G53300 19771507..19773274 score=0.0565435613310823
GeneExpressionAdditive AT3G53305 19774677..19776021 score=-0.864363549080467
GeneExpressionAdditive AT3G53310 19777795..19779544 score=-0.34358582266183
GeneExpressionAdditive AT3G53320 19780154..19783200 score=0.740158862538562
GeneExpressionAdditive AT3G53330 19783931..19784843 score=0.112941915130726
GeneExpressionAdditive AT3G53340 19785365..19786571 score=-1.59295789516212
GeneExpressionAdditive AT3G53350 19791185..19793619 score=0.389928492266621
GeneExpressionAdditive AT3G53360 19795478..19797748 score=-0.58517483424845
GeneExpressionAdditive AT3G53370 19798906..19799801 score=2.52643172446708
GeneExpressionAdditive AT3G53380 19800087..19802357 score=1.50621422438093
GeneExpressionAdditive AT3G53390 19803518..19807691 score=0.0351097814419307
GeneExpressionAdditive AT3G53400 19809123..19811046 score=-3.86796260318459
GeneExpressionAdditive AT3G53410 19811960..19813255 score=0.369338947863461
GeneExpressionAdditive AT3G53420 19814752..19816516 score=4.41845636288896
GeneExpressionAdditive AT3G53430 19820696..19821407 score=-3.42475128785525
GeneExpressionAdditive AT3G53440 19821908..19823575 score=1.69888841970115
GeneExpressionAdditive AT3G53450 19823971..19825672 score=-0.692099410728825
GeneExpressionAdditive AT3G53460 19830252..19832462 score=-2.53139364525295
GeneExpressionAdditive AT3G53470 19833850..19834431 score=1.55149762638420
GeneExpressionAdditive AT3G53480 19836335..19842595 score=-11.9133852071813
GeneExpressionAdditive AT3G53490 19843548..19845013 score=1.68445076929327
GeneExpressionAdditive AT3G53500 19845343..19848016 score=1.15993544686294
GeneExpressionAdditive AT3G53510 19848313..19850778 score=1.28945330616377
GeneExpressionAdditive AT3G53520 19852494..19855231 score=-0.0177165648114024
GeneExpressionAdditive AT3G53530 19856210..19857512 score=-0.65312046638148
GeneExpressionAdditive AT3G53540 19857794..19861899 score=1.01740345383999
GeneExpressionAdditive AT3G53550 19868109..19869254 score=0.340333501572302
GeneExpressionAdditive AT3G53560 19870619..19871977 score=-1.42064121628928
GeneExpressionAdditive AT3G53570 19872344..19875393 score=0.679649819116547
GeneExpressionAdditive AT3G53580 19875732..19877983 score=0.82513208818587
GeneExpressionAdditive AT3G53590 19878378..19882612 score=-0.557496160669495
GeneExpressionAdditive AT3G53600 19886501..19886971 score=-0.0225927710217242
GeneExpressionAdditive AT3G53610 19887280..19889420 score=1.20514117328232
GeneExpressionAdditive AT3G53620 19891605..19894625 score=1.26096814033684
GeneExpressionAdditive AT3G53630 19894872..19896724 score=1.20816730641432
GeneExpressionAdditive AT3G53640 19898107..19899815 score=0.140185279862749
GeneExpressionAdditive AT3G53670 19901424..19903323 score=-1.58427600425508
GeneExpressionAdditive AT3G53680 19903868..19908318 score=3.92204554109694
GeneExpressionAdditive AT3G53690 19909776..19911021 score=-1.00542078308315
GeneExpressionAdditive AT3G53700 19911274..19913479 score=-7.00180390392987
GeneExpressionAdditive AT3G53710 19915491..19916445 score=3.38861040887177
GeneExpressionAdditive AT3G53720 19916656..19921028 score=-3.83776690202568
GeneExpressionAdditive AT3G53730 19923614..19923942 score=-1.47869000243542
GeneExpressionAdditive AT3G53740 19924746..19925950 score=-0.195573463387424
GeneExpressionAdditive AT3G53750 19926300..19928417 score=-2.62427672657809
GeneExpressionAdditive AT3G53760 19928880..19933242 score=-1.92179366539145
GeneExpressionAdditive AT3G53770 19934320..19934744 score=-0.527365879270774
GeneExpressionAdditive AT3G53780 19935601..19937939 score=-0.204314180715312
GeneExpressionAdditive AT3G53790 19939453..19941169 score=-0.377475493951279
GeneExpressionAdditive AT3G53800 19941831..19943789 score=-2.18969295536669
GeneExpressionAdditive AT3G53810 19944040..19946069 score=0.114646959550323
GeneExpressionAdditive AT3G53820 19949697..19950054 score=-2.40751570755490
GeneExpressionAdditive AT3G53830 19951839..19954739 score=2.49452427430856
GeneExpressionAdditive AT3G53840 19956581..19958645 score=-1.32146801032267
GeneExpressionAdditive AT3G53850 19959116..19960167 score=-0.963481044414239
GeneExpressionAdditive AT3G53860 19960553..19962252 score=0.872381786548586
GeneExpressionAdditive AT3G53870 19962470..19963845 score=-1.00410593922449
GeneExpressionAdditive AT3G53880 19965105..19966228 score=1.67793002336552
GeneExpressionAdditive AT3G53890 19966766..19967306 score=-1.56675430079145
GeneExpressionAdditive AT3G53900 19967660..19969991 score=-1.55528274599576
GeneExpressionAdditive AT3G53910 19970987..19971167 score=0.0786412606167007
GeneExpressionAdditive AT3G53920 19971866..19974905 score=1.19918551979650
GeneExpressionAdditive AT3G53930 19977436..19981722 score=1.16025863076462
GeneExpressionAdditive AT3G53940 19982109..19984716 score=-0.622133511034724
GeneExpressionAdditive AT3G53950 19986673..19988250 score=-0.133746867177874
GeneExpressionAdditive AT3G53960 19989139..19991917 score=0.136596256124983
GeneExpressionAdditive AT3G53970 19996185..19998260 score=1.23736114339587
GeneExpressionAdditive AT3G53980 19998612..19999042 score=1.61032247481345
GeneExpressionAdditive AT3G53990 20000399..20001975 score=-1.29791772369202
GeneExpressionAdditive AT3G54000 20007585..20009518 score=-1.40827058397994
GeneExpressionAdditive AT3G54010 20011894..20016025 score=1.58933280774548
GeneExpressionAdditive AT3G54020 20016701..20019170 score=1.98501241253096
GeneExpressionAdditive AT3G54030 20021939..20024631 score=1.45839072008157
GeneExpressionAdditive AT3G54040 20024784..20026349 score=3.43598890627211
GeneExpressionAdditive AT3G54050 20027994..20029582 score=1.70155787211211
GeneExpressionAdditive AT3G54060 20029783..20031844 score=0.274751001448435
GeneExpressionAdditive AT3G54070 20032318..20034516 score=0.552174617103092
GeneExpressionAdditive AT3G54080 20036375..20037542 score=-1.00937213060871
GeneExpressionAdditive AT3G54090 20039162..20040937 score=-1.68139897448466
GeneExpressionAdditive AT3G54100 20045053..20048827 score=1.19893713802387
GeneExpressionAdditive AT3G54110 20049648..20052029 score=0.786057282654534
GeneExpressionAdditive AT3G54120 20052217..20053272 score=-0.732293845396347
GeneExpressionAdditive AT3G54130 20053710..20055480 score=0.334274694856946
GeneExpressionAdditive AT3G54140 20056685..20059504 score=1.56968734477739
GeneExpressionAdditive AT3G54150 20061659..20063758 score=-1.93648981002677
GeneExpressionAdditive AT3G54160 20064514..20065895 score=-0.198075601927940
GeneExpressionAdditive AT3G54170 20067679..20070394 score=1.41205201422071
GeneExpressionAdditive AT3G54180 20070795..20072345 score=0.564549169649581
GeneExpressionAdditive AT3G54190 20072522..20075018 score=0.685577781102414
GeneExpressionAdditive AT3G54200 20076666..20077392 score=-1.10439100371100
GeneExpressionAdditive AT3G54210 20078647..20079373 score=-0.440220051806419
GeneExpressionAdditive AT3G54220 20081161..20083703 score=0.924619593377357
GeneExpressionAdditive AT3G54230 20084112..20091095 score=-0.315016331697323
GeneExpressionAdditive AT3G54240 20092009..20093082 score=-0.469285064791446
GeneExpressionAdditive AT3G54250 20093364..20095666 score=-0.472315210770133
GeneExpressionAdditive AT3G54260 20096092..20097682 score=1.64581592438714
GeneExpressionAdditive AT3G54270 20098064..20100722 score=-0.676730395632361
GeneExpressionAdditive AT3G54280 20103529..20115068 score=1.73570187002371
GeneExpressionAdditive AT3G54290 20115377..20117006 score=-1.28330245987596
GeneExpressionAdditive AT3G54300 20119190..20121587 score=-1.17312527156051
GeneExpressionAdditive AT3G54310 20122133..20123890 score=-0.936878938646587
GeneExpressionAdditive AT3G54320 20125652..20129563 score=-0.82348216318541
GeneExpressionAdditive AT3G54340 20130159..20132012 score=-1.18352795580642
GeneExpressionAdditive AT3G54350 20133147..20137786 score=0.59684101849024
GeneExpressionAdditive AT3G54360 20139310..20142765 score=1.75968609585982
GeneExpressionAdditive AT3G54380 20144986..20147730 score=1.41047744262158
GeneExpressionAdditive AT3G54390 20148727..20150074 score=0.0436266113433327
GeneExpressionAdditive AT3G54400 20151137..20153575 score=3.67618986907267
GeneExpressionAdditive AT3G54410 20155906..20156158 score=-0.141327771742018
GeneExpressionAdditive AT3G54420 20156898..20158012 score=5.94481922501687
GeneExpressionAdditive AT3G54430 20158188..20159030 score=1.17483146611001
GeneExpressionAdditive AT3G54440 20159332..20168060 score=-1.08146032799009
GeneExpressionAdditive AT3G54450 20169543..20172863 score=-0.188273892117213
GeneExpressionAdditive AT3G54460 20173051..20178193 score=3.19168338177035
GeneExpressionAdditive AT3G54470 20179090..20181260 score=-0.286905685308436
GeneExpressionAdditive AT3G54480 20181680..20184363 score=0.994995747386413
GeneExpressionAdditive AT3G54490 20184696..20186332 score=-0.715443594571502
GeneExpressionAdditive AT3G54500 20186478..20189758 score=13.4865771036303
GeneExpressionAdditive AT3G54510 20191286..20194383 score=1.54768995695746
GeneExpressionAdditive AT3G54520 20194601..20196152 score=-2.9751707764605
GeneExpressionAdditive AT3G54530 20197131..20198467 score=-0.790263197560887
GeneExpressionAdditive AT3G54540 20200825..20203723 score=0.872715835361762
GeneExpressionAdditive AT3G54550 20204636..20205597 score=-0.69192340910216
GeneExpressionAdditive AT3G54560 20207465..20208549 score=1.89128242295692
GeneExpressionAdditive AT3G54570 20208954..20210133 score=0.198261017030897
GeneExpressionAdditive AT3G54580 20211944..20214747 score=0.206662255036278
GeneExpressionAdditive AT3G54590 20217242..20217419 score=-2.30056014154842
GeneExpressionAdditive AT3G54600 20221893..20223984 score=-2.73539824210481
GeneExpressionAdditive AT3G54610 20224542..20228565 score=-2.97521374085836
GeneExpressionAdditive AT3G54620 20228894..20231323 score=2.96039631006086
GeneExpressionAdditive AT3G54640 20234167..20236446 score=-0.00544914078034329
GeneExpressionAdditive AT3G54650 20236853..20239860 score=-0.537713775932087
GeneExpressionAdditive AT3G54660 20240726..20244050 score=4.97400504842679
GeneExpressionAdditive AT3G54670 20246777..20254881 score=3.4823016689282
GeneExpressionAdditive AT3G54680 20255461..20257013 score=-0.382058325289978
GeneExpressionAdditive AT3G54690 20257546..20258889 score=3.01595248162372
GeneExpressionAdditive AT3G54700 20259506..20260875 score=-0.228671940870772
GeneExpressionAdditive AT3G54710 20262812..20265014 score=0.357711910492372
GeneExpressionAdditive AT3G54720 20265843..20268791 score=2.24584316412674
GeneExpressionAdditive AT3G54740 20273359..20275503 score=-0.636252635039881
GeneExpressionAdditive AT3G54750 20275723..20279707 score=1.45162956876570
GeneExpressionAdditive AT3G54760 20280650..20282976 score=2.40002357393243
GeneExpressionAdditive AT3G54770 20284816..20286815 score=0.0487631600212764
GeneExpressionAdditive AT3G54780 20290047..20292451 score=-0.907684213392087
GeneExpressionAdditive AT3G54790 20292520..20296002 score=-2.78464506542724
GeneExpressionAdditive AT3G54800 20297054..20300966 score=-0.05034051564356
GeneExpressionAdditive AT3G54810 20307261..20309458 score=0.896776904948291
GeneExpressionAdditive AT3G54820 20313054..20314950 score=-2.26753212833870
GeneExpressionAdditive AT3G54826 20321367..20322670 score=-1.27394284247202
GeneExpressionAdditive AT3G54830 20322925..20325984 score=-3.16448036445726
GeneExpressionAdditive AT3G54840 20329398..20331954 score=1.29163725218309
GeneExpressionAdditive AT3G54850 20332415..20334934 score=-1.28205381276372
GeneExpressionAdditive AT3G54860 20335155..20340877 score=0.31990153911299
GeneExpressionAdditive AT3G54870 20341775..20347645 score=0.549117886143101
GeneExpressionAdditive AT3G54880 20347854..20349464 score=-0.218065268736927
GeneExpressionAdditive AT3G54890 20350487..20352064 score=1.19913522232061
GeneExpressionAdditive AT3G54900 20352685..20353337 score=5.77235784859098
GeneExpressionAdditive AT3G54910 20353737..20355542 score=-0.48545593637937
GeneExpressionAdditive AT3G54920 20356204..20359519 score=1.03101063426944
GeneExpressionAdditive AT3G54930 20361912..20363885 score=-0.828774209076803
GeneExpressionAdditive AT3G54940 20365326..20367260 score=0.270879694619613
GeneExpressionAdditive AT3G54950 20369919..20372149 score=-0.699613492405369
GeneExpressionAdditive AT3G54960 20374293..20377724 score=0.577294901807767
GeneExpressionAdditive AT3G54970 20379482..20380968 score=-0.375652078840294
GeneExpressionAdditive AT3G54980 20381262..20384004 score=0.549544835706465
GeneExpressionAdditive AT3G54990 20384745..20387383 score=1.26936544682052
GeneExpressionAdditive AT3G55000 20392872..20394677 score=1.25941899022447
GeneExpressionAdditive AT3G55005 20395109..20397291 score=0.742463033760284
GeneExpressionAdditive AT3G55010 20397828..20399698 score=-1.88491047056455
GeneExpressionAdditive AT3G55020 20399875..20405719 score=2.13567383885378
GeneExpressionAdditive AT3G55030 20407727..20409445 score=0.221599932628679
GeneExpressionAdditive AT3G55040 20409668..20411289 score=-1.81994452979762
GeneExpressionAdditive AT3G55050 20411470..20413467 score=0.592146707871061
GeneExpressionAdditive AT3G55060 20414351..20417117 score=2.06130660150436
GeneExpressionAdditive AT3G55070 20419288..20422064 score=0.313878664045497
GeneExpressionAdditive AT3G55080 20422428..20426840 score=1.02331169373910
GeneExpressionAdditive AT3G55090 20427388..20429454 score=0.898873539296847
GeneExpressionAdditive AT3G55100 20431323..20433273 score=0.0972884889088366
GeneExpressionAdditive AT3G55110 20435578..20437944 score=1.23487241265843
GeneExpressionAdditive AT3G55120 20441150..20442412 score=-6.4802631239077
GeneExpressionAdditive AT3G55130 20444960..20447246 score=0.273961135288939
GeneExpressionAdditive AT3G55140 20449758..20451367 score=-1.75517641091703
GeneExpressionAdditive AT3G55150 20451562..20453445 score=-1.84137774838207
GeneExpressionAdditive AT3G55160 20456416..20463332 score=-0.643114654901928
GeneExpressionAdditive AT3G55170 20463906..20465300 score=-0.371903220962881
GeneExpressionAdditive AT3G55180 20466041..20467606 score=-0.0829066620926505
GeneExpressionAdditive AT3G55190 20469054..20470803 score=-0.888887631968301
GeneExpressionAdditive AT3G55210 20476244..20477140 score=1.28730489076642
GeneExpressionAdditive AT3G55230 20482758..20483817 score=0.214739874141197
GeneExpressionAdditive AT3G55240 20484597..20485678 score=1.97442929637395
GeneExpressionAdditive AT3G55250 20490314..20491410 score=-1.38209814589049
GeneExpressionAdditive AT3G55252 20491794..20492185 score=0.305668514750037
GeneExpressionAdditive AT3G55260 20500503..20504020 score=1.05472386539702
GeneExpressionAdditive AT3G55270 20507100..20510959 score=-1.18649986436631
GeneExpressionAdditive AT3G55280 20511370..20512544 score=-0.601676807010131
GeneExpressionAdditive AT3G55290 20513612..20514282 score=0.41207835230622
GeneExpressionAdditive AT3G55310 20516830..20517582 score=-0.128869590633889
GeneExpressionAdditive AT3G55320 20518033..20524323 score=-1.15788804356588
GeneExpressionAdditive AT3G55330 20524968..20526315 score=-0.980342414860344
GeneExpressionAdditive AT3G55340 20526716..20528900 score=-0.0394130146149772
GeneExpressionAdditive AT3G55350 20529446..20531801 score=-0.76092869378891
GeneExpressionAdditive AT3G55360 20532063..20533971 score=-2.56874872143255
GeneExpressionAdditive AT3G55370 20538094..20540231 score=-0.162013325848479
GeneExpressionAdditive AT3G55380 20542398..20544104 score=0.227871053689856
GeneExpressionAdditive AT3G55390 20545639..20546561 score=-2.40982681527514
GeneExpressionAdditive AT3G55400 20546670..20549974 score=1.44638761164437
GeneExpressionAdditive AT3G55410 20552815..20556965 score=-2.22294873705747
GeneExpressionAdditive AT3G55420 20558800..20559708 score=-1.26255348183303
GeneExpressionAdditive AT3G55430 20560718..20563155 score=1.32267497832437
GeneExpressionAdditive AT3G55440 20564682..20567500 score=-0.925998699456435
GeneExpressionAdditive AT3G55450 20568876..20571118 score=-4.80331118823523
GeneExpressionAdditive AT3G55460 20571818..20574687 score=-0.724232529632438
GeneExpressionAdditive AT3G55470 20575323..20577116 score=-1.41902655765780
GeneExpressionAdditive AT3G55480 20577310..20582167 score=3.30196946416527
GeneExpressionAdditive AT3G55490 20583054..20584616 score=-0.97193239573627
GeneExpressionAdditive AT3G55500 20585836..20587135 score=0.0417619366645013
GeneExpressionAdditive AT3G55510 20590041..20593285 score=-2.19740799927542
GeneExpressionAdditive AT3G55515 20601983..20602053 score=-0.338508390343750
GeneExpressionAdditive AT3G55520 20604633..20606053 score=-1.10768591464261
GeneExpressionAdditive AT3G55530 20606331..20608555 score=-0.299702251098484
GeneExpressionAdditive AT3G55540 20609257..20610539 score=-0.42752415880253
GeneExpressionAdditive AT3G55550 20611006..20613038 score=-0.26370603725167
GeneExpressionAdditive AT3G55560 20615615..20617274 score=2.33980297768897
GeneExpressionAdditive AT3G55570 20621186..20621636 score=0.443324564379911
GeneExpressionAdditive AT3G55580 20623728..20626851 score=0.0108170663871317
GeneExpressionAdditive AT3G55590 20628479..20629812 score=0.0224369406904534
GeneExpressionAdditive AT3G55600 20631486..20633381 score=1.50304301333004
GeneExpressionAdditive AT3G55605 20633609..20634946 score=-0.555112779626181
GeneExpressionAdditive AT3G55610 20635057..20640043 score=7.42892602800865
GeneExpressionAdditive AT3G55620 20645171..20647456 score=-1.77053609617578
GeneExpressionAdditive AT3G55630 20647641..20650324 score=-3.72349168821624
GeneExpressionAdditive AT3G55640 20650831..20653610 score=0.346950625818902
GeneExpressionAdditive AT3G55646 20656060..20656975 score=0.190400177339263
GeneExpressionAdditive AT3G55660 20659987..20662274 score=0.97406205753175
GeneExpressionAdditive AT3G55665 20664729..20665119 score=1.08406455787042
GeneExpressionAdditive AT3G55677 20675108..20675488 score=0.855475232735683
GeneExpressionAdditive AT3G55680 20676671..20677253 score=-1.82083409197297
GeneExpressionAdditive AT3G55690 20677946..20679242 score=-0.387499615211474
GeneExpressionAdditive AT3G55700 20682250..20684297 score=-0.317700856350465
GeneExpressionAdditive AT3G55710 20684875..20686839 score=-0.567299660586278
GeneExpressionAdditive AT3G55720 20690819..20692351 score=0.694501844605508
GeneExpressionAdditive AT3G55730 20692919..20695014 score=0.75227912638931
GeneExpressionAdditive AT3G55740 20706503..20708870 score=-1.92872761037797
GeneExpressionAdditive AT3G55760 20711460..20713984 score=1.16342280081004
GeneExpressionAdditive AT3G55770 20714503..20716248 score=0.291129523924326
GeneExpressionAdditive AT3G55780 20716655..20717891 score=-0.478171400995922
GeneExpressionAdditive AT3G55790 20719266..20719519 score=-0.622616472800374
GeneExpressionAdditive AT3G55800 20720363..20722473 score=1.32520642363490
GeneExpressionAdditive AT3G55820 20724708..20725755 score=-0.00105040419447458
GeneExpressionAdditive AT3G55830 20725974..20727804 score=1.27729622243506
GeneExpressionAdditive AT3G55840 20728423..20729782 score=-0.776987537893319
GeneExpressionAdditive AT3G55850 20732741..20736470 score=1.71563612233130
GeneExpressionAdditive AT3G55860 20739166..20739898 score=0.336632453932284
GeneExpressionAdditive AT3G55870 20741911..20744819 score=0.271754543234282
GeneExpressionAdditive AT3G55880 20747606..20749680 score=-0.406399918478109
GeneExpressionAdditive AT3G55890 20751953..20752906 score=-0.166071249892546
GeneExpressionAdditive AT3G55900 20753355..20753571 score=0.898125180653784
GeneExpressionAdditive AT3G55910 20753866..20754313 score=1.27953957473242
GeneExpressionAdditive AT3G55920 20754527..20756011 score=-1.22827881907051
GeneExpressionAdditive AT3G55930 20756381..20757916 score=-0.300685658632605
GeneExpressionAdditive AT3G55940 20758885..20761109 score=-0.642635505708351
GeneExpressionAdditive AT3G55950 20764704..20767338 score=-0.765725411049505
GeneExpressionAdditive AT3G55960 20771495..20773924 score=1.50492989231385
GeneExpressionAdditive AT3G55970 20777776..20780279 score=4.08015416001151
GeneExpressionAdditive AT3G55980 20787291..20789697 score=1.28141055905681
GeneExpressionAdditive AT3G55990 20791390..20794172 score=0.0893027556721753
GeneExpressionAdditive AT3G56000 20794314..20796714 score=3.64278118122357
GeneExpressionAdditive AT3G56010 20799740..20800759 score=-0.0775194086948304
GeneExpressionAdditive AT3G56020 20801559..20801737 score=-0.920517445526063
GeneExpressionAdditive AT3G56030 20802264..20803404 score=-1.12507570756403
GeneExpressionAdditive AT3G56040 20803558..20808516 score=-2.75250769038652
GeneExpressionAdditive AT3G56050 20808995..20811824 score=0.438778925357819
GeneExpressionAdditive AT3G56060 20814138..20816914 score=1.31549783229467
GeneExpressionAdditive AT3G56070 20817816..20819109 score=-1.28393520551724
GeneExpressionAdditive AT3G56080 20821388..20823934 score=0.978453060892461
GeneExpressionAdditive AT3G56090 20825081..20826949 score=-1.73748247590112
GeneExpressionAdditive AT3G56100 20827941..20830483 score=-0.302395235046663
GeneExpressionAdditive AT3G56110 20832933..20833946 score=-0.117648906411857
GeneExpressionAdditive AT3G56120 20834128..20837447 score=0.904580849481385
GeneExpressionAdditive AT3G56130 20837637..20840207 score=0.850182044265514
GeneExpressionAdditive AT3G56140 20840273..20843811 score=0.842472278662119
GeneExpressionAdditive AT3G56150 20844584..20848081 score=-1.50802728996853
GeneExpressionAdditive AT3G56160 20848487..20852501 score=1.89674490289877
GeneExpressionAdditive AT3G56170 20853615..20855413 score=-0.100600665913855
GeneExpressionAdditive AT3G56180 20855661..20856546 score=0.256210679101177
GeneExpressionAdditive AT3G56190 20856799..20859428 score=1.27650349583827
GeneExpressionAdditive AT3G56200 20860998..20862860 score=2.0876409229221
GeneExpressionAdditive AT3G56210 20864951..20866430 score=1.08797838901969
GeneExpressionAdditive AT3G56220 20869923..20871479 score=0.812614531583293
GeneExpressionAdditive AT3G56230 20871763..20873216 score=-0.428659809625214
GeneExpressionAdditive AT3G56240 20874273..20875426 score=1.68924906263646
GeneExpressionAdditive AT3G56250 20877111..20878689 score=0.489004446451229
GeneExpressionAdditive AT3G56260 20878986..20879962 score=0.0907994222145998
GeneExpressionAdditive AT3G56270 20880996..20882973 score=0.147080902595775
GeneExpressionAdditive AT3G56290 20889595..20890500 score=4.80656903736026
GeneExpressionAdditive AT3G56300 20891237..20893292 score=-0.412450230625249
GeneExpressionAdditive AT3G56310 20893776..20896801 score=-0.210696429525584
GeneExpressionAdditive AT3G56320 20896984..20900143 score=0.413210573770179
GeneExpressionAdditive AT3G56330 20901378..20902943 score=-2.42691021062469
GeneExpressionAdditive AT3G56340 20903169..20904408 score=0.786753350628177
GeneExpressionAdditive AT3G56350 20905064..20906590 score=-0.594845495924498
GeneExpressionAdditive AT3G56360 20907455..20908517 score=2.97921771615949
GeneExpressionAdditive AT3G56370 20910106..20913855 score=-4.86462162781742
GeneExpressionAdditive AT3G56380 20916459..20917290 score=-1.23424786296998
GeneExpressionAdditive AT3G56390 20918375..20918629 score=0.845787072213009
GeneExpressionAdditive AT3G56400 20920000..20921413 score=0.560713825274371
GeneExpressionAdditive AT3G56410 20927187..20932278 score=2.35632101693063
GeneExpressionAdditive AT3G56420 20933138..20933426 score=0.98439348138231
GeneExpressionAdditive AT3G56430 20934624..20936737 score=-0.227669320381089
GeneExpressionAdditive AT3G56440 20937053..20939849 score=-0.2917188303311
GeneExpressionAdditive AT3G56450 20941687..20943719 score=2.50147150758755
GeneExpressionAdditive AT3G56460 20944001..20945483 score=0.506751161913135
GeneExpressionAdditive AT3G56470 20946028..20946971 score=2.42738617536039
GeneExpressionAdditive AT3G56480 20947113..20950473 score=0.0468351313390769
GeneExpressionAdditive AT3G56490 20952474..20954416 score=0.233353595199487
GeneExpressionAdditive AT3G56500 20954635..20954857 score=0.384500265783506
GeneExpressionAdditive AT3G56510 20954967..20957206 score=-0.0679762672664535
GeneExpressionAdditive AT3G56520 20958093..20958676 score=-0.98192404666962
GeneExpressionAdditive AT3G56530 20959927..20960978 score=-0.978019347929559
GeneExpressionAdditive AT3G56540 20961886..20962801 score=0.473327841648576
GeneExpressionAdditive AT3G56550 20963882..20965556 score=-0.079960641424454
GeneExpressionAdditive AT3G56560 20966415..20967322 score=-0.230885294135755
GeneExpressionAdditive AT3G56570 20969718..20972056 score=-1.68152250555834
GeneExpressionAdditive AT3G56580 20972564..20974696 score=-0.555059533668174
GeneExpressionAdditive AT3G56590 20976006..20978864 score=2.20139376400558
GeneExpressionAdditive AT3G56600 20979419..20981841 score=0.449625956632833
GeneExpressionAdditive AT3G56610 20982583..20983020 score=0.460391746347760
GeneExpressionAdditive AT3G56620 20983555..20985571 score=-1.08517098959381
GeneExpressionAdditive AT3G56630 20990036..20991550 score=-0.205495743166059
GeneExpressionAdditive AT3G56640 20992948..20995288 score=-0.0123953509774016
GeneExpressionAdditive AT3G56650 20995793..20996993 score=-4.7184201521577
GeneExpressionAdditive AT3G56660 20997239..20999179 score=0.169426553451667
GeneExpressionAdditive AT3G56680 21002456..21004595 score=1.82326756009033
GeneExpressionAdditive AT3G56690 21004705..21009603 score=0.282037632339608
GeneExpressionAdditive AT3G56700 21010747..21013001 score=-0.58981368636586
GeneExpressionAdditive AT3G56710 21017765..21018489 score=-1.03172180165322
GeneExpressionAdditive AT3G56720 21022055..21024373 score=-0.71941917889355
GeneExpressionAdditive AT3G56730 21025350..21025943 score=1.23544995736819
GeneExpressionAdditive AT3G56740 21026357..21028993 score=-1.47496103453834
GeneExpressionAdditive AT3G56750 21029158..21031384 score=1.92151532745235
GeneExpressionAdditive AT3G56760 21031642..21034720 score=-0.068599439839165
GeneExpressionAdditive AT3G56770 21040273..21041562 score=0.536785821185743
GeneExpressionAdditive AT3G56780 21042634..21044144 score=0.136874879912843
GeneExpressionAdditive AT3G56790 21044826..21045289 score=-1.13952013305091
GeneExpressionAdditive AT3G56800 21045697..21047041 score=-1.42679254152687
GeneExpressionAdditive AT3G56810 21047773..21049838 score=0.662995204725588
GeneExpressionAdditive AT3G56820 21050802..21052639 score=1.14729434081114
GeneExpressionAdditive AT3G56830 21053601..21055229 score=-0.646236882772995
GeneExpressionAdditive AT3G56840 21055306..21057220 score=0.303375624054888
GeneExpressionAdditive AT3G56850 21057354..21059458 score=-0.0891002246692768
GeneExpressionAdditive AT3G56860 21059955..21063184 score=0.971536429353335
GeneExpressionAdditive AT3G56870 21063450..21066540 score=0.391904855815218
GeneExpressionAdditive AT3G56880 21070971..21071897 score=2.50501207279613
GeneExpressionAdditive AT3G56890 21073991..21074660 score=-4.59783050777775
GeneExpressionAdditive AT3G56900 21077147..21080347 score=-0.87329657291059
GeneExpressionAdditive AT3G56910 21080510..21081158 score=0.0820339338868424
GeneExpressionAdditive AT3G56920 21081667..21083564 score=0.0709873741128542
GeneExpressionAdditive AT3G56930 21084491..21087230 score=0.61230676827966
GeneExpressionAdditive AT3G56940 21087571..21089270 score=3.91959428595701
GeneExpressionAdditive AT3G56950 21089417..21090796 score=-1.29547219402534
GeneExpressionAdditive AT3G56960 21091941..21094819 score=-0.980980498980636
GeneExpressionAdditive AT3G56970 21095120..21096038 score=-10.7558775239263
GeneExpressionAdditive AT3G56980 21097649..21098445 score=-12.1324904883779
GeneExpressionAdditive AT3G56990 21099284..21102996 score=-6.58961502428626
GeneExpressionAdditive AT3G57000 21103729..21105215 score=-0.134901065812665
GeneExpressionAdditive AT3G57010 21106726..21108407 score=-4.14962274233966
GeneExpressionAdditive AT3G57020 21109321..21111322 score=4.11823575468606
GeneExpressionAdditive AT3G57030 21112507..21114235 score=1.42781061310086
GeneExpressionAdditive AT3G57040 21120712..21122371 score=4.13167841391775
GeneExpressionAdditive AT3G57050 21122694..21125585 score=0.94913201561607
GeneExpressionAdditive AT3G57060 21125795..21131989 score=0.543466740299333
GeneExpressionAdditive AT3G57070 21135017..21136558 score=-2.21798900787888
GeneExpressionAdditive AT3G57080 21136891..21138533 score=1.10508299989957
GeneExpressionAdditive AT3G57090 21139513..21141059 score=-1.24148619353888
GeneExpressionAdditive AT3G57100 21144026..21145307 score=-0.462138917726991
GeneExpressionAdditive AT3G57120 21149982..21151523 score=0.37990064655243
GeneExpressionAdditive AT3G57130 21158821..21160923 score=0.794741706106373
GeneExpressionAdditive AT3G57140 21161401..21164335 score=0.0634227326121995
GeneExpressionAdditive AT3G57150 21164958..21166911 score=-0.511620644026177
GeneExpressionAdditive AT3G57160 21168614..21169712 score=0.477446763088368
GeneExpressionAdditive AT3G57170 21170472..21174126 score=1.16316492182503
GeneExpressionAdditive AT3G57180 21174582..21176974 score=-1.42953326216837
GeneExpressionAdditive AT3G57190 21177457..21179275 score=-1.88722666479324
GeneExpressionAdditive AT3G57200 21180257..21183231 score=-1.12335142097162
GeneExpressionAdditive AT3G57210 21184357..21184644 score=-0.225231238146022
GeneExpressionAdditive AT3G57220 21185423..21188044 score=0.428093981397067
GeneExpressionAdditive AT3G57230 21188681..21191818 score=1.17625732364767
GeneExpressionAdditive AT3G57240 21192788..21194007 score=0.112585579565541
GeneExpressionAdditive AT3G57250 21197699..21198198 score=0.49486721548331
GeneExpressionAdditive AT3G57260 21199566..21200775 score=0.0487499771718808
GeneExpressionAdditive AT3G57270 21202285..21204133 score=-1.03477244520428
GeneExpressionAdditive AT3G57280 21204753..21206630 score=1.93657448948470
GeneExpressionAdditive AT3G57290 21207563..21210130 score=0.770166930935243
GeneExpressionAdditive AT3G57300 21210579..21218736 score=1.40524177302487
GeneExpressionAdditive AT3G57310 21219204..21219457 score=-0.684367653750278
GeneExpressionAdditive AT3G57320 21220931..21221757 score=-2.13722253746444
GeneExpressionAdditive AT3G57330 21222488..21227341 score=-1.81880520443572
GeneExpressionAdditive AT3G57340 21230227..21231290 score=1.86234082288138
GeneExpressionAdditive AT3G57350 21231454..21236144 score=-0.919464195649099
GeneExpressionAdditive AT3G57360 21236602..21237612 score=-0.0412420096235041
GeneExpressionAdditive AT3G57370 21237843..21239422 score=-0.252779819796033
GeneExpressionAdditive AT3G57380 21240779..21242662 score=-0.458300719844229
GeneExpressionAdditive AT3G57390 21244687..21246829 score=-0.94893169567715
GeneExpressionAdditive AT3G57400 21249467..21251123 score=-0.527684108044009
GeneExpressionAdditive AT3G57410 21254157..21261993 score=4.31830761563932
GeneExpressionAdditive AT3G57420 21263435..21266088 score=0.367133874641711
GeneExpressionAdditive AT3G57430 21266654..21269383 score=-3.06058277458533
GeneExpressionAdditive AT3G57440 21269753..21271421 score=-0.499044474458427
GeneExpressionAdditive AT3G57450 21272944..21273442 score=1.66124137499293
GeneExpressionAdditive AT3G57460 21274097..21276141 score=-1.00198748934578
GeneExpressionAdditive AT3G57470 21280339..21286488 score=9.74678389518323
GeneExpressionAdditive AT3G57480 21288932..21290318 score=-0.286144854974016
GeneExpressionAdditive AT3G57490 21290647..21291889 score=-3.69417730319232
GeneExpressionAdditive AT3G57500 21292850..21293435 score=-0.91078095433349
GeneExpressionAdditive AT3G57510 21294542..21296893 score=-0.969339540985923
GeneExpressionAdditive AT3G57520 21299808..21304023 score=10.4663350990134
GeneExpressionAdditive AT3G57530 21307640..21310544 score=-0.219804059072931
GeneExpressionAdditive AT3G57540 21312382..21313948 score=-0.539896818540372
GeneExpressionAdditive AT3G57550 21317697..21320363 score=0.422764130305192
GeneExpressionAdditive AT3G57560 21321855..21323243 score=0.635610584475326
GeneExpressionAdditive AT3G57570 21323480..21331202 score=0.291401191663579
GeneExpressionAdditive AT3G57580 21331568..21333062 score=0.314900822688903
GeneExpressionAdditive AT3G57590 21341167..21342319 score=0.231948668182277
GeneExpressionAdditive AT3G57600 21343831..21344781 score=-0.0858132718493434
GeneExpressionAdditive AT3G57610 21345338..21347620 score=0.143216816872780
GeneExpressionAdditive AT3G57620 21348570..21350187 score=-0.837833449611808
GeneExpressionAdditive AT3G57630 21350331..21354722 score=-2.0849763866655
GeneExpressionAdditive AT3G57640 21355905..21357011 score=-2.31088254415603
GeneExpressionAdditive AT3G57650 21360486..21363985 score=2.02545217378943
GeneExpressionAdditive AT3G57660 21364716..21373767 score=-2.03173186207577
GeneExpressionAdditive AT3G57670 21381921..21384367 score=0.0874835427798675
GeneExpressionAdditive AT3G57680 21392140..21394551 score=-0.131021748145178
GeneExpressionAdditive AT3G57690 21395372..21395448 score=-0.534960610685145
GeneExpressionAdditive AT3G57700 21395891..21396880 score=0.063647614995088
GeneExpressionAdditive AT3G57710 21396955..21398066 score=4.64881982655391
GeneExpressionAdditive AT3G57720 21398777..21400500 score=-1.05963919125055
GeneExpressionAdditive AT3G57730 21400969..21402460 score=-1.42934271854069
GeneExpressionAdditive AT3G57740 21403806..21404667 score=-0.0419323115911984
GeneExpressionAdditive AT3G57750 21404968..21406041 score=1.80580614352719
GeneExpressionAdditive AT3G57760 21406591..21408119 score=0.284253244730647
GeneExpressionAdditive AT3G57770 21409106..21409767 score=0.285792063346074
GeneExpressionAdditive AT3G57780 21410806..21413228 score=2.64251983628375
GeneExpressionAdditive AT3G57785 21415618..21416135 score=-1.5327222828442
GeneExpressionAdditive AT3G57790 21416395..21418556 score=-0.0377771750875544
GeneExpressionAdditive AT3G57800 21418854..21422650 score=0.785695414122981
GeneExpressionAdditive AT3G57810 21426782..21428869 score=0.52940824616126
GeneExpressionAdditive AT3G57830 21430545..21433381 score=0.00127832592310083
GeneExpressionAdditive AT3G57860 21437301..21439037 score=-1.75515714565150
GeneExpressionAdditive AT3G57870 21439524..21441149 score=-0.510397747170569
GeneExpressionAdditive AT3G57880 21442140..21445516 score=-1.00843202685456
GeneExpressionAdditive AT3G57890 21449323..21452861 score=1.53520932970470
GeneExpressionAdditive AT3G57900 21453263..21453487 score=0.112809334605059
GeneExpressionAdditive AT3G57910 21453747..21455214 score=1.27643946852477
GeneExpressionAdditive AT3G57920 21455324..21456920 score=-0.868742822755731
GeneExpressionAdditive AT3G57930 21458120..21459654 score=0.811109834995087
GeneExpressionAdditive AT3G57940 21460339..21466851 score=-0.137689041693783
GeneExpressionAdditive AT3G57950 21471454..21471877 score=-0.613525399168449
GeneExpressionAdditive AT3G57960 21474101..21475113 score=-0.302151209039
GeneExpressionAdditive AT3G57970 21476201..21477585 score=3.31103294641444
GeneExpressionAdditive AT3G57980 21477898..21480078 score=2.34898065049007
GeneExpressionAdditive AT3G57990 21481078..21482363 score=-4.41074114612547
GeneExpressionAdditive AT3G58000 21485940..21486414 score=-0.350666316173147
GeneExpressionAdditive AT3G58010 21486796..21488438 score=-1.25215285186404
GeneExpressionAdditive AT3G58020 21489337..21494242 score=0.948777024127377
GeneExpressionAdditive AT3G58030 21495460..21497800 score=-0.414723249251402
GeneExpressionAdditive AT3G58040 21499491..21502416 score=1.38944290885887
GeneExpressionAdditive AT3G58050 21503517..21507969 score=4.05313190079059
GeneExpressionAdditive AT3G58060 21508773..21510631 score=-4.7514607114568
GeneExpressionAdditive AT3G58070 21517604..21518572 score=-0.279853243407632
GeneExpressionAdditive AT3G58080 21521291..21521519 score=-1.50037325710154
GeneExpressionAdditive AT3G58100 21526180..21527435 score=0.72654664892736
GeneExpressionAdditive AT3G58110 21527730..21530078 score=0.626644742492376
GeneExpressionAdditive AT3G58120 21532014..21534195 score=2.73819796007174
GeneExpressionAdditive AT3G58130 21538638..21540635 score=-2.26321992230997
GeneExpressionAdditive AT3G58140 21540905..21543533 score=2.01949798668676
GeneExpressionAdditive AT3G58150 21543796..21545031 score=-3.05281812927653
GeneExpressionAdditive AT3G58160 21545787..21552803 score=-0.9109124837327
GeneExpressionAdditive AT3G58170 21553353..21554917 score=-0.279205454395375
GeneExpressionAdditive AT3G58180 21555102..21557114 score=0.437620565062372
GeneExpressionAdditive AT3G58190 21559493..21560497 score=-0.867790390491318
GeneExpressionAdditive AT3G58200 21570874..21572387 score=-1.09183135493642
GeneExpressionAdditive AT3G58210 21573420..21574987 score=-0.137083064687069
GeneExpressionAdditive AT3G58220 21575562..21577427 score=3.20359300796591
GeneExpressionAdditive AT3G58230 21577840..21578347 score=-0.627532817617602
GeneExpressionAdditive AT3G58240 21579524..21580577 score=-1.18401215597923
GeneExpressionAdditive AT3G58250 21581798..21583040 score=-0.437024420262888
GeneExpressionAdditive AT3G58260 21584782..21586305 score=0.630478231379264
GeneExpressionAdditive AT3G58270 21586903..21588780 score=-1.02808382316054
GeneExpressionAdditive AT3G58280 21589513..21590720 score=-0.310995431690767
GeneExpressionAdditive AT3G58290 21591574..21592754 score=0.175691006098367
GeneExpressionAdditive AT3G58300 21593757..21594351 score=-0.191966407823121
GeneExpressionAdditive AT3G58310 21595104..21595986 score=0.713415809415712
GeneExpressionAdditive AT3G58320 21596582..21597262 score=-0.496968694911611
GeneExpressionAdditive AT3G58330 21598360..21598953 score=-0.321175387960325
GeneExpressionAdditive AT3G58340 21600078..21601139 score=-0.0634861648615227
GeneExpressionAdditive AT3G58350 21602535..21603738 score=4.31668659121053
GeneExpressionAdditive AT3G58360 21604611..21605813 score=0.574594021800473
GeneExpressionAdditive AT3G58370 21606796..21607480 score=-0.153562415730125
GeneExpressionAdditive AT3G58380 21608862..21610509 score=0.797151757435756
GeneExpressionAdditive AT3G58390 21611068..21612138 score=-0.566456977699373
GeneExpressionAdditive AT3G58400 21613671..21615023 score=-0.64027521494118
GeneExpressionAdditive AT3G58410 21615881..21617176 score=0.581993655054126
GeneExpressionAdditive AT3G58420 21620345..21623283 score=-0.416204102438721
GeneExpressionAdditive AT3G58430 21624170..21627131 score=0.521412030977736
GeneExpressionAdditive AT3G58440 21629427..21632131 score=-0.231636907818589
GeneExpressionAdditive AT3G58450 21633029..21633992 score=-0.571627823983741
GeneExpressionAdditive AT3G58460 21634256..21637313 score=-1.06293677645362
GeneExpressionAdditive AT3G58470 21637695..21639513 score=-6.99266167899662
GeneExpressionAdditive AT3G58480 21640490..21642796 score=-0.480503250056643
GeneExpressionAdditive AT3G58490 21643835..21646028 score=2.95154499771303
GeneExpressionAdditive AT3G58500 21646303..21649949 score=0.221432844213921
GeneExpressionAdditive AT3G58510 21651033..21654518 score=-0.452981360593198
GeneExpressionAdditive AT3G58520 21654778..21656442 score=-0.0136115196424055
GeneExpressionAdditive AT3G58530 21656512..21659314 score=-1.57243751404892
GeneExpressionAdditive AT3G58540 21659596..21660157 score=0.560283797147024
GeneExpressionAdditive AT3G58550 21660374..21661232 score=0.506675607586065
GeneExpressionAdditive AT3G58560 21661632..21665161 score=-1.00919644598428
GeneExpressionAdditive AT3G58570 21667532..21671454 score=-2.66221678026756
GeneExpressionAdditive AT3G58580 21671633..21675052 score=2.91527321980653
GeneExpressionAdditive AT3G58590 21677077..21679383 score=-0.43074580770148
GeneExpressionAdditive AT3G58600 21679599..21682100 score=1.17252104430096
GeneExpressionAdditive AT3G58610 21682478..21685667 score=-1.46022340962493
GeneExpressionAdditive AT3G58620 21691346..21694070 score=0.88880404717558
GeneExpressionAdditive AT3G58630 21694578..21696883 score=0.479636986856377
GeneExpressionAdditive AT3G58640 21697752..21704744 score=1.44003993558890
GeneExpressionAdditive AT3G58650 21707286..21709816 score=0.303832202370424
GeneExpressionAdditive AT3G58660 21712554..21714051 score=-1.03685400833797
GeneExpressionAdditive AT3G58670 21714423..21717039 score=-0.480542560674247
GeneExpressionAdditive AT3G58680 21718288..21719849 score=0.293752405476356
GeneExpressionAdditive AT3G58690 21720304..21722200 score=1.06900373294922
GeneExpressionAdditive AT3G58700 21722566..21723847 score=-1.99325622494962
GeneExpressionAdditive AT3G58710 21726072..21727800 score=1.56857726267236
GeneExpressionAdditive AT3G58720 21727932..21728794 score=2.13040347866714
GeneExpressionAdditive AT3G58730 21729245..21730933 score=3.52901491749596
GeneExpressionAdditive AT3G58740 21731782..21734740 score=-0.113393043899197
GeneExpressionAdditive AT3G58750 21735295..21738586 score=-0.488958589985843
GeneExpressionAdditive AT3G58760 21739689..21742879 score=0.0713390603351584
GeneExpressionAdditive AT3G58770 21743225..21746257 score=-0.09921330265546
GeneExpressionAdditive AT3G58780 21749638..21752832 score=-0.165641871589351
GeneExpressionAdditive AT3G58790 21753324..21756382 score=2.89427472246517
GeneExpressionAdditive AT3G58800 21759198..21760852 score=0.450681678220861
GeneExpressionAdditive AT3G58810 21760958..21762880 score=-11.1437103938626
GeneExpressionAdditive AT3G58820 21764046..21765567 score=0.571815387328373
GeneExpressionAdditive AT3G58830 21766056..21767593 score=-0.422050686508993
GeneExpressionAdditive AT3G58840 21768304..21769422 score=1.81750843758696
GeneExpressionAdditive AT3G58850 21770415..21770902 score=0.568469291447478
GeneExpressionAdditive AT3G58860 21774730..21776247 score=-0.150300051455554
GeneExpressionAdditive AT3G58880 21779506..21780952 score=-0.210969534096449
GeneExpressionAdditive AT3G58890 21782030..21783498 score=-0.0554776526312934
GeneExpressionAdditive AT3G58900 21783850..21785601 score=-1.05319506659000
GeneExpressionAdditive AT3G58920 21787476..21788905 score=-0.578228843786393
GeneExpressionAdditive AT3G58930 21789250..21791347 score=2.10785397820554
GeneExpressionAdditive AT3G58940 21791783..21794488 score=2.56261312032387
GeneExpressionAdditive AT3G58950 21796229..21796738 score=-2.06305527859316
GeneExpressionAdditive AT3G58960 21798129..21799661 score=-0.308233367461432
GeneExpressionAdditive AT3G58970 21800316..21802309 score=0.00501350322562306
GeneExpressionAdditive AT3G58980 21805529..21807946 score=-0.435870385383217
GeneExpressionAdditive AT3G58990 21808059..21809179 score=1.26776874675704
GeneExpressionAdditive AT3G59000 21810973..21812687 score=-2.0367644615267
GeneExpressionAdditive AT3G59010 21813825..21816046 score=-0.563500689475219
GeneExpressionAdditive AT3G59020 21821330..21828446 score=-0.470671826129152
GeneExpressionAdditive AT3G59030 21830090..21832265 score=-0.338108691996818
GeneExpressionAdditive AT3G59040 21832492..21835192 score=0.735553814356748
GeneExpressionAdditive AT3G59050 21835714..21838462 score=-0.195124667698055
GeneExpressionAdditive AT3G59060 21839160..21841441 score=7.11008812787257
GeneExpressionAdditive AT3G59070 21843344..21845459 score=-0.262367934468302
GeneExpressionAdditive AT3G59080 21847603..21849515 score=0.507412659122463
GeneExpressionAdditive AT3G59090 21850215..21853658 score=1.72189477906908
GeneExpressionAdditive AT3G59100 21854385..21864807 score=-2.8805694279709
GeneExpressionAdditive AT3G59110 21865700..21868768 score=1.30429511927627
GeneExpressionAdditive AT3G59120 21869531..21871112 score=-0.0556070040500929
GeneExpressionAdditive AT3G59130 21872034..21873770 score=-1.51991833707057
GeneExpressionAdditive AT3G59140 21874442..21879657 score=-2.11750045072421
GeneExpressionAdditive AT3G59150 21883691..21885687 score=-1.68453067987581
GeneExpressionAdditive AT3G59160 21886016..21887563 score=-0.0473301145817141
GeneExpressionAdditive AT3G59170 21889150..21890696 score=-0.721583837921455
GeneExpressionAdditive AT3G59180 21891794..21893375 score=-0.346828509815209
GeneExpressionAdditive AT3G59190 21895504..21897717 score=-0.652807677334916
GeneExpressionAdditive AT3G59200 21898424..21900180 score=-2.23018275166933
GeneExpressionAdditive AT3G59210 21900547..21902690 score=-1.53705657070519
GeneExpressionAdditive AT3G59220 21905203..21906517 score=-0.908603061032671
GeneExpressionAdditive AT3G59230 21907050..21908688 score=0.413963786378629
GeneExpressionAdditive AT3G59240 21909664..21911174 score=0.0456368926670992
GeneExpressionAdditive AT3G59250 21912616..21914244 score=5.46908987241291
GeneExpressionAdditive AT3G59260 21914824..21916124 score=-0.0184384079448447
GeneExpressionAdditive AT3G59270 21917627..21918765 score=-1.11868673020891
GeneExpressionAdditive AT3G59280 21919974..21921673 score=1.58969723245554
GeneExpressionAdditive AT3G59290 21922571..21928766 score=-1.42649238620880
GeneExpressionAdditive AT3G59300 21929439..21932604 score=-1.14473307421262
GeneExpressionAdditive AT3G59310 21933870..21935281 score=-0.400140530891519
GeneExpressionAdditive AT3G59320 21935549..21937841 score=3.14452607693079
GeneExpressionAdditive AT3G59330 21938064..21939372 score=2.28783965238943
GeneExpressionAdditive AT3G59340 21939779..21942527 score=4.0729717842349
GeneExpressionAdditive AT3G59350 21943691..21946141 score=-0.29091557131874
GeneExpressionAdditive AT3G59360 21946360..21951171 score=-0.256209815370555
GeneExpressionAdditive AT3G59370 21952850..21953241 score=1.32777782652792
GeneExpressionAdditive AT3G59380 21955175..21956761 score=0.518788701835625
GeneExpressionAdditive AT3G59390 21957155..21959185 score=0.633948644864063
GeneExpressionAdditive AT3G59400 21959712..21960508 score=7.51731586071822
GeneExpressionAdditive AT3G59410 21961548..21970174 score=1.21627028073671
GeneExpressionAdditive AT3G59420 21970787..21974002 score=-1.02194252242413
GeneExpressionAdditive AT3G59430 21975090..21977910 score=0.647481778612068
GeneExpressionAdditive AT3G59440 21981346..21981884 score=0.562968692464609
GeneExpressionAdditive AT3G59450 21984614..21985795 score=0.267311992978402
GeneExpressionAdditive AT3G59455 21987957..21988057 score=0.944806049910297
GeneExpressionAdditive AT3G59460 21988918..21989247 score=0.280801395803459
GeneExpressionAdditive AT3G59470 21989962..21991487 score=1.28859482333226
GeneExpressionAdditive AT3G59480 21994046..21995522 score=-0.849489015009595
GeneExpressionAdditive AT3G59490 21995626..21997300 score=0.465692381399281
GeneExpressionAdditive AT3G59500 21997549..21999262 score=1.80170074838930
GeneExpressionAdditive AT3G59510 21999448..22000581 score=-0.782532651929072
GeneExpressionAdditive AT3G59520 22002814..22004171 score=-0.883178636397096
GeneExpressionAdditive AT3G59530 22004243..22006187 score=0.475095038995431
GeneExpressionAdditive AT3G59540 22006696..22007742 score=-2.42011896393252
GeneExpressionAdditive AT3G59550 22008052..22011625 score=-0.123768733160033
GeneExpressionAdditive AT3G59570 22011836..22016938 score=-0.932175690286613
GeneExpressionAdditive AT3G59580 22020040..22023702 score=0.161378885035943
GeneExpressionAdditive AT3G59590 22025229..22026719 score=-0.577931420674103
GeneExpressionAdditive AT3G59600 22027442..22028996 score=6.13601224539682
GeneExpressionAdditive AT3G59610 22030561..22032199 score=0.461586891357693
GeneExpressionAdditive AT3G59620 22034456..22035431 score=-0.920141901333928
GeneExpressionAdditive AT3G59630 22036131..22038800 score=1.02888932494625
GeneExpressionAdditive AT3G59640 22039750..22041236 score=-0.182692122435893
GeneExpressionAdditive AT3G59650 22044097..22045095 score=-1.30276316406734
GeneExpressionAdditive AT3G59660 22045173..22049576 score=0.617071663123236
GeneExpressionAdditive AT3G59670 22050461..22053634 score=-0.505238253896158
GeneExpressionAdditive AT3G59680 22054990..22056939 score=0.460459833279508
GeneExpressionAdditive AT3G59690 22059730..22062587 score=-2.45224181068814
GeneExpressionAdditive AT3G59700 22063203..22065220 score=-0.723775893985023
GeneExpressionAdditive AT3G59710 22065959..22068074 score=1.53943045618680
GeneExpressionAdditive AT3G59730 22076120..22076815 score=-0.47624320897699
GeneExpressionAdditive AT3G59740 22077965..22079944 score=0.679572554381256
GeneExpressionAdditive AT3G59750 22080888..22082752 score=-0.807450900190721
GeneExpressionAdditive AT3G59760 22083053..22086348 score=-0.429142943409188
GeneExpressionAdditive AT3G59770 22090027..22096654 score=-2.61565756650534
GeneExpressionAdditive AT3G59780 22098114..22100933 score=2.83450404351120
GeneExpressionAdditive AT3G59790 22103438..22105130 score=-0.270400516073451
GeneExpressionAdditive AT3G59800 22105421..22107280 score=0.854137374746815
GeneExpressionAdditive AT3G59810 22107520..22108814 score=-0.64552963522868
GeneExpressionAdditive AT3G59820 22109132..22112721 score=1.36522241527396
GeneExpressionAdditive AT3G59830 22113874..22116275 score=0.0684305046507278
GeneExpressionAdditive AT3G59840 22116594..22117145 score=-1.43508615466731
GeneExpressionAdditive AT3G59845 22117260..22118750 score=0.157873659445324
GeneExpressionAdditive AT3G59850 22120376..22122529 score=-0.949482434082557
GeneExpressionAdditive AT3G59870 22127168..22129112 score=0.279040197457155
GeneExpressionAdditive AT3G59880 22132150..22132518 score=-0.153572051183593
GeneExpressionAdditive AT3G59890 22135266..22137543 score=-0.539375040920982
GeneExpressionAdditive AT3G59900 22140738..22141296 score=0.266741680384655
GeneExpressionAdditive AT3G59910 22141556..22144546 score=1.15046844988975
GeneExpressionAdditive AT3G59920 22146003..22149384 score=0.701186160677748
GeneExpressionAdditive AT3G59940 22153965..22155192 score=6.01042166895473
GeneExpressionAdditive AT3G59950 22155423..22158571 score=-0.986619840290037
GeneExpressionAdditive AT3G59960 22159410..22161316 score=-0.379548432187095
GeneExpressionAdditive AT3G59970 22162200..22165058 score=0.916237448192666
GeneExpressionAdditive AT3G59980 22165496..22166603 score=0.162328485486904
GeneExpressionAdditive AT3G59990 22166748..22169499 score=0.828618952570277
GeneExpressionAdditive AT3G60000 22171878..22173791 score=-1.30785163828776
GeneExpressionAdditive AT3G60010 22174126..22174519 score=-0.763529824721363
GeneExpressionAdditive AT3G60020 22175876..22176223 score=-0.306511840203691
GeneExpressionAdditive AT3G60030 22176631..22180535 score=1.99847013398263
GeneExpressionAdditive AT3G60040 22186941..22190677 score=1.04997846900069
GeneExpressionAdditive AT3G60050 22191776..22192602 score=-0.407253493191444
GeneExpressionAdditive AT3G60060 22193275..22193960 score=-0.966430871526483
GeneExpressionAdditive AT3G60070 22194238..22197250 score=-1.78846056377128
GeneExpressionAdditive AT3G60080 22198290..22199613 score=1.95065142261853
GeneExpressionAdditive AT3G60090 22201918..22202247 score=-0.628405084021715
GeneExpressionAdditive AT3G60100 22203770..22207335 score=-0.301623033700630
GeneExpressionAdditive AT3G60110 22208885..22212329 score=-0.228261502608746
GeneExpressionAdditive AT3G60120 22217321..22219884 score=-0.421245219937715
GeneExpressionAdditive AT3G60130 22221257..22224713 score=3.60045572248191
GeneExpressionAdditive AT3G60140 22227739..22231724 score=6.84737069676833
GeneExpressionAdditive AT3G60150 22233095..22234368 score=3.05700669628903
GeneExpressionAdditive AT3G60160 22235213..22240041 score=-0.553605139067333
GeneExpressionAdditive AT3G60180 22253934..22254990 score=-0.0568349069749616
GeneExpressionAdditive AT3G60190 22255168..22258790 score=-2.14184969322297
GeneExpressionAdditive AT3G60200 22260306..22261345 score=1.55542248515546
GeneExpressionAdditive AT3G60210 22262219..22263740 score=0.343573004722277
GeneExpressionAdditive AT3G60220 22265628..22267038 score=-0.184283114766072
GeneExpressionAdditive AT3G60240 22272714..22279240 score=1.68592645310068
GeneExpressionAdditive AT3G60245 22279711..22280931 score=0.390418939255248
GeneExpressionAdditive AT3G60250 22281479..22282972 score=1.91091765671285
GeneExpressionAdditive AT3G60260 22284839..22288040 score=1.86531419147437
GeneExpressionAdditive AT3G60270 22289081..22289692 score=-0.928020232539624
GeneExpressionAdditive AT3G60280 22290672..22291600 score=-0.08102578217369
GeneExpressionAdditive AT3G60290 22293608..22295479 score=-1.95057969245346
GeneExpressionAdditive AT3G60300 22296341..22298424 score=0.009724502065107
GeneExpressionAdditive AT3G60310 22298718..22301268 score=0.662237741474316
GeneExpressionAdditive AT3G60320 22302887..22306315 score=2.74946300709478
GeneExpressionAdditive AT3G60330 22309763..22314431 score=-4.48974418419477
GeneExpressionAdditive AT3G60340 22315168..22317418 score=0.346535031265817
GeneExpressionAdditive AT3G60350 22317529..22322130 score=-0.042767335120135
GeneExpressionAdditive AT3G60360 22323280..22325297 score=0.917827417590966
GeneExpressionAdditive AT3G60370 22325728..22327163 score=0.275036885428292
GeneExpressionAdditive AT3G60380 22327914..22330201 score=-1.31538761523916
GeneExpressionAdditive AT3G60390 22331586..22333473 score=-0.63897734488765
GeneExpressionAdditive AT3G60400 22340058..22342053 score=0.203510951005112
GeneExpressionAdditive AT3G60410 22342449..22344536 score=0.842744872093603
GeneExpressionAdditive AT3G60420 22345416..22346646 score=-0.497936969865733
GeneExpressionAdditive AT3G60430 22347144..22348268 score=-0.375549084194957
GeneExpressionAdditive AT3G60440 22348825..22350348 score=-0.921043222540887
GeneExpressionAdditive AT3G60450 22351986..22353212 score=-0.906681393364393
GeneExpressionAdditive AT3G60460 22353439..22354406 score=-0.0812017274397146
GeneExpressionAdditive AT3G60470 22355807..22357817 score=-0.567945128167301
GeneExpressionAdditive AT3G60480 22358495..22359150 score=0.233117186131587
GeneExpressionAdditive AT3G60490 22360502..22361255 score=1.02659632521658
GeneExpressionAdditive AT3G60500 22364872..22367534 score=0.308364258925947
GeneExpressionAdditive AT3G60510 22368040..22371080 score=2.04213928168236
GeneExpressionAdditive AT3G60520 22372508..22373377 score=-3.77559898507222
GeneExpressionAdditive AT3G60530 22384191..22385325 score=1.41350724706138
GeneExpressionAdditive AT3G60540 22385963..22386814 score=0.126739842656667
GeneExpressionAdditive AT3G60550 22390780..22391570 score=-0.0998794660746278
GeneExpressionAdditive AT3G60560 22393516..22393664 score=0.207710197315687
GeneExpressionAdditive AT3G60570 22402511..22403377 score=-0.0892971084270532
GeneExpressionAdditive AT3G60580 22405005..22405762 score=1.00139237438467
GeneExpressionAdditive AT3G60590 22409206..22410695 score=0.314554167550691
GeneExpressionAdditive AT3G60600 22411367..22413654 score=0.980581048899625
GeneExpressionAdditive AT3G60620 22417402..22419521 score=-2.08760418812067
GeneExpressionAdditive AT3G60630 22421572..22423499 score=-1.06149642082942
GeneExpressionAdditive AT3G60640 22426815..22428047 score=-2.87270843921936
GeneExpressionAdditive AT3G60650 22431026..22431205 score=-2.63362494642586
GeneExpressionAdditive AT3G60660 22432388..22434335 score=-0.0637745343645056
GeneExpressionAdditive AT3G60670 22435505..22437241 score=-0.226112685288993
GeneExpressionAdditive AT3G60680 22441022..22442976 score=-0.0467280440277027
GeneExpressionAdditive AT3G60690 22446158..22446881 score=1.73291180980755
GeneExpressionAdditive AT3G60700 22449377..22450123 score=5.06417525273798
GeneExpressionAdditive AT3G60710 22451609..22452374 score=0.690563982227115
GeneExpressionAdditive AT3G60720 22452738..22454681 score=1.19858812415213
GeneExpressionAdditive AT3G60730 22455960..22458164 score=0.353604637240673
GeneExpressionAdditive AT3G60740 22458269..22464301 score=-2.1767309403614
GeneExpressionAdditive AT3G60750 22464722..22468016 score=-2.66374397009248
GeneExpressionAdditive AT3G60760 22469600..22470143 score=-1.04286008252030
GeneExpressionAdditive AT3G60770 22471290..22472741 score=1.97443666218324
GeneExpressionAdditive AT3G60780 22474017..22474707 score=-1.17746674897279
GeneExpressionAdditive AT3G60790 22475687..22477871 score=0.599173049098514
GeneExpressionAdditive AT3G60800 22478280..22480464 score=0.434628345439591
GeneExpressionAdditive AT3G60810 22481532..22482685 score=2.65327478516279
GeneExpressionAdditive AT3G60820 22482897..22484873 score=0.83968669622934
GeneExpressionAdditive AT3G60830 22485081..22487366 score=0.685012785441557
GeneExpressionAdditive AT3G60840 22488575..22491378 score=0.461382572723763
GeneExpressionAdditive AT3G60850 22493113..22495027 score=0.794684952273201
GeneExpressionAdditive AT3G60860 22495801..22502652 score=0.620424972069749
GeneExpressionAdditive AT3G60870 22504256..22504914 score=-0.469226273933819
GeneExpressionAdditive AT3G60880 22505870..22507634 score=2.67383422796898
GeneExpressionAdditive AT3G60890 22508037..22508400 score=-0.469580651271728
GeneExpressionAdditive AT3G60900 22510339..22512173 score=-2.41652535591968
GeneExpressionAdditive AT3G60910 22512741..22514238 score=-1.17192268007968
GeneExpressionAdditive AT3G60920 22515122..22523993 score=-0.0464949629023712
GeneExpressionAdditive AT3G60940 22532561..22532714 score=0.86137385869673
GeneExpressionAdditive AT3G60960 22546740..22549577 score=2.64220991860661
GeneExpressionAdditive AT3G60980 22576387..22577669 score=8.03721716550251
GeneExpressionAdditive AT3G61040 22605087..22607020 score=-0.632776673641181
GeneExpressionAdditive AT3G61050 22608253..22612068 score=1.57175187833510
GeneExpressionAdditive AT3G61060 22613993..22615522 score=5.22833381131228
GeneExpressionAdditive AT3G61070 22615786..22617665 score=0.465721320663763
GeneExpressionAdditive AT3G61080 22618377..22619950 score=0.64130120833334
GeneExpressionAdditive AT3G61090 22620086..22620589 score=0.258190509441404
GeneExpressionAdditive AT3G61100 22621434..22622259 score=-1.88535494028879
GeneExpressionAdditive AT3G61110 22622599..22623750 score=-0.363942116123337
GeneExpressionAdditive AT3G61120 22629274..22631430 score=0.195949184518717
GeneExpressionAdditive AT3G61130 22632958..22636549 score=-0.674913862373076
GeneExpressionAdditive AT3G61140 22637233..22640929 score=0.149606588217387
GeneExpressionAdditive AT3G61150 22641601..22646052 score=-2.9540371688122
GeneExpressionAdditive AT3G61160 22646974..22649595 score=0.338280794468413
GeneExpressionAdditive AT3G61170 22649925..22652191 score=0.0086414737527821
GeneExpressionAdditive AT3G61180 22656530..22658571 score=1.28463235011341
GeneExpressionAdditive AT3G61182 22658780..22659077 score=0.0300697889225791
GeneExpressionAdditive AT3G61190 22661719..22662409 score=2.23734703196859
GeneExpressionAdditive AT3G61200 22668431..22669300 score=0.272489849705123
GeneExpressionAdditive AT3G61210 22669757..22670780 score=4.45147316345792
GeneExpressionAdditive AT3G61220 22674121..22675222 score=-2.58268270988377
GeneExpressionAdditive AT3G61230 22675500..22676510 score=-1.39748839021896
GeneExpressionAdditive AT3G61240 22677183..22680695 score=0.147165939596983
GeneExpressionAdditive AT3G61250 22682028..22683478 score=1.30854952602718
GeneExpressionAdditive AT3G61260 22686273..22687675 score=1.40029595422154
GeneExpressionAdditive AT3G61270 22689142..22691310 score=0.272679513327590
GeneExpressionAdditive AT3G61280 22691945..22694694 score=0.649699604903168
GeneExpressionAdditive AT3G61290 22695412..22697718 score=0.421603227721057
GeneExpressionAdditive AT3G61300 22698648..22701529 score=0.312483841982841
GeneExpressionAdditive AT3G61310 22701601..22703575 score=0.490926838555856
GeneExpressionAdditive AT3G61320 22705011..22706521 score=-4.50396942136726
GeneExpressionAdditive AT3G61340 22712070..22713426 score=-0.193059841016025
GeneExpressionAdditive AT3G61350 22713702..22715234 score=1.23673278169127
GeneExpressionAdditive AT3G61360 22715447..22717089 score=-0.208074136846930
GeneExpressionAdditive AT3G61370 22717285..22719415 score=-0.00970675328854724
GeneExpressionAdditive AT3G61380 22719527..22722207 score=0.112733327387358
GeneExpressionAdditive AT3G61390 22727388..22728958 score=2.65059584517463
GeneExpressionAdditive AT3G61400 22729964..22731348 score=-0.686749150371922
GeneExpressionAdditive AT3G61410 22732014..22733595 score=-4.14277185365588
GeneExpressionAdditive AT3G61415 22733708..22737319 score=0.0392950947437508
GeneExpressionAdditive AT3G61420 22738249..22742540 score=3.63891006887288
GeneExpressionAdditive AT3G61430 22744546..22746240 score=1.99568202728186
GeneExpressionAdditive AT3G61440 22746737..22748830 score=1.39620330470220
GeneExpressionAdditive AT3G61450 22749395..22750931 score=-0.141210161996436
GeneExpressionAdditive AT3G61460 22752495..22753223 score=1.91145241520250
GeneExpressionAdditive AT3G61470 22756630..22757582 score=0.502589514125582
GeneExpressionAdditive AT3G61480 22762086..22767055 score=1.59789232663980
GeneExpressionAdditive AT3G61490 22769486..22771062 score=-1.50346144108925
GeneExpressionAdditive AT3G61500 22772354..22773043 score=-1.02413744913578
GeneExpressionAdditive AT3G61510 22774507..22775443 score=-0.0537351529120008
GeneExpressionAdditive AT3G61530 22782668..22784314 score=-0.98132300261371
GeneExpressionAdditive AT3G61540 22784797..22786682 score=0.386513387522237
GeneExpressionAdditive AT3G61550 22787374..22788026 score=0.629543264578932
GeneExpressionAdditive AT3G61560 22788838..22790199 score=-3.05708842405047
GeneExpressionAdditive AT3G61570 22791229..22794705 score=1.05857033455380
GeneExpressionAdditive AT3G61580 22797011..22798837 score=5.69256176112441
GeneExpressionAdditive AT3G61590 22802946..22805176 score=1.42092135061277
GeneExpressionAdditive AT3G61600 22806548..22809239 score=1.52280464378001
GeneExpressionAdditive AT3G61610 22810019..22812131 score=-0.682344335408789
GeneExpressionAdditive AT3G61620 22812392..22814042 score=-0.623930692328892
GeneExpressionAdditive AT3G61630 22816283..22817457 score=-3.40736737618265
GeneExpressionAdditive AT3G61640 22821048..22821636 score=1.09522371305928
GeneExpressionAdditive AT3G61650 22824343..22825553 score=0.191980685874969
GeneExpressionAdditive AT3G61660 22827246..22827469 score=-0.131990117220316
GeneExpressionAdditive AT3G61670 22829561..22832933 score=0.115742200898675
GeneExpressionAdditive AT3G61680 22834484..22837926 score=0.263487920695448
GeneExpressionAdditive AT3G61690 22839362..22844939 score=-1.37696287123016
GeneExpressionAdditive AT3G61700 22846246..22849998 score=-1.53006574183478
GeneExpressionAdditive AT3G61710 22850395..22853390 score=1.73463277848677
GeneExpressionAdditive AT3G61720 22854003..22856223 score=-1.00405745242353
GeneExpressionAdditive AT3G61730 22860639..22861370 score=0.314488548988895
GeneExpressionAdditive AT3G61740 22861917..22867856 score=1.56156954705000
GeneExpressionAdditive AT3G61750 22868939..22870182 score=1.42294235370020
GeneExpressionAdditive AT3G61760 22871508..22875116 score=-1.1320249124737
GeneExpressionAdditive AT3G61770 22875550..22877329 score=-0.842631178559669
GeneExpressionAdditive AT3G61780 22878912..22882420 score=-0.630368341847795
GeneExpressionAdditive AT3G61790 22882831..22884749 score=0.126790548248043
GeneExpressionAdditive AT3G61800 22885549..22887798 score=1.14783441403578
GeneExpressionAdditive AT3G61810 22888165..22889391 score=-0.747551522726814
GeneExpressionAdditive AT3G61820 22890801..22892581 score=-2.80646774819109
GeneExpressionAdditive AT3G61830 22898898..22902382 score=0.149392700707271
GeneExpressionAdditive AT3G61840 22903589..22904206 score=0.65860982374687
GeneExpressionAdditive AT3G61850 22906306..22908476 score=-1.76906566207241
GeneExpressionAdditive AT3G61860 22911105..22913324 score=1.2154334554075
GeneExpressionAdditive AT3G61870 22913611..22915001 score=4.30997667240813
GeneExpressionAdditive AT3G61880 22916904..22918852 score=-0.65368843859706
GeneExpressionAdditive AT3G61890 22925144..22926258 score=6.95936479413404
GeneExpressionAdditive AT3G61898 22933621..22933837 score=0.570399174781048
GeneExpressionAdditive AT3G61900 22936789..22937038 score=0.0232661038871884
GeneExpressionAdditive AT3G61910 22940128..22941305 score=-0.291768363064967
GeneExpressionAdditive AT3G61920 22943503..22944161 score=-0.892309942709298
GeneExpressionAdditive AT3G61930 22946474..22946973 score=-2.22848079363941
GeneExpressionAdditive AT3G61940 22948143..22949437 score=-0.411284616086335
GeneExpressionAdditive AT3G61950 22950510..22952349 score=-1.95403620717638
GeneExpressionAdditive AT3G61960 22952752..22956246 score=-0.187828047409314
GeneExpressionAdditive AT3G61970 22962508..22963641 score=-1.58350309310750
GeneExpressionAdditive AT3G61980 22967157..22967842 score=-0.312639150822652
GeneExpressionAdditive AT3G61990 22968058..22969958 score=1.04305096647233
GeneExpressionAdditive AT3G62000 22970202..22972149 score=0.595707426949781
GeneExpressionAdditive AT3G62010 22975737..22982285 score=2.02413604233389
GeneExpressionAdditive AT3G62020 22982467..22983097 score=-1.82356353352815
GeneExpressionAdditive AT3G62030 22984558..22986057 score=-0.586005005502724
GeneExpressionAdditive AT3G62040 22986395..22987543 score=4.46499681672385
GeneExpressionAdditive AT3G62050 22989213..22989864 score=-0.269433274597201
GeneExpressionAdditive AT3G62060 22990963..22993856 score=-1.32346239784426
GeneExpressionAdditive AT3G62070 22994545..22995449 score=-1.62629455153195
GeneExpressionAdditive AT3G62080 22997165..22999438 score=1.03830324808867
GeneExpressionAdditive AT3G62090 22999767..23001647 score=1.13127640185184
GeneExpressionAdditive AT3G62100 23006762..23007608 score=0.137428320756922
GeneExpressionAdditive AT3G62110 23008022..23010757 score=0.446565839475984
GeneExpressionAdditive AT3G62120 23012029..23015277 score=1.28051108187304
GeneExpressionAdditive AT3G62130 23015897..23017873 score=1.61965674857763
GeneExpressionAdditive AT3G62140 23018062..23019687 score=0.630764133432696
GeneExpressionAdditive AT3G62150 23019757..23024515 score=-2.54935221459271
GeneExpressionAdditive AT3G62160 23025226..23026715 score=-1.95265729599227
GeneExpressionAdditive AT3G62170 23027337..23029458 score=-0.31514960816321
GeneExpressionAdditive AT3G62180 23030853..23031347 score=-0.103019944943417
GeneExpressionAdditive AT3G62190 23032120..23034226 score=1.97022933282491
GeneExpressionAdditive AT3G62200 23034445..23036675 score=-1.22111511993248
GeneExpressionAdditive AT3G62210 23037645..23039197 score=-1.62994522872226
GeneExpressionAdditive AT3G62220 23040077..23041795 score=3.24230563271013
GeneExpressionAdditive AT3G62230 23042498..23043996 score=-0.827119340353166
GeneExpressionAdditive AT3G62240 23044522..23047722 score=0.201865741340588
GeneExpressionAdditive AT3G62250 23048061..23048705 score=-0.627142290154658
GeneExpressionAdditive AT3G62260 23049333..23051518 score=-1.43711595533959
GeneExpressionAdditive AT3G62270 23053316..23056956 score=-2.92395528348432
GeneExpressionAdditive AT3G62280 23060465..23061979 score=-0.71714138005386
GeneExpressionAdditive AT3G62290 23062632..23064706 score=-3.36388402942086
GeneExpressionAdditive AT3G62300 23065127..23068122 score=-0.838089911298523
GeneExpressionAdditive AT3G62310 23068269..23071692 score=-1.07252247939094
GeneExpressionAdditive AT3G62320 23072800..23073313 score=-0.419505500469712
GeneExpressionAdditive AT3G62330 23073858..23076367 score=1.55209268594656
GeneExpressionAdditive AT3G62340 23080607..23081577 score=-1.05223506896796
GeneExpressionAdditive AT3G62350 23082150..23082643 score=-0.039286607778965
GeneExpressionAdditive AT3G62360 23083814..23091462 score=-1.78722909835961
GeneExpressionAdditive AT3G62370 23091735..23094184 score=0.387660031326439
GeneExpressionAdditive AT3G62380 23094517..23095910 score=-0.000321889654371316
GeneExpressionAdditive AT3G62390 23098014..23100089 score=2.03110331214186
GeneExpressionAdditive AT3G62400 23100636..23101674 score=-2.86528089817885
GeneExpressionAdditive AT3G62410 23101919..23102414 score=-5.22516202199721
GeneExpressionAdditive AT3G62420 23102854..23103114 score=-0.133460653568058
GeneExpressionAdditive AT3G62430 23104784..23106182 score=-0.176817085312728
GeneExpressionAdditive AT3G62440 23107123..23108665 score=-0.503142207228842
GeneExpressionAdditive AT3G62450 23109491..23109561 score=2.07443598655172
GeneExpressionAdditive AT3G62460 23115854..23116375 score=1.85021315375894
GeneExpressionAdditive AT3G62490 23123806..23125829 score=-0.496802690224532
GeneExpressionAdditive AT3G62500 23131419..23133120 score=1.02633024834842
GeneExpressionAdditive AT3G62530 23143385..23143857 score=12.4951127097622
GeneExpressionAdditive AT3G62550 23146982..23148076 score=-1.95836766001939
GeneExpressionAdditive AT3G62560 23148446..23149975 score=0.528906608324528
GeneExpressionAdditive AT3G62570 23153583..23155509 score=1.28866721994667
GeneExpressionAdditive AT3G62580 23157805..23158810 score=-0.859502336123162
GeneExpressionAdditive AT3G62590 23158919..23161305 score=-0.322745281569968
GeneExpressionAdditive AT3G62600 23161778..23164394 score=1.57296038152096
GeneExpressionAdditive AT3G62610 23165750..23167431 score=-0.349298330718957
GeneExpressionAdditive AT3G62620 23170767..23172798 score=1.27809308013129
GeneExpressionAdditive AT3G62630 23174931..23176158 score=2.0385878722302
GeneExpressionAdditive AT3G62640 23177315..23177827 score=0.0149614660431362
GeneExpressionAdditive AT3G62650 23179468..23180058 score=0.654386113521439
GeneExpressionAdditive AT3G62660 23183787..23185628 score=-1.22856113282457
GeneExpressionAdditive AT3G62670 23187586..23189248 score=-0.467374334351954
GeneExpressionAdditive AT3G62680 23193690..23194766 score=-0.9824342060073
GeneExpressionAdditive AT3G62690 23196350..23197606 score=0.202938317376367
GeneExpressionAdditive AT3G62700 23201248..23206696 score=-5.27868354392496
GeneExpressionAdditive AT3G62710 23208663..23211542 score=-0.360794687020085
GeneExpressionAdditive AT3G62720 23212173..23213853 score=2.60920108170427
GeneExpressionAdditive AT3G62730 23218834..23220409 score=0.165919080212530
GeneExpressionAdditive AT3G62740 23222433..23224704 score=-1.23060593980992
GeneExpressionAdditive AT3G62750 23225335..23227711 score=3.76779325817572
GeneExpressionAdditive AT3G62760 23228454..23229203 score=1.5777708779555
GeneExpressionAdditive AT3G62770 23229722..23232063 score=0.574538910093055
GeneExpressionAdditive AT3G62780 23232834..23233930 score=0.146148619400337
GeneExpressionAdditive AT3G62790 23234108..23235238 score=-0.185387818213231
GeneExpressionAdditive AT3G62800 23236699..23238113 score=-0.345216633530845
GeneExpressionAdditive AT3G62810 23238676..23239337 score=0.0841663942063626
GeneExpressionAdditive AT3G62820 23240718..23241421 score=1.30393981972811
GeneExpressionAdditive AT3G62830 23243389..23246390 score=0.995428417456285
GeneExpressionAdditive AT3G62840 23246562..23247591 score=2.41503258248818
GeneExpressionAdditive AT3G62850 23248492..23250115 score=-1.20482563616002
GeneExpressionAdditive AT3G62860 23250430..23253183 score=1.65841844717283
GeneExpressionAdditive AT3G62870 23253695..23255302 score=0.638531797323568
GeneExpressionAdditive AT3G62880 23255697..23256993 score=2.00313273530958
GeneExpressionAdditive AT3G62890 23257140..23259000 score=-0.819654740251208
GeneExpressionAdditive AT3G62900 23260207..23265760 score=2.47728432098048
GeneExpressionAdditive AT3G62910 23268620..23271329 score=-0.424278212436482
GeneExpressionAdditive AT3G62920 23271946..23272157 score=-2.00250826745056
GeneExpressionAdditive AT3G62930 23272480..23272876 score=2.47301636020356
GeneExpressionAdditive AT3G62940 23273926..23275658 score=0.717474896965457
GeneExpressionAdditive AT3G62950 23277269..23277863 score=7.75077472410796
GeneExpressionAdditive AT3G62960 23279729..23280253 score=-2.27574258832003
GeneExpressionAdditive AT3G62970 23281612..23283829 score=2.80406668134023
GeneExpressionAdditive AT3G62980 23284203..23287277 score=0.745987944395513
GeneExpressionAdditive AT3G62990 23293804..23294312 score=0.722349035212678
GeneExpressionAdditive AT3G63000 23294613..23296488 score=-0.868514345011797
GeneExpressionAdditive AT3G63010 23300434..23302289 score=0.874160204634698
GeneExpressionAdditive AT3G63020 23305392..23305949 score=0.4664926278536
GeneExpressionAdditive AT3G63030 23306888..23307459 score=-3.03230469260599
GeneExpressionAdditive AT3G63040 23307621..23308150 score=-0.872380553339232
GeneExpressionAdditive AT3G63050 23308949..23309349 score=0.48787729363709
GeneExpressionAdditive AT3G63060 23311321..23312426 score=0.0457654332902514
GeneExpressionAdditive AT3G63070 23313344..23320585 score=0.28149020081527
GeneExpressionAdditive AT3G63080 23320736..23322251 score=0.554841445896987
GeneExpressionAdditive AT3G63088 23324020..23324128 score=0.503952018436003
GeneExpressionAdditive AT3G63090 23324488..23325911 score=0.281778848722697
GeneExpressionAdditive AT3G63095 23326527..23327138 score=-0.341114775509396
GeneExpressionAdditive AT3G63110 23329196..23330443 score=1.94503307043993
GeneExpressionAdditive AT3G63120 23333954..23335186 score=3.00820057944539
GeneExpressionAdditive AT3G63130 23335671..23337779 score=0.23757951130719
GeneExpressionAdditive AT3G63140 23337885..23339618 score=1.63940303351227
GeneExpressionAdditive AT3G63150 23339976..23343796 score=-0.0661932900488899
GeneExpressionAdditive AT3G63160 23344698..23344952 score=-4.53813112582078
GeneExpressionAdditive AT3G63170 23345431..23347011 score=1.62768390210225
GeneExpressionAdditive AT3G63180 23347088..23351266 score=-4.32950025482443
GeneExpressionAdditive AT3G63190 23353592..23355727 score=-2.71049131214320
GeneExpressionAdditive AT3G63200 23356931..23358432 score=0.921223116265087
GeneExpressionAdditive AT3G63210 23364700..23366055 score=-0.199899491589093
GeneExpressionAdditive AT3G63220 23368397..23370169 score=1.67424588949658
GeneExpressionAdditive AT3G63230 23370614..23371048 score=0.00589168108590604
GeneExpressionAdditive AT3G63240 23374919..23378554 score=-1.41100602014853
GeneExpressionAdditive AT3G63250 23381296..23383601 score=-0.511494587681789
GeneExpressionAdditive AT3G63260 23383894..23385874 score=-0.912930753770856
GeneExpressionAdditive AT3G63270 23386661..23388393 score=-0.0656801451828874
GeneExpressionAdditive AT3G63280 23389010..23392488 score=-1.40634679190367
GeneExpressionAdditive AT3G63290 23392612..23394383 score=-0.57432173460505
GeneExpressionAdditive AT3G63300 23395959..23398787 score=-1.10826205057109
GeneExpressionAdditive AT3G63310 23398868..23399922 score=2.34097434426981
GeneExpressionAdditive AT3G63320 23400844..23402506 score=0.113267347693821
GeneExpressionAdditive AT3G63330 23402757..23405300 score=7.8348920278007
GeneExpressionAdditive AT3G63340 23405735..23409236 score=3.18219941727659
GeneExpressionAdditive AT3G63350 23410445..23411748 score=-0.590133023704844
GeneExpressionAdditive AT3G63360 23412237..23412416 score=0.245443139353756
GeneExpressionAdditive AT3G63370 23413068..23416854 score=-1.53573293376215
GeneExpressionAdditive AT3G63380 23417625..23421315 score=-0.840374376123484
GeneExpressionAdditive AT3G63390 23422157..23422878 score=-0.672158732729211
GeneExpressionAdditive AT3G63400 23423005..23426521 score=1.64333094762646
GeneExpressionAdditive AT3G63410 23426633..23428063 score=1.49479611123738
GeneExpressionAdditive AT3G63420 23428243..23429557 score=0.368205376365207
GeneExpressionAdditive AT3G63430 23431330..23433317 score=0.823583001442184
GeneExpressionAdditive AT3G63440 23437350..23437459 score=1.22101089345186
GeneExpressionAdditive AT3G63450 23437871..23439755 score=-2.1553053313257
GeneExpressionAdditive AT3G63460 23441665..23448255 score=-0.325676811913293
GeneExpressionAdditive AT3G63470 23449502..23451814 score=-0.415131196918202
GeneExpressionAdditive AT3G63480 23452094..23454790 score=0.620013160113061
GeneExpressionAdditive AT3G63490 23455173..23457151 score=0.0959148635473356
GeneExpressionAdditive AT3G63500 23457341..23461155 score=1.48877343342182
GeneExpressionAdditive AT3G63510 23461511..23463662 score=-3.55395061870229
GeneExpressionAdditive AT3G63520 23463945..23467017 score=-0.137981241602272
GeneExpressionAdditive AT3G66652 2084106..2087472 score=-0.182898969488946
GeneExpressionAdditive AT3G66654 2088095..2090374 score=1.11488200678514
GeneExpressionAdditive AT3G66656 2091363..2091729 score=0.390511881362987
GeneExpressionAdditive AT3G66658 2095190..2099077 score=3.55107637715774
type genename pos score
GeneExpressionDominant AT3G01010 4340..4787 score=-0.171072119074127
GeneExpressionDominant AT3G01015 1768..4131 score=-0.00652980423174574
GeneExpressionDominant AT3G01020 5124..5922 score=-0.0970259403647352
GeneExpressionDominant AT3G01030 6709..7702 score=0.608944956543764
GeneExpressionDominant AT3G01040 8955..12308 score=-1.33709739353401
GeneExpressionDominant AT3G01050 13233..14466 score=-0.24502556171633
GeneExpressionDominant AT3G01060 16698..18679 score=-9.43992126104755
GeneExpressionDominant AT3G01070 19631..20631 score=-0.288488107606113
GeneExpressionDominant AT3G01080 25513..27406 score=1.03623652213220
GeneExpressionDominant AT3G01085 27987..30638 score=0.321213457239834
GeneExpressionDominant AT3G01090 31222..34554 score=-0.314128730774229
GeneExpressionDominant AT3G01100 34748..38496 score=0.508414721647654
GeneExpressionDominant AT3G01120 38781..41847 score=-2.00099701773503
GeneExpressionDominant AT3G01130 44517..45573 score=-1.28015833408550
GeneExpressionDominant AT3G01140 46634..48248 score=1.97200130849945
GeneExpressionDominant AT3G01150 51683..54379 score=-0.714088012635954
GeneExpressionDominant AT3G01160 54826..57386 score=-0.89093025626502
GeneExpressionDominant AT3G01170 57759..58699 score=1.14258072573997
GeneExpressionDominant AT3G01175 59513..60738 score=-1.48055195578141
GeneExpressionDominant AT3G01180 62317..65670 score=-7.16851465595053
GeneExpressionDominant AT3G01185 66495..66891 score=0.454071305356595
GeneExpressionDominant AT3G01190 67247..68449 score=0.251132145136517
GeneExpressionDominant AT3G01200 69696..69806 score=0.407549051725906
GeneExpressionDominant AT3G01210 71638..73176 score=-1.79494804460132
GeneExpressionDominant AT3G01220 73521..75335 score=-0.725793872295096
GeneExpressionDominant AT3G01230 76863..77297 score=0.726141181668115
GeneExpressionDominant AT3G01240 78507..78931 score=0.65778706929134
GeneExpressionDominant AT3G01250 79321..80074 score=-0.673841637040953
GeneExpressionDominant AT3G01260 80218..81946 score=-3.67007692060643
GeneExpressionDominant AT3G01270 82724..84833 score=0.358648850552421
GeneExpressionDominant AT3G01280 85598..87777 score=0.212240625112503
GeneExpressionDominant AT3G01290 88176..89415 score=-0.136635001504545
GeneExpressionDominant AT3G01300 90615..93522 score=1.88152517106643
GeneExpressionDominant AT3G01310 94213..101917 score=0.225151745070340
GeneExpressionDominant AT3G01311 103217..104255 score=0.879904109907509
GeneExpressionDominant AT3G01320 106762..113533 score=-1.04402293567292
GeneExpressionDominant AT3G01323 121302..121408 score=0.895413724074966
GeneExpressionDominant AT3G01324 122210..122360 score=-0.0304134363014892
GeneExpressionDominant AT3G01325 123475..123683 score=0.270112817961885
GeneExpressionDominant AT3G01326 115468..115613 score=0.290033384977240
GeneExpressionDominant AT3G01327 116321..116494 score=0.00422977419431808
GeneExpressionDominant AT3G01328 117281..117466 score=1.12130623382796
GeneExpressionDominant AT3G01329 118950..119171 score=0.0667668512614591
GeneExpressionDominant AT3G01330 124427..126809 score=0.131115952108140
GeneExpressionDominant AT3G01331 119657..119880 score=1.55797024733966
GeneExpressionDominant AT3G01340 127365..128976 score=-0.387433034273529
GeneExpressionDominant AT3G01350 135049..136362 score=1.01176464356807
GeneExpressionDominant AT3G01360 137491..138707 score=-1.49083831419051
GeneExpressionDominant AT3G01370 139024..143655 score=-2.03934566518888
GeneExpressionDominant AT3G01380 144329..149800 score=-0.82559912940542
GeneExpressionDominant AT3G01390 150026..150911 score=-1.21825382437658
GeneExpressionDominant AT3G01400 151812..153185 score=-0.496427399234057
GeneExpressionDominant AT3G01410 153598..155556 score=-1.19171154042736
GeneExpressionDominant AT3G01420 159515..162753 score=-1.04878930583432
GeneExpressionDominant AT3G01430 165475..166233 score=-0.00275890458349691
GeneExpressionDominant AT3G01435 166665..168246 score=-1.11710815314334
GeneExpressionDominant AT3G01440 168448..169489 score=4.1464649814353
GeneExpressionDominant AT3G01450 169872..171992 score=0.721063974374208
GeneExpressionDominant AT3G01460 173320..182394 score=-0.45138788138686
GeneExpressionDominant AT3G01470 182546..184281 score=0.0294558151117263
GeneExpressionDominant AT3G01480 188421..190827 score=-1.29658147885751
GeneExpressionDominant AT3G01490 190932..193530 score=-2.00621558382843
GeneExpressionDominant AT3G01500 194738..197956 score=1.54200790191671
GeneExpressionDominant AT3G01510 198780..201717 score=-0.0630573984674842
GeneExpressionDominant AT3G01513 201964..202730 score=0.990622531766815
GeneExpressionDominant AT3G01516 207481..208067 score=-0.0819412638157699
GeneExpressionDominant AT3G01520 208500..209967 score=-0.826149869606854
GeneExpressionDominant AT3G01530 210201..211693 score=1.43988089374531
GeneExpressionDominant AT3G01540 212768..216598 score=-2.37985803335827
GeneExpressionDominant AT3G01550 216885..219047 score=-8.90946823685733
GeneExpressionDominant AT3G01560 219601..221852 score=1.93977483259826
GeneExpressionDominant AT3G01570 221965..222812 score=1.03438537033416
GeneExpressionDominant AT3G01580 223551..225392 score=1.52585813086596
GeneExpressionDominant AT3G01590 225922..228539 score=-1.02523430716422
GeneExpressionDominant AT3G01600 229173..231064 score=1.15799455743392
GeneExpressionDominant AT3G01610 231677..235152 score=-1.14251615507983
GeneExpressionDominant AT3G01620 235218..236875 score=-0.0285719588825192
GeneExpressionDominant AT3G01630 237285..239033 score=0.89908553717052
GeneExpressionDominant AT3G01640 239381..241410 score=-1.24722734555648
GeneExpressionDominant AT3G01650 242704..245217 score=0.326107457977439
GeneExpressionDominant AT3G01660 245498..246477 score=4.33020427256342
GeneExpressionDominant AT3G01670 247232..250283 score=-0.210844792784254
GeneExpressionDominant AT3G01680 251999..255422 score=-0.356714009469678
GeneExpressionDominant AT3G01690 256619..258489 score=-0.805765345759141
GeneExpressionDominant AT3G01700 259004..259544 score=0.394164962989425
GeneExpressionDominant AT3G01710 259780..261815 score=1.03158657968017
GeneExpressionDominant AT3G01720 262297..265893 score=-1.60018671008387
GeneExpressionDominant AT3G01730 266567..266890 score=0.326802656270755
GeneExpressionDominant AT3G01740 267819..268791 score=0.0445001660310826
GeneExpressionDominant AT3G01750 270261..272938 score=0.977587209643923
GeneExpressionDominant AT3G01760 273314..275228 score=0.31743198554088
GeneExpressionDominant AT3G01770 275452..278711 score=-0.0556319512673033
GeneExpressionDominant AT3G01780 279116..283476 score=-4.27680709908545
GeneExpressionDominant AT3G01790 283702..285751 score=0.44347748225583
GeneExpressionDominant AT3G01800 285892..287919 score=-0.378416045546995
GeneExpressionDominant AT3G01810 288584..292638 score=-3.76630206876105
GeneExpressionDominant AT3G01820 293761..295411 score=1.16763671633940
GeneExpressionDominant AT3G01830 296089..296525 score=1.38185742435206
GeneExpressionDominant AT3G01850 300001..302027 score=-0.0988959163373888
GeneExpressionDominant AT3G01860 302693..304514 score=-0.677521921460369
GeneExpressionDominant AT3G01870 305142..307116 score=1.36599446306664
GeneExpressionDominant AT3G01880 307804..309543 score=-0.179460054736304
GeneExpressionDominant AT3G01890 310061..311936 score=-0.931827806095077
GeneExpressionDominant AT3G01900 312405..313797 score=0.601886967591974
GeneExpressionDominant AT3G01910 314787..317393 score=-0.82999403614954
GeneExpressionDominant AT3G01920 317429..319013 score=1.01897246363821
GeneExpressionDominant AT3G01930 319195..321440 score=-1.05981084053470
GeneExpressionDominant AT3G01950 324063..324215 score=0.491367969874688
GeneExpressionDominant AT3G01960 324598..325048 score=-0.737838773909561
GeneExpressionDominant AT3G01970 326687..327338 score=0.357546329703744
GeneExpressionDominant AT3G01980 327773..328925 score=0.600411118404349
GeneExpressionDominant AT3G01990 330141..332170 score=1.32358886861773
GeneExpressionDominant AT3G02000 332288..332908 score=0.664205621219626
GeneExpressionDominant AT3G02010 338015..340397 score=1.43695496853196
GeneExpressionDominant AT3G02020 340612..343777 score=0.234368767085013
GeneExpressionDominant AT3G02030 345021..348133 score=0.805703856930718
GeneExpressionDominant AT3G02040 348846..349994 score=1.13697030749457
GeneExpressionDominant AT3G02050 350614..354295 score=-1.24080475889180
GeneExpressionDominant AT3G02060 354407..358662 score=1.89801743248484
GeneExpressionDominant AT3G02065 359070..360870 score=0.166679944743518
GeneExpressionDominant AT3G02070 360971..363398 score=-1.67740490648832
GeneExpressionDominant AT3G02080 363970..365245 score=-0.0361126366887577
GeneExpressionDominant AT3G02090 365653..368712 score=-0.723740421561735
GeneExpressionDominant AT3G02100 368925..370461 score=1.30649446617131
GeneExpressionDominant AT3G02110 370826..373682 score=-0.18255316802885
GeneExpressionDominant AT3G02120 377156..377657 score=-0.744248484097501
GeneExpressionDominant AT3G02125 378303..379352 score=0.00737918718229046
GeneExpressionDominant AT3G02130 381265..384352 score=-1.53715047166198
GeneExpressionDominant AT3G02140 385409..386464 score=0.554985849678188
GeneExpressionDominant AT3G02150 391138..392678 score=-1.91273519071216
GeneExpressionDominant AT3G02160 394086..395927 score=-0.194600506429620
GeneExpressionDominant AT3G02170 396074..399645 score=-5.37536508828758
GeneExpressionDominant AT3G02180 404728..405538 score=0.787361739871666
GeneExpressionDominant AT3G02190 405829..406392 score=0.764651488644117
GeneExpressionDominant AT3G02200 406615..409132 score=0.246962798931761
GeneExpressionDominant AT3G02210 409238..411541 score=0.604120168135729
GeneExpressionDominant AT3G02220 412150..413621 score=0.863980898880959
GeneExpressionDominant AT3G02230 415415..417481 score=0.739501858105075
GeneExpressionDominant AT3G02240 418478..419115 score=1.15747747429440
GeneExpressionDominant AT3G02250 423838..426878 score=-4.84875827992582
GeneExpressionDominant AT3G02260 431102..448483 score=-1.78418248174615
GeneExpressionDominant AT3G02270 449015..450984 score=1.02917289980707
GeneExpressionDominant AT3G02280 453475..457805 score=-0.669023958236354
GeneExpressionDominant AT3G02290 458513..460970 score=-0.104549111323822
GeneExpressionDominant AT3G02300 461176..464152 score=-1.25581693088198
GeneExpressionDominant AT3G02310 464292..467069 score=0.141514997110014
GeneExpressionDominant AT3G02320 470013..473646 score=-0.431923109784728
GeneExpressionDominant AT3G02330 474052..476569 score=2.18377490480536
GeneExpressionDominant AT3G02340 477120..478343 score=-0.466044895593796
GeneExpressionDominant AT3G02350 479014..481436 score=-3.34383132454034
GeneExpressionDominant AT3G02360 481942..484042 score=2.55036264061048
GeneExpressionDominant AT3G02370 484490..485257 score=-0.233830192024180
GeneExpressionDominant AT3G02380 487243..488684 score=-3.15051125788222
GeneExpressionDominant AT3G02390 489212..489399 score=-1.51400731137593
GeneExpressionDominant AT3G02400 489851..491568 score=-1.89820951473228
GeneExpressionDominant AT3G02410 492152..494851 score=-0.929564375207326
GeneExpressionDominant AT3G02420 496015..498760 score=2.17494193036612
GeneExpressionDominant AT3G02430 499382..500137 score=0.346627924102415
GeneExpressionDominant AT3G02440 501075..502202 score=-0.164222965969273
GeneExpressionDominant AT3G02450 502814..505212 score=-1.10505468435631
GeneExpressionDominant AT3G02460 505486..508378 score=-2.05592022224208
GeneExpressionDominant AT3G02470 509139..511544 score=-1.36226353759267
GeneExpressionDominant AT3G02480 512404..512971 score=1.37189905147592
GeneExpressionDominant AT3G02490 513569..515866 score=0.825962289601442
GeneExpressionDominant AT3G02493 516083..516344 score=1.07315195451940
GeneExpressionDominant AT3G02500 519395..521657 score=1.15046335178536
GeneExpressionDominant AT3G02510 522014..524600 score=0.707161110151805
GeneExpressionDominant AT3G02520 526478..527794 score=-1.05432087224606
GeneExpressionDominant AT3G02530 528868..532566 score=-1.08436313755809
GeneExpressionDominant AT3G02540 532887..536312 score=-1.04771554660420
GeneExpressionDominant AT3G02550 536718..537989 score=-0.0283707129672876
GeneExpressionDominant AT3G02555 539816..540867 score=1.28367841420268
GeneExpressionDominant AT3G02560 541775..543212 score=1.06808820245222
GeneExpressionDominant AT3G02570 543518..545503 score=1.27836695963306
GeneExpressionDominant AT3G02580 546953..548767 score=-0.746464174822211
GeneExpressionDominant AT3G02590 549358..550402 score=0.0211111521455284
GeneExpressionDominant AT3G02600 551506..554565 score=0.706945401316039
GeneExpressionDominant AT3G02610 555725..557502 score=-0.346429098697116
GeneExpressionDominant AT3G02620 560342..561710 score=1.51858251751082
GeneExpressionDominant AT3G02630 562034..564850 score=1.00833256221316
GeneExpressionDominant AT3G02640 564952..565623 score=-1.60736253897325
GeneExpressionDominant AT3G02650 566407..570086 score=0.673625668786672
GeneExpressionDominant AT3G02660 570164..572313 score=2.06891334579359
GeneExpressionDominant AT3G02670 573798..574586 score=1.37040664778347
GeneExpressionDominant AT3G02680 576772..579409 score=-0.715518963483536
GeneExpressionDominant AT3G02690 579635..581442 score=2.09813294007680
GeneExpressionDominant AT3G02700 581698..582926 score=2.23622024326604
GeneExpressionDominant AT3G02710 583167..585892 score=-1.22183104621006
GeneExpressionDominant AT3G02720 586252..588343 score=-1.09405926962449
GeneExpressionDominant AT3G02730 588420..589670 score=-1.58040172501822
GeneExpressionDominant AT3G02740 590479..593166 score=2.09583072414736
GeneExpressionDominant AT3G02750 593239..596469 score=-0.222419796213831
GeneExpressionDominant AT3G02760 597375..599403 score=-2.28381429640178
GeneExpressionDominant AT3G02770 601001..602171 score=1.82660813705819
GeneExpressionDominant AT3G02780 602478..604610 score=0.0192672580996867
GeneExpressionDominant AT3G02790 604898..605338 score=-0.599859722310676
GeneExpressionDominant AT3G02800 606533..607862 score=1.42022901518083
GeneExpressionDominant AT3G02810 608492..610771 score=0.580893551892194
GeneExpressionDominant AT3G02820 611624..613425 score=-0.482464731162661
GeneExpressionDominant AT3G02830 613885..616096 score=-2.74823294339158
GeneExpressionDominant AT3G02840 618408..619556 score=-0.116996968056990
GeneExpressionDominant AT3G02850 619700..623528 score=1.91488236243982
GeneExpressionDominant AT3G02860 625199..627357 score=-0.739952038435865
GeneExpressionDominant AT3G02870 627543..629804 score=-0.996516583092505
GeneExpressionDominant AT3G02875 632015..633965 score=-0.327811965569316
GeneExpressionDominant AT3G02880 634704..637212 score=-0.293881236351462
GeneExpressionDominant AT3G02885 638064..639048 score=1.08200885202433
GeneExpressionDominant AT3G02890 641049..645261 score=-1.29504791719252
GeneExpressionDominant AT3G02900 645821..647611 score=-0.389341328350302
GeneExpressionDominant AT3G02910 650024..650843 score=3.57289944033868
GeneExpressionDominant AT3G02920 651735..654285 score=-0.42809775363615
GeneExpressionDominant AT3G02930 655819..658213 score=0.774185339493983
GeneExpressionDominant AT3G02940 661881..663826 score=0.995375094102542
GeneExpressionDominant AT3G02950 665427..666831 score=-1.2866410220425
GeneExpressionDominant AT3G02960 667280..668457 score=1.09301118579806
GeneExpressionDominant AT3G02970 669226..670488 score=0.559441193023566
GeneExpressionDominant AT3G02980 670937..672162 score=1.28679609886477
GeneExpressionDominant AT3G02990 673562..676357 score=1.72051051097291
GeneExpressionDominant AT3G03000 677304..677982 score=0.426293114845119
GeneExpressionDominant AT3G03010 678701..680581 score=0.62985101975233
GeneExpressionDominant AT3G03020 680946..681919 score=-1.68742373908581
GeneExpressionDominant AT3G03030 682053..683989 score=0.64468062597581
GeneExpressionDominant AT3G03040 684730..686192 score=-1.87082131011408
GeneExpressionDominant AT3G03050 687106..691837 score=-3.38717244090407
GeneExpressionDominant AT3G03060 692053..695612 score=1.70307510813513
GeneExpressionDominant AT3G03070 696365..698074 score=-1.17297738608126
GeneExpressionDominant AT3G03080 698590..700273 score=0.626293977563198
GeneExpressionDominant AT3G03090 700528..704762 score=0.33093868372332
GeneExpressionDominant AT3G03100 705443..707627 score=-0.395537537378459
GeneExpressionDominant AT3G03110 708963..716881 score=-0.187544833374259
GeneExpressionDominant AT3G03120 717161..719210 score=0.531044167060325
GeneExpressionDominant AT3G03130 721451..723580 score=-1.35330948889872
GeneExpressionDominant AT3G03140 724080..727434 score=-1.16450407269893
GeneExpressionDominant AT3G03150 727591..729448 score=-0.407730774782157
GeneExpressionDominant AT3G03160 729800..730425 score=0.176894492350482
GeneExpressionDominant AT3G03170 731979..732725 score=-1.21866959796893
GeneExpressionDominant AT3G03180 733403..734408 score=-0.743888668340987
GeneExpressionDominant AT3G03190 735089..735939 score=-0.108038780723647
GeneExpressionDominant AT3G03200 736157..738425 score=0.727875162754842
GeneExpressionDominant AT3G03210 740850..742232 score=1.02892097954475
GeneExpressionDominant AT3G03220 742377..744003 score=0.426053468725914
GeneExpressionDominant AT3G03230 744410..745984 score=0.373816937619596
GeneExpressionDominant AT3G03240 746794..748573 score=1.21842860007221
GeneExpressionDominant AT3G03250 749424..754096 score=-2.06070036317244
GeneExpressionDominant AT3G03260 755177..759198 score=0.759704596235973
GeneExpressionDominant AT3G03270 761341..763079 score=1.61040781843105
GeneExpressionDominant AT3G03272 763874..764170 score=0.660254030783672
GeneExpressionDominant AT3G03280 765470..766241 score=-1.38416188655916
GeneExpressionDominant AT3G03290 766802..767673 score=-0.507349997990374
GeneExpressionDominant AT3G03300 768099..774846 score=-0.655964407481153
GeneExpressionDominant AT3G03305 776223..778348 score=0.103989814593020
GeneExpressionDominant AT3G03310 778633..781536 score=-1.22831753259925
GeneExpressionDominant AT3G03320 781721..783279 score=-0.00979921548487573
GeneExpressionDominant AT3G03330 783539..786191 score=1.52908750638538
GeneExpressionDominant AT3G03340 786373..789994 score=-1.16352088185362
GeneExpressionDominant AT3G03350 792513..794262 score=0.393198541119398
GeneExpressionDominant AT3G03360 795217..796868 score=0.957146231868203
GeneExpressionDominant AT3G03370 797300..797874 score=-0.77475981328113
GeneExpressionDominant AT3G03380 799733..808374 score=0.617278807400104
GeneExpressionDominant AT3G03400 808759..809127 score=0.692373473668121
GeneExpressionDominant AT3G03405 809907..810754 score=1.22359514163246
GeneExpressionDominant AT3G03410 811379..811657 score=1.05163466870037
GeneExpressionDominant AT3G03420 812445..813983 score=0.156445212647442
GeneExpressionDominant AT3G03430 814593..814701 score=0.235424262758812
GeneExpressionDominant AT3G03440 815717..818774 score=0.289425625335468
GeneExpressionDominant AT3G03450 819403..821371 score=0.309658329256509
GeneExpressionDominant AT3G03460 823124..824479 score=-0.0596810010906251
GeneExpressionDominant AT3G03470 824656..826410 score=-2.01338153278247
GeneExpressionDominant AT3G03480 828311..829824 score=0.532979509716723
GeneExpressionDominant AT3G03490 830182..831764 score=0.0259771462022987
GeneExpressionDominant AT3G03500 832969..834316 score=0.0234288153259231
GeneExpressionDominant AT3G03510 836049..837669 score=0.218960713490612
GeneExpressionDominant AT3G03520 837907..840619 score=0.0666345041274335
GeneExpressionDominant AT3G03530 842534..845034 score=-0.264883457566389
GeneExpressionDominant AT3G03540 846468..848237 score=0.7533793906019
GeneExpressionDominant AT3G03550 850145..851473 score=-0.594380783657774
GeneExpressionDominant AT3G03560 853042..856479 score=-1.12777451524775
GeneExpressionDominant AT3G03570 856905..860446 score=-0.647607540239323
GeneExpressionDominant AT3G03580 860553..863343 score=1.18856764102126
GeneExpressionDominant AT3G03590 865191..866905 score=0.582386462769536
GeneExpressionDominant AT3G03600 867692..868545 score=0.390766149382588
GeneExpressionDominant AT3G03610 868819..871659 score=-0.29516586068885
GeneExpressionDominant AT3G03620 873788..876290 score=0.975014084242064
GeneExpressionDominant AT3G03630 877946..880399 score=2.41115468916795
GeneExpressionDominant AT3G03640 881108..884067 score=3.37014240920577
GeneExpressionDominant AT3G03650 884186..886377 score=0.193936823739932
GeneExpressionDominant AT3G03660 890765..892125 score=1.33148425856571
GeneExpressionDominant AT3G03670 901897..903399 score=-0.060837944557704
GeneExpressionDominant AT3G03680 907610..910659 score=-1.08339418759956
GeneExpressionDominant AT3G03690 911283..913665 score=-0.0674860369741955
GeneExpressionDominant AT3G03710 919807..924943 score=3.19296628379121
GeneExpressionDominant AT3G03720 925623..929849 score=1.23340916511924
GeneExpressionDominant AT3G03730 935292..936306 score=0.261166793765285
GeneExpressionDominant AT3G03740 936982..939743 score=-1.31511119063094
GeneExpressionDominant AT3G03750 939974..942021 score=-0.0151888936180822
GeneExpressionDominant AT3G03760 943674..944783 score=1.29644864965657
GeneExpressionDominant AT3G03770 945204..949031 score=-0.606608481778573
GeneExpressionDominant AT3G03773 951786..953794 score=-0.591383938836328
GeneExpressionDominant AT3G03776 954151..954583 score=-2.00678539393885
GeneExpressionDominant AT3G03780 957577..960904 score=-2.33285483183468
GeneExpressionDominant AT3G03790 962038..968103 score=-1.37765104411376
GeneExpressionDominant AT3G03800 969313..971344 score=0.74889677176993
GeneExpressionDominant AT3G03810 971694..976331 score=-1.04774945905419
GeneExpressionDominant AT3G03830 980168..980388 score=-0.141602468417381
GeneExpressionDominant AT3G03840 981093..981536 score=-0.193573088019262
GeneExpressionDominant AT3G03847 982223..982558 score=0.295949933253580
GeneExpressionDominant AT3G03850 983132..983712 score=0.994210750312352
GeneExpressionDominant AT3G03860 992141..994470 score=0.319902942134398
GeneExpressionDominant AT3G03870 995264..997292 score=0.673057753296015
GeneExpressionDominant AT3G03880 997794..999219 score=-0.929546664685089
GeneExpressionDominant AT3G03890 999891..1002438 score=-0.969482176175385
GeneExpressionDominant AT3G03900 1003036..1004236 score=-0.49507012906307
GeneExpressionDominant AT3G03910 1006837..1008946 score=-0.381998401882343
GeneExpressionDominant AT3G03920 1009056..1010442 score=0.857009668052093
GeneExpressionDominant AT3G03930 1011623..1012777 score=0.427119682452165
GeneExpressionDominant AT3G03940 1014059..1019178 score=-0.230540805892630
GeneExpressionDominant AT3G03950 1021436..1023870 score=-0.58030706022642
GeneExpressionDominant AT3G03960 1024253..1027831 score=-0.143794301311855
GeneExpressionDominant AT3G03970 1028049..1030563 score=0.200112947436891
GeneExpressionDominant AT3G03980 1031791..1033135 score=1.78705069881280
GeneExpressionDominant AT3G03990 1033826..1034863 score=-0.335054511097285
GeneExpressionDominant AT3G04000 1035501..1036651 score=0.197221154906050
GeneExpressionDominant AT3G04010 1036910..1039461 score=0.80161837423466
GeneExpressionDominant AT3G04020 1041086..1042409 score=0.125889437777742
GeneExpressionDominant AT3G04030 1042966..1044583 score=3.88189055943469
GeneExpressionDominant AT3G04040 1047666..1049219 score=-0.5770082619145
GeneExpressionDominant AT3G04050 1049805..1051457 score=0.595326917448596
GeneExpressionDominant AT3G04060 1053392..1055135 score=0.73587704596977
GeneExpressionDominant AT3G04070 1061547..1063043 score=-2.27368188116505
GeneExpressionDominant AT3G04080 1067874..1071254 score=-0.762877114247132
GeneExpressionDominant AT3G04090 1072133..1074109 score=-2.07555962259270
GeneExpressionDominant AT3G04100 1075829..1075902 score=1.08771836560299
GeneExpressionDominant AT3G04110 1077328..1080325 score=-0.0787586721926578
GeneExpressionDominant AT3G04120 1081813..1083487 score=-0.0677984151582987
GeneExpressionDominant AT3G04130 1084105..1086319 score=0.562969891091113
GeneExpressionDominant AT3G04140 1087021..1089199 score=-0.0200321009348239
GeneExpressionDominant AT3G04150 1089488..1089950 score=-0.805550324485182
GeneExpressionDominant AT3G04160 1091174..1094340 score=-1.62389064021583
GeneExpressionDominant AT3G04170 1094662..1095518 score=-0.363098812405811
GeneExpressionDominant AT3G04180 1097484..1098008 score=0.212351211004581
GeneExpressionDominant AT3G04190 1101954..1102450 score=0.110923122850807
GeneExpressionDominant AT3G04200 1103800..1104460 score=-0.0791750480308973
GeneExpressionDominant AT3G04210 1106020..1107947 score=2.88154892415604
GeneExpressionDominant AT3G04220 1109158..1112174 score=0.719333890306401
GeneExpressionDominant AT3G04230 1113034..1113592 score=0.654020507665672
GeneExpressionDominant AT3G04240 1113941..1120712 score=-1.94827318819382
GeneExpressionDominant AT3G04250 1121945..1122807 score=-0.603078170200621
GeneExpressionDominant AT3G04260 1123075..1127460 score=-1.07487075708041
GeneExpressionDominant AT3G04270 1127930..1128041 score=1.24327106895202
GeneExpressionDominant AT3G04280 1130021..1131069 score=0.0509430035408198
GeneExpressionDominant AT3G04290 1133505..1136233 score=-3.87707924465837
GeneExpressionDominant AT3G04300 1140189..1140988 score=0.24412428959494
GeneExpressionDominant AT3G04310 1141634..1142480 score=-0.44012162117514
GeneExpressionDominant AT3G04320 1144020..1144378 score=1.15480865335977
GeneExpressionDominant AT3G04330 1145796..1146317 score=-0.61728217596994
GeneExpressionDominant AT3G04340 1146879..1152414 score=-2.3682748499664
GeneExpressionDominant AT3G04350 1153770..1156731 score=1.89211766648847
GeneExpressionDominant AT3G04360 1157061..1158275 score=1.27820451769032
GeneExpressionDominant AT3G04370 1159435..1161085 score=0.241132005488916
GeneExpressionDominant AT3G04380 1161391..1164875 score=0.924632406720913
GeneExpressionDominant AT3G04400 1167287..1168618 score=-0.458370109163461
GeneExpressionDominant AT3G04410 1168836..1168912 score=0.6204958979553
GeneExpressionDominant AT3G04420 1172766..1174316 score=0.673801050649448
GeneExpressionDominant AT3G04430 1175527..1176901 score=1.50322142645913
GeneExpressionDominant AT3G04450 1184302..1186265 score=0.890304410135971
GeneExpressionDominant AT3G04460 1186558..1189428 score=0.172382884731132
GeneExpressionDominant AT3G04470 1189732..1192623 score=-1.58438099275030
GeneExpressionDominant AT3G04480 1193680..1197306 score=-0.243631224581930
GeneExpressionDominant AT3G04490 1200657..1209823 score=0.0343172863422837
GeneExpressionDominant AT3G04500 1211804..1213814 score=-1.37455025273254
GeneExpressionDominant AT3G04510 1215647..1216916 score=0.703023291910772
GeneExpressionDominant AT3G04520 1217336..1219562 score=1.31049969595186
GeneExpressionDominant AT3G04530 1221560..1222520 score=-0.851504506038837
GeneExpressionDominant AT3G04550 1225928..1227259 score=1.39222861984855
GeneExpressionDominant AT3G04560 1227437..1229375 score=-1.17395522506971
GeneExpressionDominant AT3G04570 1231003..1232282 score=0.23874227374201
GeneExpressionDominant AT3G04580 1235315..1238459 score=0.336920565695579
GeneExpressionDominant AT3G04590 1238907..1241622 score=-1.08851757077236
GeneExpressionDominant AT3G04600 1243154..1246032 score=-0.054221572746981
GeneExpressionDominant AT3G04610 1250872..1254821 score=-1.36394419879065
GeneExpressionDominant AT3G04620 1255574..1256831 score=1.10863872672854
GeneExpressionDominant AT3G04630 1258644..1260841 score=-3.20205897278921
GeneExpressionDominant AT3G04640 1260988..1261663 score=1.08792756733582
GeneExpressionDominant AT3G04650 1261998..1264561 score=-0.595579262678585
GeneExpressionDominant AT3G04660 1264766..1265930 score=1.11681695762675
GeneExpressionDominant AT3G04670 1266334..1268193 score=2.36035555793024
GeneExpressionDominant AT3G04680 1269862..1272934 score=-0.574052062669527
GeneExpressionDominant AT3G04690 1273448..1275849 score=-0.500231315797167
GeneExpressionDominant AT3G04700 1276760..1277745 score=-0.100876490271374
GeneExpressionDominant AT3G04710 1278189..1281072 score=-0.167578456736087
GeneExpressionDominant AT3G04720 1285679..1286531 score=-1.06035221608532
GeneExpressionDominant AT3G04730 1288640..1290585 score=-1.67782094899046
GeneExpressionDominant AT3G04735 1292504..1292717 score=0.644449053863596
GeneExpressionDominant AT3G04740 1293822..1300689 score=-0.458932910414502
GeneExpressionDominant AT3G04750 1301430..1303346 score=0.50972761922534
GeneExpressionDominant AT3G04760 1303694..1305770 score=1.50080700566427
GeneExpressionDominant AT3G04770 1309332..1310858 score=0.849842875939508
GeneExpressionDominant AT3G04780 1311255..1312992 score=1.34985576983262
GeneExpressionDominant AT3G04790 1313362..1315199 score=1.72680125172633
GeneExpressionDominant AT3G04810 1317281..1321162 score=-1.50700811572666
GeneExpressionDominant AT3G04820 1321324..1325925 score=0.711246240623293
GeneExpressionDominant AT3G04830 1326225..1329285 score=0.0979752399356484
GeneExpressionDominant AT3G04840 1329698..1331543 score=-0.687697949924297
GeneExpressionDominant AT3G04850 1332013..1335969 score=-0.299189575234445
GeneExpressionDominant AT3G04860 1339119..1340582 score=1.15339802058916
GeneExpressionDominant AT3G04870 1342745..1346199 score=-0.0126015488601827
[truncated: 710,155 more chars]
