# Supplementary material for: Whole genome transcriptome polymorphisms in Arabidopsis thaliana
Source: Genome Biol. 2008 Nov 24;9(11):R165. doi: 10.1186/gb-2008-9-11-r165 (PMC2614497; doi:10.1186/gb-2008-9-11-r165)
Supplement: Additional data file 4 — Genome tracks of SFPs, indels, expression variation, ASE, splicing variation and transcribed fragment variation. [file gb-2008-9-11-r165-S4.tgz › GeneExpression_chr4.txt]

#3/3/08
#gBrowser annotation for gene expression.


[GeneExpressionAdditive]
glyph= xyplot
graph_type = boxes
bump=1
fgcolor = red
bgcolor = red
height = 25
min_score=-5
max_score=5
label = 0
key = Gene Expression additive effect d score 


[GeneExpressionDominant]
glyph= xyplot
graph_type = boxes
bump=1
fgcolor = red
bgcolor = red
height = 25
min_score=-5
max_score=5
label = 0
key = Gene Expression dominant effect d score 


[GeneExpressionMaternal]
glyph= xyplot
graph_type = boxes
bump=1
fgcolor = red
bgcolor = red
height = 25
min_score=-5
max_score=5
label = 1
key = Gene Expression maternal effect d score 


reference=Chr4

GeneExpressionAdditive AT4G00020 3924..10398 score=-0.901951992052605
GeneExpressionAdditive AT4G00026 11370..13327 score=-1.84330112494677
GeneExpressionAdditive AT4G00030 13537..14340 score=4.21882790160594
GeneExpressionAdditive AT4G00040 14715..15951 score=2.73796180612189
GeneExpressionAdditive AT4G00050 17803..19871 score=4.66038657809006
GeneExpressionAdditive AT4G00060 23673..28711 score=-0.722567017207355
GeneExpressionAdditive AT4G00080 32896..33550 score=0.622527785385066
GeneExpressionAdditive AT4G00090 34086..36838 score=-0.375592372665179
GeneExpressionAdditive AT4G00100 37089..38282 score=-0.118897350609388
GeneExpressionAdditive AT4G00110 38530..40112 score=-1.37131787332431
GeneExpressionAdditive AT4G00120 41819..43177 score=-1.06036771193835
GeneExpressionAdditive AT4G00130 48672..48911 score=-0.33684110107574
GeneExpressionAdditive AT4G00150 57328..59260 score=-0.594326800868105
GeneExpressionAdditive AT4G00160 63871..65387 score=-0.683485051919364
GeneExpressionAdditive AT4G00165 69410..69806 score=-6.28097599123048
GeneExpressionAdditive AT4G00170 70498..72147 score=0.588917957684732
GeneExpressionAdditive AT4G00180 72616..75314 score=1.93854289679408
GeneExpressionAdditive AT4G00190 80474..82011 score=0.220940496340536
GeneExpressionAdditive AT4G00200 82461..84580 score=-0.779735439048989
GeneExpressionAdditive AT4G00210 85718..86809 score=-0.386273351466459
GeneExpressionAdditive AT4G00220 90031..92146 score=0.391599245936581
GeneExpressionAdditive AT4G00230 93951..97377 score=0.531870157934358
GeneExpressionAdditive AT4G00231 97553..99035 score=1.11517041247769
GeneExpressionAdditive AT4G00232 100362..100639 score=0.282101062276541
GeneExpressionAdditive AT4G00238 103974..105199 score=-2.07743308665052
GeneExpressionAdditive AT4G00240 106413..110705 score=-1.35747764689248
GeneExpressionAdditive AT4G00250 113580..113937 score=-1.45417022125865
GeneExpressionAdditive AT4G00260 115196..116919 score=-0.412073996643043
GeneExpressionAdditive AT4G00270 117229..118494 score=2.73340668759874
GeneExpressionAdditive AT4G00280 122450..122689 score=-0.125399327098588
GeneExpressionAdditive AT4G00290 122877..125275 score=4.00719400245635
GeneExpressionAdditive AT4G00300 126609..130302 score=-0.430377657601851
GeneExpressionAdditive AT4G00305 131593..131774 score=0.342100236925356
GeneExpressionAdditive AT4G00310 133681..135445 score=-0.274736418785204
GeneExpressionAdditive AT4G00315 137402..138804 score=-0.741244927076209
GeneExpressionAdditive AT4G00320 139931..141451 score=-0.0259917770443169
GeneExpressionAdditive AT4G00330 142618..144339 score=0.517471419883629
GeneExpressionAdditive AT4G00335 146800..148232 score=-6.5116944761354
GeneExpressionAdditive AT4G00340 148841..151623 score=-0.718682466412736
GeneExpressionAdditive AT4G00350 151964..153961 score=-0.505368475590673
GeneExpressionAdditive AT4G00355 154766..156345 score=3.82637584406483
GeneExpressionAdditive AT4G00360 160789..162853 score=4.92454017200265
GeneExpressionAdditive AT4G00370 163035..166335 score=-3.68596211862413
GeneExpressionAdditive AT4G00380 167958..170900 score=-0.652485742947315
GeneExpressionAdditive AT4G00390 171529..172773 score=-1.16425342481505
GeneExpressionAdditive AT4G00400 174130..176822 score=-0.876073869063522
GeneExpressionAdditive AT4G00416 179130..179459 score=-0.182810889476237
GeneExpressionAdditive AT4G00420 181412..182635 score=4.09464508300295
GeneExpressionAdditive AT4G00430 186051..187603 score=1.22539891490372
GeneExpressionAdditive AT4G00440 193892..198501 score=1.66728275561288
GeneExpressionAdditive AT4G00450 203470..210916 score=-2.32344694758668
GeneExpressionAdditive AT4G00460 211095..213685 score=-0.723070502509138
GeneExpressionAdditive AT4G00480 217295..219640 score=-0.788332665663367
GeneExpressionAdditive AT4G00490 222339..224987 score=-0.780898215288305
GeneExpressionAdditive AT4G00500 225120..227372 score=-0.518072624260094
GeneExpressionAdditive AT4G00520 227691..231567 score=-2.27716560200863
GeneExpressionAdditive AT4G00525 231791..232856 score=-0.232549791688395
GeneExpressionAdditive AT4G00530 233088..233524 score=-1.45597380950483
GeneExpressionAdditive AT4G00540 234619..237539 score=-1.63653652716572
GeneExpressionAdditive AT4G00550 238015..240479 score=-1.60692132297856
GeneExpressionAdditive AT4G00560 240703..242336 score=-0.130610023138620
GeneExpressionAdditive AT4G00570 242595..246731 score=0.886706221670451
GeneExpressionAdditive AT4G00580 248915..250234 score=0.671707556279113
GeneExpressionAdditive AT4G00585 251102..252579 score=0.66722316197401
GeneExpressionAdditive AT4G00590 252825..254988 score=0.192711464156485
GeneExpressionAdditive AT4G00600 255668..256557 score=-0.230051709266892
GeneExpressionAdditive AT4G00610 257039..257836 score=-1.06020775755234
GeneExpressionAdditive AT4G00620 259044..260944 score=-4.68263281694615
GeneExpressionAdditive AT4G00630 261674..265936 score=-2.76475107525586
GeneExpressionAdditive AT4G00640 266311..267768 score=-3.35069025709956
GeneExpressionAdditive AT4G00650 269082..271435 score=-1.07215765530213
GeneExpressionAdditive AT4G00660 274282..278123 score=0.323958305308547
GeneExpressionAdditive AT4G00670 278868..279167 score=2.61753938956625
GeneExpressionAdditive AT4G00680 279690..280617 score=-1.34037810768729
GeneExpressionAdditive AT4G00690 281760..283104 score=-0.00238508503745706
GeneExpressionAdditive AT4G00695 284135..284647 score=0.79610482919507
GeneExpressionAdditive AT4G00700 286135..289476 score=1.39262592152325
GeneExpressionAdditive AT4G00710 290094..293301 score=1.65856650382503
GeneExpressionAdditive AT4G00720 293690..297302 score=0.277445434013054
GeneExpressionAdditive AT4G00730 299368..304475 score=-1.15341478466329
GeneExpressionAdditive AT4G00740 307472..310387 score=2.79157377791374
GeneExpressionAdditive AT4G00750 314355..317520 score=-2.11450628728227
GeneExpressionAdditive AT4G00752 317688..320879 score=0.296434371988804
GeneExpressionAdditive AT4G00755 325012..326929 score=-0.936958774820799
GeneExpressionAdditive AT4G00760 327043..328987 score=2.7198329815018
GeneExpressionAdditive AT4G00770 331147..333348 score=1.22031879990670
GeneExpressionAdditive AT4G00780 334903..336232 score=1.05579564379070
GeneExpressionAdditive AT4G00790 336972..340570 score=0.292031281749317
GeneExpressionAdditive AT4G00800 342221..345666 score=0.0267002272370670
GeneExpressionAdditive AT4G00810 345962..346513 score=0.104416467583139
GeneExpressionAdditive AT4G00820 349133..351487 score=0.653389043949589
GeneExpressionAdditive AT4G00830 352016..355154 score=0.443427041651344
GeneExpressionAdditive AT4G00840 355431..357181 score=0.429327836439633
GeneExpressionAdditive AT4G00850 357676..359140 score=-1.26509359855404
GeneExpressionAdditive AT4G00860 359393..360466 score=1.70464032854998
GeneExpressionAdditive AT4G00870 362231..363645 score=0.044732430768786
GeneExpressionAdditive AT4G00880 366620..367241 score=-0.906268167047454
GeneExpressionAdditive AT4G00890 373961..375335 score=-1.24523022376682
GeneExpressionAdditive AT4G00893 380002..381372 score=-0.66169561874887
GeneExpressionAdditive AT4G00895 381818..382183 score=-1.96754531258707
GeneExpressionAdditive AT4G00900 383064..386190 score=-0.627567530000114
GeneExpressionAdditive AT4G00905 387866..388995 score=1.0052609769544
GeneExpressionAdditive AT4G00910 389378..391274 score=3.91567879185849
GeneExpressionAdditive AT4G00920 393773..395303 score=-1.17361663829129
GeneExpressionAdditive AT4G00930 396771..400198 score=1.20877584549997
GeneExpressionAdditive AT4G00940 403428..404765 score=-1.43040194766445
GeneExpressionAdditive AT4G00950 405756..407037 score=0.946781976335091
GeneExpressionAdditive AT4G00955 412301..413233 score=2.10880808768101
GeneExpressionAdditive AT4G00960 414500..416120 score=-0.111817908465509
GeneExpressionAdditive AT4G00970 418427..421603 score=0.0425613214320303
GeneExpressionAdditive AT4G00980 423308..424561 score=-0.0386749240779938
GeneExpressionAdditive AT4G00990 426967..431789 score=0.713912589712387
GeneExpressionAdditive AT4G01000 431974..433820 score=1.35534574651014
GeneExpressionAdditive AT4G01010 434586..437224 score=-0.416663817185962
GeneExpressionAdditive AT4G01020 439127..445123 score=-1.33561315250703
GeneExpressionAdditive AT4G01023 445888..446695 score=0.975911026725113
GeneExpressionAdditive AT4G01026 447253..447861 score=1.50303217820128
GeneExpressionAdditive AT4G01030 448522..449819 score=-1.39799018922082
GeneExpressionAdditive AT4G01040 453376..455494 score=5.11735334743927
GeneExpressionAdditive AT4G01050 455849..458471 score=1.27911577473656
GeneExpressionAdditive AT4G01060 460702..460925 score=0.414627659116686
GeneExpressionAdditive AT4G01070 461829..463404 score=1.89349178491586
GeneExpressionAdditive AT4G01080 466487..468249 score=-1.41389849715944
GeneExpressionAdditive AT4G01090 470595..473767 score=0.910374209516454
GeneExpressionAdditive AT4G01100 477175..479878 score=0.650132063588124
GeneExpressionAdditive AT4G01110 480100..481124 score=0.684412482615564
GeneExpressionAdditive AT4G01120 481695..484435 score=-0.828249009066732
GeneExpressionAdditive AT4G01130 485869..487969 score=-3.79305350391006
GeneExpressionAdditive AT4G01140 490860..492181 score=0.749928606418864
GeneExpressionAdditive AT4G01150 493570..494815 score=0.75955526294602
GeneExpressionAdditive AT4G01160 494987..496932 score=-0.249052282598421
GeneExpressionAdditive AT4G01170 499630..500641 score=0.934518007045342
GeneExpressionAdditive AT4G01180 501439..503266 score=-0.108675284768624
GeneExpressionAdditive AT4G01190 504229..506106 score=-1.03624265157981
GeneExpressionAdditive AT4G01200 506608..507521 score=0.170904033456088
GeneExpressionAdditive AT4G01210 507741..512695 score=2.44375866366011
GeneExpressionAdditive AT4G01220 513262..515780 score=0.88767503384588
GeneExpressionAdditive AT4G01230 516336..517376 score=-0.287187665571874
GeneExpressionAdditive AT4G01240 517808..520689 score=-0.96243977080696
GeneExpressionAdditive AT4G01250 522661..524136 score=2.71952752469661
GeneExpressionAdditive AT4G01260 528616..529508 score=0.315575103186892
GeneExpressionAdditive AT4G01265 530028..531360 score=-0.208143574244714
GeneExpressionAdditive AT4G01270 532358..534855 score=-0.247780449052567
GeneExpressionAdditive AT4G01280 535229..537117 score=0.752587558891462
GeneExpressionAdditive AT4G01290 538153..543849 score=-1.02605095824599
GeneExpressionAdditive AT4G01310 543986..545465 score=-2.46940429541432
GeneExpressionAdditive AT4G01320 545817..549201 score=-0.739864906379065
GeneExpressionAdditive AT4G01330 550553..552832 score=7.69377475229487
GeneExpressionAdditive AT4G01350 560600..562229 score=6.06508288403436
GeneExpressionAdditive AT4G01360 564778..566285 score=-0.729112327806301
GeneExpressionAdditive AT4G01370 567132..568922 score=-0.765609255653928
GeneExpressionAdditive AT4G01380 569256..570019 score=0.111600350875202
GeneExpressionAdditive AT4G01390 570256..571459 score=-4.78820691802993
GeneExpressionAdditive AT4G01400 573123..577218 score=-0.131725474625469
GeneExpressionAdditive AT4G01410 578243..579077 score=-0.79202026883878
GeneExpressionAdditive AT4G01420 580338..581495 score=0.474631670083498
GeneExpressionAdditive AT4G01430 585750..587980 score=0.0782140644055683
GeneExpressionAdditive AT4G01440 596516..598619 score=0.718322109817533
GeneExpressionAdditive AT4G01450 608499..610627 score=-5.11577226846567
GeneExpressionAdditive AT4G01460 620777..622837 score=-1.53468620162333
GeneExpressionAdditive AT4G01470 625132..625807 score=0.50520715476709
GeneExpressionAdditive AT4G01480 626111..627964 score=-1.15357151327718
GeneExpressionAdditive AT4G01500 639810..640821 score=0.199591739132278
GeneExpressionAdditive AT4G01510 642794..644244 score=-1.88250175272609
GeneExpressionAdditive AT4G01530 664361..664866 score=-0.271599275079727
GeneExpressionAdditive AT4G01535 669392..669781 score=-0.939775552229793
GeneExpressionAdditive AT4G01540 670512..671193 score=-1.28592097189939
GeneExpressionAdditive AT4G01550 674230..676387 score=-0.690443957419602
GeneExpressionAdditive AT4G01560 677106..679213 score=-0.799709585310623
GeneExpressionAdditive AT4G01570 679469..681819 score=1.42414671516773
GeneExpressionAdditive AT4G01575 682214..682425 score=-2.22936854696594
GeneExpressionAdditive AT4G01580 685821..686624 score=2.57049286326297
GeneExpressionAdditive AT4G01590 688935..690200 score=3.37826098114177
GeneExpressionAdditive AT4G01600 693408..694263 score=0.045963365390607
GeneExpressionAdditive AT4G01610 694717..697066 score=-1.66561839762401
GeneExpressionAdditive AT4G01630 700688..701495 score=-0.218760350292182
GeneExpressionAdditive AT4G01650 704470..706910 score=0.137539627296615
GeneExpressionAdditive AT4G01660 708612..711129 score=0.589838098656683
GeneExpressionAdditive AT4G01670 711276..712584 score=-0.00478740022724086
GeneExpressionAdditive AT4G01680 716034..717116 score=-0.85578776393301
GeneExpressionAdditive AT4G01690 729944..732249 score=1.60835688643328
GeneExpressionAdditive AT4G01700 732433..733406 score=-4.5490706475866
GeneExpressionAdditive AT4G01710 735774..736516 score=1.46844772199322
GeneExpressionAdditive AT4G01720 744949..748417 score=0.746123321956565
GeneExpressionAdditive AT4G01730 749920..752005 score=0.110840402737708
GeneExpressionAdditive AT4G01750 756385..758535 score=-2.5923612008717
GeneExpressionAdditive AT4G01760 759166..760967 score=-0.918897102192288
GeneExpressionAdditive AT4G01770 764515..766794 score=-0.449971704471252
GeneExpressionAdditive AT4G01780 767445..769162 score=-0.164769045563302
GeneExpressionAdditive AT4G01790 769860..770679 score=0.228486291516010
GeneExpressionAdditive AT4G01800 770924..776090 score=3.52181276348151
GeneExpressionAdditive AT4G01810 776489..780308 score=2.49860530173579
GeneExpressionAdditive AT4G01820 780874..785135 score=-1.19325331456123
GeneExpressionAdditive AT4G01830 785683..790326 score=0.488563337022016
GeneExpressionAdditive AT4G01840 793395..794946 score=1.98009383837416
GeneExpressionAdditive AT4G01850 796099..798235 score=-2.01818222701489
GeneExpressionAdditive AT4G01860 801363..807981 score=2.27029087976521
GeneExpressionAdditive AT4G01870 808492..810420 score=-14.7522941993542
GeneExpressionAdditive AT4G01880 810756..812895 score=1.84613881538946
GeneExpressionAdditive AT4G01883 813133..814871 score=3.0226541808077
GeneExpressionAdditive AT4G01890 816214..818390 score=-0.108245289033329
GeneExpressionAdditive AT4G01895 819998..820219 score=-1.82531139810825
GeneExpressionAdditive AT4G01897 820406..821465 score=-0.752770140279967
GeneExpressionAdditive AT4G01900 821687..823285 score=-2.61107518101989
GeneExpressionAdditive AT4G01930 840541..840678 score=-0.577944992116565
GeneExpressionAdditive AT4G01935 841190..841726 score=-0.496059074095267
GeneExpressionAdditive AT4G01940 842383..843342 score=-6.3292935732251
GeneExpressionAdditive AT4G01950 844422..846676 score=-1.86697030113861
GeneExpressionAdditive AT4G01960 851227..853011 score=-1.06880479471131
GeneExpressionAdditive AT4G01970 854112..856940 score=-0.603023341190817
GeneExpressionAdditive AT4G01985 866281..867950 score=-0.887225666381161
GeneExpressionAdditive AT4G01990 871164..872867 score=-0.166515828753726
GeneExpressionAdditive AT4G01995 873058..874647 score=-0.0371362398138026
GeneExpressionAdditive AT4G02010 881180..885298 score=0.28705745343649
GeneExpressionAdditive AT4G02020 886594..891922 score=-0.880788085841916
GeneExpressionAdditive AT4G02030 892187..897286 score=0.0259363383615592
GeneExpressionAdditive AT4G02040 897585..898169 score=0.156905998837480
GeneExpressionAdditive AT4G02050 898428..900027 score=-1.88699915151051
GeneExpressionAdditive AT4G02060 901600..905438 score=-0.0453396219484853
GeneExpressionAdditive AT4G02070 906075..912868 score=0.933887665262946
GeneExpressionAdditive AT4G02075 913419..916446 score=-3.41469024257377
GeneExpressionAdditive AT4G02080 921483..922681 score=-0.122952065318996
GeneExpressionAdditive AT4G02090 923101..923871 score=1.18264176703489
GeneExpressionAdditive AT4G02100 930161..932283 score=-1.15254135407699
GeneExpressionAdditive AT4G02110 935236..940141 score=1.83878710952850
GeneExpressionAdditive AT4G02120 940795..944178 score=-1.50783612209664
GeneExpressionAdditive AT4G02130 944490..946950 score=4.24231289379765
GeneExpressionAdditive AT4G02140 949649..950226 score=0.172989257252051
GeneExpressionAdditive AT4G02150 950631..953661 score=3.33552532181499
GeneExpressionAdditive AT4G02160 955139..955538 score=-0.78980577760635
GeneExpressionAdditive AT4G02170 958094..958502 score=-1.06824838923568
GeneExpressionAdditive AT4G02180 959952..963493 score=-0.27203851859283
GeneExpressionAdditive AT4G02190 967415..969236 score=0.517156716459011
GeneExpressionAdditive AT4G02195 970093..972226 score=2.07901728732714
GeneExpressionAdditive AT4G02200 972709..973875 score=-1.25805163811693
GeneExpressionAdditive AT4G02210 974708..976107 score=0.603353248142735
GeneExpressionAdditive AT4G02220 976687..979133 score=0.0118466473645001
GeneExpressionAdditive AT4G02230 979378..980593 score=-0.0646421831766166
GeneExpressionAdditive AT4G02250 983977..984488 score=-1.55821931539327
GeneExpressionAdditive AT4G02260 985264..991428 score=-0.30673237931757
GeneExpressionAdditive AT4G02270 992182..992964 score=-0.981971664564564
GeneExpressionAdditive AT4G02280 994949..998936 score=0.439829662021181
GeneExpressionAdditive AT4G02290 1002430..1005223 score=0.357175145064598
GeneExpressionAdditive AT4G02300 1009381..1012975 score=-0.629728044486605
GeneExpressionAdditive AT4G02310 1014752..1015691 score=-1.10567282420444
GeneExpressionAdditive AT4G02320 1022760..1026072 score=0.234987635774671
GeneExpressionAdditive AT4G02330 1032528..1034966 score=-10.2980432028026
GeneExpressionAdditive AT4G02340 1035736..1037529 score=0.134712090669223
GeneExpressionAdditive AT4G02350 1038123..1040712 score=-0.082285266663172
GeneExpressionAdditive AT4G02360 1041237..1041674 score=-1.81582086615233
GeneExpressionAdditive AT4G02370 1042367..1043167 score=0.168974031104217
GeneExpressionAdditive AT4G02380 1046309..1046925 score=-0.228887101952664
GeneExpressionAdditive AT4G02390 1050035..1053988 score=1.13371460017020
GeneExpressionAdditive AT4G02400 1054205..1057848 score=0.782623368059652
GeneExpressionAdditive AT4G02405 1058178..1059627 score=-2.79588166622811
GeneExpressionAdditive AT4G02410 1059915..1062114 score=-0.312392470441874
GeneExpressionAdditive AT4G02420 1064369..1066317 score=1.17624038290549
GeneExpressionAdditive AT4G02425 1067380..1068754 score=-1.07727849342482
GeneExpressionAdditive AT4G02430 1069203..1072190 score=-2.03139850705310
GeneExpressionAdditive AT4G02440 1072525..1073713 score=3.89588974594178
GeneExpressionAdditive AT4G02450 1073783..1075763 score=1.28485935805185
GeneExpressionAdditive AT4G02460 1076150..1080635 score=-0.00867475828007034
GeneExpressionAdditive AT4G02465 1080963..1081631 score=-0.220221162679069
GeneExpressionAdditive AT4G02480 1081828..1088749 score=-1.12919236203974
GeneExpressionAdditive AT4G02482 1092003..1092436 score=0.331819137251329
GeneExpressionAdditive AT4G02485 1092697..1094521 score=-2.5194964811226
GeneExpressionAdditive AT4G02500 1101509..1103575 score=0.614745501416792
GeneExpressionAdditive AT4G02510 1104768..1109527 score=-3.60832575994145
GeneExpressionAdditive AT4G02520 1110611..1110999 score=-5.61439337689013
GeneExpressionAdditive AT4G02530 1112166..1113994 score=-0.664201033539813
GeneExpressionAdditive AT4G02550 1120450..1122183 score=1.29769357897302
GeneExpressionAdditive AT4G02560 1123622..1128372 score=0.971505927218147
GeneExpressionAdditive AT4G02570 1128630..1133649 score=0.604934756291786
GeneExpressionAdditive AT4G02580 1134482..1137047 score=1.17899580738713
GeneExpressionAdditive AT4G02590 1137571..1140408 score=-0.354523990529949
GeneExpressionAdditive AT4G02600 1144135..1147340 score=-2.31152203801230
GeneExpressionAdditive AT4G02610 1147624..1149151 score=-0.99984016251975
GeneExpressionAdditive AT4G02620 1149331..1151102 score=0.87012426038303
GeneExpressionAdditive AT4G02630 1151670..1153254 score=-1.54785781238584
GeneExpressionAdditive AT4G02640 1154053..1156277 score=-0.329381061255667
GeneExpressionAdditive AT4G02650 1156535..1158626 score=-0.647320968883161
GeneExpressionAdditive AT4G02660 1159689..1174281 score=1.07111518493746
GeneExpressionAdditive AT4G02670 1176210..1178448 score=-0.174110889764128
GeneExpressionAdditive AT4G02680 1181074..1184870 score=0.0270844542725676
GeneExpressionAdditive AT4G02690 1185756..1187745 score=-0.52593359308772
GeneExpressionAdditive AT4G02700 1189097..1193462 score=0.737476844966753
GeneExpressionAdditive AT4G02710 1193605..1197042 score=-0.293395017582185
GeneExpressionAdditive AT4G02715 1202191..1202769 score=-0.637458696617302
GeneExpressionAdditive AT4G02720 1204308..1205830 score=2.12849835400097
GeneExpressionAdditive AT4G02725 1206010..1207239 score=-0.893357575657746
GeneExpressionAdditive AT4G02730 1207715..1209218 score=0.0526744334552017
GeneExpressionAdditive AT4G02733 1210263..1211451 score=-0.0202932721242584
GeneExpressionAdditive AT4G02740 1217619..1220840 score=1.72272860987056
GeneExpressionAdditive AT4G02750 1221169..1223434 score=-0.91615615307846
GeneExpressionAdditive AT4G02760 1224024..1228898 score=0.961281005228624
GeneExpressionAdditive AT4G02770 1229133..1229837 score=1.12684718361765
GeneExpressionAdditive AT4G02780 1237780..1244772 score=-0.0323106062215513
GeneExpressionAdditive AT4G02790 1247406..1249511 score=-2.74417814424761
GeneExpressionAdditive AT4G02800 1250004..1251634 score=0.645464570179636
GeneExpressionAdditive AT4G02810 1256175..1257150 score=-0.498943228441552
GeneExpressionAdditive AT4G02820 1258601..1260555 score=-1.00510846208656
GeneExpressionAdditive AT4G02830 1262346..1263910 score=1.66870973993913
GeneExpressionAdditive AT4G02840 1264622..1266408 score=0.393164838368732
GeneExpressionAdditive AT4G02850 1266521..1267738 score=1.41535044807925
GeneExpressionAdditive AT4G02860 1268957..1270461 score=0.929647115811657
GeneExpressionAdditive AT4G02870 1271682..1272658 score=-0.541917052010315
GeneExpressionAdditive AT4G02880 1274558..1278109 score=0.635655620182706
GeneExpressionAdditive AT4G02890 1278531..1279979 score=1.28140757914861
GeneExpressionAdditive AT4G02900 1284071..1287710 score=2.45076351648341
GeneExpressionAdditive AT4G02910 1288581..1289595 score=1.34017603864717
GeneExpressionAdditive AT4G02920 1292691..1294788 score=1.57335143352917
GeneExpressionAdditive AT4G02930 1295505..1298383 score=-1.41054880347407
GeneExpressionAdditive AT4G02940 1306499..1310877 score=-4.51907851081426
GeneExpressionAdditive AT4G02950 1311194..1311302 score=-0.446828883915276
GeneExpressionAdditive AT4G02980 1319673..1321448 score=-0.00300626740823775
GeneExpressionAdditive AT4G02990 1321884..1323950 score=-4.3445687536194
GeneExpressionAdditive AT4G03000 1324168..1327433 score=2.66753955643087
GeneExpressionAdditive AT4G03010 1329965..1331094 score=-0.500031042092648
GeneExpressionAdditive AT4G03020 1331604..1335175 score=-0.662845611936007
GeneExpressionAdditive AT4G03030 1335733..1337344 score=-0.0404225326614761
GeneExpressionAdditive AT4G03040 1342187..1343106 score=-0.534064023791865
GeneExpressionAdditive AT4G03050 1344353..1346381 score=-0.70809720147856
GeneExpressionAdditive AT4G03060 1351842..1353842 score=-4.13446076421406
GeneExpressionAdditive AT4G03070 1358557..1359593 score=-0.202942050931898
GeneExpressionAdditive AT4G03080 1359767..1365376 score=0.87735780970023
GeneExpressionAdditive AT4G03090 1366511..1371168 score=1.18743857301692
GeneExpressionAdditive AT4G03100 1374381..1376165 score=1.13491593890211
GeneExpressionAdditive AT4G03110 1376428..1379201 score=4.22617834799867
GeneExpressionAdditive AT4G03115 1383399..1385451 score=0.277188369092503
GeneExpressionAdditive AT4G03120 1385662..1387392 score=-0.187321656855615
GeneExpressionAdditive AT4G03130 1387998..1390418 score=-0.260853953448364
GeneExpressionAdditive AT4G03140 1392120..1393556 score=1.90518453620831
GeneExpressionAdditive AT4G03150 1393881..1394546 score=-1.62383341017061
GeneExpressionAdditive AT4G03153 1395143..1395531 score=0.767799803665027
GeneExpressionAdditive AT4G03160 1398024..1398650 score=-0.875309711120004
GeneExpressionAdditive AT4G03165 1399805..1400271 score=0.307860478660127
GeneExpressionAdditive AT4G03180 1403162..1404819 score=0.231188821217759
GeneExpressionAdditive AT4G03190 1404962..1407040 score=-0.348525047426574
GeneExpressionAdditive AT4G03200 1408209..1412673 score=-0.191682103605148
GeneExpressionAdditive AT4G03205 1412815..1414865 score=-0.81859976331532
GeneExpressionAdditive AT4G03210 1415956..1417252 score=-1.34811359741571
GeneExpressionAdditive AT4G03220 1417550..1419099 score=-1.60248267713814
GeneExpressionAdditive AT4G03230 1419547..1422776 score=-0.594256023601995
GeneExpressionAdditive AT4G03240 1423541..1424713 score=0.115790104574628
GeneExpressionAdditive AT4G03250 1425735..1427714 score=1.37993071194128
GeneExpressionAdditive AT4G03260 1428203..1431638 score=3.50557509386366
GeneExpressionAdditive AT4G03270 1432394..1433631 score=0.56465755093702
GeneExpressionAdditive AT4G03280 1440152..1441819 score=0.358690928223181
GeneExpressionAdditive AT4G03290 1442650..1443409 score=0.284572563144505
GeneExpressionAdditive AT4G03292 1444708..1445068 score=-1.31843136164956
GeneExpressionAdditive AT4G03298 1446681..1447308 score=0.643992566378902
GeneExpressionAdditive AT4G03320 1464525..1466031 score=-1.52249345787466
GeneExpressionAdditive AT4G03330 1466354..1467686 score=-0.491964604361963
GeneExpressionAdditive AT4G03340 1467757..1469967 score=0.061824909754698
GeneExpressionAdditive AT4G03370 1478124..1478931 score=-1.82133674290495
GeneExpressionAdditive AT4G03380 1485072..1490085 score=-0.0836135882737074
GeneExpressionAdditive AT4G03390 1490544..1495087 score=1.83919730688522
GeneExpressionAdditive AT4G03400 1497610..1499816 score=3.62434873594804
GeneExpressionAdditive AT4G03410 1501167..1503524 score=1.2058437854557
GeneExpressionAdditive AT4G03415 1503801..1505490 score=0.0151071787279291
GeneExpressionAdditive AT4G03420 1511859..1513952 score=4.89938865124706
GeneExpressionAdditive AT4G03430 1517152..1520448 score=-1.36378412862868
GeneExpressionAdditive AT4G03440 1524362..1526908 score=-0.402794063308119
GeneExpressionAdditive AT4G03450 1529457..1531715 score=-0.85382550607812
GeneExpressionAdditive AT4G03460 1537584..1539741 score=0.968345883252763
GeneExpressionAdditive AT4G03470 1542923..1543290 score=-2.39156197485608
GeneExpressionAdditive AT4G03510 1557888..1559280 score=8.22833924932632
GeneExpressionAdditive AT4G03520 1562420..1564156 score=0.396280638324613
GeneExpressionAdditive AT4G03540 1570058..1571421 score=-1.12978078753841
GeneExpressionAdditive AT4G03550 1573359..1579573 score=0.924074271057864
GeneExpressionAdditive AT4G03560 1580189..1585879 score=-0.547883270961747
GeneExpressionAdditive AT4G03565 1586805..1587707 score=0.189983511796642
GeneExpressionAdditive AT4G03570 1590484..1594063 score=-1.95117196041894
GeneExpressionAdditive AT4G03580 1596993..1598942 score=-0.923052899865886
GeneExpressionAdditive AT4G03590 1600860..1602928 score=-0.491885643721288
GeneExpressionAdditive AT4G03600 1603757..1604477 score=0.31515067332533
GeneExpressionAdditive AT4G03610 1605086..1606724 score=-0.319812475635311
GeneExpressionAdditive AT4G03620 1607151..1608086 score=-0.32533747588367
GeneExpressionAdditive AT4G03630 1609018..1609941 score=-0.136295331586670
GeneExpressionAdditive AT4G03635 1611755..1612566 score=-8.86195060709967
GeneExpressionAdditive AT4G03740 1662488..1663031 score=0.399452525017466
GeneExpressionAdditive AT4G03750 1667206..1667778 score=-0.499820025565435
GeneExpressionAdditive AT4G03820 1771987..1774341 score=1.68447911630546
GeneExpressionAdditive AT4G03830 1790429..1792414 score=-0.683949856884959
GeneExpressionAdditive AT4G03890 1837289..1837742 score=-0.35134459111549
GeneExpressionAdditive AT4G03916 1852271..1852795 score=0.540654346597744
GeneExpressionAdditive AT4G03960 1887529..1889179 score=-1.58497647008407
GeneExpressionAdditive AT4G03965 1889489..1890309 score=-0.665224151942547
GeneExpressionAdditive AT4G04020 1932132..1933836 score=5.13704902205233
GeneExpressionAdditive AT4G04030 1934089..1934413 score=-0.748255028018342
GeneExpressionAdditive AT4G04040 1939302..1942896 score=-1.20401434502299
GeneExpressionAdditive AT4G04080 1963388..1964286 score=-0.377220749548576
GeneExpressionAdditive AT4G04090 1964970..1965606 score=-0.303794566935409
GeneExpressionAdditive AT4G04110 1973264..1973688 score=-1.15819878460473
GeneExpressionAdditive AT4G04130 1977777..1982614 score=-0.558295524904817
GeneExpressionAdditive AT4G04180 2020433..2023885 score=-0.974751553366234
GeneExpressionAdditive AT4G04190 2024636..2026389 score=-1.32922054255180
GeneExpressionAdditive AT4G04200 2027217..2028938 score=0.411853063637188
GeneExpressionAdditive AT4G04210 2030334..2031776 score=0.959087372947575
GeneExpressionAdditive AT4G04220 2033423..2035898 score=-1.37745452144043
GeneExpressionAdditive AT4G04260 2054656..2055796 score=0.195284561127230
GeneExpressionAdditive AT4G04320 2113437..2116487 score=2.79949003503159
GeneExpressionAdditive AT4G04330 2116703..2118476 score=-2.99860282124675
GeneExpressionAdditive AT4G04340 2122677..2126743 score=1.34374523575885
GeneExpressionAdditive AT4G04350 2128092..2133001 score=-0.504234981766978
GeneExpressionAdditive AT4G04360 2133155..2133485 score=-0.773858596055136
GeneExpressionAdditive AT4G04370 2134079..2136231 score=-1.85765569419220
GeneExpressionAdditive AT4G04402 2164016..2165375 score=-8.2169157832092
GeneExpressionAdditive AT4G04404 2167145..2167388 score=-0.656066716152139
GeneExpressionAdditive AT4G04423 2204054..2204237 score=1.69371849848451
GeneExpressionAdditive AT4G04450 2218405..2221081 score=-1.99177853274797
GeneExpressionAdditive AT4G04460 2225229..2227513 score=-0.905751611098598
GeneExpressionAdditive AT4G04470 2227903..2229190 score=-0.0203022083505469
GeneExpressionAdditive AT4G04480 2229739..2230763 score=0.123151492637636
GeneExpressionAdditive AT4G04490 2231990..2234560 score=-0.626115111672828
GeneExpressionAdditive AT4G04500 2238426..2240801 score=0.0117630985206056
GeneExpressionAdditive AT4G04510 2242128..2244535 score=-0.571261195654491
GeneExpressionAdditive AT4G04540 2259634..2262064 score=-1.10905085407939
GeneExpressionAdditive AT4G04545 2270611..2274343 score=-0.972903850787064
GeneExpressionAdditive AT4G04570 2290116..2292421 score=3.67416197146841
GeneExpressionAdditive AT4G04580 2294206..2294882 score=-0.0712029691067703
GeneExpressionAdditive AT4G04610 2325061..2326931 score=-0.254115938890025
GeneExpressionAdditive AT4G04614 2327179..2328179 score=1.28172519813755
GeneExpressionAdditive AT4G04620 2328561..2330071 score=4.11798689731032
GeneExpressionAdditive AT4G04630 2331753..2332620 score=0.611487633707325
GeneExpressionAdditive AT4G04640 2350523..2351936 score=-0.437049178302287
GeneExpressionAdditive AT4G04650 2353993..2355178 score=0.0911891835044981
GeneExpressionAdditive AT4G04670 2367624..2371934 score=-0.881050978456827
GeneExpressionAdditive AT4G04690 2374733..2375113 score=0.576752624678144
GeneExpressionAdditive AT4G04695 2381644..2383975 score=-0.834276497070098
GeneExpressionAdditive AT4G04700 2385286..2387962 score=-1.33245746793870
GeneExpressionAdditive AT4G04710 2390558..2392837 score=-0.50398357369586
GeneExpressionAdditive AT4G04720 2394597..2397555 score=1.55621898120419
GeneExpressionAdditive AT4G04740 2404369..2408391 score=2.72425427589288
GeneExpressionAdditive AT4G04745 2412779..2413296 score=-1.26438456517826
GeneExpressionAdditive AT4G04750 2417888..2422530 score=-2.71178014393587
GeneExpressionAdditive AT4G04760 2424398..2427726 score=-1.68344930483836
GeneExpressionAdditive AT4G04770 2427833..2429792 score=5.54172216260709
GeneExpressionAdditive AT4G04780 2432286..2433510 score=2.00104086085491
GeneExpressionAdditive AT4G04790 2435120..2439278 score=0.340383408709760
GeneExpressionAdditive AT4G04800 2439571..2441144 score=-1.02929472880053
GeneExpressionAdditive AT4G04810 2442193..2442521 score=2.2162791958897
GeneExpressionAdditive AT4G04830 2445885..2446997 score=12.4770023959568
GeneExpressionAdditive AT4G04840 2449576..2451522 score=5.47112939638936
GeneExpressionAdditive AT4G04850 2453861..2457706 score=4.78021052899723
GeneExpressionAdditive AT4G04860 2459878..2461525 score=-0.28433498755048
GeneExpressionAdditive AT4G04870 2461815..2463912 score=0.950390033416376
GeneExpressionAdditive AT4G04880 2465043..2467116 score=2.87382873224363
GeneExpressionAdditive AT4G04885 2471959..2475943 score=0.300752280459050
GeneExpressionAdditive AT4G04890 2476512..2482229 score=-1.58370137515795
GeneExpressionAdditive AT4G04900 2486245..2487736 score=1.49346021694934
GeneExpressionAdditive AT4G04910 2489574..2495659 score=-0.741574941625603
GeneExpressionAdditive AT4G04920 2497971..2504754 score=0.284576354490343
GeneExpressionAdditive AT4G04925 2506212..2506667 score=-1.59470214399071
GeneExpressionAdditive AT4G04930 2509123..2510933 score=-0.232704612961427
GeneExpressionAdditive AT4G04940 2511132..2517175 score=-1.02442418147210
GeneExpressionAdditive AT4G04950 2517783..2519929 score=-0.770020577941618
GeneExpressionAdditive AT4G04955 2522139..2525243 score=-0.446093724740294
GeneExpressionAdditive AT4G04960 2533060..2535300 score=-1.66088964210754
GeneExpressionAdditive AT4G04970 2537054..2542420 score=-2.25821320189261
GeneExpressionAdditive AT4G04980 2544286..2546797 score=-0.267819647995351
GeneExpressionAdditive AT4G04985 2549018..2549455 score=0.394420328020119
GeneExpressionAdditive AT4G04990 2555093..2557016 score=-0.71963023345518
GeneExpressionAdditive AT4G05000 2563937..2564648 score=-0.386541981687939
GeneExpressionAdditive AT4G05010 2567473..2568136 score=-1.15579951106818
GeneExpressionAdditive AT4G05020 2572618..2576452 score=-4.75790207437205
GeneExpressionAdditive AT4G05040 2579630..2581706 score=4.22166491127791
GeneExpressionAdditive AT4G05050 2588020..2588793 score=-2.49494957745597
GeneExpressionAdditive AT4G05060 2590066..2592078 score=2.49134843850094
GeneExpressionAdditive AT4G05070 2593606..2594053 score=2.74869224434817
GeneExpressionAdditive AT4G05080 2603178..2604029 score=-1.23547528888511
GeneExpressionAdditive AT4G05090 2609154..2611727 score=1.77630737495017
GeneExpressionAdditive AT4G05095 2613846..2614198 score=-1.31007605137678
GeneExpressionAdditive AT4G05100 2618556..2619802 score=-1.39804990210695
GeneExpressionAdditive AT4G05110 2626434..2628676 score=0.798660011991626
GeneExpressionAdditive AT4G05120 2632693..2634798 score=-0.736135253184307
GeneExpressionAdditive AT4G05130 2636971..2638923 score=-0.863991075188727
GeneExpressionAdditive AT4G05140 2651059..2653170 score=0.581458096213255
GeneExpressionAdditive AT4G05150 2660339..2662738 score=1.39065484586143
GeneExpressionAdditive AT4G05160 2664434..2666666 score=-1.54011120612759
GeneExpressionAdditive AT4G05170 2668031..2669310 score=0.393772413990861
GeneExpressionAdditive AT4G05180 2671838..2673200 score=2.12799127044770
GeneExpressionAdditive AT4G05190 2675113..2679490 score=1.41546462545559
GeneExpressionAdditive AT4G05200 2680304..2682219 score=-1.69683840337758
GeneExpressionAdditive AT4G05210 2682893..2684841 score=-0.693032579869452
GeneExpressionAdditive AT4G05220 2685138..2685761 score=0.313530190137724
GeneExpressionAdditive AT4G05230 2686993..2687568 score=0.469088044340204
GeneExpressionAdditive AT4G05250 2691565..2692322 score=-0.245419037785788
GeneExpressionAdditive AT4G05260 2693815..2694431 score=0.69360138676443
GeneExpressionAdditive AT4G05270 2694957..2695283 score=-0.731296695196694
GeneExpressionAdditive AT4G05310 2714792..2715955 score=-0.552532019883317
GeneExpressionAdditive AT4G05330 2720795..2723092 score=-1.83478266580754
GeneExpressionAdditive AT4G05340 2725865..2726015 score=0.4313206963699
GeneExpressionAdditive AT4G05350 2727012..2727513 score=0.216930971942578
GeneExpressionAdditive AT4G05360 2728695..2732113 score=0.371626768324314
GeneExpressionAdditive AT4G05370 2736130..2736555 score=0.0937749277718375
GeneExpressionAdditive AT4G05380 2737143..2737824 score=-0.9619487178495
GeneExpressionAdditive AT4G05390 2738791..2740481 score=-1.43133834991029
GeneExpressionAdditive AT4G05400 2741226..2742877 score=-0.433568575874044
GeneExpressionAdditive AT4G05410 2742955..2745594 score=-0.595876346169169
GeneExpressionAdditive AT4G05420 2746199..2752907 score=0.388634130832803
GeneExpressionAdditive AT4G05430 2753579..2754306 score=-0.30880913063784
GeneExpressionAdditive AT4G05440 2757252..2758206 score=-1.51177659975812
GeneExpressionAdditive AT4G05450 2758698..2760667 score=1.97648381857888
GeneExpressionAdditive AT4G05460 2761003..2762357 score=0.649138640197134
GeneExpressionAdditive AT4G05470 2763278..2767747 score=-2.0638090773718
GeneExpressionAdditive AT4G05490 2771056..2772212 score=-0.263803225568142
GeneExpressionAdditive AT4G05497 2777918..2778764 score=-0.346460257809849
GeneExpressionAdditive AT4G05520 2804440..2807820 score=1.69012542476241
GeneExpressionAdditive AT4G05523 2808091..2808991 score=-0.473756286271899
GeneExpressionAdditive AT4G05530 2816493..2818312 score=0.85685535063752
GeneExpressionAdditive AT4G05540 2818792..2821033 score=-0.21920319828238
GeneExpressionAdditive AT4G05590 2907107..2908485 score=-1.72756025046241
GeneExpressionAdditive AT4G05616 2982109..2983658 score=-0.933887908254879
GeneExpressionAdditive AT4G05620 2985073..2985330 score=-0.358327930813565
GeneExpressionAdditive AT4G05630 2988471..2988795 score=0.260136405904356
GeneExpressionAdditive AT4G05631 2990583..2992602 score=1.06809227452267
GeneExpressionAdditive AT4G05632 3001661..3002383 score=0.138442763528161
GeneExpressionAdditive AT4G05633 3002456..3004413 score=-0.260109614550324
GeneExpressionAdditive AT4G06479 3067526..3068661 score=-0.704697249813309
GeneExpressionAdditive AT4G06490 3116988..3117277 score=0.919422085386089
GeneExpressionAdditive AT4G06526 3318307..3320860 score=-0.338263431504101
GeneExpressionAdditive AT4G06534 3356872..3358036 score=0.958778329506541
GeneExpressionAdditive AT4G06536 3360748..3361223 score=1.63028707619352
GeneExpressionAdditive AT4G06599 3665973..3667515 score=-0.228734535091186
GeneExpressionAdditive AT4G06603 3682824..3685134 score=-0.5126439099444
GeneExpressionAdditive AT4G06634 3764383..3766560 score=1.42583442003378
GeneExpressionAdditive AT4G06676 3898983..3901792 score=1.02422870695974
GeneExpressionAdditive AT4G06735 4040293..4040587 score=-1.21190115135867
GeneExpressionAdditive AT4G06744 4070874..4072264 score=-1.15556574978744
GeneExpressionAdditive AT4G06746 4074022..4074483 score=-0.257450063545756
GeneExpressionAdditive AT4G07380 4192502..4192961 score=0.885810573276999
GeneExpressionAdditive AT4G07390 4195730..4197516 score=-0.106562185883782
GeneExpressionAdditive AT4G07400 4197847..4199412 score=-2.08558809836193
GeneExpressionAdditive AT4G07410 4201343..4205207 score=-0.0718577171053977
GeneExpressionAdditive AT4G07470 4263745..4264089 score=0.165496445048297
GeneExpressionAdditive AT4G07480 4268918..4269318 score=-0.0588001800702354
GeneExpressionAdditive AT4G07510 4312247..4313360 score=-0.271470985416768
GeneExpressionAdditive AT4G07521 4333501..4334093 score=-0.28375784899798
GeneExpressionAdditive AT4G07666 4457531..4458706 score=-0.536633176487831
GeneExpressionAdditive AT4G07740 4539639..4540638 score=-0.0318965837316614
GeneExpressionAdditive AT4G07800 4615373..4617043 score=1.05273252438294
GeneExpressionAdditive AT4G07820 4636810..4637399 score=-4.02424013456652
GeneExpressionAdditive AT4G07825 4643853..4645151 score=-0.756306235130895
GeneExpressionAdditive AT4G07932 4732242..4733318 score=-0.836155313571617
GeneExpressionAdditive AT4G07944 4785052..4785626 score=-1.57946956660270
GeneExpressionAdditive AT4G07950 4798889..4799735 score=0.426127856656841
GeneExpressionAdditive AT4G07960 4802402..4805632 score=0.744248801424437
GeneExpressionAdditive AT4G07965 4808867..4809305 score=-0.395062013802943
GeneExpressionAdditive AT4G07990 4825421..4829127 score=0.661300459006169
GeneExpressionAdditive AT4G08028 4851574..4851788 score=-0.353257937533596
GeneExpressionAdditive AT4G08040 4887116..4888902 score=-1.31231148090919
GeneExpressionAdditive AT4G08097 5004579..5005858 score=0.581096210419544
GeneExpressionAdditive AT4G08130 5094064..5095279 score=-0.445464727644481
GeneExpressionAdditive AT4G08150 5147701..5150887 score=-3.70785713802292
GeneExpressionAdditive AT4G08160 5159065..5162716 score=-0.0793262567656836
GeneExpressionAdditive AT4G08170 5163422..5167142 score=1.89307806494773
GeneExpressionAdditive AT4G08180 5169514..5173605 score=0.626308962934142
GeneExpressionAdditive AT4G08200 5182235..5182571 score=0.377621226921121
GeneExpressionAdditive AT4G08210 5183847..5185836 score=-0.583151147884972
GeneExpressionAdditive AT4G08230 5187921..5189576 score=2.59489290512455
GeneExpressionAdditive AT4G08240 5194735..5196732 score=1.07557559524866
GeneExpressionAdditive AT4G08250 5196802..5198180 score=-0.388882681093326
GeneExpressionAdditive AT4G08270 5218118..5218369 score=-0.388411266453039
GeneExpressionAdditive AT4G08280 5230319..5232009 score=3.74822016703876
GeneExpressionAdditive AT4G08290 5238957..5240843 score=4.52494366053697
GeneExpressionAdditive AT4G08300 5244900..5248305 score=-0.340339525832004
GeneExpressionAdditive AT4G08310 5248862..5252121 score=1.61717562814499
GeneExpressionAdditive AT4G08320 5252880..5255059 score=0.521152869827573
GeneExpressionAdditive AT4G08330 5255209..5256645 score=-0.812259033337765
GeneExpressionAdditive AT4G08336 5262288..5262791 score=-1.50418039533045
GeneExpressionAdditive AT4G08340 5264238..5271120 score=-0.182654332852537
GeneExpressionAdditive AT4G08350 5286591..5292100 score=0.577153325045728
GeneExpressionAdditive AT4G08360 5295922..5296860 score=0.740181910213475
GeneExpressionAdditive AT4G08380 5311193..5312336 score=-1.31470617550018
GeneExpressionAdditive AT4G08390 5314916..5317379 score=-0.469415357953669
GeneExpressionAdditive AT4G08395 5319638..5320459 score=0.146868188496972
GeneExpressionAdditive AT4G08450 5365651..5371071 score=0.413311395779556
GeneExpressionAdditive AT4G08455 5375880..5376980 score=-0.568494092387744
GeneExpressionAdditive AT4G08460 5377263..5378777 score=1.91670806473060
GeneExpressionAdditive AT4G08470 5383879..5387043 score=-1.79417223689308
GeneExpressionAdditive AT4G08480 5387736..5391467 score=-0.691916694720461
GeneExpressionAdditive AT4G08485 5394440..5394621 score=1.3412162147086
GeneExpressionAdditive AT4G08500 5403770..5407216 score=0.309685779863943
GeneExpressionAdditive AT4G08510 5410291..5413317 score=0.856493538346853
GeneExpressionAdditive AT4G08520 5418869..5420378 score=-2.53702175590961
GeneExpressionAdditive AT4G08540 5433651..5436418 score=-0.444128702838535
GeneExpressionAdditive AT4G08550 5444340..5446540 score=-0.365490736570407
GeneExpressionAdditive AT4G08555 5448124..5448496 score=-2.61631884123135
GeneExpressionAdditive AT4G08560 5450597..5453117 score=-0.192703158169887
GeneExpressionAdditive AT4G08570 5454616..5455868 score=-0.99209590065913
GeneExpressionAdditive AT4G08580 5462184..5463762 score=1.13465029642333
GeneExpressionAdditive AT4G08590 5463909..5466633 score=0.774811657815804
GeneExpressionAdditive AT4G08593 5469360..5470295 score=-0.397271319269223
GeneExpressionAdditive AT4G08620 5500329..5506237 score=0.0908298684009162
GeneExpressionAdditive AT4G08630 5507019..5511910 score=-0.831908454878261
GeneExpressionAdditive AT4G08640 5513307..5514104 score=0.123780401519566
GeneExpressionAdditive AT4G08670 5536727..5538190 score=0.554016914121216
GeneExpressionAdditive AT4G08685 5550458..5551190 score=-1.29557229528579
GeneExpressionAdditive AT4G08690 5551405..5553084 score=-0.416372634870354
GeneExpressionAdditive AT4G08691 5555967..5556310 score=-1.30102152499606
GeneExpressionAdditive AT4G08700 5565874..5567417 score=-2.87568986023431
GeneExpressionAdditive AT4G08710 5567794..5570134 score=-1.11101338841651
GeneExpressionAdditive AT4G08730 5577450..5578740 score=-0.635306804932185
GeneExpressionAdditive AT4G08740 5579038..5579711 score=0.277679774423565
GeneExpressionAdditive AT4G08750 5580325..5581087 score=0.103326431067289
GeneExpressionAdditive AT4G08760 5586792..5591095 score=-0.371231951328338
GeneExpressionAdditive AT4G08770 5598438..5600139 score=-5.99243111942179
GeneExpressionAdditive AT4G08780 5604200..5607768 score=-2.40258066330987
GeneExpressionAdditive AT4G08790 5608790..5611176 score=-2.67791723273658
GeneExpressionAdditive AT4G08800 5614125..5615856 score=0.177392585811043
GeneExpressionAdditive AT4G08810 5616110..5617915 score=0.207631920158446
GeneExpressionAdditive AT4G08820 5621753..5623177 score=-0.00710266136914255
GeneExpressionAdditive AT4G08840 5631381..5633571 score=-0.93235318695208
GeneExpressionAdditive AT4G08850 5636579..5640591 score=-3.2239561597995
GeneExpressionAdditive AT4G08867 5660213..5660552 score=-0.754995876020811
GeneExpressionAdditive AT4G08868 5668605..5669012 score=-1.08255734687931
GeneExpressionAdditive AT4G08870 5646539..5648654 score=10.0276483548449
GeneExpressionAdditive AT4G08874 5673488..5673624 score=0.763782943882115
GeneExpressionAdditive AT4G08878 5683263..5683791 score=-0.135285020959303
GeneExpressionAdditive AT4G08895 5698056..5698550 score=-0.225078742552540
GeneExpressionAdditive AT4G08900 5703387..5705254 score=0.703790355318085
GeneExpressionAdditive AT4G08910 5712339..5713228 score=0.0821240578352213
GeneExpressionAdditive AT4G08920 5724252..5727179 score=2.67266708823331
GeneExpressionAdditive AT4G08930 5729291..5730722 score=1.18558336353674
GeneExpressionAdditive AT4G08940 5730872..5732156 score=-1.10773940223612
GeneExpressionAdditive AT4G08950 5740292..5741475 score=2.31518672696116
GeneExpressionAdditive AT4G08960 5746307..5748214 score=-0.427721982147375
GeneExpressionAdditive AT4G08980 5758445..5760503 score=-0.914442581646809
GeneExpressionAdditive AT4G08990 5765517..5769061 score=-0.695825377973478
GeneExpressionAdditive AT4G09000 5775199..5777307 score=-0.0322422234591028
GeneExpressionAdditive AT4G09010 5777498..5779343 score=5.10267509017287
GeneExpressionAdditive AT4G09020 5784089..5788861 score=-4.31597604912356
GeneExpressionAdditive AT4G09030 5792238..5792752 score=0.340615815110352
GeneExpressionAdditive AT4G09040 5794540..5797349 score=0.709776184553758
GeneExpressionAdditive AT4G09060 5797818..5800230 score=0.681479018139054
GeneExpressionAdditive AT4G09070 5802414..5803243 score=0.354285541579377
GeneExpressionAdditive AT4G09080 5803809..5806196 score=-0.966894403261962
GeneExpressionAdditive AT4G09100 5811249..5811604 score=-1.30784649273056
GeneExpressionAdditive AT4G09110 5812479..5813358 score=-4.33259069747779
GeneExpressionAdditive AT4G09120 5814394..5814934 score=0.835796067314454
GeneExpressionAdditive AT4G09130 5815897..5816866 score=-0.353175748513394
GeneExpressionAdditive AT4G09140 5816979..5821016 score=0.98678264073996
GeneExpressionAdditive AT4G09150 5828660..5833598 score=0.560963521465789
GeneExpressionAdditive AT4G09153 5835260..5835372 score=0.0105141203361763
GeneExpressionAdditive AT4G09160 5839691..5842260 score=1.45301667172171
GeneExpressionAdditive AT4G09170 5843024..5843699 score=-0.81011063754437
GeneExpressionAdditive AT4G09180 5847474..5849626 score=-0.862080511749958
GeneExpressionAdditive AT4G09190 5855165..5856268 score=-0.53454939557383
GeneExpressionAdditive AT4G09320 5923420..5924442 score=-1.03312504633734
GeneExpressionAdditive AT4G09340 5924667..5927536 score=0.306628193265733
GeneExpressionAdditive AT4G09350 5931251..5932124 score=2.591412065042
GeneExpressionAdditive AT4G09450 5983285..5984408 score=-0.45419608865667
GeneExpressionAdditive AT4G09460 5993106..5994168 score=-3.39943513562838
GeneExpressionAdditive AT4G09490 6015566..6016006 score=-0.258298125748083
GeneExpressionAdditive AT4G09500 6018120..6019373 score=0.509819271102853
GeneExpressionAdditive AT4G09510 6021236..6023785 score=2.51441739815068
GeneExpressionAdditive AT4G09520 6024996..6027029 score=1.88183370502263
GeneExpressionAdditive AT4G09530 6029436..6029693 score=-0.502459307952488
GeneExpressionAdditive AT4G09550 6039720..6039898 score=-1.39065099691695
GeneExpressionAdditive AT4G09560 6041387..6043712 score=0.699191123195826
GeneExpressionAdditive AT4G09570 6049581..6052269 score=0.427217513198278
GeneExpressionAdditive AT4G09580 6052378..6054330 score=1.70692665567603
GeneExpressionAdditive AT4G09600 6072849..6073536 score=0.224003016406431
GeneExpressionAdditive AT4G09610 6074776..6075570 score=-0.536065369575855
GeneExpressionAdditive AT4G09620 6077052..6079055 score=-1.80062996678623
GeneExpressionAdditive AT4G09630 6083800..6088101 score=3.18218667603864
GeneExpressionAdditive AT4G09640 6088214..6090861 score=-2.33270518755686
GeneExpressionAdditive AT4G09647 6096746..6097950 score=0.38987114357411
GeneExpressionAdditive AT4G09650 6100823..6101471 score=1.28333475845856
GeneExpressionAdditive AT4G09670 6107254..6109036 score=-0.529835149932181
GeneExpressionAdditive AT4G09680 6116760..6123246 score=8.64765492468886
GeneExpressionAdditive AT4G09690 6125025..6126040 score=-1.17614363988842
GeneExpressionAdditive AT4G09700 6126822..6127760 score=-0.599442599497048
GeneExpressionAdditive AT4G09720 6132935..6135116 score=0.50390564697756
GeneExpressionAdditive AT4G09730 6136261..6139666 score=-3.20694765382954
GeneExpressionAdditive AT4G09740 6142934..6144827 score=-0.35417682459908
GeneExpressionAdditive AT4G09750 6146704..6148702 score=-0.862816262959982
GeneExpressionAdditive AT4G09760 6148856..6151381 score=3.84433367184756
GeneExpressionAdditive AT4G09770 6154534..6155750 score=-2.37467533179960
GeneExpressionAdditive AT4G09780 6159568..6161355 score=-0.657832373194623
GeneExpressionAdditive AT4G09800 6173717..6175037 score=-3.79867892674367
GeneExpressionAdditive AT4G09810 6175217..6177272 score=-1.10264221556174
GeneExpressionAdditive AT4G09820 6182037..6186460 score=-0.152561019444117
GeneExpressionAdditive AT4G09830 6188765..6190726 score=-0.983357759317105
GeneExpressionAdditive AT4G09840 6190872..6191638 score=-0.142554089016467
GeneExpressionAdditive AT4G09850 6192970..6193080 score=-0.752367663812156
GeneExpressionAdditive AT4G09870 6200103..6201132 score=-0.473163112649906
GeneExpressionAdditive AT4G09880 6214614..6215240 score=0.317577691692905
GeneExpressionAdditive AT4G09890 6218384..6218771 score=-0.999963849170557
GeneExpressionAdditive AT4G09900 6221855..6224096 score=-2.12762270026727
GeneExpressionAdditive AT4G09920 6224699..6225451 score=1.03603635389819
GeneExpressionAdditive AT4G09930 6228765..6230022 score=-0.0532481019599824
GeneExpressionAdditive AT4G09940 6231771..6233356 score=-0.258750078492651
GeneExpressionAdditive AT4G09950 6234803..6236280 score=1.64460063065003
GeneExpressionAdditive AT4G09960 6236498..6240750 score=-1.25701383456916
GeneExpressionAdditive AT4G09965 6244866..6245630 score=-0.345440178660003
GeneExpressionAdditive AT4G09970 6246271..6247682 score=-1.43806537136737
GeneExpressionAdditive AT4G09980 6247755..6252225 score=0.0346418379966517
GeneExpressionAdditive AT4G09984 6254431..6255450 score=0.489067861400489
GeneExpressionAdditive AT4G09990 6258899..6260021 score=3.71479256079728
GeneExpressionAdditive AT4G10000 6260693..6263035 score=-4.89370637933804
GeneExpressionAdditive AT4G10010 6263599..6266206 score=0.722027359254664
GeneExpressionAdditive AT4G10020 6268971..6270198 score=0.598703759978885
GeneExpressionAdditive AT4G10030 6270478..6273074 score=2.89051326449444
GeneExpressionAdditive AT4G10040 6277008..6278441 score=-2.21022328331106
GeneExpressionAdditive AT4G10050 6284527..6287143 score=1.02587023372388
GeneExpressionAdditive AT4G10060 6288877..6295374 score=-3.97965871636348
GeneExpressionAdditive AT4G10070 6295622..6299712 score=-1.52419332206617
GeneExpressionAdditive AT4G10080 6300079..6302575 score=1.00890039212995
GeneExpressionAdditive AT4G10090 6305494..6307471 score=0.413457496523187
GeneExpressionAdditive AT4G10100 6308739..6309351 score=-0.736070221867193
GeneExpressionAdditive AT4G10110 6309597..6310802 score=4.91871180460994
GeneExpressionAdditive AT4G10115 6312101..6312292 score=-0.858460778907705
GeneExpressionAdditive AT4G10120 6314775..6319834 score=2.98283888269375
GeneExpressionAdditive AT4G10130 6320739..6321596 score=1.63622491642531
GeneExpressionAdditive AT4G10140 6322522..6324554 score=0.333653668787019
GeneExpressionAdditive AT4G10150 6328143..6329309 score=-0.284555412471485
GeneExpressionAdditive AT4G10160 6336030..6337290 score=-0.441921343796875
GeneExpressionAdditive AT4G10170 6344321..6345505 score=-0.704613807332
GeneExpressionAdditive AT4G10180 6346466..6349176 score=-0.629332898161374
GeneExpressionAdditive AT4G10190 6350976..6351977 score=-0.379388514508102
GeneExpressionAdditive AT4G10200 6353176..6355509 score=0.289036491387396
GeneExpressionAdditive AT4G10210 6357264..6360075 score=-0.588276651344613
GeneExpressionAdditive AT4G10220 6362181..6365038 score=-0.872528870602568
GeneExpressionAdditive AT4G10240 6368963..6369465 score=-0.0935323534634283
GeneExpressionAdditive AT4G10250 6370362..6371256 score=0.284235081567399
GeneExpressionAdditive AT4G10260 6371518..6372744 score=-1.61542877277812
GeneExpressionAdditive AT4G10265 6373112..6373501 score=-0.362645972977645
GeneExpressionAdditive AT4G10270 6374830..6375038 score=0.262312740941312
GeneExpressionAdditive AT4G10280 6375262..6375956 score=-6.22594003987862
GeneExpressionAdditive AT4G10290 6379910..6381719 score=-0.125413519174208
GeneExpressionAdditive AT4G10300 6384506..6386056 score=-1.24911516887425
GeneExpressionAdditive AT4G10310 6391991..6395747 score=-4.06632347862808
GeneExpressionAdditive AT4G10320 6397393..6404471 score=-1.7806925930203
GeneExpressionAdditive AT4G10330 6406549..6407727 score=1.44584499324367
GeneExpressionAdditive AT4G10340 6408045..6409587 score=0.105826006449905
GeneExpressionAdditive AT4G10350 6415396..6416345 score=-0.561764244424052
GeneExpressionAdditive AT4G10360 6420678..6422224 score=0.385201612832346
GeneExpressionAdditive AT4G10370 6423624..6425639 score=1.66601740627517
GeneExpressionAdditive AT4G10380 6431282..6434689 score=-1.27874799308846
GeneExpressionAdditive AT4G10390 6441860..6443395 score=-1.37530376840249
GeneExpressionAdditive AT4G10410 6448997..6449903 score=-0.816609319491903
GeneExpressionAdditive AT4G10420 6453459..6454181 score=-0.934407515173536
GeneExpressionAdditive AT4G10430 6454882..6458011 score=-1.44457656361863
GeneExpressionAdditive AT4G10440 6459762..6461795 score=-0.511550439314267
GeneExpressionAdditive AT4G10450 6463010..6464522 score=0.127652761545824
GeneExpressionAdditive AT4G10457 6466926..6467027 score=1.07195636286910
GeneExpressionAdditive AT4G10465 6473585..6475105 score=-0.126628545994201
GeneExpressionAdditive AT4G10470 6476013..6477752 score=-1.77526186168733
GeneExpressionAdditive AT4G10480 6477943..6479016 score=1.53063355539180
GeneExpressionAdditive AT4G10490 6483877..6485206 score=-0.741383005208509
GeneExpressionAdditive AT4G10500 6491002..6492346 score=-2.27981635163231
GeneExpressionAdditive AT4G10510 6496267..6498974 score=-3.78850461450633
GeneExpressionAdditive AT4G10520 6499948..6502811 score=-0.00396341713144945
GeneExpressionAdditive AT4G10530 6509448..6510669 score=-0.9397071878131
GeneExpressionAdditive AT4G10540 6512516..6515720 score=-0.665833245288971
GeneExpressionAdditive AT4G10550 6517959..6520266 score=0.902209804464454
GeneExpressionAdditive AT4G10560 6520821..6522815 score=-2.40024819771306
GeneExpressionAdditive AT4G10570 6523263..6528097 score=-0.322453991973441
GeneExpressionAdditive AT4G10590 6538611..6543380 score=0.0233196388706376
GeneExpressionAdditive AT4G10595 6545359..6546337 score=-0.282043056903638
GeneExpressionAdditive AT4G10600 6547812..6548791 score=-0.925511032946998
GeneExpressionAdditive AT4G10603 6551682..6551787 score=0.919589055672224
GeneExpressionAdditive AT4G10610 6557225..6559430 score=4.19185117367707
GeneExpressionAdditive AT4G10620 6564440..6566442 score=-0.594340071552665
GeneExpressionAdditive AT4G10630 6566623..6567613 score=-0.481277445366952
GeneExpressionAdditive AT4G10640 6571904..6574336 score=-0.0598958405383612
GeneExpressionAdditive AT4G10650 6574418..6576178 score=-0.524356812247604
GeneExpressionAdditive AT4G10670 6584774..6585967 score=-0.0395409325146763
GeneExpressionAdditive AT4G10680 6587521..6587933 score=-0.387676139640957
GeneExpressionAdditive AT4G10695 6593865..6594442 score=0.777736814436202
GeneExpressionAdditive AT4G10710 6602051..6606327 score=1.40456927794193
GeneExpressionAdditive AT4G10720 6607967..6609346 score=-1.94524227017632
GeneExpressionAdditive AT4G10730 6609561..6614755 score=3.91126883480942
GeneExpressionAdditive AT4G10740 6617143..6618372 score=-0.688322617067003
GeneExpressionAdditive AT4G10750 6618666..6619755 score=-0.540487780682901
GeneExpressionAdditive AT4G10760 6619987..6623236 score=-0.00521741260066201
GeneExpressionAdditive AT4G10767 6627288..6627466 score=-0.0981926096600472
GeneExpressionAdditive AT4G10770 6628465..6632558 score=5.12202193916812
GeneExpressionAdditive AT4G10790 6640765..6642997 score=3.30044606873251
GeneExpressionAdditive AT4G10800 6643340..6644751 score=-0.68522580349264
GeneExpressionAdditive AT4G10810 6645849..6646200 score=2.25678165299857
GeneExpressionAdditive AT4G10840 6656641..6659142 score=4.51394279728185
GeneExpressionAdditive AT4G10845 6663479..6664097 score=-0.245277964763695
GeneExpressionAdditive AT4G10850 6674989..6676679 score=-0.517526182623016
GeneExpressionAdditive AT4G10860 6678930..6679253 score=-0.073488823200002
GeneExpressionAdditive AT4G10870 6683796..6684045 score=0.262149018239412
GeneExpressionAdditive AT4G10890 6689362..6693721 score=-1.78081266559833
GeneExpressionAdditive AT4G10895 6693936..6694642 score=0.192904417337993
GeneExpressionAdditive AT4G10920 6697855..6699123 score=-2.46470047315646
GeneExpressionAdditive AT4G10925 6702784..6704550 score=2.33976824660179
GeneExpressionAdditive AT4G10930 6705169..6708789 score=2.73894745414663
GeneExpressionAdditive AT4G10940 6709179..6710529 score=0.468686621221514
GeneExpressionAdditive AT4G10950 6711484..6713487 score=0.0113217674820050
GeneExpressionAdditive AT4G10970 6719570..6721868 score=0.854201016847654
GeneExpressionAdditive AT4G11000 6731107..6732418 score=-3.82807901502023
GeneExpressionAdditive AT4G11010 6732638..6734318 score=-4.55271485925559
GeneExpressionAdditive AT4G11020 6734697..6735997 score=-1.38013148951361
GeneExpressionAdditive AT4G11030 6738195..6742041 score=-0.100233846519583
GeneExpressionAdditive AT4G11040 6745186..6746632 score=-0.360025373116264
GeneExpressionAdditive AT4G11050 6747492..6751280 score=-0.723008797162049
GeneExpressionAdditive AT4G11060 6754625..6756461 score=-2.20470833163285
GeneExpressionAdditive AT4G11070 6759345..6760575 score=-0.572805420020269
GeneExpressionAdditive AT4G11080 6760909..6763229 score=-1.74242468707439
GeneExpressionAdditive AT4G11090 6764577..6766145 score=-1.46041025535832
GeneExpressionAdditive AT4G11100 6768611..6770057 score=-0.0440616883031725
GeneExpressionAdditive AT4G11110 6771599..6777125 score=-1.76584487214307
GeneExpressionAdditive AT4G11120 6778042..6780119 score=-1.50762953303355
GeneExpressionAdditive AT4G11130 6780554..6784341 score=0.225512129830736
GeneExpressionAdditive AT4G11140 6794876..6795655 score=-0.359353746986569
GeneExpressionAdditive AT4G11150 6799932..6801871 score=2.36878015670937
GeneExpressionAdditive AT4G11160 6803615..6806820 score=-1.94187422241427
GeneExpressionAdditive AT4G11170 6811147..6817019 score=-1.69544619537191
GeneExpressionAdditive AT4G11175 6818071..6818962 score=-0.605850637072842
GeneExpressionAdditive AT4G11180 6820169..6820636 score=-0.710783968840265
GeneExpressionAdditive AT4G11190 6826733..6827346 score=-3.93758604638199
GeneExpressionAdditive AT4G11200 6827759..6829426 score=1.1897938692622
GeneExpressionAdditive AT4G11210 6832733..6833211 score=-1.19701002703176
GeneExpressionAdditive AT4G11211 6836094..6836462 score=1.54638899889035
GeneExpressionAdditive AT4G11220 6837919..6839613 score=0.724355901827274
GeneExpressionAdditive AT4G11230 6840580..6845530 score=0.233336393792896
GeneExpressionAdditive AT4G11240 6847157..6849123 score=-0.906201743101989
GeneExpressionAdditive AT4G11250 6849842..6850464 score=0.043107150806914
GeneExpressionAdditive AT4G11260 6851292..6853563 score=2.76100307204755
GeneExpressionAdditive AT4G11270 6854354..6859570 score=2.79206306075947
GeneExpressionAdditive AT4G11280 6864081..6865919 score=1.50356641314499
GeneExpressionAdditive AT4G11290 6869991..6871465 score=-7.99660748490382
GeneExpressionAdditive AT4G11300 6872488..6873413 score=0.686431896080598
GeneExpressionAdditive AT4G11310 6883595..6885385 score=0.0109595252862044
GeneExpressionAdditive AT4G11320 6887367..6889009 score=10.2679716452995
GeneExpressionAdditive AT4G11330 6892187..6894049 score=2.15498461044328
GeneExpressionAdditive AT4G11340 6894262..6899086 score=0.613735376487198
GeneExpressionAdditive AT4G11350 6901763..6903883 score=-0.879427238164775
GeneExpressionAdditive AT4G11360 6906235..6906615 score=-2.44352888042004
GeneExpressionAdditive AT4G11370 6907661..6908181 score=-1.71847170789100
GeneExpressionAdditive AT4G11380 6920489..6925917 score=-2.53006897020173
GeneExpressionAdditive AT4G11385 6927210..6927610 score=0.120983978557796
GeneExpressionAdditive AT4G11390 6927913..6930344 score=-0.206647294889946
GeneExpressionAdditive AT4G11393 6932395..6932681 score=0.211565910587354
GeneExpressionAdditive AT4G11400 6938719..6940500 score=-0.276234999690845
GeneExpressionAdditive AT4G11410 6944981..6947228 score=-4.27925355470175
GeneExpressionAdditive AT4G11420 6947479..6952036 score=2.91191007217923
GeneExpressionAdditive AT4G11440 6955968..6958412 score=-1.91264702141938
GeneExpressionAdditive AT4G11450 6958682..6962013 score=-0.37218469427675
GeneExpressionAdditive AT4G11460 6965224..6967022 score=-3.55818178486772
GeneExpressionAdditive AT4G11470 6967744..6970100 score=-1.40647669978243
GeneExpressionAdditive AT4G11480 6971440..6972455 score=-0.247716547926005
GeneExpressionAdditive AT4G11485 6975297..6975506 score=-0.569715106647166
GeneExpressionAdditive AT4G11490 6978907..6981447 score=0.179832435072628
GeneExpressionAdditive AT4G11510 6984087..6984263 score=-0.992484527347127
GeneExpressionAdditive AT4G11530 6985633..6989550 score=-0.174262882884174
GeneExpressionAdditive AT4G11540 6991031..6992502 score=-1.85447919652072
GeneExpressionAdditive AT4G11550 6996835..6998727 score=0.354193036413251
GeneExpressionAdditive AT4G11560 6999914..7003444 score=-0.82874908399881
GeneExpressionAdditive AT4G11570 7004467..7006012 score=1.38615811665716
GeneExpressionAdditive AT4G11580 7006794..7007550 score=-0.0832152055865293
GeneExpressionAdditive AT4G11590 7008599..7009707 score=-0.709829775086866
GeneExpressionAdditive AT4G11600 7009783..7011269 score=-2.69528979186984
GeneExpressionAdditive AT4G11610 7013835..7017990 score=-0.083436317458714
GeneExpressionAdditive AT4G11630 7019700..7021259 score=0.0465185186177924
GeneExpressionAdditive AT4G11640 7021806..7023228 score=1.43048112895835
GeneExpressionAdditive AT4G11650 7024921..7026122 score=5.89732237989358
GeneExpressionAdditive AT4G11653 7037112..7037325 score=0.571288365076498
GeneExpressionAdditive AT4G11655 7038601..7039889 score=0.284230300171197
GeneExpressionAdditive AT4G11660 7042724..7044134 score=0.0850464763850181
GeneExpressionAdditive AT4G11670 7044737..7053055 score=-2.69054217005874
GeneExpressionAdditive AT4G11680 7053501..7055544 score=-0.664361997387426
GeneExpressionAdditive AT4G11690 7056276..7057920 score=-0.900835770543125
GeneExpressionAdditive AT4G11700 7058092..7058527 score=-0.173841340078782
GeneExpressionAdditive AT4G11710 7061146..7062750 score=0.307996129318194
GeneExpressionAdditive AT4G11720 7063299..7066834 score=-0.311608396440022
GeneExpressionAdditive AT4G11730 7067044..7070903 score=0.771722450788523
GeneExpressionAdditive AT4G11740 7071850..7075443 score=0.686940716150416
GeneExpressionAdditive AT4G11745 7075847..7076651 score=-0.875999507982965
GeneExpressionAdditive AT4G11750 7077590..7078523 score=-0.289612295124742
GeneExpressionAdditive AT4G11760 7079905..7080310 score=-0.034091612740689
GeneExpressionAdditive AT4G11770 7082395..7083447 score=-0.230653634027837
GeneExpressionAdditive AT4G11780 7085990..7088158 score=-0.0623966768446887
GeneExpressionAdditive AT4G11790 7090384..7093329 score=1.76173378501368
GeneExpressionAdditive AT4G11800 7093560..7098341 score=2.75151644608389
GeneExpressionAdditive AT4G11810 7105453..7108420 score=0.160856101096088
GeneExpressionAdditive AT4G11820 7108941..7111934 score=1.68326954215986
GeneExpressionAdditive AT4G11830 7115840..7121140 score=13.4544144251910
GeneExpressionAdditive AT4G11840 7122218..7125671 score=0.159959722198881
GeneExpressionAdditive AT4G11845 7127056..7128041 score=0.156998602672986
GeneExpressionAdditive AT4G11850 7129583..7132847 score=-0.301916065052264
GeneExpressionAdditive AT4G11860 7134119..7138354 score=-0.610881031577981
GeneExpressionAdditive AT4G11870 7140535..7140681 score=1.2913590932388
GeneExpressionAdditive AT4G11880 7143097..7147130 score=0.352299507053223
GeneExpressionAdditive AT4G11890 7148286..7149881 score=-1.28667326105261
GeneExpressionAdditive AT4G11900 7151418..7151737 score=5.08055792498562
GeneExpressionAdditive AT4G11910 7156943..7158004 score=-1.17430502277489
GeneExpressionAdditive AT4G11920 7160448..7163267 score=0.69093080105211
GeneExpressionAdditive AT4G11930 7164896..7165674 score=0.202403604511625
GeneExpressionAdditive AT4G11940 7168185..7168935 score=0.340022891876154
GeneExpressionAdditive AT4G11950 7173453..7174120 score=-0.314521472320458
GeneExpressionAdditive AT4G11960 7175064..7177789 score=-0.47306949790939
GeneExpressionAdditive AT4G11970 7181403..7183592 score=1.54977220076220
GeneExpressionAdditive AT4G11980 7183710..7185545 score=0.50855067946927
GeneExpressionAdditive AT4G11990 7186233..7189758 score=-0.202337244035597
GeneExpressionAdditive AT4G12000 7193266..7195006 score=-1.14224805851256
GeneExpressionAdditive AT4G12005 7196559..7197064 score=-0.96518388593509
GeneExpressionAdditive AT4G12010 7197233..7201336 score=-3.11114269182649
GeneExpressionAdditive AT4G12020 7201689..7208534 score=-1.77620553208360
GeneExpressionAdditive AT4G12030 7210910..7212955 score=0.790640414789922
GeneExpressionAdditive AT4G12040 7214787..7215931 score=0.0202915447532566
GeneExpressionAdditive AT4G12050 7219958..7221191 score=2.36991420958971
GeneExpressionAdditive AT4G12060 7228012..7229910 score=3.63290249725538
GeneExpressionAdditive AT4G12070 7231885..7234334 score=-0.546701468590274
GeneExpressionAdditive AT4G12080 7239212..7241437 score=1.73420160053847
GeneExpressionAdditive AT4G12090 7242172..7242690 score=-2.95289895121098
GeneExpressionAdditive AT4G12100 7246481..7248098 score=-0.741008256212047
GeneExpressionAdditive AT4G12110 7254054..7256318 score=-0.442649360097105
GeneExpressionAdditive AT4G12120 7256556..7261025 score=-0.664776745098935
GeneExpressionAdditive AT4G12130 7263581..7265661 score=0.690787947114493
GeneExpressionAdditive AT4G12140 7266561..7267030 score=-0.886212074294518
GeneExpressionAdditive AT4G12150 7268844..7270236 score=-0.259440514707492
GeneExpressionAdditive AT4G12170 7273971..7274677 score=0.155131079278615
GeneExpressionAdditive AT4G12200 7280058..7280716 score=0.485263847499468
GeneExpressionAdditive AT4G12210 7281352..7281901 score=-0.266154720163781
GeneExpressionAdditive AT4G12220 7283269..7283696 score=0.62088572533886
GeneExpressionAdditive AT4G12230 7284517..7287450 score=-0.872836954332328
GeneExpressionAdditive AT4G12240 7287791..7289060 score=-0.909474131901812
GeneExpressionAdditive AT4G12250 7289321..7290852 score=-2.27299238361760
GeneExpressionAdditive AT4G12270 7297790..7299443 score=-3.03525840829303
GeneExpressionAdditive AT4G12280 7301911..7302766 score=-5.53015165905604
GeneExpressionAdditive AT4G12290 7304403..7306972 score=0.96749886256425
GeneExpressionAdditive AT4G12300 7307845..7309737 score=-0.113164824529779
GeneExpressionAdditive AT4G12310 7310448..7312431 score=-4.70887561844041
GeneExpressionAdditive AT4G12320 7314790..7316646 score=1.98327708844421
GeneExpressionAdditive AT4G12330 7317698..7319602 score=5.76181464618786
GeneExpressionAdditive AT4G12340 7321326..7322416 score=1.87608690745388
GeneExpressionAdditive AT4G12350 7324937..7326576 score=-0.844899985653673
GeneExpressionAdditive AT4G12360 7328053..7329119 score=-0.524496055287503
GeneExpressionAdditive AT4G12370 7331975..7332845 score=0.266293793627442
GeneExpressionAdditive AT4G12380 7333526..7334022 score=0.164959958426236
GeneExpressionAdditive AT4G12390 7336486..7337316 score=1.20147933626890
GeneExpressionAdditive AT4G12400 7338708..7341264 score=2.14342415330718
GeneExpressionAdditive AT4G12410 7342976..7343426 score=-1.36996891252064
GeneExpressionAdditive AT4G12420 7349684..7353022 score=3.25250603953032
GeneExpressionAdditive AT4G12430 7365272..7368574 score=-2.43996146035782
GeneExpressionAdditive AT4G12440 7376293..7380091 score=-0.157908872498731
GeneExpressionAdditive AT4G12450 7385905..7386611 score=0.61875509602192
GeneExpressionAdditive AT4G12460 7391284..7396437 score=2.70907362762268
GeneExpressionAdditive AT4G12470 7401329..7401650 score=-0.746337707691414
GeneExpressionAdditive AT4G12480 7406217..7406904 score=-0.804081159742058
GeneExpressionAdditive AT4G12530 7428087..7428483 score=-0.64975883569916
GeneExpressionAdditive AT4G12540 7429878..7431446 score=0.625956000009506
GeneExpressionAdditive AT4G12545 7434239..7434764 score=2.06374486102866
GeneExpressionAdditive AT4G12550 7439554..7439694 score=7.23201648964364
GeneExpressionAdditive AT4G12560 7441758..7443636 score=-0.693773368860578
GeneExpressionAdditive AT4G12570 7445500..7449035 score=0.161299778456282
GeneExpressionAdditive AT4G12580 7449377..7449711 score=0.121927771905743
GeneExpressionAdditive AT4G12590 7451009..7452904 score=-1.24414509945407
GeneExpressionAdditive AT4G12600 7453218..7454362 score=-3.57380370086804
GeneExpressionAdditive AT4G12610 7454983..7457656 score=1.14832641354881
GeneExpressionAdditive AT4G12620 7459926..7462189 score=-0.461618481002232
GeneExpressionAdditive AT4G12640 7462599..7467826 score=-1.58996346478991
GeneExpressionAdditive AT4G12650 7468040..7469743 score=-1.8001741444809
GeneExpressionAdditive AT4G12670 7472568..7474478 score=1.08419155331852
GeneExpressionAdditive AT4G12680 7475494..7478244 score=-0.0325121488347532
GeneExpressionAdditive AT4G12690 7480881..7481835 score=2.68977732763785
GeneExpressionAdditive AT4G12700 7482470..7484320 score=0.699713809794865
GeneExpressionAdditive AT4G12710 7484835..7486705 score=1.56499806777009
GeneExpressionAdditive AT4G12720 7487352..7490039 score=-0.0613086140222606
GeneExpressionAdditive AT4G12730 7491392..7492781 score=2.11585315640844
GeneExpressionAdditive AT4G12735 7493819..7494211 score=-2.63717893086864
GeneExpressionAdditive AT4G12740 7494607..7497544 score=-0.520388015712878
GeneExpressionAdditive AT4G12750 7497852..7503628 score=-0.638719127182911
GeneExpressionAdditive AT4G12760 7504896..7506063 score=-0.374537645923868
GeneExpressionAdditive AT4G12770 7506472..7511333 score=1.63945867497649
GeneExpressionAdditive AT4G12780 7514958..7516900 score=2.25400234401868
GeneExpressionAdditive AT4G12790 7517085..7519326 score=0.421070411979124
GeneExpressionAdditive AT4G12800 7521482..7522588 score=0.660047204463763
GeneExpressionAdditive AT4G12810 7522902..7523936 score=0.704166947386964
GeneExpressionAdditive AT4G12820 7527157..7528835 score=-0.0578020979620203
GeneExpressionAdditive AT4G12825 7529479..7529660 score=-0.631718473294132
GeneExpressionAdditive AT4G12830 7531145..7533559 score=-5.34752689756828
GeneExpressionAdditive AT4G12840 7533631..7535794 score=0.81977982970859
GeneExpressionAdditive AT4G12850 7537059..7537296 score=-0.819932870515685
GeneExpressionAdditive AT4G12860 7538444..7538835 score=-1.60091527570427
GeneExpressionAdditive AT4G12870 7542249..7543356 score=0.647226506946924
GeneExpressionAdditive AT4G12880 7544502..7545297 score=2.65868759483603
GeneExpressionAdditive AT4G12890 7546473..7547568 score=-1.00283960823470
GeneExpressionAdditive AT4G12900 7548902..7549882 score=0.598186508261188
GeneExpressionAdditive AT4G12910 7550439..7553313 score=-1.82878381130746
GeneExpressionAdditive AT4G12920 7568285..7569414 score=0.202037557351874
GeneExpressionAdditive AT4G12930 7573278..7573672 score=-0.259135923639619
GeneExpressionAdditive AT4G12940 7574275..7574583 score=-0.0451430191078204
GeneExpressionAdditive AT4G12950 7576632..7577139 score=-0.297717428490022
GeneExpressionAdditive AT4G12960 7583280..7584575 score=-0.660906662303324
GeneExpressionAdditive AT4G12970 7586256..7586726 score=-2.06205313759322
GeneExpressionAdditive AT4G12980 7589430..7591073 score=1.46206415943872
GeneExpressionAdditive AT4G13000 7598150..7599217 score=-0.748699722706757
GeneExpressionAdditive AT4G13010 7600599..7602453 score=8.05319748096958
GeneExpressionAdditive AT4G13020 7603827..7607082 score=1.15831198098970
GeneExpressionAdditive AT4G13030 7607342..7609476 score=3.8262795191525
GeneExpressionAdditive AT4G13040 7614088..7615298 score=3.94198612377096
GeneExpressionAdditive AT4G13050 7617553..7619586 score=1.50120274974824
GeneExpressionAdditive AT4G13060 7619987..7620907 score=-0.131723263699573
GeneExpressionAdditive AT4G13070 7621392..7623338 score=-2.14620454245150
GeneExpressionAdditive AT4G13075 7624701..7625177 score=1.69756106055025
GeneExpressionAdditive AT4G13080 7626656..7628302 score=-1.71634999537282
GeneExpressionAdditive AT4G13090 7631547..7632755 score=-1.31714838254618
GeneExpressionAdditive AT4G13095 7634982..7635435 score=0.697177647402682
GeneExpressionAdditive AT4G13100 7636441..7637819 score=-0.160130991163951
GeneExpressionAdditive AT4G13110 7641489..7642558 score=0.601176823983445
GeneExpressionAdditive AT4G13130 7647384..7649770 score=1.92264842128053
GeneExpressionAdditive AT4G13140 7650350..7651097 score=0.4088027269168
GeneExpressionAdditive AT4G13150 7651544..7651801 score=-0.600376420855804
GeneExpressionAdditive AT4G13160 7653944..7654825 score=-1.44926502223632
GeneExpressionAdditive AT4G13170 7655007..7656569 score=-1.22602487113413
GeneExpressionAdditive AT4G13180 7657379..7658147 score=-0.9784793570672
GeneExpressionAdditive AT4G13190 7659469..7660892 score=-1.52424171147564
GeneExpressionAdditive AT4G13195 7662442..7663110 score=-0.885800988659344
GeneExpressionAdditive AT4G13200 7668160..7669059 score=0.536662755145275
GeneExpressionAdditive AT4G13210 7670067..7673099 score=-1.44025324001860
GeneExpressionAdditive AT4G13220 7674367..7675267 score=0.622544793382292
GeneExpressionAdditive AT4G13230 7675827..7676626 score=-1.52004143976387
GeneExpressionAdditive AT4G13235 7677958..7678033 score=-3.70194373087422
GeneExpressionAdditive AT4G13240 7680153..7682343 score=0.395193951917012
GeneExpressionAdditive AT4G13250 7684292..7686824 score=-1.71786845996601
GeneExpressionAdditive AT4G13260 7721655..7723879 score=1.21949501695637
GeneExpressionAdditive AT4G13266 7705813..7706815 score=-0.078693629641118
GeneExpressionAdditive AT4G13270 7731174..7733050 score=1.04632907671276
GeneExpressionAdditive AT4G13280 7733192..7736415 score=-1.54447552783077
GeneExpressionAdditive AT4G13290 7740304..7742744 score=-2.20032924634216
GeneExpressionAdditive AT4G13300 7743240..7746025 score=1.28353971438303
GeneExpressionAdditive AT4G13310 7750305..7751748 score=-0.345488351136948
GeneExpressionAdditive AT4G13320 7753352..7754035 score=-0.00333140620303573
GeneExpressionAdditive AT4G13330 7754293..7755825 score=-0.660125428389778
GeneExpressionAdditive AT4G13340 7758662..7760963 score=3.39885791034062
GeneExpressionAdditive AT4G13345 7765174..7769620 score=-0.419711076556639
GeneExpressionAdditive AT4G13350 7769803..7773768 score=1.87978902048206
GeneExpressionAdditive AT4G13360 7775273..7777720 score=0.894659317137434
GeneExpressionAdditive AT4G13370 7777870..7780322 score=0.0212122066002262
GeneExpressionAdditive AT4G13380 7781846..7782495 score=-0.247918472492583
GeneExpressionAdditive AT4G13390 7783850..7785293 score=-1.46843582464923
GeneExpressionAdditive AT4G13395 7785741..7785982 score=1.90475465289316
GeneExpressionAdditive AT4G13400 7787824..7791238 score=0.218380067873836
GeneExpressionAdditive AT4G13410 7792235..7795772 score=-0.645225099689654
GeneExpressionAdditive AT4G13420 7796976..7802170 score=-0.320522077498726
GeneExpressionAdditive AT4G13430 7803951..7807848 score=1.51835613028250
GeneExpressionAdditive AT4G13440 7810221..7810580 score=-0.360678249873581
GeneExpressionAdditive AT4G13450 7815151..7815977 score=-0.571180187109097
GeneExpressionAdditive AT4G13460 7824034..7826957 score=8.35127124636998
GeneExpressionAdditive AT4G13470 7827982..7829449 score=-0.49718422399932
GeneExpressionAdditive AT4G13480 7836725..7837622 score=0.0545190160858902
GeneExpressionAdditive AT4G13490 7839326..7840263 score=-0.87658441308096
GeneExpressionAdditive AT4G13500 7856982..7857821 score=1.14577267199566
GeneExpressionAdditive AT4G13520 7864404..7864732 score=-1.76154359147678
GeneExpressionAdditive AT4G13530 7866714..7868712 score=2.14627838218849
GeneExpressionAdditive AT4G13540 7869936..7870700 score=0.889293168659984
GeneExpressionAdditive AT4G13550 7871070..7876837 score=1.86167124350155
GeneExpressionAdditive AT4G13560 7879790..7880280 score=-0.437548132956904
GeneExpressionAdditive AT4G13580 7900440..7901100 score=0.94173657867206
GeneExpressionAdditive AT4G13590 7901322..7903815 score=-1.79184394366003
GeneExpressionAdditive AT4G13600 7911188..7912729 score=-1.71760905744339
GeneExpressionAdditive AT4G13610 7915014..7920866 score=-1.04943508438472
GeneExpressionAdditive AT4G13615 7924318..7925024 score=1.48748281066949
GeneExpressionAdditive AT4G13620 7932447..7933507 score=1.52084930010527
GeneExpressionAdditive AT4G13630 7933917..7936439 score=9.2925459382582
GeneExpressionAdditive AT4G13640 7936767..7938612 score=1.79279060311272
GeneExpressionAdditive AT4G13650 7939077..7942867 score=-1.97020203417172
GeneExpressionAdditive AT4G13660 7946181..7948179 score=-2.50592976167356
GeneExpressionAdditive AT4G13670 7948684..7950830 score=-2.080227187928
GeneExpressionAdditive AT4G13680 7951698..7952732 score=0.466807286574906
GeneExpressionAdditive AT4G13690 7953694..7955135 score=-0.482812700060213
GeneExpressionAdditive AT4G13700 7957176..7958867 score=-0.298210022266193
GeneExpressionAdditive AT4G13710 7962602..7966414 score=-1.11495359193853
GeneExpressionAdditive AT4G13720 7966968..7968898 score=0.0338378214080489
GeneExpressionAdditive AT4G13730 7970367..7974139 score=1.78849322736574
GeneExpressionAdditive AT4G13740 7975184..7977324 score=-1.09200848862454
GeneExpressionAdditive AT4G13750 7978955..7987524 score=-1.47776453282834
GeneExpressionAdditive AT4G13770 7990542..7992237 score=-5.11897400168662
GeneExpressionAdditive AT4G13780 7993167..7998423 score=0.294578938844123
GeneExpressionAdditive AT4G13790 7999749..8000114 score=0.119417106050323
GeneExpressionAdditive AT4G13800 8001873..8004060 score=-0.0511773355863604
GeneExpressionAdditive AT4G13820 8008108..8010630 score=-1.00603607298908
GeneExpressionAdditive AT4G13830 8011652..8012736 score=3.08349490952844
GeneExpressionAdditive AT4G13840 8014102..8016372 score=-0.927506178417994
GeneExpressionAdditive AT4G13850 8021306..8021929 score=-1.09661425543314
GeneExpressionAdditive AT4G13860 8022589..8023109 score=4.90573520760628
GeneExpressionAdditive AT4G13870 8023420..8025503 score=-0.392407340030867
GeneExpressionAdditive AT4G13880 8025977..8028017 score=-0.671844439002884
GeneExpressionAdditive AT4G13885 8029721..8030736 score=-0.484509423172906
GeneExpressionAdditive AT4G13890 8031973..8033695 score=-0.315125516294304
GeneExpressionAdditive AT4G13920 8043847..8046337 score=-0.331839764462385
GeneExpressionAdditive AT4G13930 8047690..8050037 score=-4.23903599514898
GeneExpressionAdditive AT4G13940 8054864..8057128 score=-1.76660779469413
GeneExpressionAdditive AT4G13950 8058121..8058627 score=-1.72534772585719
GeneExpressionAdditive AT4G13955 8059295..8059657 score=-0.0869625644775858
GeneExpressionAdditive AT4G13960 8060776..8062213 score=-0.120856475415210
GeneExpressionAdditive AT4G13965 8066718..8067490 score=-0.502913275210323
GeneExpressionAdditive AT4G13968 8069126..8069809 score=0.460332186780418
GeneExpressionAdditive AT4G13970 8070264..8075471 score=0.954134691770217
GeneExpressionAdditive AT4G13980 8077004..8079259 score=1.64209885229843
GeneExpressionAdditive AT4G13985 8080135..8081630 score=-0.668203730647907
GeneExpressionAdditive AT4G13990 8084401..8085939 score=-2.11684568710038
GeneExpressionAdditive AT4G14000 8090834..8092608 score=1.01756779970032
GeneExpressionAdditive AT4G14010 8092831..8093228 score=-3.12398229884648
GeneExpressionAdditive AT4G14020 8095213..8095691 score=-5.7209389433357
GeneExpressionAdditive AT4G14030 8098010..8100216 score=-2.01374028706048
GeneExpressionAdditive AT4G14040 8100460..8102825 score=4.19586558137357
GeneExpressionAdditive AT4G14050 8103702..8105499 score=-0.394688084517759
GeneExpressionAdditive AT4G14060 8107884..8108106 score=-0.37635379570952
GeneExpressionAdditive AT4G14070 8112026..8118105 score=1.30069671956584
GeneExpressionAdditive AT4G14080 8118607..8120117 score=-0.78923492034768
GeneExpressionAdditive AT4G14090 8122503..8123805 score=-0.324212932398941
GeneExpressionAdditive AT4G14096 8124401..8126429 score=-1.68742980040230
GeneExpressionAdditive AT4G14100 8120711..8121954 score=-1.56399241305375
GeneExpressionAdditive AT4G14103 8126987..8128269 score=-1.43118142786846
GeneExpressionAdditive AT4G14104 8128893..8129283 score=-1.19135703636465
GeneExpressionAdditive AT4G14110 8132881..8134834 score=-0.918126157542812
GeneExpressionAdditive AT4G14120 8135194..8136789 score=-0.516018714906147
GeneExpressionAdditive AT4G14130 8137120..8138211 score=-2.22592888411266
GeneExpressionAdditive AT4G14140 8146792..8151159 score=-2.82860645968244
GeneExpressionAdditive AT4G14145 8152297..8153074 score=-1.23181808428112
GeneExpressionAdditive AT4G14147 8153943..8155310 score=0.252682385094504
GeneExpressionAdditive AT4G14150 8158583..8164977 score=0.062311428626887
GeneExpressionAdditive AT4G14160 8167422..8173317 score=0.165002735569760
GeneExpressionAdditive AT4G14165 8174679..8175597 score=-0.74810902324011
GeneExpressionAdditive AT4G14170 8176348..8178093 score=0.130745774082669
GeneExpressionAdditive AT4G14180 8178318..8183458 score=-0.759703474822979
GeneExpressionAdditive AT4G14190 8183567..8185132 score=0.0157679484419707
GeneExpressionAdditive AT4G14200 8185390..8188639 score=0.0699397109725854
GeneExpressionAdditive AT4G14210 8190249..8195233 score=4.50140765728175
GeneExpressionAdditive AT4G14220 8195991..8198443 score=-0.0275641109218069
GeneExpressionAdditive AT4G14225 8198807..8199159 score=-1.07676832865857
GeneExpressionAdditive AT4G14230 8200773..8203175 score=-0.0637766838123339
GeneExpressionAdditive AT4G14240 8204383..8207305 score=-0.127242590105989
GeneExpressionAdditive AT4G14250 8209308..8213187 score=0.553239432714243
GeneExpressionAdditive AT4G14260 8216332..8217522 score=-0.137625675144437
GeneExpressionAdditive AT4G14270 8218381..8219156 score=-3.80450089310295
GeneExpressionAdditive AT4G14280 8222516..8225045 score=0.206456552971053
GeneExpressionAdditive AT4G14290 8225597..8230146 score=0.794544959426772
GeneExpressionAdditive AT4G14300 8231180..8232958 score=3.01377974918959
GeneExpressionAdditive AT4G14305 8235307..8236586 score=-0.825293624747564
GeneExpressionAdditive AT4G14310 8236806..8240291 score=1.10259301546063
GeneExpressionAdditive AT4G14315 8241009..8241118 score=-0.298686344638898
GeneExpressionAdditive AT4G14320 8242504..8243881 score=0.237541400049001
GeneExpressionAdditive AT4G14330 8244238..8247394 score=0.536581021207246
GeneExpressionAdditive AT4G14340 8248311..8251938 score=0.0227547096898448
GeneExpressionAdditive AT4G14342 8253696..8255400 score=-2.48555943167205
GeneExpressionAdditive AT4G14350 8256085..8260546 score=-0.318282245934377
GeneExpressionAdditive AT4G14360 8267684..8271065 score=1.39402082270676
GeneExpressionAdditive AT4G14365 8271535..8273680 score=-1.46955063772338
GeneExpressionAdditive AT4G14370 8274363..8283244 score=1.19567659418344
GeneExpressionAdditive AT4G14380 8285804..8286465 score=-0.657721615402282
GeneExpressionAdditive AT4G14385 8287031..8288780 score=2.73342007889371
GeneExpressionAdditive AT4G14390 8291005..8291149 score=0.0630378921367829
GeneExpressionAdditive AT4G14400 8294462..8298449 score=0.0445645002919973
GeneExpressionAdditive AT4G14410 8299753..8301599 score=0.845066683227493
GeneExpressionAdditive AT4G14420 8302069..8303720 score=-0.80694377735342
GeneExpressionAdditive AT4G14430 8304619..8305571 score=1.80739892204579
GeneExpressionAdditive AT4G14440 8306824..8307668 score=4.58228935423739
GeneExpressionAdditive AT4G14450 8309493..8309880 score=-0.659713820787939
GeneExpressionAdditive AT4G14455 8310343..8312228 score=0.281864950748613
GeneExpressionAdditive AT4G14465 8320704..8322099 score=0.508282186626982
GeneExpressionAdditive AT4G14480 8330128..8331496 score=-0.731686526092698
GeneExpressionAdditive AT4G14490 8332125..8333550 score=2.29233393394415
GeneExpressionAdditive AT4G14500 8334267..8337204 score=1.93447806932040
GeneExpressionAdditive AT4G14510 8337352..8341074 score=0.155397695399492
GeneExpressionAdditive AT4G14520 8341328..8343197 score=0.0392600715131265
GeneExpressionAdditive AT4G14530 8343485..8343854 score=-0.917836934838875
GeneExpressionAdditive AT4G14540 8344660..8345110 score=-1.94720072487374
GeneExpressionAdditive AT4G14550 8347835..8349978 score=2.14137289373534
GeneExpressionAdditive AT4G14560 8361094..8361811 score=0.91900574421232
GeneExpressionAdditive AT4G14570 8362657..8366513 score=1.98294489274853
GeneExpressionAdditive AT4G14580 8367944..8369126 score=-0.202872256183958
GeneExpressionAdditive AT4G14590 8374404..8375872 score=0.852931371012101
GeneExpressionAdditive AT4G14600 8376465..8378295 score=-0.191889353602973
GeneExpressionAdditive AT4G14605 8378438..8380455 score=1.12765117990209
GeneExpressionAdditive AT4G14615 8383825..8385007 score=-0.390462788236129
GeneExpressionAdditive AT4G14620 8389037..8390811 score=1.92126618755822
GeneExpressionAdditive AT4G14630 8392843..8393744 score=-6.59961470952139
GeneExpressionAdditive AT4G14640 8397743..8400032 score=-0.102252787601899
GeneExpressionAdditive AT4G14650 8400806..8402881 score=-0.211539631356842
GeneExpressionAdditive AT4G14660 8406360..8407017 score=-3.03139761876873
GeneExpressionAdditive AT4G14670 8410098..8412424 score=-0.213142810128801
GeneExpressionAdditive AT4G14680 8413297..8415269 score=-0.925038236167859
GeneExpressionAdditive AT4G14690 8418282..8419209 score=-0.938727623846647
GeneExpressionAdditive AT4G14695 8419820..8420803 score=-1.01552962407590
GeneExpressionAdditive AT4G14700 8422221..8424480 score=0.478732860014432
GeneExpressionAdditive AT4G14710 8424779..8426431 score=-3.31071648989338
GeneExpressionAdditive AT4G14713 8426733..8429516 score=1.21224410577997
GeneExpressionAdditive AT4G14716 8430230..8431907 score=1.35845748441909
GeneExpressionAdditive AT4G14720 8431995..8434950 score=4.60512730098955
GeneExpressionAdditive AT4G14723 8440125..8440691 score=1.09823030381668
GeneExpressionAdditive AT4G14730 8448663..8450013 score=-0.880836709412597
GeneExpressionAdditive AT4G14740 8450344..8453916 score=0.113229103960414
GeneExpressionAdditive AT4G14746 8462642..8464251 score=1.93301333465475
GeneExpressionAdditive AT4G14750 8470421..8472134 score=-0.0123075670046761
GeneExpressionAdditive AT4G14760 8475975..8481021 score=3.51318852636251
GeneExpressionAdditive AT4G14770 8481404..8484789 score=-0.782918335416924
GeneExpressionAdditive AT4G14780 8492941..8494533 score=0.336327103916250
GeneExpressionAdditive AT4G14785 8495171..8495571 score=-1.64653784483718
GeneExpressionAdditive AT4G14790 8496075..8500089 score=-0.82743365642909
GeneExpressionAdditive AT4G14800 8500282..8502170 score=-0.402846646537975
GeneExpressionAdditive AT4G14805 8502381..8503154 score=-0.400340315221355
GeneExpressionAdditive AT4G14810 8504136..8504480 score=-1.32154060022978
GeneExpressionAdditive AT4G14815 8505098..8505892 score=-1.46036820568440
GeneExpressionAdditive AT4G14819 8507354..8507636 score=-0.243783409358083
GeneExpressionAdditive AT4G14820 8507823..8509993 score=-0.599189751600966
GeneExpressionAdditive AT4G14830 8510900..8511413 score=-2.56753007081430
GeneExpressionAdditive AT4G14840 8511920..8513523 score=-0.796320753984966
GeneExpressionAdditive AT4G14850 8513892..8516268 score=-1.15652629592330
GeneExpressionAdditive AT4G14860 8516571..8516857 score=-0.212017965221665
GeneExpressionAdditive AT4G14870 8517246..8517811 score=0.492458609896255
GeneExpressionAdditive AT4G14880 8518034..8520427 score=0.488449671628515
GeneExpressionAdditive AT4G14890 8520845..8521393 score=3.04819943404349
GeneExpressionAdditive AT4G14900 8521532..8523612 score=-1.38190770716256
GeneExpressionAdditive AT4G14905 8526452..8527983 score=0.08334508309631
GeneExpressionAdditive AT4G14910 8528213..8530070 score=0.177697320137346
GeneExpressionAdditive AT4G14920 8531190..8535809 score=1.19988839746155
GeneExpressionAdditive AT4G14930 8538736..8541715 score=0.687521146763401
GeneExpressionAdditive AT4G14940 8541884..8544504 score=-0.96624786498095
GeneExpressionAdditive AT4G14950 8545175..8548004 score=-1.27522013716864
GeneExpressionAdditive AT4G14960 8548494..8549302 score=1.43625064481388
GeneExpressionAdditive AT4G14965 8551354..8553433 score=-0.0183565597446035
GeneExpressionAdditive AT4G14970 8553935..8561607 score=1.10334578893874
GeneExpressionAdditive AT4G14980 8562166..8563596 score=0.303421752156819
GeneExpressionAdditive AT4G14990 8565632..8569795 score=0.58396670946843
GeneExpressionAdditive AT4G15000 8571824..8572367 score=-1.74055420078092
GeneExpressionAdditive AT4G15010 8572919..8574899 score=1.79710512428544
GeneExpressionAdditive AT4G15020 8575727..8578656 score=-0.474938019148404
GeneExpressionAdditive AT4G15030 8578982..8581288 score=0.312198097640754
GeneExpressionAdditive AT4G15040 8581394..8584075 score=0.368467901220374
GeneExpressionAdditive AT4G15050 8588572..8589888 score=-1.59277502970747
GeneExpressionAdditive AT4G15053 8591996..8593733 score=0.258528343421006
GeneExpressionAdditive AT4G15056 8595994..8596957 score=0.086733676416889
GeneExpressionAdditive AT4G15060 8599053..8601608 score=-0.517598496582446
GeneExpressionAdditive AT4G15070 8603747..8606063 score=0.0969526166518831
GeneExpressionAdditive AT4G15075 8607831..8608452 score=-0.0230846543743339
GeneExpressionAdditive AT4G15080 8608752..8612439 score=-3.05619602375998
GeneExpressionAdditive AT4G15090 8614129..8618109 score=0.475292720608071
GeneExpressionAdditive AT4G15093 8618335..8619558 score=-4.09995046081911
GeneExpressionAdditive AT4G15100 8626267..8629440 score=-0.209699881313597
GeneExpressionAdditive AT4G15110 8629793..8632969 score=0.770048338684332
GeneExpressionAdditive AT4G15120 8634733..8635216 score=0.35343841856987
GeneExpressionAdditive AT4G15130 8637685..8639348 score=-1.02599007952104
GeneExpressionAdditive AT4G15140 8639599..8640171 score=-0.505600218519175
GeneExpressionAdditive AT4G15150 8641700..8642233 score=-0.895812724224967
GeneExpressionAdditive AT4G15160 8646223..8650057 score=-2.54313037792958
GeneExpressionAdditive AT4G15180 8651426..8662446 score=1.15570435797692
GeneExpressionAdditive AT4G15200 8663535..8665746 score=0.143818091011979
GeneExpressionAdditive AT4G15210 8666450..8669449 score=0.0705112988768632
GeneExpressionAdditive AT4G15215 8672065..8679090 score=-0.827204167915139
GeneExpressionAdditive AT4G15230 8680193..8686835 score=1.80145853688181
GeneExpressionAdditive AT4G15233 8688284..8692459 score=-2.65654519073392
GeneExpressionAdditive AT4G15236 8696741..8700462 score=0.112801163288725
GeneExpressionAdditive AT4G15240 8703107..8705312 score=-0.184798475085412
GeneExpressionAdditive AT4G15248 8708892..8709175 score=1.24771838813582
GeneExpressionAdditive AT4G15250 8710009..8711088 score=0.88790127969656
GeneExpressionAdditive AT4G15260 8713750..8715273 score=-0.99940615094611
GeneExpressionAdditive AT4G15270 8716618..8717760 score=-1.97018197608714
GeneExpressionAdditive AT4G15280 8719271..8720573 score=-0.610893900152691
GeneExpressionAdditive AT4G15290 8721764..8726657 score=-2.7038155696822
GeneExpressionAdditive AT4G15300 8730727..8732706 score=0.256301028824589
GeneExpressionAdditive AT4G15310 8736731..8739956 score=-0.961507041150603
GeneExpressionAdditive AT4G15320 8744489..8747897 score=0.0907749164890869
GeneExpressionAdditive AT4G15330 8751428..8753124 score=-0.320135977990909
GeneExpressionAdditive AT4G15340 8754511..8760556 score=7.86739866648414
GeneExpressionAdditive AT4G15350 8762959..8764567 score=-0.00646836971047726
GeneExpressionAdditive AT4G15360 8770215..8771846 score=-1.39994173037901
GeneExpressionAdditive AT4G15370 8773801..8779655 score=-0.635819359483334
GeneExpressionAdditive AT4G15380 8788958..8790353 score=-0.472354190944469
GeneExpressionAdditive AT4G15390 8792940..8794167 score=17.0982935717305
GeneExpressionAdditive AT4G15393 8804131..8807129 score=0.396082743975436
GeneExpressionAdditive AT4G15396 8807521..8810409 score=1.10679838665912
GeneExpressionAdditive AT4G15400 8811935..8813431 score=-4.94914255819294
GeneExpressionAdditive AT4G15410 8814883..8816726 score=0.0697275501736396
GeneExpressionAdditive AT4G15415 8817177..8819657 score=-0.231034819128715
GeneExpressionAdditive AT4G15417 8821741..8822947 score=-0.388349614804006
GeneExpressionAdditive AT4G15420 8823830..8825938 score=2.57746515534985
GeneExpressionAdditive AT4G15430 8828219..8831411 score=1.11001555180013
GeneExpressionAdditive AT4G15440 8835544..8838634 score=-0.891928346677557
GeneExpressionAdditive AT4G15450 8839517..8841234 score=-3.5307440704512
GeneExpressionAdditive AT4G15460 8841480..8841843 score=0.0880165162875095
GeneExpressionAdditive AT4G15470 8843555..8845735 score=1.72499780392650
GeneExpressionAdditive AT4G15475 8845881..8848702 score=-0.228724973345106
GeneExpressionAdditive AT4G15480 8848885..8850456 score=-1.98781198488020
GeneExpressionAdditive AT4G15490 8852701..8854478 score=1.58149066494175
GeneExpressionAdditive AT4G15500 8857029..8858503 score=1.12297489597876
GeneExpressionAdditive AT4G15510 8860619..8862581 score=0.348424256296835
GeneExpressionAdditive AT4G15520 8862851..8864556 score=-0.123743485838065
GeneExpressionAdditive AT4G15530 8864839..8870870 score=9.29485065285105
GeneExpressionAdditive AT4G15540 8873395..8875146 score=2.61081986418892
GeneExpressionAdditive AT4G15545 8875924..8877549 score=-0.648076464459722
GeneExpressionAdditive AT4G15550 8877802..8879294 score=2.14413573432679
GeneExpressionAdditive AT4G15560 8883916..8887539 score=4.75597379259823
GeneExpressionAdditive AT4G15563 8891777..8892356 score=-0.431707803355128
GeneExpressionAdditive AT4G15570 8893017..8898919 score=0.203442818247489
GeneExpressionAdditive AT4G15610 8909091..8910751 score=1.23689745916996
GeneExpressionAdditive AT4G15620 8913948..8915630 score=-4.75215241126027
GeneExpressionAdditive AT4G15630 8917517..8918801 score=0.644230671609445
GeneExpressionAdditive AT4G15640 8918994..8921855 score=-1.23606327290606
GeneExpressionAdditive AT4G15650 8922685..8923579 score=1.06235323884646
GeneExpressionAdditive AT4G15660 8925835..8926215 score=0.306236613362679
GeneExpressionAdditive AT4G15670 8929196..8929708 score=0.144291689133966
GeneExpressionAdditive AT4G15680 8931678..8932161 score=0.424311620455917
GeneExpressionAdditive AT4G15690 8934335..8934838 score=1.58630479437198
GeneExpressionAdditive AT4G15700 8937440..8937682 score=1.00413759579948
GeneExpressionAdditive AT4G15710 8940324..8940825 score=-0.94699285782129
GeneExpressionAdditive AT4G15715 8945335..8945627 score=-0.116500777459651
GeneExpressionAdditive AT4G15720 8949565..8951463 score=-0.758008402612994
GeneExpressionAdditive AT4G15730 8951570..8957589 score=-1.90198595335588
GeneExpressionAdditive AT4G15733 8961735..8962051 score=-0.833216775980414
GeneExpressionAdditive AT4G15735 8963099..8963539 score=-0.950820702520062
GeneExpressionAdditive AT4G15740 8964779..8966110 score=0.946893331976793
GeneExpressionAdditive AT4G15750 8967617..8968541 score=0.240890340942402
GeneExpressionAdditive AT4G15755 8970690..8971437 score=-0.415404265379154
GeneExpressionAdditive AT4G15760 8972657..8974520 score=-2.31639490705472
GeneExpressionAdditive AT4G15765 8975883..8977202 score=0.388645662922195
GeneExpressionAdditive AT4G15770 8978004..8978715 score=-2.48368365091198
GeneExpressionAdditive AT4G15780 8979962..8981737 score=3.29953145166645
GeneExpressionAdditive AT4G15790 8982307..8984177 score=-0.243356089896533
GeneExpressionAdditive AT4G15800 8984941..8985266 score=-0.614668561659635
GeneExpressionAdditive AT4G15802 8986651..8988401 score=0.81960080891995
GeneExpressionAdditive AT4G15810 8989232..8992569 score=-1.08461608075786
GeneExpressionAdditive AT4G15820 8992998..8995053 score=0.52314574429868
GeneExpressionAdditive AT4G15830 8995199..8996555 score=-0.532969289565953
GeneExpressionAdditive AT4G15840 8996945..9000972 score=-0.198137956955639
GeneExpressionAdditive AT4G15850 9001335..9004677 score=0.0683794447610255
GeneExpressionAdditive AT4G15870 9008419..9010924 score=-0.273213490440506
GeneExpressionAdditive AT4G15880 9012751..9016105 score=0.149758833962267
GeneExpressionAdditive AT4G15885 9016502..9016754 score=0.369905577028377
GeneExpressionAdditive AT4G15890 9017462..9022972 score=-0.936815381972183
GeneExpressionAdditive AT4G15900 9023798..9027536 score=0.257929121319241
GeneExpressionAdditive AT4G15910 9029086..9029224 score=2.13941862141549
GeneExpressionAdditive AT4G15920 9030541..9033358 score=7.97560244751376
GeneExpressionAdditive AT4G15930 9036241..9038022 score=0.0205062292829232
GeneExpressionAdditive AT4G15940 9038311..9040327 score=0.80996577259318
GeneExpressionAdditive AT4G15950 9040763..9041838 score=0.0971058700502514
GeneExpressionAdditive AT4G15953 9043226..9043293 score=0.937010489782607
GeneExpressionAdditive AT4G15955 9043939..9045541 score=-1.49080151023537
GeneExpressionAdditive AT4G15960 9045696..9047441 score=0.890685757141594
GeneExpressionAdditive AT4G15970 9049376..9051200 score=0.096645591114927
GeneExpressionAdditive AT4G15975 9052177..9053091 score=-0.293502275288017
GeneExpressionAdditive AT4G15980 9057491..9059937 score=-0.0972971038577388
GeneExpressionAdditive AT4G15990 9061342..9061660 score=-0.131042317450486
GeneExpressionAdditive AT4G16000 9063996..9064444 score=5.49164735608474
GeneExpressionAdditive AT4G16030 9083748..9083977 score=0.364118751980177
GeneExpressionAdditive AT4G16040 9087196..9087448 score=-0.243265873417846
GeneExpressionAdditive AT4G16045 9089908..9091672 score=0.0645122152449392
GeneExpressionAdditive AT4G16050 9092329..9094331 score=0.270351658546733
GeneExpressionAdditive AT4G16060 9094417..9096266 score=2.81180372582758
GeneExpressionAdditive AT4G16070 9096830..9100832 score=0.873628574003932
GeneExpressionAdditive AT4G16080 9101406..9102848 score=-0.252229332273968
GeneExpressionAdditive AT4G16090 9103256..9103929 score=-0.988713451956247
GeneExpressionAdditive AT4G16095 9104580..9105224 score=-0.362129260518271
GeneExpressionAdditive AT4G16100 9105736..9107954 score=0.7926627452684
GeneExpressionAdditive AT4G16110 9113026..9115633 score=1.14696656576738
GeneExpressionAdditive AT4G16120 9116321..9119282 score=-0.81665069715744
GeneExpressionAdditive AT4G16130 9120871..9127920 score=0.821167851529633
GeneExpressionAdditive AT4G16140 9129057..9129752 score=2.57689022309170
GeneExpressionAdditive AT4G16141 9131913..9132868 score=3.21462836649047
GeneExpressionAdditive AT4G16143 9134056..9137192 score=-0.59238551941954
GeneExpressionAdditive AT4G16144 9137917..9141517 score=-1.76488330890328
GeneExpressionAdditive AT4G16146 9142464..9144354 score=-4.53482953662763
GeneExpressionAdditive AT4G16150 9148719..9153008 score=-1.66440979094336
GeneExpressionAdditive AT4G16155 9153405..9157205 score=3.1984874467987
GeneExpressionAdditive AT4G16160 9157607..9158903 score=0.216863928225297
GeneExpressionAdditive AT4G16162 9161188..9161554 score=-1.85886587951897
GeneExpressionAdditive AT4G16165 9164090..9164496 score=0.0962007567969721
GeneExpressionAdditive AT4G16170 9165363..9167387 score=5.50642050981606
GeneExpressionAdditive AT4G16180 9168379..9170397 score=3.92158788511017
GeneExpressionAdditive AT4G16190 9171631..9172329 score=-8.87550027463354
GeneExpressionAdditive AT4G16200 9175667..9176536 score=0.525347135687611
GeneExpressionAdditive AT4G16210 9176757..9178018 score=-1.34205445196755
GeneExpressionAdditive AT4G16220 9182390..9183862 score=-0.333779650996242
GeneExpressionAdditive AT4G16230 9185310..9188140 score=0.84988368253046
GeneExpressionAdditive AT4G16250 9195702..9199454 score=2.13624099307783
GeneExpressionAdditive AT4G16260 9200046..9201498 score=4.60498049378046
GeneExpressionAdditive AT4G16265 9202375..9204057 score=-0.62834843158938
GeneExpressionAdditive AT4G16270 9205967..9206513 score=-0.410862602079562
GeneExpressionAdditive AT4G16280 9206618..9214764 score=0.870079836251908
GeneExpressionAdditive AT4G16295 9215726..9216099 score=-0.877962414432994
GeneExpressionAdditive AT4G16310 9218642..9223359 score=-1.22296330193369
GeneExpressionAdditive AT4G16320 9223622..9224156 score=-1.00856190562055
GeneExpressionAdditive AT4G16330 9226251..9227472 score=-0.375910801181050
GeneExpressionAdditive AT4G16340 9228265..9241292 score=-2.38912055118105
GeneExpressionAdditive AT4G16350 9242355..9243695 score=-1.31364723020686
GeneExpressionAdditive AT4G16360 9245157..9247149 score=-0.612489956114471
GeneExpressionAdditive AT4G16370 9247442..9250074 score=-8.97622598236579
GeneExpressionAdditive AT4G16380 9254585..9256158 score=0.975555562486753
GeneExpressionAdditive AT4G16390 9257989..9260269 score=-3.20030365274219
GeneExpressionAdditive AT4G16400 9260594..9261747 score=-0.595786466089577
GeneExpressionAdditive AT4G16420 9262847..9266086 score=2.19861093458513
GeneExpressionAdditive AT4G16430 9267384..9269127 score=1.62872238649154
GeneExpressionAdditive AT4G16440 9269310..9271502 score=0.632352284035689
GeneExpressionAdditive AT4G16442 9271888..9273087 score=-1.73438333088392
GeneExpressionAdditive AT4G16444 9274467..9276325 score=0.381158415162323
GeneExpressionAdditive AT4G16447 9278799..9279306 score=-0.185140965779513
GeneExpressionAdditive AT4G16450 9280096..9280664 score=2.2322885013097
GeneExpressionAdditive AT4G16460 9285666..9286304 score=-0.745026040557048
GeneExpressionAdditive AT4G16470 9287915..9289564 score=-1.18260108478369
GeneExpressionAdditive AT4G16480 9291255..9293182 score=-1.09363385117171
GeneExpressionAdditive AT4G16490 9293598..9295549 score=1.23164328284776
GeneExpressionAdditive AT4G16500 9301477..9302020 score=2.34368689474579
GeneExpressionAdditive AT4G16510 9302952..9305024 score=-1.0459923425883
GeneExpressionAdditive AT4G16515 9305314..9305735 score=0.111191147243192
GeneExpressionAdditive AT4G16520 9306733..9308431 score=-1.95583208465186
GeneExpressionAdditive AT4G16530 9311381..9315753 score=0.00166994137462154
GeneExpressionAdditive AT4G16550 9318465..9324247 score=0.0953185661904738
GeneExpressionAdditive AT4G16560 9324826..9324898 score=0.314674836832373
GeneExpressionAdditive AT4G16563 9329790..9331288 score=2.75912064133164
GeneExpressionAdditive AT4G16566 9334674..9335905 score=1.58549331212582
GeneExpressionAdditive AT4G16570 9336830..9340847 score=1.76203762033829
GeneExpressionAdditive AT4G16580 9341106..9342850 score=-2.48832996430507
GeneExpressionAdditive AT4G16590 9345163..9349152 score=-0.179266136668150
GeneExpressionAdditive AT4G16600 9350088..9352690 score=0.056129265810592
GeneExpressionAdditive AT4G16610 9354471..9355108 score=-0.706961552884802
GeneExpressionAdditive AT4G16620 9358206..9359974 score=0.142744536557064
GeneExpressionAdditive AT4G16630 9362067..9366689 score=0.492522873935489
GeneExpressionAdditive AT4G16640 9367474..9368707 score=0.204583482907899
GeneExpressionAdditive AT4G16650 9372653..9376341 score=1.94199186459247
GeneExpressionAdditive AT4G16660 9376749..9381502 score=7.183235792563
GeneExpressionAdditive AT4G16670 9385304..9387615 score=3.2105993345195
GeneExpressionAdditive AT4G16680 9388247..9390783 score=3.55145185136446
GeneExpressionAdditive AT4G16690 9392241..9393501 score=-6.24024974413852
GeneExpressionAdditive AT4G16695 9394216..9395385 score=0.69345556410952
GeneExpressionAdditive AT4G16700 9395730..9398301 score=-0.823582698786259
GeneExpressionAdditive AT4G16710 9398603..9399771 score=0.343758948825818
GeneExpressionAdditive AT4G16720 9400014..9401347 score=0.924993022081097
GeneExpressionAdditive AT4G16730 9402941..9405958 score=-0.331433217182313
GeneExpressionAdditive AT4G16740 9407787..9410849 score=-0.317812850800087
GeneExpressionAdditive AT4G16745 9412064..9414088 score=-2.86464215404777
GeneExpressionAdditive AT4G16750 9420953..9421647 score=-1.28079016218673
GeneExpressionAdditive AT4G16760 9424723..9428845 score=-0.337178190026592
GeneExpressionAdditive AT4G16765 9429946..9431791 score=5.18135538212661
GeneExpressionAdditive AT4G16770 9435163..9437143 score=-4.85279293502714
GeneExpressionAdditive AT4G16780 9449148..9450592 score=-2.19945887330121
GeneExpressionAdditive AT4G16790 9451639..9453088 score=4.2905062827147
GeneExpressionAdditive AT4G16800 9454877..9456305 score=2.91047067332649
GeneExpressionAdditive AT4G16810 9457405..9462239 score=0.367557001828799
GeneExpressionAdditive AT4G16820 9467608..9469095 score=-0.411713604504622
GeneExpressionAdditive AT4G16830 9470564..9472479 score=2.0762601618635
GeneExpressionAdditive AT4G16835 9473031..9474773 score=-1.05910579499474
GeneExpressionAdditive AT4G16840 9474954..9475508 score=-0.87317057833153
GeneExpressionAdditive AT4G16845 9476567..9479760 score=3.12762928710479
GeneExpressionAdditive AT4G16850 9480731..9481443 score=-4.38306105884852
GeneExpressionAdditive AT4G16860 9488666..9491436 score=10.3287254010155
GeneExpressionAdditive AT4G16880 9498814..9498885 score=1.52431498181093
GeneExpressionAdditive AT4G16890 9502866..9505309 score=-1.16457669009303
GeneExpressionAdditive AT4G16900 9513025..9516401 score=-1.71601432922336
GeneExpressionAdditive AT4G16920 9522369..9525678 score=-2.69728900611311
GeneExpressionAdditive AT4G16940 9534229..9535219 score=-2.90953867091233
GeneExpressionAdditive AT4G16950 9538997..9544248 score=3.05377720324145
GeneExpressionAdditive AT4G16960 9546390..9549041 score=-3.59314913737690
GeneExpressionAdditive AT4G16970 9551550..9555773 score=-1.2911117643093
GeneExpressionAdditive AT4G16980 9556996..9557768 score=1.13917670814142
GeneExpressionAdditive AT4G16990 9560203..9565296 score=5.04822202438098
GeneExpressionAdditive AT4G17000 9567107..9569918 score=-0.446889124306469
GeneExpressionAdditive AT4G17010 9575859..9577733 score=0.352319060727033
GeneExpressionAdditive AT4G17020 9577999..9581385 score=-0.053429613789046
GeneExpressionAdditive AT4G17030 9581664..9583152 score=1.88178438255045
GeneExpressionAdditive AT4G17040 9585732..9589367 score=-1.05095121182062
GeneExpressionAdditive AT4G17050 9589683..9592537 score=1.12501856693910
GeneExpressionAdditive AT4G17060 9593605..9595224 score=0.686739126163946
GeneExpressionAdditive AT4G17070 9595518..9598082 score=-0.620497802139319
GeneExpressionAdditive AT4G17080 9601600..9603774 score=1.0765125044008
GeneExpressionAdditive AT4G17085 9604516..9604874 score=-0.358326756041887
GeneExpressionAdditive AT4G17090 9605012..9607324 score=-0.226656279770439
GeneExpressionAdditive AT4G17110 9613665..9615482 score=-1.78344861157356
GeneExpressionAdditive AT4G17120 9616077..9624202 score=-2.95980452502556
GeneExpressionAdditive AT4G17130 9624334..9627579 score=-3.22904169668522
GeneExpressionAdditive AT4G17140 9627766..9635227 score=-4.36257731650097
GeneExpressionAdditive AT4G17150 9638279..9641631 score=-0.32856364639204
GeneExpressionAdditive AT4G17160 9642021..9643264 score=-2.70204186082827
GeneExpressionAdditive AT4G17170 9644760..9646337 score=4.62608311079819
GeneExpressionAdditive AT4G17180 9646518..9648275 score=-3.72716170699427
GeneExpressionAdditive AT4G17190 9648565..9650864 score=0.6634306813547
GeneExpressionAdditive AT4G17200 9651133..9652166 score=1.29464378578035
GeneExpressionAdditive AT4G17210 9652689..9654256 score=-0.948865716146138
GeneExpressionAdditive AT4G17215 9655838..9656520 score=-4.63226158608700
GeneExpressionAdditive AT4G17220 9656849..9659400 score=2.42796878189888
GeneExpressionAdditive AT4G17230 9661031..9663761 score=-0.434337640675364
GeneExpressionAdditive AT4G17240 9666742..9668291 score=-1.00111074405892
GeneExpressionAdditive AT4G17245 9669386..9669891 score=-3.55721486493103
GeneExpressionAdditive AT4G17250 9671129..9673298 score=-0.661469113238802
GeneExpressionAdditive AT4G17260 9674078..9675434 score=-1.58074210007093
GeneExpressionAdditive AT4G17270 9676227..9678597 score=1.31254886520833
GeneExpressionAdditive AT4G17280 9678819..9680329 score=0.57754104237177
GeneExpressionAdditive AT4G17300 9681543..9684916 score=1.97993732317731
GeneExpressionAdditive AT4G17310 9685293..9686845 score=0.790699220567716
GeneExpressionAdditive AT4G17330 9689039..9693834 score=2.33193040788323
GeneExpressionAdditive AT4G17340 9699255..9700387 score=0.366390717385884
GeneExpressionAdditive AT4G17350 9701148..9703495 score=-0.140416816354704
GeneExpressionAdditive AT4G17360 9703711..9705442 score=-2.16840098033726
GeneExpressionAdditive AT4G17370 9706059..9708211 score=3.38745636214370
GeneExpressionAdditive AT4G17380 9708712..9714026 score=-0.353025594038624
GeneExpressionAdditive AT4G17390 9714204..9715588 score=1.31482181203603
GeneExpressionAdditive AT4G17410 9715801..9721852 score=-2.12590603672032
GeneExpressionAdditive AT4G17420 9722412..9724616 score=-0.78197951989609
GeneExpressionAdditive AT4G17430 9724886..9726764 score=-0.468579512566388
GeneExpressionAdditive AT4G17440 9727757..9729233 score=0.49948201720685
GeneExpressionAdditive AT4G17460 9739812..9741027 score=5.5901342912477
GeneExpressionAdditive AT4G17470 9742981..9743942 score=-4.62257846025468
GeneExpressionAdditive AT4G17480 9745192..9746955 score=-2.04959438865331
GeneExpressionAdditive AT4G17483 9747357..9748868 score=-2.76921387248255
GeneExpressionAdditive AT4G17486 9749742..9751704 score=3.85203151397551
GeneExpressionAdditive AT4G17490 9752899..9753835 score=1.27393536153571
GeneExpressionAdditive AT4G17500 9759450..9760307 score=4.42242997394177
GeneExpressionAdditive AT4G17505 9764396..9766314 score=0.262032843353810
GeneExpressionAdditive AT4G17510 9767018..9768750 score=-0.187723785716764
GeneExpressionAdditive AT4G17520 9771344..9773445 score=0.986631743275774
GeneExpressionAdditive AT4G17530 9773622..9775538 score=3.3911792845891
GeneExpressionAdditive AT4G17540 9775891..9777452 score=0.275232400317223
GeneExpressionAdditive AT4G17550 9777853..9779715 score=1.8279186461223
GeneExpressionAdditive AT4G17560 9780310..9782117 score=-1.29402369901865
GeneExpressionAdditive AT4G17565 9782537..9783624 score=-0.0483466373989725
GeneExpressionAdditive AT4G17570 9783927..9787391 score=-0.104584187061963
GeneExpressionAdditive AT4G17580 9790213..9790705 score=-0.822616208098193
GeneExpressionAdditive AT4G17585 9792554..9793247 score=-1.65476852420712
GeneExpressionAdditive AT4G17590 9802176..9802292 score=-0.244249198828446
GeneExpressionAdditive AT4G17600 9803869..9804802 score=3.10171884317825
GeneExpressionAdditive AT4G17610 9805562..9814909 score=0.343106401805921
GeneExpressionAdditive AT4G17615 9816516..9819202 score=-0.290094054213539
GeneExpressionAdditive AT4G17620 9821927..9824907 score=0.400631796913856
GeneExpressionAdditive AT4G17640 9825279..9827034 score=1.76614565084917
GeneExpressionAdditive AT4G17650 9827581..9829524 score=0.541544113934461
GeneExpressionAdditive AT4G17660 9831365..9832933 score=0.213242709025849
GeneExpressionAdditive AT4G17670 9833683..9834579 score=-0.228147756710682
GeneExpressionAdditive AT4G17680 9842901..9844216 score=-2.02482938650794
GeneExpressionAdditive AT4G17690 9846191..9847006 score=-0.803084916558265
GeneExpressionAdditive AT4G17695 9848179..9850579 score=-1.89503780422186
GeneExpressionAdditive AT4G17700 9854604..9855725 score=-0.301404729893244
GeneExpressionAdditive AT4G17710 9856329..9859259 score=-0.781288558914176
GeneExpressionAdditive AT4G17713 9859867..9860010 score=0.071607176275327
GeneExpressionAdditive AT4G17718 9861637..9861987 score=0.129582341935323
GeneExpressionAdditive AT4G17720 9862463..9864514 score=4.09359937733419
GeneExpressionAdditive AT4G17730 9865119..9866890 score=-1.27321393463322
GeneExpressionAdditive AT4G17740 9867147..9869699 score=-2.65536978122863
GeneExpressionAdditive AT4G17750 9869901..9871581 score=1.89269250201223
GeneExpressionAdditive AT4G17760 9871840..9873285 score=-0.597407507387321
GeneExpressionAdditive AT4G17770 9876398..9880165 score=-1.28738669523440
GeneExpressionAdditive AT4G17780 9880336..9881437 score=0.159409404026616
GeneExpressionAdditive AT4G17785 9881696..9883412 score=-0.506834001566226
GeneExpressionAdditive AT4G17790 9891088..9892737 score=2.83359740868526
GeneExpressionAdditive AT4G17800 9895407..9896429 score=4.12455520805054
GeneExpressionAdditive AT4G17810 9906859..9907620 score=0.622858253625807
GeneExpressionAdditive AT4G17830 9915842..9918003 score=2.09490982580895
GeneExpressionAdditive AT4G17840 9918254..9920465 score=5.57458782975877
GeneExpressionAdditive AT4G17850 9923019..9923820 score=-0.355435949622091
GeneExpressionAdditive AT4G17860 9924743..9926283 score=-0.745279261751267
GeneExpressionAdditive AT4G17870 9928723..9929359 score=4.0889962436438
GeneExpressionAdditive AT4G17880 9933754..9935423 score=2.67999762171565
GeneExpressionAdditive AT4G17890 9937026..9939396 score=2.05706339892547
GeneExpressionAdditive AT4G17895 9939713..9942591 score=0.900275730059468
GeneExpressionAdditive AT4G17900 9946026..9948009 score=-1.54399770089850
GeneExpressionAdditive AT4G17910 9948910..9960381 score=-1.37213315874928
GeneExpressionAdditive AT4G17920 9963246..9964058 score=-1.09878953159171
GeneExpressionAdditive AT4G17930 9964638..9964816 score=-0.549931610408476
GeneExpressionAdditive AT4G17940 9965801..9966822 score=1.23079287149248
GeneExpressionAdditive AT4G17950 9967221..9969146 score=3.06494389199983
GeneExpressionAdditive AT4G17960 9970937..9972315 score=-0.67044804408557
GeneExpressionAdditive AT4G17970 9975410..9977677 score=-0.244399230736914
GeneExpressionAdditive AT4G17980 9979281..9979738 score=0.456899229045863
GeneExpressionAdditive AT4G17990 9984544..9988219 score=0.513916392448384
GeneExpressionAdditive AT4G18010 9991128..9994385 score=-0.535637260733145
GeneExpressionAdditive AT4G18020 10003318..10007477 score=1.36255860004362
GeneExpressionAdditive AT4G18030 10012458..10015662 score=1.55572583602924
GeneExpressionAdditive AT4G18040 10016649..10018223 score=-0.0921832908365308
GeneExpressionAdditive AT4G18050 10022258..10027392 score=-1.72435179197898
GeneExpressionAdditive AT4G18060 10027676..10029867 score=-0.0677055323099205
GeneExpressionAdditive AT4G18070 10030724..10032888 score=-1.23689953904939
GeneExpressionAdditive AT4G18080 10033238..10033915 score=0.00616155702226907
GeneExpressionAdditive AT4G18090 10034137..10034833 score=-0.0749565394027613
GeneExpressionAdditive AT4G18100 10035528..10036519 score=-1.33556240097716
GeneExpressionAdditive AT4G18110 10037118..10037688 score=0.0527766287275027
GeneExpressionAdditive AT4G18120 10038160..10042100 score=-0.904028657799787
GeneExpressionAdditive AT4G18130 10042316..10045967 score=4.69032612588091
GeneExpressionAdditive AT4G18140 10046635..10049268 score=1.81236997480458
GeneExpressionAdditive AT4G18150 10050239..10053711 score=-13.1987747139556
GeneExpressionAdditive AT4G18160 10055731..10057697 score=3.30380873697084
GeneExpressionAdditive AT4G18170 10061405..10062805 score=1.42505925623844
GeneExpressionAdditive AT4G18180 10065683..10067299 score=-0.85271076733509
GeneExpressionAdditive AT4G18190 10067829..10069314 score=-0.104767637170015
GeneExpressionAdditive AT4G18195 10069726..10071055 score=0.096901617090747
GeneExpressionAdditive AT4G18197 10071666..10073199 score=-3.17292110910586
GeneExpressionAdditive AT4G18205 10074103..10075192 score=-2.40784126605038
GeneExpressionAdditive AT4G18210 10076145..10077735 score=2.77299796481383
GeneExpressionAdditive AT4G18220 10079145..10079956 score=-0.266442248273010
GeneExpressionAdditive AT4G18230 10080460..10081906 score=-0.470691733330045
GeneExpressionAdditive AT4G18240 10082139..10087145 score=-1.99020162575070
GeneExpressionAdditive AT4G18250 10087367..10091954 score=-0.983352484619841
GeneExpressionAdditive AT4G18260 10093617..10097479 score=1.46342005664101
GeneExpressionAdditive AT4G18270 10099405..10101877 score=-0.883506331189891
GeneExpressionAdditive AT4G18280 10104084..10104709 score=1.2949787372706
GeneExpressionAdditive AT4G18290 10115478..10118547 score=-2.10395252958977
GeneExpressionAdditive AT4G18300 10118892..10120942 score=0.652679400680951
GeneExpressionAdditive AT4G18320 10125070..10125931 score=-0.327514633672872
GeneExpressionAdditive AT4G18330 10126608..10128713 score=0.528532707227233
GeneExpressionAdditive AT4G18335 10128957..10129320 score=-0.133094672586265
GeneExpressionAdditive AT4G18340 10130150..10132056 score=2.00536574314646
GeneExpressionAdditive AT4G18350 10142711..10144416 score=-0.714998758699331
GeneExpressionAdditive AT4G18360 10146064..10148384 score=-0.280636126810485
GeneExpressionAdditive AT4G18370 10149189..10151032 score=2.06288472484068
GeneExpressionAdditive AT4G18372 10151288..10151686 score=-0.815908759516568
GeneExpressionAdditive AT4G18375 10152514..10155076 score=-1.98545974243396
GeneExpressionAdditive AT4G18380 10157893..10159574 score=-0.0236402684721025
GeneExpressionAdditive AT4G18390 10163090..10164647 score=-0.816897998203766
GeneExpressionAdditive AT4G18395 10169466..10169813 score=-0.46912851704632
GeneExpressionAdditive AT4G18400 10169962..10171163 score=0.264917180858328
GeneExpressionAdditive AT4G18425 10181358..10182138 score=-1.82574353012810
GeneExpressionAdditive AT4G18430 10183736..10185242 score=-0.358079020900075
GeneExpressionAdditive AT4G18440 10186178..10188886 score=-4.03339357513324
GeneExpressionAdditive AT4G18450 10190346..10191039 score=-0.305331198595678
GeneExpressionAdditive AT4G18460 10195699..10196776 score=0.146392475529562
GeneExpressionAdditive AT4G18465 10197247..10201584 score=-0.719087685429744
GeneExpressionAdditive AT4G18470 10192919..10195486 score=-0.627223570274483
GeneExpressionAdditive AT4G18480 10201699..10203388 score=4.20579588809866
GeneExpressionAdditive AT4G18490 10205316..10207997 score=-0.0923191345299945
GeneExpressionAdditive AT4G18501 10209436..10209617 score=-1.27183439276113
GeneExpressionAdditive AT4G18510 10211901..10212385 score=0.939373106230211
GeneExpressionAdditive AT4G18520 10215135..10217149 score=-5.1387220845522
GeneExpressionAdditive AT4G18530 10217424..10220486 score=-0.693599410337741
GeneExpressionAdditive AT4G18540 10221230..10223001 score=0.470654729330216
GeneExpressionAdditive AT4G18550 10224987..10226807 score=3.45070926772718
GeneExpressionAdditive AT4G18570 10231269..10234562 score=-0.104508182348158
GeneExpressionAdditive AT4G18580 10234705..10236012 score=-1.25161386489394
GeneExpressionAdditive AT4G18590 10236245..10237160 score=-0.208074646144822
GeneExpressionAdditive AT4G18593 10237595..10238817 score=0.380315438804499
GeneExpressionAdditive AT4G18596 10239108..10239711 score=0.524015466736491
GeneExpressionAdditive AT4G18600 10239904..10247349 score=-1.16406414422224
GeneExpressionAdditive AT4G18610 10250733..10251529 score=-0.82004358206072
GeneExpressionAdditive AT4G18620 10254374..10254819 score=-0.274812331663104
GeneExpressionAdditive AT4G18630 10257130..10258895 score=-0.722398653373114
GeneExpressionAdditive AT4G18640 10259746..10263588 score=0.597633106503717
GeneExpressionAdditive AT4G18650 10264067..10265427 score=1.196457043683
GeneExpressionAdditive AT4G18660 10273006..10273995 score=-0.177772751653510
GeneExpressionAdditive AT4G18670 10275478..10278476 score=-1.98568388822554
GeneExpressionAdditive AT4G18680 10281100..10281715 score=0.52395440832275
GeneExpressionAdditive AT4G18690 10282768..10283737 score=-1.25946353705329
GeneExpressionAdditive AT4G18700 10288888..10290696 score=3.74755579477526
GeneExpressionAdditive AT4G18710 10296365..10299085 score=0.954314405385464
GeneExpressionAdditive AT4G18720 10299963..10300248 score=0.217581702249230
GeneExpressionAdditive AT4G18730 10302189..10303286 score=-1.25934067995134
GeneExpressionAdditive AT4G18740 10303478..10304539 score=6.82801297970737
GeneExpressionAdditive AT4G18750 10304870..10307527 score=-2.89570439040331
GeneExpressionAdditive AT4G18760 10308193..10309417 score=0.0063797909721437
GeneExpressionAdditive AT4G18770 10311187..10312514 score=-0.280984065844115
GeneExpressionAdditive AT4G18780 10313190..10316724 score=-1.96683405781813
GeneExpressionAdditive AT4G18790 10317813..10319619 score=-0.620111050595521
GeneExpressionAdditive AT4G18800 10320014..10321547 score=-1.74560067588762
GeneExpressionAdditive AT4G18810 10322540..10325748 score=2.85329771736137
GeneExpressionAdditive AT4G18820 10330466..10334225 score=0.281303261148991
GeneExpressionAdditive AT4G18823 10334935..10335041 score=-0.497224685701669
GeneExpressionAdditive AT4G18830 10337228..10338475 score=-2.52753895233313
GeneExpressionAdditive AT4G18840 10338836..10340312 score=-1.98640843902875
GeneExpressionAdditive AT4G18850 10342090..10342236 score=-0.0915864926562697
GeneExpressionAdditive AT4G18870 10346350..10347143 score=-0.385824249218268
GeneExpressionAdditive AT4G18880 10347643..10349531 score=-1.0297265137681
GeneExpressionAdditive AT4G18890 10352673..10355533 score=0.277850837558671
GeneExpressionAdditive AT4G18900 10356487..10359035 score=0.152837216912924
GeneExpressionAdditive AT4G18905 10359918..10363256 score=-1.08993480958797
GeneExpressionAdditive AT4G18910 10366133..10368368 score=3.11011209673815
GeneExpressionAdditive AT4G18920 10368803..10370157 score=-0.360796183765236
GeneExpressionAdditive AT4G18930 10370722..10371995 score=1.68524063779113
GeneExpressionAdditive AT4G18940 10372753..10373571 score=-1.25584973030239
GeneExpressionAdditive AT4G18950 10375419..10378359 score=-1.9748051309737
GeneExpressionAdditive AT4G18960 10382863..10388489 score=-0.699692566952674
GeneExpressionAdditive AT4G18970 10389165..10390877 score=-0.270792938020274
GeneExpressionAdditive AT4G18975 10391991..10393855 score=2.76031689168130
GeneExpressionAdditive AT4G18980 10398949..10399242 score=-0.346976079094797
GeneExpressionAdditive AT4G18990 10401954..10404127 score=-0.152707962901304
GeneExpressionAdditive AT4G19000 10405538..10406514 score=-0.213642645905278
GeneExpressionAdditive AT4G19003 10407471..10408594 score=-0.169827334053073
GeneExpressionAdditive AT4G19006 10409206..10411334 score=-0.0335534249007403
GeneExpressionAdditive AT4G19010 10411594..10414203 score=1.03029111429427
GeneExpressionAdditive AT4G19020 10414562..10421186 score=1.56625406732174
GeneExpressionAdditive AT4G19030 10421576..10423414 score=3.96400747028245
GeneExpressionAdditive AT4G19035 10427924..10428501 score=0.401071509726457
GeneExpressionAdditive AT4G19038 10430086..10430985 score=0.0580813062975653
GeneExpressionAdditive AT4G19040 10431564..10437359 score=1.37442607545879
GeneExpressionAdditive AT4G19050 10438235..10443727 score=-2.51745893015994
GeneExpressionAdditive AT4G19060 10445034..10446246 score=0.432806376998039
GeneExpressionAdditive AT4G19070 10446419..10448155 score=-0.47138790859559
GeneExpressionAdditive AT4G19080 10448858..10449773 score=0.92120376663856
GeneExpressionAdditive AT4G19090 10449987..10452711 score=1.04497370157348
GeneExpressionAdditive AT4G19095 10452929..10453292 score=-0.829651516342411
GeneExpressionAdditive AT4G19100 10453771..10454338 score=-0.0674266735593272
GeneExpressionAdditive AT4G19110 10454688..10459270 score=2.35869512485419
GeneExpressionAdditive AT4G19120 10460310..10464042 score=-0.661873790274265
GeneExpressionAdditive AT4G19130 10466540..10468000 score=0.167110231615378
GeneExpressionAdditive AT4G19140 10469675..10471242 score=2.44678950001931
GeneExpressionAdditive AT4G19150 10471422..10472723 score=3.16292685742213
GeneExpressionAdditive AT4G19160 10477478..10479954 score=-3.50384210867801
GeneExpressionAdditive AT4G19170 10481804..10483689 score=2.57076185307207
GeneExpressionAdditive AT4G19180 10485348..10487866 score=1.31720320881117
GeneExpressionAdditive AT4G19185 10489081..10491620 score=-1.19852393139762
GeneExpressionAdditive AT4G19190 10493320..10496129 score=4.34103359500676
GeneExpressionAdditive AT4G19200 10498936..10500535 score=-1.01317525427867
GeneExpressionAdditive AT4G19210 10501221..10505182 score=4.47587988730907
GeneExpressionAdditive AT4G19220 10505292..10508078 score=-0.583264075057628
GeneExpressionAdditive AT4G19230 10521387..10523894 score=0.214130441503512
GeneExpressionAdditive AT4G19240 10527887..10528839 score=0.664973652341664
GeneExpressionAdditive AT4G19350 10562056..10563697 score=-0.935944032610576
GeneExpressionAdditive AT4G19360 10564160..10565390 score=-0.000175890432834731
GeneExpressionAdditive AT4G19370 10566190..10567783 score=-4.73676844118408
GeneExpressionAdditive AT4G19380 10568428..10572388 score=2.60513654367586
GeneExpressionAdditive AT4G19390 10574905..10576384 score=-4.63163852414279
GeneExpressionAdditive AT4G19400 10580855..10581885 score=2.62258203964175
GeneExpressionAdditive AT4G19410 10582063..10585659 score=1.52762878298754
GeneExpressionAdditive AT4G19420 10587282..10590536 score=3.06824605774555
GeneExpressionAdditive AT4G19430 10598462..10599065 score=0.76812954106135
GeneExpressionAdditive AT4G19440 10601014..10604489 score=0.838637143818144
GeneExpressionAdditive AT4G19450 10606560..10609314 score=-0.492344093464665
GeneExpressionAdditive AT4G19460 10610367..10611944 score=-0.780000729738266
GeneExpressionAdditive AT4G19470 10613037..10614311 score=-0.862491710453897
GeneExpressionAdditive AT4G19480 10614889..10615287 score=-0.419153846363517
GeneExpressionAdditive AT4G19490 10615798..10622343 score=2.67118783398127
GeneExpressionAdditive AT4G19530 10655846..10657245 score=12.8729320670748
GeneExpressionAdditive AT4G19540 10657395..10659151 score=-3.18761739913952
GeneExpressionAdditive AT4G19550 10659398..10660739 score=0.380177605224290
GeneExpressionAdditive AT4G19560 10661911..10664604 score=0.810786151183787
GeneExpressionAdditive AT4G19570 10665338..10667293 score=-3.71201195011332
GeneExpressionAdditive AT4G19580 10668722..10669432 score=0.0161045617883850
GeneExpressionAdditive AT4G19590 10671226..10672213 score=-0.190741665369307
GeneExpressionAdditive AT4G19600 10672789..10676684 score=2.68901791114277
GeneExpressionAdditive AT4G19610 10678017..10681565 score=0.570282264344471
GeneExpressionAdditive AT4G19620 10682443..10682586 score=0.00669808523540229
GeneExpressionAdditive AT4G19640 10687252..10689572 score=2.29719053532996
GeneExpressionAdditive AT4G19645 10689980..10691256 score=-2.82801087625167
GeneExpressionAdditive AT4G19650 10693399..10695573 score=-0.242785632429175
GeneExpressionAdditive AT4G19660 10696294..10698223 score=-2.22880166130894
GeneExpressionAdditive AT4G19670 10699287..10701399 score=-2.58353873522009
GeneExpressionAdditive AT4G19680 10703376..10704689 score=-6.51140598673467
GeneExpressionAdditive AT4G19690 10707462..10708985 score=-14.7045321496266
GeneExpressionAdditive AT4G19700 10713585..10714608 score=0.343806272322346
GeneExpressionAdditive AT4G19710 10724864..10729643 score=4.64934445065752
GeneExpressionAdditive AT4G19720 10730374..10731708 score=0.465328418023357
GeneExpressionAdditive AT4G19730 10733889..10734956 score=-0.63998811746917
GeneExpressionAdditive AT4G19740 10739582..10740607 score=-1.38989903023784
GeneExpressionAdditive AT4G19750 10745743..10747079 score=0.811362969530122
GeneExpressionAdditive AT4G19760 10750468..10751756 score=0.236703321290396
GeneExpressionAdditive AT4G19770 10753364..10754144 score=-0.25996295410648
GeneExpressionAdditive AT4G19800 10760865..10762078 score=-0.000381073781461682
GeneExpressionAdditive AT4G19810 10763948..10765714 score=0.34924786127728
GeneExpressionAdditive AT4G19820 10767461..10768563 score=2.66661665218776
GeneExpressionAdditive AT4G19830 10772466..10773919 score=-2.00561280240221
GeneExpressionAdditive AT4G19840 10774283..10775844 score=1.81308799667076
GeneExpressionAdditive AT4G19850 10776924..10777490 score=-0.789730927836538
GeneExpressionAdditive AT4G19860 10777634..10780406 score=1.56142105613852
GeneExpressionAdditive AT4G19865 10780981..10782283 score=-1.42740637062349
GeneExpressionAdditive AT4G19870 10782721..10784157 score=1.27363551748220
GeneExpressionAdditive AT4G19880 10784419..10786394 score=-3.888849587978
GeneExpressionAdditive AT4G19900 10786993..10791408 score=-0.901055220770674
GeneExpressionAdditive AT4G19905 10794209..10794754 score=0.0983106064992172
GeneExpressionAdditive AT4G19910 10795899..10796683 score=-0.00275140235878093
GeneExpressionAdditive AT4G19920 10797272..10798386 score=-0.931079072190936
GeneExpressionAdditive AT4G19925 10799905..10800717 score=-0.841367662821735
GeneExpressionAdditive AT4G19930 10803684..10804832 score=-0.848349928911476
GeneExpressionAdditive AT4G19940 10806203..10807269 score=-0.320572926862655
GeneExpressionAdditive AT4G19950 10809908..10811066 score=-1.21728982214367
GeneExpressionAdditive AT4G19960 10813612..10816871 score=-3.03302415631266
GeneExpressionAdditive AT4G19970 10818253..10825353 score=-0.370958956824176
GeneExpressionAdditive AT4G19980 10828209..10828502 score=0.781859659902188
GeneExpressionAdditive AT4G19985 10830331..10832089 score=-0.18085696918754
GeneExpressionAdditive AT4G19990 10832873..10835580 score=-1.13805739856702
GeneExpressionAdditive AT4G20000 10838314..10839067 score=0.195270602815591
GeneExpressionAdditive AT4G20010 10842023..10844040 score=0.7439831788876
GeneExpressionAdditive AT4G20020 10844142..10846081 score=-2.55646224649979
GeneExpressionAdditive AT4G20030 10846367..10847245 score=-0.586426523706517
GeneExpressionAdditive AT4G20040 10847393..10848967 score=-0.212364779620435
GeneExpressionAdditive AT4G20050 10849793..10852118 score=-0.340644232755211
GeneExpressionAdditive AT4G20060 10854868..10859047 score=-0.0470549607379583
GeneExpressionAdditive AT4G20070 10861473..10864641 score=1.92404343450817
GeneExpressionAdditive AT4G20080 10865340..10867575 score=-0.341940036142045
GeneExpressionAdditive AT4G20090 10868423..10870309 score=0.653345376668191
GeneExpressionAdditive AT4G20095 10872211..10873009 score=-0.830400738460432
GeneExpressionAdditive AT4G20100 10874060..10874672 score=0.387273314349712
GeneExpressionAdditive AT4G20110 10875449..10878544 score=-2.53850500177259
GeneExpressionAdditive AT4G20130 10879094..10881871 score=-1.14984425449057
GeneExpressionAdditive AT4G20140 10884301..10888226 score=-2.06500520520059
GeneExpressionAdditive AT4G20150 10888292..10889576 score=-0.550134239715976
GeneExpressionAdditive AT4G20160 10891009..10894957 score=-0.0515822396031541
GeneExpressionAdditive AT4G20170 10896689..10899070 score=3.80536852702923
GeneExpressionAdditive AT4G20190 10906571..10907673 score=0.877711661588925
GeneExpressionAdditive AT4G20200 10908751..10911096 score=-0.0893201853715277
GeneExpressionAdditive AT4G20210 10913655..10918235 score=1.11708729152366
GeneExpressionAdditive AT4G20220 10918701..10922379 score=0.550791509114473
GeneExpressionAdditive AT4G20230 10924291..10926697 score=0.269678848213239
GeneExpressionAdditive AT4G20240 10931571..10934178 score=1.15573357400138
GeneExpressionAdditive AT4G20250 10938006..10940510 score=-0.0890366353846005
GeneExpressionAdditive AT4G20260 10940812..10943418 score=5.38130005757874
GeneExpressionAdditive AT4G20270 10949674..10953036 score=-0.615572788985122
GeneExpressionAdditive AT4G20280 10953550..10954895 score=-1.91610029895917
GeneExpressionAdditive AT4G20290 10955215..10955356 score=1.31637591603842
GeneExpressionAdditive AT4G20300 10955631..10959161 score=1.59900423707212
GeneExpressionAdditive AT4G20310 10961686..10963869 score=0.453043773795065
GeneExpressionAdditive AT4G20320 10975001..10979391 score=-4.97678929622716
GeneExpressionAdditive AT4G20325 10979797..10980885 score=-0.763116666945886
GeneExpressionAdditive AT4G20330 10982548..10984452 score=1.63178272982557
GeneExpressionAdditive AT4G20340 10985747..10987650 score=0.532816635077974
GeneExpressionAdditive AT4G20350 10988461..10989809 score=0.175485398934936
GeneExpressionAdditive AT4G20360 10989959..10991480 score=-2.25391260000463
GeneExpressionAdditive AT4G20370 11000916..11002966 score=-0.777228396324709
GeneExpressionAdditive AT4G20380 11004636..11006762 score=3.39673291816787
GeneExpressionAdditive AT4G20390 11007060..11007984 score=3.46837904403907
GeneExpressionAdditive AT4G20400 11008718..11013804 score=0.446237984550659
GeneExpressionAdditive AT4G20410 11013909..11016546 score=8.15777448497362
GeneExpressionAdditive AT4G20420 11016989..11017372 score=0.821520125682154
GeneExpressionAdditive AT4G20430 11017689..11021034 score=-1.54127428757427
GeneExpressionAdditive AT4G20440 11022185..11023737 score=-1.15377011772174
GeneExpressionAdditive AT4G20450 11024065..11028993 score=0.421387429582493
GeneExpressionAdditive AT4G20460 11029811..11031517 score=-0.182160521962688
GeneExpressionAdditive AT4G20470 11032517..11032668 score=0.123295240337219
GeneExpressionAdditive AT4G20480 11034310..11035478 score=9.90142742725948
GeneExpressionAdditive AT4G20510 11041790..11042440 score=0.758799088715655
GeneExpressionAdditive AT4G20700 11098570..11098997 score=0.341357250480424
GeneExpressionAdditive AT4G20740 11126170..11128290 score=0.928582290820213
GeneExpressionAdditive AT4G20760 11129045..11130678 score=-1.21931719353179
GeneExpressionAdditive AT4G20770 11130784..11132970 score=-0.996580130739307
GeneExpressionAdditive AT4G20780 11133333..11133940 score=-3.81804698978136
GeneExpressionAdditive AT4G20790 11134787..11136378 score=-0.860053995000262
GeneExpressionAdditive AT4G20800 11139681..11141236 score=-0.586510598498316
GeneExpressionAdditive AT4G20810 11141454..11143594 score=0.441343404734166
GeneExpressionAdditive AT4G20820 11150251..11151696 score=-5.14680866718065
GeneExpressionAdditive AT4G20830 11155525..11157296 score=0.400050151361808
GeneExpressionAdditive AT4G20840 11157926..11159468 score=-2.40192032383748
GeneExpressionAdditive AT4G20850 11160826..11169841 score=1.53089023933986
GeneExpressionAdditive AT4G20860 11172876..11174350 score=9.12972976780407
GeneExpressionAdditive AT4G20870 11174496..11176861 score=4.34964465336163
GeneExpressionAdditive AT4G20880 11179253..11180792 score=4.11701730732298
GeneExpressionAdditive AT4G20890 11182105..11184058 score=-1.11018753149637
GeneExpressionAdditive AT4G20900 11184122..11185808 score=-0.765278291302125
GeneExpressionAdditive AT4G20910 11186114..11190688 score=0.269724054581721
GeneExpressionAdditive AT4G20920 11193673..11197503 score=-0.117554300305749
GeneExpressionAdditive AT4G20930 11198452..11201014 score=-1.96963307789175
GeneExpressionAdditive AT4G20940 11202764..11206225 score=-3.97985339895931
GeneExpressionAdditive AT4G20960 11211985..11213602 score=0.222389601960933
GeneExpressionAdditive AT4G20970 11215283..11216179 score=-0.442055677627427
GeneExpressionAdditive AT4G20980 11216970..11219224 score=-0.416447704484923
GeneExpressionAdditive AT4G20990 11219774..11221061 score=0.293600511318468
GeneExpressionAdditive AT4G21000 11222921..11223689 score=-0.447692562434774
GeneExpressionAdditive AT4G21010 11226299..11227347 score=-0.256118741405482
GeneExpressionAdditive AT4G21020 11228291..11229485 score=-0.0181936740956973
GeneExpressionAdditive AT4G21030 11231525..11231899 score=-0.0171542740209633
GeneExpressionAdditive AT4G21040 11234848..11235282 score=-0.667670915581425
GeneExpressionAdditive AT4G21050 11238572..11239004 score=0.95203136079058
GeneExpressionAdditive AT4G21060 11240752..11244847 score=1.35235460805561
GeneExpressionAdditive AT4G21065 11245970..11247782 score=-1.01112977451606
GeneExpressionAdditive AT4G21070 11248100..11252688 score=0.700786511150225
GeneExpressionAdditive AT4G21080 11254636..11255102 score=-0.570152787734451
GeneExpressionAdditive AT4G21090 11256561..11258555 score=1.08308111531783
GeneExpressionAdditive AT4G21100 11258981..11265420 score=0.664444695425779
GeneExpressionAdditive AT4G21105 11266312..11266865 score=-2.00350890363411
GeneExpressionAdditive AT4G21110 11267203..11268928 score=0.193115734515803
GeneExpressionAdditive AT4G21120 11270049..11273784 score=2.47317098141516
GeneExpressionAdditive AT4G21130 11274301..11276260 score=-0.442804570540838
GeneExpressionAdditive AT4G21140 11277608..11278198 score=0.63684087141134
GeneExpressionAdditive AT4G21150 11278446..11283768 score=-0.140935174577801
GeneExpressionAdditive AT4G21160 11284680..11286473 score=-1.15260454189645
GeneExpressionAdditive AT4G21170 11286778..11288585 score=0.00288437331687983
GeneExpressionAdditive AT4G21180 11289310..11292097 score=2.69496531885585
GeneExpressionAdditive AT4G21190 11292409..11293980 score=-2.33075191271190
GeneExpressionAdditive AT4G21192 11294285..11295411 score=0.238226456465918
GeneExpressionAdditive AT4G21200 11302775..11306516 score=-0.861054174914485
GeneExpressionAdditive AT4G21210 11306956..11308696 score=-0.384571699297058
GeneExpressionAdditive AT4G21215 11310396..11313666 score=-2.90875858981599
GeneExpressionAdditive AT4G21220 11317017..11319001 score=-0.265577077074886
GeneExpressionAdditive AT4G21230 11319226..11321598 score=-3.39560847954072
GeneExpressionAdditive AT4G21240 11322410..11323623 score=-0.56288643944833
GeneExpressionAdditive AT4G21250 11325182..11326734 score=-1.52580560322248
GeneExpressionAdditive AT4G21260 11327608..11328989 score=-0.123767264807115
GeneExpressionAdditive AT4G21270 11329394..11334066 score=1.35044619401240
GeneExpressionAdditive AT4G21280 11334416..11335719 score=-0.0866612645377201
GeneExpressionAdditive AT4G21300 11336503..11339000 score=0.301464844020131
GeneExpressionAdditive AT4G21310 11339072..11340001 score=-0.221223155524007
GeneExpressionAdditive AT4G21320 11340375..11341815 score=0.978460158625565
GeneExpressionAdditive AT4G21323 11342553..11345600 score=0.360197996773358
GeneExpressionAdditive AT4G21326 11347102..11349594 score=4.31729872282558
GeneExpressionAdditive AT4G21330 11349982..11350633 score=0.588443547110497
GeneExpressionAdditive AT4G21340 11353081..11354751 score=-0.728267219647215
GeneExpressionAdditive AT4G21350 11356166..11357242 score=0.133949282126650
GeneExpressionAdditive AT4G21370 11386395..11387044 score=-0.398091429299839
GeneExpressionAdditive AT4G21380 11389055..11393204 score=0.0404715224759249
GeneExpressionAdditive AT4G21390 11394376..11397559 score=-0.171108054322163
GeneExpressionAdditive AT4G21400 11399157..11401647 score=-2.40222851472386
GeneExpressionAdditive AT4G21410 11402353..11404964 score=1.04416983511270
GeneExpressionAdditive AT4G21430 11407867..11412154 score=1.86255179194096
GeneExpressionAdditive AT4G21440 11418486..11419659 score=-0.0111043892383826
GeneExpressionAdditive AT4G21445 11424728..11425731 score=-3.04341749405047
GeneExpressionAdditive AT4G21450 11426084..11428163 score=1.61856183932692
GeneExpressionAdditive AT4G21460 11428532..11430426 score=-1.36091303047902
GeneExpressionAdditive AT4G21470 11431123..11433266 score=-3.58164304174837
GeneExpressionAdditive AT4G21480 11433342..11435278 score=-0.354590758705564
GeneExpressionAdditive AT4G21490 11436560..11438902 score=0.317673002601387
GeneExpressionAdditive AT4G21500 11441151..11441729 score=-0.498754405042019
GeneExpressionAdditive AT4G21510 11445897..11447160 score=-0.206317391054612
GeneExpressionAdditive AT4G21520 11447539..11450408 score=-1.13959212700839
GeneExpressionAdditive AT4G21530 11450572..11454460 score=0.639969648439901
GeneExpressionAdditive AT4G21540 11456152..11462575 score=2.28307810736304
GeneExpressionAdditive AT4G21550 11464017..11468622 score=0.103669302927915
GeneExpressionAdditive AT4G21560 11468782..11470477 score=-0.209605406587427
GeneExpressionAdditive AT4G21570 11471051..11472978 score=1.43644535947033
GeneExpressionAdditive AT4G21580 11475769..11477651 score=0.202538397073984
GeneExpressionAdditive AT4G21585 11478024..11479919 score=-0.600452437064002
GeneExpressionAdditive AT4G21590 11480388..11482651 score=0.823713813707574
GeneExpressionAdditive AT4G21600 11485123..11487379 score=2.17555814260109
GeneExpressionAdditive AT4G21610 11489024..11490291 score=-0.126335804214973
GeneExpressionAdditive AT4G21620 11491508..11492104 score=-2.30458127308429
GeneExpressionAdditive AT4G21630 11492292..11495481 score=-0.120601137267600
GeneExpressionAdditive AT4G21640 11498248..11500610 score=0.0984839344128952
GeneExpressionAdditive AT4G21650 11501420..11504582 score=-0.321744222264093
GeneExpressionAdditive AT4G21660 11505987..11509808 score=1.71873275798828
GeneExpressionAdditive AT4G21670 11511128..11517308 score=1.39629965758797
GeneExpressionAdditive AT4G21680 11517457..11519709 score=2.33238787513681
GeneExpressionAdditive AT4G21690 11527246..11528999 score=0.0267865669777024
GeneExpressionAdditive AT4G21700 11529964..11532807 score=0.073829066443881
GeneExpressionAdditive AT4G21705 11533020..11534813 score=-1.10724505748271
GeneExpressionAdditive AT4G21710 11535642..11542262 score=-0.839290738342497
GeneExpressionAdditive AT4G21720 11542516..11544584 score=0.890664580460465
GeneExpressionAdditive AT4G21740 11546025..11546354 score=1.06667279159031
GeneExpressionAdditive AT4G21745 11548641..11550574 score=0.242768097665541
GeneExpressionAdditive AT4G21750 11555280..11560691 score=3.89893397825824
GeneExpressionAdditive AT4G21760 11561263..11563491 score=-0.682545426249611
GeneExpressionAdditive AT4G21770 11563994..11566345 score=2.15116947161315
GeneExpressionAdditive AT4G21780 11567179..11567592 score=0.368057631537076
GeneExpressionAdditive AT4G21790 11569826..11572485 score=3.24184481866437
GeneExpressionAdditive AT4G21800 11572799..11575059 score=0.63151250862224
GeneExpressionAdditive AT4G21810 11575167..11577156 score=4.96935070222314
GeneExpressionAdditive AT4G21820 11577585..11583868 score=-0.718685427399638
GeneExpressionAdditive AT4G21830 11584408..11585312 score=2.8797996423657
GeneExpressionAdditive AT4G21840 11587132..11588218 score=-1.40689397438974
GeneExpressionAdditive AT4G21850 11591174..11592206 score=3.01722501503064
GeneExpressionAdditive AT4G21860 11600043..11601517 score=2.84910852185425
GeneExpressionAdditive AT4G21865 11601950..11603233 score=-0.805811980023088
GeneExpressionAdditive AT4G21870 11603657..11604260 score=-0.506675705229142
GeneExpressionAdditive AT4G21880 11605240..11611166 score=-1.06952843170312
GeneExpressionAdditive AT4G21890 11611869..11612900 score=0.561441081094706
GeneExpressionAdditive AT4G21900 11613354..11623497 score=-0.0346003106089995
GeneExpressionAdditive AT4G21910 11625385..11630956 score=1.35248021052796
GeneExpressionAdditive AT4G21920 11636130..11636385 score=1.48343871280786
GeneExpressionAdditive AT4G21930 11639867..11640427 score=1.01144000676980
GeneExpressionAdditive AT4G21940 11640825..11643606 score=-0.255192008086531
GeneExpressionAdditive AT4G21950 11644221..11644588 score=0.247817812341681
GeneExpressionAdditive AT4G21960 11646257..11648287 score=-2.89834852254265
GeneExpressionAdditive AT4G21970 11653651..11654378 score=0.0831314362520302
GeneExpressionAdditive AT4G21980 11655590..11656912 score=0.208696066531738
GeneExpressionAdditive AT4G21990 11657128..11659063 score=-3.56994036859722
GeneExpressionAdditive AT4G22000 11659655..11660191 score=-0.824605832107731
GeneExpressionAdditive AT4G22010 11663360..11666600 score=-0.315150763425735
GeneExpressionAdditive AT4G22030 11672427..11675544 score=-0.535160594828831
GeneExpressionAdditive AT4G22050 11683871..11685582 score=1.20506895406824
GeneExpressionAdditive AT4G22060 11687737..11688774 score=-0.650519350488496
GeneExpressionAdditive AT4G22070 11691413..11694380 score=-1.95238678611306
GeneExpressionAdditive AT4G22080 11700635..11702635 score=0.115205151426018
GeneExpressionAdditive AT4G22090 11705401..11705987 score=-0.0510417640337132
GeneExpressionAdditive AT4G22100 11707502..11709862 score=-0.563823245037983
GeneExpressionAdditive AT4G22105 11710260..11710411 score=-1.19410975213420
GeneExpressionAdditive AT4G22110 11711730..11714221 score=-0.391196365437691
GeneExpressionAdditive AT4G22115 11714765..11715121 score=-1.23751115433323
GeneExpressionAdditive AT4G22120 11715910..11719740 score=-0.770568638328267
GeneExpressionAdditive AT4G22130 11723528..11727661 score=-1.81188546346467
GeneExpressionAdditive AT4G22140 11727810..11730498 score=1.85492294521540
GeneExpressionAdditive AT4G22150 11731202..11732594 score=1.17890224204703
GeneExpressionAdditive AT4G22160 11733184..11733872 score=-1.81586655816373
GeneExpressionAdditive AT4G22165 11734420..11735354 score=0.146455651601637
GeneExpressionAdditive AT4G22170 11736666..11737671 score=-1.01923105442204
GeneExpressionAdditive AT4G22180 11738603..11739753 score=0.571934635558373
GeneExpressionAdditive AT4G22190 11741962..11743252 score=-0.0244456848479886
GeneExpressionAdditive AT4G22200 11746787..11750681 score=0.0351913658994748
GeneExpressionAdditive AT4G22210 11752472..11752735 score=0.684004534861487
GeneExpressionAdditive AT4G22212 11754011..11754334 score=3.87618202686647
GeneExpressionAdditive AT4G22214 11755392..11756157 score=2.93565343657101
GeneExpressionAdditive AT4G22217 11758633..11758944 score=0.286752289242244
GeneExpressionAdditive AT4G22220 11759204..11760958 score=1.09823312162316
GeneExpressionAdditive AT4G22230 11762296..11762621 score=4.77200228290235
GeneExpressionAdditive AT4G22235 11764005..11764190 score=1.42053992818111
GeneExpressionAdditive AT4G22240 11766164..11767298 score=5.95651573863098
GeneExpressionAdditive AT4G22250 11767553..11768403 score=1.14522589192217
GeneExpressionAdditive AT4G22260 11769813..11772499 score=1.73484207077977
GeneExpressionAdditive AT4G22270 11773343..11775875 score=-2.83102423378011
GeneExpressionAdditive AT4G22280 11776058..11777234 score=-9.03801147651138
GeneExpressionAdditive AT4G22290 11782983..11785743 score=2.76745842935599
GeneExpressionAdditive AT4G22300 11787390..11791010 score=-1.54528198721148
GeneExpressionAdditive AT4G22310 11791953..11792840 score=1.16706575896895
GeneExpressionAdditive AT4G22320 11792986..11794721 score=0.892027414503216
GeneExpressionAdditive AT4G22330 11797700..11799810 score=4.56654070335046
GeneExpressionAdditive AT4G22340 11799994..11802578 score=-1.51223646297490
GeneExpressionAdditive AT4G22350 11807087..11807157 score=1.89791481533769
GeneExpressionAdditive AT4G22360 11807830..11810044 score=5.00218299948877
GeneExpressionAdditive AT4G22370 11810185..11810904 score=0.083393309236652
GeneExpressionAdditive AT4G22380 11811786..11812829 score=-5.11935568678106
GeneExpressionAdditive AT4G22390 11813988..11814777 score=-3.9577751592355
GeneExpressionAdditive AT4G22400 11816949..11817734 score=0.280752320159928
GeneExpressionAdditive AT4G22430 11827776..11828885 score=-0.0508506612292921
GeneExpressionAdditive AT4G22440 11831038..11832219 score=0.372119097970794
GeneExpressionAdditive AT4G22460 11839193..11839533 score=-0.415052501553263
GeneExpressionAdditive AT4G22470 11840154..11841417 score=0.0658987765005561
GeneExpressionAdditive AT4G22485 11844541..11846452 score=1.30381456960281
GeneExpressionAdditive AT4G22490 11849722..11850235 score=3.09718301764955
GeneExpressionAdditive AT4G22520 11858701..11858953 score=1.55856430883774
GeneExpressionAdditive AT4G22530 11859051..11860189 score=0.564752843744345
GeneExpressionAdditive AT4G22540 11860485..11864301 score=2.90090075536674
GeneExpressionAdditive AT4G22550 11878321..11878904 score=-0.0918578906323154
GeneExpressionAdditive AT4G22560 11880269..11880913 score=-0.075486126852445
GeneExpressionAdditive AT4G22570 11882167..11885381 score=-0.439493890411118
GeneExpressionAdditive AT4G22580 11889205..11890710 score=-0.942994602846598
GeneExpressionAdditive AT4G22590 11893528..11896401 score=-3.01135328474533
GeneExpressionAdditive AT4G22600 11900282..11900945 score=-0.256820242954539
GeneExpressionAdditive AT4G22610 11902152..11902630 score=1.17066957299824
GeneExpressionAdditive AT4G22620 11907645..11908026 score=0.523191084575252
GeneExpressionAdditive AT4G22630 11909397..11909920 score=0.345586404391677
GeneExpressionAdditive AT4G22640 11911603..11912067 score=0.284426403335458
GeneExpressionAdditive AT4G22650 11913567..11913891 score=-0.818037120458773
GeneExpressionAdditive AT4G22660 11915009..11915927 score=-0.809066087799238
GeneExpressionAdditive AT4G22666 11917122..11917765 score=1.81525482671401
GeneExpressionAdditive AT4G22670 11918092..11920892 score=0.260112706098367
GeneExpressionAdditive AT4G22680 11922413..11924146 score=0.259131330153707
GeneExpressionAdditive AT4G22690 11929728..11930082 score=-0.886074397986614
GeneExpressionAdditive AT4G22700 11933336..11933762 score=0.38671865579089
GeneExpressionAdditive AT4G22710 11935032..11936681 score=-0.302391914655053
GeneExpressionAdditive AT4G22720 11936959..11938727 score=4.06082113774771
GeneExpressionAdditive AT4G22730 11941153..11943739 score=-0.300857188271145
GeneExpressionAdditive AT4G22740 11943893..11945939 score=2.53642388905807
GeneExpressionAdditive AT4G22745 11947372..11948728 score=0.568533591715366
GeneExpressionAdditive AT4G22750 11949306..11951391 score=1.11875574650122
GeneExpressionAdditive AT4G22753 11952037..11953582 score=0.57494699631322
GeneExpressionAdditive AT4G22756 11954902..11956729 score=0.604378358832596
GeneExpressionAdditive AT4G22760 11958497..11962791 score=-0.662727250818292
GeneExpressionAdditive AT4G22770 11963835..11965654 score=0.13653947186715
GeneExpressionAdditive AT4G22780 11968426..11971091 score=0.358347600469307
GeneExpressionAdditive AT4G22790 11975107..11976666 score=-2.03803968948129
GeneExpressionAdditive AT4G22810 11984160..11985619 score=0.88140072644957
GeneExpressionAdditive AT4G22820 11987802..11988941 score=0.486935275350556
GeneExpressionAdditive AT4G22830 11990212..11991365 score=-0.967761688156282
GeneExpressionAdditive AT4G22840 11991666..11993660 score=-0.836818392717028
GeneExpressionAdditive AT4G22850 11994158..11996200 score=0.269100089651644
GeneExpressionAdditive AT4G22860 11997392..12001570 score=-0.441894133037188
GeneExpressionAdditive AT4G22880 12004867..12006067 score=0.723334517921752
GeneExpressionAdditive AT4G22890 12007008..12009406 score=0.897301820620027
GeneExpressionAdditive AT4G22900 12010287..12011061 score=0.170688161893932
GeneExpressionAdditive AT4G22910 12012706..12015966 score=0.560037497198775
GeneExpressionAdditive AT4G22920 12016661..12018461 score=-0.135805617485442
GeneExpressionAdditive AT4G22930 12018917..12021550 score=1.60099457922953
GeneExpressionAdditive AT4G22940 12021802..12023463 score=-0.815607015510759
GeneExpressionAdditive AT4G22950 12023984..12027387 score=0.0462708951034629
GeneExpressionAdditive AT4G22960 12030069..12033103 score=-1.16510464136835
GeneExpressionAdditive AT4G22970 12033490..12043432 score=-0.54801805066053
GeneExpressionAdditive AT4G22980 12044008..12045651 score=-3.12126472862913
GeneExpressionAdditive AT4G22990 12048208..12051723 score=0.161076836844671
GeneExpressionAdditive AT4G23000 12055049..12059529 score=-0.081367603762217
GeneExpressionAdditive AT4G23010 12060176..12062809 score=1.63347329197389
GeneExpressionAdditive AT4G23020 12066349..12068420 score=0.537246545936265
GeneExpressionAdditive AT4G23030 12072866..12074283 score=-0.998200112541272
GeneExpressionAdditive AT4G23040 12075567..12078675 score=0.456965938342912
GeneExpressionAdditive AT4G23050 12080097..12084236 score=0.597291741453734
GeneExpressionAdditive AT4G23060 12087253..12090553 score=-2.39289226120244
GeneExpressionAdditive AT4G23070 12090732..12092009 score=1.43629380450162
GeneExpressionAdditive AT4G23080 12097495..12098864 score=-0.330940148914875
GeneExpressionAdditive AT4G23090 12100417..12101421 score=-0.393078525498861
GeneExpressionAdditive AT4G23100 12103173..12107288 score=-1.02592597272987
GeneExpressionAdditive AT4G23110 12110942..12111550 score=-0.409575669376729
GeneExpressionAdditive AT4G23120 12113415..12115499 score=0.0590780056467021
GeneExpressionAdditive AT4G23130 12117712..12120082 score=0.287351218612648
GeneExpressionAdditive AT4G23140 12121633..12124124 score=-1.38028858102111
GeneExpressionAdditive AT4G23150 12126000..12128289 score=-0.292906529617917
GeneExpressionAdditive AT4G23160 12131828..12134105 score=0.635086823812326
GeneExpressionAdditive AT4G23170 12135532..12136086 score=-0.883580628107246
GeneExpressionAdditive AT4G23190 12141084..12143774 score=-0.210894081791144
GeneExpressionAdditive AT4G23200 12145449..12147904 score=0.0703269318053168
GeneExpressionAdditive AT4G23210 12148792..12151154 score=-0.0716219007669268
GeneExpressionAdditive AT4G23220 12153987..12156895 score=-0.218187113139054
GeneExpressionAdditive AT4G23230 12157735..12160179 score=-0.897837092550537
GeneExpressionAdditive AT4G23240 12160571..12161590 score=0.411529922654045
GeneExpressionAdditive AT4G23250 12162017..12166986 score=-0.465854040554924
GeneExpressionAdditive AT4G23260 12167445..12169871 score=-1.74083354209553
GeneExpressionAdditive AT4G23270 12171126..12173872 score=1.22354545836252
GeneExpressionAdditive AT4G23280 12175055..12177378 score=0.475179820274151
GeneExpressionAdditive AT4G23290 12178089..12180764 score=1.17111131323379
GeneExpressionAdditive AT4G23300 12181941..12184654 score=4.16523153235877
GeneExpressionAdditive AT4G23310 12185737..12188717 score=-4.65819159688292
GeneExpressionAdditive AT4G23320 12189215..12191513 score=0.920506216794253
GeneExpressionAdditive AT4G23330 12192202..12194568 score=-0.596047710127975
GeneExpressionAdditive AT4G23340 12195530..12196718 score=0.140786627620845
GeneExpressionAdditive AT4G23350 12197408..12198593 score=-0.280512875597543
GeneExpressionAdditive AT4G23360 12200434..12203743 score=-0.119922533481196
GeneExpressionAdditive AT4G23370 12207497..12213403 score=-0.779347187187495
GeneExpressionAdditive AT4G23380 12214725..12216288 score=-0.453459135109794
GeneExpressionAdditive AT4G23390 12217868..12219694 score=-1.07268574213128
GeneExpressionAdditive AT4G23400 12220851..12222320 score=-0.330168948313845
GeneExpressionAdditive AT4G23410 12224010..12225179 score=0.69977347117206
GeneExpressionAdditive AT4G23420 12225815..12228628 score=-0.881461867867227
GeneExpressionAdditive AT4G23430 12229037..12231622 score=-1.37731713600133
GeneExpressionAdditive AT4G23440 12237798..12240664 score=-0.0266455317532895
GeneExpressionAdditive AT4G23450 12240843..12242641 score=0.991198247127157
GeneExpressionAdditive AT4G23460 12243752..12248944 score=-0.887479843901316
GeneExpressionAdditive AT4G23470 12249102..12251337 score=-1.39064042892156
GeneExpressionAdditive AT4G23490 12251453..12254259 score=-1.42364344276355
GeneExpressionAdditive AT4G23493 12256212..12256958 score=0.767244588826165
GeneExpressionAdditive AT4G23496 12257721..12258380 score=0.169066337544131
GeneExpressionAdditive AT4G23500 12264662..12267083 score=-0.39271650262879
GeneExpressionAdditive AT4G23510 12267570..12270529 score=-0.111460786509174
GeneExpressionAdditive AT4G23515 12271756..12272839 score=-0.57649489606194
GeneExpressionAdditive AT4G23520 12274471..12276209 score=-0.365674537746972
GeneExpressionAdditive AT4G23530 12279125..12280369 score=1.85671384647865
GeneExpressionAdditive AT4G23540 12280951..12284668 score=-2.00463458851396
GeneExpressionAdditive AT4G23550 12291845..12293046 score=1.48957124744239
GeneExpressionAdditive AT4G23560 12293536..12295793 score=2.14080384293681
GeneExpressionAdditive AT4G23570 12299931..12302629 score=0.563228378560257
GeneExpressionAdditive AT4G23580 12304268..12305135 score=-1.83268576094889
GeneExpressionAdditive AT4G23590 12307342..12309630 score=0.441664066289239
GeneExpressionAdditive AT4G23600 12310707..12313169 score=-1.23454457953473
GeneExpressionAdditive AT4G23610 12314061..12314556 score=-0.373548113249047
GeneExpressionAdditive AT4G23620 12314953..12316650 score=-0.355843141389340
GeneExpressionAdditive AT4G23630 12317061..12319745 score=-0.177936002135236
GeneExpressionAdditive AT4G23640 12320264..12324374 score=-0.470104036521587
GeneExpressionAdditive AT4G23650 12324844..12327450 score=4.89849558769154
GeneExpressionAdditive AT4G23660 12327728..12331538 score=1.71559978196163
GeneExpressionAdditive AT4G23670 12332687..12333737 score=0.309716816753908
GeneExpressionAdditive AT4G23680 12336238..12337448 score=6.6713937265085
GeneExpressionAdditive AT4G23690 12339235..12339743 score=-0.770555039974426
GeneExpressionAdditive AT4G23700 12342505..12345921 score=1.65707052247666
GeneExpressionAdditive AT4G23710 12350141..12351562 score=0.952541307089258
GeneExpressionAdditive AT4G23720 12358681..12359813 score=-0.412707303735701
GeneExpressionAdditive AT4G23730 12362532..12364986 score=0.424000399184741
GeneExpressionAdditive AT4G23740 12366439..12369221 score=-3.05589819841075
GeneExpressionAdditive AT4G23750 12376213..12377779 score=-0.764315624374691
GeneExpressionAdditive AT4G23760 12379402..12382896 score=0.199216134795622
GeneExpressionAdditive AT4G23770 12383326..12384490 score=1.77113647033522
GeneExpressionAdditive AT4G23780 12386398..12386741 score=0.181443106166599
GeneExpressionAdditive AT4G23790 12387840..12389743 score=-0.570390936749832
GeneExpressionAdditive AT4G23800 12390188..12392267 score=2.30478928826037
GeneExpressionAdditive AT4G23810 12392769..12393874 score=-0.349230447497483
GeneExpressionAdditive AT4G23820 12397163..12400081 score=2.04092768725821
GeneExpressionAdditive AT4G23840 12400398..12403376 score=-0.0394945064528968
GeneExpressionAdditive AT4G23850 12403628..12408221 score=5.62638338479281
GeneExpressionAdditive AT4G23860 12409028..12411542 score=1.27054570062204
GeneExpressionAdditive AT4G23870 12414576..12415007 score=1.17086039137071
GeneExpressionAdditive AT4G23880 12415801..12416394 score=1.50879128639099
GeneExpressionAdditive AT4G23882 12417582..12418876 score=0.2640147028357
GeneExpressionAdditive AT4G23885 12419437..12420381 score=0.588529328234133
GeneExpressionAdditive AT4G23890 12420533..12421379 score=0.443867857918860
GeneExpressionAdditive AT4G23895 12422137..12424340 score=1.00296218049090
GeneExpressionAdditive AT4G23900 12424454..12426504 score=-1.68920432336982
GeneExpressionAdditive AT4G23910 12426572..12429355 score=1.12464630583466
GeneExpressionAdditive AT4G23920 12431321..12433711 score=1.33251041639582
GeneExpressionAdditive AT4G23930 12436025..12436679 score=-0.767939124772991
GeneExpressionAdditive AT4G23940 12437110..12441930 score=-1.50538330187167
GeneExpressionAdditive AT4G23950 12442554..12444296 score=0.280292396561647
GeneExpressionAdditive AT4G23960 12444768..12445277 score=-0.662889983114024
GeneExpressionAdditive AT4G23970 12445402..12445651 score=-1.21033667732196
GeneExpressionAdditive AT4G23980 12451206..12455241 score=1.58700405372228
GeneExpressionAdditive AT4G23990 12456507..12460719 score=-0.956592103216331
GeneExpressionAdditive AT4G24000 12462028..12465467 score=-0.00842930540761357
GeneExpressionAdditive AT4G24010 12466346..12469643 score=-0.87036611615689
GeneExpressionAdditive AT4G24015 12469903..12471150 score=0.184547947270370
GeneExpressionAdditive AT4G24020 12479784..12483953 score=0.622832872024688
GeneExpressionAdditive AT4G24030 12486341..12486621 score=-0.134246883180572
GeneExpressionAdditive AT4G24040 12488215..12491181 score=-0.937353752214664
GeneExpressionAdditive AT4G24050 12497075..12499696 score=1.66349441502733
GeneExpressionAdditive AT4G24060 12503827..12505571 score=3.54209866802113
GeneExpressionAdditive AT4G24070 12508947..12509020 score=0.00436999674299288
GeneExpressionAdditive AT4G24080 12511387..12512262 score=-1.10005315005031
GeneExpressionAdditive AT4G24090 12512854..12514443 score=-1.41858772127363
GeneExpressionAdditive AT4G24100 12515087..12519755 score=1.34508715933897
GeneExpressionAdditive AT4G24110 12519982..12520768 score=0.307551166461241
GeneExpressionAdditive AT4G24120 12524504..12527293 score=-0.476538803784896
GeneExpressionAdditive AT4G24130 12527876..12528533 score=1.51763479355271
GeneExpressionAdditive AT4G24140 12529907..12533762 score=1.79827099965596
GeneExpressionAdditive AT4G24150 12537706..12539358 score=-0.926024711764864
GeneExpressionAdditive AT4G24160 12539812..12542461 score=-3.65390198032222
GeneExpressionAdditive AT4G24170 12543214..12546775 score=-0.540891639595608
GeneExpressionAdditive AT4G24175 12547023..12548943 score=-5.40652656783068
GeneExpressionAdditive AT4G24180 12550374..12551287 score=0.310823063293257
GeneExpressionAdditive AT4G24190 12551778..12555877 score=2.39086345715571
GeneExpressionAdditive AT4G24200 12556826..12560889 score=0.126441458676848
GeneExpressionAdditive AT4G24210 12563677..12564375 score=0.358072775976995
GeneExpressionAdditive AT4G24220 12564972..12566529 score=1.98916622227287
GeneExpressionAdditive AT4G24230 12566783..12568760 score=3.16716154650964
GeneExpressionAdditive AT4G24240 12571866..12573654 score=0.595431940994673
GeneExpressionAdditive AT4G24250 12574844..12577550 score=0.138190962156589
GeneExpressionAdditive AT4G24260 12577888..12580115 score=-1.02631510905626
GeneExpressionAdditive AT4G24265 12580586..12581162 score=-1.43232725778840
GeneExpressionAdditive AT4G24270 12581640..12587356 score=-0.318032105820035
GeneExpressionAdditive AT4G24275 12588517..12589030 score=0.86118760838951
GeneExpressionAdditive AT4G24280 12589988..12593554 score=0.0476339595361545
GeneExpressionAdditive AT4G24290 12594300..12597937 score=0.370537241584817
GeneExpressionAdditive AT4G24300 12599009..12600202 score=0.52360209198033
GeneExpressionAdditive AT4G24310 12600913..12601635 score=-1.60846551756636
GeneExpressionAdditive AT4G24320 12602406..12603467 score=-0.0802320969971429
GeneExpressionAdditive AT4G24330 12603575..12606308 score=1.24139004644108
GeneExpressionAdditive AT4G24340 12607549..12609175 score=-0.659305416072431
GeneExpressionAdditive AT4G24350 12609560..12611353 score=-0.907484841647035
GeneExpressionAdditive AT4G24370 12611492..12612063 score=-0.404359233064762
GeneExpressionAdditive AT4G24380 12612586..12612916 score=0.284584433036709
GeneExpressionAdditive AT4G24390 12613858..12616098 score=1.46643370711638
GeneExpressionAdditive AT4G24400 12617342..12620575 score=1.42660497922051
GeneExpressionAdditive AT4G24420 12627100..12627538 score=0.805728775304322
GeneExpressionAdditive AT4G24430 12630742..12633058 score=-0.143382543692071
GeneExpressionAdditive AT4G24440 12633213..12634743 score=-0.363295184778809
GeneExpressionAdditive AT4G24450 12635435..12642776 score=-1.93340910460539
GeneExpressionAdditive AT4G24460 12642919..12645376 score=-2.19689158435949
GeneExpressionAdditive AT4G24470 12645694..12647932 score=0.146609384956811
GeneExpressionAdditive AT4G24480 12650001..12654827 score=-0.183271052206429
GeneExpressionAdditive AT4G24490 12655089..12658131 score=-0.127636613209830
GeneExpressionAdditive AT4G24500 12658505..12660590 score=1.52486082409533
GeneExpressionAdditive AT4G24510 12660778..12662610 score=0.624044028764176
GeneExpressionAdditive AT4G24520 12662855..12667035 score=-1.53879228465611
GeneExpressionAdditive AT4G24530 12667447..12669965 score=0.762388283984188
GeneExpressionAdditive AT4G24540 12671054..12673983 score=-1.12515409269874
GeneExpressionAdditive AT4G24550 12675750..12679049 score=0.355353954426429
GeneExpressionAdditive AT4G24560 12679232..12684906 score=-0.392353235303510
GeneExpressionAdditive AT4G24570 12686563..12687604 score=1.50723320672176
GeneExpressionAdditive AT4G24580 12687892..12694220 score=0.96789579683586
GeneExpressionAdditive AT4G24590 12696650..12698146 score=2.79283904623024
GeneExpressionAdditive AT4G24600 12700128..12700450 score=1.50268790240545
GeneExpressionAdditive AT4G24610 12700627..12707878 score=1.12773808543443
GeneExpressionAdditive AT4G24620 12708771..12712803 score=0.302547549726824
GeneExpressionAdditive AT4G24630 12715402..12717077 score=1.43276286818067
GeneExpressionAdditive AT4G24640 12717822..12718999 score=-0.370172682103057
GeneExpressionAdditive AT4G24650 12720487..12721368 score=-0.123676802113121
GeneExpressionAdditive AT4G24660 12724798..12725569 score=-2.36688084859757
GeneExpressionAdditive AT4G24670 12727898..12730667 score=-0.176108518672184
GeneExpressionAdditive AT4G24680 12733429..12739954 score=2.56607329056944
GeneExpressionAdditive AT4G24690 12741037..12744516 score=-0.117177658414028
GeneExpressionAdditive AT4G24700 12744661..12745309 score=0.270970567804373
GeneExpressionAdditive AT4G24710 12745565..12748988 score=0.362793516966069
GeneExpressionAdditive AT4G24720 12749899..12750704 score=-0.0146249099602981
GeneExpressionAdditive AT4G24730 12752613..12753611 score=0.28569165480492
GeneExpressionAdditive AT4G24740 12754575..12757752 score=0.0158021885251358
GeneExpressionAdditive AT4G24750 12758286..12760902 score=-0.181916834321248
GeneExpressionAdditive AT4G24760 12761295..12763726 score=2.14250312496945
GeneExpressionAdditive AT4G24770 12766048..12767919 score=-0.144361495304945
GeneExpressionAdditive AT4G24780 12770427..12772314 score=1.10069060233778
GeneExpressionAdditive AT4G24790 12778227..12781003 score=-1.11801357496346
GeneExpressionAdditive AT4G24800 12781915..12785159 score=4.5575707084149
GeneExpressionAdditive AT4G24805 12785306..12786068 score=-0.769985321332473
GeneExpressionAdditive AT4G24810 12786717..12788984 score=-6.58893649637264
GeneExpressionAdditive AT4G24820 12790292..12792684 score=0.266593380367878
GeneExpressionAdditive AT4G24830 12792952..12795970 score=0.711628723265787
GeneExpressionAdditive AT4G24840 12796279..12800869 score=0.252874743250182
GeneExpressionAdditive AT4G24860 12801605..12808108 score=-1.14004238045964
GeneExpressionAdditive AT4G24880 12808522..12811272 score=0.157204948252368
GeneExpressionAdditive AT4G24890 12811554..12814430 score=-0.186095729092171
GeneExpressionAdditive AT4G24900 12814901..12817550 score=1.34253391848827
GeneExpressionAdditive AT4G24910 12817982..12818864 score=-0.688855169386837
GeneExpressionAdditive AT4G24920 12819592..12820647 score=0.715141307310037
GeneExpressionAdditive AT4G24930 12821306..12822370 score=0.814353176195413
GeneExpressionAdditive AT4G24940 12824266..12826099 score=-0.498290520393076
GeneExpressionAdditive AT4G24950 12826417..12826707 score=1.04281139390489
GeneExpressionAdditive AT4G24960 12827998..12829182 score=-0.49983113873762
GeneExpressionAdditive AT4G24970 12831142..12835435 score=-1.08635423044957
GeneExpressionAdditive AT4G24972 12837355..12839741 score=0.0779606007806847
GeneExpressionAdditive AT4G24980 12847582..12848280 score=-0.90086492974103
GeneExpressionAdditive AT4G24990 12849754..12851586 score=2.17893702656802
GeneExpressionAdditive AT4G25000 12851993..12853779 score=-0.257253195805081
GeneExpressionAdditive AT4G25010 12854526..12856518 score=-0.923138157081421
GeneExpressionAdditive AT4G25020 12860717..12861969 score=0.897220703078334
GeneExpressionAdditive AT4G25030 12864703..12866706 score=1.50338935629208
GeneExpressionAdditive AT4G25040 12868364..12869379 score=-0.865196729297997
GeneExpressionAdditive AT4G25050 12870187..12871196 score=2.46299365888904
GeneExpressionAdditive AT4G25070 12872461..12876703 score=1.86476074118070
GeneExpressionAdditive AT4G25080 12877018..12878611 score=2.31887904883481
GeneExpressionAdditive AT4G25090 12878794..12883546 score=0.815441206933475
GeneExpressionAdditive AT4G25100 12884321..12886490 score=11.1817424183346
GeneExpressionAdditive AT4G25110 12887564..12890254 score=0.373181144851393
GeneExpressionAdditive AT4G25120 12890740..12898293 score=-0.532284178387599
GeneExpressionAdditive AT4G25130 12898608..12900049 score=0.420531382391043
GeneExpressionAdditive AT4G25140 12900434..12901502 score=-0.363477834015908
GeneExpressionAdditive AT4G25150 12901825..12903089 score=-1.41468004302255
GeneExpressionAdditive AT4G25160 12903358..12907309 score=-1.64886956073683
GeneExpressionAdditive AT4G25170 12909592..12911446 score=4.3879439225738
GeneExpressionAdditive AT4G25180 12911597..12913983 score=1.06859500218424
GeneExpressionAdditive AT4G25190 12914416..12915989 score=0.0414292078545256
GeneExpressionAdditive AT4G25200 12917035..12917995 score=0.000164565600861138
GeneExpressionAdditive AT4G25210 12918368..12919712 score=0.995249472931536
GeneExpressionAdditive AT4G25220 12920926..12922858 score=1.26431745067049
GeneExpressionAdditive AT4G25225 12923128..12923202 score=-0.620582660383151
GeneExpressionAdditive AT4G25230 12924066..12929083 score=1.73792281353663
GeneExpressionAdditive AT4G25240 12931059..12933762 score=0.65175054257046
GeneExpressionAdditive AT4G25250 12934613..12935296 score=-0.84561024013894
GeneExpressionAdditive AT4G25260 12935725..12936606 score=-2.62022855065226
GeneExpressionAdditive AT4G25270 12937300..12938707 score=-2.40037390839722
GeneExpressionAdditive AT4G25280 12939071..12940711 score=3.82342065344295
GeneExpressionAdditive AT4G25290 12941519..12944987 score=5.46606991466471
GeneExpressionAdditive AT4G25300 12945200..12946754 score=1.83515883385655
GeneExpressionAdditive AT4G25310 12949685..12951162 score=-1.16629836484162
GeneExpressionAdditive AT4G25315 12951391..12952426 score=-1.04046147408550
GeneExpressionAdditive AT4G25320 12954146..12956513 score=-1.90153779913094
GeneExpressionAdditive AT4G25330 12957874..12958670 score=-0.9649367782824
GeneExpressionAdditive AT4G25340 12959495..12962664 score=-0.374833504905143
GeneExpressionAdditive AT4G25350 12963452..12966421 score=-1.71794645247833
GeneExpressionAdditive AT4G25360 12969676..12972623 score=-0.537149603920903
GeneExpressionAdditive AT4G25370 12972729..12974854 score=1.46766629099
GeneExpressionAdditive AT4G25380 12975982..12976310 score=-1.01003896712471
GeneExpressionAdditive AT4G25390 12977379..12979532 score=-0.444034353821651
GeneExpressionAdditive AT4G25400 12981299..12982382 score=-0.349691386839171
GeneExpressionAdditive AT4G25410 12985784..12986615 score=-0.525478538115992
GeneExpressionAdditive AT4G25420 12990918..12992453 score=0.225940457772971
GeneExpressionAdditive AT4G25430 12998605..13000194 score=0.227688550927928
GeneExpressionAdditive AT4G25433 13001228..13001815 score=-1.11464322041458
GeneExpressionAdditive AT4G25434 13004040..13005835 score=0.0438011917135853
GeneExpressionAdditive AT4G25440 13006739..13009420 score=0.739577281201996
GeneExpressionAdditive AT4G25450 13009792..13013916 score=2.17952705830867
GeneExpressionAdditive AT4G25470 13015339..13016026 score=3.7411930960785
GeneExpressionAdditive AT4G25480 13018252..13018920 score=1.07307165619658
GeneExpressionAdditive AT4G25490 13021889..13022526 score=0.484328151786995
GeneExpressionAdditive AT4G25500 13024590..13027364 score=1.24786744610179
GeneExpressionAdditive AT4G25510 13027473..13027951 score=-0.0333612843040741
GeneExpressionAdditive AT4G25515 13029136..13031719 score=-0.0649328298515426
GeneExpressionAdditive AT4G25520 13032246..13035840 score=1.15544431633127
GeneExpressionAdditive AT4G25530 13038375..13042363 score=-0.528565379337484
GeneExpressionAdditive AT4G25540 13042588..13048190 score=0.0418408020094498
GeneExpressionAdditive AT4G25550 13048377..13051103 score=0.308979285003474
GeneExpressionAdditive AT4G25560 13052579..13053569 score=-0.756558005508362
GeneExpressionAdditive AT4G25570 13053778..13055588 score=-0.126224269500666
GeneExpressionAdditive AT4G25580 13056195..13058780 score=-1.36255337952062
GeneExpressionAdditive AT4G25590 13059014..13060088 score=-0.21854246459733
GeneExpressionAdditive AT4G25600 13060663..13062481 score=0.413137607660329
GeneExpressionAdditive AT4G25610 13063270..13067129 score=1.77018934398893
GeneExpressionAdditive AT4G25620 13067277..13069616 score=-0.392266034060182
GeneExpressionAdditive AT4G25630 13074130..13076347 score=-0.192209084831174
GeneExpressionAdditive AT4G25640 13076733..13078948 score=-2.70396459975562
GeneExpressionAdditive AT4G25650 13080931..13083171 score=-1.86839943686729
GeneExpressionAdditive AT4G25660 13083475..13085123 score=0.807033128739968
GeneExpressionAdditive AT4G25670 13085262..13086986 score=0.0622947251012607
GeneExpressionAdditive AT4G25680 13088187..13090128 score=0.186997261410620
GeneExpressionAdditive AT4G25690 13090275..13091230 score=-0.280015604087626
GeneExpressionAdditive AT4G25700 13093974..13095924 score=-1.13555114389898
GeneExpressionAdditive AT4G25710 13098196..13099466 score=-1.78479598229257
GeneExpressionAdditive AT4G25720 13099908..13102549 score=-0.634627581567419
GeneExpressionAdditive AT4G25730 13102698..13106776 score=0.920251436052027
GeneExpressionAdditive AT4G25740 13107260..13108806 score=-1.72259541122888
GeneExpressionAdditive AT4G25750 13110748..13112331 score=-1.02528377883566
GeneExpressionAdditive AT4G25760 13116082..13116700 score=-0.278294485698253
GeneExpressionAdditive AT4G25770 13117617..13120087 score=2.78792974584143
GeneExpressionAdditive AT4G25780 13121150..13121903 score=-2.70854641656978
GeneExpressionAdditive AT4G25790 13122248..13123334 score=-0.213439791198720
GeneExpressionAdditive AT4G25800 13125221..13127925 score=-0.664842278135933
GeneExpressionAdditive AT4G25810 13128669..13129836 score=3.64956997885121
GeneExpressionAdditive AT4G25820 13130309..13131751 score=2.11906188463959
GeneExpressionAdditive AT4G25830 13133577..13134888 score=0.57854531700686
GeneExpressionAdditive AT4G25835 13136169..13137813 score=2.10842629992475
GeneExpressionAdditive AT4G25840 13139029..13140945 score=2.00829910599793
GeneExpressionAdditive AT4G25845 13142346..13142560 score=0.349947580981804
GeneExpressionAdditive AT4G25850 13143697..13146906 score=-0.427747359248685
GeneExpressionAdditive AT4G25860 13147548..13149505 score=-1.30926218031331
GeneExpressionAdditive AT4G25870 13149784..13152244 score=-0.542554055709056
GeneExpressionAdditive AT4G25880 13154911..13159312 score=-2.64328700315729
GeneExpressionAdditive AT4G25890 13159493..13160442 score=0.0298637789997454
GeneExpressionAdditive AT4G25900 13161560..13163586 score=-1.91012297601576
GeneExpressionAdditive AT4G25910 13164011..13165083 score=-0.215282968896431
GeneExpressionAdditive AT4G25920 13165659..13166581 score=-0.177630965370133
GeneExpressionAdditive AT4G25930 13168133..13169323 score=-0.48714589182421
GeneExpressionAdditive AT4G25940 13169683..13172857 score=-2.85470479013491
GeneExpressionAdditive AT4G25950 13173794..13174327 score=1.16175757601030
GeneExpressionAdditive AT4G25960 13177430..13183428 score=1.08356956129170
GeneExpressionAdditive AT4G25970 13185744..13189302 score=-3.58051164846479
GeneExpressionAdditive AT4G25980 13189503..13191465 score=-0.507080639260549
GeneExpressionAdditive AT4G25990 13191710..13193533 score=1.27458468779983
GeneExpressionAdditive AT4G26000 13197284..13199679 score=1.26358954786468
GeneExpressionAdditive AT4G26010 13200596..13201858 score=0.832028912074734
GeneExpressionAdditive AT4G26020 13202040..13204013 score=0.0599590792792508
GeneExpressionAdditive AT4G26030 13205550..13206168 score=-1.28898980053936
GeneExpressionAdditive AT4G26040 13206852..13207180 score=0.388275859819787
GeneExpressionAdditive AT4G26050 13210581..13213373 score=0.403498360302897
GeneExpressionAdditive AT4G26060 13214779..13216405 score=-2.50208185610166
GeneExpressionAdditive AT4G26070 13217703..13219893 score=-0.85352661619098
GeneExpressionAdditive AT4G26080 13220041..13222226 score=0.378371047669412
GeneExpressionAdditive AT4G26100 13227879..13230758 score=0.00517486338401859
GeneExpressionAdditive AT4G26110 13232664..13235814 score=0.716734614879459
GeneExpressionAdditive AT4G26120 13236446..13238445 score=-0.81519088292877
GeneExpressionAdditive AT4G26130 13240054..13241267 score=-3.06662208311275
GeneExpressionAdditive AT4G26140 13243150..13247850 score=0.477154252859889
GeneExpressionAdditive AT4G26150 13253230..13254889 score=-1.17145671442360
GeneExpressionAdditive AT4G26160 13255268..13256720 score=-0.746831755166231
GeneExpressionAdditive AT4G26170 13257783..13258898 score=-0.43807850801256
GeneExpressionAdditive AT4G26180 13260273..13261933 score=2.12447125121178
GeneExpressionAdditive AT4G26190 13262311..13266312 score=6.96800861824786
GeneExpressionAdditive AT4G26200 13275323..13277149 score=-0.860244813507271
GeneExpressionAdditive AT4G26210 13282013..13283292 score=-0.471801900290298
GeneExpressionAdditive AT4G26220 13283644..13285287 score=-0.239046632792462
GeneExpressionAdditive AT4G26230 13286041..13286728 score=-0.828897283261618
GeneExpressionAdditive AT4G26240 13286798..13288961 score=0.701831298952452
GeneExpressionAdditive AT4G26250 13289658..13291030 score=-1.07853906537001
GeneExpressionAdditive AT4G26260 13297738..13300354 score=3.59301238151143
GeneExpressionAdditive AT4G26270 13300851..13304331 score=-1.30368373636471
GeneExpressionAdditive AT4G26280 13304853..13305715 score=-0.199649418486472
GeneExpressionAdditive AT4G26300 13309906..13313051 score=-0.266043856115372
GeneExpressionAdditive AT4G26310 13313853..13316094 score=-1.62271389895616
GeneExpressionAdditive AT4G26320 13317129..13317391 score=2.72063132169207
GeneExpressionAdditive AT4G26330 13320413..13323432 score=-0.94729320426412
GeneExpressionAdditive AT4G26340 13324144..13325573 score=0.439532299582709
GeneExpressionAdditive AT4G26350 13326864..13328271 score=-1.54886296947616
GeneExpressionAdditive AT4G26370 13333762..13336217 score=-4.64767332486324
GeneExpressionAdditive AT4G26380 13338168..13340746 score=0.203160388239320
GeneExpressionAdditive AT4G26390 13342216..13344384 score=-0.76536320392881
GeneExpressionAdditive AT4G26400 13344831..13346592 score=-0.565571673980124
GeneExpressionAdditive AT4G26410 13346678..13348972 score=2.23357961998098
GeneExpressionAdditive AT4G26420 13350806..13352533 score=-1.06178821950201
GeneExpressionAdditive AT4G26430 13354992..13357486 score=-0.253008362588801
GeneExpressionAdditive AT4G26440 13357663..13359545 score=-1.09479488636256
GeneExpressionAdditive AT4G26450 13362600..13368641 score=-0.109646686231339
GeneExpressionAdditive AT4G26460 13369581..13369977 score=-0.581948474890247
GeneExpressionAdditive AT4G26470 13371278..13372362 score=-2.44390104330195
GeneExpressionAdditive AT4G26480 13372900..13378247 score=0.416725193137323
GeneExpressionAdditive AT4G26500 13382265..13383566 score=-1.91671766324891
GeneExpressionAdditive AT4G26510 13384079..13388160 score=0.201490766736584
GeneExpressionAdditive AT4G26520 13388406..13390326 score=-0.606400854908728
GeneExpressionAdditive AT4G26530 13391345..13393076 score=-1.64116481602751
GeneExpressionAdditive AT4G26540 13394614..13398069 score=1.16806848919910
GeneExpressionAdditive AT4G26550 13402576..13404315 score=-0.102864551516613
GeneExpressionAdditive AT4G26555 13404486..13406183 score=-3.32609833864193
GeneExpressionAdditive AT4G26560 13406955..13407952 score=-0.640659052904974
GeneExpressionAdditive AT4G26570 13408631..13411038 score=1.44223394993348
GeneExpressionAdditive AT4G26580 13411552..13412901 score=-0.745584827712008
GeneExpressionAdditive AT4G26590 13414004..13416939 score=0.239663016769577
GeneExpressionAdditive AT4G26600 13419667..13423751 score=1.56285939955006
GeneExpressionAdditive AT4G26610 13424598..13427275 score=-1.66027380577071
GeneExpressionAdditive AT4G26620 13427419..13429817 score=-1.09342008452202
GeneExpressionAdditive AT4G26630 13430569..13435762 score=3.32935515843526
GeneExpressionAdditive AT4G26640 13437245..13440793 score=1.45752910245667
GeneExpressionAdditive AT4G26650 13444845..13448104 score=2.77655399300694
GeneExpressionAdditive AT4G26660 13448780..13451837 score=1.06961869142322
GeneExpressionAdditive AT4G26670 13452143..13453950 score=-2.17832569403996
GeneExpressionAdditive AT4G26680 13454862..13456355 score=-0.394106447240963
GeneExpressionAdditive AT4G26690 13456643..13459962 score=1.82267701648026
GeneExpressionAdditive AT4G26700 13463546..13467574 score=0.724987816710427
GeneExpressionAdditive AT4G26710 13468578..13469895 score=0.156438629351289
GeneExpressionAdditive AT4G26720 13470054..13472335 score=0.55979331569738
GeneExpressionAdditive AT4G26740 13473539..13475228 score=-0.682676143389828
GeneExpressionAdditive AT4G26750 13475762..13478493 score=0.704629271656552
GeneExpressionAdditive AT4G26760 13478602..13481310 score=-1.23157456811060
GeneExpressionAdditive AT4G26770 13482104..13484714 score=-0.0377863879096504
GeneExpressionAdditive AT4G26780 13484880..13486749 score=-0.58212426612844
GeneExpressionAdditive AT4G26800 13489858..13491933 score=-1.79915621584584
GeneExpressionAdditive AT4G26810 13492115..13492650 score=-1.20064456182776
GeneExpressionAdditive AT4G26820 13493522..13494075 score=-1.12162118126492
GeneExpressionAdditive AT4G26830 13494682..13496437 score=-0.507132205015977
GeneExpressionAdditive AT4G26840 13497337..13498698 score=0.63903136607729
GeneExpressionAdditive AT4G26850 13499019..13501619 score=-0.806640631134311
GeneExpressionAdditive AT4G26860 13503118..13504722 score=3.57956187692024
GeneExpressionAdditive AT4G26870 13507687..13507837 score=1.67815940648446
GeneExpressionAdditive AT4G26880 13508372..13508716 score=-0.472221701961654
GeneExpressionAdditive AT4G26890 13511886..13513352 score=-0.456445898623575
GeneExpressionAdditive AT4G26900 13515543..13519735 score=0.898514579204183
GeneExpressionAdditive AT4G26910 13519918..13523151 score=-0.520792262806089
GeneExpressionAdditive AT4G26920 13525094..13527147 score=-0.488953551651558
GeneExpressionAdditive AT4G26930 13527786..13529128 score=-0.585371226155057
GeneExpressionAdditive AT4G26940 13529539..13532688 score=0.65805707774361
GeneExpressionAdditive AT4G26950 13533603..13534107 score=0.447222812066488
GeneExpressionAdditive AT4G26960 13538856..13539320 score=-0.315892743419626
GeneExpressionAdditive AT4G26965 13539660..13542332 score=0.151342934025655
GeneExpressionAdditive AT4G26970 13543022..13548481 score=0.595942077563559
GeneExpressionAdditive AT4G26980 13548696..13550577 score=-0.688286639781835
GeneExpressionAdditive AT4G26990 13550975..13554377 score=-0.368395369229939
GeneExpressionAdditive AT4G27000 13554665..13557836 score=-0.600324790851573
GeneExpressionAdditive AT4G27010 13558471..13568114 score=-1.61708729402062
GeneExpressionAdditive AT4G27020 13568621..13571459 score=1.31163083597081
GeneExpressionAdditive AT4G27030 13571934..13572820 score=2.61539470654851
GeneExpressionAdditive AT4G27040 13573073..13574821 score=-0.0857460147864677
GeneExpressionAdditive AT4G27060 13581460..13585078 score=0.903276868062237
GeneExpressionAdditive AT4G27070 13586514..13588101 score=0.0484603084611905
GeneExpressionAdditive AT4G27080 13592869..13593515 score=0.621949615379615
GeneExpressionAdditive AT4G27090 13593917..13595223 score=-1.85075975894606
GeneExpressionAdditive AT4G27100 13595590..13598819 score=1.65220217502132
GeneExpressionAdditive AT4G27110 13599151..13601517 score=-0.320576901426847
GeneExpressionAdditive AT4G27120 13602063..13604393 score=1.83375117932544
GeneExpressionAdditive AT4G27130 13604610..13606362 score=-2.12362793650145
GeneExpressionAdditive AT4G27140 13607454..13607927 score=-0.0630527648074647
GeneExpressionAdditive AT4G27150 13609582..13609976 score=-0.96265654788027
GeneExpressionAdditive AT4G27160 13611847..13612512 score=-1.02469537475301
GeneExpressionAdditive AT4G27170 13613715..13614190 score=-0.161287510895244
GeneExpressionAdditive AT4G27180 13614950..13619123 score=0.829645475619915
GeneExpressionAdditive AT4G27190 13621006..13623903 score=0.066494406547735
GeneExpressionAdditive AT4G27220 13633978..13636705 score=-0.458702911607359
GeneExpressionAdditive AT4G27230 13637418..13638292 score=1.09019543005035
GeneExpressionAdditive AT4G27240 13639963..13641760 score=0.543466693881081
GeneExpressionAdditive AT4G27250 13642786..13644362 score=-0.36205054267084
GeneExpressionAdditive AT4G27260 13653622..13656103 score=1.83945512468895
GeneExpressionAdditive AT4G27270 13661374..13663250 score=-1.07104757101223
GeneExpressionAdditive AT4G27280 13663621..13664141 score=0.277508664883109
GeneExpressionAdditive AT4G27290 13666295..13669086 score=1.36827143906073
GeneExpressionAdditive AT4G27300 13669346..13672264 score=3.32989856982876
GeneExpressionAdditive AT4G27310 13675675..13676821 score=7.67601076108378
GeneExpressionAdditive AT4G27320 13678611..13680908 score=2.77955142514705
GeneExpressionAdditive AT4G27330 13682134..13683428 score=-0.949805578244122
GeneExpressionAdditive AT4G27340 13687240..13690454 score=-3.27701292637737
GeneExpressionAdditive AT4G27350 13690858..13692702 score=0.435389818794406
GeneExpressionAdditive AT4G27360 13694044..13694514 score=0.707305035226327
GeneExpressionAdditive AT4G27370 13694907..13700666 score=6.37465031816442
GeneExpressionAdditive AT4G27380 13701250..13702932 score=-1.18827635163292
GeneExpressionAdditive AT4G27390 13703158..13704624 score=2.46334177496420
GeneExpressionAdditive AT4G27400 13705358..13706632 score=3.50033851513908
GeneExpressionAdditive AT4G27410 13707321..13709117 score=6.00176385401977
GeneExpressionAdditive AT4G27415 13710571..13710999 score=0.260358894281265
GeneExpressionAdditive AT4G27420 13712259..13714779 score=0.244584762840180
GeneExpressionAdditive AT4G27430 13718749..13722893 score=3.59677698001764
GeneExpressionAdditive AT4G27435 13723833..13725096 score=0.818616611044077
GeneExpressionAdditive AT4G27440 13725554..13727262 score=4.59445924785325
GeneExpressionAdditive AT4G27450 13727585..13728848 score=4.80767568871521
GeneExpressionAdditive AT4G27460 13732958..13734257 score=1.43100237536094
GeneExpressionAdditive AT4G27470 13735118..13736487 score=0.942489332358788
GeneExpressionAdditive AT4G27480 13736851..13738846 score=0.343362493817166
GeneExpressionAdditive AT4G27490 13739981..13741767 score=-2.99805207418314
GeneExpressionAdditive AT4G27500 13743166..13746010 score=3.27116642014846
GeneExpressionAdditive AT4G27510 13746229..13749017 score=0.0465067546700661
GeneExpressionAdditive AT4G27520 13750497..13751887 score=-0.400681823186736
GeneExpressionAdditive AT4G27530 13752642..13753112 score=-0.425847014135777
GeneExpressionAdditive AT4G27540 13753301..13754674 score=1.12251232710079
GeneExpressionAdditive AT4G27550 13755706..13759616 score=-1.33465272429422
GeneExpressionAdditive AT4G27560 13759876..13761240 score=-0.974416550342453
GeneExpressionAdditive AT4G27570 13763640..13764898 score=-0.941090000684741
GeneExpressionAdditive AT4G27580 13765705..13766521 score=-1.92389644977933
GeneExpressionAdditive AT4G27585 13766786..13769948 score=-2.99325371067256
GeneExpressionAdditive AT4G27590 13771240..13771865 score=-0.245043117552272
GeneExpressionAdditive AT4G27595 13772873..13776476 score=1.4355859762478
GeneExpressionAdditive AT4G27600 13782548..13784928 score=-0.0614636429873109
GeneExpressionAdditive AT4G27610 13785460..13788376 score=1.18122028549303
GeneExpressionAdditive AT4G27620 13788854..13790964 score=1.69804672124487
GeneExpressionAdditive AT4G27630 13791755..13797107 score=-0.120148084068425
GeneExpressionAdditive AT4G27640 13797683..13802984 score=-2.07600669002605
GeneExpressionAdditive AT4G27650 13803324..13807896 score=3.27644290192211
GeneExpressionAdditive AT4G27652 13809837..13810304 score=4.81365462941705
GeneExpressionAdditive AT4G27654 13811679..13811987 score=3.38272951069327
GeneExpressionAdditive AT4G27657 13813055..13813495 score=2.67332394639456
GeneExpressionAdditive AT4G27660 13817204..13818129 score=-0.317283305985847
GeneExpressionAdditive AT4G27670 13818893..13819939 score=-0.099323369557399
GeneExpressionAdditive AT4G27680 13821111..13823298 score=-0.421158273447062
GeneExpressionAdditive AT4G27690 13823619..13826337 score=-0.486372242196311
GeneExpressionAdditive AT4G27700 13826409..13827763 score=1.34822720517778
GeneExpressionAdditive AT4G27710 13828428..13830493 score=2.53800924925032
GeneExpressionAdditive AT4G27720 13831057..13833764 score=1.44310512683064
GeneExpressionAdditive AT4G27730 13833901..13836554 score=-4.08516683815828
GeneExpressionAdditive AT4G27740 13839417..13839592 score=-4.44947305111348
GeneExpressionAdditive AT4G27745 13840375..13841456 score=-0.9397243294564
GeneExpressionAdditive AT4G27750 13841755..13843613 score=2.19696905816523
GeneExpressionAdditive AT4G27760 13844079..13846692 score=0.45758536302775
GeneExpressionAdditive AT4G27780 13847556..13849844 score=-0.667305612280237
GeneExpressionAdditive AT4G27790 13850068..13851444 score=-0.141740607387319
GeneExpressionAdditive AT4G27800 13851948..13854097 score=0.442932854839466
GeneExpressionAdditive AT4G27810 13854531..13855673 score=0.204569455801938
GeneExpressionAdditive AT4G27820 13857871..13860065 score=-1.99164088583342
GeneExpressionAdditive AT4G27830 13861737..13864463 score=1.51902621813105
GeneExpressionAdditive AT4G27840 13865058..13866269 score=1.18182765304826
GeneExpressionAdditive AT4G27850 13870385..13873449 score=1.76118421578445
GeneExpressionAdditive AT4G27860 13873858..13876477 score=8.73828475521174
GeneExpressionAdditive AT4G27870 13878960..13882786 score=0.00385722606238966
GeneExpressionAdditive AT4G27880 13883339..13884891 score=1.25082208534268
GeneExpressionAdditive AT4G27890 13886075..13888168 score=-0.78216145260042
GeneExpressionAdditive AT4G27900 13890645..13892910 score=-4.12021424079687
GeneExpressionAdditive AT4G27910 13894737..13900435 score=1.28932279509791
GeneExpressionAdditive AT4G27920 13901282..13901901 score=0.101931945802083
GeneExpressionAdditive AT4G27930 13902674..13902964 score=-0.392717272522456
GeneExpressionAdditive AT4G27940 13904496..13907168 score=-0.434261748037136
GeneExpressionAdditive AT4G27950 13909591..13910722 score=0.723345916218669
GeneExpressionAdditive AT4G27960 13915831..13917383 score=3.3294998639461
GeneExpressionAdditive AT4G27970 13918309..13920115 score=-0.527271240248219
GeneExpressionAdditive AT4G27980 13921680..13923541 score=0.18525327490332
GeneExpressionAdditive AT4G27990 13923902..13924659 score=0.553182531899935
GeneExpressionAdditive AT4G28000 13925461..13929224 score=-0.503933768485044
GeneExpressionAdditive AT4G28005 13929666..13930182 score=-0.990590099024646
GeneExpressionAdditive AT4G28010 13930403..13933169 score=0.838899682030283
GeneExpressionAdditive AT4G28020 13933277..13935306 score=-1.88972696370118
GeneExpressionAdditive AT4G28025 13935644..13937457 score=0.115848768676640
GeneExpressionAdditive AT4G28030 13937691..13939002 score=-0.252299935656066
GeneExpressionAdditive AT4G28040 13940933..13942192 score=3.08982605629221
GeneExpressionAdditive AT4G28050 13942470..13943632 score=0.768141446441166
GeneExpressionAdditive AT4G28060 13944174..13944358 score=1.82151570187310
GeneExpressionAdditive AT4G28070 13945908..13948559 score=-0.0482885519593029
GeneExpressionAdditive AT4G28080 13948630..13957405 score=-2.20509538825397
GeneExpressionAdditive AT4G28085 13960058..13960317 score=3.21084193149522
GeneExpressionAdditive AT4G28088 13961283..13961543 score=0.604441008395419
GeneExpressionAdditive AT4G28090 13961954..13964189 score=-0.364353650547781
GeneExpressionAdditive AT4G28100 13965143..13966848 score=-0.88412427072127
GeneExpressionAdditive AT4G28110 13968076..13969286 score=-0.621241927883979
GeneExpressionAdditive AT4G28130 13971641..13974303 score=-0.169235987788401
GeneExpressionAdditive AT4G28140 13974705..13975870 score=-1.22945666617556
GeneExpressionAdditive AT4G28150 13977386..13978845 score=2.09371383874769
GeneExpressionAdditive AT4G28160 13980335..13980875 score=-1.13074936558355
GeneExpressionAdditive AT4G28170 13981634..13981965 score=-0.0299964657358666
GeneExpressionAdditive AT4G28180 13982837..13983680 score=0.86491736111389
GeneExpressionAdditive AT4G28190 13985581..13987237 score=2.56362625490515
GeneExpressionAdditive AT4G28200 13987614..13990421 score=0.368459408549884
GeneExpressionAdditive AT4G28210 13990713..13992009 score=-3.92011015565468
GeneExpressionAdditive AT4G28220 13993003..13995737 score=1.05117942111555
GeneExpressionAdditive AT4G28230 13995965..13997252 score=0.150210904536265
GeneExpressionAdditive AT4G28240 13997320..13998223 score=2.43539281016595
GeneExpressionAdditive AT4G28250 14000129..14001997 score=0.576781141670147
GeneExpressionAdditive AT4G28260 14004545..14006950 score=-0.472709878252142
GeneExpressionAdditive AT4G28270 14007663..14008896 score=0.565185528934611
GeneExpressionAdditive AT4G28280 14010704..14011534 score=-1.09060932689868
GeneExpressionAdditive AT4G28290 14011897..14012480 score=0.00691491168686229
GeneExpressionAdditive AT4G28300 14014647..14017037 score=0.671825693775606
GeneExpressionAdditive AT4G28310 14017469..14018040 score=-0.291917128639056
GeneExpressionAdditive AT4G28320 14018299..14020221 score=-0.840144021860348
GeneExpressionAdditive AT4G28330 14022408..14022956 score=-0.376835355517201
GeneExpressionAdditive AT4G28340 14024809..14025618 score=-1.01608542610664
GeneExpressionAdditive AT4G28350 14026631..14028576 score=0.822194157170784
GeneExpressionAdditive AT4G28360 14029114..14031025 score=-0.703469635899015
GeneExpressionAdditive AT4G28365 14032988..14033775 score=0.882445227888931
GeneExpressionAdditive AT4G28370 14034707..14041124 score=-0.107098570928049
GeneExpressionAdditive AT4G28390 14041384..14042769 score=0.0194253431150314
GeneExpressionAdditive AT4G28395 14043940..14044877 score=-0.0131404575807201
GeneExpressionAdditive AT4G28397 14045956..14046622 score=0.383057676255889
GeneExpressionAdditive AT4G28400 14048294..14050074 score=1.15170745710425
GeneExpressionAdditive AT4G28405 14050574..14050718 score=0.532819344996587
GeneExpressionAdditive AT4G28410 14052236..14054937 score=0.945484990687015
GeneExpressionAdditive AT4G28420 14055738..14056611 score=-0.87695588479122
GeneExpressionAdditive AT4G28430 14057805..14059814 score=0.392820726131075
GeneExpressionAdditive AT4G28440 14060023..14061365 score=-1.23008298950325
GeneExpressionAdditive AT4G28450 14061502..14064659 score=-0.552828364577503
GeneExpressionAdditive AT4G28460 14066054..14066522 score=-0.61473026205963
GeneExpressionAdditive AT4G28470 14066896..14072413 score=0.416315954882253
GeneExpressionAdditive AT4G28480 14073093..14075167 score=1.69082840318541
GeneExpressionAdditive AT4G28485 14075344..14076003 score=-0.336935232317384
GeneExpressionAdditive AT4G28490 14077914..14081078 score=-1.64895413776965
GeneExpressionAdditive AT4G28500 14082682..14084215 score=-0.231735379787674
GeneExpressionAdditive AT4G28510 14084772..14086367 score=-1.53391079158599
GeneExpressionAdditive AT4G28520 14087652..14089775 score=-0.387328145845545
GeneExpressionAdditive AT4G28530 14090620..14094720 score=0.94784606520677
GeneExpressionAdditive AT4G28540 14106968..14110536 score=1.15587303220381
GeneExpressionAdditive AT4G28550 14110895..14113711 score=0.579904766589655
GeneExpressionAdditive AT4G28556 14114774..14115719 score=-0.608744375126141
GeneExpressionAdditive AT4G28560 14116050..14117360 score=-0.163996303622229
GeneExpressionAdditive AT4G28570 14119444..14122033 score=1.87481863663731
GeneExpressionAdditive AT4G28580 14123511..14124978 score=0.137609267507906
GeneExpressionAdditive AT4G28590 14125238..14126823 score=-1.02296151777687
GeneExpressionAdditive AT4G28600 14129550..14132719 score=1.2022689635026
GeneExpressionAdditive AT4G28610 14132920..14135212 score=5.28978239493907
GeneExpressionAdditive AT4G28620 14135668..14137899 score=-0.412447122717402
GeneExpressionAdditive AT4G28630 14138365..14140889 score=-2.21066452996220
GeneExpressionAdditive AT4G28640 14142192..14143813 score=-0.232871001266648
GeneExpressionAdditive AT4G28650 14143997..14147531 score=1.07622290171692
GeneExpressionAdditive AT4G28660 14149910..14151055 score=-0.982577511527075
GeneExpressionAdditive AT4G28670 14151384..14153890 score=-0.52721256919317
GeneExpressionAdditive AT4G28680 14155265..14158691 score=-0.279812072187481
GeneExpressionAdditive AT4G28690 14158955..14160929 score=0.238667175044183
GeneExpressionAdditive AT4G28700 14161678..14163175 score=-0.423437344379082
GeneExpressionAdditive AT4G28703 14166266..14166879 score=-0.92676813774301
GeneExpressionAdditive AT4G28706 14167729..14170759 score=-1.18253715827568
GeneExpressionAdditive AT4G28710 14172009..14177898 score=0.979966152190143
GeneExpressionAdditive AT4G28715 14178281..14181704 score=0.0557138050179804
GeneExpressionAdditive AT4G28720 14192810..14194136 score=0.935770815010037
GeneExpressionAdditive AT4G28730 14199130..14200748 score=-5.86517271950865
GeneExpressionAdditive AT4G28740 14200903..14202498 score=1.41719667367480
GeneExpressionAdditive AT4G28750 14202890..14203926 score=1.59878378516869
GeneExpressionAdditive AT4G28760 14207513..14211848 score=1.38768740336541
GeneExpressionAdditive AT4G28770 14212152..14213638 score=2.27108833694604
GeneExpressionAdditive AT4G28780 14215603..14217552 score=-1.75849656046237
GeneExpressionAdditive AT4G28790 14218287..14218571 score=0.49060424630562
GeneExpressionAdditive AT4G28800 14221974..14223868 score=-0.146340540746784
GeneExpressionAdditive AT4G28811 14225268..14228002 score=-0.0232297491784757
GeneExpressionAdditive AT4G28815 14228718..14230207 score=0.281903240441803
GeneExpressionAdditive AT4G28820 14230725..14232326 score=-0.768483077484272
GeneExpressionAdditive AT4G28830 14232646..14233916 score=0.123712951097535
GeneExpressionAdditive AT4G28840 14240797..14242531 score=0.706877648668925
GeneExpressionAdditive AT4G28850 14244293..14245915 score=-0.989061282310305
GeneExpressionAdditive AT4G28860 14247013..14249508 score=2.54810229785520
GeneExpressionAdditive AT4G28880 14251219..14254351 score=-0.00164878021242116
GeneExpressionAdditive AT4G28890 14256371..14257684 score=0.66528853546738
GeneExpressionAdditive AT4G28910 14264224..14266651 score=3.70156508349092
GeneExpressionAdditive AT4G28920 14269044..14269379 score=-0.56033487516725
GeneExpressionAdditive AT4G28930 14271123..14271536 score=-1.09410589031549
GeneExpressionAdditive AT4G28940 14274346..14277027 score=2.79457210891223
GeneExpressionAdditive AT4G28950 14278008..14279936 score=0.0423940295610428
GeneExpressionAdditive AT4G28980 14288449..14290658 score=3.48276390630516
GeneExpressionAdditive AT4G28990 14291170..14293126 score=0.607150871933566
GeneExpressionAdditive AT4G29000 14293622..14297012 score=0.36995929029967
GeneExpressionAdditive AT4G29010 14297157..14302114 score=-0.0542811842682121
GeneExpressionAdditive AT4G29020 14304915..14305691 score=-1.24597754031911
GeneExpressionAdditive AT4G29030 14307289..14307951 score=4.48485658545457
GeneExpressionAdditive AT4G29033 14309025..14309136 score=-0.366297633558996
GeneExpressionAdditive AT4G29035 14310359..14310686 score=-0.706955746900424
GeneExpressionAdditive AT4G29040 14312397..14314546 score=0.938691294580168
GeneExpressionAdditive AT4G29050 14314934..14316849 score=1.21699699659498
GeneExpressionAdditive AT4G29060 14317251..14321349 score=-1.97371732978762
GeneExpressionAdditive AT4G29070 14321823..14323223 score=3.00891475350122
GeneExpressionAdditive AT4G29080 14323416..14325301 score=-2.01499550273118
GeneExpressionAdditive AT4G29090 14333561..14335158 score=-0.640075391515662
GeneExpressionAdditive AT4G29100 14341072..14344903 score=0.442048332132493
GeneExpressionAdditive AT4G29110 14348810..14349549 score=-0.443299835439139
GeneExpressionAdditive AT4G29120 14350872..14351908 score=-0.022221970106487
GeneExpressionAdditive AT4G29130 14352082..14355041 score=1.66750548657416
GeneExpressionAdditive AT4G29140 14368948..14370823 score=3.38214571420342
GeneExpressionAdditive AT4G29150 14378792..14380324 score=-0.384462161249873
GeneExpressionAdditive AT4G29160 14380839..14382629 score=0.791307709387171
GeneExpressionAdditive AT4G29170 14382913..14385329 score=-0.935114735349856
GeneExpressionAdditive AT4G29180 14385592..14389597 score=-0.506520328063788
GeneExpressionAdditive AT4G29190 14392046..14393291 score=5.42882443005541
GeneExpressionAdditive AT4G29200 14398120..14399395 score=0.0402960892404373
GeneExpressionAdditive AT4G29210 14401009..14403271 score=0.835332257754224
GeneExpressionAdditive AT4G29220 14403573..14406544 score=-3.16745428306128
GeneExpressionAdditive AT4G29230 14410361..14414923 score=-0.343636639633839
GeneExpressionAdditive AT4G29240 14418662..14420232 score=-3.7458872640727
GeneExpressionAdditive AT4G29250 14420714..14422109 score=-0.454005755693033
GeneExpressionAdditive AT4G29260 14422289..14423587 score=-0.165203435119779
GeneExpressionAdditive AT4G29270 14423689..14424807 score=-2.49304684522411
GeneExpressionAdditive AT4G29273 14425543..14425805 score=-0.146374526436235
GeneExpressionAdditive AT4G29280 14427941..14428051 score=0.436416900308820
GeneExpressionAdditive AT4G29283 14430251..14430580 score=-0.615135778900355
GeneExpressionAdditive AT4G29285 14431525..14432231 score=-0.207861549563815
GeneExpressionAdditive AT4G29290 14432779..14432887 score=-1.40374096646435
GeneExpressionAdditive AT4G29310 14437600..14439601 score=2.02512105340445
GeneExpressionAdditive AT4G29330 14444865..14447075 score=-1.02114606568198
GeneExpressionAdditive AT4G29340 14447787..14448629 score=0.0806796785652524
GeneExpressionAdditive AT4G29350 14450031..14451293 score=2.34270287073558
GeneExpressionAdditive AT4G29360 14451439..14453831 score=-1.43017054563908
GeneExpressionAdditive AT4G29370 14455619..14456705 score=-0.235407382610342
GeneExpressionAdditive AT4G29380 14458831..14464800 score=-0.538216760929397
GeneExpressionAdditive AT4G29390 14465039..14465962 score=-0.330984646892522
GeneExpressionAdditive AT4G29400 14466315..14468060 score=-2.13588606003359
GeneExpressionAdditive AT4G29410 14468282..14470129 score=-0.986491254936905
GeneExpressionAdditive AT4G29420 14470583..14472105 score=0.63482718306626
GeneExpressionAdditive AT4G29430 14472408..14473603 score=-0.151797966132048
GeneExpressionAdditive AT4G29440 14473809..14477844 score=-1.87013698351942
GeneExpressionAdditive AT4G29450 14478875..14482596 score=-0.131017896884817
GeneExpressionAdditive AT4G29460 14482945..14483864 score=0.97125133132406
GeneExpressionAdditive AT4G29470 14484462..14485784 score=-0.151573344608029
GeneExpressionAdditive AT4G29480 14486109..14487756 score=-0.208952358936144
GeneExpressionAdditive AT4G29490 14487910..14491494 score=1.50424544821953
GeneExpressionAdditive AT4G29510 14491690..14493867 score=-2.14902943809696
GeneExpressionAdditive AT4G29520 14494132..14495640 score=0.363640470709699
GeneExpressionAdditive AT4G29530 14496105..14497348 score=0.954073033951953
GeneExpressionAdditive AT4G29540 14497767..14499804 score=-0.471474462537453
GeneExpressionAdditive AT4G29550 14502242..14503803 score=-0.252455923577019
GeneExpressionAdditive AT4G29560 14503972..14506002 score=-0.118529619846776
GeneExpressionAdditive AT4G29570 14507427..14508447 score=-0.755419402251103
GeneExpressionAdditive AT4G29580 14510176..14510975 score=-0.517811082988068
GeneExpressionAdditive AT4G29590 14512642..14514467 score=-0.189015495378237
GeneExpressionAdditive AT4G29600 14515599..14516478 score=0.0374061626695437
GeneExpressionAdditive AT4G29610 14517475..14518154 score=-0.314879420966409
GeneExpressionAdditive AT4G29620 14519929..14521062 score=0.349358984747566
GeneExpressionAdditive AT4G29630 14522626..14523029 score=0.0929674859906893
GeneExpressionAdditive AT4G29640 14525896..14526839 score=0.294547411701172
GeneExpressionAdditive AT4G29650 14528599..14529323 score=-0.770707442403766
GeneExpressionAdditive AT4G29658 14533498..14533822 score=-0.496287255254408
GeneExpressionAdditive AT4G29660 14534295..14535274 score=-0.295380663062564
GeneExpressionAdditive AT4G29670 14535654..14537229 score=-1.19510099358915
GeneExpressionAdditive AT4G29680 14537792..14539548 score=-1.0161387197576
GeneExpressionAdditive AT4G29690 14540938..14542453 score=1.07821007485820
GeneExpressionAdditive AT4G29700 14543515..14545034 score=1.32638500239500
GeneExpressionAdditive AT4G29710 14547023..14547236 score=1.04609781843773
GeneExpressionAdditive AT4G29720 14553498..14555069 score=0.236341486473470
GeneExpressionAdditive AT4G29730 14559003..14562521 score=-0.0830016930003284
GeneExpressionAdditive AT4G29735 14562700..14564360 score=0.590091441950437
GeneExpressionAdditive AT4G29740 14566271..14569125 score=-1.34197283234822
GeneExpressionAdditive AT4G29750 14569748..14572775 score=0.821542716103122
GeneExpressionAdditive AT4G29760 14574134..14575084 score=0.307933394292213
GeneExpressionAdditive AT4G29770 14575834..14577619 score=0.00458549923769083
GeneExpressionAdditive AT4G29780 14579873..14581646 score=-0.508948776208254
GeneExpressionAdditive AT4G29790 14583079..14590471 score=-0.894037887255605
GeneExpressionAdditive AT4G29800 14590851..14592503 score=0.683251609105922
GeneExpressionAdditive AT4G29810 14593079..14595207 score=0.352313865982396
GeneExpressionAdditive AT4G29820 14595710..14597441 score=-1.15364660917898
GeneExpressionAdditive AT4G29830 14597667..14599148 score=1.37766126387947
GeneExpressionAdditive AT4G29840 14599334..14600984 score=-6.88141459283442
GeneExpressionAdditive AT4G29860 14603134..14605758 score=-1.08011013238312
GeneExpressionAdditive AT4G29870 14606026..14606525 score=-0.635140811163966
GeneExpressionAdditive AT4G29880 14607136..14608367 score=0.371032165726526
GeneExpressionAdditive AT4G29890 14608832..14610795 score=-1.89426109975626
GeneExpressionAdditive AT4G29900 14611004..14618747 score=-0.561128153399493
GeneExpressionAdditive AT4G29905 14627238..14627406 score=3.55671906670433
GeneExpressionAdditive AT4G29910 14627976..14630732 score=0.517747084104688
GeneExpressionAdditive AT4G29920 14632686..14635876 score=-0.336848726572039
GeneExpressionAdditive AT4G29930 14644012..14647528 score=0.653382687989264
GeneExpressionAdditive AT4G29940 14648206..14653358 score=1.95980264292509
GeneExpressionAdditive AT4G29950 14657168..14660485 score=5.7634035555865
GeneExpressionAdditive AT4G29960 14660625..14662274 score=3.04208428170526
GeneExpressionAdditive AT4G29970 14662788..14663875 score=0.233766626333668
GeneExpressionAdditive AT4G29980 14664960..14665574 score=-0.093771727131529
GeneExpressionAdditive AT4G29990 14665716..14669960 score=-0.271031678240098
GeneExpressionAdditive AT4G30000 14670174..14672632 score=-0.0305089149557980
GeneExpressionAdditive AT4G30010 14672835..14674104 score=-0.093619437045759
GeneExpressionAdditive AT4G30020 14677307..14681744 score=-3.32885305820782
GeneExpressionAdditive AT4G30030 14682257..14683449 score=-0.582021412068138
GeneExpressionAdditive AT4G30040 14685615..14686837 score=-1.00098516071250
GeneExpressionAdditive AT4G30050 14687058..14687731 score=0.344290453341861
GeneExpressionAdditive AT4G30060 14689245..14692468 score=2.00060942379868
GeneExpressionAdditive AT4G30064 14694306..14694593 score=1.02471522475241
GeneExpressionAdditive AT4G30067 14696088..14696447 score=0.396245517195003
GeneExpressionAdditive AT4G30070 14697515..14698384 score=-0.585295863333255
GeneExpressionAdditive AT4G30074 14699774..14700555 score=0.182927845521963
GeneExpressionAdditive AT4G30080 14703224..14706294 score=-1.31655903693436
GeneExpressionAdditive AT4G30090 14708723..14711548 score=0.375309148509931
GeneExpressionAdditive AT4G30100 14714283..14720041 score=0.730191066184425
GeneExpressionAdditive AT4G30110 14720289..14724514 score=1.09386073315713
GeneExpressionAdditive AT4G30120 14730420..14733444 score=-5.3228614655689
GeneExpressionAdditive AT4G30130 14735378..14737930 score=-1.06443252900136
GeneExpressionAdditive AT4G30140 14738432..14740652 score=6.8820715043202
GeneExpressionAdditive AT4G30150 14742487..14749947 score=-1.90026797282271
GeneExpressionAdditive AT4G30160 14753468..14760129 score=-3.68215610223496
GeneExpressionAdditive AT4G30170 14762901..14764443 score=1.58246073755970
GeneExpressionAdditive AT4G30180 14769005..14769612 score=-1.07617180299883
GeneExpressionAdditive AT4G30190 14770714..14775999 score=-1.35869395506680
GeneExpressionAdditive AT4G30200 14786730..14790469 score=-1.15596290022801
GeneExpressionAdditive AT4G30210 14796776..14800878 score=0.70004637864768
GeneExpressionAdditive AT4G30220 14802967..14804302 score=-3.55629042382590
GeneExpressionAdditive AT4G30230 14806434..14807321 score=-0.264914255860802
GeneExpressionAdditive AT4G30240 14807925..14809891 score=0.988764541681108
GeneExpressionAdditive AT4G30250 14811467..14812708 score=0.196347562988586
GeneExpressionAdditive AT4G30260 14816658..14818842 score=0.141972885696942
GeneExpressionAdditive AT4G30270 14819362..14820537 score=1.19705192625762
GeneExpressionAdditive AT4G30280 14825871..14826282 score=0.539602025733795
GeneExpressionAdditive AT4G30290 14828722..14829834 score=-0.93986169070928
GeneExpressionAdditive AT4G30300 14831035..14831538 score=-0.733252141545895
GeneExpressionAdditive AT4G30310 14831877..14835124 score=0.73167647194101
GeneExpressionAdditive AT4G30320 14835845..14836268 score=0.502028946674902
GeneExpressionAdditive AT4G30330 14836576..14838006 score=-1.02902806615483
GeneExpressionAdditive AT4G30340 14838334..14840949 score=-0.311980980790131
GeneExpressionAdditive AT4G30350 14847807..14851064 score=-2.51672536003757
GeneExpressionAdditive AT4G30360 14854827..14857981 score=1.57537377222735
GeneExpressionAdditive AT4G30370 14858528..14859475 score=-0.162575335368808
GeneExpressionAdditive AT4G30380 14860790..14860962 score=0.271809011276539
GeneExpressionAdditive AT4G30390 14862110..14863175 score=0.867165939788387
GeneExpressionAdditive AT4G30400 14867007..14868592 score=1.96545761347803
GeneExpressionAdditive AT4G30410 14871116..14872120 score=1.24646378809934
GeneExpressionAdditive AT4G30420 14877067..14878715 score=-2.38802988371146
GeneExpressionAdditive AT4G30430 14878969..14880268 score=0.583238303746870
GeneExpressionAdditive AT4G30440 14881872..14883455 score=1.71251616172427
GeneExpressionAdditive AT4G30450 14886141..14886646 score=0.524903305877165
GeneExpressionAdditive AT4G30460 14889031..14889795 score=-0.901068217197575
GeneExpressionAdditive AT4G30470 14894118..14896768 score=1.86489158970988
GeneExpressionAdditive AT4G30480 14897417..14898985 score=0.8108686012845
GeneExpressionAdditive AT4G30490 14899133..14902123 score=0.120709200372819
GeneExpressionAdditive AT4G30500 14903869..14904842 score=-1.87189504606693
GeneExpressionAdditive AT4G30510 14905176..14907573 score=1.77955358292090
GeneExpressionAdditive AT4G30520 14908074..14911266 score=-1.74521572313353
GeneExpressionAdditive AT4G30530 14920591..14922464 score=-0.740938672945424
GeneExpressionAdditive AT4G30540 14923364..14925049 score=0.413496383620369
GeneExpressionAdditive AT4G30550 14925427..14926809 score=-1.73833387053353
GeneExpressionAdditive AT4G30560 14926989..14929710 score=-0.996362599527547
GeneExpressionAdditive AT4G30570 14930697..14931575 score=2.5850725386375
GeneExpressionAdditive AT4G30580 14932417..14934464 score=1.46278245856843
GeneExpressionAdditive AT4G30590 14935678..14936403 score=0.57583367543979
GeneExpressionAdditive AT4G30600 14937911..14941006 score=1.06205988948857
GeneExpressionAdditive AT4G30610 14944128..14948523 score=-0.243024083606288
GeneExpressionAdditive AT4G30620 14948661..14950058 score=1.05411019748467
GeneExpressionAdditive AT4G30630 14950644..14952213 score=-0.772729001471051
GeneExpressionAdditive AT4G30640 14952682..14953644 score=-1.76365391764181
GeneExpressionAdditive AT4G30650 14954336..14954929 score=-3.64096188948591
GeneExpressionAdditive AT4G30660 14955394..14956081 score=-5.51132568605811
GeneExpressionAdditive AT4G30662 14956193..14956477 score=-0.566555652678375
GeneExpressionAdditive AT4G30670 14957427..14957881 score=-0.739075433788442
GeneExpressionAdditive AT4G30680 14958718..14960001 score=0.313603583094975
GeneExpressionAdditive AT4G30690 14960727..14962360 score=-1.4430782226097
GeneExpressionAdditive AT4G30700 14962503..14964975 score=-0.767658781832107
GeneExpressionAdditive AT4G30710 14965295..14969718 score=-1.0795522651028
GeneExpressionAdditive AT4G30750 14981333..14982315 score=1.03098761031670
GeneExpressionAdditive AT4G30760 14982539..14983393 score=0.279666818333871
GeneExpressionAdditive AT4G30770 14986173..14986583 score=-0.396511641634292
GeneExpressionAdditive AT4G30780 14990443..14992917 score=1.95735158533529
GeneExpressionAdditive AT4G30790 14993132..14997715 score=1.01728090759122
GeneExpressionAdditive AT4G30800 15001132..15002606 score=-0.839246574363397
GeneExpressionAdditive AT4G30810 15003513..15006128 score=-0.926168723140536
GeneExpressionAdditive AT4G30820 15006506..15008455 score=-1.16680540313569
GeneExpressionAdditive AT4G30825 15009599..15012293 score=0.476074460503417
GeneExpressionAdditive AT4G30830 15015345..15016857 score=-1.78272814115210
GeneExpressionAdditive AT4G30840 15017738..15019714 score=-0.408953349193111
GeneExpressionAdditive AT4G30845 15019897..15020071 score=-1.9974877542572
GeneExpressionAdditive AT4G30850 15020554..15022408 score=1.59410145191857
GeneExpressionAdditive AT4G30860 15024481..15027570 score=0.607905360158033
GeneExpressionAdditive AT4G30870 15028616..15032191 score=-0.388859830356066
GeneExpressionAdditive AT4G30880 15035203..15035786 score=0.324748734801244
GeneExpressionAdditive AT4G30890 15036115..15039222 score=0.657982744319337
GeneExpressionAdditive AT4G30900 15039427..15042256 score=0.142823334489411
GeneExpressionAdditive AT4G30910 15042460..15045135 score=-1.77714528874737
GeneExpressionAdditive AT4G30920 15046491..15049354 score=0.594647468060913
GeneExpressionAdditive AT4G30930 15049887..15051648 score=0.985780353836987
GeneExpressionAdditive AT4G30935 15051895..15054009 score=0.80846400343521
GeneExpressionAdditive AT4G30940 15054871..15056782 score=1.36171096045707
GeneExpressionAdditive AT4G30950 15057042..15059745 score=2.88447480155206
GeneExpressionAdditive AT4G30960 15067055..15068909 score=-0.751217966037177
GeneExpressionAdditive AT4G30970 15070936..15074187 score=-0.516712412332259
GeneExpressionAdditive AT4G30980 15079323..15081644 score=-1.83959865519863
GeneExpressionAdditive AT4G30990 15084706..15095926 score=0.247925264188736
GeneExpressionAdditive AT4G30993 15098143..15100462 score=5.76778627437381
GeneExpressionAdditive AT4G30996 15101301..15102622 score=2.00520669622515
GeneExpressionAdditive AT4G31000 15103196..15105946 score=1.91377408719700
GeneExpressionAdditive AT4G31010 15106707..15107866 score=0.825076350985911
GeneExpressionAdditive AT4G31020 15108669..15110159 score=1.15382051636706
GeneExpressionAdditive AT4G31040 15111598..15114117 score=1.77517155332230
GeneExpressionAdditive AT4G31050 15114267..15115520 score=-1.22704051131252
GeneExpressionAdditive AT4G31060 15116846..15117650 score=0.0547685992993256
GeneExpressionAdditive AT4G31070 15118713..15120496 score=-0.741802935030334
GeneExpressionAdditive AT4G31080 15120911..15123441 score=-0.442098014277144
GeneExpressionAdditive AT4G31100 15123828..15126440 score=0.996924716784636
GeneExpressionAdditive AT4G31110 15127274..15129986 score=1.02179470822271
GeneExpressionAdditive AT4G31115 15130094..15131948 score=-2.9011139396989
GeneExpressionAdditive AT4G31120 15132059..15136611 score=-1.62282772868869
GeneExpressionAdditive AT4G31130 15136974..15138806 score=0.831954247345374
GeneExpressionAdditive AT4G31140 15141506..15143368 score=-1.53178149899070
GeneExpressionAdditive AT4G31150 15143512..15145408 score=-0.00223525615436518
GeneExpressionAdditive AT4G31160 15145966..15153007 score=-1.67068199137449
GeneExpressionAdditive AT4G31170 15153215..15155611 score=2.87111200494800
GeneExpressionAdditive AT4G31180 15156740..15159557 score=-2.50100449048147
GeneExpressionAdditive AT4G31200 15162031..15164870 score=0.689060399821862
GeneExpressionAdditive AT4G31210 15165340..15172654 score=-3.88481455301679
GeneExpressionAdditive AT4G31230 15172920..15176092 score=-0.137370807664794
GeneExpressionAdditive AT4G31240 15176525..15178646 score=1.63536491513148
GeneExpressionAdditive AT4G31250 15178953..15181728 score=1.52356262928079
GeneExpressionAdditive AT4G31260 15182632..15182744 score=0.972267473564008
GeneExpressionAdditive AT4G31270 15183219..15184924 score=-0.713603539229051
GeneExpressionAdditive AT4G31290 15186104..15188433 score=1.27300334422180
GeneExpressionAdditive AT4G31300 15188894..15191072 score=1.85956837959578
GeneExpressionAdditive AT4G31310 15191319..15192574 score=-0.566187232835833
GeneExpressionAdditive AT4G31320 15194049..15194484 score=-1.14294081703174
GeneExpressionAdditive AT4G31330 15202292..15203287 score=-0.353724043285347
GeneExpressionAdditive AT4G31340 15205539..15209522 score=1.34240024613426
GeneExpressionAdditive AT4G31350 15210012..15214345 score=0.601636080309842
GeneExpressionAdditive AT4G31360 15221885..15223558 score=2.72997734296016
GeneExpressionAdditive AT4G31370 15223811..15224676 score=-0.757408764092345
GeneExpressionAdditive AT4G31380 15229912..15230631 score=-2.4941912909384
GeneExpressionAdditive AT4G31390 15233115..15237056 score=-1.66245610463591
GeneExpressionAdditive AT4G31400 15237391..15238291 score=0.441371188741115
GeneExpressionAdditive AT4G31410 15244171..15245753 score=1.01034735955481
GeneExpressionAdditive AT4G31420 15245864..15247887 score=0.215145452985551
GeneExpressionAdditive AT4G31430 15248469..15252497 score=-0.0441497674836147
GeneExpressionAdditive AT4G31440 15253789..15254826 score=-0.903404824697155
GeneExpressionAdditive AT4G31450 15255664..15258781 score=2.9863188839292
GeneExpressionAdditive AT4G31460 15259551..15261212 score=0.161438448760456
GeneExpressionAdditive AT4G31470 15261777..15262139 score=1.31557627016819
GeneExpressionAdditive AT4G31480 15264081..15267617 score=2.47122932727644
GeneExpressionAdditive AT4G31490 15268618..15272962 score=-0.136227240141932
GeneExpressionAdditive AT4G31500 15273513..15275264 score=3.6004665161517
GeneExpressionAdditive AT4G31510 15276264..15277189 score=-3.25582939943656
GeneExpressionAdditive AT4G31520 15278354..15281706 score=-0.694993113017615
GeneExpressionAdditive AT4G31530 15282335..15284169 score=3.14838265161512
GeneExpressionAdditive AT4G31540 15284467..15286687 score=1.88058806744581
GeneExpressionAdditive AT4G31550 15290071..15291490 score=0.311531004995820
GeneExpressionAdditive AT4G31560 15295263..15296192 score=3.90873210214104
GeneExpressionAdditive AT4G31570 15297369..15306002 score=-0.512353198191365
GeneExpressionAdditive AT4G31580 15306669..15308325 score=2.01063252435974
GeneExpressionAdditive AT4G31590 15309618..15312506 score=0.456750467825836
GeneExpressionAdditive AT4G31600 15314900..15317095 score=-0.664336806542869
GeneExpressionAdditive AT4G31610 15317505..15319974 score=-0.0133550594133364
GeneExpressionAdditive AT4G31615 15320431..15321994 score=0.238198721271848
GeneExpressionAdditive AT4G31620 15322519..15324633 score=-0.835274618889744
GeneExpressionAdditive AT4G31630 15325369..15327201 score=-0.627737838690408
GeneExpressionAdditive AT4G31650 15331888..15333230 score=1.93877688700419
GeneExpressionAdditive AT4G31660 15334249..15335115 score=0.0178848316849428
GeneExpressionAdditive AT4G31670 15335888..15339555 score=2.70471457844628
GeneExpressionAdditive AT4G31680 15340295..15341502 score=-1.27872388473945
GeneExpressionAdditive AT4G31690 15343491..15344995 score=0.000158917835601623
GeneExpressionAdditive AT4G31700 15346101..15347593 score=0.647494789470446
GeneExpressionAdditive AT4G31710 15349141..15352914 score=-0.320323676747647
GeneExpressionAdditive AT4G31720 15353997..15356301 score=1.33006812146873
GeneExpressionAdditive AT4G31730 15361231..15361812 score=1.77148846099734
GeneExpressionAdditive AT4G31740 15363816..15364313 score=-0.600125415203026
GeneExpressionAdditive AT4G31750 15364451..15367696 score=0.923246324558807
GeneExpressionAdditive AT4G31760 15368297..15369625 score=-0.281138139419139
GeneExpressionAdditive AT4G31770 15370174..15372524 score=0.711793449723495
GeneExpressionAdditive AT4G31780 15374016..15377096 score=-0.0202818247101834
GeneExpressionAdditive AT4G31790 15377247..15378835 score=-1.78797396293179
GeneExpressionAdditive AT4G31800 15383228..15384955 score=-0.664808074589414
GeneExpressionAdditive AT4G31805 15385274..15386964 score=-1.13107582556863
GeneExpressionAdditive AT4G31810 15387143..15390357 score=-0.713354450345013
GeneExpressionAdditive AT4G31820 15390722..15394370 score=-0.432965820017642
GeneExpressionAdditive AT4G31830 15400633..15401059 score=0.827592917746189
GeneExpressionAdditive AT4G31840 15401694..15402411 score=-0.72215652545048
GeneExpressionAdditive AT4G31850 15403043..15406364 score=-2.36547315259142
GeneExpressionAdditive AT4G31860 15406505..15408946 score=4.37932372865624
GeneExpressionAdditive AT4G31870 15410222..15411587 score=1.11668197658507
GeneExpressionAdditive AT4G31875 15411734..15412237 score=1.79351037849252
GeneExpressionAdditive AT4G31880 15419493..15424149 score=2.58302445143954
GeneExpressionAdditive AT4G31890 15426316..15429074 score=-0.696924157215073
GeneExpressionAdditive AT4G31900 15431527..15438344 score=0.446657376567101
GeneExpressionAdditive AT4G31910 15441099..15443845 score=-1.47938763908878
GeneExpressionAdditive AT4G31920 15444187..15446953 score=0.209784655204277
GeneExpressionAdditive AT4G31930 15449718..15450804 score=-1.49746828966984
GeneExpressionAdditive AT4G31940 15452272..15454122 score=-11.6407573572852
GeneExpressionAdditive AT4G31950 15455480..15457074 score=-1.73222300177796
GeneExpressionAdditive AT4G31960 15459251..15459704 score=-0.567468716818979
GeneExpressionAdditive AT4G31970 15462408..15464123 score=-1.09401862020247
GeneExpressionAdditive AT4G31980 15464927..15469140 score=-0.976491259713592
GeneExpressionAdditive AT4G31985 15470336..15470520 score=-0.837756090471206
GeneExpressionAdditive AT4G31990 15470883..15473811 score=0.748255712679013
GeneExpressionAdditive AT4G32000 15474372..15476539 score=-1.04049615196948
GeneExpressionAdditive AT4G32010 15479520..15485287 score=-1.03566267407039
GeneExpressionAdditive AT4G32020 15487994..15489415 score=0.0790361218593129
GeneExpressionAdditive AT4G32030 15490882..15493308 score=1.2784428098946
GeneExpressionAdditive AT4G32040 15494160..15496338 score=1.21384825266579
GeneExpressionAdditive AT4G32050 15496546..15500755 score=-1.40136209753809
GeneExpressionAdditive AT4G32060 15501158..15503549 score=0.342282959219141
GeneExpressionAdditive AT4G32070 15504703..15507091 score=2.47730491068342
GeneExpressionAdditive AT4G32080 15508441..15508749 score=-0.979975786424768
GeneExpressionAdditive AT4G32090 15510000..15510289 score=-0.264838591195199
GeneExpressionAdditive AT4G32100 15511776..15511951 score=-0.498623626153721
GeneExpressionAdditive AT4G32105 15513260..15513999 score=-0.293587700967372
GeneExpressionAdditive AT4G32110 15515686..15516418 score=-0.8100804058594
GeneExpressionAdditive AT4G32120 15516842..15519729 score=1.31770603910876
GeneExpressionAdditive AT4G32130 15520104..15522516 score=0.503074811825755
GeneExpressionAdditive AT4G32140 15522963..15525427 score=-0.338732143809705
GeneExpressionAdditive AT4G32150 15526171..15527854 score=-1.75127640467154
GeneExpressionAdditive AT4G32160 15528827..15533068 score=2.15982221831984
GeneExpressionAdditive AT4G32170 15533806..15535255 score=-0.55480994817369
GeneExpressionAdditive AT4G32175 15535498..15537515 score=0.723826497636049
GeneExpressionAdditive AT4G32180 15537793..15543771 score=-0.534175463212177
GeneExpressionAdditive AT4G32190 15545003..15547789 score=4.62173377143962
GeneExpressionAdditive AT4G32200 15548865..15554258 score=-0.923781183564752
GeneExpressionAdditive AT4G32230 15566161..15566510 score=0.00384242752667356
GeneExpressionAdditive AT4G32240 15568356..15569187 score=1.84772378610756
GeneExpressionAdditive AT4G32250 15570080..15573153 score=1.22811268416468
GeneExpressionAdditive AT4G32260 15573665..15574729 score=-0.415349905147166
GeneExpressionAdditive AT4G32270 15574938..15576514 score=-1.38469275421169
GeneExpressionAdditive AT4G32272 15576871..15579860 score=-0.9648362593296
GeneExpressionAdditive AT4G32280 15583408..15584743 score=-2.62217455368508
GeneExpressionAdditive AT4G32285 15585675..15588014 score=-0.131072457208625
GeneExpressionAdditive AT4G32290 15589684..15591155 score=-1.79626097604289
GeneExpressionAdditive AT4G32295 15593015..15594235 score=1.49253030190917
GeneExpressionAdditive AT4G32300 15599473..15602558 score=0.509551463275595
GeneExpressionAdditive AT4G32320 15602715..15605294 score=-0.233148048409682
GeneExpressionAdditive AT4G32330 15608915..15612195 score=2.66167321600199
GeneExpressionAdditive AT4G32340 15612606..15614232 score=-5.08910170828495
GeneExpressionAdditive AT4G32350 15617540..15620804 score=3.426984326192
GeneExpressionAdditive AT4G32360 15621313..15624899 score=-0.271048901546645
GeneExpressionAdditive AT4G32370 15625562..15627489 score=0.278317238828981
GeneExpressionAdditive AT4G32375 15629354..15631544 score=-0.663788707023081
GeneExpressionAdditive AT4G32380 15633669..15635424 score=-0.819856105971781
GeneExpressionAdditive AT4G32390 15636563..15637460 score=0.946966984974371
GeneExpressionAdditive AT4G32400 15638699..15640445 score=-1.87027498712783
GeneExpressionAdditive AT4G32410 15640666..15646659 score=0.330175772993945
GeneExpressionAdditive AT4G32420 15647540..15652045 score=1.62046549258424
GeneExpressionAdditive AT4G32430 15652911..15655417 score=-0.159823975619401
GeneExpressionAdditive AT4G32440 15656758..15658982 score=1.72533651893384
GeneExpressionAdditive AT4G32450 15660959..15662225 score=-0.600909229281685
GeneExpressionAdditive AT4G32460 15662949..15664975 score=-0.694540490318514
GeneExpressionAdditive AT4G32470 15669252..15671188 score=-0.489996504615618
GeneExpressionAdditive AT4G32480 15676492..15677916 score=6.13776865706035
GeneExpressionAdditive AT4G32490 15678698..15679635 score=-0.434607471867834
GeneExpressionAdditive AT4G32500 15681070..15685184 score=-0.361694599497332
GeneExpressionAdditive AT4G32510 15685965..15688805 score=-0.586415551960564
GeneExpressionAdditive AT4G32520 15689477..15692821 score=-1.06972941079081
GeneExpressionAdditive AT4G32530 15693271..15695050 score=0.277617968863506
GeneExpressionAdditive AT4G32540 15700992..15702846 score=-0.170356891983687
GeneExpressionAdditive AT4G32551 15707665..15713555 score=-0.492028707955332
GeneExpressionAdditive AT4G32560 15714014..15716191 score=-0.597077142360901
GeneExpressionAdditive AT4G32570 15716748..15718789 score=-1.69095651063784
GeneExpressionAdditive AT4G32590 15721369..15722838 score=0.00229861494067373
GeneExpressionAdditive AT4G32600 15723451..15726060 score=1.30850437757018
GeneExpressionAdditive AT4G32605 15726421..15727918 score=-0.51773735816292
GeneExpressionAdditive AT4G32610 15728172..15730316 score=3.96166661888508
GeneExpressionAdditive AT4G32620 15731980..15737246 score=0.0306269900491209
GeneExpressionAdditive AT4G32630 15737992..15741516 score=0.478093278991273
GeneExpressionAdditive AT4G32640 15742060..15750526 score=0.0165982890496330
GeneExpressionAdditive AT4G32650 15751388..15754786 score=1.40579626039318
GeneExpressionAdditive AT4G32660 15756192..15759184 score=-0.719234534043592
GeneExpressionAdditive AT4G32670 15759330..15762915 score=-0.642750411561933
GeneExpressionAdditive AT4G32680 15763374..15765103 score=0.36569066148197
GeneExpressionAdditive AT4G32690 15765428..15767029 score=1.79264504850618
GeneExpressionAdditive AT4G32700 15767369..15779574 score=0.875825338092606
GeneExpressionAdditive AT4G32710 15781041..15783376 score=-2.95312227900352
GeneExpressionAdditive AT4G32714 15784998..15785139 score=-0.372266946659738
GeneExpressionAdditive AT4G32717 15786661..15786802 score=-0.194236715003599
GeneExpressionAdditive AT4G32720 15787225..15789844 score=0.0571213215703411
GeneExpressionAdditive AT4G32730 15790388..15795813 score=-1.29649185509486
GeneExpressionAdditive AT4G32750 15795997..15798238 score=1.39374436804639
GeneExpressionAdditive AT4G32760 15799206..15804057 score=1.39256673820583
GeneExpressionAdditive AT4G32770 15804993..15807960 score=5.12074594536227
GeneExpressionAdditive AT4G32780 15808902..15810873 score=-1.30449058569234
GeneExpressionAdditive AT4G32785 15811083..15811745 score=-2.21775698514066
GeneExpressionAdditive AT4G32790 15812594..15814921 score=1.65403875706594
GeneExpressionAdditive AT4G32800 15819621..15820841 score=0.489608439444321
GeneExpressionAdditive AT4G32810 15828230..15831451 score=0.095446445272222
GeneExpressionAdditive AT4G32820 15831983..15841327 score=0.289644856759053
GeneExpressionAdditive AT4G32830 15842907..15844450 score=0.254458588796691
GeneExpressionAdditive AT4G32840 15844900..15848416 score=-0.0860438344998789
GeneExpressionAdditive AT4G32850 15849949..15854796 score=5.17288082008862
GeneExpressionAdditive AT4G32860 15856718..15857280 score=-0.642526490875889
GeneExpressionAdditive AT4G32870 15862164..15862689 score=1.35914581300133
GeneExpressionAdditive AT4G32880 15863511..15868593 score=-0.614987430027649
GeneExpressionAdditive AT4G32890 15875522..15876637 score=-1.07625706038951
GeneExpressionAdditive AT4G32900 15878754..15881012 score=-0.735166516821733
GeneExpressionAdditive AT4G32910 15881305..15885381 score=-2.03280533662275
GeneExpressionAdditive AT4G32915 15885530..15886957 score=-1.57654157937069
GeneExpressionAdditive AT4G32920 15887597..15895985 score=-0.219450050917768
GeneExpressionAdditive AT4G32930 15898835..15900196 score=0.977654738219347
GeneExpressionAdditive AT4G32940 15900345..15903192 score=-4.74173462363253
GeneExpressionAdditive AT4G32950 15904449..15905993 score=0.465799075297405
GeneExpressionAdditive AT4G32960 15908741..15910159 score=0.8286801122278
GeneExpressionAdditive AT4G32970 15910399..15914250 score=0.617346199904065
GeneExpressionAdditive AT4G32980 15914782..15917996 score=-3.60045761197968
GeneExpressionAdditive AT4G32990 15920270..15922379 score=-0.762353672731044
GeneExpressionAdditive AT4G33000 15924340..15926559 score=2.29030209179001
GeneExpressionAdditive AT4G33010 15926673..15931150 score=-2.56154454343582
GeneExpressionAdditive AT4G33020 15932638..15934257 score=-1.91369552462635
GeneExpressionAdditive AT4G33030 15935466..15937739 score=-1.36132643232113
GeneExpressionAdditive AT4G33040 15940648..15941191 score=-1.14951842020437
GeneExpressionAdditive AT4G33050 15944557..15947003 score=0.093608091225195
GeneExpressionAdditive AT4G33060 15948485..15952167 score=1.03876756433863
GeneExpressionAdditive AT4G33070 15952381..15954700 score=-0.168980253227544
GeneExpressionAdditive AT4G33080 15959956..15964648 score=5.00593423471629
GeneExpressionAdditive AT4G33090 15965772..15970395 score=0.666232407688682
GeneExpressionAdditive AT4G33100 15971215..15972266 score=-0.929069234842131
GeneExpressionAdditive AT4G33120 15975505..15977949 score=1.64342603038713
GeneExpressionAdditive AT4G33130 15979067..15980741 score=-0.170353073452979
GeneExpressionAdditive AT4G33140 15981412..15984249 score=-0.23912376475859
GeneExpressionAdditive AT4G33150 15985240..15991060 score=2.21108517403397
GeneExpressionAdditive AT4G33160 15994247..15995462 score=-1.25784818089412
GeneExpressionAdditive AT4G33170 15995734..15998606 score=-0.113623136502713
GeneExpressionAdditive AT4G33180 16000169..16002225 score=6.03107111105567
GeneExpressionAdditive AT4G33200 16002587..16014836 score=0.924200970421838
GeneExpressionAdditive AT4G33210 16015990..16020595 score=-0.142808775193822
GeneExpressionAdditive AT4G33220 16022612..16026279 score=3.79730011281941
GeneExpressionAdditive AT4G33230 16026622..16028713 score=0.0400265120741273
GeneExpressionAdditive AT4G33240 16029264..16037599 score=3.01926040245654
GeneExpressionAdditive AT4G33250 16038883..16040684 score=-0.853213398838995
GeneExpressionAdditive AT4G33260 16041227..16043334 score=-0.129955191156721
GeneExpressionAdditive AT4G33270 16044651..16046736 score=1.97374658890845
GeneExpressionAdditive AT4G33280 16047417..16049253 score=0.136503210047518
GeneExpressionAdditive AT4G33290 16049575..16050397 score=-1.61034150646364
GeneExpressionAdditive AT4G33300 16051573..16056488 score=-0.756488519535882
GeneExpressionAdditive AT4G33330 16060099..16063024 score=-0.70325064377321
GeneExpressionAdditive AT4G33350 16064693..16066698 score=-0.592155402026257
GeneExpressionAdditive AT4G33355 16067174..16067598 score=-0.161057739007891
GeneExpressionAdditive AT4G33360 16067846..16069364 score=-0.0886141511291264
GeneExpressionAdditive AT4G33370 16069696..16071370 score=-1.05706077779324
GeneExpressionAdditive AT4G33380 16072017..16074851 score=2.8850546427153
GeneExpressionAdditive AT4G33390 16075291..16077674 score=0.0967631739558958
GeneExpressionAdditive AT4G33400 16078017..16080481 score=1.71401950651265
GeneExpressionAdditive AT4G33410 16080880..16083173 score=0.95765485191408
GeneExpressionAdditive AT4G33420 16084857..16086253 score=1.07586448482231
GeneExpressionAdditive AT4G33430 16086441..16090736 score=-0.885761894477131
GeneExpressionAdditive AT4G33440 16091945..16094909 score=-1.67150862721879
GeneExpressionAdditive AT4G33450 16095415..16096544 score=0.0107460771360292
GeneExpressionAdditive AT4G33460 16098125..16100032 score=0.327155229286654
GeneExpressionAdditive AT4G33465 16100769..16101177 score=1.09527936130889
GeneExpressionAdditive AT4G33467 16101592..16102052 score=0.314712136385261
GeneExpressionAdditive AT4G33470 16102616..16105455 score=-2.33333530947821
GeneExpressionAdditive AT4G33480 16105655..16108603 score=-3.00192815689792
GeneExpressionAdditive AT4G33490 16108862..16110640 score=-2.84754174295596
GeneExpressionAdditive AT4G33495 16111475..16112487 score=-0.386827101720801
GeneExpressionAdditive AT4G33500 16112675..16116323 score=-0.668560504782974
GeneExpressionAdditive AT4G33510 16116550..16118725 score=-3.17496800480069
GeneExpressionAdditive AT4G33520 16118959..16126077 score=-0.890937971618391
GeneExpressionAdditive AT4G33530 16126287..16130413 score=0.575008483986753
GeneExpressionAdditive AT4G33540 16130890..16133835 score=-0.329642209316018
GeneExpressionAdditive AT4G33550 16134605..16134986 score=4.7981281032661
GeneExpressionAdditive AT4G33560 16135391..16135871 score=0.819498597624776
GeneExpressionAdditive AT4G33565 16136831..16138143 score=-0.306161405189850
GeneExpressionAdditive AT4G33580 16138372..16141596 score=3.38023749767493
GeneExpressionAdditive AT4G33585 16141730..16142281 score=-0.121458870938596
GeneExpressionAdditive AT4G33590 16142530..16144005 score=-0.286118316557294
GeneExpressionAdditive AT4G33600 16144461..16145641 score=-1.29242304385792
GeneExpressionAdditive AT4G33620 16148398..16152786 score=0.829143480591915
GeneExpressionAdditive AT4G33625 16152961..16154647 score=1.74925772705354
GeneExpressionAdditive AT4G33630 16155551..16159496 score=1.13822436884466
GeneExpressionAdditive AT4G33640 16159634..16160315 score=0.489362868461382
GeneExpressionAdditive AT4G33650 16160962..16166833 score=0.650107802040527
GeneExpressionAdditive AT4G33660 16167314..16167913 score=-2.71356301972266
GeneExpressionAdditive AT4G33666 16169071..16169464 score=-0.78607669538302
GeneExpressionAdditive AT4G33670 16169530..16171552 score=-0.82198356640377
GeneExpressionAdditive AT4G33680 16171805..16174620 score=-0.0841215551767367
GeneExpressionAdditive AT4G33690 16174837..16176168 score=1.93222270367747
GeneExpressionAdditive AT4G33700 16176312..16179465 score=-1.43526909376816
GeneExpressionAdditive AT4G33710 16181019..16181611 score=-0.706816000724759
GeneExpressionAdditive AT4G33720 16182766..16183463 score=-0.0275099140784722
GeneExpressionAdditive AT4G33730 16185119..16185590 score=-0.449540952645840
GeneExpressionAdditive AT4G33740 16186897..16188032 score=2.3337285149314
GeneExpressionAdditive AT4G33750 16188384..16188872 score=3.03382743261861
GeneExpressionAdditive AT4G33760 16189198..16193250 score=-3.32831169313312
GeneExpressionAdditive AT4G33770 16193426..16196349 score=1.01414225517243
GeneExpressionAdditive AT4G33780 16201888..16203626 score=0.435132069256008
GeneExpressionAdditive AT4G33790 16204251..16207938 score=0.840388172040144
GeneExpressionAdditive AT4G33800 16210032..16211360 score=-0.205279329105838
GeneExpressionAdditive AT4G33810 16213353..16215510 score=-0.469634991908255
GeneExpressionAdditive AT4G33820 16217052..16219468 score=-0.646082599644157
GeneExpressionAdditive AT4G33830 16220369..16222255 score=0.179124241205054
GeneExpressionAdditive AT4G33840 16223575..16226064 score=0.084234536882865
GeneExpressionAdditive AT4G33850 16227375..16228579 score=0.573333459060958
GeneExpressionAdditive AT4G33860 16229955..16232309 score=-0.92784424745034
GeneExpressionAdditive AT4G33865 16233216..16234178 score=-1.96460072622306
GeneExpressionAdditive AT4G33870 16234684..16236464 score=-0.57018220161596
GeneExpressionAdditive AT4G33880 16239372..16240990 score=4.16258019004892
GeneExpressionAdditive AT4G33890 16249945..16251286 score=-0.265873312010908
GeneExpressionAdditive AT4G33900 16251626..16252538 score=-0.0694269572744054
GeneExpressionAdditive AT4G33905 16253857..16255572 score=-0.0997218039493979
GeneExpressionAdditive AT4G33910 16256739..16258751 score=0.496809293677527
GeneExpressionAdditive AT4G33920 16260856..16262887 score=0.144744678919909
GeneExpressionAdditive AT4G33925 16263331..16264186 score=-0.444572767190646
GeneExpressionAdditive AT4G33930 16264620..16265392 score=0.924180913603368
GeneExpressionAdditive AT4G33940 16266068..16267757 score=-1.23886266433915
GeneExpressionAdditive AT4G33945 16268064..16270664 score=0.773780680465763
GeneExpressionAdditive AT4G33950 16272275..16274747 score=0.279083701023194
GeneExpressionAdditive AT4G33960 16277437..16277545 score=-0.531933634205446
GeneExpressionAdditive AT4G33970 16279810..16281839 score=-0.596022162413732
GeneExpressionAdditive AT4G33980 16282833..16284887 score=-6.17282640566797
GeneExpressionAdditive AT4G33985 16288314..16288888 score=-2.33264340259509
GeneExpressionAdditive AT4G33990 16290172..16292525 score=-0.771197869041909
GeneExpressionAdditive AT4G34000 16295571..16298093 score=1.37253171484669
GeneExpressionAdditive AT4G34020 16298277..16300901 score=-2.55207368092289
GeneExpressionAdditive AT4G34030 16301239..16304051 score=-2.79422408472066
GeneExpressionAdditive AT4G34040 16304314..16308639 score=-0.796515513004364
GeneExpressionAdditive AT4G34050 16310803..16312072 score=-3.61156017253757
GeneExpressionAdditive AT4G34060 16314635..16319360 score=0.726885748053249
GeneExpressionAdditive AT4G34090 16328064..16330068 score=0.47196336306278
GeneExpressionAdditive AT4G34100 16330589..16335044 score=2.27993800328799
GeneExpressionAdditive AT4G34110 16336404..16340002 score=-1.08423026034038
GeneExpressionAdditive AT4G34120 16341017..16342994 score=-0.285921414140964
GeneExpressionAdditive AT4G34131 16343137..16344804 score=-2.55199027048828
GeneExpressionAdditive AT4G34135 16345313..16347122 score=-5.01334628758781
GeneExpressionAdditive AT4G34138 16348139..16349954 score=-0.0361914665256617
GeneExpressionAdditive AT4G34140 16351327..16354224 score=1.75276559285259
GeneExpressionAdditive AT4G34150 16355023..16357219 score=0.315689240395911
GeneExpressionAdditive AT4G34160 16357655..16359501 score=-1.45670507446538
GeneExpressionAdditive AT4G34170 16368109..16368929 score=0.180767464243761
GeneExpressionAdditive AT4G34180 16369442..16371288 score=0.67561467752489
GeneExpressionAdditive AT4G34190 16372524..16373519 score=-1.16094911492811
GeneExpressionAdditive AT4G34200 16373843..16376562 score=-1.02182780829309
GeneExpressionAdditive AT4G34215 16379646..16381254 score=0.774643174884262
GeneExpressionAdditive AT4G34220 16381566..16384176 score=-3.3123473632578
GeneExpressionAdditive AT4G34230 16386789..16388629 score=-0.0880048021374294
GeneExpressionAdditive AT4G34240 16389695..16392739 score=2.22928532821514
GeneExpressionAdditive AT4G34250 16394711..16396464 score=1.57427373810474
GeneExpressionAdditive AT4G34260 16398061..16401731 score=6.94528792423333
GeneExpressionAdditive AT4G34265 16402296..16403756 score=-1.44486515539883
GeneExpressionAdditive AT4G34270 16403871..16406201 score=-1.76949099218240
GeneExpressionAdditive AT4G34280 16407013..16410721 score=2.44907027340939
GeneExpressionAdditive AT4G34290 16410879..16412303 score=-5.8833161165159
GeneExpressionAdditive AT4G34300 16412808..16413490 score=-0.778726810718842
GeneExpressionAdditive AT4G34310 16414135..16419645 score=0.673372019509136
GeneExpressionAdditive AT4G34320 16422217..16423823 score=-0.690326055009638
GeneExpressionAdditive AT4G34330 16424737..16425819 score=-0.204664505499440
GeneExpressionAdditive AT4G34340 16426758..16427966 score=1.42770926189273
GeneExpressionAdditive AT4G34350 16428646..16431035 score=7.91298894457727
GeneExpressionAdditive AT4G34360 16432008..16433931 score=-0.282203509999376
GeneExpressionAdditive AT4G34370 16434333..16437257 score=2.56173023178679
GeneExpressionAdditive AT4G34380 16438560..16440469 score=-0.260950606475116
GeneExpressionAdditive AT4G34390 16441195..16444942 score=-1.91706443140861
GeneExpressionAdditive AT4G34400 16445215..16447742 score=-0.185319011292201
GeneExpressionAdditive AT4G34410 16451925..16452870 score=0.648287153570518
GeneExpressionAdditive AT4G34412 16453296..16454612 score=-1.53775753393751
GeneExpressionAdditive AT4G34420 16456604..16460613 score=-0.610184298017523
GeneExpressionAdditive AT4G34430 16460947..16465220 score=2.3722559512265
GeneExpressionAdditive AT4G34440 16465977..16468876 score=-0.969660005561646
GeneExpressionAdditive AT4G34450 16471904..16476968 score=0.644816310571545
GeneExpressionAdditive AT4G34460 16477196..16479489 score=0.0737367844237154
GeneExpressionAdditive AT4G34480 16481993..16483966 score=0.0863034823828532
GeneExpressionAdditive AT4G34490 16484578..16487370 score=-1.88026349491782
GeneExpressionAdditive AT4G34500 16487786..16490868 score=-1.76665775819952
GeneExpressionAdditive AT4G34510 16491821..16493388 score=-0.684530649982911
GeneExpressionAdditive AT4G34520 16494334..16495813 score=-0.441796906813302
GeneExpressionAdditive AT4G34540 16500195..16502148 score=-0.483041008933565
GeneExpressionAdditive AT4G34550 16503240..16504019 score=-0.96223703607617
GeneExpressionAdditive AT4G34555 16504268..16505449 score=-0.530700141580182
GeneExpressionAdditive AT4G34560 16507700..16508680 score=0.587110430016026
GeneExpressionAdditive AT4G34570 16511087..16514281 score=-1.19176564591912
GeneExpressionAdditive AT4G34580 16515339..16519453 score=1.43041834971029
GeneExpressionAdditive AT4G34590 16522090..16523135 score=-2.3333923775176
GeneExpressionAdditive AT4G34600 16529259..16530126 score=-0.387342747826705
GeneExpressionAdditive AT4G34610 16530621..16532488 score=4.14496149758353
GeneExpressionAdditive AT4G34620 16534941..16536112 score=-1.95245160393656
GeneExpressionAdditive AT4G34630 16536890..16537657 score=-0.951439662931575
GeneExpressionAdditive AT4G34640 16538361..16541866 score=1.7669939331683
GeneExpressionAdditive AT4G34650 16542379..16545056 score=1.08353381138340
GeneExpressionAdditive AT4G34660 16545210..16548443 score=1.03515725306958
GeneExpressionAdditive AT4G34670 16548662..16550284 score=-2.40669000435283
GeneExpressionAdditive AT4G34680 16553418..16554684 score=-0.608514403235977
GeneExpressionAdditive AT4G34690 16555554..16555986 score=0.249691364959036
GeneExpressionAdditive AT4G34700 16556852..16558815 score=0.317346265707884
GeneExpressionAdditive AT4G34710 16560179..16562808 score=0.194885785481347
GeneExpressionAdditive AT4G34720 16567836..16569249 score=0.612311045959779
GeneExpressionAdditive AT4G34730 16569469..16573422 score=4.00454812998639
GeneExpressionAdditive AT4G34740 16574652..16576608 score=0.800861445006532
GeneExpressionAdditive AT4G34750 16577532..16578238 score=-1.13756854086667
GeneExpressionAdditive AT4G34760 16582192..16582818 score=0.640053206665664
GeneExpressionAdditive AT4G34770 16591270..16591836 score=-0.768483210599524
GeneExpressionAdditive AT4G34780 16592499..16592641 score=0.0686292126966006
GeneExpressionAdditive AT4G34790 16594474..16594981 score=0.541402120562826
GeneExpressionAdditive AT4G34800 16596881..16597100 score=-0.212722988289634
GeneExpressionAdditive AT4G34810 16599103..16599388 score=0.0593264926073456
GeneExpressionAdditive AT4G34830 16599799..16605987 score=-4.34912983221687
GeneExpressionAdditive AT4G34840 16606292..16607966 score=-0.462835065983463
GeneExpressionAdditive AT4G34850 16608346..16609713 score=-0.353539284968976
GeneExpressionAdditive AT4G34860 16609859..16612888 score=1.15318032092980
GeneExpressionAdditive AT4G34870 16614509..16615278 score=-2.40096066780379
GeneExpressionAdditive AT4G34880 16615565..16617329 score=-0.607440047303806
GeneExpressionAdditive AT4G34890 16618616..16625009 score=-2.15443960499344
GeneExpressionAdditive AT4G34900 16625613..16631284 score=-0.873195375616802
GeneExpressionAdditive AT4G34910 16631556..16635121 score=0.384573499469372
GeneExpressionAdditive AT4G34920 16635777..16636936 score=0.137253767068224
GeneExpressionAdditive AT4G34930 16637390..16638810 score=-0.625189823602854
GeneExpressionAdditive AT4G34940 16639650..16641913 score=-1.20955603675727
GeneExpressionAdditive AT4G34950 16642349..16644639 score=-4.79774509336587
GeneExpressionAdditive AT4G34960 16648603..16650873 score=0.122342899175307
GeneExpressionAdditive AT4G34970 16653763..16654819 score=-0.171764741085305
GeneExpressionAdditive AT4G34980 16656749..16659273 score=-2.58608941711775
GeneExpressionAdditive AT4G34990 16661456..16662237 score=-0.541252947418777
GeneExpressionAdditive AT4G35000 16664827..16667682 score=1.33041991561820
GeneExpressionAdditive AT4G35010 16667998..16672059 score=-0.228177695539716
GeneExpressionAdditive AT4G35020 16673030..16674728 score=-0.837884687243123
GeneExpressionAdditive AT4G35030 16676138..16678062 score=-0.508278043662138
GeneExpressionAdditive AT4G35040 16680422..16682018 score=-2.12942967525917
GeneExpressionAdditive AT4G35050 16682591..16684706 score=0.402914540231078
GeneExpressionAdditive AT4G35060 16685739..16686667 score=0.627691576338667
GeneExpressionAdditive AT4G35070 16694207..16695614 score=0.164196986696405
GeneExpressionAdditive AT4G35080 16698343..16700298 score=0.912381709038745
GeneExpressionAdditive AT4G35090 16700601..16703309 score=3.61535714689484
GeneExpressionAdditive AT4G35100 16708637..16710189 score=0.0796199157229324
GeneExpressionAdditive AT4G35110 16712620..16714221 score=2.62533104069724
GeneExpressionAdditive AT4G35120 16716815..16717925 score=0.620837512082171
GeneExpressionAdditive AT4G35130 16721107..16723478 score=-1.32417677952253
GeneExpressionAdditive AT4G35140 16723927..16726563 score=-0.249491667295691
GeneExpressionAdditive AT4G35150 16726985..16728057 score=0.220328583731479
GeneExpressionAdditive AT4G35160 16730787..16732786 score=0.030528076055881
GeneExpressionAdditive AT4G35170 16736993..16738267 score=-0.258312865351525
GeneExpressionAdditive AT4G35180 16738446..16740453 score=-0.860171734526113
GeneExpressionAdditive AT4G35190 16746620..16748234 score=-1.46651023081551
GeneExpressionAdditive AT4G35200 16749280..16749879 score=-0.785514940644291
GeneExpressionAdditive AT4G35210 16751233..16752171 score=-0.668378321823982
GeneExpressionAdditive AT4G35220 16752654..16754235 score=0.288372751627223
GeneExpressionAdditive AT4G35230 16755125..16758025 score=-2.00687661294465
GeneExpressionAdditive AT4G35240 16761578..16764316 score=2.62606534790111
GeneExpressionAdditive AT4G35250 16771224..16773346 score=5.65760278910915
GeneExpressionAdditive AT4G35260 16774232..16776298 score=0.164221887444538
GeneExpressionAdditive AT4G35270 16777378..16780803 score=-0.125438817754073
GeneExpressionAdditive AT4G35280 16787474..16788252 score=-0.933513347034096
GeneExpressionAdditive AT4G35290 16789618..16793577 score=-0.439803635024493
GeneExpressionAdditive AT4G35295 16795342..16796199 score=0.466123039329709
GeneExpressionAdditive AT4G35300 16796322..16799488 score=-1.21872235671192
GeneExpressionAdditive AT4G35310 16802376..16804798 score=-0.855235186143016
GeneExpressionAdditive AT4G35320 16805947..16806591 score=1.98728012708887
GeneExpressionAdditive AT4G35335 16807361..16809780 score=0.514572888549439
GeneExpressionAdditive AT4G35350 16810542..16811985 score=-1.00297228210608
GeneExpressionAdditive AT4G35360 16812133..16814704 score=1.00664115948313
GeneExpressionAdditive AT4G35370 16815181..16817219 score=-0.0916460843403312
GeneExpressionAdditive AT4G35380 16819878..16826042 score=-0.994512138026848
GeneExpressionAdditive AT4G35390 16829382..16830640 score=-0.328878893049367
GeneExpressionAdditive AT4G35410 16832523..16833861 score=0.0783897712264886
GeneExpressionAdditive AT4G35420 16834048..16835611 score=0.47810707716615
GeneExpressionAdditive AT4G35440 16836865..16839353 score=1.09194691157697
GeneExpressionAdditive AT4G35450 16839857..16842040 score=2.23859139159802
GeneExpressionAdditive AT4G35460 16842188..16843950 score=-1.24852839496631
GeneExpressionAdditive AT4G35470 16846382..16849081 score=-0.68742049364208
GeneExpressionAdditive AT4G35480 16852267..16852812 score=-6.14151744531001
GeneExpressionAdditive AT4G35490 16855966..16856427 score=0.702271069091754
GeneExpressionAdditive AT4G35500 16857321..16859539 score=-2.43951998409410
GeneExpressionAdditive AT4G35510 16860713..16862200 score=0.394413693431737
GeneExpressionAdditive AT4G35520 16865504..16871697 score=-1.13202886166162
GeneExpressionAdditive AT4G35530 16871793..16873564 score=-0.497499802257372
GeneExpressionAdditive AT4G35540 16873860..16875421 score=0.845560422036536
GeneExpressionAdditive AT4G35550 16875632..16877251 score=-1.20614020922254
GeneExpressionAdditive AT4G35560 16881453..16886976 score=-1.01730305691676
GeneExpressionAdditive AT4G35570 16887220..16888150 score=0.181343700996584
GeneExpressionAdditive AT4G35580 16888470..16890785 score=-0.00797070979576517
GeneExpressionAdditive AT4G35590 16893074..16894757 score=0.567560215618032
GeneExpressionAdditive AT4G35600 16896309..16898753 score=-1.27287169754153
GeneExpressionAdditive AT4G35610 16899477..16900217 score=-0.78028127948768
GeneExpressionAdditive AT4G35620 16901637..16903798 score=-0.127935807684909
GeneExpressionAdditive AT4G35630 16904189..16905325 score=-2.42022856013655
GeneExpressionAdditive AT4G35640 16905746..16908338 score=-0.90427699032164
GeneExpressionAdditive AT4G35650 16908548..16910133 score=-0.262657123263753
GeneExpressionAdditive AT4G35655 16910759..16910880 score=0.069621492527922
GeneExpressionAdditive AT4G35660 16912543..16913607 score=-0.425495704571708
GeneExpressionAdditive AT4G35670 16915157..16917182 score=-0.854111022008736
GeneExpressionAdditive AT4G35680 16917762..16919969 score=-0.273152897560702
GeneExpressionAdditive AT4G35690 16921841..16922913 score=0.760081475938834
GeneExpressionAdditive AT4G35700 16923318..16924272 score=-0.95405384384919
GeneExpressionAdditive AT4G35710 16925321..16926082 score=0.701298910716163
GeneExpressionAdditive AT4G35720 16928012..16929135 score=-1.13587197265686
GeneExpressionAdditive AT4G35725 16930018..16930450 score=-0.829678294622221
GeneExpressionAdditive AT4G35730 16931032..16933272 score=2.62864894455751
GeneExpressionAdditive AT4G35740 16936176..16940275 score=-0.390913238113114
GeneExpressionAdditive AT4G35750 16940573..16941835 score=1.01350326825277
GeneExpressionAdditive AT4G35760 16942388..16944657 score=1.92043829732241
GeneExpressionAdditive AT4G35770 16944948..16946112 score=1.17700215278929
GeneExpressionAdditive AT4G35780 16946531..16950510 score=1.46895218927681
GeneExpressionAdditive AT4G35783 16952644..16952722 score=-1.09586009905003
GeneExpressionAdditive AT4G35785 16953022..16955197 score=-2.00556777879765
GeneExpressionAdditive AT4G35790 16955568..16960128 score=-7.06492347030928
GeneExpressionAdditive AT4G35800 16960751..16967865 score=-1.40707649328545
GeneExpressionAdditive AT4G35810 16968937..16969884 score=1.28511553903574
GeneExpressionAdditive AT4G35820 16971247..16972392 score=-0.66697783595889
GeneExpressionAdditive AT4G35830 16972609..16977784 score=5.27746033825951
GeneExpressionAdditive AT4G35840 16981047..16982295 score=-0.776332959408912
GeneExpressionAdditive AT4G35850 16983525..16986793 score=-0.832134279293529
GeneExpressionAdditive AT4G35860 16986982..16988957 score=1.85727858192871
GeneExpressionAdditive AT4G35870 16990183..16992798 score=-0.950211050854286
GeneExpressionAdditive AT4G35880 16993351..16995778 score=-1.02559889155070
GeneExpressionAdditive AT4G35890 16997170..17000647 score=0.660363879639788
GeneExpressionAdditive AT4G35900 17004588..17006205 score=-0.0764422479902056
GeneExpressionAdditive AT4G35905 17007051..17008040 score=0.80324616138112
GeneExpressionAdditive AT4G35910 17008630..17011448 score=1.04518454781536
GeneExpressionAdditive AT4G35920 17011894..17015146 score=-0.196710709700774
GeneExpressionAdditive AT4G35930 17019067..17021027 score=0.459506281510777
GeneExpressionAdditive AT4G35940 17021683..17023735 score=1.38581400997809
GeneExpressionAdditive AT4G35950 17023876..17025721 score=0.238902971412834
GeneExpressionAdditive AT4G35970 17028633..17030261 score=0.823889507510975
GeneExpressionAdditive AT4G35980 17030577..17031685 score=-0.954711606108403
GeneExpressionAdditive AT4G35985 17032334..17033836 score=0.688898572019062
GeneExpressionAdditive AT4G35987 17035367..17035744 score=-0.454127041074514
GeneExpressionAdditive AT4G35990 17036331..17036931 score=0.269483980463359
GeneExpressionAdditive AT4G36000 17037877..17038691 score=-0.450967163021642
GeneExpressionAdditive AT4G36010 17039209..17041100 score=-0.836066860615895
GeneExpressionAdditive AT4G36020 17043271..17044289 score=-1.36477893360166
GeneExpressionAdditive AT4G36030 17045019..17047282 score=2.70828215705102
GeneExpressionAdditive AT4G36040 17049177..17050115 score=6.45283545391395
GeneExpressionAdditive AT4G36050 17052102..17055026 score=2.69005454129295
GeneExpressionAdditive AT4G36060 17055493..17056671 score=1.49214045705033
GeneExpressionAdditive AT4G36070 17056927..17059499 score=0.210920375867380
GeneExpressionAdditive AT4G36080 17059829..17077609 score=-0.212303956355666
GeneExpressionAdditive AT4G36090 17078348..17080686 score=0.528141130152937
GeneExpressionAdditive AT4G36100 17082946..17083309 score=-0.614653768302715
GeneExpressionAdditive AT4G36105 17084024..17085004 score=-0.0743932517524973
GeneExpressionAdditive AT4G36110 17090002..17090440 score=0.72305550187994
GeneExpressionAdditive AT4G36120 17093317..17096519 score=2.10985340252253
GeneExpressionAdditive AT4G36130 17097612..17098566 score=3.1275137405583
GeneExpressionAdditive AT4G36160 17110793..17112876 score=-0.238270675894149
GeneExpressionAdditive AT4G36170 17118056..17119740 score=-0.0622457488324049
GeneExpressionAdditive AT4G36180 17120174..17123751 score=-2.26675153801145
GeneExpressionAdditive AT4G36190 17124026..17126984 score=2.20763450388812
GeneExpressionAdditive AT4G36195 17127176..17129906 score=-0.0719696647337386
GeneExpressionAdditive AT4G36210 17130255..17134577 score=0.705439724408265
GeneExpressionAdditive AT4G36220 17137359..17139620 score=0.741070986117728
GeneExpressionAdditive AT4G36240 17147245..17148202 score=0.00626846074586228
GeneExpressionAdditive AT4G36250 17150892..17153530 score=-3.27663587285993
GeneExpressionAdditive AT4G36260 17155631..17157223 score=0.94712224828527
GeneExpressionAdditive AT4G36270 17161360..17165103 score=-1.82037713098750
GeneExpressionAdditive AT4G36280 17165365..17169335 score=-1.02744703737589
GeneExpressionAdditive AT4G36290 17169483..17173164 score=1.16708759191860
GeneExpressionAdditive AT4G36350 17173755..17175787 score=1.10891619541735
GeneExpressionAdditive AT4G36360 17176481..17181201 score=-3.43302801322812
GeneExpressionAdditive AT4G36380 17187613..17192298 score=6.28465522440215
GeneExpressionAdditive AT4G36390 17194621..17197064 score=-1.25494420603007
GeneExpressionAdditive AT4G36400 17197284..17200854 score=-0.346897979282183
GeneExpressionAdditive AT4G36410 17202125..17202962 score=1.75105573636475
GeneExpressionAdditive AT4G36420 17203147..17204295 score=2.71884595933068
GeneExpressionAdditive AT4G36430 17204516..17205956 score=0.439686257537039
GeneExpressionAdditive AT4G36440 17206906..17209994 score=0.727050832129015
GeneExpressionAdditive AT4G36450 17210303..17211378 score=-0.126764907941535
GeneExpressionAdditive AT4G36460 17212686..17213040 score=-0.731515791189857
GeneExpressionAdditive AT4G36470 17215069..17216484 score=-4.6038785712477
GeneExpressionAdditive AT4G36480 17218389..17221411 score=-0.804415018900364
GeneExpressionAdditive AT4G36490 17221992..17224890 score=-0.492288408105208
GeneExpressionAdditive AT4G36500 17226090..17226513 score=0.818434102159713
GeneExpressionAdditive AT4G36510 17228788..17229359 score=-0.99952021100529
GeneExpressionAdditive AT4G36515 17229572..17230269 score=0.263620143646629
GeneExpressionAdditive AT4G36520 17230775..17235472 score=3.59699201227221
GeneExpressionAdditive AT4G36530 17240018..17241919 score=-1.23214156082594
GeneExpressionAdditive AT4G36540 17243614..17245225 score=0.954820858023428
GeneExpressionAdditive AT4G36550 17245462..17247548 score=-2.07589582403549
GeneExpressionAdditive AT4G36560 17252675..17252861 score=-0.391629119994746
GeneExpressionAdditive AT4G36570 17254661..17254989 score=1.46629041930699
GeneExpressionAdditive AT4G36580 17257964..17260610 score=-0.82292028799853
GeneExpressionAdditive AT4G36590 17261066..17262182 score=-1.01533894330730
GeneExpressionAdditive AT4G36600 17263717..17265110 score=0.509853745446419
GeneExpressionAdditive AT4G36610 17265468..17267215 score=1.84712907174198
GeneExpressionAdditive AT4G36620 17268940..17269649 score=-1.11688911596013
GeneExpressionAdditive AT4G36630 17271955..17276577 score=0.677085554372465
GeneExpressionAdditive AT4G36640 17276965..17279162 score=-0.476257440610365
GeneExpressionAdditive AT4G36650 17283158..17285577 score=4.01007794063716
GeneExpressionAdditive AT4G36660 17285756..17287355 score=3.31027755719051
GeneExpressionAdditive AT4G36670 17287558..17289474 score=7.33821587571483
GeneExpressionAdditive AT4G36680 17292259..17293785 score=-1.57188628830673
GeneExpressionAdditive AT4G36690 17294052..17297691 score=1.58556361586770
GeneExpressionAdditive AT4G36700 17298210..17300325 score=-0.0884038584319322
GeneExpressionAdditive AT4G36710 17305791..17307615 score=0.288470871160431
GeneExpressionAdditive AT4G36720 17307764..17309430 score=-1.50491226210222
GeneExpressionAdditive AT4G36730 17309891..17312473 score=3.30567053126205
GeneExpressionAdditive AT4G36740 17314698..17316316 score=-0.0368913700050040
GeneExpressionAdditive AT4G36750 17324563..17326417 score=0.728642688829956
GeneExpressionAdditive AT4G36760 17326627..17330094 score=-2.84559382311463
GeneExpressionAdditive AT4G36770 17330204..17331601 score=-0.78719227025757
GeneExpressionAdditive AT4G36780 17332525..17334296 score=4.25250029384412
GeneExpressionAdditive AT4G36790 17336179..17338263 score=0.817014686856169
GeneExpressionAdditive AT4G36800 17341048..17342645 score=2.84751782900571
GeneExpressionAdditive AT4G36810 17343367..17344826 score=-2.48921924090424
GeneExpressionAdditive AT4G36820 17346890..17347898 score=0.242550601112454
GeneExpressionAdditive AT4G36830 17349492..17350367 score=-1.26830852822648
GeneExpressionAdditive AT4G36840 17351401..17352754 score=-0.246636792209419
GeneExpressionAdditive AT4G36850 17353315..17355812 score=8.72035932987825
GeneExpressionAdditive AT4G36860 17358490..17361811 score=3.43975596578329
GeneExpressionAdditive AT4G36870 17369057..17373762 score=0.970149663794325
GeneExpressionAdditive AT4G36880 17374494..17376178 score=13.5922455925819
GeneExpressionAdditive AT4G36890 17379231..17381713 score=1.00481321181823
GeneExpressionAdditive AT4G36900 17388880..17389807 score=0.42333809775447
GeneExpressionAdditive AT4G36910 17390684..17393274 score=0.391129635273246
GeneExpressionAdditive AT4G36920 17400927..17403272 score=1.95453609663283
GeneExpressionAdditive AT4G36930 17414222..17416250 score=-0.502180644045131
GeneExpressionAdditive AT4G36940 17416862..17419855 score=-0.700467453072808
GeneExpressionAdditive AT4G36945 17420252..17421999 score=-0.0130417347247924
GeneExpressionAdditive AT4G36950 17422640..17423808 score=0.00569188042607151
GeneExpressionAdditive AT4G36960 17427021..17429685 score=-0.337711777408001
GeneExpressionAdditive AT4G36970 17429759..17431559 score=-2.06348876702116
GeneExpressionAdditive AT4G36980 17433647..17437030 score=2.8166597868968
GeneExpressionAdditive AT4G36990 17440459..17442106 score=0.247365990907831
GeneExpressionAdditive AT4G37000 17442602..17443734 score=1.87109148717984
GeneExpressionAdditive AT4G37010 17444408..17445373 score=-1.62352061132757
GeneExpressionAdditive AT4G37020 17445684..17447250 score=0.92452678418217
GeneExpressionAdditive AT4G37030 17451975..17454723 score=-2.52628709658877
GeneExpressionAdditive AT4G37040 17455157..17457069 score=1.31842952504466
GeneExpressionAdditive AT4G37050 17457431..17459741 score=1.09975046799727
GeneExpressionAdditive AT4G37060 17461585..17463690 score=-1.33862196202699
GeneExpressionAdditive AT4G37070 17464781..17467071 score=0.90128767298008
GeneExpressionAdditive AT4G37080 17473312..17476841 score=-1.76455339048170
GeneExpressionAdditive AT4G37090 17477349..17478685 score=0.133766929448187
GeneExpressionAdditive AT4G37100 17479182..17481771 score=-1.85928424884713
GeneExpressionAdditive AT4G37110 17484144..17486183 score=0.701346261952498
GeneExpressionAdditive AT4G37120 17486649..17489221 score=1.31605369716921
GeneExpressionAdditive AT4G37130 17489556..17491944 score=-0.679739439164041
GeneExpressionAdditive AT4G37140 17492142..17492701 score=-0.127206820404793
GeneExpressionAdditive AT4G37150 17492877..17494024 score=3.87908313564826
GeneExpressionAdditive AT4G37160 17494761..17497082 score=-3.47123556459326
GeneExpressionAdditive AT4G37170 17498602..17500567 score=-0.148246129799368
GeneExpressionAdditive AT4G37180 17504660..17506321 score=3.32338411421222
GeneExpressionAdditive AT4G37190 17507097..17509525 score=1.41176683671263
GeneExpressionAdditive AT4G37200 17509793..17511322 score=3.73989306154025
GeneExpressionAdditive AT4G37210 17512295..17514516 score=1.26933900421692
GeneExpressionAdditive AT4G37220 17515073..17516088 score=8.39781284703275
GeneExpressionAdditive AT4G37230 17517387..17517529 score=-0.793480610849872
GeneExpressionAdditive AT4G37235 17518025..17519746 score=-0.142428875325822
GeneExpressionAdditive AT4G37240 17524623..17525123 score=1.13085845338290
GeneExpressionAdditive AT4G37250 17527796..17530486 score=-0.119106865063877
GeneExpressionAdditive AT4G37270 17541940..17546429 score=0.865539015338637
GeneExpressionAdditive AT4G37280 17546594..17549362 score=1.00645303706737
GeneExpressionAdditive AT4G37290 17549799..17550129 score=-1.87565720847834
GeneExpressionAdditive AT4G37295 17553622..17554062 score=0.90657231303941
GeneExpressionAdditive AT4G37300 17554632..17555800 score=1.7825068887562
GeneExpressionAdditive AT4G37310 17555952..17558866 score=-0.712940814053154
GeneExpressionAdditive AT4G37320 17559575..17561623 score=0.525576136621556
GeneExpressionAdditive AT4G37330 17562391..17564555 score=-0.195165452540102
GeneExpressionAdditive AT4G37340 17564869..17566765 score=-0.753348924460472
GeneExpressionAdditive AT4G37360 17567151..17568829 score=0.106877521431534
GeneExpressionAdditive AT4G37370 17569947..17571577 score=-4.59382017620602
GeneExpressionAdditive AT4G37380 17572086..17573912 score=-0.139509782662946
GeneExpressionAdditive AT4G37390 17579650..17581990 score=1.07618466641953
GeneExpressionAdditive AT4G37400 17584111..17586262 score=0.506939344974772
GeneExpressionAdditive AT4G37410 17590984..17592825 score=10.0632905699564
GeneExpressionAdditive AT4G37420 17593110..17594771 score=-0.345372798355122
GeneExpressionAdditive AT4G37430 17597110..17598861 score=0.761014463301461
GeneExpressionAdditive AT4G37440 17601222..17603903 score=0.17333783352831
GeneExpressionAdditive AT4G37445 17604174..17604894 score=0.410352970050422
GeneExpressionAdditive AT4G37450 17605850..17606716 score=1.19602378394757
GeneExpressionAdditive AT4G37460 17608503..17615690 score=4.30324030986183
GeneExpressionAdditive AT4G37470 17616689..17618409 score=-1.54190589104134
GeneExpressionAdditive AT4G37480 17619272..17621337 score=1.01680186249443
GeneExpressionAdditive AT4G37490 17621900..17624183 score=0.492169250046921
GeneExpressionAdditive AT4G37510 17626865..17628854 score=-2.86322048971830
GeneExpressionAdditive AT4G37520 17631546..17633195 score=0.240052054668945
GeneExpressionAdditive AT4G37530 17634860..17636146 score=3.9497991047421
GeneExpressionAdditive AT4G37540 17639624..17640488 score=4.42892114940588
GeneExpressionAdditive AT4G37550 17643590..17645623 score=3.50126619478424
GeneExpressionAdditive AT4G37560 17646456..17648596 score=-0.440892255601395
GeneExpressionAdditive AT4G37580 17658834..17660828 score=-1.01346824517651
GeneExpressionAdditive AT4G37590 17662840..17666318 score=2.60515580595486
GeneExpressionAdditive AT4G37608 17668970..17670404 score=-1.45199726029419
GeneExpressionAdditive AT4G37610 17670662..17672284 score=4.34355520957892
GeneExpressionAdditive AT4G37620 17674221..17674509 score=0.582212243175913
GeneExpressionAdditive AT4G37630 17679283..17681108 score=0.842870539002638
GeneExpressionAdditive AT4G37640 17683053..17686852 score=-0.895508246492229
GeneExpressionAdditive AT4G37650 17691770..17693662 score=-1.15194638745145
GeneExpressionAdditive AT4G37660 17695527..17695953 score=-0.365778933072475
GeneExpressionAdditive AT4G37670 17696270..17698770 score=-1.52998407459992
GeneExpressionAdditive AT4G37690 17707976..17709702 score=-0.270985815914455
GeneExpressionAdditive AT4G37700 17710267..17710792 score=3.59707239555122
GeneExpressionAdditive AT4G37710 17718241..17718607 score=-0.509788599244088
GeneExpressionAdditive AT4G37720 17719018..17719279 score=0.0403338305386212
GeneExpressionAdditive AT4G37730 17723690..17724823 score=0.10709150374149
GeneExpressionAdditive AT4G37740 17725359..17727682 score=-0.78019158270488
GeneExpressionAdditive AT4G37750 17739523..17742360 score=0.0479787653013628
GeneExpressionAdditive AT4G37760 17743937..17746535 score=7.87331018521683
GeneExpressionAdditive AT4G37770 17752080..17754097 score=1.79906752692834
GeneExpressionAdditive AT4G37780 17758268..17759486 score=-1.15285833231165
GeneExpressionAdditive AT4G37790 17768130..17769486 score=1.53384405917804
GeneExpressionAdditive AT4G37800 17775488..17777368 score=0.989410835370662
GeneExpressionAdditive AT4G37810 17780977..17781537 score=-0.710491974348269
GeneExpressionAdditive AT4G37820 17785334..17787347 score=2.34783341176683
GeneExpressionAdditive AT4G37830 17787483..17788737 score=1.33761038731671
GeneExpressionAdditive AT4G37840 17790177..17792135 score=-0.0638442819056042
GeneExpressionAdditive AT4G37850 17796272..17797620 score=-0.312919687185829
GeneExpressionAdditive AT4G37860 17800677..17801848 score=0.0409677518514962
GeneExpressionAdditive AT4G37870 17802700..17806504 score=-8.0967002021861
GeneExpressionAdditive AT4G37880 17809664..17811525 score=-0.0276756306490972
GeneExpressionAdditive AT4G37890 17812771..17813427 score=0.24112978654072
GeneExpressionAdditive AT4G37900 17821744..17824586 score=-2.23027920834574
GeneExpressionAdditive AT4G37910 17825081..17828142 score=-5.96630096164171
GeneExpressionAdditive AT4G37920 17828449..17830352 score=-3.95809128134822
GeneExpressionAdditive AT4G37925 17830572..17831467 score=-4.93279010160043
GeneExpressionAdditive AT4G37930 17831804..17834886 score=-1.15662772114575
GeneExpressionAdditive AT4G37940 17835735..17838540 score=-0.441952689547737
GeneExpressionAdditive AT4G37950 17844473..17849184 score=0.849242911185412
GeneExpressionAdditive AT4G37970 17849639..17852127 score=1.09759584750277
GeneExpressionAdditive AT4G37980 17852458..17854465 score=-2.18607966517876
GeneExpressionAdditive AT4G37990 17855962..17857562 score=-0.864282550479936
GeneExpressionAdditive AT4G38000 17858344..17859141 score=-1.11204669698639
GeneExpressionAdditive AT4G38010 17859593..17861232 score=-0.464706721211533
GeneExpressionAdditive AT4G38020 17861514..17862959 score=-1.71764123275247
GeneExpressionAdditive AT4G38030 17863262..17866711 score=-0.925649846952325
GeneExpressionAdditive AT4G38040 17867493..17869240 score=0.584224188177669
GeneExpressionAdditive AT4G38050 17869393..17872458 score=-0.171083784070702
GeneExpressionAdditive AT4G38060 17873487..17874778 score=1.47083047219167
GeneExpressionAdditive AT4G38070 17876539..17882479 score=0.299612801615252
GeneExpressionAdditive AT4G38080 17882983..17883546 score=6.7960336341029
GeneExpressionAdditive AT4G38090 17883731..17884705 score=2.68516505453588
GeneExpressionAdditive AT4G38100 17886873..17888157 score=-4.64407372769909
GeneExpressionAdditive AT4G38110 17888559..17892105 score=-0.138921008015320
GeneExpressionAdditive AT4G38120 17894187..17896061 score=0.19557001111513
GeneExpressionAdditive AT4G38130 17896350..17899470 score=0.572804736381599
GeneExpressionAdditive AT4G38140 17899873..17900270 score=-0.259469205014935
GeneExpressionAdditive AT4G38150 17900665..17902126 score=-0.788288208287204
GeneExpressionAdditive AT4G38160 17902270..17903533 score=1.16258868470733
GeneExpressionAdditive AT4G38170 17904555..17906448 score=1.54440989468110
GeneExpressionAdditive AT4G38180 17906812..17909587 score=-0.536445458605538
GeneExpressionAdditive AT4G38190 17909951..17913574 score=-0.349265961400324
GeneExpressionAdditive AT4G38200 17915280..17922633 score=-0.384443993443568
GeneExpressionAdditive AT4G38210 17922777..17923952 score=-0.734983229282531
GeneExpressionAdditive AT4G38220 17925179..17926979 score=-2.41357361140022
GeneExpressionAdditive AT4G38225 17927190..17928598 score=-0.239408297256561
GeneExpressionAdditive AT4G38230 17929024..17931130 score=0.91402072548254
GeneExpressionAdditive AT4G38240 17931631..17935273 score=0.260953045282034
GeneExpressionAdditive AT4G38250 17935444..17936863 score=-3.04406898851469
GeneExpressionAdditive AT4G38260 17937109..17938299 score=1.47813487263432
GeneExpressionAdditive AT4G38270 17938767..17941491 score=-2.10356320246314
GeneExpressionAdditive AT4G38280 17941780..17942249 score=0.524107117136307
GeneExpressionAdditive AT4G38340 17954736..17957729 score=0.217515886796097
GeneExpressionAdditive AT4G38350 17958370..17966381 score=1.19159264350323
GeneExpressionAdditive AT4G38360 17967148..17969858 score=-0.44598798337593
GeneExpressionAdditive AT4G38370 17969956..17971182 score=-0.810387961164585
GeneExpressionAdditive AT4G38380 17972152..17975061 score=-0.622635885552181
GeneExpressionAdditive AT4G38390 17975895..17978330 score=1.69443628749016
GeneExpressionAdditive AT4G38400 17978485..17979705 score=1.74907026757906
GeneExpressionAdditive AT4G38410 17980925..17981675 score=0.784315077823723
GeneExpressionAdditive AT4G38420 17982776..17985339 score=0.492706254139598
GeneExpressionAdditive AT4G38430 17986617..17988754 score=-3.36335184012465
GeneExpressionAdditive AT4G38440 17989112..17994678 score=-2.17608526604723
GeneExpressionAdditive AT4G38460 17994830..17996127 score=-2.83680202293136
GeneExpressionAdditive AT4G38470 17999423..18003595 score=4.02622199181115
GeneExpressionAdditive AT4G38480 18003925..18006099 score=-0.786918451186634
GeneExpressionAdditive AT4G38490 18006280..18007263 score=-0.091486663254474
GeneExpressionAdditive AT4G38495 18007404..18007553 score=-1.85238365692705
GeneExpressionAdditive AT4G38500 18008062..18010737 score=-0.00772470310266009
GeneExpressionAdditive AT4G38510 18010997..18015148 score=0.21636412291779
GeneExpressionAdditive AT4G38520 18015793..18018252 score=-1.01544973743925
GeneExpressionAdditive AT4G38530 18020739..18022916 score=-0.208465728990962
GeneExpressionAdditive AT4G38550 18025648..18028766 score=0.326123597406082
GeneExpressionAdditive AT4G38560 18029237..18031126 score=0.111009564636697
GeneExpressionAdditive AT4G38570 18031346..18033534 score=-0.247342202809494
GeneExpressionAdditive AT4G38580 18034436..18035829 score=-0.426683758233161
GeneExpressionAdditive AT4G38590 18036114..18040898 score=0.218406561490249
GeneExpressionAdditive AT4G38600 18041031..18049257 score=-0.898218324305691
GeneExpressionAdditive AT4G38620 18053558..18054825 score=1.05898120875209
GeneExpressionAdditive AT4G38630 18057146..18059470 score=0.305356866411879
GeneExpressionAdditive AT4G38640 18059695..18062240 score=1.35951492022367
GeneExpressionAdditive AT4G38650 18063183..18065816 score=-1.56053977963353
GeneExpressionAdditive AT4G38660 18066181..18068123 score=1.75523471189989
GeneExpressionAdditive AT4G38670 18069616..18071291 score=0.244163217830325
GeneExpressionAdditive AT4G38680 18071907..18073154 score=1.99552501948379
GeneExpressionAdditive AT4G38690 18074530..18075687 score=4.360117606549
GeneExpressionAdditive AT4G38700 18076480..18077063 score=-0.810413079699973
GeneExpressionAdditive AT4G38710 18077812..18079980 score=3.68196623898749
GeneExpressionAdditive AT4G38730 18080369..18082493 score=3.42647108342833
GeneExpressionAdditive AT4G38740 18083447..18084208 score=2.31313160176486
GeneExpressionAdditive AT4G38750 18084977..18090820 score=7.4784522364793
GeneExpressionAdditive AT4G38760 18091836..18095491 score=4.08082007281956
GeneExpressionAdditive AT4G38770 18097030..18098483 score=-6.35443486432546
GeneExpressionAdditive AT4G38780 18101296..18111002 score=-1.20443424904755
GeneExpressionAdditive AT4G38790 18111348..18113104 score=-1.23473808424851
GeneExpressionAdditive AT4G38800 18113211..18115087 score=-1.44484709087946
GeneExpressionAdditive AT4G38810 18115348..18118971 score=3.90274067496454
GeneExpressionAdditive AT4G38820 18121590..18121946 score=0.866639822372084
GeneExpressionAdditive AT4G38830 18122319..18124881 score=-0.73439861551945
GeneExpressionAdditive AT4G38840 18125024..18125529 score=0.824623795763609
GeneExpressionAdditive AT4G38850 18126235..18126637 score=0.35165459741467
GeneExpressionAdditive AT4G38860 18130341..18130942 score=-0.479344719390313
GeneExpressionAdditive AT4G38870 18132644..18133814 score=0.200806667595002
GeneExpressionAdditive AT4G38880 18134098..18135662 score=0.337554519979188
GeneExpressionAdditive AT4G38890 18135818..18139063 score=1.01286130905681
GeneExpressionAdditive AT4G38900 18139341..18141883 score=-1.61378625432973
GeneExpressionAdditive AT4G38910 18144520..18146422 score=0.303965866604650
GeneExpressionAdditive AT4G38920 18147335..18149213 score=-2.44771256361412
GeneExpressionAdditive AT4G38930 18149530..18151511 score=1.14315171662870
GeneExpressionAdditive AT4G38940 18152672..18154025 score=0.71256249955918
GeneExpressionAdditive AT4G38950 18154579..18159882 score=2.33233615794286
GeneExpressionAdditive AT4G38960 18161420..18163241 score=2.62042474513100
GeneExpressionAdditive AT4G38970 18163724..18165715 score=0.818900837653005
GeneExpressionAdditive AT4G38980 18166751..18168122 score=1.55597846733393
GeneExpressionAdditive AT4G39000 18171746..18173755 score=0.185484693450144
GeneExpressionAdditive AT4G39010 18175973..18179096 score=0.151239867111084
GeneExpressionAdditive AT4G39020 18182302..18184287 score=-0.529960226023123
GeneExpressionAdditive AT4G39030 18185669..18188897 score=0.0986509418676174
GeneExpressionAdditive AT4G39040 18189114..18190509 score=0.477933305775892
GeneExpressionAdditive AT4G39050 18193250..18200542 score=1.52108811773743
GeneExpressionAdditive AT4G39060 18203492..18204411 score=0.714823365943011
GeneExpressionAdditive AT4G39070 18204990..18206481 score=-3.92024038485796
GeneExpressionAdditive AT4G39080 18209399..18214993 score=0.555614772761607
GeneExpressionAdditive AT4G39090 18215551..18217456 score=-1.42974825367421
GeneExpressionAdditive AT4G39100 18217937..18220263 score=1.20350971401254
GeneExpressionAdditive AT4G39110 18222547..18224916 score=-0.409729783188377
GeneExpressionAdditive AT4G39120 18225622..18227894 score=-0.526193946597051
GeneExpressionAdditive AT4G39130 18228121..18228823 score=-0.787111396919283
GeneExpressionAdditive AT4G39140 18229442..18231960 score=-1.57456551839631
GeneExpressionAdditive AT4G39150 18233651..18236042 score=1.86613381473353
GeneExpressionAdditive AT4G39160 18236775..18239735 score=-0.112392922452181
GeneExpressionAdditive AT4G39170 18240665..18243425 score=0.0897943812842834
GeneExpressionAdditive AT4G39180 18243819..18246645 score=2.53935256859917
GeneExpressionAdditive AT4G39190 18251964..18253023 score=-0.456685300552114
GeneExpressionAdditive AT4G39200 18257329..18258636 score=0.180505237290301
GeneExpressionAdditive AT4G39210 18259661..18263353 score=0.382431772274837
GeneExpressionAdditive AT4G39220 18263664..18265720 score=1.31898955895224
GeneExpressionAdditive AT4G39230 18265896..18267810 score=0.00846595030461707
GeneExpressionAdditive AT4G39235 18268509..18269006 score=-0.121438964658159
GeneExpressionAdditive AT4G39240 18269222..18270729 score=-0.138999834329539
GeneExpressionAdditive AT4G39250 18271588..18271765 score=0.00240403003128921
GeneExpressionAdditive AT4G39260 18274029..18275059 score=-1.49469172226539
GeneExpressionAdditive AT4G39270 18276628..18279683 score=-1.10420993616687
GeneExpressionAdditive AT4G39280 18281547..18284870 score=0.282193905727923
GeneExpressionAdditive AT4G39290 18285249..18286211 score=-0.624020248032502
GeneExpressionAdditive AT4G39300 18286805..18288056 score=-1.17344151988016
GeneExpressionAdditive AT4G39320 18289105..18289796 score=-0.344021113729997
GeneExpressionAdditive AT4G39330 18291232..18293000 score=-2.53215977716442
GeneExpressionAdditive AT4G39340 18293135..18293421 score=-0.447189499218987
GeneExpressionAdditive AT4G39350 18296917..18301952 score=1.00269188930631
GeneExpressionAdditive AT4G39360 18302978..18303490 score=-0.126619359204366
GeneExpressionAdditive AT4G39370 18306279..18308744 score=-0.535229657663568
GeneExpressionAdditive AT4G39380 18309245..18312643 score=-0.150293893191576
GeneExpressionAdditive AT4G39390 18315764..18317839 score=2.18992885097995
GeneExpressionAdditive AT4G39400 18324922..18328762 score=-0.681685140163921
GeneExpressionAdditive AT4G39403 18329102..18329609 score=-0.0108413780623052
GeneExpressionAdditive AT4G39410 18332905..18334706 score=0.613737316399098
GeneExpressionAdditive AT4G39420 18339398..18342104 score=-1.47864085311773
GeneExpressionAdditive AT4G39430 18343019..18344983 score=-1.39811650360373
GeneExpressionAdditive AT4G39440 18345685..18347120 score=-1.86598378196634
GeneExpressionAdditive AT4G39450 18347785..18354960 score=-0.47768798841315
GeneExpressionAdditive AT4G39460 18356030..18358864 score=1.90945710534481
GeneExpressionAdditive AT4G39470 18359386..18361132 score=-0.311858046720440
GeneExpressionAdditive AT4G39480 18362304..18364121 score=-1.12467124662624
GeneExpressionAdditive AT4G39490 18365056..18366835 score=-0.0321094342701972
GeneExpressionAdditive AT4G39500 18366980..18368268 score=0.0485682612292727
GeneExpressionAdditive AT4G39510 18368992..18370615 score=-1.25990828099210
GeneExpressionAdditive AT4G39520 18371046..18374161 score=-0.535162599142195
GeneExpressionAdditive AT4G39530 18374754..18377128 score=-0.86636888908535
GeneExpressionAdditive AT4G39540 18378284..18380374 score=2.10282663998897
GeneExpressionAdditive AT4G39550 18380539..18381877 score=-1.62599450928045
GeneExpressionAdditive AT4G39560 18382433..18383731 score=-0.539761897130565
GeneExpressionAdditive AT4G39570 18384136..18385519 score=-1.61804076573692
GeneExpressionAdditive AT4G39580 18385695..18386759 score=-0.58740406970724
GeneExpressionAdditive AT4G39590 18387378..18388703 score=-1.04875085976436
GeneExpressionAdditive AT4G39600 18389447..18390453 score=-0.414719026214962
GeneExpressionAdditive AT4G39610 18393582..18394717 score=-0.00332752092629662
GeneExpressionAdditive AT4G39620 18395287..18397490 score=-1.12895536752348
GeneExpressionAdditive AT4G39630 18397591..18399236 score=-0.716352716076987
GeneExpressionAdditive AT4G39640 18399953..18402911 score=1.29937969444290
GeneExpressionAdditive AT4G39650 18403711..18405867 score=0.117457824893665
GeneExpressionAdditive AT4G39660 18406825..18409467 score=-3.43287439726638
GeneExpressionAdditive AT4G39670 18410238..18410902 score=-0.939762349658726
GeneExpressionAdditive AT4G39675 18413840..18414192 score=-0.14529173545015
GeneExpressionAdditive AT4G39680 18414305..18417510 score=1.96101088619876
GeneExpressionAdditive AT4G39690 18417693..18421831 score=2.38861422363041
GeneExpressionAdditive AT4G39700 18424295..18424851 score=-1.05932353210543
GeneExpressionAdditive AT4G39710 18427039..18428279 score=0.357427229697805
GeneExpressionAdditive AT4G39720 18429899..18430932 score=-0.237897531243047
GeneExpressionAdditive AT4G39730 18432895..18433637 score=0.89982014132157
GeneExpressionAdditive AT4G39740 18435415..18437089 score=-1.31447021915362
GeneExpressionAdditive AT4G39745 18437792..18438606 score=-0.557671606253041
GeneExpressionAdditive AT4G39750 18439132..18439492 score=-0.14957623313522
GeneExpressionAdditive AT4G39753 18440140..18441342 score=-0.117380025517375
GeneExpressionAdditive AT4G39756 18441759..18442846 score=0.22656438178843
GeneExpressionAdditive AT4G39760 18443664..18444728 score=-0.0552322681597578
GeneExpressionAdditive AT4G39770 18449052..18451211 score=3.23674854807948
GeneExpressionAdditive AT4G39780 18458007..18459073 score=4.7869738177252
GeneExpressionAdditive AT4G39790 18462261..18464801 score=-0.709824019980526
GeneExpressionAdditive AT4G39795 18466641..18467405 score=0.469760744435103
GeneExpressionAdditive AT4G39800 18469344..18471926 score=-2.37136781287141
GeneExpressionAdditive AT4G39810 18474787..18475668 score=-0.832626179275455
GeneExpressionAdditive AT4G39820 18476097..18477914 score=1.21296969182658
GeneExpressionAdditive AT4G39830 18478975..18481299 score=0.261845825866874
GeneExpressionAdditive AT4G39840 18485121..18486720 score=0.318193622688845
GeneExpressionAdditive AT4G39850 18488569..18497043 score=-2.79137341937054
GeneExpressionAdditive AT4G39860 18499743..18501562 score=-0.565414784336307
GeneExpressionAdditive AT4G39870 18501982..18504405 score=0.170123777253736
GeneExpressionAdditive AT4G39880 18504519..18505237 score=0.582496122762046
GeneExpressionAdditive AT4G39890 18505975..18507523 score=0.178264475724772
GeneExpressionAdditive AT4G39900 18508390..18510427 score=2.10883738511668
GeneExpressionAdditive AT4G39910 18511621..18514262 score=1.87341598986993
GeneExpressionAdditive AT4G39917 18515216..18515550 score=-0.232754923135333
GeneExpressionAdditive AT4G39920 18515770..18517110 score=-0.0883079572889597
GeneExpressionAdditive AT4G39930 18518473..18518932 score=0.847827603084688
GeneExpressionAdditive AT4G39940 18519708..18521525 score=-0.130168431672808
GeneExpressionAdditive AT4G39950 18525257..18527419 score=2.21955013142748
GeneExpressionAdditive AT4G39952 18527695..18529977 score=-0.145706521444315
GeneExpressionAdditive AT4G39955 18530549..18532192 score=0.794583197779951
GeneExpressionAdditive AT4G39960 18533753..18536436 score=-0.937386148553841
GeneExpressionAdditive AT4G39970 18536626..18538457 score=-1.6474268613874
GeneExpressionAdditive AT4G39980 18539643..18541969 score=-5.24373971954701
GeneExpressionAdditive AT4G39990 18542533..18543835 score=1.95764896704866
GeneExpressionAdditive AT4G40000 18544009..18547478 score=-0.415840629693912
GeneExpressionAdditive AT4G40010 18548725..18551017 score=3.84846558891037
GeneExpressionAdditive AT4G40020 18553449..18555216 score=-1.07059329261889
GeneExpressionAdditive AT4G40030 18555588..18556927 score=-2.33362374036507
GeneExpressionAdditive AT4G40040 18557219..18558174 score=0.784358838959772
GeneExpressionAdditive AT4G40042 18558759..18559700 score=-0.860974790362659
GeneExpressionAdditive AT4G40045 18559809..18560634 score=0.363445136937965
GeneExpressionAdditive AT4G40050 18560903..18563774 score=0.145441401960249
GeneExpressionAdditive AT4G40060 18571415..18572911 score=-3.83546691701723
GeneExpressionAdditive AT4G40070 18576422..18577654 score=-1.54481944199865
GeneExpressionAdditive AT4G40080 18580389..18580659 score=-1.39058832328631
GeneExpressionAdditive AT4G40090 18580836..18581480 score=5.00136373515841
type genename pos score
GeneExpressionDominant AT4G00020 3924..10398 score=-0.38835118016955
GeneExpressionDominant AT4G00026 11370..13327 score=1.21922285118333
GeneExpressionDominant AT4G00030 13537..14340 score=-0.769807860079952
GeneExpressionDominant AT4G00040 14715..15951 score=0.391787517541698
GeneExpressionDominant AT4G00050 17803..19871 score=-0.0776310009982134
GeneExpressionDominant AT4G00060 23673..28711 score=-0.618350431609
GeneExpressionDominant AT4G00080 32896..33550 score=-0.509251736829475
GeneExpressionDominant AT4G00090 34086..36838 score=0.429353666876856
GeneExpressionDominant AT4G00100 37089..38282 score=-1.12570856175726
GeneExpressionDominant AT4G00110 38530..40112 score=-0.0741235973214897
GeneExpressionDominant AT4G00120 41819..43177 score=0.160504256784551
GeneExpressionDominant AT4G00130 48672..48911 score=0.33287356286412
GeneExpressionDominant AT4G00150 57328..59260 score=0.153106261159991
GeneExpressionDominant AT4G00160 63871..65387 score=0.106793870708251
GeneExpressionDominant AT4G00165 69410..69806 score=2.73255788732972
GeneExpressionDominant AT4G00170 70498..72147 score=-0.0922045914867989
GeneExpressionDominant AT4G00180 72616..75314 score=-0.776438407459498
GeneExpressionDominant AT4G00190 80474..82011 score=0.840580349693918
GeneExpressionDominant AT4G00200 82461..84580 score=-0.614024670414779
GeneExpressionDominant AT4G00210 85718..86809 score=1.23177285770202
GeneExpressionDominant AT4G00220 90031..92146 score=0.782423548516193
GeneExpressionDominant AT4G00230 93951..97377 score=0.230632990856732
GeneExpressionDominant AT4G00231 97553..99035 score=0.679798794323812
GeneExpressionDominant AT4G00232 100362..100639 score=0.163625969958076
GeneExpressionDominant AT4G00238 103974..105199 score=0.149242387377745
GeneExpressionDominant AT4G00240 106413..110705 score=-0.270676499375695
GeneExpressionDominant AT4G00250 113580..113937 score=0.124829815131275
GeneExpressionDominant AT4G00260 115196..116919 score=0.629681895166083
GeneExpressionDominant AT4G00270 117229..118494 score=2.2450777251016
GeneExpressionDominant AT4G00280 122450..122689 score=-0.752993973389884
GeneExpressionDominant AT4G00290 122877..125275 score=2.23530688425970
GeneExpressionDominant AT4G00300 126609..130302 score=-0.263067874343313
GeneExpressionDominant AT4G00305 131593..131774 score=0.087110497357692
GeneExpressionDominant AT4G00310 133681..135445 score=0.133991029148927
GeneExpressionDominant AT4G00315 137402..138804 score=0.890605877777199
GeneExpressionDominant AT4G00320 139931..141451 score=0.279695022323391
GeneExpressionDominant AT4G00330 142618..144339 score=-0.297503822050098
GeneExpressionDominant AT4G00335 146800..148232 score=1.66403374159936
GeneExpressionDominant AT4G00340 148841..151623 score=1.55798294618771
GeneExpressionDominant AT4G00350 151964..153961 score=0.81541509625444
GeneExpressionDominant AT4G00355 154766..156345 score=0.445180706538503
GeneExpressionDominant AT4G00360 160789..162853 score=-8.39557757026023
GeneExpressionDominant AT4G00370 163035..166335 score=2.56959053912616
GeneExpressionDominant AT4G00380 167958..170900 score=-1.52093982438367
GeneExpressionDominant AT4G00390 171529..172773 score=0.902237863999297
GeneExpressionDominant AT4G00400 174130..176822 score=-2.26586081760617
GeneExpressionDominant AT4G00416 179130..179459 score=0.677985270169249
GeneExpressionDominant AT4G00420 181412..182635 score=-0.831159307457195
GeneExpressionDominant AT4G00430 186051..187603 score=-5.36095621153805
GeneExpressionDominant AT4G00440 193892..198501 score=-1.69147016315823
GeneExpressionDominant AT4G00450 203470..210916 score=0.64689781185794
GeneExpressionDominant AT4G00460 211095..213685 score=-0.740334694335568
GeneExpressionDominant AT4G00480 217295..219640 score=-1.50008194348221
GeneExpressionDominant AT4G00490 222339..224987 score=2.07923819747679
GeneExpressionDominant AT4G00500 225120..227372 score=1.48424376744785
GeneExpressionDominant AT4G00520 227691..231567 score=0.535445137937992
GeneExpressionDominant AT4G00525 231791..232856 score=-0.51432601046509
GeneExpressionDominant AT4G00530 233088..233524 score=0.24368307520581
GeneExpressionDominant AT4G00540 234619..237539 score=0.792129364349196
GeneExpressionDominant AT4G00550 238015..240479 score=1.76863973514083
GeneExpressionDominant AT4G00560 240703..242336 score=0.351757649065731
GeneExpressionDominant AT4G00570 242595..246731 score=-2.50870152495208
GeneExpressionDominant AT4G00580 248915..250234 score=-1.09831000395896
GeneExpressionDominant AT4G00585 251102..252579 score=-0.798164848482401
GeneExpressionDominant AT4G00590 252825..254988 score=-0.588088227104975
GeneExpressionDominant AT4G00600 255668..256557 score=0.319636575530565
GeneExpressionDominant AT4G00610 257039..257836 score=0.5910706123226
GeneExpressionDominant AT4G00620 259044..260944 score=1.49684610674876
GeneExpressionDominant AT4G00630 261674..265936 score=-0.94682238865721
GeneExpressionDominant AT4G00640 266311..267768 score=-1.33319886459728
GeneExpressionDominant AT4G00650 269082..271435 score=0.362399246085377
GeneExpressionDominant AT4G00660 274282..278123 score=-0.0351347429843535
GeneExpressionDominant AT4G00670 278868..279167 score=0.134784172749336
GeneExpressionDominant AT4G00680 279690..280617 score=-0.980423888778552
GeneExpressionDominant AT4G00690 281760..283104 score=-1.37555181143942
GeneExpressionDominant AT4G00695 284135..284647 score=-0.0586514688571228
GeneExpressionDominant AT4G00700 286135..289476 score=0.401316150722059
GeneExpressionDominant AT4G00710 290094..293301 score=-0.970975190127536
GeneExpressionDominant AT4G00720 293690..297302 score=-1.95220805594330
GeneExpressionDominant AT4G00730 299368..304475 score=2.33640978587408
GeneExpressionDominant AT4G00740 307472..310387 score=-0.612099762119502
GeneExpressionDominant AT4G00750 314355..317520 score=0.940245015448635
GeneExpressionDominant AT4G00752 317688..320879 score=-0.310883743654070
GeneExpressionDominant AT4G00755 325012..326929 score=1.93216315457269
GeneExpressionDominant AT4G00760 327043..328987 score=-0.419841844361243
GeneExpressionDominant AT4G00770 331147..333348 score=-0.402862192303266
GeneExpressionDominant AT4G00780 334903..336232 score=2.81160474964125
GeneExpressionDominant AT4G00790 336972..340570 score=-1.36660685252016
GeneExpressionDominant AT4G00800 342221..345666 score=-1.01709094756993
GeneExpressionDominant AT4G00810 345962..346513 score=-0.0251041822467955
GeneExpressionDominant AT4G00820 349133..351487 score=-0.726336010908403
GeneExpressionDominant AT4G00830 352016..355154 score=-0.600765523888732
GeneExpressionDominant AT4G00840 355431..357181 score=0.0571502622654323
GeneExpressionDominant AT4G00850 357676..359140 score=-0.953845274211965
GeneExpressionDominant AT4G00860 359393..360466 score=-2.87263047698110
GeneExpressionDominant AT4G00870 362231..363645 score=0.159989103403018
GeneExpressionDominant AT4G00880 366620..367241 score=3.73659801714742
GeneExpressionDominant AT4G00890 373961..375335 score=-0.177196393918220
GeneExpressionDominant AT4G00893 380002..381372 score=0.140165183140805
GeneExpressionDominant AT4G00895 381818..382183 score=1.97086776286313
GeneExpressionDominant AT4G00900 383064..386190 score=1.45517488704760
GeneExpressionDominant AT4G00905 387866..388995 score=0.257348582228149
GeneExpressionDominant AT4G00910 389378..391274 score=-2.56405433346169
GeneExpressionDominant AT4G00920 393773..395303 score=-0.489145440506137
GeneExpressionDominant AT4G00930 396771..400198 score=-1.35179891383711
GeneExpressionDominant AT4G00940 403428..404765 score=1.12648376292488
GeneExpressionDominant AT4G00950 405756..407037 score=-1.28348029064978
GeneExpressionDominant AT4G00955 412301..413233 score=0.60036741529271
GeneExpressionDominant AT4G00960 414500..416120 score=-0.37834905966708
GeneExpressionDominant AT4G00970 418427..421603 score=1.61611854471287
GeneExpressionDominant AT4G00980 423308..424561 score=-0.770992315733876
GeneExpressionDominant AT4G00990 426967..431789 score=-1.37061011204829
GeneExpressionDominant AT4G01000 431974..433820 score=0.366329352995198
GeneExpressionDominant AT4G01010 434586..437224 score=0.193152098828593
GeneExpressionDominant AT4G01020 439127..445123 score=1.49980901540864
GeneExpressionDominant AT4G01023 445888..446695 score=-0.109875482478058
GeneExpressionDominant AT4G01026 447253..447861 score=2.35184376188626
GeneExpressionDominant AT4G01030 448522..449819 score=1.04512607899835
GeneExpressionDominant AT4G01040 453376..455494 score=-0.234847473293086
GeneExpressionDominant AT4G01050 455849..458471 score=-2.68612452104924
GeneExpressionDominant AT4G01060 460702..460925 score=-0.240246842113797
GeneExpressionDominant AT4G01070 461829..463404 score=0.107045814779819
GeneExpressionDominant AT4G01080 466487..468249 score=0.554052120180159
GeneExpressionDominant AT4G01090 470595..473767 score=-1.03675206181769
GeneExpressionDominant AT4G01100 477175..479878 score=0.534761743460855
GeneExpressionDominant AT4G01110 480100..481124 score=0.514802577739892
GeneExpressionDominant AT4G01120 481695..484435 score=-2.44096343092603
GeneExpressionDominant AT4G01130 485869..487969 score=2.12665003073913
GeneExpressionDominant AT4G01140 490860..492181 score=-0.615525991009142
GeneExpressionDominant AT4G01150 493570..494815 score=-0.741704499177994
GeneExpressionDominant AT4G01160 494987..496932 score=0.566210450088328
GeneExpressionDominant AT4G01170 499630..500641 score=0.153056858734058
GeneExpressionDominant AT4G01180 501439..503266 score=1.10282425476912
GeneExpressionDominant AT4G01190 504229..506106 score=0.291136966173330
GeneExpressionDominant AT4G01200 506608..507521 score=0.142261445562425
GeneExpressionDominant AT4G01210 507741..512695 score=-3.66438909226418
GeneExpressionDominant AT4G01220 513262..515780 score=-0.831447369988674
GeneExpressionDominant AT4G01230 516336..517376 score=1.95200077560152
GeneExpressionDominant AT4G01240 517808..520689 score=-0.30535566762632
GeneExpressionDominant AT4G01250 522661..524136 score=-1.17716486344295
GeneExpressionDominant AT4G01260 528616..529508 score=0.384587821576336
GeneExpressionDominant AT4G01265 530028..531360 score=1.84591367034749
GeneExpressionDominant AT4G01270 532358..534855 score=-0.124989396666614
GeneExpressionDominant AT4G01280 535229..537117 score=-0.467829455432913
GeneExpressionDominant AT4G01290 538153..543849 score=-3.32689716176777
GeneExpressionDominant AT4G01310 543986..545465 score=-0.139019838050178
GeneExpressionDominant AT4G01320 545817..549201 score=0.551816123364698
GeneExpressionDominant AT4G01330 550553..552832 score=-3.6174628144449
GeneExpressionDominant AT4G01350 560600..562229 score=1.48695839614298
GeneExpressionDominant AT4G01360 564778..566285 score=-0.224291728764361
GeneExpressionDominant AT4G01370 567132..568922 score=-0.382817968930803
GeneExpressionDominant AT4G01380 569256..570019 score=-0.171368872239179
GeneExpressionDominant AT4G01390 570256..571459 score=1.98123620990739
GeneExpressionDominant AT4G01400 573123..577218 score=-0.504770185464105
GeneExpressionDominant AT4G01410 578243..579077 score=-1.19337862968631
GeneExpressionDominant AT4G01420 580338..581495 score=-0.410922999559078
GeneExpressionDominant AT4G01430 585750..587980 score=-0.684212308525546
GeneExpressionDominant AT4G01440 596516..598619 score=1.11877796214514
GeneExpressionDominant AT4G01450 608499..610627 score=0.356814700683281
GeneExpressionDominant AT4G01460 620777..622837 score=0.77064444083487
GeneExpressionDominant AT4G01470 625132..625807 score=0.667705633213276
GeneExpressionDominant AT4G01480 626111..627964 score=1.10946235598148
GeneExpressionDominant AT4G01500 639810..640821 score=-1.0293288700293
GeneExpressionDominant AT4G01510 642794..644244 score=1.10611778980824
GeneExpressionDominant AT4G01530 664361..664866 score=0.431922270909687
GeneExpressionDominant AT4G01535 669392..669781 score=-0.18009995742412
GeneExpressionDominant AT4G01540 670512..671193 score=0.53138079503239
GeneExpressionDominant AT4G01550 674230..676387 score=-0.838270432291381
GeneExpressionDominant AT4G01560 677106..679213 score=-0.865468504578322
GeneExpressionDominant AT4G01570 679469..681819 score=-0.748571931702169
GeneExpressionDominant AT4G01575 682214..682425 score=-0.455188751234022
GeneExpressionDominant AT4G01580 685821..686624 score=-0.493203247183977
GeneExpressionDominant AT4G01590 688935..690200 score=1.3266064479189
GeneExpressionDominant AT4G01600 693408..694263 score=-2.25060759230647
GeneExpressionDominant AT4G01610 694717..697066 score=1.61192287237232
GeneExpressionDominant AT4G01630 700688..701495 score=0.376063892672198
GeneExpressionDominant AT4G01650 704470..706910 score=0.385031325939276
GeneExpressionDominant AT4G01660 708612..711129 score=0.379806585272363
GeneExpressionDominant AT4G01670 711276..712584 score=2.24528945487673
GeneExpressionDominant AT4G01680 716034..717116 score=0.0154173262347836
GeneExpressionDominant AT4G01690 729944..732249 score=-3.51349901496729
GeneExpressionDominant AT4G01700 732433..733406 score=0.664094422891116
GeneExpressionDominant AT4G01710 735774..736516 score=-0.389165498618886
GeneExpressionDominant AT4G01720 744949..748417 score=-0.268818807687439
GeneExpressionDominant AT4G01730 749920..752005 score=-2.09307672730868
GeneExpressionDominant AT4G01750 756385..758535 score=0.900763539497634
GeneExpressionDominant AT4G01760 759166..760967 score=0.673255543470707
GeneExpressionDominant AT4G01770 764515..766794 score=-0.120427610442733
GeneExpressionDominant AT4G01780 767445..769162 score=1.40062072832676
GeneExpressionDominant AT4G01790 769860..770679 score=0.966641084994233
GeneExpressionDominant AT4G01800 770924..776090 score=-4.61605244552345
GeneExpressionDominant AT4G01810 776489..780308 score=-1.92709880602951
GeneExpressionDominant AT4G01820 780874..785135 score=0.918373838507233
GeneExpressionDominant AT4G01830 785683..790326 score=0.897425203711672
GeneExpressionDominant AT4G01840 793395..794946 score=-0.3439291103344
GeneExpressionDominant AT4G01850 796099..798235 score=-0.818185562841088
GeneExpressionDominant AT4G01860 801363..807981 score=0.551575659379672
GeneExpressionDominant AT4G01870 808492..810420 score=7.63130449329223
GeneExpressionDominant AT4G01880 810756..812895 score=0.113321581021703
GeneExpressionDominant AT4G01883 813133..814871 score=-2.15967572948644
GeneExpressionDominant AT4G01890 816214..818390 score=0.470069671606835
GeneExpressionDominant AT4G01895 819998..820219 score=0.273005818905172
GeneExpressionDominant AT4G01897 820406..821465 score=0.386588234875862
GeneExpressionDominant AT4G01900 821687..823285 score=-0.258950349065681
GeneExpressionDominant AT4G01930 840541..840678 score=-0.112309299681921
GeneExpressionDominant AT4G01935 841190..841726 score=-0.0979199215357951
GeneExpressionDominant AT4G01940 842383..843342 score=0.89267785261782
GeneExpressionDominant AT4G01950 844422..846676 score=0.881069606341793
GeneExpressionDominant AT4G01960 851227..853011 score=1.34905849848229
GeneExpressionDominant AT4G01970 854112..856940 score=1.36155275273298
GeneExpressionDominant AT4G01985 866281..867950 score=2.25171109732677
GeneExpressionDominant AT4G01990 871164..872867 score=0.0634643360122787
GeneExpressionDominant AT4G01995 873058..874647 score=0.944203299074928
GeneExpressionDominant AT4G02010 881180..885298 score=1.04958320963862
GeneExpressionDominant AT4G02020 886594..891922 score=-2.513425976953
GeneExpressionDominant AT4G02030 892187..897286 score=-1.91154140913881
GeneExpressionDominant AT4G02040 897585..898169 score=0.838191497471925
GeneExpressionDominant AT4G02050 898428..900027 score=-0.238527499770296
GeneExpressionDominant AT4G02060 901600..905438 score=-0.21228069686499
GeneExpressionDominant AT4G02070 906075..912868 score=-0.237844587322725
GeneExpressionDominant AT4G02075 913419..916446 score=-0.622529876587505
GeneExpressionDominant AT4G02080 921483..922681 score=0.522713019746948
GeneExpressionDominant AT4G02090 923101..923871 score=-0.609475194686334
GeneExpressionDominant AT4G02100 930161..932283 score=-1.85092876186496
GeneExpressionDominant AT4G02110 935236..940141 score=-0.586544827302082
GeneExpressionDominant AT4G02120 940795..944178 score=-1.03176064446803
GeneExpressionDominant AT4G02130 944490..946950 score=-4.04946131881786
GeneExpressionDominant AT4G02140 949649..950226 score=-0.175648758988911
GeneExpressionDominant AT4G02150 950631..953661 score=-1.87011780572796
GeneExpressionDominant AT4G02160 955139..955538 score=1.71789779715104
GeneExpressionDominant AT4G02170 958094..958502 score=-1.19509732105190
GeneExpressionDominant AT4G02180 959952..963493 score=1.14675837947333
GeneExpressionDominant AT4G02190 967415..969236 score=1.32262714521484
GeneExpressionDominant AT4G02195 970093..972226 score=-0.334844554508123
GeneExpressionDominant AT4G02200 972709..973875 score=0.853404822815867
GeneExpressionDominant AT4G02210 974708..976107 score=0.434839100765489
GeneExpressionDominant AT4G02220 976687..979133 score=0.0219123544431274
GeneExpressionDominant AT4G02230 979378..980593 score=0.707576084106689
GeneExpressionDominant AT4G02250 983977..984488 score=-0.275809936116993
GeneExpressionDominant AT4G02260 985264..991428 score=-1.95122294055332
GeneExpressionDominant AT4G02270 992182..992964 score=0.0355643860871815
GeneExpressionDominant AT4G02280 994949..998936 score=0.70027150841461
GeneExpressionDominant AT4G02290 1002430..1005223 score=1.00468592143181
GeneExpressionDominant AT4G02300 1009381..1012975 score=0.697862417181799
GeneExpressionDominant AT4G02310 1014752..1015691 score=0.388632634469690
GeneExpressionDominant AT4G02320 1022760..1026072 score=-0.0232636018978439
GeneExpressionDominant AT4G02330 1032528..1034966 score=-3.81454876387024
GeneExpressionDominant AT4G02340 1035736..1037529 score=1.02598626866252
GeneExpressionDominant AT4G02350 1038123..1040712 score=-2.30863129893734
GeneExpressionDominant AT4G02360 1041237..1041674 score=0.979079302289433
GeneExpressionDominant AT4G02370 1042367..1043167 score=1.46363315062887
GeneExpressionDominant AT4G02380 1046309..1046925 score=2.66112867518973
GeneExpressionDominant AT4G02390 1050035..1053988 score=-1.34471495771272
GeneExpressionDominant AT4G02400 1054205..1057848 score=-0.110764471702178
GeneExpressionDominant AT4G02405 1058178..1059627 score=0.541564488537974
GeneExpressionDominant AT4G02410 1059915..1062114 score=4.00982470035444
GeneExpressionDominant AT4G02420 1064369..1066317 score=-0.238523748087817
GeneExpressionDominant AT4G02425 1067380..1068754 score=-0.0465603365959636
GeneExpressionDominant AT4G02430 1069203..1072190 score=-1.29562355955772
GeneExpressionDominant AT4G02440 1072525..1073713 score=0.463269626415393
GeneExpressionDominant AT4G02450 1073783..1075763 score=-1.61744201358247
GeneExpressionDominant AT4G02460 1076150..1080635 score=0.0779485721851506
GeneExpressionDominant AT4G02465 1080963..1081631 score=0.950064161820718
GeneExpressionDominant AT4G02480 1081828..1088749 score=-0.5876337031516
GeneExpressionDominant AT4G02482 1092003..1092436 score=0.148097376765415
GeneExpressionDominant AT4G02485 1092697..1094521 score=0.248657533471934
GeneExpressionDominant AT4G02500 1101509..1103575 score=-1.57120881792493
GeneExpressionDominant AT4G02510 1104768..1109527 score=0.246602537998025
GeneExpressionDominant AT4G02520 1110611..1110999 score=4.64336209924044
GeneExpressionDominant AT4G02530 1112166..1113994 score=0.709820285594665
GeneExpressionDominant AT4G02550 1120450..1122183 score=0.624199142578467
GeneExpressionDominant AT4G02560 1123622..1128372 score=-2.71680195319479
GeneExpressionDominant AT4G02570 1128630..1133649 score=-1.58686807417746
GeneExpressionDominant AT4G02580 1134482..1137047 score=-0.850529305927561
GeneExpressionDominant AT4G02590 1137571..1140408 score=1.71985300598805
GeneExpressionDominant AT4G02600 1144135..1147340 score=-0.73893072447303
GeneExpressionDominant AT4G02610 1147624..1149151 score=1.10440875998638
GeneExpressionDominant AT4G02620 1149331..1151102 score=-1.18384472205700
GeneExpressionDominant AT4G02630 1151670..1153254 score=2.66885987048799
GeneExpressionDominant AT4G02640 1154053..1156277 score=-0.0099632078032786
GeneExpressionDominant AT4G02650 1156535..1158626 score=0.199273366452446
GeneExpressionDominant AT4G02660 1159689..1174281 score=0.00297099718926739
GeneExpressionDominant AT4G02670 1176210..1178448 score=0.47914529811697
GeneExpressionDominant AT4G02680 1181074..1184870 score=1.57735538432470
GeneExpressionDominant AT4G02690 1185756..1187745 score=0.825898149064969
GeneExpressionDominant AT4G02700 1189097..1193462 score=0.771300544243765
GeneExpressionDominant AT4G02710 1193605..1197042 score=0.857567386279802
GeneExpressionDominant AT4G02715 1202191..1202769 score=0.99469567348217
GeneExpressionDominant AT4G02720 1204308..1205830 score=-1.79325039658055
GeneExpressionDominant AT4G02725 1206010..1207239 score=1.80976648609679
GeneExpressionDominant AT4G02730 1207715..1209218 score=0.267124518291328
GeneExpressionDominant AT4G02733 1210263..1211451 score=0.99122952211003
GeneExpressionDominant AT4G02740 1217619..1220840 score=-0.740822837550544
GeneExpressionDominant AT4G02750 1221169..1223434 score=2.25573987270851
GeneExpressionDominant AT4G02760 1224024..1228898 score=0.17328969704009
GeneExpressionDominant AT4G02770 1229133..1229837 score=0.198114377467116
GeneExpressionDominant AT4G02780 1237780..1244772 score=0.267564346009642
GeneExpressionDominant AT4G02790 1247406..1249511 score=1.86012346927883
GeneExpressionDominant AT4G02800 1250004..1251634 score=-1.87849524258746
GeneExpressionDominant AT4G02810 1256175..1257150 score=0.181016718065100
GeneExpressionDominant AT4G02820 1258601..1260555 score=-0.27717309720239
GeneExpressionDominant AT4G02830 1262346..1263910 score=-0.107220276962813
GeneExpressionDominant AT4G02840 1264622..1266408 score=-0.0306565300157078
GeneExpressionDominant AT4G02850 1266521..1267738 score=0.302232417141396
GeneExpressionDominant AT4G02860 1268957..1270461 score=1.01561156804709
GeneExpressionDominant AT4G02870 1271682..1272658 score=0.426329593610442
GeneExpressionDominant AT4G02880 1274558..1278109 score=0.346415453037547
GeneExpressionDominant AT4G02890 1278531..1279979 score=-0.153599375287727
GeneExpressionDominant AT4G02900 1284071..1287710 score=-0.84401547897577
GeneExpressionDominant AT4G02910 1288581..1289595 score=0.203312323064784
GeneExpressionDominant AT4G02920 1292691..1294788 score=-1.26398856691345
GeneExpressionDominant AT4G02930 1295505..1298383 score=0.662493211261184
GeneExpressionDominant AT4G02940 1306499..1310877 score=2.92823783819746
GeneExpressionDominant AT4G02950 1311194..1311302 score=-0.078853401402183
GeneExpressionDominant AT4G02980 1319673..1321448 score=-0.160167534937288
GeneExpressionDominant AT4G02990 1321884..1323950 score=5.25325520421515
GeneExpressionDominant AT4G03000 1324168..1327433 score=-1.60131781746132
GeneExpressionDominant AT4G03010 1329965..1331094 score=0.54617059475498
GeneExpressionDominant AT4G03020 1331604..1335175 score=1.06116551370054
GeneExpressionDominant AT4G03030 1335733..1337344 score=1.92287470591773
GeneExpressionDominant AT4G03040 1342187..1343106 score=0.709875677414462
GeneExpressionDominant AT4G03050 1344353..1346381 score=1.94145514203983
GeneExpressionDominant AT4G03060 1351842..1353842 score=-0.450638615904639
GeneExpressionDominant AT4G03070 1358557..1359593 score=-2.53898173739361
GeneExpressionDominant AT4G03080 1359767..1365376 score=-1.08852771346557
GeneExpressionDominant AT4G03090 1366511..1371168 score=-1.95311956455321
GeneExpressionDominant AT4G03100 1374381..1376165 score=-1.6711856910453
GeneExpressionDominant AT4G03110 1376428..1379201 score=-6.10109795408072
GeneExpressionDominant AT4G03115 1383399..1385451 score=-0.272361219918005
GeneExpressionDominant AT4G03120 1385662..1387392 score=0.369355612429095
GeneExpressionDominant AT4G03130 1387998..1390418 score=0.74400516031904
GeneExpressionDominant AT4G03140 1392120..1393556 score=2.73098262744480
GeneExpressionDominant AT4G03150 1393881..1394546 score=2.21694200228162
GeneExpressionDominant AT4G03153 1395143..1395531 score=0.82737186856482
GeneExpressionDominant AT4G03160 1398024..1398650 score=0.477270538062640
GeneExpressionDominant AT4G03165 1399805..1400271 score=0.129193122430558
GeneExpressionDominant AT4G03180 1403162..1404819 score=-0.897993909290216
GeneExpressionDominant AT4G03190 1404962..1407040 score=-3.79238927204569
GeneExpressionDominant AT4G03200 1408209..1412673 score=-0.628555049197356
GeneExpressionDominant AT4G03205 1412815..1414865 score=-1.62590629001402
GeneExpressionDominant AT4G03210 1415956..1417252 score=-2.20670252197689
GeneExpressionDominant AT4G03220 1417550..1419099 score=0.814102643724676
GeneExpressionDominant AT4G03230 1419547..1422776 score=0.763948110508278
GeneExpressionDominant AT4G03240 1423541..1424713 score=-1.23364967077003
GeneExpressionDominant AT4G03250 1425735..1427714 score=-0.464093504871478
GeneExpressionDominant AT4G03260 1428203..1431638 score=-1.30668024185853
GeneExpressionDominant AT4G03270 1432394..1433631 score=0.420154618724166
GeneExpressionDominant AT4G03280 1440152..1441819 score=0.614431962297165
GeneExpressionDominant AT4G03290 1442650..1443409 score=0.208415969722688
GeneExpressionDominant AT4G03292 1444708..1445068 score=-0.858219167552004
GeneExpressionDominant AT4G03298 1446681..1447308 score=0.798502011499708
GeneExpressionDominant AT4G03320 1464525..1466031 score=2.45914533661436
GeneExpressionDominant AT4G03330 1466354..1467686 score=0.164396623124080
GeneExpressionDominant AT4G03340 1467757..1469967 score=0.0768041845879785
GeneExpressionDominant AT4G03370 1478124..1478931 score=-0.233523742219202
GeneExpressionDominant AT4G03380 1485072..1490085 score=-0.435194932016643
GeneExpressionDominant AT4G03390 1490544..1495087 score=-6.66549231231498
GeneExpressionDominant AT4G03400 1497610..1499816 score=-6.53397359282973
GeneExpressionDominant AT4G03410 1501167..1503524 score=0.585817154235659
GeneExpressionDominant AT4G03415 1503801..1505490 score=-0.95448506718985
GeneExpressionDominant AT4G03420 1511859..1513952 score=-1.41655149117236
GeneExpressionDominant AT4G03430 1517152..1520448 score=-1.03728314629688
GeneExpressionDominant AT4G03440 1524362..1526908 score=1.23646921307905
GeneExpressionDominant AT4G03450 1529457..1531715 score=0.556871178959341
GeneExpressionDominant AT4G03460 1537584..1539741 score=1.54592772185369
GeneExpressionDominant AT4G03470 1542923..1543290 score=0.925762697394717
GeneExpressionDominant AT4G03510 1557888..1559280 score=-1.88988879929897
GeneExpressionDominant AT4G03520 1562420..1564156 score=2.41153756284464
GeneExpressionDominant AT4G03540 1570058..1571421 score=2.22947368839555
GeneExpressionDominant AT4G03550 1573359..1579573 score=-2.04953493813461
GeneExpressionDominant AT4G03560 1580189..1585879 score=-1.60101297842485
GeneExpressionDominant AT4G03565 1586805..1587707 score=0.0653669270081866
GeneExpressionDominant AT4G03570 1590484..1594063 score=0.653044664478718
GeneExpressionDominant AT4G03580 1596993..1598942 score=1.48570604870260
GeneExpressionDominant AT4G03590 1600860..1602928 score=0.934940481052207
GeneExpressionDominant AT4G03600 1603757..1604477 score=-0.334907446559000
GeneExpressionDominant AT4G03610 1605086..1606724 score=0.125312122853932
GeneExpressionDominant AT4G03620 1607151..1608086 score=1.09128901172914
GeneExpressionDominant AT4G03630 1609018..1609941 score=0.27316728655863
GeneExpressionDominant AT4G03635 1611755..1612566 score=2.11281602691440
GeneExpressionDominant AT4G03740 1662488..1663031 score=0.87919121108128
GeneExpressionDominant AT4G03750 1667206..1667778 score=-0.33497829022896
GeneExpressionDominant AT4G03820 1771987..1774341 score=0.644927272193617
GeneExpressionDominant AT4G03830 1790429..1792414 score=0.354555512599251
GeneExpressionDominant AT4G03890 1837289..1837742 score=1.36240481386920
GeneExpressionDominant AT4G03916 1852271..1852795 score=0.60847212231421
GeneExpressionDominant AT4G03960 1887529..1889179 score=0.086241661384266
GeneExpressionDominant AT4G03965 1889489..1890309 score=0.215970982426263
GeneExpressionDominant AT4G04020 1932132..1933836 score=-1.93474576273930
GeneExpressionDominant AT4G04030 1934089..1934413 score=0.00883738620269006
GeneExpressionDominant AT4G04040 1939302..1942896 score=-0.827441080308509
GeneExpressionDominant AT4G04080 1963388..1964286 score=0.130410313371865
GeneExpressionDominant AT4G04090 1964970..1965606 score=0.509365704478887
GeneExpressionDominant AT4G04110 1973264..1973688 score=1.44079348928978
GeneExpressionDominant AT4G04130 1977777..1982614 score=0.328506392364265
GeneExpressionDominant AT4G04180 2020433..2023885 score=0.549143106562302
GeneExpressionDominant AT4G04190 2024636..2026389 score=0.951676255468819
GeneExpressionDominant AT4G04200 2027217..2028938 score=-0.602034241129237
GeneExpressionDominant AT4G04210 2030334..2031776 score=-0.0405955412239297
GeneExpressionDominant AT4G04220 2033423..2035898 score=1.93630597539002
GeneExpressionDominant AT4G04260 2054656..2055796 score=-0.191787898279288
GeneExpressionDominant AT4G04320 2113437..2116487 score=-0.500542995741395
GeneExpressionDominant AT4G04330 2116703..2118476 score=1.99784318086731
GeneExpressionDominant AT4G04340 2122677..2126743 score=1.26187930648691
GeneExpressionDominant AT4G04350 2128092..2133001 score=-1.33153443556989
GeneExpressionDominant AT4G04360 2133155..2133485 score=1.39662986846014
GeneExpressionDominant AT4G04370 2134079..2136231 score=-0.0234092371407774
GeneExpressionDominant AT4G04402 2164016..2165375 score=2.07322890633790
GeneExpressionDominant AT4G04404 2167145..2167388 score=1.00641814573756
GeneExpressionDominant AT4G04423 2204054..2204237 score=-0.694568560224725
GeneExpressionDominant AT4G04450 2218405..2221081 score=1.82961212944687
GeneExpressionDominant AT4G04460 2225229..2227513 score=-0.0820683265947891
GeneExpressionDominant AT4G04470 2227903..2229190 score=-1.06275591216574
GeneExpressionDominant AT4G04480 2229739..2230763 score=-0.121967012214666
GeneExpressionDominant AT4G04490 2231990..2234560 score=0.977065228660474
GeneExpressionDominant AT4G04500 2238426..2240801 score=-0.318948833170876
GeneExpressionDominant AT4G04510 2242128..2244535 score=0.139867368883630
GeneExpressionDominant AT4G04540 2259634..2262064 score=0.149514983300175
GeneExpressionDominant AT4G04545 2270611..2274343 score=0.661591249001916
GeneExpressionDominant AT4G04570 2290116..2292421 score=-1.98987750876965
GeneExpressionDominant AT4G04580 2294206..2294882 score=0.0618247348578565
GeneExpressionDominant AT4G04610 2325061..2326931 score=-0.205643710372595
GeneExpressionDominant AT4G04614 2327179..2328179 score=-0.52840184303359
GeneExpressionDominant AT4G04620 2328561..2330071 score=1.64986581055146
GeneExpressionDominant AT4G04630 2331753..2332620 score=0.391611906255312
GeneExpressionDominant AT4G04640 2350523..2351936 score=-0.385396102490088
GeneExpressionDominant AT4G04650 2353993..2355178 score=0.485924586716246
GeneExpressionDominant AT4G04670 2367624..2371934 score=0.818341271251306
GeneExpressionDominant AT4G04690 2374733..2375113 score=0.443030162405846
GeneExpressionDominant AT4G04695 2381644..2383975 score=-0.619178225466054
GeneExpressionDominant AT4G04700 2385286..2387962 score=-0.769347942390518
GeneExpressionDominant AT4G04710 2390558..2392837 score=0.317510391805095
GeneExpressionDominant AT4G04720 2394597..2397555 score=-1.72540668720142
GeneExpressionDominant AT4G04740 2404369..2408391 score=-1.45350459591961
GeneExpressionDominant AT4G04745 2412779..2413296 score=1.23885220341646
GeneExpressionDominant AT4G04750 2417888..2422530 score=1.53889102223809
GeneExpressionDominant AT4G04760 2424398..2427726 score=1.03063379937021
GeneExpressionDominant AT4G04770 2427833..2429792 score=-2.17776265999195
GeneExpressionDominant AT4G04780 2432286..2433510 score=0.23358215014245
GeneExpressionDominant AT4G04790 2435120..2439278 score=0.567663584288125
GeneExpressionDominant AT4G04800 2439571..2441144 score=0.0585593754081464
GeneExpressionDominant AT4G04810 2442193..2442521 score=0.229408150102949
GeneExpressionDominant AT4G04830 2445885..2446997 score=0.322301526745033
GeneExpressionDominant AT4G04840 2449576..2451522 score=-1.84979608075424
GeneExpressionDominant AT4G04850 2453861..2457706 score=-5.50621103754392
GeneExpressionDominant AT4G04860 2459878..2461525 score=-0.258529992005360
GeneExpressionDominant AT4G04870 2461815..2463912 score=0.638876244027059
GeneExpressionDominant AT4G04880 2465043..2467116 score=1.82740823898196
GeneExpressionDominant AT4G04885 2471959..2475943 score=-0.549686633064985
GeneExpressionDominant AT4G04890 2476512..2482229 score=0.353837871862457
GeneExpressionDominant AT4G04900 2486245..2487736 score=-0.409652620859757
GeneExpressionDominant AT4G04910 2489574..2495659 score=-1.53301876555153
GeneExpressionDominant AT4G04920 2497971..2504754 score=-0.066279706982536
GeneExpressionDominant AT4G04925 2506212..2506667 score=-0.255630649266744
GeneExpressionDominant AT4G04930 2509123..2510933 score=0.0357572729840759
GeneExpressionDominant AT4G04940 2511132..2517175 score=1.62556229377045
GeneExpressionDominant AT4G04950 2517783..2519929 score=0.975695315021663
GeneExpressionDominant AT4G04955 2522139..2525243 score=0.193422219159158
GeneExpressionDominant AT4G04960 2533060..2535300 score=0.772712958397112
GeneExpressionDominant AT4G04970 2537054..2542420 score=-0.532612671943607
GeneExpressionDominant AT4G04980 2544286..2546797 score=1.27546954801554
GeneExpressionDominant AT4G04985 2549018..2549455 score=0.946470542349907
GeneExpressionDominant AT4G04990 2555093..2557016 score=0.355509795139757
GeneExpressionDominant AT4G05000 2563937..2564648 score=0.986046900143235
GeneExpressionDominant AT4G05010 2567473..2568136 score=-0.817349008522094
GeneExpressionDominant AT4G05020 2572618..2576452 score=1.53278065274144
GeneExpressionDominant AT4G05040 2579630..2581706 score=-0.167763288849577
GeneExpressionDominant AT4G05050 2588020..2588793 score=2.30461389413422
GeneExpressionDominant AT4G05060 2590066..2592078 score=-1.3461054424648
GeneExpressionDominant AT4G05070 2593606..2594053 score=-1.45240683827405
GeneExpressionDominant AT4G05080 2603178..2604029 score=1.41996981784856
GeneExpressionDominant AT4G05090 2609154..2611727 score=-1.65868503911723
GeneExpressionDominant AT4G05095 2613846..2614198 score=0.384810014488495
GeneExpressionDominant AT4G05100 2618556..2619802 score=1.31482681760797
GeneExpressionDominant AT4G05110 2626434..2628676 score=-0.0491344814047048
GeneExpressionDominant AT4G05120 2632693..2634798 score=1.67731591024815
GeneExpressionDominant AT4G05130 2636971..2638923 score=0.766569002840003
GeneExpressionDominant AT4G05140 2651059..2653170 score=0.6484552776608
GeneExpressionDominant AT4G05150 2660339..2662738 score=-1.48394481774672
GeneExpressionDominant AT4G05160 2664434..2666666 score=0.92494501854578
GeneExpressionDominant AT4G05170 2668031..2669310 score=-0.933938829106959
GeneExpressionDominant AT4G05180 2671838..2673200 score=-3.22795170356509
GeneExpressionDominant AT4G05190 2675113..2679490 score=-2.62698913410614
GeneExpressionDominant AT4G05200 2680304..2682219 score=0.49110173164383
GeneExpressionDominant AT4G05210 2682893..2684841 score=0.532243157458177
GeneExpressionDominant AT4G05220 2685138..2685761 score=0.365626651406389
GeneExpressionDominant AT4G05230 2686993..2687568 score=1.44540660974452
GeneExpressionDominant AT4G05250 2691565..2692322 score=0.17936916279638
GeneExpressionDominant AT4G05260 2693815..2694431 score=1.35603241187022
GeneExpressionDominant AT4G05270 2694957..2695283 score=0.121734788980895
GeneExpressionDominant AT4G05310 2714792..2715955 score=0.225757796505603
GeneExpressionDominant AT4G05330 2720795..2723092 score=0.725257333941466
GeneExpressionDominant AT4G05340 2725865..2726015 score=0.248245481424765
GeneExpressionDominant AT4G05350 2727012..2727513 score=0.605630678798642
GeneExpressionDominant AT4G05360 2728695..2732113 score=0.595943895453078
GeneExpressionDominant AT4G05370 2736130..2736555 score=0.730709295544112
GeneExpressionDominant AT4G05380 2737143..2737824 score=1.46228664729153
GeneExpressionDominant AT4G05390 2738791..2740481 score=0.654686886748874
GeneExpressionDominant AT4G05400 2741226..2742877 score=-1.23935276181667
GeneExpressionDominant AT4G05410 2742955..2745594 score=1.55080140896257
GeneExpressionDominant AT4G05420 2746199..2752907 score=-0.549901982504108
GeneExpressionDominant AT4G05430 2753579..2754306 score=0.172717586945896
GeneExpressionDominant AT4G05440 2757252..2758206 score=1.38191823098226
GeneExpressionDominant AT4G05450 2758698..2760667 score=0.289584873016697
GeneExpressionDominant AT4G05460 2761003..2762357 score=1.33118176428202
GeneExpressionDominant AT4G05470 2763278..2767747 score=0.227657539263288
GeneExpressionDominant AT4G05490 2771056..2772212 score=0.681588077884435
GeneExpressionDominant AT4G05497 2777918..2778764 score=-0.154570787989880
GeneExpressionDominant AT4G05520 2804440..2807820 score=-1.19936431816121
GeneExpressionDominant AT4G05523 2808091..2808991 score=0.184506508929646
GeneExpressionDominant AT4G05530 2816493..2818312 score=-0.350133721597870
GeneExpressionDominant AT4G05540 2818792..2821033 score=0.174558363925677
GeneExpressionDominant AT4G05590 2907107..2908485 score=-0.801069011844624
GeneExpressionDominant AT4G05616 2982109..2983658 score=0.0784537544601098
GeneExpressionDominant AT4G05620 2985073..2985330 score=-0.147321368203001
GeneExpressionDominant AT4G05630 2988471..2988795 score=0.186608273025961
GeneExpressionDominant AT4G05631 2990583..2992602 score=-2.51449213638480
GeneExpressionDominant AT4G05632 3001661..3002383 score=1.08861192640479
GeneExpressionDominant AT4G05633 3002456..3004413 score=0.471614267674896
GeneExpressionDominant AT4G06479 3067526..3068661 score=0.102060820924115
GeneExpressionDominant AT4G06490 3116988..3117277 score=-0.433337103778967
GeneExpressionDominant AT4G06526 3318307..3320860 score=0.3823625815503
GeneExpressionDominant AT4G06534 3356872..3358036 score=1.18013760316792
GeneExpressionDominant AT4G06536 3360748..3361223 score=0.847662040407013
GeneExpressionDominant AT4G06599 3665973..3667515 score=-0.514353699848838
GeneExpressionDominant AT4G06603 3682824..3685134 score=1.49892892156963
GeneExpressionDominant AT4G06634 3764383..3766560 score=-0.552666233698906
GeneExpressionDominant AT4G06676 3898983..3901792 score=-0.39159081554241
GeneExpressionDominant AT4G06735 4040293..4040587 score=1.09201191180858
GeneExpressionDominant AT4G06744 4070874..4072264 score=1.16322618177628
GeneExpressionDominant AT4G06746 4074022..4074483 score=2.58275255141369
GeneExpressionDominant AT4G07380 4192502..4192961 score=1.17925817216378
GeneExpressionDominant AT4G07390 4195730..4197516 score=0.0153026435096819
GeneExpressionDominant AT4G07400 4197847..4199412 score=4.09914404381842
GeneExpressionDominant AT4G07410 4201343..4205207 score=1.26021743611459
GeneExpressionDominant AT4G07470 4263745..4264089 score=1.66863437519679
GeneExpressionDominant AT4G07480 4268918..4269318 score=-0.0579087271413047
GeneExpressionDominant AT4G07510 4312247..4313360 score=0.0773711202635654
GeneExpressionDominant AT4G07521 4333501..4334093 score=1.01092007425861
GeneExpressionDominant AT4G07666 4457531..4458706 score=1.09237078256710
GeneExpressionDominant AT4G07740 4539639..4540638 score=-0.269576658499924
GeneExpressionDominant AT4G07800 4615373..4617043 score=0.827017921991858
GeneExpressionDominant AT4G07820 4636810..4637399 score=4.01522326961608
GeneExpressionDominant AT4G07825 4643853..4645151 score=2.48279283975411
GeneExpressionDominant AT4G07932 4732242..4733318 score=1.34549480260225
GeneExpressionDominant AT4G07944 4785052..4785626 score=0.466480518737140
GeneExpressionDominant AT4G07950 4798889..4799735 score=0.627562852245954
GeneExpressionDominant AT4G07960 4802402..4805632 score=-2.08593401530705
GeneExpressionDominant AT4G07965 4808867..4809305 score=-0.619558940034294
GeneExpressionDominant AT4G07990 4825421..4829127 score=0.253382973906527
GeneExpressionDominant AT4G08028 4851574..4851788 score=1.05180464584125
GeneExpressionDominant AT4G08040 4887116..4888902 score=-0.975434930045405
GeneExpressionDominant AT4G08097 5004579..5005858 score=0.792410644088346
GeneExpressionDominant AT4G08130 5094064..5095279 score=1.62286578514715
GeneExpressionDominant AT4G08150 5147701..5150887 score=2.42090037203437
GeneExpressionDominant AT4G08160 5159065..5162716 score=-1.94115339538229
GeneExpressionDominant AT4G08170 5163422..5167142 score=-1.43486775810363
GeneExpressionDominant AT4G08180 5169514..5173605 score=-0.3561017296827
GeneExpressionDominant AT4G08200 5182235..5182571 score=1.25084645687621
GeneExpressionDominant AT4G08210 5183847..5185836 score=1.56661677630934
GeneExpressionDominant AT4G08230 5187921..5189576 score=-2.75817296407054
GeneExpressionDominant AT4G08240 5194735..5196732 score=-0.434011818012253
GeneExpressionDominant AT4G08250 5196802..5198180 score=1.55605027360028
GeneExpressionDominant AT4G08270 5218118..5218369 score=1.55029731914605
GeneExpressionDominant AT4G08280 5230319..5232009 score=-1.38995563457766
GeneExpressionDominant AT4G08290 5238957..5240843 score=-3.80366247375726
GeneExpressionDominant AT4G08300 5244900..5248305 score=1.82059151537178
GeneExpressionDominant AT4G08310 5248862..5252121 score=-1.47670418416834
GeneExpressionDominant AT4G08320 5252880..5255059 score=0.0623035793790172
GeneExpressionDominant AT4G08330 5255209..5256645 score=0.844958903984319
GeneExpressionDominant AT4G08336 5262288..5262791 score=0.606570979621354
GeneExpressionDominant AT4G08340 5264238..5271120 score=1.35466563264685
GeneExpressionDominant AT4G08350 5286591..5292100 score=-2.21302631791756
GeneExpressionDominant AT4G08360 5295922..5296860 score=1.13805252552725
GeneExpressionDominant AT4G08380 5311193..5312336 score=-0.493233688822547
GeneExpressionDominant AT4G08390 5314916..5317379 score=-0.72266978865576
GeneExpressionDominant AT4G08395 5319638..5320459 score=0.92197753072421
GeneExpressionDominant AT4G08450 5365651..5371071 score=-0.335038252655204
GeneExpressionDominant AT4G08455 5375880..5376980 score=0.0417636708199928
GeneExpressionDominant AT4G08460 5377263..5378777 score=-1.24374932073719
GeneExpressionDominant AT4G08470 5383879..5387043 score=0.163456932046325
GeneExpressionDominant AT4G08480 5387736..5391467 score=-0.474119102547699
GeneExpressionDominant AT4G08485 5394440..5394621 score=1.29701690575934
GeneExpressionDominant AT4G08500 5403770..5407216 score=-1.04430338133715
GeneExpressionDominant AT4G08510 5410291..5413317 score=0.79539520449803
GeneExpressionDominant AT4G08520 5418869..5420378 score=-1.30299237697925
GeneExpressionDominant AT4G08540 5433651..5436418 score=1.04395865535774
GeneExpressionDominant AT4G08550 5444340..5446540 score=-0.0681192492590864
GeneExpressionDominant AT4G08555 5448124..5448496 score=1.20294394552578
GeneExpressionDominant AT4G08560 5450597..5453117 score=1.17370110330776
GeneExpressionDominant AT4G08570 5454616..5455868 score=0.725945649351166
GeneExpressionDominant AT4G08580 5462184..5463762 score=-2.58605973562232
GeneExpressionDominant AT4G08590 5463909..5466633 score=-1.17120914958662
GeneExpressionDominant AT4G08593 5469360..5470295 score=0.439358519971695
GeneExpressionDominant AT4G08620 5500329..5506237 score=-0.458146378806756
GeneExpressionDominant AT4G08630 5507019..5511910 score=0.641606096788124
GeneExpressionDominant AT4G08640 5513307..5514104 score=-0.191379685781126
GeneExpressionDominant AT4G08670 5536727..5538190 score=1.12740073385251
GeneExpressionDominant AT4G08685 5550458..5551190 score=-0.450616169565585
GeneExpressionDominant AT4G08690 5551405..5553084 score=0.47357537367848
GeneExpressionDominant AT4G08691 5555967..5556310 score=0.390730202083492
GeneExpressionDominant AT4G08700 5565874..5567417 score=1.14982200420285
GeneExpressionDominant AT4G08710 5567794..5570134 score=-1.23495391486099
GeneExpressionDominant AT4G08730 5577450..5578740 score=0.405473256117063
GeneExpressionDominant AT4G08740 5579038..5579711 score=0.415728528706
GeneExpressionDominant AT4G08750 5580325..5581087 score=0.55375890400063
GeneExpressionDominant AT4G08760 5586792..5591095 score=0.396402811258317
GeneExpressionDominant AT4G08770 5598438..5600139 score=0.356731761694988
GeneExpressionDominant AT4G08780 5604200..5607768 score=-0.522195001940732
GeneExpressionDominant AT4G08790 5608790..5611176 score=0.734327890606216
GeneExpressionDominant AT4G08800 5614125..5615856 score=0.15025839608496
GeneExpressionDominant AT4G08810 5616110..5617915 score=-0.0578800318395399
GeneExpressionDominant AT4G08820 5621753..5623177 score=0.325299289595620
GeneExpressionDominant AT4G08840 5631381..5633571 score=0.720032751619108
GeneExpressionDominant AT4G08850 5636579..5640591 score=-0.957473749542714
GeneExpressionDominant AT4G08867 5660213..5660552 score=0.782330156319545
GeneExpressionDominant AT4G08868 5668605..5669012 score=0.277383105781221
GeneExpressionDominant AT4G08870 5646539..5648654 score=-3.56730359656833
GeneExpressionDominant AT4G08874 5673488..5673624 score=-0.592983073363395
GeneExpressionDominant AT4G08878 5683263..5683791 score=-0.213303746900337
GeneExpressionDominant AT4G08895 5698056..5698550 score=-0.0856825883605842
GeneExpressionDominant AT4G08900 5703387..5705254 score=-0.139827926369624
GeneExpressionDominant AT4G08910 5712339..5713228 score=-0.82934827332734
GeneExpressionDominant AT4G08920 5724252..5727179 score=-3.73247252977627
GeneExpressionDominant AT4G08930 5729291..5730722 score=-1.82459145400701
GeneExpressionDominant AT4G08940 5730872..5732156 score=1.22915619698498
GeneExpressionDominant AT4G08950 5740292..5741475 score=0.0999602734221723
GeneExpressionDominant AT4G08960 5746307..5748214 score=0.188715325841308
GeneExpressionDominant AT4G08980 5758445..5760503 score=0.859406584631156
GeneExpressionDominant AT4G08990 5765517..5769061 score=0.474465791218249
GeneExpressionDominant AT4G09000 5775199..5777307 score=0.598137830106613
GeneExpressionDominant AT4G09010 5777498..5779343 score=-5.33515981388599
GeneExpressionDominant AT4G09020 5784089..5788861 score=1.74227050605023
GeneExpressionDominant AT4G09030 5792238..5792752 score=-0.558532847337866
GeneExpressionDominant AT4G09040 5794540..5797349 score=0.190803034457611
GeneExpressionDominant AT4G09060 5797818..5800230 score=-0.823657413710272
GeneExpressionDominant AT4G09070 5802414..5803243 score=1.00579933188553
GeneExpressionDominant AT4G09080 5803809..5806196 score=0.692479105935902
GeneExpressionDominant AT4G09100 5811249..5811604 score=-0.518675661785954
GeneExpressionDominant AT4G09110 5812479..5813358 score=-0.627495563110012
GeneExpressionDominant AT4G09120 5814394..5814934 score=1.93510174383747
GeneExpressionDominant AT4G09130 5815897..5816866 score=0.574062150860713
GeneExpressionDominant AT4G09140 5816979..5821016 score=0.754532593256648
GeneExpressionDominant AT4G09150 5828660..5833598 score=-1.62631420431432
GeneExpressionDominant AT4G09153 5835260..5835372 score=-0.234380880309997
GeneExpressionDominant AT4G09160 5839691..5842260 score=-4.05204552281561
GeneExpressionDominant AT4G09170 5843024..5843699 score=1.75040261455115
GeneExpressionDominant AT4G09180 5847474..5849626 score=-1.73871646880916
GeneExpressionDominant AT4G09190 5855165..5856268 score=-0.741237557652909
GeneExpressionDominant AT4G09320 5923420..5924442 score=-1.10722417548421
GeneExpressionDominant AT4G09340 5924667..5927536 score=0.470894226314798
GeneExpressionDominant AT4G09350 5931251..5932124 score=-2.21659381645345
GeneExpressionDominant AT4G09450 5983285..5984408 score=-0.314285805927634
GeneExpressionDominant AT4G09460 5993106..5994168 score=-1.55232025514560
GeneExpressionDominant AT4G09490 6015566..6016006 score=0.650626492032284
GeneExpressionDominant AT4G09500 6018120..6019373 score=-0.242155007304430
GeneExpressionDominant AT4G09510 6021236..6023785 score=-0.468908463934161
GeneExpressionDominant AT4G09520 6024996..6027029 score=-0.178682393955848
GeneExpressionDominant AT4G09530 6029436..6029693 score=-0.367718758686682
GeneExpressionDominant AT4G09550 6039720..6039898 score=0.844825435168495
GeneExpressionDominant AT4G09560 6041387..6043712 score=-0.331091594320931
GeneExpressionDominant AT4G09570 6049581..6052269 score=-0.0103554580640184
GeneExpressionDominant AT4G09580 6052378..6054330 score=-0.289724766927665
GeneExpressionDominant AT4G09600 6072849..6073536 score=-0.087495648127036
GeneExpressionDominant AT4G09610 6074776..6075570 score=0.865815071437448
GeneExpressionDominant AT4G09620 6077052..6079055 score=2.58271470795196
GeneExpressionDominant AT4G09630 6083800..6088101 score=-2.14573929384963
GeneExpressionDominant AT4G09640 6088214..6090861 score=-0.908252316966716
GeneExpressionDominant AT4G09647 6096746..6097950 score=0.69314995042698
GeneExpressionDominant AT4G09650 6100823..6101471 score=-2.20178593985843
GeneExpressionDominant AT4G09670 6107254..6109036 score=4.6232849690832
GeneExpressionDominant AT4G09680 6116760..6123246 score=1.02041385829617
GeneExpressionDominant AT4G09690 6125025..6126040 score=1.05368416758545
GeneExpressionDominant AT4G09700 6126822..6127760 score=0.612434786077881
GeneExpressionDominant AT4G09720 6132935..6135116 score=-0.483419922043109
GeneExpressionDominant AT4G09730 6136261..6139666 score=1.93501301675073
GeneExpressionDominant AT4G09740 6142934..6144827 score=-0.172091213649346
GeneExpressionDominant AT4G09750 6146704..6148702 score=0.230282493089439
GeneExpressionDominant AT4G09760 6148856..6151381 score=-2.82143978873661
GeneExpressionDominant AT4G09770 6154534..6155750 score=-0.236986327578080
GeneExpressionDominant AT4G09780 6159568..6161355 score=0.443312688944246
GeneExpressionDominant AT4G09800 6173717..6175037 score=1.07081397689746
GeneExpressionDominant AT4G09810 6175217..6177272 score=1.14310661540836
GeneExpressionDominant AT4G09820 6182037..6186460 score=0.0161402665842364
GeneExpressionDominant AT4G09830 6188765..6190726 score=1.00455355846661
GeneExpressionDominant AT4G09840 6190872..6191638 score=0.536641156979107
GeneExpressionDominant AT4G09850 6192970..6193080 score=0.474604348617257
GeneExpressionDominant AT4G09870 6200103..6201132 score=0.323075333495926
GeneExpressionDominant AT4G09880 6214614..6215240 score=0.138264362675513
GeneExpressionDominant AT4G09890 6218384..6218771 score=-0.593995689794052
GeneExpressionDominant AT4G09900 6221855..6224096 score=-0.976937101292085
GeneExpressionDominant AT4G09920 6224699..6225451 score=0.698261021611286
GeneExpressionDominant AT4G09930 6228765..6230022 score=0.814493791155658
GeneExpressionDominant AT4G09940 6231771..6233356 score=0.304927583814743
GeneExpressionDominant AT4G09950 6234803..6236280 score=-1.38631448314726
GeneExpressionDominant AT4G09960 6236498..6240750 score=0.759145856005534
GeneExpressionDominant AT4G09965 6244866..6245630 score=0.366202819099006
GeneExpressionDominant AT4G09970 6246271..6247682 score=1.51061115269677
GeneExpressionDominant AT4G09980 6247755..6252225 score=-0.491752486700647
GeneExpressionDominant AT4G09984 6254431..6255450 score=1.40714436852551
GeneExpressionDominant AT4G09990 6258899..6260021 score=-0.994116150602096
GeneExpressionDominant AT4G10000 6260693..6263035 score=1.87444112930150
GeneExpressionDominant AT4G10010 6263599..6266206 score=-0.0358319849214197
GeneExpressionDominant AT4G10020 6268971..6270198 score=0.291787367206373
GeneExpressionDominant AT4G10030 6270478..6273074 score=0.614469202493471
GeneExpressionDominant AT4G10040 6277008..6278441 score=-0.87755718122009
GeneExpressionDominant AT4G10050 6284527..6287143 score=0.066725788562068
GeneExpressionDominant AT4G10060 6288877..6295374 score=-3.24149492133627
GeneExpressionDominant AT4G10070 6295622..6299712 score=0.74375654031217
GeneExpressionDominant AT4G10080 6300079..6302575 score=-0.756063371589375
GeneExpressionDominant AT4G10090 6305494..6307471 score=0.892106296853476
GeneExpressionDominant AT4G10100 6308739..6309351 score=0.73595832312886
GeneExpressionDominant AT4G10110 6309597..6310802 score=-0.731530067104845
GeneExpressionDominant AT4G10115 6312101..6312292 score=-0.136543736836152
GeneExpressionDominant AT4G10120 6314775..6319834 score=0.189610887360746
GeneExpressionDominant AT4G10130 6320739..6321596 score=0.728278227583872
GeneExpressionDominant AT4G10140 6322522..6324554 score=-0.696074609813911
GeneExpressionDominant AT4G10150 6328143..6329309 score=-0.503295693776329
GeneExpressionDominant AT4G10160 6336030..6337290 score=0.207172174050200
GeneExpressionDominant AT4G10170 6344321..6345505 score=1.29959198732946
GeneExpressionDominant AT4G10180 6346466..6349176 score=1.77263735176838
GeneExpressionDominant AT4G10190 6350976..6351977 score=-0.503627060960005
GeneExpressionDominant AT4G10200 6353176..6355509 score=0.389126892825562
GeneExpressionDominant AT4G10210 6357264..6360075 score=1.41771909203515
GeneExpressionDominant AT4G10220 6362181..6365038 score=0.699187437147683
GeneExpressionDominant AT4G10240 6368963..6369465 score=1.53087863155499
GeneExpressionDominant AT4G10250 6370362..6371256 score=0.468621419424322
GeneExpressionDominant AT4G10260 6371518..6372744 score=-0.264737397086683
GeneExpressionDominant AT4G10265 6373112..6373501 score=1.48535760792945
GeneExpressionDominant AT4G10270 6374830..6375038 score=0.141031478862828
GeneExpressionDominant AT4G10280 6375262..6375956 score=-0.423411219139735
GeneExpressionDominant AT4G10290 6379910..6381719 score=-0.518611023761329
GeneExpressionDominant AT4G10300 6384506..6386056 score=1.19026938165283
GeneExpressionDominant AT4G10310 6391991..6395747 score=0.985959424941366
GeneExpressionDominant AT4G10320 6397393..6404471 score=-1.90371466411786
GeneExpressionDominant AT4G10330 6406549..6407727 score=0.721384935777078
GeneExpressionDominant AT4G10340 6408045..6409587 score=-3.55571307325810
GeneExpressionDominant AT4G10350 6415396..6416345 score=0.0924638552658533
GeneExpressionDominant AT4G10360 6420678..6422224 score=1.4570145005015
GeneExpressionDominant AT4G10370 6423624..6425639 score=0.391284654900494
GeneExpressionDominant AT4G10380 6431282..6434689 score=0.537704397344179
GeneExpressionDominant AT4G10390 6441860..6443395 score=0.830444606472541
GeneExpressionDominant AT4G10410 6448997..6449903 score=1.57568778808037
GeneExpressionDominant AT4G10420 6453459..6454181 score=-0.982942191444312
GeneExpressionDominant AT4G10430 6454882..6458011 score=-0.842679570126418
GeneExpressionDominant AT4G10440 6459762..6461795 score=1.32598322918462
GeneExpressionDominant AT4G10450 6463010..6464522 score=1.12461363234652
GeneExpressionDominant AT4G10457 6466926..6467027 score=0.402743767162462
GeneExpressionDominant AT4G10465 6473585..6475105 score=-0.0079526592117377
GeneExpressionDominant AT4G10470 6476013..6477752 score=2.14933617758225
GeneExpressionDominant AT4G10480 6477943..6479016 score=-0.568699759416613
GeneExpressionDominant AT4G10490 6483877..6485206 score=1.22445327060696
GeneExpressionDominant AT4G10500 6491002..6492346 score=-0.47630944125721
GeneExpressionDominant AT4G10510 6496267..6498974 score=-1.19014768924571
GeneExpressionDominant AT4G10520 6499948..6502811 score=0.344946961205539
GeneExpressionDominant AT4G10530 6509448..6510669 score=0.343608957090059
GeneExpressionDominant AT4G10540 6512516..6515720 score=0.470208096637817
GeneExpressionDominant AT4G10550 6517959..6520266 score=1.35673738739518
GeneExpressionDominant AT4G10560 6520821..6522815 score=0.960883163341486
GeneExpressionDominant AT4G10570 6523263..6528097 score=-0.901970595364853
GeneExpressionDominant AT4G10590 6538611..6543380 score=0.889461402427746
GeneExpressionDominant AT4G10595 6545359..6546337 score=1.12304771797585
GeneExpressionDominant AT4G10600 6547812..6548791 score=2.4480261527196
GeneExpressionDominant AT4G10603 6551682..6551787 score=1.33176238565300
GeneExpressionDominant AT4G10610 6557225..6559430 score=0.82709017861021
GeneExpressionDominant AT4G10620 6564440..6566442 score=1.15177452321755
GeneExpressionDominant AT4G10630 6566623..6567613 score=1.43690359640338
GeneExpressionDominant AT4G10640 6571904..6574336 score=0.0717845440107632
GeneExpressionDominant AT4G10650 6574418..6576178 score=1.76245351510884
GeneExpressionDominant AT4G10670 6584774..6585967 score=0.328509790857898
GeneExpressionDominant AT4G10680 6587521..6587933 score=1.10449254742220
GeneExpressionDominant AT4G10695 6593865..6594442 score=0.565466115575574
GeneExpressionDominant AT4G10710 6602051..6606327 score=-1.73643487461764
GeneExpressionDominant AT4G10720 6607967..6609346 score=0.898970014478727
GeneExpressionDominant AT4G10730 6609561..6614755 score=-1.37803309316057
GeneExpressionDominant AT4G10740 6617143..6618372 score=0.864921267048799
GeneExpressionDominant AT4G10750 6618666..6619755 score=-0.903444718019229
GeneExpressionDominant AT4G10760 6619987..6623236 score=-0.111426824116653
GeneExpressionDominant AT4G10767 6627288..6627466 score=-0.0514084687486722
GeneExpressionDominant AT4G10770 6628465..6632558 score=0.0175125775211387
GeneExpressionDominant AT4G10790 6640765..6642997 score=-2.29683966704959
GeneExpressionDominant AT4G10800 6643340..6644751 score=0.712846840206013
GeneExpressionDominant AT4G10810 6645849..6646200 score=-0.957610126524125
GeneExpressionDominant AT4G10840 6656641..6659142 score=-1.18647117555960
GeneExpressionDominant AT4G10845 6663479..6664097 score=0.93627714423952
GeneExpressionDominant AT4G10850 6674989..6676679 score=0.640884242347807
GeneExpressionDominant AT4G10860 6678930..6679253 score=1.69587762175064
GeneExpressionDominant AT4G10870 6683796..6684045 score=-1.14066379965206
GeneExpressionDominant AT4G10890 6689362..6693721 score=-0.256278363587851
GeneExpressionDominant AT4G10895 6693936..6694642 score=0.776004599255417
GeneExpressionDominant AT4G10920 6697855..6699123 score=-0.0825441108432204
GeneExpressionDominant AT4G10925 6702784..6704550 score=-0.748514090639883
GeneExpressionDominant AT4G10930 6705169..6708789 score=-2.63364278660147
GeneExpressionDominant AT4G10940 6709179..6710529 score=-1.64567139374748
GeneExpressionDominant AT4G10950 6711484..6713487 score=0.610794670513053
GeneExpressionDominant AT4G10970 6719570..6721868 score=-1.61286270502006
GeneExpressionDominant AT4G11000 6731107..6732418 score=-0.490397463783413
GeneExpressionDominant AT4G11010 6732638..6734318 score=2.03458694025203
GeneExpressionDominant AT4G11020 6734697..6735997 score=0.503484768256625
GeneExpressionDominant AT4G11030 6738195..6742041 score=0.370457866606341
GeneExpressionDominant AT4G11040 6745186..6746632 score=0.187338946257940
GeneExpressionDominant AT4G11050 6747492..6751280 score=0.759285647069466
GeneExpressionDominant AT4G11060 6754625..6756461 score=0.919322713310642
GeneExpressionDominant AT4G11070 6759345..6760575 score=-0.454689137003018
GeneExpressionDominant AT4G11080 6760909..6763229 score=-0.948236738260072
GeneExpressionDominant AT4G11090 6764577..6766145 score=-0.463858432511045
GeneExpressionDominant AT4G11100 6768611..6770057 score=0.179599963699956
GeneExpressionDominant AT4G11110 6771599..6777125 score=0.676741912844546
GeneExpressionDominant AT4G11120 6778042..6780119 score=-0.624770196227831
GeneExpressionDominant AT4G11130 6780554..6784341 score=-0.0725929965309878
GeneExpressionDominant AT4G11140 6794876..6795655 score=1.44962427199192
GeneExpressionDominant AT4G11150 6799932..6801871 score=-2.88964186093407
GeneExpressionDominant AT4G11160 6803615..6806820 score=-0.664278888923299
GeneExpressionDominant AT4G11170 6811147..6817019 score=-0.149459173171510
GeneExpressionDominant AT4G11175 6818071..6818962 score=0.151618430275446
GeneExpressionDominant AT4G11180 6820169..6820636 score=0.742193767526731
GeneExpressionDominant AT4G11190 6826733..6827346 score=3.71436152216115
GeneExpressionDominant AT4G11200 6827759..6829426 score=0.989808474260117
GeneExpressionDominant AT4G11210 6832733..6833211 score=1.43464872890044
GeneExpressionDominant AT4G11211 6836094..6836462 score=-0.56253856098298
GeneExpressionDominant AT4G11220 6837919..6839613 score=1.29114586832630
GeneExpressionDominant AT4G11230 6840580..6845530 score=0.77411168790844
GeneExpressionDominant AT4G11240 6847157..6849123 score=0.999014203890878
GeneExpressionDominant AT4G11250 6849842..6850464 score=0.740444682470189
GeneExpressionDominant AT4G11260 6851292..6853563 score=0.460421454316458
GeneExpressionDominant AT4G11270 6854354..6859570 score=-1.38284140634455
GeneExpressionDominant AT4G11280 6864081..6865919 score=7.85001660494065
GeneExpressionDominant AT4G11290 6869991..6871465 score=0.492605136247543
GeneExpressionDominant AT4G11300 6872488..6873413 score=0.943148079297668
GeneExpressionDominant AT4G11310 6883595..6885385 score=-0.133631487466387
GeneExpressionDominant AT4G11320 6887367..6889009 score=-3.53423238764549
GeneExpressionDominant AT4G11330 6892187..6894049 score=-1.08164916422582
GeneExpressionDominant AT4G11340 6894262..6899086 score=0.686770520076839
GeneExpressionDominant AT4G11350 6901763..6903883 score=0.217247027473192
GeneExpressionDominant AT4G11360 6906235..6906615 score=2.10791042520887
GeneExpressionDominant AT4G11370 6907661..6908181 score=1.40873130647864
GeneExpressionDominant AT4G11380 6920489..6925917 score=-0.496016741149444
GeneExpressionDominant AT4G11385 6927210..6927610 score=0.370026315673524
GeneExpressionDominant AT4G11390 6927913..6930344 score=0.223827568092012
GeneExpressionDominant AT4G11393 6932395..6932681 score=-0.91555955176397
GeneExpressionDominant AT4G11400 6938719..6940500 score=-0.44885164792961
GeneExpressionDominant AT4G11410 6944981..6947228 score=1.03014551947923
GeneExpressionDominant AT4G11420 6947479..6952036 score=-3.45415509219725
GeneExpressionDominant AT4G11440 6955968..6958412 score=-0.4552831478164
GeneExpressionDominant AT4G11450 6958682..6962013 score=0.0985773904020418
GeneExpressionDominant AT4G11460 6965224..6967022 score=0.814965915812489
GeneExpressionDominant AT4G11470 6967744..6970100 score=-0.100773866059916
GeneExpressionDominant AT4G11480 6971440..6972455 score=0.846410874288519
GeneExpressionDominant AT4G11485 6975297..6975506 score=1.59184660107736
GeneExpressionDominant AT4G11490 6978907..6981447 score=1.17005043626579
GeneExpressionDominant AT4G11510 6984087..6984263 score=1.50141322264596
GeneExpressionDominant AT4G11530 6985633..6989550 score=0.111538157339104
GeneExpressionDominant AT4G11540 6991031..6992502 score=0.893721458628906
GeneExpressionDominant AT4G11550 6996835..6998727 score=0.119370788346415
GeneExpressionDominant AT4G11560 6999914..7003444 score=-1.73738176210878
GeneExpressionDominant AT4G11570 7004467..7006012 score=-1.90341842151652
GeneExpressionDominant AT4G11580 7006794..7007550 score=-0.134817174223676
GeneExpressionDominant AT4G11590 7008599..7009707 score=0.366425057267189
GeneExpressionDominant AT4G11600 7009783..7011269 score=2.9335345751039
GeneExpressionDominant AT4G11610 7013835..7017990 score=-0.0134068127826319
GeneExpressionDominant AT4G11630 7019700..7021259 score=0.302105553897538
GeneExpressionDominant AT4G11640 7021806..7023228 score=-1.09690321877287
GeneExpressionDominant AT4G11650 7024921..7026122 score=-1.88081640882221
GeneExpressionDominant AT4G11653 7037112..7037325 score=-0.0175477378824424
GeneExpressionDominant AT4G11655 7038601..7039889 score=0.205510470741301
GeneExpressionDominant AT4G11660 7042724..7044134 score=0.669616143223638
GeneExpressionDominant AT4G11670 7044737..7053055 score=0.391290090375252
GeneExpressionDominant AT4G11680 7053501..7055544 score=3.28691677634716
GeneExpressionDominant AT4G11690 7056276..7057920 score=0.0112460578099713
GeneExpressionDominant AT4G11700 7058092..7058527 score=1.34751663665039
GeneExpressionDominant AT4G11710 7061146..7062750 score=0.186501777000236
GeneExpressionDominant AT4G11720 7063299..7066834 score=1.00232854189074
GeneExpressionDominant AT4G11730 7067044..7070903 score=-0.426423698905405
GeneExpressionDominant AT4G11740 7071850..7075443 score=0.388031175512405
GeneExpressionDominant AT4G11745 7075847..7076651 score=0.74905305943293
GeneExpressionDominant AT4G11750 7077590..7078523 score=0.55274787040563
GeneExpressionDominant AT4G11760 7079905..7080310 score=-0.123298576050133
GeneExpressionDominant AT4G11770 7082395..7083447 score=0.0596682981745061
GeneExpressionDominant AT4G11780 7085990..7088158 score=0.76688919861566
GeneExpressionDominant AT4G11790 7090384..7093329 score=-0.977787609488734
GeneExpressionDominant AT4G11800 7093560..7098341 score=-0.173934008651212
GeneExpressionDominant AT4G11810 7105453..7108420 score=-0.120253540000623
GeneExpressionDominant AT4G11820 7108941..7111934 score=-0.896658888066312
GeneExpressionDominant AT4G11830 7115840..7121140 score=-2.25144319708654
GeneExpressionDominant AT4G11840 7122218..7125671 score=-0.50485392530017
GeneExpressionDominant AT4G11845 7127056..7128041 score=-1.42054584594312
GeneExpressionDominant AT4G11850 7129583..7132847 score=0.434712068375551
GeneExpressionDominant AT4G11860 7134119..7138354 score=1.05489841203770
GeneExpressionDominant AT4G11870 7140535..7140681 score=-1.04811885250474
GeneExpressionDominant AT4G11880 7143097..7147130 score=1.47461409884637
GeneExpressionDominant AT4G11890 7148286..7149881 score=2.00875515213072
GeneExpressionDominant AT4G11900 7151418..7151737 score=2.38848241464572
GeneExpressionDominant AT4G11910 7156943..7158004 score=-0.317767184774264
GeneExpressionDominant AT4G11920 7160448..7163267 score=-0.186843471999012
GeneExpressionDominant AT4G11930 7164896..7165674 score=0.867139559257322
GeneExpressionDominant AT4G11940 7168185..7168935 score=-0.479825699414653
GeneExpressionDominant AT4G11950 7173453..7174120 score=0.864306209208007
GeneExpressionDominant AT4G11960 7175064..7177789 score=-0.49264654701081
GeneExpressionDominant AT4G11970 7181403..7183592 score=-0.152174308939295
GeneExpressionDominant AT4G11980 7183710..7185545 score=0.717740060362625
GeneExpressionDominant AT4G11990 7186233..7189758 score=1.59306210662097
GeneExpressionDominant AT4G12000 7193266..7195006 score=0.569854031576986
GeneExpressionDominant AT4G12005 7196559..7197064 score=0.92480106780703
GeneExpressionDominant AT4G12010 7197233..7201336 score=0.582585350504665
GeneExpressionDominant AT4G12020 7201689..7208534 score=-0.902996274538698
GeneExpressionDominant AT4G12030 7210910..7212955 score=1.14701353685933
GeneExpressionDominant AT4G12040 7214787..7215931 score=1.37951564022946
GeneExpressionDominant AT4G12050 7219958..7221191 score=0.460140820050225
GeneExpressionDominant AT4G12060 7228012..7229910 score=1.99460280215806
GeneExpressionDominant AT4G12070 7231885..7234334 score=-0.198850196140512
GeneExpressionDominant AT4G12080 7239212..7241437 score=-2.25566150458082
GeneExpressionDominant AT4G12090 7242172..7242690 score=0.156396291369071
GeneExpressionDominant AT4G12100 7246481..7248098 score=0.66017600693381
GeneExpressionDominant AT4G12110 7254054..7256318 score=-1.58880572856408
GeneExpressionDominant AT4G12120 7256556..7261025 score=0.386083627783829
GeneExpressionDominant AT4G12130 7263581..7265661 score=0.392037786734993
GeneExpressionDominant AT4G12140 7266561..7267030 score=-0.443529139844134
GeneExpressionDominant AT4G12150 7268844..7270236 score=-0.52717667754992
GeneExpressionDominant AT4G12170 7273971..7274677 score=0.644198426865492
GeneExpressionDominant AT4G12200 7280058..7280716 score=0.071869758035008
GeneExpressionDominant AT4G12210 7281352..7281901 score=0.0452649375651542
GeneExpressionDominant AT4G12220 7283269..7283696 score=0.37619340877705
GeneExpressionDominant AT4G12230 7284517..7287450 score=-0.00830249125835796
GeneExpressionDominant AT4G12240 7287791..7289060 score=-0.0395226933167166
GeneExpressionDominant AT4G12250 7289321..7290852 score=0.630002381812636
GeneExpressionDominant AT4G12270 7297790..7299443 score=1.90105773159093
GeneExpressionDominant AT4G12280 7301911..7302766 score=2.71862394349741
GeneExpressionDominant AT4G12290 7304403..7306972 score=2.94149071086153
GeneExpressionDominant AT4G12300 7307845..7309737 score=0.350042816371177
GeneExpressionDominant AT4G12310 7310448..7312431 score=4.69394874186336
GeneExpressionDominant AT4G12320 7314790..7316646 score=-0.100441997107890
GeneExpressionDominant AT4G12330 7317698..7319602 score=-0.769916698583292
GeneExpressionDominant AT4G12340 7321326..7322416 score=-1.65587760918801
GeneExpressionDominant AT4G12350 7324937..7326576 score=-0.881384106659517
GeneExpressionDominant AT4G12360 7328053..7329119 score=-0.585861742307109
GeneExpressionDominant AT4G12370 7331975..7332845 score=0.359643481744702
GeneExpressionDominant AT4G12380 7333526..7334022 score=0.749854477070367
GeneExpressionDominant AT4G12390 7336486..7337316 score=0.702829874915742
GeneExpressionDominant AT4G12400 7338708..7341264 score=-0.314971329234881
GeneExpressionDominant AT4G12410 7342976..7343426 score=0.659034551875928
GeneExpressionDominant AT4G12420 7349684..7353022 score=-5.15798895668761
GeneExpressionDominant AT4G12430 7365272..7368574 score=0.262575129372644
GeneExpressionDominant AT4G12440 7376293..7380091 score=0.522353994112591
GeneExpressionDominant AT4G12450 7385905..7386611 score=0.163969957870564
GeneExpressionDominant AT4G12460 7391284..7396437 score=-2.21804249112416
GeneExpressionDominant AT4G12470 7401329..7401650 score=-3.12482262020305
GeneExpressionDominant AT4G12480 7406217..7406904 score=0.587412199523578
GeneExpressionDominant AT4G12530 7428087..7428483 score=-0.840637834029165
GeneExpressionDominant AT4G12540 7429878..7431446 score=0.408115198991231
GeneExpressionDominant AT4G12545 7434239..7434764 score=3.50194183263988
GeneExpressionDominant AT4G12550 7439554..7439694 score=3.51086018274917
GeneExpressionDominant AT4G12560 7441758..7443636 score=0.609806890285608
GeneExpressionDominant AT4G12570 7445500..7449035 score=0.808138037661314
GeneExpressionDominant AT4G12580 7449377..7449711 score=0.275874402935242
GeneExpressionDominant AT4G12590 7451009..7452904 score=0.483280953324439
GeneExpressionDominant AT4G12600 7453218..7454362 score=1.46292628314906
GeneExpressionDominant AT4G12610 7454983..7457656 score=-1.09313858776176
GeneExpressionDominant AT4G12620 7459926..7462189 score=0.289825444358461
GeneExpressionDominant AT4G12640 7462599..7467826 score=-0.680695957602442
GeneExpressionDominant AT4G12650 7468040..7469743 score=0.0355750651270675
GeneExpressionDominant AT4G12670 7472568..7474478 score=-0.798189368883512
GeneExpressionDominant AT4G12680 7475494..7478244 score=0.302437775315899
GeneExpressionDominant AT4G12690 7480881..7481835 score=-2.92732623847694
GeneExpressionDominant AT4G12700 7482470..7484320 score=-1.09501216320757
GeneExpressionDominant AT4G12710 7484835..7486705 score=0.224599847596905
GeneExpressionDominant AT4G12720 7487352..7490039 score=1.91543858685637
GeneExpressionDominant AT4G12730 7491392..7492781 score=-4.93605930581127
GeneExpressionDominant AT4G12735 7493819..7494211 score=1.74737130643932
GeneExpressionDominant AT4G12740 7494607..7497544 score=0.67109896834736
GeneExpressionDominant AT4G12750 7497852..7503628 score=1.22161595344992
GeneExpressionDominant AT4G12760 7504896..7506063 score=-1.21919230447461
GeneExpressionDominant AT4G12770 7506472..7511333 score=-0.900979202066551
GeneExpressionDominant AT4G12780 7514958..7516900 score=-0.287793819987016
GeneExpressionDominant AT4G12790 7517085..7519326 score=-0.273211576133369
GeneExpressionDominant AT4G12800 7521482..7522588 score=-0.585675716459325
GeneExpressionDominant AT4G12810 7522902..7523936 score=-0.535719627369385
GeneExpressionDominant AT4G12820 7527157..7528835 score=0.822879642296315
GeneExpressionDominant AT4G12825 7529479..7529660 score=0.713098810439667
GeneExpressionDominant AT4G12830 7531145..7533559 score=4.77470542798466
GeneExpressionDominant AT4G12840 7533631..7535794 score=-1.33873939302616
GeneExpressionDominant AT4G12850 7537059..7537296 score=-1.23167279353849
GeneExpressionDominant AT4G12860 7538444..7538835 score=0.802717200925698
GeneExpressionDominant AT4G12870 7542249..7543356 score=1.50155326344613
GeneExpressionDominant AT4G12880 7544502..7545297 score=0.195642581834319
GeneExpressionDominant AT4G12890 7546473..7547568 score=0.624177142136264
GeneExpressionDominant AT4G12900 7548902..7549882 score=-0.0725110553031778
GeneExpressionDominant AT4G12910 7550439..7553313 score=0.0296953245635818
GeneExpressionDominant AT4G12920 7568285..7569414 score=0.545646231046543
GeneExpressionDominant AT4G12930 7573278..7573672 score=0.583308004538979
GeneExpressionDominant AT4G12940 7574275..7574583 score=-0.815329347817538
GeneExpressionDominant AT4G12950 7576632..7577139 score=0.92040334582318
GeneExpressionDominant AT4G12960 7583280..7584575 score=0.302273872631165
GeneExpressionDominant AT4G12970 7586256..7586726 score=1.11887226190848
GeneExpressionDominant AT4G12980 7589430..7591073 score=-4.42868210665129
GeneExpressionDominant AT4G13000 7598150..7599217 score=0.805066866385785
GeneExpressionDominant AT4G13010 7600599..7602453 score=-4.66252635389899
GeneExpressionDominant AT4G13020 7603827..7607082 score=-1.50183813612189
GeneExpressionDominant AT4G13030 7607342..7609476 score=-0.643863705192044
GeneExpressionDominant AT4G13040 7614088..7615298 score=-3.25344467687837
GeneExpressionDominant AT4G13050 7617553..7619586 score=-1.93148698289801
GeneExpressionDominant AT4G13060 7619987..7620907 score=0.289137085078567
GeneExpressionDominant AT4G13070 7621392..7623338 score=-0.200521296975127
GeneExpressionDominant AT4G13075 7624701..7625177 score=0.547475565549042
GeneExpressionDominant AT4G13080 7626656..7628302 score=0.611738424955497
GeneExpressionDominant AT4G13090 7631547..7632755 score=1.74594313344382
GeneExpressionDominant AT4G13095 7634982..7635435 score=0.68526989357531
GeneExpressionDominant AT4G13100 7636441..7637819 score=1.00006685362074
GeneExpressionDominant AT4G13110 7641489..7642558 score=0.438080635044048
GeneExpressionDominant AT4G13130 7647384..7649770 score=-0.242267999253371
GeneExpressionDominant AT4G13140 7650350..7651097 score=-0.526538443510279
GeneExpressionDominant AT4G13150 7651544..7651801 score=-1.12349941532836
GeneExpressionDominant AT4G13160 7653944..7654825 score=0.477229254051973
GeneExpressionDominant AT4G13170 7655007..7656569 score=0.325702899431337
GeneExpressionDominant AT4G13180 7657379..7658147 score=0.096063206861427
GeneExpressionDominant AT4G13190 7659469..7660892 score=0.0732372233249517
GeneExpressionDominant AT4G13195 7662442..7663110 score=-0.210595856021301
GeneExpressionDominant AT4G13200 7668160..7669059 score=-1.15927574425673
GeneExpressionDominant AT4G13210 7670067..7673099 score=0.362001401570765
GeneExpressionDominant AT4G13220 7674367..7675267 score=-0.32741501890064
GeneExpressionDominant AT4G13230 7675827..7676626 score=1.36479039877996
GeneExpressionDominant AT4G13235 7677958..7678033 score=0.147813810315214
GeneExpressionDominant AT4G13240 7680153..7682343 score=0.60101803218247
GeneExpressionDominant AT4G13250 7684292..7686824 score=8.5560758792557
GeneExpressionDominant AT4G13260 7721655..7723879 score=0.313562842462476
GeneExpressionDominant AT4G13266 7705813..7706815 score=0.442912312528889
GeneExpressionDominant AT4G13270 7731174..7733050 score=0.82982799123003
GeneExpressionDominant AT4G13280 7733192..7736415 score=-0.136564773618987
GeneExpressionDominant AT4G13290 7740304..7742744 score=0.212679438303051
GeneExpressionDominant AT4G13300 7743240..7746025 score=0.422161183900385
GeneExpressionDominant AT4G13310 7750305..7751748 score=0.134768989439085
GeneExpressionDominant AT4G13320 7753352..7754035 score=-0.0218975716801589
GeneExpressionDominant AT4G13330 7754293..7755825 score=1.32638047743119
GeneExpressionDominant AT4G13340 7758662..7760963 score=-0.125556897716177
GeneExpressionDominant AT4G13345 7765174..7769620 score=2.15384065637147
GeneExpressionDominant AT4G13350 7769803..7773768 score=-2.7930738478943
GeneExpressionDominant AT4G13360 7775273..7777720 score=0.388826370354569
GeneExpressionDominant AT4G13370 7777870..7780322 score=-1.35621099083679
GeneExpressionDominant AT4G13380 7781846..7782495 score=0.0760776577242927
GeneExpressionDominant AT4G13390 7783850..7785293 score=1.32726878040524
GeneExpressionDominant AT4G13395 7785741..7785982 score=2.37391099737575
GeneExpressionDominant AT4G13400 7787824..7791238 score=0.8174519418435
GeneExpressionDominant AT4G13410 7792235..7795772 score=1.99287482360230
GeneExpressionDominant AT4G13420 7796976..7802170 score=0.480488700042267
GeneExpressionDominant AT4G13430 7803951..7807848 score=0.615434863613527
GeneExpressionDominant AT4G13440 7810221..7810580 score=0.144099470607248
GeneExpressionDominant AT4G13450 7815151..7815977 score=0.78264773606401
GeneExpressionDominant AT4G13460 7824034..7826957 score=-0.36912299594789
GeneExpressionDominant AT4G13470 7827982..7829449 score=1.65064171738568
GeneExpressionDominant AT4G13480 7836725..7837622 score=0.719518102725641
GeneExpressionDominant AT4G13490 7839326..7840263 score=0.877896276079437
GeneExpressionDominant AT4G13500 7856982..7857821 score=-1.45011170200278
GeneExpressionDominant AT4G13520 7864404..7864732 score=-0.0828200790284581
GeneExpressionDominant AT4G13530 7866714..7868712 score=1.67401981346511
GeneExpressionDominant AT4G13540 7869936..7870700 score=-0.222072578548185
GeneExpressionDominant AT4G13550 7871070..7876837 score=-0.880631160217738
GeneExpressionDominant AT4G13560 7879790..7880280 score=-0.670127426299743
GeneExpressionDominant AT4G13580 7900440..7901100 score=-1.14454452694300
GeneExpressionDominant AT4G13590 7901322..7903815 score=1.73433502704289
GeneExpressionDominant AT4G13600 7911188..7912729 score=1.14586641612488
GeneExpressionDominant AT4G13610 7915014..7920866 score=-0.0413156196493938
GeneExpressionDominant AT4G13615 7924318..7925024 score=-2.75886093962543
GeneExpressionDominant AT4G13620 7932447..7933507 score=-0.785720681527377
GeneExpressionDominant AT4G13630 7933917..7936439 score=0.838708501561636
GeneExpressionDominant AT4G13640 7936767..7938612 score=1.09269546720867
GeneExpressionDominant AT4G13650 7939077..7942867 score=2.36884466767258
GeneExpressionDominant AT4G13660 7946181..7948179 score=-0.757820229241046
GeneExpressionDominant AT4G13670 7948684..7950830 score=0.284415079381202
GeneExpressionDominant AT4G13680 7951698..7952732 score=1.19842717389852
GeneExpressionDominant AT4G13690 7953694..7955135 score=0.446604452246548
GeneExpressionDominant AT4G13700 7957176..7958867 score=0.826059743215578
GeneExpressionDominant AT4G13710 7962602..7966414 score=0.330632108239198
GeneExpressionDominant AT4G13720 7966968..7968898 score=1.08621789629541
GeneExpressionDominant AT4G13730 7970367..7974139 score=-0.573636529753462
GeneExpressionDominant AT4G13740 7975184..7977324 score=0.660047146081082
GeneExpressionDominant AT4G13750 7978955..7987524 score=1.02333823384825
GeneExpressionDominant AT4G13770 7990542..7992237 score=0.603549385082624
GeneExpressionDominant AT4G13780 7993167..7998423 score=-1.05727845445041
GeneExpressionDominant AT4G13790 7999749..8000114 score=0.860363262281848
GeneExpressionDominant AT4G13800 8001873..8004060 score=-5.18090226760437
GeneExpressionDominant AT4G13820 8008108..8010630 score=0.52172174643038
GeneExpressionDominant AT4G13830 8011652..8012736 score=-0.0800597557823585
GeneExpressionDominant AT4G13840 8014102..8016372 score=1.38290360053491
GeneExpressionDominant AT4G13850 8021306..8021929 score=-0.951327817210248
GeneExpressionDominant AT4G13860 8022589..8023109 score=1.63859287046409
GeneExpressionDominant AT4G13870 8023420..8025503 score=0.748998696407884
GeneExpressionDominant AT4G13880 8025977..8028017 score=0.433026945589145
GeneExpressionDominant AT4G13885 8029721..8030736 score=0.696801686946524
GeneExpressionDominant AT4G13890 8031973..8033695 score=0.152574358926561
GeneExpressionDominant AT4G13920 8043847..8046337 score=-1.07819315696503
GeneExpressionDominant AT4G13930 8047690..8050037 score=0.846825182526262
GeneExpressionDominant AT4G13940 8054864..8057128 score=1.5071015610917
GeneExpressionDominant AT4G13950 8058121..8058627 score=-0.396613014634015
GeneExpressionDominant AT4G13955 8059295..8059657 score=-0.0093645061802873
GeneExpressionDominant AT4G13960 8060776..8062213 score=0.366373787894357
GeneExpressionDominant AT4G13965 8066718..8067490 score=0.690562497544185
GeneExpressionDominant AT4G13968 8069126..8069809 score=0.664615320130125
GeneExpressionDominant AT4G13970 8070264..8075471 score=-0.394390687521969
GeneExpressionDominant AT4G13980 8077004..8079259 score=-0.246537662782698
GeneExpressionDominant AT4G13985 8080135..8081630 score=0.392327194001104
GeneExpressionDominant AT4G13990 8084401..8085939 score=0.317964120956884
GeneExpressionDominant AT4G14000 8090834..8092608 score=1.19201144479277
GeneExpressionDominant AT4G14010 8092831..8093228 score=3.26303757063831
GeneExpressionDominant AT4G14020 8095213..8095691 score=-0.186132453797506
GeneExpressionDominant AT4G14030 8098010..8100216 score=0.00763135413804107
GeneExpressionDominant AT4G14040 8100460..8102825 score=0.507843887962608
GeneExpressionDominant AT4G14050 8103702..8105499 score=0.400783843029426
GeneExpressionDominant AT4G14060 8107884..8108106 score=-0.403903218273731
GeneExpressionDominant AT4G14070 8112026..8118105 score=-0.0107419232606454
GeneExpressionDominant AT4G14080 8118607..8120117 score=-0.480242393425101
GeneExpressionDominant AT4G14090 8122503..8123805 score=1.55403021207232
GeneExpressionDominant AT4G14096 8124401..8126429 score=1.74908518502194
GeneExpressionDominant AT4G14100 8120711..8121954 score=0.0850494586363122
GeneExpressionDominant AT4G14103 8126987..8128269 score=1.23432308905538
GeneExpressionDominant AT4G14104 8128893..8129283 score=-0.130124747810622
GeneExpressionDominant AT4G14110 8132881..8134834 score=0.88389130252788
GeneExpressionDominant AT4G14120 8135194..8136789 score=-0.266528826109475
GeneExpressionDominant AT4G14130 8137120..8138211 score=-0.691217909771624
GeneExpressionDominant AT4G14140 8146792..8151159 score=-0.29666180280638
GeneExpressionDominant AT4G14145 8152297..8153074 score=-0.674951190348514
GeneExpressionDominant AT4G14147 8153943..8155310 score=-1.26901905291393
GeneExpressionDominant AT4G14150 8158583..8164977 score=-1.00135643199961
GeneExpressionDominant AT4G14160 8167422..8173317 score=0.116134224396807
GeneExpressionDominant AT4G14165 8174679..8175597 score=-0.351330793970243
GeneExpressionDominant AT4G14170 8176348..8178093 score=2.42355685769006
GeneExpressionDominant AT4G14180 8178318..8183458 score=0.277232173368773
GeneExpressionDominant AT4G14190 8183567..8185132 score=0.190612045807284
GeneExpressionDominant AT4G14200 8185390..8188639 score=0.313015798007708
GeneExpressionDominant AT4G14210 8190249..8195233 score=-2.53403111698348
GeneExpressionDominant AT4G14220 8195991..8198443 score=1.94029788918674
GeneExpressionDominant AT4G14225 8198807..8199159 score=0.0398653548382294
GeneExpressionDominant AT4G14230 8200773..8203175 score=-0.314455663437973
GeneExpressionDominant AT4G14240 8204383..8207305 score=-1.73117672682098
GeneExpressionDominant AT4G14250 8209308..8213187 score=0.884376424104168
GeneExpressionDominant AT4G14260 8216332..8217522 score=-0.10279005953505
GeneExpressionDominant AT4G14270 8218381..8219156 score=0.589452469229663
GeneExpressionDominant AT4G14280 8222516..8225045 score=0.180608078602274
GeneExpressionDominant AT4G14290 8225597..8230146 score=0.113615250411973
GeneExpressionDominant AT4G14300 8231180..8232958 score=-0.235139591616296
GeneExpressionDominant AT4G14305 8235307..8236586 score=-0.759913759992561
GeneExpressionDominant AT4G14310 8236806..8240291 score=-0.995058175046173
GeneExpressionDominant AT4G14315 8241009..8241118 score=-0.221397243663503
GeneExpressionDominant AT4G14320 8242504..8243881 score=-0.707691441349606
GeneExpressionDominant AT4G14330 8244238..8247394 score=-2.09323085639665
GeneExpressionDominant AT4G14340 8248311..8251938 score=-0.293631894491422
GeneExpressionDominant AT4G14342 8253696..8255400 score=0.164017571001599
GeneExpressionDominant AT4G14350 8256085..8260546 score=-2.16369452178674
GeneExpressionDominant AT4G14360 8267684..8271065 score=-2.13327873590936
GeneExpressionDominant AT4G14365 8271535..8273680 score=0.910404284536363
GeneExpressionDominant AT4G14370 8274363..8283244 score=0.881260663431187
GeneExpressionDominant AT4G14380 8285804..8286465 score=0.0491380264677569
GeneExpressionDominant AT4G14385 8287031..8288780 score=-0.372363741012144
GeneExpressionDominant AT4G14390 8291005..8291149 score=-0.117203456409675
GeneExpressionDominant AT4G14400 8294462..8298449 score=2.98606371409755
GeneExpressionDominant AT4G14410 8299753..8301599 score=0.504732843890248
GeneExpressionDominant AT4G14420 8302069..8303720 score=0.897751166101264
GeneExpressionDominant AT4G14430 8304619..8305571 score=1.44674889776798
GeneExpressionDominant AT4G14440 8306824..8307668 score=-1.31728739292060
GeneExpressionDominant AT4G14450 8309493..8309880 score=1.25833982675722
GeneExpressionDominant AT4G14455 8310343..8312228 score=-1.37579236667736
GeneExpressionDominant AT4G14465 8320704..8322099 score=0.0652866922345344
GeneExpressionDominant AT4G14480 8330128..8331496 score=0.751381187473543
GeneExpressionDominant AT4G14490 8332125..8333550 score=-1.72166542408929
GeneExpressionDominant AT4G14500 8334267..8337204 score=-3.65623168603722
GeneExpressionDominant AT4G14510 8337352..8341074 score=-0.605382857430882
GeneExpressionDominant AT4G14520 8341328..8343197 score=0.304958409425649
GeneExpressionDominant AT4G14530 8343485..8343854 score=0.688140917812416
GeneExpressionDominant AT4G14540 8344660..8345110 score=0.162381683654033
GeneExpressionDominant AT4G14550 8347835..8349978 score=-1.81622226578099
GeneExpressionDominant AT4G14560 8361094..8361811 score=-0.840780754156622
GeneExpressionDominant AT4G14570 8362657..8366513 score=-2.07820907769299
GeneExpressionDominant AT4G14580 8367944..8369126 score=0.164947450445593
GeneExpressionDominant AT4G14590 8374404..8375872 score=0.131547094883628
GeneExpressionDominant AT4G14600 8376465..8378295 score=0.66623972361019
GeneExpressionDominant AT4G14605 8378438..8380455 score=0.680243085031865
GeneExpressionDominant AT4G14615 8383825..8385007 score=-0.200079325236808
GeneExpressionDominant AT4G14620 8389037..8390811 score=-2.01225878979815
GeneExpressionDominant AT4G14630 8392843..8393744 score=-0.854618611304906
GeneExpressionDominant AT4G14640 8397743..8400032 score=-0.587177611958823
GeneExpressionDominant AT4G14650 8400806..8402881 score=0.806406561232732
GeneExpressionDominant AT4G14660 8406360..8407017 score=2.72238600727574
GeneExpressionDominant AT4G14670 8410098..8412424 score=0.508285517771264
GeneExpressionDominant AT4G14680 8413297..8415269 score=0.903645304150674
GeneExpressionDominant AT4G14690 8418282..8419209 score=0.595191944134559
GeneExpressionDominant AT4G14695 8419820..8420803 score=-0.661502591799729
GeneExpressionDominant AT4G14700 8422221..8424480 score=0.270063931887704
GeneExpressionDominant AT4G14710 8424779..8426431 score=1.27445121846527
GeneExpressionDominant AT4G14713 8426733..8429516 score=-0.0164885304329421
GeneExpressionDominant AT4G14716 8430230..8431907 score=1.20739152502476
GeneExpressionDominant AT4G14720 8431995..8434950 score=-0.0253449338577598
GeneExpressionDominant AT4G14723 8440125..8440691 score=0.178422237983799
GeneExpressionDominant AT4G14730 8448663..8450013 score=1.53236818951091
GeneExpressionDominant AT4G14740 8450344..8453916 score=-1.17206383450276
GeneExpressionDominant AT4G14746 8462642..8464251 score=-2.31283769073183
GeneExpressionDominant AT4G14750 8470421..8472134 score=-1.01106753796489
GeneExpressionDominant AT4G14760 8475975..8481021 score=-2.89314807504943
GeneExpressionDominant AT4G14770 8481404..8484789 score=-0.495321575461358
GeneExpressionDominant AT4G14780 8492941..8494533 score=0.378177071192396
GeneExpressionDominant AT4G14785 8495171..8495571 score=0.908876016568678
GeneExpressionDominant AT4G14790 8496075..8500089 score=0.810421908421913
GeneExpressionDominant AT4G14800 8500282..8502170 score=-0.0353084853555
GeneExpressionDominant AT4G14805 8502381..8503154 score=-0.133085543977114
GeneExpressionDominant AT4G14810 8504136..8504480 score=0.000129819057645131
GeneExpressionDominant AT4G14815 8505098..8505892 score=1.62259368250704
GeneExpressionDominant AT4G14819 8507354..8507636 score=-0.0706287448298308
GeneExpressionDominant AT4G14820 8507823..8509993 score=1.39713948675706
GeneExpressionDominant AT4G14830 8510900..8511413 score=2.73274453208942
GeneExpressionDominant AT4G14840 8511920..8513523 score=0.384371591752616
GeneExpressionDominant AT4G14850 8513892..8516268 score=1.51041319818005
GeneExpressionDominant AT4G14860 8516571..8516857 score=-0.184887902516659
GeneExpressionDominant AT4G14870 8517246..8517811 score=-1.01960753103118
GeneExpressionDominant AT4G14880 8518034..8520427 score=0.731325151737478
GeneExpressionDominant AT4G14890 8520845..8521393 score=-1.12505996325080
GeneExpressionDominant AT4G14900 8521532..8523612 score=0.500359044072023
GeneExpressionDominant AT4G14905 8526452..8527983 score=0.503583031868667
GeneExpressionDominant AT4G14910 8528213..8530070 score=-0.100562935511999
GeneExpressionDominant AT4G14920 8531190..8535809 score=-1.67129259625614
GeneExpressionDominant AT4G14930 8538736..8541715 score=-0.36534113160568
GeneExpressionDominant AT4G14940 8541884..8544504 score=-0.628426855407042
GeneExpressionDominant AT4G14950 8545175..8548004 score=-0.266651145052017
GeneExpressionDominant AT4G14960 8548494..8549302 score=-0.45857658305099
GeneExpressionDominant AT4G14965 8551354..8553433 score=0.749707911494224
GeneExpressionDominant AT4G14970 8553935..8561607 score=0.621202307745273
GeneExpressionDominant AT4G14980 8562166..8563596 score=-0.393909345905133
GeneExpressionDominant AT4G14990 8565632..8569795 score=0.545660426739144
GeneExpressionDominant AT4G15000 8571824..8572367 score=-0.490830466716123
GeneExpressionDominant AT4G15010 8572919..8574899 score=2.89743109662666
GeneExpressionDominant AT4G15020 8575727..8578656 score=-0.419525649938565
GeneExpressionDominant AT4G15030 8578982..8581288 score=-1.42857541359397
GeneExpressionDominant AT4G15040 8581394..8584075 score=1.05595348460300
GeneExpressionDominant AT4G15050 8588572..8589888 score=0.54227127401391
GeneExpressionDominant AT4G15053 8591996..8593733 score=0.891500428797442
GeneExpressionDominant AT4G15056 8595994..8596957 score=0.647750709480369
GeneExpressionDominant AT4G15060 8599053..8601608 score=0.79926133185256
GeneExpressionDominant AT4G15070 8603747..8606063 score=-0.280702066486904
GeneExpressionDominant AT4G15075 8607831..8608452 score=0.0379762957786395
GeneExpressionDominant AT4G15080 8608752..8612439 score=1.23941335824503
GeneExpressionDominant AT4G15090 8614129..8618109 score=-1.02319466607346
GeneExpressionDominant AT4G15093 8618335..8619558 score=1.22762288990538
GeneExpressionDominant AT4G15100 8626267..8629440 score=0.473569418848716
GeneExpressionDominant AT4G15110 8629793..8632969 score=-1.54056117129810
GeneExpressionDominant AT4G15120 8634733..8635216 score=1.22663388666284
GeneExpressionDominant AT4G15130 8637685..8639348 score=-0.200026794121865
GeneExpressionDominant AT4G15140 8639599..8640171 score=1.73471873749800
GeneExpressionDominant AT4G15150 8641700..8642233 score=0.537029400640682
GeneExpressionDominant AT4G15160 8646223..8650057 score=1.99053564997616
GeneExpressionDominant AT4G15180 8651426..8662446 score=-3.04919595100676
GeneExpressionDominant AT4G15200 8663535..8665746 score=-0.457528004424741
GeneExpressionDominant AT4G15210 8666450..8669449 score=1.21451092182916
GeneExpressionDominant AT4G15215 8672065..8679090 score=1.29524247164287
GeneExpressionDominant AT4G15230 8680193..8686835 score=-1.32988364190412
GeneExpressionDominant AT4G15233 8688284..8692459 score=-1.17019311417618
GeneExpressionDominant AT4G15236 8696741..8700462 score=-0.621401417713712
GeneExpressionDominant AT4G15240 8703107..8705312 score=1.13732411742097
GeneExpressionDominant AT4G15248 8708892..8709175 score=-0.0489547588060428
GeneExpressionDominant AT4G15250 8710009..8711088 score=0.174439474021308
GeneExpressionDominant AT4G15260 8713750..8715273 score=1.63202414498671
GeneExpressionDominant AT4G15270 8716618..8717760 score=1.50059778328593
GeneExpressionDominant AT4G15280 8719271..8720573 score=0.708456226392883
GeneExpressionDominant AT4G15290 8721764..8726657 score=-0.386500230787057
GeneExpressionDominant AT4G15300 8730727..8732706 score=0.174816405484299
GeneExpressionDominant AT4G15310 8736731..8739956 score=0.637133411327135
GeneExpressionDominant AT4G15320 8744489..8747897 score=0.718790467458445
GeneExpressionDominant AT4G15330 8751428..8753124 score=-0.0429387877292663
GeneExpressionDominant AT4G15340 8754511..8760556 score=0.492617192149665
GeneExpressionDominant AT4G15350 8762959..8764567 score=0.160347196818383
GeneExpressionDominant AT4G15360 8770215..8771846 score=0.26254005493586
GeneExpressionDominant AT4G15370 8773801..8779655 score=1.10721846149395
GeneExpressionDominant AT4G15380 8788958..8790353 score=1.12477921205107
GeneExpressionDominant AT4G15390 8792940..8794167 score=11.4788586868117
GeneExpressionDominant AT4G15393 8804131..8807129 score=0.339125614218668
GeneExpressionDominant AT4G15396 8807521..8810409 score=0.175508203214002
GeneExpressionDominant AT4G15400 8811935..8813431 score=3.79723407387976
GeneExpressionDominant AT4G15410 8814883..8816726 score=-1.31193349421058
GeneExpressionDominant AT4G15415 8817177..8819657 score=-0.403386639516650
GeneExpressionDominant AT4G15417 8821741..8822947 score=0.96200457002121
GeneExpressionDominant AT4G15420 8823830..8825938 score=-0.776773969974694
GeneExpressionDominant AT4G15430 8828219..8831411 score=-0.356024137338908
GeneExpressionDominant AT4G15440 8835544..8838634 score=1.77962592472927
GeneExpressionDominant AT4G15450 8839517..8841234 score=1.00730329245128
GeneExpressionDominant AT4G15460 8841480..8841843 score=0.73687982748921
GeneExpressionDominant AT4G15470 8843555..8845735 score=-0.173679233828068
GeneExpressionDominant AT4G15475 8845881..8848702 score=-0.605016749013881
GeneExpressionDominant AT4G15480 8848885..8850456 score=1.28268036325874
GeneExpressionDominant AT4G15490 8852701..8854478 score=2.18201743086971
GeneExpressionDominant AT4G15500 8857029..8858503 score=1.61092013876859
GeneExpressionDominant AT4G15510 8860619..8862581 score=-1.91287012751091
GeneExpressionDominant AT4G15520 8862851..8864556 score=-0.0334169365605556
GeneExpressionDominant AT4G15530 8864839..8870870 score=-2.43419882304506
GeneExpressionDominant AT4G15540 8873395..8875146 score=-0.588384523324577
GeneExpressionDominant AT4G15545 8875924..8877549 score=-0.118663582153460
GeneExpressionDominant AT4G15550 8877802..8879294 score=-1.31086361951086
GeneExpressionDominant AT4G15560 8883916..8887539 score=-7.23199736395994
GeneExpressionDominant AT4G15563 8891777..8892356 score=-0.470840477545372
GeneExpressionDominant AT4G15570 8893017..8898919 score=-0.428506551483894
GeneExpressionDominant AT4G15610 8909091..8910751 score=-0.00172198489597958
GeneExpressionDominant AT4G15620 8913948..8915630 score=1.21115587503674
GeneExpressionDominant AT4G15630 8917517..8918801 score=-1.79803836626617
GeneExpressionDominant AT4G15640 8918994..8921855 score=0.401605238601817
GeneExpressionDominant AT4G15650 8922685..8923579 score=-0.332953082385526
GeneExpressionDominant AT4G15660 8925835..8926215 score=-0.956243921781967
GeneExpressionDominant AT4G15670 8929196..8929708 score=-0.0648864839166331
GeneExpressionDominant AT4G15680 8931678..8932161 score=1.95642281861952
GeneExpressionDominant AT4G15690 8934335..8934838 score=1.15969808711255
GeneExpressionDominant AT4G15700 8937440..8937682 score=1.92990787737858
GeneExpressionDominant AT4G15710 8940324..8940825 score=0.733732883410166
GeneExpressionDominant AT4G15715 8945335..8945627 score=0.927889085638475
GeneExpressionDominant AT4G15720 8949565..8951463 score=0.0908093304588774
GeneExpressionDominant AT4G15730 8951570..8957589 score=0.79353899761285
GeneExpressionDominant AT4G15733 8961735..8962051 score=0.455444973887987
GeneExpressionDominant AT4G15735 8963099..8963539 score=0.603256987809763
GeneExpressionDominant AT4G15740 8964779..8966110 score=-0.0971274462329513
GeneExpressionDominant AT4G15750 8967617..8968541 score=0.306337426983936
GeneExpressionDominant AT4G15755 8970690..8971437 score=1.10436315405701
GeneExpressionDominant AT4G15760 8972657..8974520 score=1.82460091264753
GeneExpressionDominant AT4G15765 8975883..8977202 score=0.851159946515365
GeneExpressionDominant AT4G15770 8978004..8978715 score=2.30939901306054
GeneExpressionDominant AT4G15780 8979962..8981737 score=-0.251409103524444
GeneExpressionDominant AT4G15790 8982307..8984177 score=-0.87062645964429
GeneExpressionDominant AT4G15800 8984941..8985266 score=0.471240623169131
GeneExpressionDominant AT4G15802 8986651..8988401 score=-1.43756820740570
GeneExpressionDominant AT4G15810 8989232..8992569 score=0.822190625401005
GeneExpressionDominant AT4G15820 8992998..8995053 score=-1.08500500199794
GeneExpressionDominant AT4G15830 8995199..8996555 score=-1.86416278209372
GeneExpressionDominant AT4G15840 8996945..9000972 score=0.800497311527838
GeneExpressionDominant AT4G15850 9001335..9004677 score=0.70307299695239
GeneExpressionDominant AT4G15870 9008419..9010924 score=1.22982356524310
GeneExpressionDominant AT4G15880 9012751..9016105 score=-0.372086491131688
GeneExpressionDominant AT4G15885 9016502..9016754 score=0.345418631624464
GeneExpressionDominant AT4G15890 9017462..9022972 score=-0.021611313642482
GeneExpressionDominant AT4G15900 9023798..9027536 score=-0.137037161276718
GeneExpressionDominant AT4G15910 9029086..9029224 score=1.21455050418210
GeneExpressionDominant AT4G15920 9030541..9033358 score=-0.189479391658873
GeneExpressionDominant AT4G15930 9036241..9038022 score=-0.768721923809431
GeneExpressionDominant AT4G15940 9038311..9040327 score=-0.587805958675957
GeneExpressionDominant AT4G15950 9040763..9041838 score=0.346804119462437
GeneExpressionDominant AT4G15953 9043226..9043293 score=-1.62000778865357
GeneExpressionDominant AT4G15955 9043939..9045541 score=0.778891595434166
GeneExpressionDominant AT4G15960 9045696..9047441 score=-0.430958553139985
GeneExpressionDominant AT4G15970 9049376..9051200 score=-0.130633080795956
GeneExpressionDominant AT4G15975 9052177..9053091 score=1.18564070058022
GeneExpressionDominant AT4G15980 9057491..9059937 score=0.272628016755290
GeneExpressionDominant AT4G15990 9061342..9061660 score=1.4620485156902
GeneExpressionDominant AT4G16000 9063996..9064444 score=-1.12366461207427
GeneExpressionDominant AT4G16030 9083748..9083977 score=-0.0638690556324249
GeneExpressionDominant AT4G16040 9087196..9087448 score=-0.357506053723427
GeneExpressionDominant AT4G16045 9089908..9091672 score=1.28191020250238
GeneExpressionDominant AT4G16050 9092329..9094331 score=0.871563299804306
GeneExpressionDominant AT4G16060 9094417..9096266 score=0.00381460801429223
GeneExpressionDominant AT4G16070 9096830..9100832 score=-0.547974208677482
GeneExpressionDominant AT4G16080 9101406..9102848 score=0.224561591467165
GeneExpressionDominant AT4G16090 9103256..9103929 score=1.45993476888155
GeneExpressionDominant AT4G16095 9104580..9105224 score=0.558515973513886
GeneExpressionDominant AT4G16100 9105736..9107954 score=-0.234237758040088
GeneExpressionDominant AT4G16110 9113026..9115633 score=-1.20842112471799
GeneExpressionDominant AT4G16120 9116321..9119282 score=-1.42950559947801
GeneExpressionDominant AT4G16130 9120871..9127920 score=-0.617488172351469
GeneExpressionDominant AT4G16140 9129057..9129752 score=-1.48872282716271
GeneExpressionDominant AT4G16141 9131913..9132868 score=-0.843379034147924
GeneExpressionDominant AT4G16143 9134056..9137192 score=1.36389203381416
GeneExpressionDominant AT4G16144 9137917..9141517 score=0.50371391530654
GeneExpressionDominant AT4G16146 9142464..9144354 score=5.13539143079322
GeneExpressionDominant AT4G16150 9148719..9153008 score=-1.10297081293171
GeneExpressionDominant AT4G16155 9153405..9157205 score=-1.64298975277598
GeneExpressionDominant AT4G16160 9157607..9158903 score=0.0584974369672485
GeneExpressionDominant AT4G16162 9161188..9161554 score=-0.595298968337941
GeneExpressionDominant AT4G16165 9164090..9164496 score=0.34523171667742
GeneExpressionDominant AT4G16170 9165363..9167387 score=0.887088280343564
GeneExpressionDominant AT4G16180 9168379..9170397 score=-0.78276987728472
GeneExpressionDominant AT4G16190 9171631..9172329 score=6.0989970127262
GeneExpressionDominant AT4G16200 9175667..9176536 score=0.773049628849554
GeneExpressionDominant AT4G16210 9176757..9178018 score=-0.531091961829083
GeneExpressionDominant AT4G16220 9182390..9183862 score=-1.48295207364978
GeneExpressionDominant AT4G16230 9185310..9188140 score=0.216654044502326
GeneExpressionDominant AT4G16250 9195702..9199454 score=1.79098653218646
GeneExpressionDominant AT4G16260 9200046..9201498 score=-1.27367146033685
GeneExpressionDominant AT4G16265 9202375..9204057 score=0.267807270566868
GeneExpressionDominant AT4G16270 9205967..9206513 score=-0.121363051759470
GeneExpressionDominant AT4G16280 9206618..9214764 score=-1.00945683018430
GeneExpressionDominant AT4G16295 9215726..9216099 score=0.484544020336825
GeneExpressionDominant AT4G16310 9218642..9223359 score=-2.07219536904983
GeneExpressionDominant AT4G16320 9223622..9224156 score=-0.376944650907027
GeneExpressionDominant AT4G16330 9226251..9227472 score=0.639089209622432
GeneExpressionDominant AT4G16340 9228265..9241292 score=-0.0804481393346561
GeneExpressionDominant AT4G16350 9242355..9243695 score=0.00351278811861464
GeneExpressionDominant AT4G16360 9245157..9247149 score=0.445037507145365
GeneExpressionDominant AT4G16370 9247442..9250074 score=4.126339841672
GeneExpressionDominant AT4G16380 9254585..9256158 score=-0.392704189759736
GeneExpressionDominant AT4G16390 9257989..9260269 score=0.81475074250472
GeneExpressionDominant AT4G16400 9260594..9261747 score=0.660125376406677
GeneExpressionDominant AT4G16420 9262847..9266086 score=-0.870297044823446
GeneExpressionDominant AT4G16430 9267384..9269127 score=0.0242913968039136
GeneExpressionDominant AT4G16440 9269310..9271502 score=0.912853857184801
GeneExpressionDominant AT4G16442 9271888..9273087 score=0.40483694647723
GeneExpressionDominant AT4G16444 9274467..9276325 score=-0.211716551446694
GeneExpressionDominant AT4G16447 9278799..9279306 score=0.371387597519468
GeneExpressionDominant AT4G16450 9280096..9280664 score=-1.78963181337217
GeneExpressionDominant AT4G16460 9285666..9286304 score=0.773152516944714
GeneExpressionDominant AT4G16470 9287915..9289564 score=-0.414405222920237
GeneExpressionDominant AT4G16480 9291255..9293182 score=-1.35152131992471
GeneExpressionDominant AT4G16490 9293598..9295549 score=0.314891288186437
GeneExpressionDominant AT4G16500 9301477..9302020 score=-1.48220233437056
GeneExpressionDominant AT4G16510 9302952..9305024 score=-0.475796948832655
GeneExpressionDominant AT4G16515 9305314..9305735 score=-4.97357137550403
GeneExpressionDominant AT4G16520 9306733..9308431 score=0.621798208619104
GeneExpressionDominant AT4G16530 9311381..9315753 score=-0.473192056379088
GeneExpressionDominant AT4G16550 9318465..9324247 score=0.586737443537032
GeneExpressionDominant AT4G16560 9324826..9324898 score=-0.536466622650851
GeneExpressionDominant AT4G16563 9329790..9331288 score=-2.92782185353697
GeneExpressionDominant AT4G16566 9334674..9335905 score=-1.24497594668823
GeneExpressionDominant AT4G16570 9336830..9340847 score=-0.499311339616496
GeneExpressionDominant AT4G16580 9341106..9342850 score=1.63843427015372
GeneExpressionDominant AT4G16590 9345163..9349152 score=0.992299251734613
GeneExpressionDominant AT4G16600 9350088..9352690 score=0.511072528091598
GeneExpressionDominant AT4G16610 9354471..9355108 score=1.08367322220856
GeneExpressionDominant AT4G16620 9358206..9359974 score=-0.124142881677368
GeneExpressionDominant AT4G16630 9362067..9366689 score=0.751495423192303
GeneExpressionDominant AT4G16640 9367474..9368707 score=0.816429900541796
GeneExpressionDominant AT4G16650 9372653..9376341 score=-1.28285883676043
GeneExpressionDominant AT4G16660 9376749..9381502 score=-4.38861229051586
GeneExpressionDominant AT4G16670 9385304..9387615 score=-0.00439521700293748
GeneExpressionDominant AT4G16680 9388247..9390783 score=-1.98622654179872
GeneExpressionDominant AT4G16690 9392241..9393501 score=0.706648246654029
GeneExpressionDominant AT4G16695 9394216..9395385 score=-0.766347078473032
GeneExpressionDominant AT4G16700 9395730..9398301 score=0.397195954759669
GeneExpressionDominant AT4G16710 9398603..9399771 score=0.559463691203597
GeneExpressionDominant AT4G16720 9400014..9401347 score=0.973042274487165
GeneExpressionDominant AT4G16730 9402941..9405958 score=-0.205728028483063
GeneExpressionDominant AT4G16740 9407787..9410849 score=0.340400945061533
GeneExpressionDominant AT4G16745 9412064..9414088 score=-0.34086771677078
GeneExpressionDominant AT4G16750 9420953..9421647 score=0.21902840211305
GeneExpressionDominant AT4G16760 9424723..9428845 score=-0.592221850370476
GeneExpressionDominant AT4G16765 9429946..9431791 score=-0.88750301910623
GeneExpressionDominant AT4G16770 9435163..9437143 score=0.614475058260163
GeneExpressionDominant AT4G16780 9449148..9450592 score=-1.42447279422861
GeneExpressionDominant AT4G16790 9451639..9453088 score=-0.521052843616008
GeneExpressionDominant AT4G16800 9454877..9456305 score=0.220766833146727
GeneExpressionDominant AT4G16810 9457405..9462239 score=0.409714553269173
GeneExpressionDominant AT4G16820 9467608..9469095 score=0.134638323368097
GeneExpressionDominant AT4G16830 9470564..9472479 score=0.426246543748716
GeneExpressionDominant AT4G16835 9473031..9474773 score=0.544579600583798
GeneExpressionDominant AT4G16840 9474954..9475508 score=0.771308774067322
GeneExpressionDominant AT4G16845 9476567..9479760 score=-0.737351647260541
GeneExpressionDominant AT4G16850 9480731..9481443 score=0.478754325099188
GeneExpressionDominant AT4G16860 9488666..9491436 score=-2.45767776982452
GeneExpressionDominant AT4G16880 9498814..9498885 score=-0.125695941063263
GeneExpressionDominant AT4G16890 9502866..9505309 score=-2.53728853331697
GeneExpressionDominant AT4G16900 9513025..9516401 score=-0.586888210405364
GeneExpressionDominant AT4G16920 9522369..9525678 score=-0.4722704251783
GeneExpressionDominant AT4G16940 9534229..9535219 score=-0.184706470440766
GeneExpressionDominant AT4G16950 9538997..9544248 score=0.187534768856705
GeneExpressionDominant AT4G16960 9546390..9549041 score=2.3758336221215
GeneExpressionDominant AT4G16970 9551550..9555773 score=-0.48029179112282
GeneExpressionDominant AT4G16980 9556996..9557768 score=-2.48171444902285
GeneExpressionDominant AT4G16990 9560203..9565296 score=-9.26061265490781
GeneExpressionDominant AT4G17000 9567107..9569918 score=-0.218108547679812
GeneExpressionDominant AT4G17010 9575859..9577733 score=0.312634339378167
GeneExpressionDominant AT4G17020 9577999..9581385 score=-0.943531864386581
GeneExpressionDominant AT4G17030 9581664..9583152 score=0.700391176304086
GeneExpressionDominant AT4G17040 9585732..9589367 score=0.378359816388827
GeneExpressionDominant AT4G17050 9589683..9592537 score=-2.30703135145779
GeneExpressionDominant AT4G17060 9593605..9595224 score=0.0140247366065905
GeneExpressionDominant AT4G17070 9595518..9598082 score=-0.0746184337074248
GeneExpressionDominant AT4G17080 9601600..9603774 score=-3.00653633442840
GeneExpressionDominant AT4G17085 9604516..9604874 score=-1.73386274086149
GeneExpressionDominant AT4G17090 9605012..9607324 score=0.964875179006974
GeneExpressionDominant AT4G17110 9613665..9615482 score=2.55584154506559
GeneExpressionDominant AT4G17120 9616077..9624202 score=0.905792136287682
GeneExpressionDominant AT4G17130 9624334..9627579 score=0.935291482195844
GeneExpressionDominant AT4G17140 9627766..9635227 score=1.25646230857887
GeneExpressionDominant AT4G17150 9638279..9641631 score=-0.992866871041204
GeneExpressionDominant AT4G17160 9642021..9643264 score=1.20137598774963
GeneExpressionDominant AT4G17170 9644760..9646337 score=-1.89733088173744
GeneExpressionDominant AT4G17180 9646518..9648275 score=0.0504503832194849
GeneExpressionDominant AT4G17190 9648565..9650864 score=0.963589225164793
GeneExpressionDominant AT4G17200 9651133..9652166 score=0.727027702765245
GeneExpressionDominant AT4G17210 9652689..9654256 score=0.987967347515534
GeneExpressionDominant AT4G17215 9655838..9656520 score=0.403376853956591
GeneExpressionDominant AT4G17220 9656849..9659400 score=-2.15121439123337
GeneExpressionDominant AT4G17230 9661031..9663761 score=3.03053215477395
GeneExpressionDominant AT4G17240 9666742..9668291 score=0.0295962801818012
GeneExpressionDominant AT4G17245 9669386..9669891 score=-4.78650772028103
GeneExpressionDominant AT4G17250 9671129..9673298 score=5.6840144779009
GeneExpressionDominant AT4G17260 9674078..9675434 score=0.940349010032864
GeneExpressionDominant AT4G17270 9676227..9678597 score=-1.95043892205533
GeneExpressionDominant AT4G17280 9678819..9680329 score=-0.806730058913379
GeneExpressionDominant AT4G17300 9681543..9684916 score=-1.97276106969075
GeneExpressionDominant AT4G17310 9685293..9686845 score=-0.221610172114374
GeneExpressionDominant AT4G17330 9689039..9693834 score=-3.53050408519478
GeneExpressionDominant AT4G17340 9699255..9700387 score=-2.32323486675244
GeneExpressionDominant AT4G17350 9701148..9703495 score=0.351691299717795
GeneExpressionDominant AT4G17360 9703711..9705442 score=0.780342048890881
GeneExpressionDominant AT4G17370 9706059..9708211 score=0.392402109827675
GeneExpressionDominant AT4G17380 9708712..9714026 score=0.244887540001673
GeneExpressionDominant AT4G17390 9714204..9715588 score=-1.60816878776276
GeneExpressionDominant AT4G17410 9715801..9721852 score=-0.0328484089446877
GeneExpressionDominant AT4G17420 9722412..9724616 score=-0.258382009979307
GeneExpressionDominant AT4G17430 9724886..9726764 score=0.285347382580290
GeneExpressionDominant AT4G17440 9727757..9729233 score=0.334825992125372
GeneExpressionDominant AT4G17460 9739812..9741027 score=-1.18207792487688
GeneExpressionDominant AT4G17470 9742981..9743942 score=-0.0254913320436042
GeneExpressionDominant AT4G17480 9745192..9746955 score=-0.285466613239208
GeneExpressionDominant AT4G17483 9747357..9748868 score=-0.209400693094482
GeneExpressionDominant AT4G17486 9749742..9751704 score=0.641414201574174
GeneExpressionDominant AT4G17490 9752899..9753835 score=4.30222197987744
GeneExpressionDominant AT4G17500 9759450..9760307 score=0.68407960168582
GeneExpressionDominant AT4G17505 9764396..9766314 score=0.0806424861660519
GeneExpressionDominant AT4G17510 9767018..9768750 score=-0.60826485220255
GeneExpressionDominant AT4G17520 9771344..9773445 score=-1.48374952368392
GeneExpressionDominant AT4G17530 9773622..9775538 score=-2.24563333574158
GeneExpressionDominant AT4G17540 9775891..9777452 score=-1.47174262414538
GeneExpressionDominant AT4G17550 9777853..9779715 score=-2.35781551215499
GeneExpressionDominant AT4G17560 9780310..9782117 score=0.531129533544341
GeneExpressionDominant AT4G17565 9782537..9783624 score=0.00885863419357663
GeneExpressionDominant AT4G17570 9783927..9787391 score=0.0132247962604786
GeneExpressionDominant AT4G17580 9790213..9790705 score=0.694797625261665
GeneExpressionDominant AT4G17585 9792554..9793247 score=0.315490680287798
GeneExpressionDominant AT4G17590 9802176..9802292 score=-0.957858508166784
GeneExpressionDominant AT4G17600 9803869..9804802 score=0.372786372094174
GeneExpressionDominant AT4G17610 9805562..9814909 score=-0.273935590971401
GeneExpressionDominant AT4G17615 9816516..9819202 score=0.126833514277062
GeneExpressionDominant AT4G17620 9821927..9824907 score=-0.219610303125414
GeneExpressionDominant AT4G17640 9825279..9827034 score=-2.05478409726419
GeneExpressionDominant AT4G17650 9827581..9829524 score=1.93309992893237
GeneExpressionDominant AT4G17660 9831365..9832933 score=-0.0114869693298803
GeneExpressionDominant AT4G17670 9833683..9834579 score=0.0941416863525106
GeneExpressionDominant AT4G17680 9842901..9844216 score=-0.346135499104661
GeneExpressionDominant AT4G17690 9846191..9847006 score=0.321290093371196
GeneExpressionDominant AT4G17695 9848179..9850579 score=-0.484246067824461
GeneExpressionDominant AT4G17700 9854604..9855725 score=0.372832348391955
GeneExpressionDominant AT4G17710 9856329..9859259 score=0.725024458408487
GeneExpressionDominant AT4G17713 9859867..9860010 score=-0.459008217938325
GeneExpressionDominant AT4G17718 9861637..9861987 score=-0.612098563786428
GeneExpressionDominant AT4G17720 9862463..9864514 score=-3.31659642998934
GeneExpressionDominant AT4G17730 9865119..9866890 score=2.2424933362131
GeneExpressionDominant AT4G17740 9867147..9869699 score=1.92934973382508
GeneExpressionDominant AT4G17750 9869901..9871581 score=-0.758130383602395
GeneExpressionDominant AT4G17760 9871840..9873285 score=0.918819339380054
GeneExpressionDominant AT4G17770 9876398..9880165 score=1.56451310498577
GeneExpressionDominant AT4G17780 9880336..9881437 score=0.339042914750078
GeneExpressionDominant AT4G17785 9881696..9883412 score=0.154075769455162
GeneExpressionDominant AT4G17790 9891088..9892737 score=-0.205658413121516
GeneExpressionDominant AT4G17800 9895407..9896429 score=-0.611145810678432
GeneExpressionDominant AT4G17810 9906859..9907620 score=-2.5762136687828
GeneExpressionDominant AT4G17830 9915842..9918003 score=-1.13020221074148
GeneExpressionDominant AT4G17840 9918254..9920465 score=-1.77169687699821
GeneExpressionDominant AT4G17850 9923019..9923820 score=0.850173987574428
GeneExpressionDominant AT4G17860 9924743..9926283 score=0.485452418350495
GeneExpressionDominant AT4G17870 9928723..9929359 score=-2.33368282768006
GeneExpressionDominant AT4G17880 9933754..9935423 score=1.29340310874656
GeneExpressionDominant AT4G17890 9937026..9939396 score=-2.14282345778913
GeneExpressionDominant AT4G17895 9939713..9942591 score=0.200011709649873
GeneExpressionDominant AT4G17900 9946026..9948009 score=2.55354626522952
[truncated: 455,366 more chars]
