# Supplementary material for: Whole genome transcriptome polymorphisms in Arabidopsis thaliana
Source: Genome Biol. 2008 Nov 24;9(11):R165. doi: 10.1186/gb-2008-9-11-r165 (PMC2614497; doi:10.1186/gb-2008-9-11-r165)
Supplement: Additional data file 4 — Genome tracks of SFPs, indels, expression variation, ASE, splicing variation and transcribed fragment variation. [file gb-2008-9-11-r165-S4.tgz › GeneExpression_chr5.txt]

#3/3/08
#gBrowser annotation for gene expression.


[GeneExpressionAdditive]
glyph= xyplot
graph_type = boxes
bump=1
fgcolor = red
bgcolor = red
height = 25
min_score=-5
max_score=5
label = 0
key = Gene Expression additive effect d score 


[GeneExpressionDominant]
glyph= xyplot
graph_type = boxes
bump=1
fgcolor = red
bgcolor = red
height = 25
min_score=-5
max_score=5
label = 0
key = Gene Expression dominant effect d score 


[GeneExpressionMaternal]
glyph= xyplot
graph_type = boxes
bump=1
fgcolor = red
bgcolor = red
height = 25
min_score=-5
max_score=5
label = 1
key = Gene Expression maternal effect d score 


reference=Chr5

GeneExpressionAdditive AT5G01010 1364..4978 score=1.64910871425951
GeneExpressionAdditive AT5G01015 5315..5856 score=-0.887347877459435
GeneExpressionAdditive AT5G01020 5927..8402 score=0.186006889974172
GeneExpressionAdditive AT5G01030 9950..13072 score=0.946901277067527
GeneExpressionAdditive AT5G01040 13258..16134 score=5.34904626873907
GeneExpressionAdditive AT5G01050 18771..20779 score=2.48638343559926
GeneExpressionAdditive AT5G01060 22745..24773 score=-1.11120247789902
GeneExpressionAdditive AT5G01070 25437..25763 score=-0.903164549291939
GeneExpressionAdditive AT5G01075 26926..27219 score=1.64638691622034
GeneExpressionAdditive AT5G01090 32861..34253 score=-4.01011026668351
GeneExpressionAdditive AT5G01100 34600..37907 score=0.00327139236034089
GeneExpressionAdditive AT5G01110 41922..44299 score=0.0532084631207114
GeneExpressionAdditive AT5G01120 44801..47001 score=-1.08974869744144
GeneExpressionAdditive AT5G01130 47640..49293 score=-0.412696622526902
GeneExpressionAdditive AT5G01140 49906..51307 score=0.034808436619887
GeneExpressionAdditive AT5G01150 51984..53561 score=0.113922796958484
GeneExpressionAdditive AT5G01160 54064..55805 score=0.721393689758754
GeneExpressionAdditive AT5G01170 58186..60057 score=0.0896445785546723
GeneExpressionAdditive AT5G01180 61226..63803 score=0.845172395575024
GeneExpressionAdditive AT5G01190 72402..74723 score=-0.485817863896858
GeneExpressionAdditive AT5G01200 77134..78463 score=-0.783247303256588
GeneExpressionAdditive AT5G01220 86603..89842 score=-4.22473212774775
GeneExpressionAdditive AT5G01225 91953..92237 score=-0.194061922566974
GeneExpressionAdditive AT5G01230 92664..95640 score=0.254463693620537
GeneExpressionAdditive AT5G01240 98015..101775 score=-2.32415662283383
GeneExpressionAdditive AT5G01250 102299..103724 score=1.29573895008346
GeneExpressionAdditive AT5G01260 105328..107365 score=0.97802270970834
GeneExpressionAdditive AT5G01270 107777..112274 score=0.8016758630466
GeneExpressionAdditive AT5G01280 114043..116193 score=0.0315071563871162
GeneExpressionAdditive AT5G01290 117313..121340 score=0.437788080993652
GeneExpressionAdditive AT5G01300 121614..122414 score=-0.0676791591625556
GeneExpressionAdditive AT5G01310 125310..128922 score=0.143797308462837
GeneExpressionAdditive AT5G01320 129355..131600 score=-0.0909651417775157
GeneExpressionAdditive AT5G01330 132488..134806 score=-0.87630322406623
GeneExpressionAdditive AT5G01340 143079..144600 score=0.758218292299726
GeneExpressionAdditive AT5G01350 145664..147136 score=-4.15351767322982
GeneExpressionAdditive AT5G01360 147482..149322 score=-1.16486737964537
GeneExpressionAdditive AT5G01370 152574..154348 score=1.67644020831456
GeneExpressionAdditive AT5G01380 155737..157528 score=0.59990399193718
GeneExpressionAdditive AT5G01390 160325..162269 score=1.67781637988710
GeneExpressionAdditive AT5G01400 162577..171040 score=0.451337107947184
GeneExpressionAdditive AT5G01410 172453..173569 score=-1.39171063197719
GeneExpressionAdditive AT5G01420 174888..176157 score=-0.748059118180001
GeneExpressionAdditive AT5G01430 176451..178514 score=-1.19439029009657
GeneExpressionAdditive AT5G01440 179820..181248 score=0.205948590940237
GeneExpressionAdditive AT5G01445 181978..182551 score=-1.11611426571143
GeneExpressionAdditive AT5G01450 183381..186393 score=-1.03183579936731
GeneExpressionAdditive AT5G01460 186758..190416 score=0.378226607849075
GeneExpressionAdditive AT5G01470 190949..192563 score=0.60281872797665
GeneExpressionAdditive AT5G01480 193003..194087 score=-0.675979934172778
GeneExpressionAdditive AT5G01490 195535..198198 score=-2.24719311004780
GeneExpressionAdditive AT5G01500 199006..201408 score=-0.317845932523814
GeneExpressionAdditive AT5G01510 201625..205353 score=0.372034655214298
GeneExpressionAdditive AT5G01520 206423..208510 score=3.41541922774566
GeneExpressionAdditive AT5G01530 208975..210297 score=1.56540847193295
GeneExpressionAdditive AT5G01540 210978..213446 score=-3.27189011903335
GeneExpressionAdditive AT5G01550 214573..216547 score=0.0644240716553307
GeneExpressionAdditive AT5G01560 218140..220399 score=1.58901431893388
GeneExpressionAdditive AT5G01570 221412..221893 score=1.18321259234875
GeneExpressionAdditive AT5G01580 222807..223828 score=0.714034357074286
GeneExpressionAdditive AT5G01590 224187..226897 score=3.68294554878835
GeneExpressionAdditive AT5G01610 230979..232163 score=5.09370733578849
GeneExpressionAdditive AT5G01620 232780..234754 score=1.21103360880132
GeneExpressionAdditive AT5G01630 234932..238858 score=0.600262880760064
GeneExpressionAdditive AT5G01640 241396..242183 score=-0.427495370220329
GeneExpressionAdditive AT5G01650 242570..244090 score=-0.326880958722189
GeneExpressionAdditive AT5G01660 244510..248104 score=0.417247305157138
GeneExpressionAdditive AT5G01670 251830..253854 score=-1.49485785085249
GeneExpressionAdditive AT5G01680 253993..256586 score=-0.722935696257504
GeneExpressionAdditive AT5G01690 257443..260270 score=-0.765939680084813
GeneExpressionAdditive AT5G01700 260866..262545 score=-2.65926685090968
GeneExpressionAdditive AT5G01710 263574..265488 score=0.253816269208212
GeneExpressionAdditive AT5G01720 266740..270464 score=-0.136370074829071
GeneExpressionAdditive AT5G01730 272861..277545 score=3.2630841797477
GeneExpressionAdditive AT5G01740 280737..281258 score=2.74784621565449
GeneExpressionAdditive AT5G01750 289788..291291 score=2.23500686800941
GeneExpressionAdditive AT5G01760 291727..294205 score=0.67206592039738
GeneExpressionAdditive AT5G01770 294568..301730 score=0.349050145949674
GeneExpressionAdditive AT5G01780 302413..304130 score=0.47526887054695
GeneExpressionAdditive AT5G01790 304930..305623 score=-1.75937950052081
GeneExpressionAdditive AT5G01800 306965..308860 score=-3.09179809435944
GeneExpressionAdditive AT5G01810 309753..311995 score=-2.62893930191501
GeneExpressionAdditive AT5G01820 313324..314983 score=6.03475581144838
GeneExpressionAdditive AT5G01830 320703..323110 score=1.21595757062121
GeneExpressionAdditive AT5G01840 324569..325290 score=-0.151934411334025
GeneExpressionAdditive AT5G01850 332380..334419 score=-1.56712987424174
GeneExpressionAdditive AT5G01860 335646..336229 score=-0.0942348380846
GeneExpressionAdditive AT5G01870 337240..337781 score=1.27222296611574
GeneExpressionAdditive AT5G01880 338915..339738 score=-0.193399762755832
GeneExpressionAdditive AT5G01890 341542..345073 score=-1.45116657432642
GeneExpressionAdditive AT5G01900 351125..351950 score=-0.662941995882221
GeneExpressionAdditive AT5G01910 357986..358615 score=-0.229863250640977
GeneExpressionAdditive AT5G01920 359133..361022 score=-1.89834060878452
GeneExpressionAdditive AT5G01940 363731..364721 score=1.07516853827768
GeneExpressionAdditive AT5G01950 364909..370143 score=-0.9825699925677
GeneExpressionAdditive AT5G01960 370410..372817 score=0.780179119987669
GeneExpressionAdditive AT5G01970 373045..374876 score=1.42803589378138
GeneExpressionAdditive AT5G01980 375247..377158 score=3.1052027024962
GeneExpressionAdditive AT5G01990 377317..379753 score=-0.616010834881325
GeneExpressionAdditive AT5G02000 380192..380575 score=-0.164181521242680
GeneExpressionAdditive AT5G02010 383174..385693 score=-1.56776423481141
GeneExpressionAdditive AT5G02020 386080..388074 score=2.59604485767414
GeneExpressionAdditive AT5G02030 395728..398943 score=-1.61145342193482
GeneExpressionAdditive AT5G02040 400912..402889 score=-0.53905913852192
GeneExpressionAdditive AT5G02050 402990..404239 score=-1.34385297273259
GeneExpressionAdditive AT5G02060 404612..405734 score=-0.931954784352783
GeneExpressionAdditive AT5G02070 405916..408197 score=-0.00646648663821966
GeneExpressionAdditive AT5G02080 409948..411463 score=-1.96918122496388
GeneExpressionAdditive AT5G02090 412112..412625 score=2.4201382288345
GeneExpressionAdditive AT5G02100 413540..416176 score=4.72815920685598
GeneExpressionAdditive AT5G02110 417036..418461 score=-0.185554506777785
GeneExpressionAdditive AT5G02120 419210..419585 score=3.52701184988397
GeneExpressionAdditive AT5G02130 419762..421954 score=-0.0572308710796702
GeneExpressionAdditive AT5G02140 423385..424176 score=-3.9569196096663
GeneExpressionAdditive AT5G02150 424423..425706 score=-0.506487679521279
GeneExpressionAdditive AT5G02160 426400..427208 score=-2.10639133255918
GeneExpressionAdditive AT5G02170 427900..430557 score=1.72877679893086
GeneExpressionAdditive AT5G02180 430905..433565 score=3.52018197683970
GeneExpressionAdditive AT5G02190 435220..436859 score=-1.18197226841759
GeneExpressionAdditive AT5G02200 438193..438836 score=-0.595322804634447
GeneExpressionAdditive AT5G02210 439270..439838 score=0.241847929952301
GeneExpressionAdditive AT5G02220 441856..442115 score=-1.49265241163818
GeneExpressionAdditive AT5G02230 448109..450544 score=4.63533380669514
GeneExpressionAdditive AT5G02240 451433..453029 score=-0.269489144882998
GeneExpressionAdditive AT5G02250 454780..459462 score=-0.445130735155404
GeneExpressionAdditive AT5G02260 463215..465170 score=0.287504909698994
GeneExpressionAdditive AT5G02270 467233..469040 score=1.05792059010412
GeneExpressionAdditive AT5G02280 469303..470110 score=0.342971716196460
GeneExpressionAdditive AT5G02290 470272..472599 score=-0.214668386383778
GeneExpressionAdditive AT5G02310 474310..482722 score=-3.32006449815304
GeneExpressionAdditive AT5G02320 483132..484838 score=-0.589291453363
GeneExpressionAdditive AT5G02370 503508..506391 score=2.11717846804529
GeneExpressionAdditive AT5G02390 508783..511686 score=-0.392295040485971
GeneExpressionAdditive AT5G02400 513588..515869 score=-0.901768490716049
GeneExpressionAdditive AT5G02410 517314..519728 score=0.626893551884599
GeneExpressionAdditive AT5G02420 523397..523904 score=1.44939646694939
GeneExpressionAdditive AT5G02430 526601..529799 score=0.226219385615136
GeneExpressionAdditive AT5G02440 531189..532870 score=1.98818480548097
GeneExpressionAdditive AT5G02450 533109..534563 score=1.00637696952419
GeneExpressionAdditive AT5G02460 539424..541028 score=-0.248161505581394
GeneExpressionAdditive AT5G02470 542464..544394 score=-0.937158461299646
GeneExpressionAdditive AT5G02480 547757..549818 score=-0.230672042400807
GeneExpressionAdditive AT5G02490 550163..551987 score=-3.88467279216873
GeneExpressionAdditive AT5G02500 553770..556388 score=-1.71268112543470
GeneExpressionAdditive AT5G02502 558313..559188 score=-1.13977739290618
GeneExpressionAdditive AT5G02510 560153..560823 score=0.697940415993017
GeneExpressionAdditive AT5G02520 562393..564019 score=0.711078534981124
GeneExpressionAdditive AT5G02530 564223..565821 score=0.118219137775268
GeneExpressionAdditive AT5G02540 568671..570859 score=0.125836873998566
GeneExpressionAdditive AT5G02550 573110..573463 score=-1.02282046055421
GeneExpressionAdditive AT5G02560 575410..576562 score=-1.21799780805725
GeneExpressionAdditive AT5G02570 576799..577048 score=-0.925980747063473
GeneExpressionAdditive AT5G02580 579899..580742 score=1.16205704484696
GeneExpressionAdditive AT5G02590 583093..584121 score=0.237678742750989
GeneExpressionAdditive AT5G02600 584272..586890 score=3.71780370175197
GeneExpressionAdditive AT5G02610 587532..588589 score=0.219400453723876
GeneExpressionAdditive AT5G02620 589595..591532 score=1.47157980041274
GeneExpressionAdditive AT5G02630 591781..593147 score=1.96495205070270
GeneExpressionAdditive AT5G02640 594275..594793 score=-2.15226804790828
GeneExpressionAdditive AT5G02650 598836..599667 score=-1.82209931998433
GeneExpressionAdditive AT5G02660 600545..602416 score=-0.88099343570472
GeneExpressionAdditive AT5G02670 602817..604559 score=-0.188466365098846
GeneExpressionAdditive AT5G02680 605739..606720 score=-1.06007988780939
GeneExpressionAdditive AT5G02710 612589..614436 score=-0.730781826700967
GeneExpressionAdditive AT5G02730 615599..616178 score=-0.176091665858089
GeneExpressionAdditive AT5G02740 616485..618591 score=-2.22366980063689
GeneExpressionAdditive AT5G02750 620113..621140 score=-2.26734601674276
GeneExpressionAdditive AT5G02760 625321..626981 score=0.497031879949573
GeneExpressionAdditive AT5G02770 627126..629174 score=2.82152052703384
GeneExpressionAdditive AT5G02780 630932..632656 score=-12.1843823387624
GeneExpressionAdditive AT5G02790 632844..635023 score=1.19414479068359
GeneExpressionAdditive AT5G02800 635280..637373 score=4.7467688739638
GeneExpressionAdditive AT5G02810 637967..641907 score=5.61829359023656
GeneExpressionAdditive AT5G02820 642599..644151 score=2.92344441802978
GeneExpressionAdditive AT5G02830 644381..648435 score=-6.14078567272958
GeneExpressionAdditive AT5G02840 648702..651904 score=4.8763638693757
GeneExpressionAdditive AT5G02850 652158..653571 score=-0.0634235224775474
GeneExpressionAdditive AT5G02860 654095..656512 score=-0.893849201296858
GeneExpressionAdditive AT5G02870 657786..659698 score=2.77644509499952
GeneExpressionAdditive AT5G02880 662644..668979 score=0.0938703163237214
GeneExpressionAdditive AT5G02890 670064..671412 score=-4.04699948737164
GeneExpressionAdditive AT5G02900 674189..675483 score=-0.260319166541411
GeneExpressionAdditive AT5G02910 677116..678975 score=0.814163511288223
GeneExpressionAdditive AT5G02920 680592..681663 score=0.135583205049811
GeneExpressionAdditive AT5G02930 682586..684293 score=-0.967614093176646
GeneExpressionAdditive AT5G02940 684538..688731 score=4.73488662290069
GeneExpressionAdditive AT5G02950 690804..692960 score=2.90565436725207
GeneExpressionAdditive AT5G02960 693120..694495 score=-3.19352583172292
GeneExpressionAdditive AT5G02970 695035..697595 score=0.894635283731447
GeneExpressionAdditive AT5G02980 698005..698918 score=-0.369032391517955
GeneExpressionAdditive AT5G02990 700172..702591 score=-0.774024535919685
GeneExpressionAdditive AT5G03000 703309..704393 score=-0.801354478490868
GeneExpressionAdditive AT5G03010 704656..705485 score=-1.96741619224606
GeneExpressionAdditive AT5G03020 707268..708239 score=-0.210870386383730
GeneExpressionAdditive AT5G03030 708424..709689 score=-0.22074528121529
GeneExpressionAdditive AT5G03040 710132..712713 score=2.83367040568941
GeneExpressionAdditive AT5G03050 715093..716278 score=-1.71212946462108
GeneExpressionAdditive AT5G03060 716763..717636 score=-0.404069633612868
GeneExpressionAdditive AT5G03070 718258..721504 score=0.373076158968455
GeneExpressionAdditive AT5G03080 722001..723352 score=0.80713445735299
GeneExpressionAdditive AT5G03090 725675..725935 score=0.123083634473527
GeneExpressionAdditive AT5G03100 726814..728687 score=0.937410838031666
GeneExpressionAdditive AT5G03110 730386..731372 score=1.59843525157916
GeneExpressionAdditive AT5G03120 733984..734911 score=3.53042988209444
GeneExpressionAdditive AT5G03130 736179..736529 score=1.13304234283904
GeneExpressionAdditive AT5G03140 737782..739985 score=-0.623077205226542
GeneExpressionAdditive AT5G03150 745691..748926 score=-0.911597911046418
GeneExpressionAdditive AT5G03160 750256..752679 score=2.25310058697470
GeneExpressionAdditive AT5G03170 752824..753577 score=-1.76030355238724
GeneExpressionAdditive AT5G03180 753972..756621 score=-1.67412210284368
GeneExpressionAdditive AT5G03190 758441..760279 score=0.255126263879907
GeneExpressionAdditive AT5G03200 760382..761786 score=2.03213801090459
GeneExpressionAdditive AT5G03210 763069..763288 score=0.958044456427978
GeneExpressionAdditive AT5G03220 767501..768834 score=-0.214963781507866
GeneExpressionAdditive AT5G03230 769560..770239 score=2.52537330613485
GeneExpressionAdditive AT5G03240 771820..773311 score=-2.53801381921021
GeneExpressionAdditive AT5G03250 774429..776822 score=-2.16797749827938
GeneExpressionAdditive AT5G03260 777080..779395 score=-2.94029150593104
GeneExpressionAdditive AT5G03270 781963..783769 score=-0.939141735196271
GeneExpressionAdditive AT5G03280 787559..793279 score=-1.15533634628795
GeneExpressionAdditive AT5G03290 793974..796124 score=0.122016359793691
GeneExpressionAdditive AT5G03300 796536..799127 score=-2.55256579013674
GeneExpressionAdditive AT5G03310 799273..799620 score=0.724556532454148
GeneExpressionAdditive AT5G03320 802757..804344 score=3.66678261863418
GeneExpressionAdditive AT5G03330 807669..809722 score=0.123439594542075
GeneExpressionAdditive AT5G03340 810140..813147 score=-0.314716657514898
GeneExpressionAdditive AT5G03345 814097..815541 score=2.27698970250768
GeneExpressionAdditive AT5G03350 815764..816636 score=0.8128184787477
GeneExpressionAdditive AT5G03360 817951..824797 score=3.24336469023135
GeneExpressionAdditive AT5G03370 825628..827023 score=1.86948345100246
GeneExpressionAdditive AT5G03380 832217..834163 score=1.58804567202769
GeneExpressionAdditive AT5G03390 835100..836726 score=1.20620236362758
GeneExpressionAdditive AT5G03400 837927..839189 score=-0.332169230871162
GeneExpressionAdditive AT5G03406 839923..841101 score=1.18528843932353
GeneExpressionAdditive AT5G03415 842538..845387 score=0.223539909687176
GeneExpressionAdditive AT5G03420 845650..848563 score=1.30367110444395
GeneExpressionAdditive AT5G03430 848974..853028 score=-1.46054302949579
GeneExpressionAdditive AT5G03435 853389..855532 score=-0.628717223838863
GeneExpressionAdditive AT5G03440 856929..858362 score=-8.56519649150266
GeneExpressionAdditive AT5G03450 858793..862265 score=1.03630396496590
GeneExpressionAdditive AT5G03455 862648..864049 score=0.262451873924797
GeneExpressionAdditive AT5G03460 864300..865618 score=-1.52963129885603
GeneExpressionAdditive AT5G03470 866525..868935 score=1.36680585370832
GeneExpressionAdditive AT5G03480 869217..870659 score=-0.582389717607535
GeneExpressionAdditive AT5G03490 871567..873025 score=0.932740795335368
GeneExpressionAdditive AT5G03495 873846..874827 score=2.18780083993776
GeneExpressionAdditive AT5G03500 876623..878322 score=1.37490552017956
GeneExpressionAdditive AT5G03510 880246..881202 score=-0.92380697103278
GeneExpressionAdditive AT5G03520 883437..885321 score=1.32671886015417
GeneExpressionAdditive AT5G03530 885564..887312 score=-1.22314140151537
GeneExpressionAdditive AT5G03540 889577..894108 score=1.78813307858864
GeneExpressionAdditive AT5G03545 894700..895345 score=-3.90841418346352
GeneExpressionAdditive AT5G03550 895830..896123 score=-1.41122680095208
GeneExpressionAdditive AT5G03555 898300..900011 score=0.901565303791403
GeneExpressionAdditive AT5G03560 900460..902728 score=0.772877026246723
GeneExpressionAdditive AT5G03570 904478..906621 score=-9.00033053034914
GeneExpressionAdditive AT5G03580 906990..907364 score=-0.224544190876172
GeneExpressionAdditive AT5G03590 908567..910118 score=-0.345064191988965
GeneExpressionAdditive AT5G03600 912816..914090 score=-1.44786129669993
GeneExpressionAdditive AT5G03610 915456..918450 score=-1.43784928030098
GeneExpressionAdditive AT5G03620 918750..921832 score=0.0362864985152861
GeneExpressionAdditive AT5G03630 922177..924619 score=-3.66296197386884
GeneExpressionAdditive AT5G03640 927902..930737 score=-0.372485355327253
GeneExpressionAdditive AT5G03650 931940..937616 score=4.23702124249035
GeneExpressionAdditive AT5G03660 937995..939999 score=0.734226829900054
GeneExpressionAdditive AT5G03670 949386..950145 score=0.48789984214278
GeneExpressionAdditive AT5G03680 957810..960972 score=-0.909671666501977
GeneExpressionAdditive AT5G03690 963221..965009 score=0.458171880273274
GeneExpressionAdditive AT5G03700 965875..967299 score=-1.06485012535076
GeneExpressionAdditive AT5G03720 971834..973635 score=-4.21220218954144
GeneExpressionAdditive AT5G03730 974521..979703 score=0.504180259262291
GeneExpressionAdditive AT5G03740 981883..984115 score=0.357515365775833
GeneExpressionAdditive AT5G03750 984789..985370 score=-0.388699744857328
GeneExpressionAdditive AT5G03760 985734..990498 score=1.34395927006433
GeneExpressionAdditive AT5G03770 995156..997786 score=-1.08817409920865
GeneExpressionAdditive AT5G03780 999156..1000943 score=-0.393893418371936
GeneExpressionAdditive AT5G03790 1004993..1006347 score=1.34375055367015
GeneExpressionAdditive AT5G03795 1007514..1010352 score=-0.00199481398658137
GeneExpressionAdditive AT5G03800 1010801..1013524 score=-1.49115907590279
GeneExpressionAdditive AT5G03810 1014063..1015194 score=1.0401825073162
GeneExpressionAdditive AT5G03820 1016330..1017177 score=-0.324832807812303
GeneExpressionAdditive AT5G03830 1018762..1020192 score=2.43830357757194
GeneExpressionAdditive AT5G03840 1024651..1025758 score=-0.371489934962059
GeneExpressionAdditive AT5G03850 1028581..1029081 score=-0.961195755120106
GeneExpressionAdditive AT5G03860 1032103..1034513 score=0.171995140036016
GeneExpressionAdditive AT5G03870 1035698..1036887 score=-0.41667928758943
GeneExpressionAdditive AT5G03880 1038517..1041352 score=-2.87660473992813
GeneExpressionAdditive AT5G03890 1047253..1047656 score=-0.481899066445329
GeneExpressionAdditive AT5G03900 1048283..1052301 score=3.57605394065498
GeneExpressionAdditive AT5G03905 1052599..1054037 score=0.894575234464277
GeneExpressionAdditive AT5G03910 1054283..1057074 score=0.59908002649409
GeneExpressionAdditive AT5G03920 1058165..1058729 score=0.35777022370585
GeneExpressionAdditive AT5G03930 1059572..1060083 score=-0.00147289736867242
GeneExpressionAdditive AT5G03940 1060193..1063276 score=0.814570376862625
GeneExpressionAdditive AT5G03960 1068638..1069935 score=2.74678319745105
GeneExpressionAdditive AT5G03970 1071573..1073374 score=-1.38631976728958
GeneExpressionAdditive AT5G03980 1074276..1075270 score=-0.0136704978546716
GeneExpressionAdditive AT5G03990 1075805..1077412 score=-0.222974914284952
GeneExpressionAdditive AT5G04000 1079137..1079814 score=0.97605691849738
GeneExpressionAdditive AT5G04010 1080168..1081035 score=0.156736531094574
GeneExpressionAdditive AT5G04020 1081661..1086504 score=7.15934024061548
GeneExpressionAdditive AT5G04030 1088482..1088670 score=0.084814293112141
GeneExpressionAdditive AT5G04040 1089724..1093130 score=5.14013704642173
GeneExpressionAdditive AT5G04045 1093869..1094088 score=0.235583353635996
GeneExpressionAdditive AT5G04050 1096075..1098778 score=0.655540998189518
GeneExpressionAdditive AT5G04060 1099214..1101955 score=1.38275045208421
GeneExpressionAdditive AT5G04070 1102108..1104389 score=-0.223016482548594
GeneExpressionAdditive AT5G04080 1104737..1105291 score=-0.650853484357094
GeneExpressionAdditive AT5G04090 1105430..1107631 score=-0.153958790151746
GeneExpressionAdditive AT5G04110 1110474..1114849 score=-0.326231376211264
GeneExpressionAdditive AT5G04120 1120000..1121719 score=0.0534461556765099
GeneExpressionAdditive AT5G04130 1121831..1128004 score=-2.15135631165756
GeneExpressionAdditive AT5G04140 1129903..1138342 score=0.801241817124456
GeneExpressionAdditive AT5G04150 1138595..1139434 score=-12.0138782361266
GeneExpressionAdditive AT5G04160 1142881..1144746 score=-0.352501435393693
GeneExpressionAdditive AT5G04170 1145447..1147581 score=1.81700805013921
GeneExpressionAdditive AT5G04180 1147817..1149009 score=-0.880450672020764
GeneExpressionAdditive AT5G04190 1150937..1152394 score=2.35140345767105
GeneExpressionAdditive AT5G04200 1153911..1154912 score=2.12754894160409
GeneExpressionAdditive AT5G04210 1155100..1155688 score=-0.466879993269647
GeneExpressionAdditive AT5G04220 1156021..1158753 score=4.41372007316279
GeneExpressionAdditive AT5G04230 1160884..1163737 score=3.03718188136389
GeneExpressionAdditive AT5G04240 1169553..1174830 score=1.22133828337695
GeneExpressionAdditive AT5G04250 1176027..1178323 score=0.597691329727976
GeneExpressionAdditive AT5G04260 1178717..1179951 score=-1.61031455940954
GeneExpressionAdditive AT5G04270 1182741..1184571 score=0.716591023195905
GeneExpressionAdditive AT5G04280 1192470..1195506 score=1.19173381388960
GeneExpressionAdditive AT5G04290 1196068..1202628 score=1.13715254909117
GeneExpressionAdditive AT5G04310 1203285..1207325 score=1.03264470177507
GeneExpressionAdditive AT5G04320 1209189..1212547 score=2.78250211280100
GeneExpressionAdditive AT5G04330 1212692..1214366 score=-0.149726836586917
GeneExpressionAdditive AT5G04340 1216135..1217003 score=0.882894234191814
GeneExpressionAdditive AT5G04347 1219913..1220241 score=-0.913798341453052
GeneExpressionAdditive AT5G04350 1220820..1221187 score=-0.432138015289822
GeneExpressionAdditive AT5G04360 1221549..1228522 score=-1.73932280058235
GeneExpressionAdditive AT5G04370 1231768..1234102 score=1.93931542921441
GeneExpressionAdditive AT5G04380 1234915..1236230 score=-0.0777893228049609
GeneExpressionAdditive AT5G04390 1239159..1240427 score=-0.439243138088004
GeneExpressionAdditive AT5G04400 1242776..1243274 score=-0.244082534482967
GeneExpressionAdditive AT5G04410 1243806..1246536 score=-0.296203625401436
GeneExpressionAdditive AT5G04420 1246707..1249932 score=-0.742522387347243
GeneExpressionAdditive AT5G04430 1250261..1253829 score=3.37112345160767
GeneExpressionAdditive AT5G04440 1254833..1256916 score=-0.0991980359764933
GeneExpressionAdditive AT5G04460 1260043..1263709 score=-0.603098875301875
GeneExpressionAdditive AT5G04470 1266668..1267386 score=-0.661979196297259
GeneExpressionAdditive AT5G04480 1271550..1277965 score=4.33929277112284
GeneExpressionAdditive AT5G04490 1279851..1281603 score=3.00384856798234
GeneExpressionAdditive AT5G04500 1283619..1286310 score=0.475116755741398
GeneExpressionAdditive AT5G04510 1286995..1289858 score=0.66567064861885
GeneExpressionAdditive AT5G04520 1290016..1291012 score=1.12863691789787
GeneExpressionAdditive AT5G04530 1291833..1293560 score=3.85221123836584
GeneExpressionAdditive AT5G04540 1296474..1302411 score=1.06891078468578
GeneExpressionAdditive AT5G04550 1303239..1306029 score=-0.734298976106436
GeneExpressionAdditive AT5G04560 1309198..1318378 score=3.70424510963427
GeneExpressionAdditive AT5G04590 1319357..1322486 score=3.33621664025967
GeneExpressionAdditive AT5G04600 1323640..1325527 score=0.141416686292136
GeneExpressionAdditive AT5G04610 1325637..1326910 score=-0.455093150279974
GeneExpressionAdditive AT5G04620 1327268..1329803 score=1.04911716137335
GeneExpressionAdditive AT5G04630 1330597..1332040 score=-0.993670485901705
GeneExpressionAdditive AT5G04640 1332839..1333757 score=-0.529529272802798
GeneExpressionAdditive AT5G04650 1334438..1334800 score=-0.129325046989687
GeneExpressionAdditive AT5G04660 1335993..1337488 score=0.108863403277871
GeneExpressionAdditive AT5G04670 1337940..1340858 score=-0.313633246921110
GeneExpressionAdditive AT5G04680 1346279..1348801 score=0.60799626206761
GeneExpressionAdditive AT5G04690 1349648..1352498 score=-0.61248305308213
GeneExpressionAdditive AT5G04700 1354244..1356723 score=0.813250471774138
GeneExpressionAdditive AT5G04710 1357110..1360224 score=-0.554509468763122
GeneExpressionAdditive AT5G04720 1360708..1363805 score=-2.21150118028582
GeneExpressionAdditive AT5G04730 1364120..1365051 score=-0.889854115402868
GeneExpressionAdditive AT5G04740 1368591..1371436 score=-1.37662343803898
GeneExpressionAdditive AT5G04750 1372190..1373485 score=-0.80925866471152
GeneExpressionAdditive AT5G04760 1373681..1374591 score=1.86018009376487
GeneExpressionAdditive AT5G04770 1379083..1382334 score=-0.54897947357204
GeneExpressionAdditive AT5G04780 1384563..1386395 score=-0.0493271572415403
GeneExpressionAdditive AT5G04800 1388484..1389712 score=-0.148356066318544
GeneExpressionAdditive AT5G04810 1390056..1393796 score=-1.73551401265231
GeneExpressionAdditive AT5G04820 1399683..1400657 score=-0.975321119382774
GeneExpressionAdditive AT5G04830 1402078..1403644 score=0.667816334073684
GeneExpressionAdditive AT5G04840 1405339..1407876 score=-0.616887645030772
GeneExpressionAdditive AT5G04850 1408200..1409863 score=2.34120395750651
GeneExpressionAdditive AT5G04860 1411625..1414666 score=-1.52291905701900
GeneExpressionAdditive AT5G04870 1416793..1420158 score=3.86629320328631
GeneExpressionAdditive AT5G04885 1422794..1426817 score=0.991140206423846
GeneExpressionAdditive AT5G04890 1427188..1428282 score=1.36902708355636
GeneExpressionAdditive AT5G04895 1428744..1434698 score=-1.19557388180278
GeneExpressionAdditive AT5G04900 1434775..1437272 score=0.954935098277853
GeneExpressionAdditive AT5G04910 1437695..1438715 score=0.679657918150623
GeneExpressionAdditive AT5G04920 1438964..1441623 score=1.8541270464485
GeneExpressionAdditive AT5G04930 1444881..1449791 score=-1.38871299861237
GeneExpressionAdditive AT5G04940 1454223..1456917 score=1.66113630466239
GeneExpressionAdditive AT5G04950 1457774..1458839 score=-12.1081068770284
GeneExpressionAdditive AT5G04960 1462025..1463927 score=-0.67616024438462
GeneExpressionAdditive AT5G04970 1464226..1467030 score=-0.94578390302571
GeneExpressionAdditive AT5G04980 1468610..1470720 score=0.494939454265064
GeneExpressionAdditive AT5G04990 1471532..1473938 score=-0.993317699746232
GeneExpressionAdditive AT5G05000 1474144..1475753 score=-0.157364096437487
GeneExpressionAdditive AT5G05010 1476603..1480115 score=1.35626788481828
GeneExpressionAdditive AT5G05020 1480804..1481615 score=-0.972655935381497
GeneExpressionAdditive AT5G05030 1484180..1486040 score=-0.412066459959211
GeneExpressionAdditive AT5G05040 1487282..1487632 score=-1.23746879907514
GeneExpressionAdditive AT5G05050 1491632..1493391 score=-0.539302074561327
GeneExpressionAdditive AT5G05060 1493949..1494874 score=1.25767419782993
GeneExpressionAdditive AT5G05070 1496866..1498513 score=-0.892801261612316
GeneExpressionAdditive AT5G05080 1498620..1500737 score=0.0952659070817548
GeneExpressionAdditive AT5G05090 1503241..1504256 score=0.696062908220499
GeneExpressionAdditive AT5G05100 1505221..1507152 score=1.07510144434682
GeneExpressionAdditive AT5G05110 1507430..1508791 score=-3.35235091640564
GeneExpressionAdditive AT5G05120 1511249..1511809 score=-0.517037530388712
GeneExpressionAdditive AT5G05130 1512116..1515043 score=0.079533805002009
GeneExpressionAdditive AT5G05140 1519989..1522621 score=2.64531469416178
GeneExpressionAdditive AT5G05150 1524851..1526169 score=-0.499929143921537
GeneExpressionAdditive AT5G05160 1527969..1529963 score=-3.59404634636734
GeneExpressionAdditive AT5G05170 1530179..1535115 score=6.3158431381188
GeneExpressionAdditive AT5G05180 1536951..1538414 score=1.20900861123021
GeneExpressionAdditive AT5G05190 1541511..1543895 score=-3.03731426994435
GeneExpressionAdditive AT5G05200 1544144..1547099 score=1.32421946004092
GeneExpressionAdditive AT5G05210 1548143..1549735 score=2.36841873383609
GeneExpressionAdditive AT5G05220 1550285..1550892 score=-0.287115247112975
GeneExpressionAdditive AT5G05230 1551448..1553735 score=0.49618381009616
GeneExpressionAdditive AT5G05240 1553838..1556538 score=-0.0445399835234688
GeneExpressionAdditive AT5G05250 1557155..1557987 score=-3.32986702511599
GeneExpressionAdditive AT5G05260 1559811..1561721 score=0.131309757113494
GeneExpressionAdditive AT5G05270 1563310..1564844 score=-3.91695667299017
GeneExpressionAdditive AT5G05280 1565497..1566316 score=-0.387249226138227
GeneExpressionAdditive AT5G05290 1568780..1569804 score=1.11452342063379
GeneExpressionAdditive AT5G05300 1570164..1570342 score=0.364810428114122
GeneExpressionAdditive AT5G05310 1571265..1574522 score=0.249927620426370
GeneExpressionAdditive AT5G05320 1575061..1576717 score=2.29415505395766
GeneExpressionAdditive AT5G05330 1577006..1578718 score=0.00741270009643539
GeneExpressionAdditive AT5G05340 1578981..1580863 score=-0.614747405431294
GeneExpressionAdditive AT5G05350 1585336..1587489 score=-1.58800854987628
GeneExpressionAdditive AT5G05360 1588356..1589320 score=0.0942691287895207
GeneExpressionAdditive AT5G05365 1590383..1590745 score=0.590451837883829
GeneExpressionAdditive AT5G05370 1590964..1591819 score=-0.007148843296973
GeneExpressionAdditive AT5G05380 1592193..1592893 score=1.64795414071905
GeneExpressionAdditive AT5G05390 1594764..1596796 score=-0.262545067885151
GeneExpressionAdditive AT5G05410 1602631..1603848 score=-4.92420634195245
GeneExpressionAdditive AT5G05420 1604064..1604776 score=2.21561887094565
GeneExpressionAdditive AT5G05430 1605309..1605964 score=2.53540674413882
GeneExpressionAdditive AT5G05440 1609254..1610404 score=2.83997330563524
GeneExpressionAdditive AT5G05450 1612023..1615302 score=2.30176275808314
GeneExpressionAdditive AT5G05460 1615622..1618819 score=0.740732036110003
GeneExpressionAdditive AT5G05470 1620468..1622124 score=-0.511102234163741
GeneExpressionAdditive AT5G05480 1622343..1624106 score=-0.497686658157084
GeneExpressionAdditive AT5G05490 1624301..1629171 score=0.576187525844361
GeneExpressionAdditive AT5G05500 1629721..1630364 score=0.134930355596530
GeneExpressionAdditive AT5G05510 1630595..1632558 score=-0.171677928289477
GeneExpressionAdditive AT5G05520 1632850..1635258 score=1.50257201075359
GeneExpressionAdditive AT5G05530 1635484..1636167 score=-0.745486902615141
GeneExpressionAdditive AT5G05540 1636314..1638840 score=0.452248446817461
GeneExpressionAdditive AT5G05550 1639059..1640574 score=1.70572193225142
GeneExpressionAdditive AT5G05560 1641442..1654733 score=-1.87671226972248
GeneExpressionAdditive AT5G05570 1656572..1663899 score=-0.244128464535118
GeneExpressionAdditive AT5G05580 1664148..1666238 score=-3.756191066087
GeneExpressionAdditive AT5G05600 1672302..1674592 score=4.504001421509
GeneExpressionAdditive AT5G05610 1676978..1679019 score=-0.170475423413340
GeneExpressionAdditive AT5G05620 1679234..1680913 score=0.195954127547917
GeneExpressionAdditive AT5G05630 1682393..1684070 score=-0.0782267045152661
GeneExpressionAdditive AT5G05640 1684617..1685730 score=-0.631497588857282
GeneExpressionAdditive AT5G05650 1686584..1686864 score=-0.641475085628333
GeneExpressionAdditive AT5G05660 1691406..1695455 score=-1.07006574608006
GeneExpressionAdditive AT5G05670 1695752..1698135 score=-0.414329562838847
GeneExpressionAdditive AT5G05680 1698312..1702618 score=-1.14538053227469
GeneExpressionAdditive AT5G05690 1702691..1706645 score=-2.78291241528844
GeneExpressionAdditive AT5G05700 1712725..1715688 score=-1.06428524934517
GeneExpressionAdditive AT5G05710 1715885..1716424 score=-0.472401514973772
GeneExpressionAdditive AT5G05720 1717016..1719455 score=0.0803056302841304
GeneExpressionAdditive AT5G05730 1719603..1722889 score=-1.35326338909019
GeneExpressionAdditive AT5G05740 1723888..1726972 score=1.05859180895868
GeneExpressionAdditive AT5G05750 1727463..1728846 score=3.21688175478365
GeneExpressionAdditive AT5G05760 1728948..1730991 score=2.81184763849124
GeneExpressionAdditive AT5G05770 1734496..1734817 score=0.0689456246234331
GeneExpressionAdditive AT5G05780 1735746..1738453 score=1.21119989591471
GeneExpressionAdditive AT5G05790 1740695..1741990 score=-0.149917121320836
GeneExpressionAdditive AT5G05800 1743166..1745212 score=1.14500797173779
GeneExpressionAdditive AT5G05810 1746850..1748230 score=-0.613918113905676
GeneExpressionAdditive AT5G05820 1751724..1754041 score=-0.584545575236824
GeneExpressionAdditive AT5G05830 1755823..1757058 score=1.3280828985907
GeneExpressionAdditive AT5G05840 1757164..1760632 score=0.0227158941368919
GeneExpressionAdditive AT5G05850 1762589..1764632 score=-0.666883548225839
GeneExpressionAdditive AT5G05860 1765535..1767412 score=0.291757547453864
GeneExpressionAdditive AT5G05870 1767717..1769208 score=1.23325143217746
GeneExpressionAdditive AT5G05880 1769820..1771424 score=-0.412046278519357
GeneExpressionAdditive AT5G05890 1772779..1773780 score=7.77755603238306
GeneExpressionAdditive AT5G05910 1776867..1777284 score=0.110160154952219
GeneExpressionAdditive AT5G05920 1777580..1779737 score=-1.56523979848343
GeneExpressionAdditive AT5G05930 1780058..1783339 score=-1.83351941027633
GeneExpressionAdditive AT5G05940 1785945..1788400 score=0.116679659763020
GeneExpressionAdditive AT5G05950 1788768..1789361 score=-1.38348518648657
GeneExpressionAdditive AT5G05960 1790243..1790746 score=-2.49139242162792
GeneExpressionAdditive AT5G05965 1790861..1792539 score=3.82841973314435
GeneExpressionAdditive AT5G05970 1795433..1799382 score=0.520058299846258
GeneExpressionAdditive AT5G05980 1799519..1804452 score=0.600377008449036
GeneExpressionAdditive AT5G05987 1804800..1806670 score=0.505846658738592
GeneExpressionAdditive AT5G05990 1806877..1807864 score=0.688051856734884
GeneExpressionAdditive AT5G06000 1808213..1809797 score=-0.450592482184790
GeneExpressionAdditive AT5G06010 1810009..1810231 score=1.17640565853245
GeneExpressionAdditive AT5G06020 1811944..1812104 score=0.235540776525944
GeneExpressionAdditive AT5G06043 1817150..1817433 score=-1.00046215901340
GeneExpressionAdditive AT5G06050 1820124..1823688 score=0.302648837491425
GeneExpressionAdditive AT5G06060 1823855..1825873 score=3.73712214117465
GeneExpressionAdditive AT5G06070 1828212..1829106 score=-0.87196482022221
GeneExpressionAdditive AT5G06080 1830916..1831392 score=-1.14214770741244
GeneExpressionAdditive AT5G06090 1835136..1836639 score=-0.415733462859657
GeneExpressionAdditive AT5G06100 1837959..1840381 score=0.879578831558537
GeneExpressionAdditive AT5G06110 1840892..1842980 score=1.31670033773938
GeneExpressionAdditive AT5G06120 1844094..1852516 score=1.02785963191877
GeneExpressionAdditive AT5G06130 1853524..1855839 score=-2.27421519254437
GeneExpressionAdditive AT5G06140 1856173..1858747 score=2.2619355682994
GeneExpressionAdditive AT5G06150 1859328..1860388 score=0.910951897979948
GeneExpressionAdditive AT5G06160 1862381..1866417 score=-0.0322865319449704
GeneExpressionAdditive AT5G06170 1869798..1871552 score=-0.523577475997945
GeneExpressionAdditive AT5G06180 1873156..1875588 score=0.262050337787793
GeneExpressionAdditive AT5G06190 1876062..1876371 score=-0.57145780663378
GeneExpressionAdditive AT5G06200 1877359..1878083 score=0.667984374230576
GeneExpressionAdditive AT5G06210 1878480..1879610 score=-0.358725922955792
GeneExpressionAdditive AT5G06220 1880181..1884838 score=-0.824389350095626
GeneExpressionAdditive AT5G06230 1885865..1887082 score=-0.578919534306225
GeneExpressionAdditive AT5G06240 1888316..1889661 score=0.534660472431002
GeneExpressionAdditive AT5G06250 1892755..1894010 score=-0.362028395386394
GeneExpressionAdditive AT5G06260 1902651..1904999 score=-0.312996074320446
GeneExpressionAdditive AT5G06265 1906615..1908144 score=0.17197071494446
GeneExpressionAdditive AT5G06270 1912692..1913629 score=0.296979362112101
GeneExpressionAdditive AT5G06280 1917668..1918846 score=3.10652639665672
GeneExpressionAdditive AT5G06290 1919254..1921317 score=-0.156003132656840
GeneExpressionAdditive AT5G06300 1921760..1925200 score=-0.657861015128327
GeneExpressionAdditive AT5G06310 1928384..1930716 score=0.813672143579732
GeneExpressionAdditive AT5G06320 1930977..1931686 score=-1.02637298250065
GeneExpressionAdditive AT5G06330 1934913..1935569 score=-1.08792663721126
GeneExpressionAdditive AT5G06340 1936414..1938081 score=1.70422031371958
GeneExpressionAdditive AT5G06350 1939105..1944291 score=0.213425750668938
GeneExpressionAdditive AT5G06360 1944778..1946643 score=-1.92374943043892
GeneExpressionAdditive AT5G06370 1947207..1948475 score=2.37849119496583
GeneExpressionAdditive AT5G06380 1949327..1950257 score=0.506339814085713
GeneExpressionAdditive AT5G06390 1952965..1955738 score=0.248625129134544
GeneExpressionAdditive AT5G06400 1955974..1959017 score=-0.524398167915252
GeneExpressionAdditive AT5G06410 1959632..1960627 score=-0.222796479538616
GeneExpressionAdditive AT5G06420 1961484..1962973 score=0.292165948182899
GeneExpressionAdditive AT5G06430 1963082..1964291 score=-0.37457801336647
GeneExpressionAdditive AT5G06440 1964646..1967257 score=1.58154661642400
GeneExpressionAdditive AT5G06450 1967729..1969193 score=-1.17091675233487
GeneExpressionAdditive AT5G06460 1970380..1974480 score=-0.105718148901190
GeneExpressionAdditive AT5G06470 1974685..1975329 score=-0.108532672828136
GeneExpressionAdditive AT5G06480 1976135..1977262 score=-1.8677398141401
GeneExpressionAdditive AT5G06490 1978033..1978574 score=-0.906020320775878
GeneExpressionAdditive AT5G06500 1982441..1983135 score=0.712322970151364
GeneExpressionAdditive AT5G06510 1984991..1986992 score=-0.890908076928455
GeneExpressionAdditive AT5G06520 1987460..1989335 score=-0.569949095042083
GeneExpressionAdditive AT5G06530 1989752..1994673 score=0.431895671982541
GeneExpressionAdditive AT5G06540 1999244..2001034 score=-0.202298462239479
GeneExpressionAdditive AT5G06550 2001184..2003039 score=-1.19335233232407
GeneExpressionAdditive AT5G06560 2003334..2006151 score=-0.907303488120882
GeneExpressionAdditive AT5G06570 2008013..2011004 score=-0.110165208695501
GeneExpressionAdditive AT5G06580 2011290..2016500 score=-0.716285043474137
GeneExpressionAdditive AT5G06590 2016672..2018790 score=0.709135071436494
GeneExpressionAdditive AT5G06600 2019201..2027481 score=-0.0704349819759532
GeneExpressionAdditive AT5G06610 2029904..2033624 score=-0.866292848162181
GeneExpressionAdditive AT5G06620 2033789..2035861 score=-0.283729741124246
GeneExpressionAdditive AT5G06650 2043501..2044007 score=-0.350833165152364
GeneExpressionAdditive AT5G06660 2046860..2047758 score=-2.55587788616521
GeneExpressionAdditive AT5G06670 2048308..2054906 score=3.40463126760854
GeneExpressionAdditive AT5G06680 2056622..2059716 score=-0.707872728447295
GeneExpressionAdditive AT5G06690 2060686..2061862 score=0.0522857299174908
GeneExpressionAdditive AT5G06700 2063498..2065964 score=4.67186301075334
GeneExpressionAdditive AT5G06710 2068109..2070253 score=0.611902713895622
GeneExpressionAdditive AT5G06720 2077486..2078993 score=-0.0943237234888034
GeneExpressionAdditive AT5G06730 2079976..2081672 score=-0.227252774000369
GeneExpressionAdditive AT5G06740 2084110..2085974 score=-1.35066324635380
GeneExpressionAdditive AT5G06750 2086336..2088509 score=-0.522607684522343
GeneExpressionAdditive AT5G06760 2089587..2090403 score=-1.27257802197419
GeneExpressionAdditive AT5G06770 2090726..2092877 score=-0.523851799376448
GeneExpressionAdditive AT5G06780 2093990..2097102 score=0.625321497305191
GeneExpressionAdditive AT5G06790 2097796..2098630 score=-0.412983303657518
GeneExpressionAdditive AT5G06800 2103151..2105862 score=5.17992915753479
GeneExpressionAdditive AT5G06810 2108492..2112217 score=-0.293293363944055
GeneExpressionAdditive AT5G06820 2112935..2116683 score=-0.371281051273839
GeneExpressionAdditive AT5G06830 2116841..2119590 score=-1.07221975141073
GeneExpressionAdditive AT5G06839 2120516..2126428 score=-0.791607156387517
GeneExpressionAdditive AT5G06850 2127069..2129198 score=0.389367906275958
GeneExpressionAdditive AT5G06870 2133970..2135077 score=9.05982877480781
GeneExpressionAdditive AT5G06900 2136176..2137912 score=-0.844619064413334
GeneExpressionAdditive AT5G06905 2138454..2139982 score=-0.476711726896703
GeneExpressionAdditive AT5G06910 2140452..2142643 score=0.624043623628659
GeneExpressionAdditive AT5G06920 2142854..2143889 score=-1.10975700945717
GeneExpressionAdditive AT5G06930 2145001..2148006 score=0.37309532890605
GeneExpressionAdditive AT5G06940 2148147..2150740 score=0.250326526252842
GeneExpressionAdditive AT5G06950 2151099..2154496 score=-0.759673398872865
GeneExpressionAdditive AT5G06960 2154894..2157559 score=-0.330509404357264
GeneExpressionAdditive AT5G06970 2158272..2166352 score=5.44158181815826
GeneExpressionAdditive AT5G06980 2167541..2169347 score=7.03000244414944
GeneExpressionAdditive AT5G06990 2169774..2170424 score=-0.239377916351803
GeneExpressionAdditive AT5G07000 2171417..2172922 score=0.90151910424903
GeneExpressionAdditive AT5G07010 2174801..2175931 score=-2.37009271381596
GeneExpressionAdditive AT5G07020 2180505..2182388 score=0.570790004742002
GeneExpressionAdditive AT5G07030 2183469..2185930 score=-2.35933394283896
GeneExpressionAdditive AT5G07040 2190362..2190787 score=-1.74864246258962
GeneExpressionAdditive AT5G07050 2191394..2193372 score=0.119409500171474
GeneExpressionAdditive AT5G07060 2194422..2195827 score=-1.03042773722298
GeneExpressionAdditive AT5G07070 2196534..2198014 score=-0.349623688963987
GeneExpressionAdditive AT5G07080 2200358..2202027 score=0.408810483210956
GeneExpressionAdditive AT5G07090 2202728..2204045 score=-1.79466148737200
GeneExpressionAdditive AT5G07100 2204299..2205745 score=1.86216154749881
GeneExpressionAdditive AT5G07110 2206036..2206792 score=1.08738276962233
GeneExpressionAdditive AT5G07120 2207007..2209504 score=1.18489230964679
GeneExpressionAdditive AT5G07130 2210619..2212489 score=-0.0531427956474547
GeneExpressionAdditive AT5G07140 2212890..2215477 score=-1.06036814946970
GeneExpressionAdditive AT5G07150 2215849..2217926 score=-0.720368735016426
GeneExpressionAdditive AT5G07160 2220154..2220666 score=-0.429105241944074
GeneExpressionAdditive AT5G07170 2221828..2225072 score=0.950460140306385
GeneExpressionAdditive AT5G07180 2227572..2233396 score=0.310328090112956
GeneExpressionAdditive AT5G07190 2237574..2238631 score=0.352545976618097
GeneExpressionAdditive AT5G07200 2243614..2245328 score=-0.188667402554381
GeneExpressionAdditive AT5G07210 2252329..2255297 score=-0.0850077998843828
GeneExpressionAdditive AT5G07220 2265284..2266850 score=3.32210795324375
GeneExpressionAdditive AT5G07225 2269061..2270135 score=-1.12354959737833
GeneExpressionAdditive AT5G07230 2271028..2271564 score=0.123033291873781
GeneExpressionAdditive AT5G07240 2272026..2274163 score=2.94016299800986
GeneExpressionAdditive AT5G07250 2274358..2275919 score=-0.716936195343222
GeneExpressionAdditive AT5G07260 2277819..2280080 score=-0.371543311089076
GeneExpressionAdditive AT5G07270 2280677..2283562 score=0.568111904538673
GeneExpressionAdditive AT5G07280 2285086..2288611 score=0.0351040838269110
GeneExpressionAdditive AT5G07290 2293389..2298910 score=1.06136836657867
GeneExpressionAdditive AT5G07300 2299895..2303165 score=-1.23340073885306
GeneExpressionAdditive AT5G07310 2305720..2306528 score=0.452241233529616
GeneExpressionAdditive AT5G07320 2309971..2312237 score=-0.484022340838314
GeneExpressionAdditive AT5G07330 2315983..2316792 score=-1.10440499793133
GeneExpressionAdditive AT5G07340 2317298..2319613 score=-0.567814322142918
GeneExpressionAdditive AT5G07350 2320128..2325372 score=0.402403654481008
GeneExpressionAdditive AT5G07360 2326717..2330127 score=-1.62620669793451
GeneExpressionAdditive AT5G07370 2330425..2332245 score=0.318811252055637
GeneExpressionAdditive AT5G07380 2332488..2335667 score=-0.825986466785971
GeneExpressionAdditive AT5G07390 2336144..2339692 score=-2.54959352765138
GeneExpressionAdditive AT5G07400 2340806..2345353 score=-0.137303488034981
GeneExpressionAdditive AT5G07410 2345885..2347448 score=-0.0196877268491493
GeneExpressionAdditive AT5G07420 2349587..2351440 score=0.349266600736724
GeneExpressionAdditive AT5G07430 2352554..2354172 score=0.0939459271627897
GeneExpressionAdditive AT5G07440 2355934..2357803 score=4.92351891227299
GeneExpressionAdditive AT5G07450 2358427..2359163 score=-2.49279524224952
GeneExpressionAdditive AT5G07460 2360641..2361957 score=-2.58457766417268
GeneExpressionAdditive AT5G07470 2362574..2364345 score=0.611917924763344
GeneExpressionAdditive AT5G07475 2364786..2365527 score=1.28774866262775
GeneExpressionAdditive AT5G07480 2367161..2369460 score=-0.439108790118723
GeneExpressionAdditive AT5G07490 2370138..2370945 score=-0.704001325502158
GeneExpressionAdditive AT5G07500 2372764..2373590 score=-0.271411116521647
GeneExpressionAdditive AT5G07510 2377792..2378741 score=0.784897032695458
GeneExpressionAdditive AT5G07520 2380222..2381175 score=-0.372036067313469
GeneExpressionAdditive AT5G07530 2382487..2384502 score=-0.155968458482006
GeneExpressionAdditive AT5G07540 2386069..2387211 score=-1.37565480833293
GeneExpressionAdditive AT5G07550 2388377..2389204 score=0.550552258456
GeneExpressionAdditive AT5G07560 2390303..2390989 score=-0.710332496602095
GeneExpressionAdditive AT5G07570 2391817..2396213 score=-4.92632665649898
GeneExpressionAdditive AT5G07580 2399521..2400537 score=0.176323645821145
GeneExpressionAdditive AT5G07590 2401589..2403830 score=-0.401072909677569
GeneExpressionAdditive AT5G07600 2404623..2405441 score=-1.03848294462338
GeneExpressionAdditive AT5G07610 2406059..2407261 score=0.278950895651143
GeneExpressionAdditive AT5G07620 2407508..2409045 score=-0.781492578699647
GeneExpressionAdditive AT5G07630 2412124..2414309 score=-2.99405270157715
GeneExpressionAdditive AT5G07640 2414924..2416247 score=-0.898959045904344
GeneExpressionAdditive AT5G07650 2416429..2421764 score=-2.25182558334500
GeneExpressionAdditive AT5G07660 2422863..2429730 score=1.41521474665905
GeneExpressionAdditive AT5G07670 2430139..2431988 score=-1.14664623887412
GeneExpressionAdditive AT5G07680 2436098..2437434 score=-0.450702239503903
GeneExpressionAdditive AT5G07690 2446811..2448459 score=0.0243123988496225
GeneExpressionAdditive AT5G07700 2450631..2451480 score=-1.01639042407628
GeneExpressionAdditive AT5G07710 2453222..2455445 score=0.546684406628982
GeneExpressionAdditive AT5G07720 2455635..2457149 score=0.0106382047945512
GeneExpressionAdditive AT5G07730 2457368..2458331 score=0.252863889330275
GeneExpressionAdditive AT5G07760 2468437..2473615 score=-0.295274773517747
GeneExpressionAdditive AT5G07770 2474647..2479309 score=-3.47465333862618
GeneExpressionAdditive AT5G07780 2479532..2482748 score=-0.94952900045971
GeneExpressionAdditive AT5G07790 2483334..2486309 score=0.454169761100502
GeneExpressionAdditive AT5G07800 2486586..2489270 score=-0.405162663160795
GeneExpressionAdditive AT5G07810 2491309..2498433 score=0.616781991382779
GeneExpressionAdditive AT5G07820 2498871..2501022 score=-0.800004900137552
GeneExpressionAdditive AT5G07830 2503314..2506589 score=-0.52982803376302
GeneExpressionAdditive AT5G07840 2506855..2508320 score=0.821035044998793
GeneExpressionAdditive AT5G07850 2508963..2510480 score=-0.423315473375891
GeneExpressionAdditive AT5G07860 2511734..2513066 score=-2.94278344806532
GeneExpressionAdditive AT5G07870 2514126..2515376 score=-0.783376774331544
GeneExpressionAdditive AT5G07880 2515620..2516579 score=0.292167574573812
GeneExpressionAdditive AT5G07890 2517388..2519966 score=2.53191803870867
GeneExpressionAdditive AT5G07900 2520161..2521480 score=-0.86868818620667
GeneExpressionAdditive AT5G07910 2521588..2524180 score=0.165288449252262
GeneExpressionAdditive AT5G07920 2524950..2529250 score=2.05842776857561
GeneExpressionAdditive AT5G07930 2530857..2532175 score=0.493196057408355
GeneExpressionAdditive AT5G07940 2533804..2540247 score=-0.761765869530355
GeneExpressionAdditive AT5G07950 2540475..2542090 score=-0.0873271514247236
GeneExpressionAdditive AT5G07960 2542379..2543423 score=-1.26992251864713
GeneExpressionAdditive AT5G07970 2543960..2548679 score=0.63191981247305
GeneExpressionAdditive AT5G07980 2549506..2554522 score=-0.94808302064127
GeneExpressionAdditive AT5G07990 2560418..2562995 score=0.464731201585966
GeneExpressionAdditive AT5G08000 2563573..2565450 score=0.121587677822974
GeneExpressionAdditive AT5G08010 2569638..2571698 score=0.250010658722842
GeneExpressionAdditive AT5G08020 2572122..2574842 score=-1.00458019674991
GeneExpressionAdditive AT5G08030 2575051..2576770 score=0.215546438049396
GeneExpressionAdditive AT5G08040 2577237..2578061 score=-0.234929900303493
GeneExpressionAdditive AT5G08050 2578453..2579100 score=1.19841228734345
GeneExpressionAdditive AT5G08060 2580445..2582537 score=-0.148116113601698
GeneExpressionAdditive AT5G08070 2584932..2585563 score=0.398316171428494
GeneExpressionAdditive AT5G08080 2588371..2591268 score=1.96515987528124
GeneExpressionAdditive AT5G08090 2591704..2592875 score=-0.368640455694284
GeneExpressionAdditive AT5G08100 2593099..2594588 score=-3.31242979653192
GeneExpressionAdditive AT5G08110 2594998..2600071 score=-0.335374428518048
GeneExpressionAdditive AT5G08120 2600498..2602723 score=1.5852774404742
GeneExpressionAdditive AT5G08130 2606348..2609588 score=0.607366009975626
GeneExpressionAdditive AT5G08139 2616356..2617809 score=3.30444382954654
GeneExpressionAdditive AT5G08141 2619169..2619523 score=-0.0452181224901880
GeneExpressionAdditive AT5G08150 2622041..2622586 score=1.63325417531103
GeneExpressionAdditive AT5G08160 2625589..2628051 score=1.39216397529623
GeneExpressionAdditive AT5G08170 2628374..2631018 score=0.666886308870644
GeneExpressionAdditive AT5G08180 2631678..2633421 score=-1.9754536600402
GeneExpressionAdditive AT5G08185 2634262..2635389 score=-1.64278523677403
GeneExpressionAdditive AT5G08190 2635992..2637239 score=1.47388951391043
GeneExpressionAdditive AT5G08200 2638057..2640730 score=0.196920731053215
GeneExpressionAdditive AT5G08210 2641357..2641608 score=0.346067770998090
GeneExpressionAdditive AT5G08220 2642310..2642957 score=0.576087624295729
GeneExpressionAdditive AT5G08230 2643553..2649757 score=-2.14177105453602
GeneExpressionAdditive AT5G08240 2650936..2652343 score=-0.170593130728935
GeneExpressionAdditive AT5G08250 2653597..2655688 score=-0.648356594559923
GeneExpressionAdditive AT5G08260 2657175..2661345 score=-2.19462092510084
GeneExpressionAdditive AT5G08270 2661665..2663450 score=0.000505508939847643
GeneExpressionAdditive AT5G08280 2663627..2665759 score=-0.890718705129802
GeneExpressionAdditive AT5G08290 2666017..2667118 score=0.0521716930646471
GeneExpressionAdditive AT5G08300 2667409..2669893 score=0.58384445983072
GeneExpressionAdditive AT5G08310 2670192..2675243 score=-0.849366616652051
GeneExpressionAdditive AT5G08320 2677075..2678639 score=1.43960264866621
GeneExpressionAdditive AT5G08330 2680745..2681781 score=1.79204240958896
GeneExpressionAdditive AT5G08335 2682248..2683638 score=0.372737563049591
GeneExpressionAdditive AT5G08340 2683836..2685563 score=-0.556939024095215
GeneExpressionAdditive AT5G08350 2686275..2687197 score=2.19805557068396
GeneExpressionAdditive AT5G08360 2689722..2690839 score=-0.154193205193309
GeneExpressionAdditive AT5G08370 2690997..2693480 score=-1.17831237864008
GeneExpressionAdditive AT5G08380 2694744..2697693 score=-4.77997165793374
GeneExpressionAdditive AT5G08390 2701057..2706261 score=0.835534282555184
GeneExpressionAdditive AT5G08400 2707268..2708882 score=0.119586845806990
GeneExpressionAdditive AT5G08410 2709849..2710528 score=-1.72881713138111
GeneExpressionAdditive AT5G08415 2710854..2713086 score=0.890151030379892
GeneExpressionAdditive AT5G08420 2713419..2716068 score=1.10239885330821
GeneExpressionAdditive AT5G08430 2716710..2720186 score=1.22872897710036
GeneExpressionAdditive AT5G08440 2720678..2727068 score=-0.420455633890173
GeneExpressionAdditive AT5G08450 2727832..2732850 score=2.06183245450937
GeneExpressionAdditive AT5G08460 2733213..2735343 score=-4.0523421912829
GeneExpressionAdditive AT5G08470 2735947..2743030 score=2.00911730295341
GeneExpressionAdditive AT5G08480 2743788..2745055 score=-0.0470657228156148
GeneExpressionAdditive AT5G08490 2745269..2747698 score=-0.194810072993145
GeneExpressionAdditive AT5G08500 2748203..2751722 score=0.559967062185641
GeneExpressionAdditive AT5G08505 2752039..2752146 score=-0.0836604481446146
GeneExpressionAdditive AT5G08510 2753185..2755014 score=-1.00952555029939
GeneExpressionAdditive AT5G08520 2755192..2758248 score=0.42279617311445
GeneExpressionAdditive AT5G08530 2759318..2761861 score=-0.810463690499365
GeneExpressionAdditive AT5G08535 2762714..2763361 score=-1.11182750487600
GeneExpressionAdditive AT5G08540 2763860..2765532 score=2.28970922072198
GeneExpressionAdditive AT5G08550 2765758..2770259 score=1.11983532518654
GeneExpressionAdditive AT5G08560 2770954..2774618 score=0.00482254898289594
GeneExpressionAdditive AT5G08565 2775914..2777232 score=1.39378872929179
GeneExpressionAdditive AT5G08570 2777993..2780415 score=-0.903335061766023
GeneExpressionAdditive AT5G08580 2780566..2783054 score=-1.34610127496692
GeneExpressionAdditive AT5G08590 2783421..2786025 score=1.08717457491659
GeneExpressionAdditive AT5G08600 2786358..2789777 score=0.462903324289032
GeneExpressionAdditive AT5G08610 2790306..2794155 score=-5.46962332451101
GeneExpressionAdditive AT5G08620 2794466..2797537 score=-1.70778841183470
GeneExpressionAdditive AT5G08630 2798388..2803132 score=2.75166793975464
GeneExpressionAdditive AT5G08640 2803950..2805379 score=-6.98463779815453
GeneExpressionAdditive AT5G08650 2806450..2813225 score=2.1043768942967
GeneExpressionAdditive AT5G08660 2814535..2817971 score=1.01079401570791
GeneExpressionAdditive AT5G08670 2818121..2821160 score=-0.556450229242337
GeneExpressionAdditive AT5G08680 2821935..2824931 score=-1.20340580283346
GeneExpressionAdditive AT5G08690 2825913..2828604 score=0.00104707490735737
GeneExpressionAdditive AT5G08710 2834752..2838053 score=-0.90114766222269
GeneExpressionAdditive AT5G08720 2841487..2845344 score=3.49495320375692
GeneExpressionAdditive AT5G08730 2845835..2847376 score=0.130757922368394
GeneExpressionAdditive AT5G08740 2848557..2851411 score=-1.06986684761697
GeneExpressionAdditive AT5G08750 2852118..2854478 score=-0.400622481482111
GeneExpressionAdditive AT5G08760 2854948..2855545 score=-0.184097494320179
GeneExpressionAdditive AT5G08770 2855686..2856470 score=-0.140243563208576
GeneExpressionAdditive AT5G08780 2856746..2858810 score=-0.411704089227731
GeneExpressionAdditive AT5G08790 2859025..2860243 score=-4.50387008112035
GeneExpressionAdditive AT5G09210 2862791..2865347 score=-0.956849394994645
GeneExpressionAdditive AT5G09220 2866269..2868969 score=-0.372352426600507
GeneExpressionAdditive AT5G09225 2869397..2871160 score=-1.42378963255258
GeneExpressionAdditive AT5G09230 2871388..2873618 score=0.819082795564663
GeneExpressionAdditive AT5G09240 2873791..2874732 score=-0.948822135488978
GeneExpressionAdditive AT5G09250 2875253..2876518 score=0.0892424345825301
GeneExpressionAdditive AT5G09260 2876764..2878626 score=1.26552594597251
GeneExpressionAdditive AT5G09270 2878884..2879971 score=-0.925364826788208
GeneExpressionAdditive AT5G09280 2880869..2881565 score=-1.22130250911896
GeneExpressionAdditive AT5G09290 2882434..2884139 score=-1.61260887939611
GeneExpressionAdditive AT5G09300 2884282..2886827 score=-0.0427352047354979
GeneExpressionAdditive AT5G09310 2887263..2888491 score=0.555314750522044
GeneExpressionAdditive AT5G09320 2888657..2891992 score=0.313812109624424
GeneExpressionAdditive AT5G09330 2892475..2895345 score=0.069493142800937
GeneExpressionAdditive AT5G09340 2896677..2896890 score=-0.245420347739067
GeneExpressionAdditive AT5G09350 2899194..2906048 score=2.37043487339739
GeneExpressionAdditive AT5G09360 2906450..2908644 score=-0.0232270801018892
GeneExpressionAdditive AT5G09370 2909492..2910494 score=-0.600794538352091
GeneExpressionAdditive AT5G09380 2911361..2912987 score=-0.798109899401476
GeneExpressionAdditive AT5G09390 2913539..2915818 score=0.905241427758355
GeneExpressionAdditive AT5G09400 2916215..2920708 score=0.126892420823358
GeneExpressionAdditive AT5G09410 2921307..2927286 score=2.00723448688232
GeneExpressionAdditive AT5G09420 2928310..2931881 score=-0.379861534841905
GeneExpressionAdditive AT5G09430 2932180..2933319 score=-0.160947524769837
GeneExpressionAdditive AT5G09440 2938475..2939404 score=-0.622959899414807
GeneExpressionAdditive AT5G09445 2940696..2941065 score=-1.30140341911911
GeneExpressionAdditive AT5G09450 2941811..2943542 score=0.213680662097249
GeneExpressionAdditive AT5G09460 2944490..2945401 score=-2.14909815903127
GeneExpressionAdditive AT5G09470 2949265..2950464 score=-0.495432838567696
GeneExpressionAdditive AT5G09480 2951015..2951644 score=2.6019690582396
GeneExpressionAdditive AT5G09490 2952239..2953211 score=-1.00619021266213
GeneExpressionAdditive AT5G09500 2954003..2954878 score=0.283940751351417
GeneExpressionAdditive AT5G09510 2955127..2956657 score=-2.06799893670650
GeneExpressionAdditive AT5G09520 2958342..2958763 score=2.08752678208249
GeneExpressionAdditive AT5G09530 2959774..2961106 score=8.2165213534392
GeneExpressionAdditive AT5G09540 2962475..2963205 score=-0.911084885829976
GeneExpressionAdditive AT5G09550 2963811..2966536 score=-1.20756418763658
GeneExpressionAdditive AT5G09560 2967206..2969159 score=-0.458718403619444
GeneExpressionAdditive AT5G09570 2970685..2972088 score=-1.80285488060856
GeneExpressionAdditive AT5G09580 2972655..2974396 score=-1.61118694603105
GeneExpressionAdditive AT5G09590 2975542..2977551 score=-1.69682058471416
GeneExpressionAdditive AT5G09610 2981558..2981780 score=-0.063699654547062
GeneExpressionAdditive AT5G09620 2984122..2985340 score=3.11719965850319
GeneExpressionAdditive AT5G09630 2985982..2987566 score=-0.737878480071476
GeneExpressionAdditive AT5G09640 2988321..2991093 score=0.0555192007900949
GeneExpressionAdditive AT5G09650 2991172..2993160 score=0.33419056975238
GeneExpressionAdditive AT5G09660 2993494..2995650 score=-0.820987701100127
GeneExpressionAdditive AT5G09670 2995949..2998830 score=2.23752116254186
GeneExpressionAdditive AT5G09680 2999224..3000528 score=-0.186235541289470
GeneExpressionAdditive AT5G09690 3000892..3003224 score=-0.566867341245442
GeneExpressionAdditive AT5G09700 3003791..3005096 score=-0.376000407757134
GeneExpressionAdditive AT5G09710 3007913..3010965 score=-0.632819031022403
GeneExpressionAdditive AT5G09720 3011792..3014363 score=-1.18821194971219
GeneExpressionAdditive AT5G09730 3015321..3018217 score=-0.382192200646719
GeneExpressionAdditive AT5G09740 3022037..3024745 score=1.41877373210071
GeneExpressionAdditive AT5G09750 3026415..3027056 score=-0.775438947637109
GeneExpressionAdditive AT5G09760 3032386..3034495 score=-0.539965928741904
GeneExpressionAdditive AT5G09770 3035152..3036539 score=0.764412346005432
GeneExpressionAdditive AT5G09780 3036970..3037941 score=-0.526068272176178
GeneExpressionAdditive AT5G09790 3039074..3040930 score=-0.225494514049136
GeneExpressionAdditive AT5G09800 3043013..3044349 score=-0.601320865053687
GeneExpressionAdditive AT5G09805 3047210..3047467 score=0.650738908585391
GeneExpressionAdditive AT5G09810 3052124..3054583 score=-2.86049568425977
GeneExpressionAdditive AT5G09820 3055834..3057422 score=-4.14542766877742
GeneExpressionAdditive AT5G09830 3057801..3058737 score=0.593388272195031
GeneExpressionAdditive AT5G09840 3058999..3061931 score=0.374634971694659
GeneExpressionAdditive AT5G09850 3063378..3065817 score=-0.151414224695807
GeneExpressionAdditive AT5G09860 3066723..3070909 score=0.687403020842967
GeneExpressionAdditive AT5G09870 3073358..3078081 score=-0.0190500824631932
GeneExpressionAdditive AT5G09880 3081553..3085239 score=1.59778071655605
GeneExpressionAdditive AT5G09890 3085594..3088988 score=3.08666421168844
GeneExpressionAdditive AT5G09900 3089304..3092525 score=1.58230873062509
GeneExpressionAdditive AT5G09910 3093272..3094883 score=0.0224650276972251
GeneExpressionAdditive AT5G09920 3096200..3097534 score=-0.261607927980796
GeneExpressionAdditive AT5G09930 3097650..3100175 score=1.64284568542968
GeneExpressionAdditive AT5G09940 3101236..3101799 score=-0.6584627233792
GeneExpressionAdditive AT5G09950 3102908..3105833 score=-0.884051652234975
GeneExpressionAdditive AT5G09960 3106317..3107756 score=-0.591977896322274
GeneExpressionAdditive AT5G09970 3111969..3114181 score=-0.93218652578297
GeneExpressionAdditive AT5G09978 3120775..3121748 score=2.11618933770139
GeneExpressionAdditive AT5G09980 3122722..3123850 score=-0.955938224030032
GeneExpressionAdditive AT5G09990 3124596..3124965 score=1.94637565498387
GeneExpressionAdditive AT5G09995 3125118..3126295 score=-0.753915949872765
GeneExpressionAdditive AT5G10000 3126724..3127119 score=0.164051894272764
GeneExpressionAdditive AT5G10010 3128001..3131681 score=1.96716723280675
GeneExpressionAdditive AT5G10020 3133320..3137099 score=0.0830550853320331
GeneExpressionAdditive AT5G10030 3137351..3140180 score=0.545566685570017
GeneExpressionAdditive AT5G10040 3143761..3144045 score=0.767760556443174
GeneExpressionAdditive AT5G10050 3144268..3145655 score=2.15767229354601
GeneExpressionAdditive AT5G10060 3145764..3148324 score=-1.36806979273669
GeneExpressionAdditive AT5G10070 3148634..3150413 score=-0.314850042169191
GeneExpressionAdditive AT5G10080 3150849..3153237 score=-1.79873339582306
GeneExpressionAdditive AT5G10090 3153728..3155722 score=-0.228289033683446
GeneExpressionAdditive AT5G10100 3158001..3160375 score=-1.66802315349930
GeneExpressionAdditive AT5G10110 3166578..3168278 score=0.444177272511815
GeneExpressionAdditive AT5G10120 3169841..3171108 score=1.01472033886929
GeneExpressionAdditive AT5G10130 3171411..3172456 score=-1.35780238998608
GeneExpressionAdditive AT5G10140 3173509..3179409 score=-13.8809436699852
GeneExpressionAdditive AT5G10150 3182073..3183852 score=6.26324110585443
GeneExpressionAdditive AT5G10160 3185749..3187221 score=2.07198925006149
GeneExpressionAdditive AT5G10170 3187372..3190237 score=-2.67623837611741
GeneExpressionAdditive AT5G10180 3193264..3197010 score=2.4547777736872
GeneExpressionAdditive AT5G10190 3199186..3201244 score=0.923382397862335
GeneExpressionAdditive AT5G10200 3201556..3204337 score=1.84229007858035
GeneExpressionAdditive AT5G10210 3206164..3206808 score=1.16175073401079
GeneExpressionAdditive AT5G10220 3207159..3208787 score=-0.39171714127228
GeneExpressionAdditive AT5G10230 3209603..3211387 score=3.36887039171588
GeneExpressionAdditive AT5G10240 3212745..3216416 score=3.03332291889004
GeneExpressionAdditive AT5G10250 3217064..3219330 score=2.52627240590645
GeneExpressionAdditive AT5G10260 3220023..3221476 score=0.303906538130639
GeneExpressionAdditive AT5G10270 3221736..3224737 score=0.679873789228803
GeneExpressionAdditive AT5G10280 3232813..3233990 score=-1.48216117161687
GeneExpressionAdditive AT5G10290 3235330..3238688 score=-1.08752005134821
GeneExpressionAdditive AT5G10300 3239675..3240840 score=2.24913758675257
GeneExpressionAdditive AT5G10310 3241557..3242186 score=0.749060424243058
GeneExpressionAdditive AT5G10320 3244076..3246658 score=0.251636102792385
GeneExpressionAdditive AT5G10340 3253887..3254999 score=-0.600501793937073
GeneExpressionAdditive AT5G10350 3255451..3257695 score=-0.588019615414263
GeneExpressionAdditive AT5G10360 3258480..3260201 score=0.652057600577921
GeneExpressionAdditive AT5G10370 3261411..3267214 score=-0.784550004849541
GeneExpressionAdditive AT5G10380 3267663..3268709 score=-2.52840563263518
GeneExpressionAdditive AT5G10390 3268950..3269520 score=0.164457261162886
GeneExpressionAdditive AT5G10400 3270359..3270906 score=5.3144414472498
GeneExpressionAdditive AT5G10410 3271961..3273309 score=-1.00498665769594
GeneExpressionAdditive AT5G10420 3273607..3276374 score=0.734694302373343
GeneExpressionAdditive AT5G10430 3277591..3278182 score=-0.252224862367298
GeneExpressionAdditive AT5G10440 3280610..3282295 score=-0.0182905902038525
GeneExpressionAdditive AT5G10450 3283921..3286145 score=0.745403477005607
GeneExpressionAdditive AT5G10460 3287770..3289819 score=3.75595749720882
GeneExpressionAdditive AT5G10470 3290145..3297179 score=-0.512416434650739
GeneExpressionAdditive AT5G10480 3297884..3300054 score=1.96260818170236
GeneExpressionAdditive AT5G10490 3300231..3304728 score=1.05819319869063
GeneExpressionAdditive AT5G10500 3305334..3308076 score=-0.435325986602780
GeneExpressionAdditive AT5G10510 3316057..3319957 score=-0.51318754823153
GeneExpressionAdditive AT5G10520 3320393..3322878 score=0.121543803466022
GeneExpressionAdditive AT5G10530 3325034..3326886 score=-2.08853939462908
GeneExpressionAdditive AT5G10540 3328130..3332809 score=-0.0705439393087753
GeneExpressionAdditive AT5G10550 3335015..3335169 score=-0.802668800448593
GeneExpressionAdditive AT5G10560 3336359..3339332 score=1.87994736046702
GeneExpressionAdditive AT5G10570 3341414..3342920 score=1.4841433259084
GeneExpressionAdditive AT5G10580 3347542..3348691 score=-3.79979418802531
GeneExpressionAdditive AT5G10600 3351063..3352736 score=-1.16466399622341
GeneExpressionAdditive AT5G10610 3353527..3354979 score=0.824283482426079
GeneExpressionAdditive AT5G10620 3355600..3356589 score=2.82918623824679
GeneExpressionAdditive AT5G10625 3358815..3359750 score=-2.58223230776608
GeneExpressionAdditive AT5G10630 3360223..3364493 score=0.797751422666713
GeneExpressionAdditive AT5G10650 3365079..3368080 score=0.184239258723757
GeneExpressionAdditive AT5G10660 3370515..3371842 score=-0.349341894513799
GeneExpressionAdditive AT5G10670 3372140..3372542 score=-0.866712486233819
GeneExpressionAdditive AT5G10680 3373856..3374224 score=-0.193040075858655
GeneExpressionAdditive AT5G10690 3374479..3377417 score=-2.18743322490717
GeneExpressionAdditive AT5G10695 3377859..3378004 score=3.38623869489076
GeneExpressionAdditive AT5G10700 3378232..3378851 score=-1.56617044554605
GeneExpressionAdditive AT5G10710 3379142..3382744 score=0.74377137355064
GeneExpressionAdditive AT5G10720 3386004..3390516 score=-0.510600370254747
GeneExpressionAdditive AT5G10730 3390758..3393153 score=0.98589643476937
GeneExpressionAdditive AT5G10740 3393657..3396174 score=-0.541413534630664
GeneExpressionAdditive AT5G10745 3396487..3397970 score=3.82187915788132
GeneExpressionAdditive AT5G10750 3398968..3400032 score=0.534744192558535
GeneExpressionAdditive AT5G10760 3400390..3402127 score=-1.05673243568162
GeneExpressionAdditive AT5G10770 3403279..3405411 score=-1.21967926440183
GeneExpressionAdditive AT5G10780 3408424..3410047 score=0.35084628217332
GeneExpressionAdditive AT5G10790 3410531..3412560 score=-0.896984313366666
GeneExpressionAdditive AT5G10800 3412689..3418145 score=1.26476059860477
GeneExpressionAdditive AT5G10810 3418761..3420257 score=-3.94754299650896
GeneExpressionAdditive AT5G10820 3420898..3423172 score=-1.76567605001527
GeneExpressionAdditive AT5G10830 3423679..3424624 score=-0.7403931886269
GeneExpressionAdditive AT5G10840 3424734..3427857 score=-0.704187666758806
GeneExpressionAdditive AT5G10850 3428158..3428705 score=1.19674563113419
GeneExpressionAdditive AT5G10860 3428894..3430444 score=-1.26061331641297
GeneExpressionAdditive AT5G10870 3430661..3432427 score=-1.28173420653794
GeneExpressionAdditive AT5G10880 3432805..3433833 score=-0.5123332052567
GeneExpressionAdditive AT5G10890 3434043..3435031 score=-1.47491398902794
GeneExpressionAdditive AT5G10900 3436425..3439061 score=1.62785297216962
GeneExpressionAdditive AT5G10910 3439612..3441418 score=-0.502817027022299
GeneExpressionAdditive AT5G10920 3441757..3444008 score=-0.220733596355644
GeneExpressionAdditive AT5G10930 3445377..3447067 score=-0.694620313226313
GeneExpressionAdditive AT5G10940 3448656..3454203 score=-0.358424547308906
GeneExpressionAdditive AT5G10950 3459314..3461676 score=3.05251691258269
GeneExpressionAdditive AT5G10960 3464305..3465588 score=-1.22829783684602
GeneExpressionAdditive AT5G10970 3469260..3470030 score=0.264875435239035
GeneExpressionAdditive AT5G10980 3472484..3473450 score=-0.585485947332086
GeneExpressionAdditive AT5G10990 3476848..3477639 score=-0.658699303937674
GeneExpressionAdditive AT5G11000 3479073..3480313 score=-2.72945152453379
GeneExpressionAdditive AT5G11010 3483706..3486070 score=1.42820920750082
GeneExpressionAdditive AT5G11020 3486318..3489105 score=-0.877690168227956
GeneExpressionAdditive AT5G11030 3490873..3495107 score=-0.347871055068140
GeneExpressionAdditive AT5G11040 3495301..3500861 score=-1.91039601942998
GeneExpressionAdditive AT5G11050 3502082..3503787 score=0.0173296122828498
GeneExpressionAdditive AT5G11060 3510144..3513281 score=-1.70253300347686
GeneExpressionAdditive AT5G11070 3516281..3516938 score=0.45463266832583
GeneExpressionAdditive AT5G11080 3517483..3519429 score=-0.902562143449663
GeneExpressionAdditive AT5G11090 3524707..3525790 score=1.63232062262032
GeneExpressionAdditive AT5G11100 3532431..3535166 score=2.01022423673973
GeneExpressionAdditive AT5G11110 3536288..3541015 score=1.46955373672234
GeneExpressionAdditive AT5G11120 3542314..3542910 score=0.200549379248086
GeneExpressionAdditive AT5G11130 3543615..3544643 score=-0.542151772332389
GeneExpressionAdditive AT5G11140 3545358..3546033 score=0.134264264927213
GeneExpressionAdditive AT5G11150 3546414..3548097 score=-3.01076524976915
GeneExpressionAdditive AT5G11160 3550542..3552068 score=2.47093110247881
GeneExpressionAdditive AT5G11170 3553121..3556954 score=0.374578143864203
GeneExpressionAdditive AT5G11180 3557291..3561544 score=0.204652294396310
GeneExpressionAdditive AT5G11190 3565635..3566011 score=-0.00497924786741253
GeneExpressionAdditive AT5G11200 3567187..3570908 score=-0.117599040067553
GeneExpressionAdditive AT5G11210 3571235..3574496 score=-0.537248582066913
GeneExpressionAdditive AT5G11220 3577052..3577951 score=0.101879848392762
GeneExpressionAdditive AT5G11230 3580563..3581564 score=0.582384797343456
GeneExpressionAdditive AT5G11240 3582543..3586959 score=0.046553567030824
GeneExpressionAdditive AT5G11250 3588028..3591786 score=-4.7855822112235
GeneExpressionAdditive AT5G11260 3593492..3594970 score=-2.74319830780190
GeneExpressionAdditive AT5G11270 3595318..3597058 score=-2.26159122001094
GeneExpressionAdditive AT5G11280 3597241..3598315 score=-1.85153245153659
GeneExpressionAdditive AT5G11300 3601695..3605207 score=0.325868552649927
GeneExpressionAdditive AT5G11310 3606414..3608556 score=-1.17776568248664
GeneExpressionAdditive AT5G11320 3611282..3613328 score=0.929957175860433
GeneExpressionAdditive AT5G11330 3617293..3618842 score=-3.78782998135164
GeneExpressionAdditive AT5G11340 3619235..3621266 score=0.997642990563145
GeneExpressionAdditive AT5G11350 3621568..3625503 score=-0.65422586863105
GeneExpressionAdditive AT5G11360 3625660..3626594 score=-0.173752055425512
GeneExpressionAdditive AT5G11370 3627891..3629656 score=0.447003419729904
GeneExpressionAdditive AT5G11380 3630001..3633369 score=0.500126561113038
GeneExpressionAdditive AT5G11390 3633664..3636520 score=0.960468631734452
GeneExpressionAdditive AT5G11400 3636670..3638009 score=-0.0136749706942640
GeneExpressionAdditive AT5G11410 3638503..3639820 score=0.0733393161352296
GeneExpressionAdditive AT5G11420 3644542..3647137 score=0.412302268541339
GeneExpressionAdditive AT5G11430 3648473..3652370 score=-0.633613294942926
GeneExpressionAdditive AT5G11440 3652922..3654164 score=-0.0584164280304076
GeneExpressionAdditive AT5G11450 3654483..3656453 score=2.08204087245719
GeneExpressionAdditive AT5G11460 3656840..3658903 score=2.39426358632334
GeneExpressionAdditive AT5G11470 3663384..3667012 score=-0.499882283488247
GeneExpressionAdditive AT5G11480 3669215..3671498 score=-0.91082742939004
GeneExpressionAdditive AT5G11490 3671816..3676235 score=-0.514314237891567
GeneExpressionAdditive AT5G11500 3676585..3679325 score=2.43143659688760
GeneExpressionAdditive AT5G11510 3679863..3684812 score=0.829274776150594
GeneExpressionAdditive AT5G11520 3685132..3687686 score=2.06325247825551
GeneExpressionAdditive AT5G11530 3695865..3701506 score=0.742014474360102
GeneExpressionAdditive AT5G11540 3703024..3704934 score=-0.415923285919365
GeneExpressionAdditive AT5G11550 3708097..3709204 score=-3.24487703418367
GeneExpressionAdditive AT5G11560 3709506..3713956 score=4.59368755195440
GeneExpressionAdditive AT5G11570 3715966..3718256 score=0.0374861873030929
GeneExpressionAdditive AT5G11580 3718854..3721246 score=6.25506978245759
GeneExpressionAdditive AT5G11590 3727585..3728634 score=-0.319874290172461
GeneExpressionAdditive AT5G11600 3733674..3735016 score=0.335692014809374
GeneExpressionAdditive AT5G11610 3735458..3738177 score=0.648950121477643
GeneExpressionAdditive AT5G11620 3739034..3740018 score=0.0224240775718045
GeneExpressionAdditive AT5G11630 3740586..3741655 score=0.249580940145854
GeneExpressionAdditive AT5G11640 3742259..3743953 score=0.514293245305047
GeneExpressionAdditive AT5G11650 3745088..3747085 score=2.72646266725457
GeneExpressionAdditive AT5G11660 3749010..3750270 score=0.5411513597082
GeneExpressionAdditive AT5G11670 3754345..3757971 score=-1.7217585961461
GeneExpressionAdditive AT5G11680 3758869..3760822 score=3.62390983161421
GeneExpressionAdditive AT5G11690 3761380..3762288 score=0.292836082025718
GeneExpressionAdditive AT5G11700 3762516..3771086 score=2.15595024891092
GeneExpressionAdditive AT5G11710 3772815..3776596 score=2.17353488132393
GeneExpressionAdditive AT5G11720 3776852..3780098 score=-1.29644767537375
GeneExpressionAdditive AT5G11730 3780318..3782686 score=-0.641230231560273
GeneExpressionAdditive AT5G11740 3784254..3784585 score=-0.364796933758902
GeneExpressionAdditive AT5G11750 3787227..3789058 score=-0.368292868044863
GeneExpressionAdditive AT5G11760 3789287..3790368 score=0.808951777632477
GeneExpressionAdditive AT5G11770 3790908..3792973 score=-0.674793539236473
GeneExpressionAdditive AT5G11780 3793856..3796079 score=0.595575704726732
GeneExpressionAdditive AT5G11790 3799564..3802691 score=-0.279833597752342
GeneExpressionAdditive AT5G11800 3803498..3808177 score=2.02315421366830
GeneExpressionAdditive AT5G11810 3808728..3810585 score=3.22192291380585
GeneExpressionAdditive AT5G11820 3810758..3811157 score=-1.16796620184829
GeneExpressionAdditive AT5G11830 3812523..3813021 score=-0.417038341122167
GeneExpressionAdditive AT5G11840 3813651..3814768 score=2.32591977862635
GeneExpressionAdditive AT5G11850 3816476..3821033 score=2.00464271954708
GeneExpressionAdditive AT5G11860 3821886..3824208 score=-1.00804317949631
GeneExpressionAdditive AT5G11870 3825548..3827230 score=-0.993094390500543
GeneExpressionAdditive AT5G11880 3827652..3829970 score=-4.04116224106864
GeneExpressionAdditive AT5G11890 3831673..3832760 score=-1.26689434656862
GeneExpressionAdditive AT5G11900 3833984..3836235 score=-0.863453322626646
GeneExpressionAdditive AT5G11910 3836349..3838174 score=-0.924652504874025
GeneExpressionAdditive AT5G11920 3839392..3842332 score=0.706406464827616
GeneExpressionAdditive AT5G11930 3844982..3845631 score=0.665834654299415
GeneExpressionAdditive AT5G11940 3849298..3852361 score=-0.171464161490476
GeneExpressionAdditive AT5G11950 3855033..3856946 score=-1.17641794950481
GeneExpressionAdditive AT5G11960 3858602..3861457 score=1.15990664760959
GeneExpressionAdditive AT5G11970 3863134..3863736 score=0.474065755362445
GeneExpressionAdditive AT5G11980 3868693..3872170 score=1.67162097271914
GeneExpressionAdditive AT5G11990 3872652..3873106 score=-0.461788202945837
GeneExpressionAdditive AT5G12000 3873952..3876838 score=-0.277115775670248
GeneExpressionAdditive AT5G12010 3877885..3879515 score=-0.0975464455871505
GeneExpressionAdditive AT5G12020 3882239..3882894 score=-1.02598598607029
GeneExpressionAdditive AT5G12030 3884147..3884599 score=-0.08300532069902
GeneExpressionAdditive AT5G12040 3885084..3887949 score=-0.813455258695753
GeneExpressionAdditive AT5G12050 3890150..3891301 score=2.43548336145604
GeneExpressionAdditive AT5G12070 3897018..3897304 score=-0.406193560065998
GeneExpressionAdditive AT5G12080 3898111..3901481 score=-0.551876151436998
GeneExpressionAdditive AT5G12090 3910272..3910828 score=-0.470847391097796
GeneExpressionAdditive AT5G12100 3911358..3914038 score=0.0250856756161211
GeneExpressionAdditive AT5G12110 3914509..3915895 score=1.80188503898044
GeneExpressionAdditive AT5G12120 3916049..3918596 score=-0.991086489063102
GeneExpressionAdditive AT5G12130 3919589..3922439 score=-0.92877315501855
GeneExpressionAdditive AT5G12140 3922930..3924012 score=0.25857167425439
GeneExpressionAdditive AT5G12150 3924203..3930244 score=-1.03615742923412
GeneExpressionAdditive AT5G12170 3931572..3934936 score=-3.64501524677681
GeneExpressionAdditive AT5G12180 3937121..3939518 score=-1.72194585629836
GeneExpressionAdditive AT5G12190 3940544..3941187 score=-1.01556041777141
GeneExpressionAdditive AT5G12200 3941551..3944745 score=-1.83524293533509
GeneExpressionAdditive AT5G12210 3947211..3949796 score=-1.74026437557407
GeneExpressionAdditive AT5G12220 3950148..3952972 score=-0.204268819837714
GeneExpressionAdditive AT5G12230 3953161..3956141 score=2.41927056588826
GeneExpressionAdditive AT5G12235 3957795..3958019 score=-1.08320919861288
GeneExpressionAdditive AT5G12240 3959151..3960752 score=0.957410944019369
GeneExpressionAdditive AT5G12250 3961108..3963450 score=-2.69068375506860
GeneExpressionAdditive AT5G12260 3966375..3968780 score=0.482264135460476
GeneExpressionAdditive AT5G12270 3970164..3971183 score=0.430870560255456
GeneExpressionAdditive AT5G12280 3972035..3972724 score=1.58546548265578
GeneExpressionAdditive AT5G12290 3974291..3978143 score=1.4056314238305
GeneExpressionAdditive AT5G12300 3978357..3979743 score=0.0304911203402401
GeneExpressionAdditive AT5G12310 3980268..3982394 score=2.29233161511832
GeneExpressionAdditive AT5G12320 3982723..3984046 score=-1.16101248000791
GeneExpressionAdditive AT5G12330 3987433..3989299 score=-0.515701490450484
GeneExpressionAdditive AT5G12340 3992977..3993598 score=-0.262133426347107
GeneExpressionAdditive AT5G12350 3995375..4000595 score=-1.53839879266915
GeneExpressionAdditive AT5G12360 4000813..4002587 score=0.609625142269398
GeneExpressionAdditive AT5G12370 4002952..4008722 score=1.27332376389199
GeneExpressionAdditive AT5G12380 4009255..4010301 score=1.24532924938595
GeneExpressionAdditive AT5G12390 4010678..4012018 score=1.29741769247352
GeneExpressionAdditive AT5G12400 4013811..4020829 score=0.690852216931333
GeneExpressionAdditive AT5G12410 4021870..4023941 score=2.25182713849108
GeneExpressionAdditive AT5G12420 4024341..4026707 score=0.825784909990233
GeneExpressionAdditive AT5G12430 4028059..4034071 score=-0.0793798410966134
GeneExpressionAdditive AT5G12440 4035305..4038590 score=0.312046683262061
GeneExpressionAdditive AT5G12460 4043053..4044535 score=-0.596295304242323
GeneExpressionAdditive AT5G12470 4044686..4047420 score=2.55515504538949
GeneExpressionAdditive AT5G12480 4047534..4050489 score=2.39467448528338
GeneExpressionAdditive AT5G12840 4050852..4053500 score=4.02230503397178
GeneExpressionAdditive AT5G12850 4056210..4059526 score=1.06992050417660
GeneExpressionAdditive AT5G12860 4059710..4061928 score=-1.70846794519624
GeneExpressionAdditive AT5G12870 4062795..4064941 score=0.235256114488003
GeneExpressionAdditive AT5G12880 4068537..4068940 score=-0.0536529202714112
GeneExpressionAdditive AT5G12890 4069618..4071190 score=-0.693120867328844
GeneExpressionAdditive AT5G12900 4071940..4074543 score=-0.854272738413496
GeneExpressionAdditive AT5G12910 4077183..4077401 score=-0.00651429879152185
GeneExpressionAdditive AT5G12920 4077820..4082051 score=0.186726884786072
GeneExpressionAdditive AT5G12930 4082894..4085212 score=-2.48490919948986
GeneExpressionAdditive AT5G12940 4087734..4088923 score=-2.89557383277459
GeneExpressionAdditive AT5G12950 4092955..4096316 score=-0.811445021180042
GeneExpressionAdditive AT5G12960 4097712..4101589 score=-1.55993340351235
GeneExpressionAdditive AT5G12970 4102890..4105293 score=-1.27474737328873
GeneExpressionAdditive AT5G12980 4105415..4105987 score=1.69268061226709
GeneExpressionAdditive AT5G13000 4116351..4121395 score=-2.10956146226551
GeneExpressionAdditive AT5G13010 4122418..4128800 score=1.24530912427889
GeneExpressionAdditive AT5G13020 4129431..4131907 score=1.35982391748026
GeneExpressionAdditive AT5G13030 4133288..4136481 score=2.01038746422851
GeneExpressionAdditive AT5G13050 4136706..4138770 score=-0.143731959237521
GeneExpressionAdditive AT5G13060 4142954..4147063 score=0.335161179952690
GeneExpressionAdditive AT5G13070 4147664..4149200 score=-1.12657310246904
GeneExpressionAdditive AT5G13080 4149931..4151073 score=0.593295461485009
GeneExpressionAdditive AT5G13090 4153640..4154638 score=0.69374541774931
GeneExpressionAdditive AT5G13100 4156669..4158524 score=2.98714590967688
GeneExpressionAdditive AT5G13110 4158819..4161754 score=0.84556770622875
GeneExpressionAdditive AT5G13120 4162524..4164731 score=3.30768107169119
GeneExpressionAdditive AT5G13130 4166750..4170291 score=-0.347404146342199
GeneExpressionAdditive AT5G13140 4170578..4171755 score=-2.15043279694970
GeneExpressionAdditive AT5G13150 4172842..4174903 score=0.322937073192751
GeneExpressionAdditive AT5G13160 4176594..4179829 score=2.28586401375193
GeneExpressionAdditive AT5G13170 4181180..4183285 score=2.79717836170150
GeneExpressionAdditive AT5G13180 4196574..4197761 score=1.80286949391864
GeneExpressionAdditive AT5G13190 4204846..4206393 score=0.136466087238983
GeneExpressionAdditive AT5G13200 4207040..4208074 score=-3.3522286514757
GeneExpressionAdditive AT5G13210 4214598..4216546 score=-3.55325114758492
GeneExpressionAdditive AT5G13220 4218921..4220714 score=0.804968349728656
GeneExpressionAdditive AT5G13230 4222543..4224952 score=-0.854367900740538
GeneExpressionAdditive AT5G13240 4225062..4227566 score=5.98975839164276
GeneExpressionAdditive AT5G13250 4234483..4235320 score=-1.49768954070852
GeneExpressionAdditive AT5G13260 4243158..4246783 score=0.197906955767323
GeneExpressionAdditive AT5G13270 4247037..4249176 score=-3.29991699677254
GeneExpressionAdditive AT5G13280 4249541..4252777 score=1.71687735980071
GeneExpressionAdditive AT5G13290 4252889..4254422 score=-0.617027817186188
GeneExpressionAdditive AT5G13300 4255681..4262235 score=-1.29794242312334
GeneExpressionAdditive AT5G13310 4263620..4265304 score=0.696250445031007
GeneExpressionAdditive AT5G13320 4267551..4271001 score=0.170016109006685
GeneExpressionAdditive AT5G13330 4272082..4274480 score=1.88055698056856
GeneExpressionAdditive AT5G13340 4277954..4279414 score=-0.772168842430594
GeneExpressionAdditive AT5G13350 4280055..4282049 score=-0.284896876974959
GeneExpressionAdditive AT5G13360 4283481..4286179 score=-0.968319441971645
GeneExpressionAdditive AT5G13370 4286862..4289453 score=0.322624705123396
GeneExpressionAdditive AT5G13380 4289859..4292373 score=0.216932412924224
GeneExpressionAdditive AT5G13390 4292865..4296626 score=2.02734330043225
GeneExpressionAdditive AT5G13400 4296731..4299213 score=2.99230939941252
GeneExpressionAdditive AT5G13410 4299811..4301741 score=2.45730309393847
GeneExpressionAdditive AT5G13420 4301845..4304188 score=-2.78205644606435
GeneExpressionAdditive AT5G13430 4305129..4307418 score=-0.267293202631398
GeneExpressionAdditive AT5G13440 4308138..4310097 score=-0.241210697592259
GeneExpressionAdditive AT5G13450 4310330..4311937 score=0.999270424569045
GeneExpressionAdditive AT5G13460 4315783..4318326 score=0.619361196181312
GeneExpressionAdditive AT5G13470 4319112..4319659 score=0.669204053746632
GeneExpressionAdditive AT5G13480 4326553..4331671 score=-0.561793838671119
GeneExpressionAdditive AT5G13490 4335466..4337594 score=1.90512579241687
GeneExpressionAdditive AT5G13500 4338177..4340959 score=1.23197205252367
GeneExpressionAdditive AT5G13510 4341255..4341903 score=0.710368734080979
GeneExpressionAdditive AT5G13520 4342118..4344637 score=0.27539164121015
GeneExpressionAdditive AT5G13530 4345619..4351105 score=-0.143652835017147
GeneExpressionAdditive AT5G13540 4351433..4354589 score=-0.535277933238462
GeneExpressionAdditive AT5G13550 4355279..4359525 score=1.1341388626091
GeneExpressionAdditive AT5G13560 4361302..4366425 score=1.78353417376164
GeneExpressionAdditive AT5G13570 4367309..4370220 score=2.42190801039795
GeneExpressionAdditive AT5G13580 4370879..4373179 score=2.27323983299566
GeneExpressionAdditive AT5G13590 4374747..4378451 score=2.9548788114662
GeneExpressionAdditive AT5G13600 4380454..4382451 score=-1.57399263549406
GeneExpressionAdditive AT5G13610 4383059..4384999 score=-1.15986083980781
GeneExpressionAdditive AT5G13620 4385400..4386342 score=0.762722081432654
GeneExpressionAdditive AT5G13630 4387460..4392215 score=6.65810742199034
GeneExpressionAdditive AT5G13640 4393069..4397470 score=2.68220723896687
GeneExpressionAdditive AT5G13650 4397764..4402305 score=-5.26355941609562
GeneExpressionAdditive AT5G13655 4403106..4404205 score=-0.434214270036067
GeneExpressionAdditive AT5G13660 4404754..4406930 score=0.298777457031538
GeneExpressionAdditive AT5G13670 4407220..4408939 score=-0.739385765918591
GeneExpressionAdditive AT5G13680 4410373..4415436 score=-0.938458559357104
GeneExpressionAdditive AT5G13690 4415798..4420032 score=-2.86930619079320
GeneExpressionAdditive AT5G13700 4420373..4423012 score=-0.798341432331026
GeneExpressionAdditive AT5G13710 4423768..4427024 score=2.39664642576964
GeneExpressionAdditive AT5G13720 4427776..4429011 score=-0.0068397203469815
GeneExpressionAdditive AT5G13730 4429141..4430750 score=-3.52484981749013
GeneExpressionAdditive AT5G13740 4432349..4436581 score=-3.16281019105728
GeneExpressionAdditive AT5G13750 4438205..4441532 score=-0.501450444090981
GeneExpressionAdditive AT5G13760 4442081..4444881 score=1.75114174915006
GeneExpressionAdditive AT5G13770 4445494..4447162 score=5.01273512552544
GeneExpressionAdditive AT5G13780 4447502..4448620 score=-2.09094995096717
GeneExpressionAdditive AT5G13790 4449025..4450794 score=1.15591108704079
GeneExpressionAdditive AT5G13800 4451842..4454330 score=0.601510235775409
GeneExpressionAdditive AT5G13810 4455407..4456976 score=0.571669693596781
GeneExpressionAdditive AT5G13820 4461084..4464602 score=1.50548704426213
GeneExpressionAdditive AT5G13825 4464984..4466013 score=0.168475007554186
GeneExpressionAdditive AT5G13830 4467361..4468434 score=0.045826992723943
GeneExpressionAdditive AT5G13840 4468646..4470974 score=-0.780176153884347
GeneExpressionAdditive AT5G13850 4471331..4472810 score=-0.325338194652861
GeneExpressionAdditive AT5G13860 4473131..4474360 score=0.131751336534396
GeneExpressionAdditive AT5G13870 4474989..4477005 score=-0.166293111817108
GeneExpressionAdditive AT5G13880 4477374..4478073 score=-1.59548746572147
GeneExpressionAdditive AT5G13890 4478849..4480882 score=-0.441027088905409
GeneExpressionAdditive AT5G13900 4481240..4481865 score=-0.50831066577204
GeneExpressionAdditive AT5G13910 4482524..4483025 score=-0.324976246092847
GeneExpressionAdditive AT5G13920 4486039..4487401 score=0.415162074419643
GeneExpressionAdditive AT5G13930 4488711..4490160 score=-11.9148533170169
GeneExpressionAdditive AT5G13940 4490271..4492391 score=-0.855016168381621
GeneExpressionAdditive AT5G13950 4496020..4500614 score=1.67113044875389
GeneExpressionAdditive AT5G13960 4501516..4506031 score=1.14949794167142
GeneExpressionAdditive AT5G13970 4506245..4507813 score=0.0809883940583855
GeneExpressionAdditive AT5G13980 4508528..4514393 score=-1.07443290938054
GeneExpressionAdditive AT5G13990 4514723..4516699 score=0.370926208615893
GeneExpressionAdditive AT5G14000 4518006..4519171 score=-1.20651518066930
GeneExpressionAdditive AT5G14010 4522246..4522877 score=-0.696034800927561
GeneExpressionAdditive AT5G14020 4523618..4525808 score=2.22682498714963
GeneExpressionAdditive AT5G14030 4526804..4528373 score=0.215777602273417
GeneExpressionAdditive AT5G14040 4530722..4532999 score=-0.886521527086048
GeneExpressionAdditive AT5G14050 4533351..4535247 score=-1.84303514217206
GeneExpressionAdditive AT5G14060 4535424..4539151 score=5.60285918227043
GeneExpressionAdditive AT5G14070 4541970..4542478 score=1.05429385300062
GeneExpressionAdditive AT5G14080 4543155..4545215 score=0.0758197045796994
GeneExpressionAdditive AT5G14090 4547203..4549376 score=-2.06032741965595
GeneExpressionAdditive AT5G14100 4549478..4551830 score=-1.37869480152310
GeneExpressionAdditive AT5G14105 4552151..4552983 score=-0.307871449265019
GeneExpressionAdditive AT5G14110 4553975..4554151 score=0.817229306047763
GeneExpressionAdditive AT5G14120 4556041..4558653 score=6.47708243836705
GeneExpressionAdditive AT5G14130 4558755..4560026 score=1.89706287144379
GeneExpressionAdditive AT5G14140 4561204..4564556 score=1.30086997443376
GeneExpressionAdditive AT5G14150 4565189..4566950 score=0.104852730907593
GeneExpressionAdditive AT5G14160 4567348..4568391 score=-0.81504930230939
GeneExpressionAdditive AT5G14170 4568534..4570913 score=-0.251504320169529
GeneExpressionAdditive AT5G14180 4571375..4574323 score=0.627487552878224
GeneExpressionAdditive AT5G14200 4576270..4578145 score=-0.782435652235337
GeneExpressionAdditive AT5G14210 4578394..4581338 score=-0.300201840461406
GeneExpressionAdditive AT5G14220 4583271..4587385 score=-0.314270316257511
GeneExpressionAdditive AT5G14230 4591750..4595735 score=-0.299551305152148
GeneExpressionAdditive AT5G14240 4596021..4597595 score=-0.623659989542857
GeneExpressionAdditive AT5G14250 4597924..4600713 score=0.284410132309628
GeneExpressionAdditive AT5G14260 4600996..4604347 score=1.90835297701103
GeneExpressionAdditive AT5G14270 4604776..4608876 score=-0.683378850216104
GeneExpressionAdditive AT5G14280 4609134..4611411 score=-0.456889400327006
GeneExpressionAdditive AT5G14290 4612232..4612523 score=-0.331447503164773
GeneExpressionAdditive AT5G14300 4613112..4613971 score=0.688151550060937
GeneExpressionAdditive AT5G14310 4615446..4617519 score=0.661269540024932
GeneExpressionAdditive AT5G14320 4617697..4618811 score=0.966143208294714
GeneExpressionAdditive AT5G14330 4619831..4620515 score=-3.24019826325396
GeneExpressionAdditive AT5G14340 4623471..4624785 score=1.18841294434627
GeneExpressionAdditive AT5G14345 4626196..4626703 score=-0.107098958800605
GeneExpressionAdditive AT5G14360 4631022..4631671 score=0.0335930394366299
GeneExpressionAdditive AT5G14370 4631904..4633691 score=-0.545839201415411
GeneExpressionAdditive AT5G14380 4635844..4636532 score=-0.322645200815340
GeneExpressionAdditive AT5G14390 4637485..4639735 score=-0.452816892619739
GeneExpressionAdditive AT5G14400 4643577..4646321 score=0.351536514243422
GeneExpressionAdditive AT5G14410 4646923..4647434 score=1.83404778094387
GeneExpressionAdditive AT5G14420 4648183..4650560 score=-2.19276107979915
GeneExpressionAdditive AT5G14430 4652990..4655824 score=2.94076806686054
GeneExpressionAdditive AT5G14440 4656036..4657896 score=1.02120743091706
GeneExpressionAdditive AT5G14450 4658454..4660013 score=0.722552152140931
GeneExpressionAdditive AT5G14460 4660197..4662639 score=-0.547919377470551
GeneExpressionAdditive AT5G14470 4662827..4664605 score=1.05592339537740
GeneExpressionAdditive AT5G14480 4667797..4670073 score=-0.0421670511459245
GeneExpressionAdditive AT5G14490 4670803..4672036 score=-0.642960009874132
GeneExpressionAdditive AT5G14500 4674260..4676749 score=0.0638323557725839
GeneExpressionAdditive AT5G14510 4677988..4679176 score=0.693450256726757
GeneExpressionAdditive AT5G14520 4680702..4684103 score=-0.832358963113812
GeneExpressionAdditive AT5G14530 4684765..4686869 score=-2.55057521179212
GeneExpressionAdditive AT5G14540 4687189..4689624 score=-1.22695680916572
GeneExpressionAdditive AT5G14550 4691164..4693929 score=-4.4073340970473
GeneExpressionAdditive AT5G14580 4697290..4703000 score=-1.02870803654055
GeneExpressionAdditive AT5G14590 4703358..4706720 score=0.429617411369646
GeneExpressionAdditive AT5G14600 4706961..4709027 score=-1.67139288793413
GeneExpressionAdditive AT5G14610 4710567..4715038 score=2.06620378534017
GeneExpressionAdditive AT5G14620 4715290..4718669 score=1.05159887194138
GeneExpressionAdditive AT5G14640 4719092..4722184 score=0.151497824933857
GeneExpressionAdditive AT5G14650 4724579..4726488 score=0.294891034246956
GeneExpressionAdditive AT5G14660 4726697..4728709 score=0.459351842057282
GeneExpressionAdditive AT5G14670 4729343..4730445 score=-0.434937469833828
GeneExpressionAdditive AT5G14680 4731003..4733069 score=-2.89437048515285
GeneExpressionAdditive AT5G14690 4733800..4734528 score=0.3479731716219
GeneExpressionAdditive AT5G14700 4740295..4743398 score=-0.435305779943963
GeneExpressionAdditive AT5G14710 4746353..4747808 score=0.0909688103299039
GeneExpressionAdditive AT5G14720 4748036..4753513 score=2.31572378743514
GeneExpressionAdditive AT5G14730 4756282..4757626 score=-5.11101416568255
GeneExpressionAdditive AT5G14740 4758020..4762539 score=-1.65783527041095
GeneExpressionAdditive AT5G14750 4763499..4764636 score=0.0708956815547856
GeneExpressionAdditive AT5G14760 4768463..4772094 score=-1.31375483178764
GeneExpressionAdditive AT5G14770 4772896..4775622 score=-0.77601809998968
GeneExpressionAdditive AT5G14780 4776935..4779429 score=0.54069840254572
GeneExpressionAdditive AT5G14790 4782962..4785773 score=1.37046374666501
GeneExpressionAdditive AT5G14800 4785993..4787619 score=-2.17746932194161
GeneExpressionAdditive AT5G14850 4801940..4804979 score=-0.628912735241352
GeneExpressionAdditive AT5G14860 4805904..4807646 score=-0.293861388233780
GeneExpressionAdditive AT5G14870 4808102..4810883 score=-3.53132030683977
GeneExpressionAdditive AT5G14880 4814239..4817572 score=2.5189646688411
GeneExpressionAdditive AT5G14890 4818026..4821614 score=0.00956915687351865
GeneExpressionAdditive AT5G14900 4822709..4823546 score=-0.570662040804753
GeneExpressionAdditive AT5G14910 4823775..4825248 score=-0.136776979082335
GeneExpressionAdditive AT5G14920 4826548..4827910 score=6.7175105857685
GeneExpressionAdditive AT5G14930 4828725..4830758 score=-1.06696861224153
GeneExpressionAdditive AT5G14940 4831764..4834309 score=0.370524553409343
GeneExpressionAdditive AT5G14950 4837337..4841856 score=-2.61652628810657
GeneExpressionAdditive AT5G14960 4843944..4846338 score=-0.0311428320219551
GeneExpressionAdditive AT5G14970 4847298..4848712 score=1.98471258753050
GeneExpressionAdditive AT5G14980 4849619..4850537 score=-0.286293535617318
GeneExpressionAdditive AT5G14990 4850785..4852975 score=-0.830162282617347
GeneExpressionAdditive AT5G14995 4853515..4853694 score=-1.99348309665024
GeneExpressionAdditive AT5G15010 4857270..4858873 score=1.00943763480205
GeneExpressionAdditive AT5G15020 4859195..4866015 score=0.626368356635982
GeneExpressionAdditive AT5G15030 4866706..4869045 score=1.04302361133037
GeneExpressionAdditive AT5G15040 4869934..4870214 score=0.00354184442071354
GeneExpressionAdditive AT5G15050 4871642..4873549 score=0.130167475169198
GeneExpressionAdditive AT5G15060 4875029..4875737 score=-0.196150931656218
GeneExpressionAdditive AT5G15070 4876595..4885666 score=0.550281601881792
GeneExpressionAdditive AT5G15080 4886243..4888615 score=1.4370876284622
GeneExpressionAdditive AT5G15090 4889306..4891481 score=-1.47444094276880
GeneExpressionAdditive AT5G15100 4892179..4893898 score=-0.367012139634233
GeneExpressionAdditive AT5G15110 4895755..4897654 score=0.0436106427857918
GeneExpressionAdditive AT5G15120 4898807..4900379 score=-0.213599205954358
GeneExpressionAdditive AT5G15130 4904426..4907010 score=-0.397085064179262
GeneExpressionAdditive AT5G15140 4908694..4910644 score=-0.134416754462170
GeneExpressionAdditive AT5G15150 4913778..4915854 score=1.96830799246848
GeneExpressionAdditive AT5G15160 4921419..4922629 score=-0.57060538541698
GeneExpressionAdditive AT5G15170 4926101..4929479 score=-1.86065699083835
GeneExpressionAdditive AT5G15180 4930519..4932265 score=-2.45352015944998
GeneExpressionAdditive AT5G15190 4932854..4933558 score=-0.352760349979596
GeneExpressionAdditive AT5G15200 4934983..4936389 score=-1.45874487070172
GeneExpressionAdditive AT5G15210 4937614..4938936 score=-1.52102627436587
GeneExpressionAdditive AT5G15220 4941265..4942468 score=-1.22626216476012
GeneExpressionAdditive AT5G15230 4944905..4946168 score=-2.26842981411738
GeneExpressionAdditive AT5G15240 4947737..4950266 score=-4.60073628521879
GeneExpressionAdditive AT5G15250 4950458..4952631 score=-0.390760624891408
GeneExpressionAdditive AT5G15260 4953473..4954896 score=0.286354269883184
GeneExpressionAdditive AT5G15265 4956506..4957463 score=-1.36836589307616
GeneExpressionAdditive AT5G15270 4958348..4961951 score=1.06207117441904
GeneExpressionAdditive AT5G15280 4962299..4966090 score=3.13209702144904
GeneExpressionAdditive AT5G15290 4967116..4967830 score=3.93468004297947
GeneExpressionAdditive AT5G15300 4968193..4970025 score=-0.481748683883569
GeneExpressionAdditive AT5G15310 4974665..4976169 score=1.78905320296976
GeneExpressionAdditive AT5G15320 4977555..4978872 score=0.768503606008924
GeneExpressionAdditive AT5G15330 4980580..4982193 score=1.41771140678886
GeneExpressionAdditive AT5G15340 4982364..4984129 score=-0.385261023834482
GeneExpressionAdditive AT5G15350 4985191..4986124 score=3.15109517827832
GeneExpressionAdditive AT5G15360 4987512..4989172 score=-11.8986390934798
GeneExpressionAdditive AT5G15380 4991457..4994773 score=-0.921544157738984
GeneExpressionAdditive AT5G15390 4995186..4997349 score=-0.355664454114560
GeneExpressionAdditive AT5G15400 4997645..5003102 score=1.60151748995288
GeneExpressionAdditive AT5G15410 5003363..5006880 score=6.1225518717701
GeneExpressionAdditive AT5G15420 5007870..5007972 score=0.76425947263745
GeneExpressionAdditive AT5G15430 5009896..5011649 score=0.178878367818479
GeneExpressionAdditive AT5G15440 5012117..5014161 score=3.57435420573926
GeneExpressionAdditive AT5G15450 5014295..5018308 score=3.485572182997
GeneExpressionAdditive AT5G15460 5018777..5020679 score=-0.775100005807644
GeneExpressionAdditive AT5G15470 5021028..5024637 score=1.96839122031505
GeneExpressionAdditive AT5G15480 5025960..5027135 score=0.0999872559097176
GeneExpressionAdditive AT5G15490 5027697..5030160 score=-1.85008630944922
GeneExpressionAdditive AT5G15500 5031729..5033452 score=-0.289710349600492
GeneExpressionAdditive AT5G15510 5034133..5036732 score=-0.179982332474464
GeneExpressionAdditive AT5G15520 5037213..5038126 score=-0.171003545113789
GeneExpressionAdditive AT5G15530 5038760..5040803 score=3.87020859155468
GeneExpressionAdditive AT5G15540 5047692..5057380 score=0.570904666906158
GeneExpressionAdditive AT5G15550 5058769..5062055 score=-0.156209191184474
GeneExpressionAdditive AT5G15560 5064049..5064868 score=-0.587417204023338
GeneExpressionAdditive AT5G15570 5066855..5067844 score=0.804112376618651
GeneExpressionAdditive AT5G15580 5068331..5072413 score=-0.63526832365709
GeneExpressionAdditive AT5G15600 5078381..5078986 score=1.96861797944662
GeneExpressionAdditive AT5G15610 5079532..5082072 score=3.20290390001895
GeneExpressionAdditive AT5G15620 5082501..5083944 score=-0.459459204944963
GeneExpressionAdditive AT5G15630 5084711..5086731 score=-0.641530121194973
GeneExpressionAdditive AT5G15640 5087409..5089987 score=-1.62503939070694
GeneExpressionAdditive AT5G15650 5092168..5094394 score=-0.216690822634024
GeneExpressionAdditive AT5G15660 5095850..5096915 score=0.644221973490297
GeneExpressionAdditive AT5G15670 5099770..5100316 score=-0.924044261434136
GeneExpressionAdditive AT5G15680 5101011..5110755 score=-1.58347219216500
GeneExpressionAdditive AT5G15700 5115304..5121808 score=-1.26153796338591
GeneExpressionAdditive AT5G15710 5122526..5124291 score=0.0887007764991146
GeneExpressionAdditive AT5G15720 5124576..5126116 score=-0.252349784939608
GeneExpressionAdditive AT5G15725 5127456..5128306 score=-0.519156999240667
GeneExpressionAdditive AT5G15730 5130526..5133151 score=0.867679968093416
GeneExpressionAdditive AT5G15740 5134592..5137534 score=0.816971042351988
GeneExpressionAdditive AT5G15750 5141158..5142828 score=-1.98556447860205
GeneExpressionAdditive AT5G15760 5143073..5144005 score=-1.80828135737828
GeneExpressionAdditive AT5G15770 5144112..5144505 score=-0.871418770803727
GeneExpressionAdditive AT5G15780 5144780..5146325 score=-10.1867596151511
GeneExpressionAdditive AT5G15790 5148760..5151216 score=-3.62777119081697
GeneExpressionAdditive AT5G15800 5151457..5153908 score=-0.187993998373596
GeneExpressionAdditive AT5G15802 5156388..5157496 score=-0.966713277668645
GeneExpressionAdditive AT5G15810 5157845..5161334 score=-0.112605950527838
GeneExpressionAdditive AT5G15820 5161732..5162990 score=0.354735436734856
GeneExpressionAdditive AT5G15830 5168554..5169317 score=2.05436605795242
GeneExpressionAdditive AT5G15840 5171339..5172748 score=-2.23686753165196
GeneExpressionAdditive AT5G15850 5176150..5177857 score=5.13135244766813
GeneExpressionAdditive AT5G15860 5178564..5181361 score=0.147198343022619
GeneExpressionAdditive AT5G15870 5182677..5184734 score=-1.52756598311672
GeneExpressionAdditive AT5G15880 5185823..5187514 score=3.48750073582342
GeneExpressionAdditive AT5G15890 5187726..5189305 score=-0.0295433306465815
GeneExpressionAdditive AT5G15900 5189593..5192060 score=-1.31863560894051
GeneExpressionAdditive AT5G15910 5193109..5195341 score=2.37780168628501
GeneExpressionAdditive AT5G15920 5195703..5199531 score=0.526715219214164
GeneExpressionAdditive AT5G15930 5199751..5202235 score=-1.62216182351279
GeneExpressionAdditive AT5G15940 5202920..5204729 score=-0.871807185471747
GeneExpressionAdditive AT5G15950 5206127..5207887 score=-4.09639226679645
GeneExpressionAdditive AT5G15970 5212183..5212600 score=5.12394192207927
GeneExpressionAdditive AT5G15980 5213161..5215566 score=-2.35883661517411
GeneExpressionAdditive AT5G16000 5224216..5227159 score=1.56827189452781
GeneExpressionAdditive AT5G16010 5228028..5229049 score=3.33750290291401
GeneExpressionAdditive AT5G16020 5229692..5232194 score=-0.333868157806693
GeneExpressionAdditive AT5G16030 5238261..5240547 score=2.66773004137694
GeneExpressionAdditive AT5G16040 5240750..5243300 score=-0.138266077799918
GeneExpressionAdditive AT5G16050 5243767..5245796 score=-0.558440557857187
GeneExpressionAdditive AT5G16060 5246151..5247313 score=0.0890198643437083
GeneExpressionAdditive AT5G16070 5247581..5251144 score=-0.359496939120614
GeneExpressionAdditive AT5G16080 5252424..5253595 score=-0.181111471574587
GeneExpressionAdditive AT5G16090 5256005..5257203 score=0.68651645189987
GeneExpressionAdditive AT5G16100 5258618..5259688 score=-1.10391098836666
GeneExpressionAdditive AT5G16110 5260709..5262785 score=3.24423473515158
GeneExpressionAdditive AT5G16120 5265942..5267943 score=2.70461335325385
GeneExpressionAdditive AT5G16130 5268423..5270109 score=-0.730119837479341
GeneExpressionAdditive AT5G16140 5270180..5271909 score=-0.921156933995499
GeneExpressionAdditive AT5G16150 5272596..5275636 score=0.922018967393871
GeneExpressionAdditive AT5G16160 5275967..5276574 score=0.642237393516656
GeneExpressionAdditive AT5G16170 5277971..5279691 score=-1.39328623542595
GeneExpressionAdditive AT5G16180 5279978..5282655 score=3.39446845429791
GeneExpressionAdditive AT5G16190 5283635..5286107 score=0.702611623269188
GeneExpressionAdditive AT5G16200 5289698..5290171 score=-0.513969155770509
GeneExpressionAdditive AT5G16210 5290923..5297959 score=1.48443030729975
GeneExpressionAdditive AT5G16220 5298353..5300583 score=0.798340161912133
GeneExpressionAdditive AT5G16230 5303359..5305880 score=1.14006547397113
GeneExpressionAdditive AT5G16240 5306820..5309861 score=1.14007094036954
GeneExpressionAdditive AT5G16250 5310134..5310937 score=-2.92912247054091
GeneExpressionAdditive AT5G16260 5311229..5315701 score=1.09776372661951
GeneExpressionAdditive AT5G16270 5316420..5322656 score=-0.831240282599232
GeneExpressionAdditive AT5G16280 5323201..5331314 score=-0.324877793540459
GeneExpressionAdditive AT5G16285 5332837..5333082 score=0.224775916192391
GeneExpressionAdditive AT5G16290 5333796..5337602 score=-0.244160368803098
GeneExpressionAdditive AT5G16300 5338136..5342317 score=2.60770971194620
GeneExpressionAdditive AT5G16310 5342429..5344259 score=-1.53251389223094
GeneExpressionAdditive AT5G16320 5344520..5345920 score=-1.75664195288813
GeneExpressionAdditive AT5G16330 5346198..5346923 score=-0.430002924297075
GeneExpressionAdditive AT5G16340 5349147..5350621 score=0.807422925652142
GeneExpressionAdditive AT5G16350 5352675..5354951 score=-8.53668642773497
GeneExpressionAdditive AT5G16360 5355142..5356283 score=5.26379497120632
GeneExpressionAdditive AT5G16370 5356676..5358097 score=4.33247406619086
GeneExpressionAdditive AT5G16380 5359392..5360668 score=-1.56894755227837
GeneExpressionAdditive AT5G16390 5360809..5363079 score=2.76638039161620
GeneExpressionAdditive AT5G16400 5363733..5365224 score=4.69363457992236
GeneExpressionAdditive AT5G16410 5365823..5367348 score=1.72001935900971
GeneExpressionAdditive AT5G16420 5368042..5369596 score=-0.632944941930837
GeneExpressionAdditive AT5G16430 5370397..5370580 score=0.343893142855908
GeneExpressionAdditive AT5G16440 5371724..5373578 score=0.382807831761111
GeneExpressionAdditive AT5G16450 5373903..5375391 score=-0.579843997897743
GeneExpressionAdditive AT5G16453 5375498..5375947 score=0.850324302195743
GeneExpressionAdditive AT5G16460 5377123..5378491 score=0.0296648111283833
GeneExpressionAdditive AT5G16470 5379475..5379909 score=0.0963055965193294
GeneExpressionAdditive AT5G16480 5381148..5382733 score=2.5063839053812
GeneExpressionAdditive AT5G16490 5384522..5385167 score=-1.58276756913432
GeneExpressionAdditive AT5G16500 5386735..5389134 score=0.00406756767067786
GeneExpressionAdditive AT5G16510 5392625..5394524 score=-0.518772465652513
GeneExpressionAdditive AT5G16520 5394642..5397389 score=0.713548535640634
GeneExpressionAdditive AT5G16530 5400811..5402428 score=-0.94697559650365
GeneExpressionAdditive AT5G16540 5403223..5405106 score=-0.300192225679897
GeneExpressionAdditive AT5G16550 5405360..5406802 score=-0.34010022049855
GeneExpressionAdditive AT5G16560 5406914..5411281 score=2.12126629437137
GeneExpressionAdditive AT5G16570 5421750..5424499 score=-0.034684715943666
GeneExpressionAdditive AT5G16580 5426018..5427133 score=0.0550402831997237
GeneExpressionAdditive AT5G16590 5431691..5434033 score=0.516135384247302
GeneExpressionAdditive AT5G16600 5438348..5440211 score=-2.39916117214867
GeneExpressionAdditive AT5G16610 5444991..5448263 score=0.491922737288835
GeneExpressionAdditive AT5G16620 5450814..5454419 score=-0.178681612910611
GeneExpressionAdditive AT5G16630 5454875..5459583 score=-0.291867688886910
GeneExpressionAdditive AT5G16640 5461044..5462918 score=-0.313201905624636
GeneExpressionAdditive AT5G16650 5463207..5465271 score=0.734285754436943
GeneExpressionAdditive AT5G16660 5465558..5466473 score=-0.512528346172908
GeneExpressionAdditive AT5G16680 5467564..5473436 score=1.43744335741688
GeneExpressionAdditive AT5G16690 5474454..5479906 score=-0.426542853860062
GeneExpressionAdditive AT5G16700 5480852..5483016 score=1.08767005148186
GeneExpressionAdditive AT5G16710 5483337..5485040 score=0.209316684269864
GeneExpressionAdditive AT5G16715 5485362..5493432 score=-1.75799684035195
GeneExpressionAdditive AT5G16720 5494307..5496770 score=2.45611028080542
GeneExpressionAdditive AT5G16730 5497644..5500788 score=4.96475315849907
GeneExpressionAdditive AT5G16740 5501059..5502805 score=-0.584706380507664
GeneExpressionAdditive AT5G16750 5504486..5509307 score=-0.95852610775895
GeneExpressionAdditive AT5G16760 5509695..5511142 score=-0.489959063766267
GeneExpressionAdditive AT5G16770 5514901..5516741 score=0.48108653397508
GeneExpressionAdditive AT5G16780 5517593..5522209 score=4.16617325440737
GeneExpressionAdditive AT5G16790 5522534..5523923 score=-0.129043343297270
GeneExpressionAdditive AT5G16800 5524354..5526578 score=0.220348167782989
GeneExpressionAdditive AT5G16810 5526780..5529904 score=4.43654793531082
GeneExpressionAdditive AT5G16820 5530284..5532725 score=1.57714483336466
GeneExpressionAdditive AT5G16830 5532980..5535112 score=2.95052965621198
GeneExpressionAdditive AT5G16840 5535868..5538121 score=-1.07612514914079
GeneExpressionAdditive AT5G16850 5538265..5543470 score=-0.206757673903656
GeneExpressionAdditive AT5G16860 5543850..5546365 score=0.140556457519213
GeneExpressionAdditive AT5G16870 5546831..5548553 score=1.11991186371751
GeneExpressionAdditive AT5G16880 5548924..5551341 score=3.01037826949396
GeneExpressionAdditive AT5G16890 5551633..5554895 score=-1.24862395865770
GeneExpressionAdditive AT5G16900 5555426..5559680 score=-0.644217830265565
GeneExpressionAdditive AT5G16910 5561701..5565528 score=1.68694537406204
GeneExpressionAdditive AT5G16920 5567031..5568072 score=-1.20011404166432
GeneExpressionAdditive AT5G16930 5568398..5571409 score=-0.919967533527202
GeneExpressionAdditive AT5G16940 5571883..5572365 score=0.462945491656094
GeneExpressionAdditive AT5G16950 5572584..5572990 score=-0.560157239331525
GeneExpressionAdditive AT5G16960 5574358..5575885 score=0.186348866581181
GeneExpressionAdditive AT5G16970 5576201..5578060 score=-2.64759677132130
GeneExpressionAdditive AT5G16990 5582149..5583951 score=-0.263623390621263
GeneExpressionAdditive AT5G17000 5584815..5586960 score=-0.236435714771545
GeneExpressionAdditive AT5G17010 5587404..5592401 score=-1.19444399326837
GeneExpressionAdditive AT5G17020 5594869..5602793 score=1.08264351352241
GeneExpressionAdditive AT5G17030 5603163..5604720 score=1.09714423226944
GeneExpressionAdditive AT5G17040 5605382..5606909 score=-1.64533453045946
GeneExpressionAdditive AT5G17050 5607879..5609441 score=-2.22456697075752
GeneExpressionAdditive AT5G17060 5610803..5612984 score=0.228606547211112
GeneExpressionAdditive AT5G17070 5613387..5616108 score=3.60450306112235
GeneExpressionAdditive AT5G17080 5619643..5620899 score=-0.41478135863011
GeneExpressionAdditive AT5G17090 5621295..5622222 score=-4.97142692981317
GeneExpressionAdditive AT5G17100 5623936..5624772 score=-0.335789939580538
GeneExpressionAdditive AT5G17110 5626608..5627447 score=-0.50490096490912
GeneExpressionAdditive AT5G17120 5628583..5629214 score=-0.309889713577005
GeneExpressionAdditive AT5G17130 5637048..5637510 score=-0.73436967832181
GeneExpressionAdditive AT5G17140 5637879..5638138 score=-0.837613832375822
GeneExpressionAdditive AT5G17150 5638873..5639564 score=-0.803618946534476
GeneExpressionAdditive AT5G17160 5639675..5642487 score=1.48978617990379
GeneExpressionAdditive AT5G17165 5643140..5647708 score=-6.67749768997944
GeneExpressionAdditive AT5G17170 5649216..5651135 score=4.26230998587876
GeneExpressionAdditive AT5G17180 5651440..5651692 score=-0.0219455042936222
GeneExpressionAdditive AT5G17190 5652300..5652936 score=-0.587381586417018
GeneExpressionAdditive AT5G17200 5653639..5655212 score=-0.564932149879915
GeneExpressionAdditive AT5G17210 5656393..5658104 score=-2.35001859068312
GeneExpressionAdditive AT5G17220 5658526..5659309 score=0.887316761981983
GeneExpressionAdditive AT5G17230 5659734..5662682 score=2.38471196883442
GeneExpressionAdditive AT5G17240 5666907..5668731 score=0.768391362700186
GeneExpressionAdditive AT5G17250 5668973..5673459 score=0.0531322656939155
GeneExpressionAdditive AT5G17260 5675373..5677795 score=0.235488783158698
GeneExpressionAdditive AT5G17270 5680010..5685552 score=-1.87384062186558
GeneExpressionAdditive AT5G17280 5686414..5686779 score=2.68322364755693
GeneExpressionAdditive AT5G17290 5686960..5689835 score=1.48314245203867
GeneExpressionAdditive AT5G17300 5690304..5692841 score=5.7776506311882
GeneExpressionAdditive AT5G17310 5696705..5700908 score=-1.07220736304354
GeneExpressionAdditive AT5G17320 5703399..5707607 score=-0.033771854824382
GeneExpressionAdditive AT5G17330 5711054..5714895 score=-0.993289433268537
GeneExpressionAdditive AT5G17340 5715785..5716251 score=-1.10276398257452
GeneExpressionAdditive AT5G17350 5718830..5719498 score=4.59009393872785
GeneExpressionAdditive AT5G17360 5720383..5721612 score=0.0346904629723888
GeneExpressionAdditive AT5G17370 5721830..5724658 score=-1.2158545768794
GeneExpressionAdditive AT5G17380 5724828..5726721 score=-1.94453661264194
GeneExpressionAdditive AT5G17390 5727692..5728642 score=0.297631982367410
GeneExpressionAdditive AT5G17400 5728834..5730318 score=3.80267510284632
GeneExpressionAdditive AT5G17410 5730643..5736370 score=-1.03085438476617
GeneExpressionAdditive AT5G17420 5736734..5741447 score=-4.37861249021704
GeneExpressionAdditive AT5G17430 5742555..5745455 score=-0.93916773386701
GeneExpressionAdditive AT5G17440 5749782..5753517 score=-0.244934522026841
GeneExpressionAdditive AT5G17450 5755386..5756856 score=-0.370021341362166
GeneExpressionAdditive AT5G17460 5757130..5759602 score=-0.047203268675236
GeneExpressionAdditive AT5G17470 5760994..5761282 score=0.0243080293724858
GeneExpressionAdditive AT5G17480 5762701..5762913 score=-0.846296558371205
GeneExpressionAdditive AT5G17490 5764111..5766065 score=2.59020639597708
GeneExpressionAdditive AT5G17500 5767395..5769685 score=0.198769457022169
GeneExpressionAdditive AT5G17510 5770018..5772320 score=0.508070471009704
GeneExpressionAdditive AT5G17520 5772766..5774357 score=-1.17741818556448
GeneExpressionAdditive AT5G17530 5778461..5781830 score=1.79928607422292
GeneExpressionAdditive AT5G17540 5782149..5783671 score=0.466603201153999
GeneExpressionAdditive AT5G17550 5786514..5788155 score=2.24487511576671
GeneExpressionAdditive AT5G17560 5788461..5789885 score=-0.541267326391319
GeneExpressionAdditive AT5G17570 5792927..5794610 score=0.657674391753522
GeneExpressionAdditive AT5G17580 5795342..5797129 score=-1.83973943852718
GeneExpressionAdditive AT5G17590 5797381..5797880 score=0.250111524287031
GeneExpressionAdditive AT5G17600 5800052..5801214 score=0.171682909042870
GeneExpressionAdditive AT5G17610 5803929..5805266 score=0.0181532244464844
GeneExpressionAdditive AT5G17620 5805757..5808462 score=0.476452935574155
GeneExpressionAdditive AT5G17630 5809367..5810879 score=-3.25784776305484
GeneExpressionAdditive AT5G17640 5810956..5813110 score=3.76571483387024
GeneExpressionAdditive AT5G17650 5816704..5818270 score=0.635663067572323
GeneExpressionAdditive AT5G17660 5818583..5820701 score=0.478078537616025
GeneExpressionAdditive AT5G17670 5821068..5822690 score=3.33948674577152
GeneExpressionAdditive AT5G17680 5823047..5827106 score=-0.181549350118950
GeneExpressionAdditive AT5G17690 5827177..5829534 score=0.675524513518476
GeneExpressionAdditive AT5G17700 5830605..5833817 score=-3.495776883798
GeneExpressionAdditive AT5G17710 5839363..5841628 score=0.774915999676126
GeneExpressionAdditive AT5G17720 5845979..5847562 score=0.711532211303759
GeneExpressionAdditive AT5G17730 5852520..5853948 score=-0.913600965882978
GeneExpressionAdditive AT5G17740 5856252..5857912 score=-0.522471395647882
GeneExpressionAdditive AT5G17750 5858757..5860004 score=0.0830752905671646
GeneExpressionAdditive AT5G17760 5860450..5862348 score=-1.25628827645056
GeneExpressionAdditive AT5G17770 5864280..5866694 score=-0.462327893469071
GeneExpressionAdditive AT5G17780 5867331..5868982 score=-0.345290671351055
GeneExpressionAdditive AT5G17790 5869725..5872659 score=-3.66169529548634
GeneExpressionAdditive AT5G17800 5877240..5879201 score=0.896564014088425
GeneExpressionAdditive AT5G17810 5880565..5882551 score=0.0130187837774260
GeneExpressionAdditive AT5G17820 5888021..5890177 score=-1.21970700155133
GeneExpressionAdditive AT5G17830 5893420..5895274 score=-0.783150338651974
GeneExpressionAdditive AT5G17840 5895679..5897102 score=-2.21435525960502
GeneExpressionAdditive AT5G17850 5899290..5900850 score=-0.640499894037175
GeneExpressionAdditive AT5G17860 5902430..5904339 score=1.31299720560536
GeneExpressionAdditive AT5G17870 5907776..5908133 score=-1.14693308226209
GeneExpressionAdditive AT5G17880 5908892..5913053 score=-14.9093635266640
GeneExpressionAdditive AT5G17890 5916979..5923278 score=-1.07461814935011
GeneExpressionAdditive AT5G17900 5924739..5926852 score=2.49847967663862
GeneExpressionAdditive AT5G17910 5927879..5932539 score=1.64356333530650
GeneExpressionAdditive AT5G17920 5935034..5939405 score=-0.0574320918863556
GeneExpressionAdditive AT5G17930 5940022..5944369 score=1.34057596334658
GeneExpressionAdditive AT5G17950 5944581..5944948 score=-0.359871549492819
GeneExpressionAdditive AT5G17960 5945715..5947451 score=1.05164845870759
GeneExpressionAdditive AT5G17970 5949003..5951590 score=0.0414284522305217
GeneExpressionAdditive AT5G17980 5953628..5956713 score=0.0434211718587704
GeneExpressionAdditive AT5G17990 5957269..5959841 score=4.96114649880988
GeneExpressionAdditive AT5G18000 5959914..5961542 score=0.0315989476713917
GeneExpressionAdditive AT5G18030 5968483..5968844 score=0.590278517502582
GeneExpressionAdditive AT5G18040 5972442..5973929 score=0.34713452376207
GeneExpressionAdditive AT5G18060 5976001..5976441 score=-0.0513087064108074
GeneExpressionAdditive AT5G18065 5979309..5979902 score=-1.85321724345536
GeneExpressionAdditive AT5G18070 5981005..5982891 score=-1.09994523454236
GeneExpressionAdditive AT5G18090 5985931..5986963 score=-0.277810857749479
GeneExpressionAdditive AT5G18100 5987198..5988697 score=0.180257136269767
GeneExpressionAdditive AT5G18110 5988948..5990644 score=-10.1178979853487
GeneExpressionAdditive AT5G18120 5990954..5993908 score=-1.52695924426708
GeneExpressionAdditive AT5G18130 5995522..5997340 score=-0.0977773224589103
GeneExpressionAdditive AT5G18140 5998195..5999729 score=4.40097252413054
GeneExpressionAdditive AT5G18160 6002761..6003841 score=0.0571789338400017
GeneExpressionAdditive AT5G18170 6006043..6008406 score=3.8293658645942
GeneExpressionAdditive AT5G18180 6008566..6009583 score=-1.76000942984284
GeneExpressionAdditive AT5G18190 6010050..6014536 score=0.529751402977086
GeneExpressionAdditive AT5G18200 6015247..6016758 score=0.681644243266845
GeneExpressionAdditive AT5G18210 6017899..6018847 score=0.165004228156265
GeneExpressionAdditive AT5G18220 6020020..6020378 score=-1.2585408544593
GeneExpressionAdditive AT5G18230 6021454..6027149 score=0.459110360252635
GeneExpressionAdditive AT5G18240 6028306..6030723 score=3.12905418622721
GeneExpressionAdditive AT5G18250 6033765..6035345 score=0.00669629100683906
GeneExpressionAdditive AT5G18260 6037652..6038090 score=2.29728715570488
GeneExpressionAdditive AT5G18270 6041010..6042925 score=-0.926666969418854
GeneExpressionAdditive AT5G18280 6050722..6054317 score=1.17052512889678
GeneExpressionAdditive AT5G18290 6055200..6056572 score=1.49075521880328
GeneExpressionAdditive AT5G18300 6057887..6058187 score=-0.267333604130933
GeneExpressionAdditive AT5G18310 6062254..6063110 score=0.765292163581232
GeneExpressionAdditive AT5G18320 6064455..6066176 score=-0.666123465056472
GeneExpressionAdditive AT5G18330 6068500..6070004 score=-1.19339267923207
GeneExpressionAdditive AT5G18340 6070662..6072060 score=-2.47708579938907
GeneExpressionAdditive AT5G18350 6074582..6078547 score=-1.26549034313540
GeneExpressionAdditive AT5G18360 6080058..6082949 score=-1.62378719991096
GeneExpressionAdditive AT5G18370 6085066..6088837 score=-2.28613771237148
GeneExpressionAdditive AT5G18390 6090986..6092440 score=-0.240819500401461
GeneExpressionAdditive AT5G18400 6092786..6094966 score=2.05768787315764
GeneExpressionAdditive AT5G18403 6095569..6095665 score=-0.270270782461221
GeneExpressionAdditive AT5G18407 6096742..6097123 score=-0.734811182887765
GeneExpressionAdditive AT5G18410 6097313..6104966 score=-1.65384650504789
GeneExpressionAdditive AT5G18420 6105529..6109345 score=-0.218541237083702
GeneExpressionAdditive AT5G18430 6110289..6112001 score=-0.676086623354648
GeneExpressionAdditive AT5G18440 6112902..6115815 score=1.62788598510099
GeneExpressionAdditive AT5G18450 6116131..6116988 score=-0.902833635228275
GeneExpressionAdditive AT5G18460 6122949..6126643 score=-1.14900846304601
GeneExpressionAdditive AT5G18470 6127811..6129190 score=-0.418047685783221
GeneExpressionAdditive AT5G18475 6129303..6130958 score=0.151640362684688
GeneExpressionAdditive AT5G18480 6131247..6133885 score=-0.304158430055792
GeneExpressionAdditive AT5G18490 6134261..6136651 score=-1.27033908694320
GeneExpressionAdditive AT5G18500 6138502..6141573 score=1.55037837918076
GeneExpressionAdditive AT5G18510 6141795..6143817 score=-0.774731207882506
GeneExpressionAdditive AT5G18520 6145010..6146447 score=0.0608119064691595
GeneExpressionAdditive AT5G18525 6146768..6149732 score=-0.457880726383024
GeneExpressionAdditive AT5G18530 6150623..6153699 score=-0.731667390338375
GeneExpressionAdditive AT5G18540 6153875..6156116 score=-0.599792767001209
GeneExpressionAdditive AT5G18550 6160205..6163100 score=1.00110241504914
GeneExpressionAdditive AT5G18560 6164612..6165962 score=-0.438778275648414
GeneExpressionAdditive AT5G18570 6171772..6174811 score=-1.13140889590851
GeneExpressionAdditive AT5G18580 6174990..6178264 score=0.633692670622163
GeneExpressionAdditive AT5G18590 6178433..6182628 score=1.79244893708188
GeneExpressionAdditive AT5G18600 6183294..6183894 score=5.12631401845769
GeneExpressionAdditive AT5G18610 6192749..6195338 score=-1.24771690724406
GeneExpressionAdditive AT5G18620 6195943..6202091 score=2.77531825163050
GeneExpressionAdditive AT5G18630 6202625..6205595 score=5.84137245710028
GeneExpressionAdditive AT5G18640 6213553..6215713 score=-0.971916686027994
GeneExpressionAdditive AT5G18650 6218031..6220666 score=0.778982223439017
GeneExpressionAdditive AT5G18660 6220849..6222214 score=-2.36086366224145
GeneExpressionAdditive AT5G18670 6225997..6228036 score=-2.47871949954328
GeneExpressionAdditive AT5G18680 6228191..6230523 score=-1.46235564972944
GeneExpressionAdditive AT5G18690 6233529..6234045 score=-0.136903570744684
GeneExpressionAdditive AT5G18700 6235202..6240699 score=-1.19347180779604
GeneExpressionAdditive AT5G18710 6241649..6243374 score=-0.287107730672680
GeneExpressionAdditive AT5G18720 6244507..6246139 score=0.227839127284499
GeneExpressionAdditive AT5G18730 6247222..6249115 score=-0.679640394432125
GeneExpressionAdditive AT5G18740 6250112..6251882 score=0.0214620255399946
GeneExpressionAdditive AT5G18750 6255172..6257905 score=-0.420311612982473
GeneExpressionAdditive AT5G18760 6258299..6260829 score=0.272867676902276
GeneExpressionAdditive AT5G18770 6261371..6263405 score=-0.0159923623082813
GeneExpressionAdditive AT5G18780 6264618..6266023 score=-0.640555454368159
GeneExpressionAdditive AT5G18790 6266127..6266889 score=0.606069006421713
GeneExpressionAdditive AT5G18800 6267275..6268525 score=0.549915878979837
GeneExpressionAdditive AT5G18810 6268743..6271297 score=-1.29637600792380
GeneExpressionAdditive AT5G18820 6271526..6274245 score=-1.08086428728933
GeneExpressionAdditive AT5G18830 6276017..6280653 score=-0.802244795795527
GeneExpressionAdditive AT5G18840 6282964..6286664 score=-0.0260711835157285
GeneExpressionAdditive AT5G18850 6286853..6287539 score=0.613390539342465
GeneExpressionAdditive AT5G18860 6290689..6295767 score=1.56961261035409
GeneExpressionAdditive AT5G18870 6298420..6300077 score=-1.23113113758371
GeneExpressionAdditive AT5G18880 6300607..6301401 score=-0.829727978277097
GeneExpressionAdditive AT5G18890 6301647..6303899 score=-0.0437888826910256
GeneExpressionAdditive AT5G18900 6304231..6306180 score=-1.58204704212397
GeneExpressionAdditive AT5G18910 6306855..6309385 score=-0.595418506946243
GeneExpressionAdditive AT5G18920 6310118..6310818 score=-0.83180530253569
GeneExpressionAdditive AT5G18930 6311799..6313224 score=1.08554043908173
GeneExpressionAdditive AT5G18940 6325835..6328325 score=-2.78057666024364
GeneExpressionAdditive AT5G18950 6328485..6329904 score=-0.675375332478627
GeneExpressionAdditive AT5G18960 6330370..6332976 score=1.22229184178304
GeneExpressionAdditive AT5G18970 6333229..6334600 score=0.177695164150238
GeneExpressionAdditive AT5G18980 6334945..6338080 score=0.0527389681624176
GeneExpressionAdditive AT5G18990 6340107..6341538 score=0.581233326237938
GeneExpressionAdditive AT5G19000 6342264..6344723 score=1.20868924101253
GeneExpressionAdditive AT5G19010 6344825..6348190 score=3.18179478546795
GeneExpressionAdditive AT5G19020 6352797..6357024 score=-0.76428486484904
GeneExpressionAdditive AT5G19030 6357389..6359068 score=-0.972410041968953
GeneExpressionAdditive AT5G19040 6361876..6363355 score=1.82444506241166
GeneExpressionAdditive AT5G19050 6369292..6371848 score=1.67087443044105
GeneExpressionAdditive AT5G19060 6372807..6374869 score=-0.346978511105353
GeneExpressionAdditive AT5G19070 6375261..6377630 score=1.18425181192782
GeneExpressionAdditive AT5G19080 6378331..6380582 score=-1.51514593745635
GeneExpressionAdditive AT5G19090 6387584..6389972 score=-1.76294468597703
GeneExpressionAdditive AT5G19100 6408259..6409393 score=-5.17330567282224
GeneExpressionAdditive AT5G19110 6411577..6413143 score=0.208590074037986
GeneExpressionAdditive AT5G19120 6414514..6415864 score=1.90525335633883
GeneExpressionAdditive AT5G19130 6415929..6418986 score=-0.0876073848944713
GeneExpressionAdditive AT5G19150 6426213..6428426 score=0.177046283655658
GeneExpressionAdditive AT5G19160 6430520..6432593 score=-0.561965445974531
GeneExpressionAdditive AT5G19170 6445463..6447384 score=-0.479072249026971
GeneExpressionAdditive AT5G19172 6448181..6448663 score=0.588518746824682
GeneExpressionAdditive AT5G19180 6453362..6455897 score=-0.329324658932507
GeneExpressionAdditive AT5G19190 6457361..6457920 score=3.86722898661091
GeneExpressionAdditive AT5G19200 6458958..6460680 score=-0.693501896752563
GeneExpressionAdditive AT5G19210 6461441..6463772 score=-2.9687125183493
GeneExpressionAdditive AT5G19220 6463881..6466708 score=3.88232577371473
GeneExpressionAdditive AT5G19230 6467995..6468377 score=0.684966648252322
GeneExpressionAdditive AT5G19240 6470129..6471029 score=2.62651766562783
GeneExpressionAdditive AT5G19250 6472341..6472832 score=2.17406119350552
GeneExpressionAdditive AT5G19260 6479407..6480403 score=1.47184839510920
GeneExpressionAdditive AT5G19270 6485640..6486973 score=0.313703616853609
GeneExpressionAdditive AT5G19280 6488398..6493411 score=-0.376845358867946
GeneExpressionAdditive AT5G19290 6494061..6495204 score=-0.300753203208727
GeneExpressionAdditive AT5G19300 6495592..6498169 score=0.250611588756267
GeneExpressionAdditive AT5G19310 6498824..6503401 score=3.60189973904655
GeneExpressionAdditive AT5G19315 6504539..6504863 score=-1.29853989885507
GeneExpressionAdditive AT5G19320 6505147..6506957 score=1.01374215933926
GeneExpressionAdditive AT5G19330 6507885..6512722 score=0.79448230025952
GeneExpressionAdditive AT5G19340 6515130..6516139 score=0.546231630033722
GeneExpressionAdditive AT5G19350 6518888..6521396 score=-1.37184225692185
GeneExpressionAdditive AT5G19360 6521745..6523719 score=-0.524184952314762
GeneExpressionAdditive AT5G19370 6524262..6526652 score=0.615470983641451
GeneExpressionAdditive AT5G19380 6526875..6530574 score=-0.18587377998292
GeneExpressionAdditive AT5G19390 6531541..6538461 score=-1.82834346875906
GeneExpressionAdditive AT5G19400 6540002..6544985 score=-0.724552457898206
GeneExpressionAdditive AT5G19410 6545240..6547092 score=0.127727466435628
GeneExpressionAdditive AT5G19420 6547651..6552815 score=-0.337367304061162
GeneExpressionAdditive AT5G19430 6553845..6555768 score=0.143493819282005
GeneExpressionAdditive AT5G19440 6556440..6558177 score=-0.634510309048459
GeneExpressionAdditive AT5G19450 6558440..6561962 score=2.22166849201364
GeneExpressionAdditive AT5G19460 6562977..6565569 score=1.31339191142658
GeneExpressionAdditive AT5G19470 6566368..6568745 score=-0.185022087219
GeneExpressionAdditive AT5G19473 6569187..6570815 score=-0.291270691925455
GeneExpressionAdditive AT5G19480 6571550..6573458 score=1.82744864466478
GeneExpressionAdditive AT5G19485 6573662..6576318 score=0.740098518893964
GeneExpressionAdditive AT5G19490 6576783..6577830 score=0.377516261425884
GeneExpressionAdditive AT5G19500 6578954..6581614 score=-1.4928189825402
GeneExpressionAdditive AT5G19510 6581993..6583215 score=0.758064949795624
GeneExpressionAdditive AT5G19520 6585418..6588874 score=4.35619168763941
GeneExpressionAdditive AT5G19530 6588979..6591186 score=3.92408615802428
GeneExpressionAdditive AT5G19540 6595743..6597802 score=-0.643564523632976
GeneExpressionAdditive AT5G19550 6598043..6601783 score=-1.46105588471196
GeneExpressionAdditive AT5G19560 6603295..6606084 score=-1.40778572498414
GeneExpressionAdditive AT5G19570 6606718..6607122 score=-0.362471104431596
GeneExpressionAdditive AT5G19580 6607442..6609511 score=-0.832409543596736
GeneExpressionAdditive AT5G19590 6610754..6612005 score=-0.87724572697408
GeneExpressionAdditive AT5G19600 6612909..6616933 score=1.50566267397835
GeneExpressionAdditive AT5G19610 6617773..6622025 score=-0.344651061981350
GeneExpressionAdditive AT5G19620 6623207..6627804 score=-0.808021944870876
GeneExpressionAdditive AT5G19630 6628000..6629943 score=-0.738483136191829
GeneExpressionAdditive AT5G19640 6636462..6638546 score=-0.606312368497236
GeneExpressionAdditive AT5G19650 6639640..6640271 score=-1.21278018619428
GeneExpressionAdditive AT5G19660 6642059..6646504 score=0.865211181986234
GeneExpressionAdditive AT5G19670 6646728..6649433 score=-0.297622554553924
GeneExpressionAdditive AT5G19680 6649701..6651836 score=1.45572308448545
GeneExpressionAdditive AT5G19690 6652532..6658387 score=-0.256647743386477
GeneExpressionAdditive AT5G19700 6660840..6662246 score=-1.93475745618383
GeneExpressionAdditive AT5G19710 6664890..6666083 score=0.179739959614444
GeneExpressionAdditive AT5G19720 6667687..6668517 score=-0.523028694675337
GeneExpressionAdditive AT5G19730 6670452..6673239 score=0.701721362709916
GeneExpressionAdditive AT5G19740 6673934..6676772 score=-1.92396377696082
GeneExpressionAdditive AT5G19750 6677090..6679259 score=-0.760016742038926
GeneExpressionAdditive AT5G19760 6679438..6681968 score=2.51592663992402
GeneExpressionAdditive AT5G19770 6682505..6684554 score=1.01128971869047
GeneExpressionAdditive AT5G19780 6687086..6689049 score=-1.44010856512415
GeneExpressionAdditive AT5G19790 6689197..6690023 score=1.34826419334672
GeneExpressionAdditive AT5G19810 6693164..6693690 score=-0.223292196856918
GeneExpressionAdditive AT5G19820 6695295..6701293 score=-0.409094962192176
GeneExpressionAdditive AT5G19830 6703199..6705217 score=-0.428315785386591
GeneExpressionAdditive AT5G19840 6705375..6709634 score=-0.288733146864058
GeneExpressionAdditive AT5G19850 6709829..6711634 score=3.21114161061673
GeneExpressionAdditive AT5G19855 6711992..6713558 score=0.883232886838072
GeneExpressionAdditive AT5G19860 6714292..6715845 score=-1.43526056863067
GeneExpressionAdditive AT5G19870 6716106..6717070 score=0.260118780554741
GeneExpressionAdditive AT5G19875 6718336..6718865 score=-1.04918604650419
GeneExpressionAdditive AT5G19880 6720398..6722378 score=-0.679193295463302
GeneExpressionAdditive AT5G19890 6724131..6725892 score=0.174975732480256
GeneExpressionAdditive AT5G19900 6728181..6730021 score=2.61037338991023
GeneExpressionAdditive AT5G19910 6731304..6732869 score=0.77124814371385
GeneExpressionAdditive AT5G19920 6733315..6737343 score=0.245183597692522
GeneExpressionAdditive AT5G19930 6737597..6739335 score=-0.265955249118506
GeneExpressionAdditive AT5G19940 6739622..6740635 score=6.95960504727919
GeneExpressionAdditive AT5G19950 6741024..6743757 score=0.939587039038124
GeneExpressionAdditive AT5G19960 6743933..6746290 score=0.562228331955288
GeneExpressionAdditive AT5G19970 6747575..6748617 score=1.41276507934991
GeneExpressionAdditive AT5G19980 6749751..6751043 score=0.0541203820787406
GeneExpressionAdditive AT5G19990 6752024..6754066 score=2.69870052170006
GeneExpressionAdditive AT5G20000 6756638..6759694 score=-0.119362589976976
GeneExpressionAdditive AT5G20010 6760312..6762054 score=0.685749386703108
GeneExpressionAdditive AT5G20020 6762733..6764637 score=-0.208987558844562
GeneExpressionAdditive AT5G20030 6764787..6766601 score=-0.63359477503241
GeneExpressionAdditive AT5G20040 6767833..6771129 score=-0.124269333144871
GeneExpressionAdditive AT5G20045 6771638..6772146 score=-0.630935786324536
GeneExpressionAdditive AT5G20050 6774304..6775814 score=1.67305600582703
GeneExpressionAdditive AT5G20060 6776343..6779569 score=0.73321869478268
GeneExpressionAdditive AT5G20070 6779866..6782387 score=1.81127607296609
GeneExpressionAdditive AT5G20080 6782581..6786633 score=-0.813563364787702
GeneExpressionAdditive AT5G20090 6787035..6788644 score=2.03053474150911
GeneExpressionAdditive AT5G20100 6790073..6790665 score=-0.844104789293841
GeneExpressionAdditive AT5G20110 6791668..6793320 score=3.85829155730451
GeneExpressionAdditive AT5G20120 6795384..6797123 score=2.14138932847975
GeneExpressionAdditive AT5G20130 6797457..6798692 score=0.679745583124797
GeneExpressionAdditive AT5G20140 6798907..6800888 score=3.51862593452351
GeneExpressionAdditive AT5G20150 6802396..6803602 score=1.48197754243783
GeneExpressionAdditive AT5G20160 6803789..6805174 score=-2.06262836504281
GeneExpressionAdditive AT5G20165 6805627..6807223 score=1.06135678952373
GeneExpressionAdditive AT5G20170 6807548..6810732 score=0.00883683377969792
GeneExpressionAdditive AT5G20180 6810926..6812115 score=0.218353630798891
GeneExpressionAdditive AT5G20190 6814098..6814496 score=5.08333914886667
GeneExpressionAdditive AT5G20200 6816719..6821727 score=-1.14420422563680
GeneExpressionAdditive AT5G20220 6821991..6825021 score=1.17226199190772
GeneExpressionAdditive AT5G20230 6826606..6827442 score=2.60010679771579
GeneExpressionAdditive AT5G20240 6829044..6831429 score=-0.862822676775279
GeneExpressionAdditive AT5G20250 6833699..6836761 score=3.88003094011575
GeneExpressionAdditive AT5G20260 6836838..6837871 score=0.680835653676291
GeneExpressionAdditive AT5G20270 6840904..6842818 score=1.52022435477783
GeneExpressionAdditive AT5G20280 6844835..6850113 score=-2.15605178403901
GeneExpressionAdditive AT5G20290 6851595..6853047 score=-1.02513606884570
GeneExpressionAdditive AT5G20300 6853449..6856857 score=0.176985534704673
GeneExpressionAdditive AT5G20310 6857578..6858865 score=0.705837545838075
GeneExpressionAdditive AT5G20320 6859236..6869214 score=-0.924597482456715
GeneExpressionAdditive AT5G20330 6871625..6872932 score=0.213702804718154
GeneExpressionAdditive AT5G20340 6874797..6875812 score=0.480593889055864
GeneExpressionAdditive AT5G20350 6876654..6881199 score=-0.0137663099503706
GeneExpressionAdditive AT5G20360 6882146..6884607 score=-0.683469249425813
GeneExpressionAdditive AT5G20370 6886966..6887277 score=0.309881818962887
GeneExpressionAdditive AT5G20380 6887807..6892342 score=4.21119686006954
GeneExpressionAdditive AT5G20390 6892898..6894004 score=1.50065152917245
GeneExpressionAdditive AT5G20400 6894840..6896325 score=-1.36761150474634
GeneExpressionAdditive AT5G20410 6896802..6898561 score=0.335330439233995
GeneExpressionAdditive AT5G20420 6899451..6903247 score=-1.53807837257105
GeneExpressionAdditive AT5G20430 6904921..6905358 score=-0.433769827694768
GeneExpressionAdditive AT5G20440 6908923..6909760 score=-0.886968636763716
GeneExpressionAdditive AT5G20470 6919861..6920110 score=0.641020222055872
GeneExpressionAdditive AT5G20480 6922528..6925841 score=-2.66576803864579
GeneExpressionAdditive AT5G20490 6926646..6936792 score=0.64916649906172
GeneExpressionAdditive AT5G20500 6938605..6939775 score=2.30927311836794
GeneExpressionAdditive AT5G20510 6939886..6942875 score=-1.27966257284200
GeneExpressionAdditive AT5G20520 6943160..6946279 score=0.369639108281665
GeneExpressionAdditive AT5G20540 6947860..6951864 score=-0.0424330348248414
GeneExpressionAdditive AT5G20550 6952424..6953876 score=1.47326533500777
GeneExpressionAdditive AT5G20560 6955364..6956358 score=-0.612769112542318
GeneExpressionAdditive AT5G20570 6956673..6958266 score=0.535810599632966
GeneExpressionAdditive AT5G20580 6958756..6962725 score=-0.776791011688447
GeneExpressionAdditive AT5G20590 6963462..6966129 score=0.297348537348256
GeneExpressionAdditive AT5G20600 6966342..6967989 score=0.447806477504537
GeneExpressionAdditive AT5G20610 6969247..6972942 score=1.35206290415439
GeneExpressionAdditive AT5G20620 6973084..6974880 score=-1.33996252766460
GeneExpressionAdditive AT5G20630 6975199..6975886 score=-10.2341255719566
GeneExpressionAdditive AT5G20635 6979237..6981715 score=-0.663532993030933
GeneExpressionAdditive AT5G20640 6984383..6985118 score=-0.807795397631455
GeneExpressionAdditive AT5G20650 6985457..6985901 score=-1.87140395493526
GeneExpressionAdditive AT5G20660 6986317..6990970 score=1.39514397700201
GeneExpressionAdditive AT5G20670 6993131..6993855 score=-1.18527762670421
GeneExpressionAdditive AT5G20680 6998118..7001813 score=1.41827343078842
GeneExpressionAdditive AT5G20690 7002564..7004523 score=-1.13543840526496
GeneExpressionAdditive AT5G20700 7006011..7007035 score=3.73034270177138
GeneExpressionAdditive AT5G20710 7010632..7014063 score=-0.502285425128279
GeneExpressionAdditive AT5G20720 7015028..7016381 score=-2.98621112054967
GeneExpressionAdditive AT5G20730 7016642..7022008 score=-0.907477667159052
GeneExpressionAdditive AT5G20740 7025769..7026445 score=-1.35480855094566
GeneExpressionAdditive AT5G20790 7040067..7040593 score=-0.357594456097321
GeneExpressionAdditive AT5G20810 7043909..7045637 score=-0.021536499337125
GeneExpressionAdditive AT5G20820 7046803..7047342 score=-0.625501303104751
GeneExpressionAdditive AT5G20830 7050244..7054028 score=-3.83543207581383
GeneExpressionAdditive AT5G20840 7061183..7068940 score=1.22950626493206
GeneExpressionAdditive AT5G20850 7070635..7072932 score=-2.10968009520846
GeneExpressionAdditive AT5G20860 7076936..7079040 score=-0.221676434850508
GeneExpressionAdditive AT5G20870 7079983..7081644 score=0.778107478775646
GeneExpressionAdditive AT5G20885 7084013..7084672 score=0.134263884982450
GeneExpressionAdditive AT5G20890 7086729..7090022 score=-1.85568965463622
GeneExpressionAdditive AT5G20900 7090734..7092440 score=-0.285653614901899
GeneExpressionAdditive AT5G20910 7092553..7094377 score=0.150539110761685
GeneExpressionAdditive AT5G20920 7094820..7097086 score=-0.801680770864638
GeneExpressionAdditive AT5G20930 7097935..7103114 score=0.515694022334212
GeneExpressionAdditive AT5G20935 7103495..7103885 score=-2.6469789626014
GeneExpressionAdditive AT5G20940 7104028..7106687 score=-0.0543410095073563
GeneExpressionAdditive AT5G20950 7107524..7111254 score=-0.705652407739707
GeneExpressionAdditive AT5G20960 7116795..7122620 score=-0.537205383431293
GeneExpressionAdditive AT5G20980 7124412..7128332 score=3.05478838308135
GeneExpressionAdditive AT5G20990 7128567..7133455 score=-1.74533402841526
GeneExpressionAdditive AT5G21010 7136044..7138641 score=0.397915388399944
GeneExpressionAdditive AT5G21020 7138838..7139626 score=-0.462785327243044
GeneExpressionAdditive AT5G21030 7139940..7144233 score=-0.366018469750246
GeneExpressionAdditive AT5G21040 7144997..7147084 score=0.863270882569884
GeneExpressionAdditive AT5G21050 7147891..7148923 score=0.429849212076575
GeneExpressionAdditive AT5G21060 7149073..7152835 score=1.96550537070422
GeneExpressionAdditive AT5G21070 7156191..7157670 score=-0.565016520016495
GeneExpressionAdditive AT5G21080 7158075..7162834 score=-0.342083202984186
GeneExpressionAdditive AT5G21090 7164785..7167216 score=2.79283955844431
GeneExpressionAdditive AT5G21100 7168232..7170732 score=4.49291271271485
GeneExpressionAdditive AT5G21105 7172801..7177793 score=0.882579003223677
GeneExpressionAdditive AT5G21110 7178614..7179002 score=-0.536332110652947
GeneExpressionAdditive AT5G21120 7182638..7184294 score=-0.7602916933593
GeneExpressionAdditive AT5G21125 7185078..7185404 score=-0.192765989345189
GeneExpressionAdditive AT5G21130 7185935..7186851 score=-0.127502694027073
GeneExpressionAdditive AT5G21140 7187201..7189580 score=0.384929673598970
GeneExpressionAdditive AT5G21150 7193549..7198232 score=0.0292379494827981
GeneExpressionAdditive AT5G21160 7198921..7204066 score=2.25536848292978
GeneExpressionAdditive AT5G21170 7205570..7208462 score=5.00869524352724
GeneExpressionAdditive AT5G21222 7208701..7213847 score=-0.132519964299431
GeneExpressionAdditive AT5G21274 7214633..7215078 score=-3.72681689519655
GeneExpressionAdditive AT5G21280 7264120..7265659 score=-0.615396255332912
GeneExpressionAdditive AT5G21326 7217361..7221952 score=2.75005766310795
GeneExpressionAdditive AT5G21430 7222237..7223536 score=-1.16230894601545
GeneExpressionAdditive AT5G21482 7226798..7230177 score=2.46953465475823
GeneExpressionAdditive AT5G21900 7238213..7240414 score=0.290260828384111
GeneExpressionAdditive AT5G21910 7240842..7241087 score=-0.794671327444556
GeneExpressionAdditive AT5G21920 7241224..7242773 score=1.70364663306238
GeneExpressionAdditive AT5G21930 7243038..7249101 score=3.93285229177038
GeneExpressionAdditive AT5G21940 7249396..7250384 score=2.17365925307084
GeneExpressionAdditive AT5G21950 7254091..7255844 score=-2.88308945854899
GeneExpressionAdditive AT5G21960 7258385..7259221 score=-0.664842097402479
GeneExpressionAdditive AT5G21970 7261640..7263486 score=0.560677349948708
GeneExpressionAdditive AT5G21990 7273192..7276446 score=0.846471033262824
GeneExpressionAdditive AT5G22000 7277175..7280177 score=3.44014727990994
GeneExpressionAdditive AT5G22010 7280441..7287321 score=0.181089781186455
GeneExpressionAdditive AT5G22020 7287805..7289378 score=-1.52762526535744
GeneExpressionAdditive AT5G22030 7289712..7293565 score=-0.916427390014361
GeneExpressionAdditive AT5G22035 7293820..7296311 score=-0.807231136369907
GeneExpressionAdditive AT5G22040 7297032..7298998 score=2.72222175188072
GeneExpressionAdditive AT5G22050 7301297..7303381 score=8.10438150938627
GeneExpressionAdditive AT5G22060 7303704..7305755 score=-0.99317820842158
GeneExpressionAdditive AT5G22070 7307985..7310324 score=1.69322819093992
GeneExpressionAdditive AT5G22080 7310392..7313538 score=4.17966402821506
GeneExpressionAdditive AT5G22090 7314741..7316586 score=2.65044350711292
GeneExpressionAdditive AT5G22100 7328963..7330776 score=-0.745142966649438
GeneExpressionAdditive AT5G22110 7330999..7334120 score=0.283619970271244
GeneExpressionAdditive AT5G22120 7334405..7336801 score=-0.791990139191916
GeneExpressionAdditive AT5G22130 7337165..7340011 score=-1.05321013381105
GeneExpressionAdditive AT5G22140 7340132..7341875 score=-4.10732988688491
GeneExpressionAdditive AT5G22150 7342589..7345867 score=-0.465760796888291
GeneExpressionAdditive AT5G22160 7346989..7349191 score=-1.48292867645026
GeneExpressionAdditive AT5G22170 7350573..7351101 score=0.441432545736976
GeneExpressionAdditive AT5G22180 7353091..7353674 score=-0.855328971422988
GeneExpressionAdditive AT5G22190 7354295..7354597 score=-0.0112948371131281
GeneExpressionAdditive AT5G22200 7355700..7356824 score=0.00961435804951574
GeneExpressionAdditive AT5G22210 7358811..7359949 score=-0.427308990121514
GeneExpressionAdditive AT5G22220 7360618..7364313 score=0.338180370768876
GeneExpressionAdditive AT5G22240 7364706..7365204 score=-1.1246434253783
GeneExpressionAdditive AT5G22250 7365769..7366708 score=0.446988940268431
GeneExpressionAdditive AT5G22260 7367647..7370275 score=-0.346880810594295
GeneExpressionAdditive AT5G22270 7372297..7372744 score=2.19062486026221
GeneExpressionAdditive AT5G22280 7374036..7375698 score=0.87018634724414
GeneExpressionAdditive AT5G22290 7376028..7377598 score=1.77363336296205
GeneExpressionAdditive AT5G22300 7379463..7381742 score=-9.55412437481102
GeneExpressionAdditive AT5G22310 7383752..7385664 score=0.360745518806372
GeneExpressionAdditive AT5G22320 7388024..7390460 score=0.707208432123845
GeneExpressionAdditive AT5G22330 7390944..7394037 score=-0.10796779842112
GeneExpressionAdditive AT5G22340 7394506..7396814 score=0.052644630877106
GeneExpressionAdditive AT5G22350 7397480..7400906 score=0.148834894117716
GeneExpressionAdditive AT5G22355 7401701..7403721 score=0.30773765235427
GeneExpressionAdditive AT5G22360 7404149..7405701 score=-0.447350401350841
GeneExpressionAdditive AT5G22370 7406107..7408662 score=0.0852759410232935
GeneExpressionAdditive AT5G22380 7408799..7410033 score=-0.213508772918864
GeneExpressionAdditive AT5G22390 7418131..7419207 score=2.61845577028191
GeneExpressionAdditive AT5G22400 7422804..7425416 score=1.60380433321694
GeneExpressionAdditive AT5G22410 7426316..7427939 score=0.597933321697069
GeneExpressionAdditive AT5G22420 7429912..7432518 score=-0.34782342540227
GeneExpressionAdditive AT5G22430 7433782..7434715 score=-0.129351561613126
GeneExpressionAdditive AT5G22440 7435111..7436670 score=1.22538305548159
GeneExpressionAdditive AT5G22450 7437189..7442894 score=-0.191184662293952
GeneExpressionAdditive AT5G22460 7443523..7445503 score=-1.38051028011026
GeneExpressionAdditive AT5G22470 7447194..7450950 score=-0.17806748624338
GeneExpressionAdditive AT5G22480 7451664..7456640 score=1.45243643489164
GeneExpressionAdditive AT5G22490 7458951..7461015 score=-0.763507130934464
GeneExpressionAdditive AT5G22500 7470510..7474060 score=4.27867151434186
GeneExpressionAdditive AT5G22510 7474817..7477912 score=2.62544165722522
GeneExpressionAdditive AT5G22520 7478928..7479386 score=-0.151956692903692
GeneExpressionAdditive AT5G22530 7480541..7480941 score=-0.462647496618258
GeneExpressionAdditive AT5G22540 7481626..7482542 score=-0.159844486577275
GeneExpressionAdditive AT5G22550 7483986..7485424 score=-0.698030795068598
GeneExpressionAdditive AT5G22555 7489450..7490328 score=0.521800467324762
GeneExpressionAdditive AT5G22560 7491471..7493087 score=0.131752325571298
GeneExpressionAdditive AT5G22570 7495624..7496719 score=-0.307900200749147
GeneExpressionAdditive AT5G22580 7502722..7503283 score=-0.640633891872886
GeneExpressionAdditive AT5G22590 7504792..7505740 score=-0.644177277506554
GeneExpressionAdditive AT5G22600 7510821..7511602 score=0.231337728778142
GeneExpressionAdditive AT5G22610 7515213..7516818 score=0.0114392935572219
GeneExpressionAdditive AT5G22620 7517867..7520206 score=2.94201953905850
GeneExpressionAdditive AT5G22630 7524384..7526136 score=-4.78235051945597
GeneExpressionAdditive AT5G22640 7529434..7533718 score=-1.03392777818238
GeneExpressionAdditive AT5G22650 7534036..7536247 score=0.228920586093083
GeneExpressionAdditive AT5G22660 7536319..7537939 score=-0.767220360496891
GeneExpressionAdditive AT5G22670 7538225..7539634 score=-0.300853115232362
GeneExpressionAdditive AT5G22680 7540159..7540574 score=0.277111705058530
GeneExpressionAdditive AT5G22690 7541277..7545114 score=-1.06666494830088
GeneExpressionAdditive AT5G22700 7545541..7547575 score=1.52390788089198
GeneExpressionAdditive AT5G22710 7547815..7549340 score=0.173888238047662
GeneExpressionAdditive AT5G22720 7549633..7551143 score=-1.31624272075900
GeneExpressionAdditive AT5G22730 7551436..7553440 score=0.0783477008403254
GeneExpressionAdditive AT5G22740 7554963..7560006 score=-1.70292886745922
GeneExpressionAdditive AT5G22750 7565066..7571043 score=0.881614666409551
GeneExpressionAdditive AT5G22760 7571685..7577731 score=-0.316785892284150
GeneExpressionAdditive AT5G22770 7579662..7588039 score=0.228912731545185
GeneExpressionAdditive AT5G22780 7589941..7598000 score=0.247078246117514
GeneExpressionAdditive AT5G22790 7599155..7601647 score=0.175608432377332
GeneExpressionAdditive AT5G22791 7603717..7604234 score=0.84112720633745
GeneExpressionAdditive AT5G22800 7616294..7619943 score=-4.01729775142945
GeneExpressionAdditive AT5G22810 7621566..7623305 score=-0.0638100120558329
GeneExpressionAdditive AT5G22820 7623453..7626934 score=1.06428162383124
GeneExpressionAdditive AT5G22830 7627627..7630595 score=0.649643984619049
GeneExpressionAdditive AT5G22840 7630985..7633141 score=-0.218306021575724
GeneExpressionAdditive AT5G22850 7633457..7636512 score=0.842540428883553
GeneExpressionAdditive AT5G22860 7639398..7642965 score=12.6303054584074
GeneExpressionAdditive AT5G22870 7647106..7647647 score=0.478668010697899
GeneExpressionAdditive AT5G22875 7650647..7651583 score=-0.448303364302365
GeneExpressionAdditive AT5G22890 7653312..7654684 score=-1.83081452046644
GeneExpressionAdditive AT5G22900 7657244..7659822 score=-1.10656014282384
GeneExpressionAdditive AT5G22910 7660983..7663769 score=-0.449603690851368
GeneExpressionAdditive AT5G22920 7665037..7667191 score=3.93828172826977
GeneExpressionAdditive AT5G22930 7668292..7668899 score=-3.59173378466189
GeneExpressionAdditive AT5G22940 7677044..7679099 score=-1.69706731030542
GeneExpressionAdditive AT5G22950 7681339..7682742 score=1.03567750715573
GeneExpressionAdditive AT5G22970 7686412..7686767 score=-0.630475496413317
GeneExpressionAdditive AT5G22980 7688099..7690455 score=-0.862295606842747
GeneExpressionAdditive AT5G22990 7691528..7692450 score=-0.492539165985646
GeneExpressionAdditive AT5G23000 7696272..7697880 score=0.0965032201391673
GeneExpressionAdditive AT5G23010 7703172..7706778 score=-3.57435679196342
GeneExpressionAdditive AT5G23020 7718121..7721778 score=-0.256246509921759
GeneExpressionAdditive AT5G23030 7726818..7727727 score=1.33127847542504
GeneExpressionAdditive AT5G23035 7728063..7728443 score=1.03439112862750
GeneExpressionAdditive AT5G23040 7729420..7731026 score=-0.73421150395575
GeneExpressionAdditive AT5G23050 7731276..7735401 score=-3.48121133483557
GeneExpressionAdditive AT5G23060 7736620..7738491 score=4.32375646093906
GeneExpressionAdditive AT5G23070 7741935..7742850 score=3.07883973043335
GeneExpressionAdditive AT5G23080 7742996..7748863 score=1.54803037928855
GeneExpressionAdditive AT5G23090 7749153..7750489 score=0.915696582864926
GeneExpressionAdditive AT5G23100 7753441..7754593 score=-0.617370613357283
GeneExpressionAdditive AT5G23110 7758301..7775575 score=-0.231773689214987
GeneExpressionAdditive AT5G23120 7778166..7780568 score=0.73479596077824
GeneExpressionAdditive AT5G23130 7781246..7783555 score=0.912409464205802
GeneExpressionAdditive AT5G23140 7783767..7785457 score=-1.89157509565428
GeneExpressionAdditive AT5G23150 7785849..7792441 score=-0.218752469023554
GeneExpressionAdditive AT5G23160 7795274..7796292 score=-1.09949967224636
GeneExpressionAdditive AT5G23170 7798220..7799382 score=-1.30956857538991
GeneExpressionAdditive AT5G23180 7801495..7801813 score=0.900636625176166
GeneExpressionAdditive AT5G23190 7803167..7805806 score=0.706440665242526
GeneExpressionAdditive AT5G23200 7807180..7808995 score=0.817498252830671
GeneExpressionAdditive AT5G23210 7810758..7814990 score=-1.36732725140344
GeneExpressionAdditive AT5G23212 7815456..7815858 score=-0.67824980321289
GeneExpressionAdditive AT5G23220 7819888..7820661 score=5.09028664535204
GeneExpressionAdditive AT5G23250 7830364..7832801 score=0.939301910481309
GeneExpressionAdditive AT5G23260 7836447..7838428 score=0.167652185845014
GeneExpressionAdditive AT5G23270 7838935..7840937 score=-0.713021279713634
GeneExpressionAdditive AT5G23280 7843097..7844244 score=-0.441845673077041
GeneExpressionAdditive AT5G23290 7846116..7847524 score=0.160871523170147
GeneExpressionAdditive AT5G23300 7847799..7850311 score=-1.34351078845896
GeneExpressionAdditive AT5G23310 7850553..7852453 score=-1.45637644816146
GeneExpressionAdditive AT5G23320 7853396..7853921 score=-0.546381057689369
GeneExpressionAdditive AT5G23330 7854144..7855784 score=-0.191028944785513
GeneExpressionAdditive AT5G23340 7856180..7858109 score=0.1709701894644
GeneExpressionAdditive AT5G23350 7858331..7859364 score=2.91238315418020
GeneExpressionAdditive AT5G23360 7861864..7862612 score=1.83808912683441
GeneExpressionAdditive AT5G23370 7863363..7864165 score=1.70044821147896
GeneExpressionAdditive AT5G23380 7866773..7870270 score=0.93453921954668
GeneExpressionAdditive AT5G23390 7870530..7874457 score=0.626747798054292
GeneExpressionAdditive AT5G23395 7874727..7876412 score=-0.209869490098432
GeneExpressionAdditive AT5G23400 7880513..7882423 score=-0.319117783823028
GeneExpressionAdditive AT5G23405 7883681..7884332 score=1.43807540791663
GeneExpressionAdditive AT5G23420 7888654..7890048 score=0.434784701122372
GeneExpressionAdditive AT5G23430 7893674..7900291 score=0.440189810259821
GeneExpressionAdditive AT5G23440 7903111..7903836 score=-0.0171369036035508
GeneExpressionAdditive AT5G23450 7904785..7909553 score=2.57283098241679
GeneExpressionAdditive AT5G23460 7912762..7913461 score=2.16071736430582
GeneExpressionAdditive AT5G23470 7913923..7914686 score=-1.19189700062794
GeneExpressionAdditive AT5G23480 7918339..7919234 score=0.0568950145363495
GeneExpressionAdditive AT5G23490 7919433..7926242 score=-0.641516942464668
GeneExpressionAdditive AT5G23510 7927273..7929206 score=-0.79288682846231
GeneExpressionAdditive AT5G23520 7929417..7931759 score=-2.13389774196126
GeneExpressionAdditive AT5G23530 7933000..7934301 score=1.13490016190917
GeneExpressionAdditive AT5G23535 7935395..7937300 score=-0.203541976944697
GeneExpressionAdditive AT5G23540 7937786..7939473 score=0.0472145634550555
GeneExpressionAdditive AT5G23550 7939614..7941594 score=-1.31743572727155
GeneExpressionAdditive AT5G23570 7943143..7945977 score=-7.71719315674536
GeneExpressionAdditive AT5G23575 7946357..7950154 score=-1.00502009731053
GeneExpressionAdditive AT5G23580 7950311..7952471 score=-3.23336229969050
GeneExpressionAdditive AT5G23590 7953674..7955584 score=2.32790625300607
GeneExpressionAdditive AT5G23600 7955991..7956216 score=1.38708849901090
GeneExpressionAdditive AT5G23610 7957518..7960249 score=1.81958875432929
GeneExpressionAdditive AT5G23630 7960499..7967634 score=-2.12020351536781
GeneExpressionAdditive AT5G23640 7968276..7968364 score=-0.176934926646397
GeneExpressionAdditive AT5G23650 7969839..7970972 score=-0.856462810155947
GeneExpressionAdditive AT5G23660 7971659..7973799 score=-3.2570117820824
GeneExpressionAdditive AT5G23670 7981700..7985301 score=0.229865957763572
GeneExpressionAdditive AT5G23680 7985531..7986823 score=1.17781531582206
GeneExpressionAdditive AT5G23690 7987544..7990504 score=-1.40045249203282
GeneExpressionAdditive AT5G23700 7992848..7996388 score=1.74864350947879
GeneExpressionAdditive AT5G23710 7996533..7997438 score=1.55071342854853
GeneExpressionAdditive AT5G23720 7998230..8002775 score=-0.639224456458303
GeneExpressionAdditive AT5G23730 8005264..8006531 score=-0.122529452813312
GeneExpressionAdditive AT5G23740 8008062..8009425 score=-1.85169762011312
GeneExpressionAdditive AT5G23750 8009810..8011590 score=3.24986127044336
GeneExpressionAdditive AT5G23760 8013232..8014176 score=1.68727659123399
GeneExpressionAdditive AT5G23770 8014534..8016122 score=0.146312515231408
GeneExpressionAdditive AT5G23780 8017222..8018914 score=-0.437909258897995
GeneExpressionAdditive AT5G23790 8020187..8021573 score=-1.60565400478009
GeneExpressionAdditive AT5G23800 8022734..8024629 score=-0.330354042615328
GeneExpressionAdditive AT5G23810 8028398..8030786 score=0.536525287679938
GeneExpressionAdditive AT5G23820 8031773..8032947 score=6.14832508378332
GeneExpressionAdditive AT5G23840 8036172..8036898 score=7.48594754062803
GeneExpressionAdditive AT5G23850 8038066..8040849 score=-0.441957015833386
GeneExpressionAdditive AT5G23860 8042938..8044729 score=1.01598305788930
GeneExpressionAdditive AT5G23870 8045903..8050069 score=0.528555446911459
GeneExpressionAdditive AT5G23880 8052543..8058317 score=-2.02899250618845
GeneExpressionAdditive AT5G23890 8058788..8063105 score=2.65742671375619
GeneExpressionAdditive AT5G23900 8064048..8065045 score=3.89816090938747
GeneExpressionAdditive AT5G23910 8068453..8072926 score=0.475039199234015
GeneExpressionAdditive AT5G23920 8073379..8074087 score=-3.68516327843147
GeneExpressionAdditive AT5G23930 8074686..8075959 score=0.274736118565107
GeneExpressionAdditive AT5G23940 8076344..8079768 score=3.55133598718064
GeneExpressionAdditive AT5G23950 8082763..8083514 score=-0.669292999812233
GeneExpressionAdditive AT5G23960 8092964..8095058 score=-0.449657774452669
GeneExpressionAdditive AT5G23970 8096376..8097598 score=-0.623653719387885
GeneExpressionAdditive AT5G23980 8098493..8101177 score=0.826691807436615
GeneExpressionAdditive AT5G23990 8105989..8108509 score=-0.247331702983779
GeneExpressionAdditive AT5G24000 8110349..8112666 score=-2.26882909499986
GeneExpressionAdditive AT5G24010 8113814..8116556 score=0.788076061718588
GeneExpressionAdditive AT5G24020 8116675..8117981 score=-1.63162833130361
GeneExpressionAdditive AT5G24030 8118349..8122737 score=1.62363482903497
GeneExpressionAdditive AT5G24040 8126061..8127277 score=-0.189381832825672
GeneExpressionAdditive AT5G24050 8128875..8129379 score=0.713083497246754
GeneExpressionAdditive AT5G24060 8130284..8133102 score=1.79274858405006
GeneExpressionAdditive AT5G24070 8134317..8135912 score=0.328358818023842
GeneExpressionAdditive AT5G24080 8139282..8141111 score=-0.105131066842609
GeneExpressionAdditive AT5G24090 8143727..8145129 score=-5.0469584770756
GeneExpressionAdditive AT5G24100 8148637..8151232 score=1.32400468840020
GeneExpressionAdditive AT5G24105 8151953..8152828 score=-0.86655985683262
GeneExpressionAdditive AT5G24110 8153228..8154687 score=-2.96976608255697
GeneExpressionAdditive AT5G24120 8157622..8160215 score=5.41180048038543
GeneExpressionAdditive AT5G24130 8162257..8164042 score=0.217331275801636
GeneExpressionAdditive AT5G24140 8164492..8166075 score=6.43531841755172
GeneExpressionAdditive AT5G24150 8172418..8175326 score=7.06303336504409
GeneExpressionAdditive AT5G24155 8180153..8180901 score=-6.53341693999319
GeneExpressionAdditive AT5G24160 8183106..8186605 score=-7.16159751749481
GeneExpressionAdditive AT5G24165 8188554..8189144 score=1.05629979638523
GeneExpressionAdditive AT5G24170 8189580..8191378 score=1.14713831312852
GeneExpressionAdditive AT5G24180 8195643..8196917 score=0.239894106970349
GeneExpressionAdditive AT5G24190 8199780..8200749 score=0.966050358339676
GeneExpressionAdditive AT5G24200 8203364..8205700 score=-1.12556817795672
GeneExpressionAdditive AT5G24210 8217816..8219585 score=7.93086850603056
GeneExpressionAdditive AT5G24220 8225883..8227480 score=-0.0656841457161515
GeneExpressionAdditive AT5G24230 8229210..8230870 score=-0.0445663044027517
GeneExpressionAdditive AT5G24240 8231122..8233090 score=-3.48495912752255
GeneExpressionAdditive AT5G24250 8234158..8234591 score=0.113024071846298
GeneExpressionAdditive AT5G24260 8234739..8237815 score=1.90302566927729
GeneExpressionAdditive AT5G24270 8238784..8240136 score=-3.28566611784799
GeneExpressionAdditive AT5G24280 8251383..8261397 score=0.0609119998531938
GeneExpressionAdditive AT5G24290 8263170..8265692 score=5.10127200818057
GeneExpressionAdditive AT5G24300 8266837..8271161 score=1.96868850202909
GeneExpressionAdditive AT5G24310 8273569..8276484 score=-0.134686389264299
GeneExpressionAdditive AT5G24313 8276813..8277316 score=0.450053181130105
GeneExpressionAdditive AT5G24314 8278768..8279085 score=4.19617241027024
GeneExpressionAdditive AT5G24316 8279233..8279880 score=-0.258365279376290
GeneExpressionAdditive AT5G24318 8282187..8283740 score=0.629988542705397
GeneExpressionAdditive AT5G24320 8284873..8287596 score=0.951197080951725
GeneExpressionAdditive AT5G24330 8295188..8297014 score=0.38944244424669
GeneExpressionAdditive AT5G24340 8297368..8300303 score=-1.11431457058219
GeneExpressionAdditive AT5G24350 8301137..8310793 score=-0.18734939480206
GeneExpressionAdditive AT5G24355 8314908..8315232 score=1.06867652248782
GeneExpressionAdditive AT5G24360 8316445..8319890 score=0.622125382124668
GeneExpressionAdditive AT5G24370 8321027..8321496 score=-0.633628987019378
GeneExpressionAdditive AT5G24380 8323949..8326572 score=3.84806422458219
GeneExpressionAdditive AT5G24390 8326785..8329392 score=0.0123481331827010
GeneExpressionAdditive AT5G24400 8330336..8331824 score=-2.27716314060656
GeneExpressionAdditive AT5G24410 8332536..8333985 score=1.90154790929543
GeneExpressionAdditive AT5G24420 8336728..8337860 score=8.21234867496405
GeneExpressionAdditive AT5G24430 8339262..8342964 score=1.54049085339254
GeneExpressionAdditive AT5G24440 8345433..8347751 score=-0.0675709631062844
GeneExpressionAdditive AT5G24450 8348337..8353178 score=3.21581064363508
GeneExpressionAdditive AT5G24460 8354761..8355789 score=0.54594792419913
GeneExpressionAdditive AT5G24470 8355975..8358849 score=1.10335008192959
GeneExpressionAdditive AT5G24480 8363943..8364958 score=0.400288617057413
GeneExpressionAdditive AT5G24490 8365630..8367238 score=-1.56661874013524
GeneExpressionAdditive AT5G24500 8367530..8368717 score=4.0608312787083
GeneExpressionAdditive AT5G24510 8369464..8369829 score=0.912794669567554
GeneExpressionAdditive AT5G24520 8370715..8372826 score=1.49382142996818
GeneExpressionAdditive AT5G24530 8378845..8383121 score=2.56473556356671
GeneExpressionAdditive AT5G24540 8384893..8387386 score=0.351463446140870
GeneExpressionAdditive AT5G24550 8392084..8395243 score=-0.774781643074268
GeneExpressionAdditive AT5G24560 8402231..8403216 score=0.0940208754070113
GeneExpressionAdditive AT5G24570 8405765..8406091 score=1.70754132870727
GeneExpressionAdditive AT5G24580 8410281..8411952 score=0.0688698086831142
GeneExpressionAdditive AT5G24590 8416702..8418910 score=-0.0684948102610913
GeneExpressionAdditive AT5G24600 8421680..8423446 score=-0.515700557870689
GeneExpressionAdditive AT5G24610 8428536..8429218 score=1.69476137769624
GeneExpressionAdditive AT5G24620 8430800..8432290 score=-0.319631014570409
GeneExpressionAdditive AT5G24630 8432574..8436075 score=0.79511398151556
GeneExpressionAdditive AT5G24640 8436436..8436509 score=-3.13524440088663
GeneExpressionAdditive AT5G24650 8437141..8439074 score=0.307387653641961
GeneExpressionAdditive AT5G24655 8440843..8441094 score=-1.26395070432048
GeneExpressionAdditive AT5G24660 8443300..8443626 score=-0.472261119201933
GeneExpressionAdditive AT5G24670 8448272..8451166 score=-9.05212985412143
GeneExpressionAdditive AT5G24680 8453661..8455420 score=1.46447512085221
GeneExpressionAdditive AT5G24690 8455522..8458729 score=-0.996640730378073
GeneExpressionAdditive AT5G24710 8458908..8468155 score=0.930048594304732
GeneExpressionAdditive AT5G24740 8470006..8489647 score=0.16726390578409
GeneExpressionAdditive AT5G24750 8490700..8494572 score=-2.24361457809561
GeneExpressionAdditive AT5G24760 8494890..8497326 score=-3.16142219249089
GeneExpressionAdditive AT5G24770 8500511..8501919 score=6.15974831487004
GeneExpressionAdditive AT5G24780 8507610..8508933 score=0.63444111700876
GeneExpressionAdditive AT5G24790 8512077..8513137 score=-0.177502109878540
GeneExpressionAdditive AT5G24800 8515289..8516587 score=5.51737621868951
GeneExpressionAdditive AT5G24810 8516666..8522711 score=0.352958173681665
GeneExpressionAdditive AT5G24820 8523470..8525270 score=-0.385635978250891
GeneExpressionAdditive AT5G24830 8531001..8533689 score=1.77379605082795
GeneExpressionAdditive AT5G24840 8533935..8534603 score=-1.90569457406515
GeneExpressionAdditive AT5G24850 8535295..8538069 score=0.493959444113443
GeneExpressionAdditive AT5G24860 8541871..8542416 score=-0.419434970996867
GeneExpressionAdditive AT5G24870 8544801..8547763 score=1.43975596165745
GeneExpressionAdditive AT5G24880 8552751..8553913 score=1.85105141031837
GeneExpressionAdditive AT5G24890 8558263..8559304 score=4.56884188273365
GeneExpressionAdditive AT5G24900 8563835..8566789 score=0.254467660697978
GeneExpressionAdditive AT5G24910 8567672..8570243 score=1.28382559986297
GeneExpressionAdditive AT5G24930 8589229..8591185 score=6.36627175538598
GeneExpressionAdditive AT5G24940 8591422..8593583 score=-0.872396826963776
GeneExpressionAdditive AT5G24950 8595268..8597702 score=-0.188185432324121
GeneExpressionAdditive AT5G24960 8599999..8603132 score=-1.38603992597901
GeneExpressionAdditive AT5G24970 8604358..8608798 score=-0.257961058102173
GeneExpressionAdditive AT5G24980 8609096..8609497 score=0.882323314662302
GeneExpressionAdditive AT5G25040 8622020..8624152 score=-0.409107600003773
GeneExpressionAdditive AT5G25050 8631738..8634005 score=0.7276184965414
GeneExpressionAdditive AT5G25060 8634110..8640165 score=1.57359587550999
GeneExpressionAdditive AT5G25070 8641183..8643449 score=2.11860975302291
GeneExpressionAdditive AT5G25080 8643688..8646971 score=0.744784508681807
GeneExpressionAdditive AT5G25090 8647214..8647760 score=0.415230997859695
GeneExpressionAdditive AT5G25100 8648263..8651118 score=0.529703600273048
GeneExpressionAdditive AT5G25110 8657720..8659200 score=2.4220488195728
GeneExpressionAdditive AT5G25120 8662182..8664496 score=-0.457311214152691
GeneExpressionAdditive AT5G25130 8668310..8670012 score=-0.0197870630697534
GeneExpressionAdditive AT5G25140 8672455..8674551 score=3.486617862175
GeneExpressionAdditive AT5G25150 8677173..8682139 score=-1.90382664715571
GeneExpressionAdditive AT5G25160 8687503..8688369 score=-0.905295173010957
GeneExpressionAdditive AT5G25170 8693131..8694592 score=-1.77264708937076
GeneExpressionAdditive AT5G25180 8695139..8696201 score=-0.248951971924753
GeneExpressionAdditive AT5G25190 8706852..8707683 score=1.41045705050419
GeneExpressionAdditive AT5G25210 8723965..8725699 score=-0.532273221140855
GeneExpressionAdditive AT5G25220 8736082..8738494 score=-0.562100360441104
GeneExpressionAdditive AT5G25230 8739732..8743115 score=-4.72304921525363
GeneExpressionAdditive AT5G25240 8746792..8747069 score=0.647830665558846
GeneExpressionAdditive AT5G25250 8749749..8751587 score=-2.30930045650053
GeneExpressionAdditive AT5G25260 8752721..8754345 score=-0.531114259989289
GeneExpressionAdditive AT5G25265 8754588..8756840 score=2.59002516927072
GeneExpressionAdditive AT5G25270 8757611..8761968 score=0.24699483801925
GeneExpressionAdditive AT5G25280 8773898..8775379 score=2.28212295753987
GeneExpressionAdditive AT5G25290 8778584..8779760 score=0.497125319517899
GeneExpressionAdditive AT5G25300 8780253..8782790 score=0.291605702465013
GeneExpressionAdditive AT5G25310 8786433..8787334 score=-0.732573547579791
GeneExpressionAdditive AT5G25320 8787445..8789508 score=-0.236196131787041
GeneExpressionAdditive AT5G25330 8791529..8792747 score=-1.22262852327707
GeneExpressionAdditive AT5G25340 8793048..8794208 score=-0.245712051837406
GeneExpressionAdditive AT5G25350 8794796..8796974 score=2.43152327909489
GeneExpressionAdditive AT5G25360 8799763..8802542 score=2.09617661441234
GeneExpressionAdditive AT5G25370 8804256..8807485 score=1.59787493475763
GeneExpressionAdditive AT5G25380 8815247..8817544 score=0.0974319041543995
GeneExpressionAdditive AT5G25390 8820524..8821955 score=0.349067120550614
GeneExpressionAdditive AT5G25400 8823485..8824279 score=-0.188634195993954
GeneExpressionAdditive AT5G25410 8831972..8833436 score=-0.385932481597696
GeneExpressionAdditive AT5G25415 8834225..8836237 score=-1.15861283529602
GeneExpressionAdditive AT5G25420 8839095..8841740 score=-0.169548184804706
GeneExpressionAdditive AT5G25425 8848655..8848963 score=-0.957943840748905
GeneExpressionAdditive AT5G25430 8851304..8854213 score=-0.0401601783549414
GeneExpressionAdditive AT5G25440 8854820..8856741 score=3.73627311621797
GeneExpressionAdditive AT5G25450 8856992..8858389 score=-1.21756295230169
GeneExpressionAdditive AT5G25460 8863456..8865590 score=0.342711059314523
GeneExpressionAdditive AT5G25470 8865908..8867651 score=-0.778791834177033
GeneExpressionAdditive AT5G25475 8867832..8869421 score=2.92751789679011
GeneExpressionAdditive AT5G25480 8869897..8872224 score=0.281279997379042
GeneExpressionAdditive AT5G25490 8876478..8877701 score=1.61020192280987
GeneExpressionAdditive AT5G25500 8880929..8882410 score=-0.246178199175541
GeneExpressionAdditive AT5G25510 8882575..8884721 score=0.386624166009205
GeneExpressionAdditive AT5G25520 8885091..8889558 score=0.484343744657728
GeneExpressionAdditive AT5G25530 8889700..8890931 score=-0.462827360618094
GeneExpressionAdditive AT5G25540 8891542..8892940 score=2.47595665971471
GeneExpressionAdditive AT5G25550 8894245..8895409 score=-0.0737516962162083
GeneExpressionAdditive AT5G25560 8897950..8901632 score=2.66670016636250
GeneExpressionAdditive AT5G25570 8901780..8903149 score=-0.938362399526075
GeneExpressionAdditive AT5G25580 8903524..8906268 score=0.775170769630239
GeneExpressionAdditive AT5G25590 8906640..8909734 score=0.096575232933581
GeneExpressionAdditive AT5G25600 8912975..8913960 score=-1.13326530724902
GeneExpressionAdditive AT5G25610 8914247..8916778 score=3.21979691327588
GeneExpressionAdditive AT5G25620 8935263..8938592 score=-0.500417282209253
GeneExpressionAdditive AT5G25630 8947711..8949473 score=-0.277109010047214
GeneExpressionAdditive AT5G25640 8949868..8950310 score=-0.25493704316112
GeneExpressionAdditive AT5G25750 8950911..8951088 score=-0.713461889572392
GeneExpressionAdditive AT5G25752 8951268..8953265 score=0.252772862017555
GeneExpressionAdditive AT5G25754 8953446..8955734 score=-0.39908417940025
GeneExpressionAdditive AT5G25757 8965282..8967443 score=1.67471453073235
GeneExpressionAdditive AT5G25760 8968129..8969165 score=-2.96677648998073
GeneExpressionAdditive AT5G25770 8969383..8971972 score=-0.718501881889618
GeneExpressionAdditive AT5G25780 8973277..8976851 score=0.367919480085499
GeneExpressionAdditive AT5G25790 8977210..8979203 score=-0.942479918661683
GeneExpressionAdditive AT5G25800 8979655..8982786 score=-0.155937147147127
GeneExpressionAdditive AT5G25810 8986782..8987763 score=-2.94217534276408
GeneExpressionAdditive AT5G25820 8997231..9000302 score=-2.38086367146906
GeneExpressionAdditive AT5G25830 9004432..9005460 score=-0.541259438268026
GeneExpressionAdditive AT5G25840 9010732..9011483 score=-1.36566199146642
GeneExpressionAdditive AT5G25850 9014114..9015878 score=0.278670188754120
GeneExpressionAdditive AT5G25860 9016952..9018379 score=-0.604387551772834
GeneExpressionAdditive AT5G25870 9019735..9020128 score=-1.21929328533116
GeneExpressionAdditive AT5G25880 9024562..9028323 score=-1.03956427996876
GeneExpressionAdditive AT5G25890 9033431..9034782 score=-4.42913414700271
GeneExpressionAdditive AT5G25900 9036046..9038218 score=-0.0943412279757708
GeneExpressionAdditive AT5G25910 9039043..9041288 score=1.34302206985281
GeneExpressionAdditive AT5G25930 9050951..9054030 score=-1.24974757737413
GeneExpressionAdditive AT5G25940 9054166..9055170 score=-0.880680854332938
GeneExpressionAdditive AT5G25950 9058018..9059715 score=0.00375264555470247
GeneExpressionAdditive AT5G25960 9062960..9064933 score=-0.024557704668575
GeneExpressionAdditive AT5G25970 9066361..9067872 score=-0.49002073477666
GeneExpressionAdditive AT5G25980 9072780..9075620 score=9.6960983250951
GeneExpressionAdditive AT5G25990 9076355..9077352 score=-1.05848248849638
GeneExpressionAdditive AT5G26000 9079603..9082344 score=-4.43770136130834
GeneExpressionAdditive AT5G26010 9085455..9087341 score=2.83292526450512
GeneExpressionAdditive AT5G26030 9096469..9099013 score=-3.00210015159639
GeneExpressionAdditive AT5G26040 9099307..9101611 score=-0.486924710725388
GeneExpressionAdditive AT5G26050 9103286..9103972 score=-0.444411225377285
GeneExpressionAdditive AT5G26060 9104959..9105513 score=0.257859677312426
GeneExpressionAdditive AT5G26080 9108016..9108340 score=-0.554991758748157
GeneExpressionAdditive AT5G26090 9109035..9113225 score=-0.26320626391592
GeneExpressionAdditive AT5G26100 9117327..9117790 score=-1.4530792897022
GeneExpressionAdditive AT5G26110 9117945..9119786 score=-0.348324985765178
GeneExpressionAdditive AT5G26120 9121868..9125928 score=-0.115581325420573
GeneExpressionAdditive AT5G26130 9128135..9128576 score=0.639623409011377
GeneExpressionAdditive AT5G26140 9130941..9131604 score=1.18940671771811
GeneExpressionAdditive AT5G26150 9137482..9140069 score=2.37734335946554
GeneExpressionAdditive AT5G26160 9142947..9146474 score=-1.50817789243673
GeneExpressionAdditive AT5G26170 9147197..9148084 score=-0.356412350569686
GeneExpressionAdditive AT5G26180 9149235..9153378 score=-1.06102444515540
GeneExpressionAdditive AT5G26190 9153644..9155256 score=-0.531053207120884
GeneExpressionAdditive AT5G26200 9157203..9158229 score=2.25288475844778
GeneExpressionAdditive AT5G26210 9158417..9160323 score=0.0198626960197854
GeneExpressionAdditive AT5G26220 9162986..9164606 score=0.138833690883337
GeneExpressionAdditive AT5G26230 9173558..9174514 score=0.205153781516812
GeneExpressionAdditive AT5G26240 9189544..9194698 score=-1.44530260628035
GeneExpressionAdditive AT5G26250 9196784..9198740 score=-0.95176359714921
GeneExpressionAdditive AT5G26280 9208887..9210425 score=2.97082163360433
GeneExpressionAdditive AT5G26290 9226280..9227849 score=-19.3409667509693
GeneExpressionAdditive AT5G26300 9229725..9230270 score=-1.67560862872197
GeneExpressionAdditive AT5G26310 9234680..9236358 score=-1.31034448074978
GeneExpressionAdditive AT5G26320 9239893..9241099 score=-2.42922114683305
GeneExpressionAdditive AT5G26330 9241618..9242687 score=-0.111575797595692
GeneExpressionAdditive AT5G26340 9243526..9247044 score=-2.91875009723846
GeneExpressionAdditive AT5G26360 9255133..9258948 score=1.09372673546189
GeneExpressionAdditive AT5G26570 9261578..9267624 score=-9.46211501397755
GeneExpressionAdditive AT5G26580 9393136..9394018 score=0.542240582664461
GeneExpressionAdditive AT5G26594 9269301..9270201 score=-0.945479920118243
GeneExpressionAdditive AT5G26600 9377410..9379701 score=0.773156644759306
GeneExpressionAdditive AT5G26610 9375207..9377059 score=0.835204651873484
GeneExpressionAdditive AT5G26617 9360458..9360958 score=0.124144290184416
GeneExpressionAdditive AT5G26620 9366730..9366899 score=-1.57547028514024
GeneExpressionAdditive AT5G26622 9356116..9356867 score=-3.05680116264503
GeneExpressionAdditive AT5G26630 9350823..9351438 score=0.718606086612601
GeneExpressionAdditive AT5G26660 9331682..9333096 score=0.484203319323422
GeneExpressionAdditive AT5G26667 9276030..9278548 score=0.317839212887285
GeneExpressionAdditive AT5G26670 9318340..9320922 score=-1.01007460075831
GeneExpressionAdditive AT5G26673 9279319..9279464 score=0.329001679062672
GeneExpressionAdditive AT5G26680 9312166..9315326 score=-0.34193965507625
GeneExpressionAdditive AT5G26690 9310805..9311545 score=-1.29761139184962
GeneExpressionAdditive AT5G26692 9282789..9282902 score=-0.400057604659513
GeneExpressionAdditive AT5G26700 9308447..9308868 score=-1.14436848371458
GeneExpressionAdditive AT5G26710 9305576..9308249 score=0.374293021873751
GeneExpressionAdditive AT5G26720 9304110..9304660 score=0.350796331960139
GeneExpressionAdditive AT5G26730 9300428..9301902 score=0.945294120319456
GeneExpressionAdditive AT5G26731 9295600..9296353 score=-2.64419593472722
GeneExpressionAdditive AT5G26740 9291990..9294505 score=2.74390596533018
GeneExpressionAdditive AT5G26742 9285118..9288971 score=-5.05754451879242
GeneExpressionAdditive AT5G26751 9399392..9402386 score=-0.85311245993535
GeneExpressionAdditive AT5G26760 9403692..9407289 score=0.199610355770521
GeneExpressionAdditive AT5G26770 9407899..9410079 score=1.38090644330771
GeneExpressionAdditive AT5G26780 9418975..9422120 score=-0.102622003330916
GeneExpressionAdditive AT5G26790 9423094..9423529 score=-0.881393433033565
GeneExpressionAdditive AT5G26805 9427627..9428008 score=-0.60799114617723
GeneExpressionAdditive AT5G26810 9431009..9432649 score=0.595140831577117
GeneExpressionAdditive AT5G26820 9433616..9436984 score=-0.377111198764284
GeneExpressionAdditive AT5G26830 9437324..9441703 score=-1.92884649041084
GeneExpressionAdditive AT5G26840 9442388..9442567 score=-0.324020866221433
GeneExpressionAdditive AT5G26850 9445462..9449475 score=-1.72538009341413
GeneExpressionAdditive AT5G26860 9451093..9456956 score=-1.34153277793142
GeneExpressionAdditive AT5G26880 9457844..9459210 score=0.478476283834294
GeneExpressionAdditive AT5G26910 9466004..9470383 score=-2.06192482750713
GeneExpressionAdditive AT5G26920 9475850..9478563 score=0.803247868712885
GeneExpressionAdditive AT5G26930 9479494..9480150 score=0.528337484469347
GeneExpressionAdditive AT5G26940 9480734..9482607 score=-2.33473310414143
GeneExpressionAdditive AT5G26960 9484758..9486075 score=-4.77383784478855
GeneExpressionAdditive AT5G26980 9488314..9490774 score=5.5826819035396
GeneExpressionAdditive AT5G26990 9491153..9493847 score=-1.12948183146271
GeneExpressionAdditive AT5G27000 9498100..9503101 score=0.479156611298586
GeneExpressionAdditive AT5G27010 9503349..9507522 score=0.283415120297666
GeneExpressionAdditive AT5G27020 9508133..9508672 score=-0.214364100623343
GeneExpressionAdditive AT5G27030 9508899..9515356 score=-1.46339097750976
GeneExpressionAdditive AT5G27060 9522833..9525315 score=-0.22584581430937
GeneExpressionAdditive AT5G27100 9535082..9538242 score=-1.73339410389978
GeneExpressionAdditive AT5G27110 9538642..9540603 score=-0.0295492960063206
GeneExpressionAdditive AT5G27120 9540920..9543824 score=-0.637839084886129
GeneExpressionAdditive AT5G27130 9546615..9547498 score=0.208229976384434
GeneExpressionAdditive AT5G27140 9548558..9550575 score=0.355829780386357
GeneExpressionAdditive AT5G27150 9553439..9557392 score=-1.52682784824581
GeneExpressionAdditive AT5G27200 9571187..9571938 score=-0.693354441503158
GeneExpressionAdditive AT5G27210 9572123..9574093 score=0.363601437575538
GeneExpressionAdditive AT5G27220 9578798..9582702 score=-1.27378702917200
GeneExpressionAdditive AT5G27230 9584178..9587977 score=-0.936967634621927
GeneExpressionAdditive AT5G27240 9597582..9600815 score=0.310036786938631
GeneExpressionAdditive AT5G27270 9605670..9609754 score=0.171392763604300
GeneExpressionAdditive AT5G27280 9617521..9618352 score=-2.39588508237521
GeneExpressionAdditive AT5G27290 9618524..9620509 score=-2.67963443388141
GeneExpressionAdditive AT5G27300 9620808..9624152 score=0.357071453140725
GeneExpressionAdditive AT5G27320 9629112..9630967 score=3.80440990147726
GeneExpressionAdditive AT5G27330 9632788..9634951 score=2.35903997801692
GeneExpressionAdditive AT5G27340 9635940..9636840 score=-1.07190577312332
GeneExpressionAdditive AT5G27350 9648688..9654343 score=2.05490230688436
GeneExpressionAdditive AT5G27360 9657020..9662397 score=4.87736651093336
GeneExpressionAdditive AT5G27370 9667328..9667850 score=-1.10075782855311
GeneExpressionAdditive AT5G27380 9668029..9670798 score=-1.19446974328126
GeneExpressionAdditive AT5G27390 9674657..9676116 score=-1.41352351678203
GeneExpressionAdditive AT5G27395 9671536..9674217 score=-0.71337777152956
GeneExpressionAdditive AT5G27400 9676351..9678448 score=2.63860247263349
GeneExpressionAdditive AT5G27410 9678755..9682864 score=-0.429344437418798
GeneExpressionAdditive AT5G27420 9684112..9685334 score=0.348921636450728
GeneExpressionAdditive AT5G27430 9687470..9689386 score=-2.67320626181134
GeneExpressionAdditive AT5G27440 9689501..9690300 score=0.136732326683156
GeneExpressionAdditive AT5G27450 9690621..9693129 score=0.89407121421542
GeneExpressionAdditive AT5G27460 9693367..9694811 score=1.22994306997107
GeneExpressionAdditive AT5G27470 9695028..9697329 score=0.191133156020633
GeneExpressionAdditive AT5G27490 9702903..9704617 score=0.54588833789802
GeneExpressionAdditive AT5G27495 9706430..9706656 score=1.22056027899751
GeneExpressionAdditive AT5G27500 9708147..9709419 score=-0.643613129668373
GeneExpressionAdditive AT5G27510 9713187..9714050 score=0.47604513643445
GeneExpressionAdditive AT5G27520 9714476..9716305 score=2.56366947187869
GeneExpressionAdditive AT5G27530 9717515..9721022 score=-1.18008528211830
GeneExpressionAdditive AT5G27540 9722466..9727425 score=0.80840181740531
GeneExpressionAdditive AT5G27550 9728463..9730287 score=-0.510163452709831
GeneExpressionAdditive AT5G27560 9731606..9733825 score=1.74844807814751
GeneExpressionAdditive AT5G27570 9735759..9735864 score=-1.38198060609511
GeneExpressionAdditive AT5G27600 9742576..9746955 score=-1.50585719428168
GeneExpressionAdditive AT5G27606 9752106..9753317 score=-0.318666770737222
GeneExpressionAdditive AT5G27610 9764128..9769854 score=-0.787318674893115
GeneExpressionAdditive AT5G27620 9771350..9774830 score=0.43102276601818
GeneExpressionAdditive AT5G27630 9776097..9780769 score=-0.537293716502856
GeneExpressionAdditive AT5G27640 9781041..9785268 score=0.475053201802117
GeneExpressionAdditive AT5G27650 9785495..9789187 score=0.597854433758232
GeneExpressionAdditive AT5G27660 9789902..9792232 score=-6.14834518558569
GeneExpressionAdditive AT5G27670 9792716..9793415 score=3.40100212726643
GeneExpressionAdditive AT5G27680 9793870..9798934 score=-0.406955425932365
GeneExpressionAdditive AT5G27690 9803826..9805101 score=2.94465082252277
GeneExpressionAdditive AT5G27700 9807327..9808473 score=-1.79635199338053
GeneExpressionAdditive AT5G27710 9813002..9815336 score=-0.380312523347614
GeneExpressionAdditive AT5G27720 9815594..9817424 score=1.16869575330219
GeneExpressionAdditive AT5G27730 9820256..9823000 score=-4.51580102641302
GeneExpressionAdditive AT5G27740 9823688..9827016 score=-0.623439680076418
GeneExpressionAdditive AT5G27750 9828288..9830136 score=0.832978212543071
GeneExpressionAdditive AT5G27760 9830436..9831730 score=0.488033451832515
GeneExpressionAdditive AT5G27770 9835949..9837277 score=-2.18876046425762
GeneExpressionAdditive AT5G27790 9841407..9841804 score=-0.206660110654729
GeneExpressionAdditive AT5G27800 9842511..9843777 score=0.204864052008029
GeneExpressionAdditive AT5G27810 9855839..9856096 score=-0.153814184893143
GeneExpressionAdditive AT5G27820 9859849..9861038 score=-0.638790038947823
GeneExpressionAdditive AT5G27830 9861291..9862855 score=-1.20685250852473
GeneExpressionAdditive AT5G27840 9863201..9864954 score=1.19606676130276
GeneExpressionAdditive AT5G27850 9873540..9874510 score=-2.40454678311242
GeneExpressionAdditive AT5G27860 9874868..9876414 score=-0.881691697968765
GeneExpressionAdditive AT5G27870 9879149..9881789 score=-0.063006245270772
GeneExpressionAdditive AT5G27880 9885971..9886723 score=-0.317411090199161
GeneExpressionAdditive AT5G27890 9903652..9905823 score=0.619462185087654
GeneExpressionAdditive AT5G27910 9940743..9941261 score=0.158063567619336
GeneExpressionAdditive AT5G27920 9942190..9944721 score=-0.493320454993785
GeneExpressionAdditive AT5G27930 9958113..9961244 score=2.55375726183914
GeneExpressionAdditive AT5G27940 9974403..9974948 score=-1.58767023792588
GeneExpressionAdditive AT5G27950 9984173..9987896 score=-1.11787706334400
GeneExpressionAdditive AT5G27970 10004716..10015630 score=-0.0131804718270300
GeneExpressionAdditive AT5G27980 10015853..10016676 score=-0.132487793535672
GeneExpressionAdditive AT5G27990 10017028..10018284 score=-0.507562509212084
GeneExpressionAdditive AT5G28000 10020692..10021127 score=-1.84344747496002
GeneExpressionAdditive AT5G28010 10024929..10025342 score=-1.28498483318648
GeneExpressionAdditive AT5G28020 10026252..10027989 score=5.00863925390623
GeneExpressionAdditive AT5G28030 10030439..10031752 score=-2.73552654566831
GeneExpressionAdditive AT5G28040 10037567..10038960 score=1.98957708267944
GeneExpressionAdditive AT5G28050 10043937..10045901 score=10.5499525795802
GeneExpressionAdditive AT5G28060 10069573..10070860 score=-2.17733658456604
GeneExpressionAdditive AT5G28080 10090204..10092371 score=5.53070196906451
GeneExpressionAdditive AT5G28090 10101078..10102227 score=0.574763958911792
GeneExpressionAdditive AT5G28140 10115583..10116570 score=-0.788872221896138
GeneExpressionAdditive AT5G28150 10135534..10136896 score=-1.06451407214833
GeneExpressionAdditive AT5G28180 10162792..10163383 score=0.62579289374161
GeneExpressionAdditive AT5G28210 10188619..10190307 score=-1.01058252389812
GeneExpressionAdditive AT5G28220 10190459..10193053 score=0.808796238834821
GeneExpressionAdditive AT5G28237 10207357..10213574 score=-0.37875744674231
GeneExpressionAdditive AT5G28240 10216292..10216761 score=-1.06941428378094
GeneExpressionAdditive AT5G28250 10219130..10224566 score=-0.24228779977668
GeneExpressionAdditive AT5G28288 10276309..10276601 score=0.0393507273340646
GeneExpressionAdditive AT5G28290 10278768..10282460 score=0.355555879336257
GeneExpressionAdditive AT5G28295 10283314..10283728 score=-0.7303264632271
GeneExpressionAdditive AT5G28300 10292667..10295210 score=2.41458531425226
GeneExpressionAdditive AT5G28310 10300685..10301597 score=-0.62095020356611
GeneExpressionAdditive AT5G28463 10379952..10380057 score=-1.72544222426090
GeneExpressionAdditive AT5G28470 10429831..10432327 score=-0.742050316924271
GeneExpressionAdditive AT5G28490 10454398..10455076 score=-0.097547206722541
GeneExpressionAdditive AT5G28500 10477808..10479291 score=-1.98782582013238
GeneExpressionAdditive AT5G28510 10481079..10484012 score=0.881586105533743
GeneExpressionAdditive AT5G28520 10493129..10494814 score=0.329404540117856
GeneExpressionAdditive AT5G28530 10525116..10527219 score=0.156248593958345
GeneExpressionAdditive AT5G28540 10540732..10543327 score=-0.405699517142748
GeneExpressionAdditive AT5G28550 10557728..10559694 score=0.930434525395035
GeneExpressionAdditive AT5G28560 10566869..10567084 score=0.370189814998923
GeneExpressionAdditive AT5G28570 10574643..10575122 score=-0.410175159694089
GeneExpressionAdditive AT5G28590 10579509..10581516 score=-0.674889852377372
GeneExpressionAdditive AT5G28600 10598545..10603364 score=-0.278742620281406
GeneExpressionAdditive AT5G28610 10611010..10611341 score=-0.146975104152432
GeneExpressionAdditive AT5G28615 10612084..10612471 score=-1.16567800670948
GeneExpressionAdditive AT5G28620 10612544..10612931 score=-1.04749634008991
GeneExpressionAdditive AT5G28623 10621966..10622616 score=0.529304128793947
GeneExpressionAdditive AT5G28640 10647606..10649798 score=1.03896632015613
GeneExpressionAdditive AT5G28646 10675217..10677129 score=-0.883174464710726
GeneExpressionAdditive AT5G28650 10677747..10679057 score=-0.766381324013046
GeneExpressionAdditive AT5G28680 10719455..10721922 score=-1.04606594090299
GeneExpressionAdditive AT5G28690 10722855..10724034 score=-0.0341610593770618
GeneExpressionAdditive AT5G28720 10776131..10776887 score=0.482136718589592
GeneExpressionAdditive AT5G28730 10779015..10780194 score=0.332777705684415
GeneExpressionAdditive AT5G28740 10780787..10783851 score=0.360411374972473
GeneExpressionAdditive AT5G28750 10783993..10785679 score=4.00580488016597
GeneExpressionAdditive AT5G28760 10786375..10788911 score=0.973574355675955
GeneExpressionAdditive AT5G28770 10796683..10798112 score=2.60906492125797
GeneExpressionAdditive AT5G28780 10813080..10814157 score=0.184128751527517
GeneExpressionAdditive AT5G28823 10839245..10839811 score=-0.228182766679344
GeneExpressionAdditive AT5G28830 10856840..10858541 score=-0.242282841556942
GeneExpressionAdditive AT5G28840 10862186..10864006 score=-3.06364996049934
GeneExpressionAdditive AT5G28850 10876836..10881336 score=2.33069982796666
GeneExpressionAdditive AT5G28860 10883488..10884238 score=0.112280177365726
GeneExpressionAdditive AT5G28885 10896792..10897725 score=-0.134693841976778
GeneExpressionAdditive AT5G28890 10904199..10904532 score=0.254104098093814
GeneExpressionAdditive AT5G28900 10929058..10930219 score=0.218656584982605
GeneExpressionAdditive AT5G28910 10930605..10932855 score=-1.27350108466941
GeneExpressionAdditive AT5G28920 10940197..10943345 score=5.71264265028442
GeneExpressionAdditive AT5G28930 10972226..10972455 score=-0.211987488682773
GeneExpressionAdditive AT5G28940 10985323..10987463 score=0.906371788528025
GeneExpressionAdditive AT5G28960 10996904..10998756 score=0.181938727446297
GeneExpressionAdditive AT5G28970 11003585..11009015 score=-0.388925788104727
GeneExpressionAdditive AT5G29000 11022185..11024074 score=-0.576719853808571
GeneExpressionAdditive AT5G29020 11041954..11046462 score=-0.968374342723428
GeneExpressionAdditive AT5G29070 11132201..11133404 score=0.373121354026185
GeneExpressionAdditive AT5G29090 11150232..11150451 score=0.330571304733340
GeneExpressionAdditive AT5G29576 11236065..11236176 score=-1.26119928346502
GeneExpressionAdditive AT5G29602 11291147..11291593 score=-1.39030441028781
GeneExpressionAdditive AT5G30490 11629229..11631704 score=0.574147812334908
GeneExpressionAdditive AT5G30495 11397254..11398729 score=-2.02767589854075
GeneExpressionAdditive AT5G30500 11632588..11633924 score=-0.271037227370872
GeneExpressionAdditive AT5G30510 11636313..11638513 score=-1.24893036970793
GeneExpressionAdditive AT5G31412 11559725..11560970 score=0.0934836230703381
GeneExpressionAdditive AT5G31752 11451597..11453374 score=-0.516038739321388
GeneExpressionAdditive AT5G32070 11464988..11466726 score=0.587731750920078
GeneExpressionAdditive AT5G32440 12094126..12095708 score=-0.340136857916546
GeneExpressionAdditive AT5G32450 12096836..12098747 score=0.892420457303042
GeneExpressionAdditive AT5G32470 12102182..12105789 score=0.486181830983488
GeneExpressionAdditive AT5G32590 12239008..12241241 score=-0.318071976183262
GeneExpressionAdditive AT5G32600 12267011..12268858 score=-0.186351750813527
GeneExpressionAdditive AT5G32605 12272467..12273624 score=-0.169803597877774
GeneExpressionAdditive AT5G32610 12274281..12276248 score=-0.193849662458114
GeneExpressionAdditive AT5G32613 12280510..12281267 score=-0.888768055554509
GeneExpressionAdditive AT5G33200 12468884..12469554 score=-1.68175415175291
GeneExpressionAdditive AT5G33280 12566516..12569682 score=-1.49473355662085
GeneExpressionAdditive AT5G33290 12575544..12579140 score=0.62410313575053
GeneExpressionAdditive AT5G33300 12579712..12582869 score=-0.0389019456778961
GeneExpressionAdditive AT5G33320 12606058..12608943 score=0.917487257045942
GeneExpressionAdditive AT5G33340 12611702..12613145 score=-0.0190717295916714
GeneExpressionAdditive AT5G33370 12619838..12621863 score=-0.150459813520320
GeneExpressionAdditive AT5G33380 12625044..12625457 score=-0.485955012322756
GeneExpressionAdditive AT5G33390 12679013..12679971 score=0.957871161156374
GeneExpressionAdditive AT5G33393 12673872..12675772 score=-0.322804321685493
GeneExpressionAdditive AT5G33406 12693694..12695609 score=-0.00707945108350227
GeneExpressionAdditive AT5G34581 12937885..12938222 score=-0.491980815079555
GeneExpressionAdditive AT5G34830 12998900..12999682 score=0.36398128091471
GeneExpressionAdditive AT5G34850 13125384..13128846 score=-1.55071530189623
GeneExpressionAdditive AT5G34860 13200006..13201574 score=0.133552131490679
GeneExpressionAdditive AT5G34869 13078381..13079423 score=-0.507036546946449
GeneExpressionAdditive AT5G34870 13202813..13205134 score=-0.477895002191375
GeneExpressionAdditive AT5G34930 13250602..13252766 score=-1.35009329564068
GeneExpressionAdditive AT5G34940 13253167..13255934 score=2.55687775221967
GeneExpressionAdditive AT5G35080 13371568..13374024 score=1.15897256104665
GeneExpressionAdditive AT5G35090 13375634..13376283 score=-0.667796305729232
GeneExpressionAdditive AT5G35100 13377555..13378584 score=1.12762914621354
GeneExpressionAdditive AT5G35110 13381201..13381489 score=0.782455515262359
GeneExpressionAdditive AT5G35160 13432194..13434268 score=0.51718592800008
GeneExpressionAdditive AT5G35170 13436432..13440743 score=-1.16073468637758
GeneExpressionAdditive AT5G35180 13441678..13450192 score=-1.11566463931846
GeneExpressionAdditive AT5G35190 13451414..13452144 score=-0.253489325428972
GeneExpressionAdditive AT5G35200 13479460..13483265 score=-1.66206321708098
GeneExpressionAdditive AT5G35210 13491470..13499455 score=0.872558392668745
GeneExpressionAdditive AT5G35220 13501826..13504749 score=-2.69331215153864
GeneExpressionAdditive AT5G35230 13507209..13508865 score=-0.370869775117915
GeneExpressionAdditive AT5G35300 13535551..13536147 score=-0.330904746463923
GeneExpressionAdditive AT5G35320 13539001..13540548 score=0.253007013124633
GeneExpressionAdditive AT5G35330 13540734..13542948 score=-0.257829569116719
GeneExpressionAdditive AT5G35338 13566594..13567251 score=-0.45008503642125
GeneExpressionAdditive AT5G35360 13601538..13605608 score=1.33398059363962
GeneExpressionAdditive AT5G35370 13605808..13608454 score=-0.910327293543166
GeneExpressionAdditive AT5G35375 13609507..13610253 score=0.554429881739364
GeneExpressionAdditive AT5G35380 13610679..13613428 score=0.107563423264972
GeneExpressionAdditive AT5G35390 13614169..13616135 score=0.144562966092291
GeneExpressionAdditive AT5G35400 13616455..13619474 score=0.87061722103906
GeneExpressionAdditive AT5G35410 13651702..13655484 score=-0.0797679557747896
GeneExpressionAdditive AT5G35430 13679331..13683091 score=0.490696283474052
GeneExpressionAdditive AT5G35460 13689772..13691858 score=6.43821212367477
GeneExpressionAdditive AT5G35470 13699782..13699926 score=0.447152229061478
GeneExpressionAdditive AT5G35475 13704050..13704526 score=-1.92905222719160
GeneExpressionAdditive AT5G35490 13707058..13707742 score=-0.241361775082037
GeneExpressionAdditive AT5G35510 13717063..13717168 score=-1.58876831244259
GeneExpressionAdditive AT5G35520 13718649..13720586 score=-1.18288862601023
GeneExpressionAdditive AT5G35525 13724517..13725127 score=-3.02697406514023
GeneExpressionAdditive AT5G35530 13727413..13729475 score=-1.34091708618531
GeneExpressionAdditive AT5G35540 13739376..13739781 score=0.181583502311892
GeneExpressionAdditive AT5G35550 13743978..13745054 score=-0.758284739675755
GeneExpressionAdditive AT5G35560 13759372..13765476 score=0.119621791390562
GeneExpressionAdditive AT5G35570 13766979..13770606 score=0.659582225996477
GeneExpressionAdditive AT5G35580 13779235..13781041 score=-4.91564811194787
GeneExpressionAdditive AT5G35590 13782394..13785018 score=-2.90250333176532
GeneExpressionAdditive AT5G35610 13837110..13837507 score=-1.23405767201436
GeneExpressionAdditive AT5G35620 13842825..13843542 score=-0.225433172565179
GeneExpressionAdditive AT5G35630 13848629..13850630 score=-1.07631087144797
GeneExpressionAdditive AT5G35640 13851911..13852751 score=-1.26894583278364
GeneExpressionAdditive AT5G35670 13873417..13875023 score=1.57842371870517
GeneExpressionAdditive AT5G35680 13875278..13876163 score=0.618462981482257
GeneExpressionAdditive AT5G35690 13882103..13885453 score=0.046756927431575
GeneExpressionAdditive AT5G35695 13886740..13887128 score=-0.322093617207905
GeneExpressionAdditive AT5G35698 13888965..13889128 score=-0.184777644293346
GeneExpressionAdditive AT5G35700 13889813..13894058 score=1.08125072044905
GeneExpressionAdditive AT5G35715 13898673..13899981 score=0.966372035477355
GeneExpressionAdditive AT5G35730 13911051..13913938 score=4.64834185363455
GeneExpressionAdditive AT5G35732 13915167..13915460 score=0.899972566524026
GeneExpressionAdditive AT5G35735 13918003..13920192 score=-3.20293782190779
GeneExpressionAdditive AT5G35737 13924461..13924671 score=0.221659770208427
GeneExpressionAdditive AT5G35740 13927694..13928351 score=-0.7534846206331
GeneExpressionAdditive AT5G35750 13928639..13933460 score=1.10335961245401
GeneExpressionAdditive AT5G35753 13939824..13942118 score=0.868024751443792
GeneExpressionAdditive AT5G35760 13951896..13951964 score=0.797982097822049
GeneExpressionAdditive AT5G35770 13953398..13958015 score=-1.15050801296931
GeneExpressionAdditive AT5G35790 13974105..13976851 score=-1.61421882571814
GeneExpressionAdditive AT5G35810 14010667..14011711 score=0.111517148676441
GeneExpressionAdditive AT5G35830 14017561..14018616 score=-0.271675934793843
GeneExpressionAdditive AT5G35840 14025126..14028896 score=-0.812539873550147
GeneExpressionAdditive AT5G35870 14038299..14038798 score=0.0592199616194005
GeneExpressionAdditive AT5G35890 14043161..14043841 score=-0.581023826259799
GeneExpressionAdditive AT5G35900 14045967..14046507 score=0.604427091602285
GeneExpressionAdditive AT5G35910 14047076..14052615 score=-2.21403386733236
GeneExpressionAdditive AT5G35917 14066392..14066904 score=-0.287166804199987
GeneExpressionAdditive AT5G35930 14084294..14091960 score=-1.01710383305473
GeneExpressionAdditive AT5G35940 14108054..14109524 score=-4.80259340170411
GeneExpressionAdditive AT5G35950 14122228..14123883 score=-0.720173969424572
GeneExpressionAdditive AT5G35960 14125808..14127687 score=0.232147479703833
GeneExpressionAdditive AT5G35970 14136176..14140484 score=9.22593440791362
GeneExpressionAdditive AT5G35980 14145294..14153468 score=2.15714095682883
GeneExpressionAdditive AT5G35995 14153865..14155788 score=-0.00852683680249895
GeneExpressionAdditive AT5G36000 14157349..14158444 score=-0.478684906061274
GeneExpressionAdditive AT5G36100 14210094..14210836 score=-2.70114001538306
GeneExpressionAdditive AT5G36110 14212674..14214672 score=-0.629049172425223
GeneExpressionAdditive AT5G36120 14215818..14216304 score=1.93980544242887
GeneExpressionAdditive AT5G36140 14229459..14230446 score=0.230667291390112
GeneExpressionAdditive AT5G36150 14238450..14242538 score=0.274623388733203
GeneExpressionAdditive AT5G36160 14250352..14252328 score=2.91991271121808
GeneExpressionAdditive AT5G36170 14253120..14255238 score=-1.42386463709851
GeneExpressionAdditive AT5G36190 14260430..14260691 score=0.546754020250818
GeneExpressionAdditive AT5G36200 14261437..14263483 score=0.327793964784786
GeneExpressionAdditive AT5G36210 14265164..14270455 score=-1.51354360714529
GeneExpressionAdditive AT5G36220 14270974..14273246 score=0.86623671028914
GeneExpressionAdditive AT5G36228 14288946..14289957 score=-0.785311641658784
GeneExpressionAdditive AT5G36230 14290624..14292547 score=-0.472932826013584
GeneExpressionAdditive AT5G36240 14295347..14295873 score=-0.666047467950894
GeneExpressionAdditive AT5G36250 14299332..14301770 score=-2.14407241467067
GeneExpressionAdditive AT5G36260 14302218..14305440 score=-0.446279689815584
GeneExpressionAdditive AT5G36270 14310204..14310706 score=-0.146629097996525
GeneExpressionAdditive AT5G36280 14316560..14316668 score=0.054990776522315
GeneExpressionAdditive AT5G36290 14319978..14322333 score=0.83761556389942
GeneExpressionAdditive AT5G36880 14552115..14557490 score=2.61975367634646
GeneExpressionAdditive AT5G36890 14558635..14563363 score=-3.25151148414322
GeneExpressionAdditive AT5G36900 14564148..14565402 score=-1.01654511927869
GeneExpressionAdditive AT5G36910 14579082..14579858 score=-0.851780559407714
GeneExpressionAdditive AT5G36920 14581655..14581760 score=-0.0958297302462774
GeneExpressionAdditive AT5G36925 14583061..14583258 score=-0.323567302255554
GeneExpressionAdditive AT5G36930 14584896..14589810 score=-1.96821045072277
GeneExpressionAdditive AT5G36940 14608278..14611581 score=0.67150167199274
GeneExpressionAdditive AT5G36950 14612230..14615537 score=-1.67701804261917
GeneExpressionAdditive AT5G36960 14615977..14616892 score=-1.2821406331304
GeneExpressionAdditive AT5G36970 14621609..14622375 score=1.38857224997856
GeneExpressionAdditive AT5G37000 14635363..14637418 score=-5.1687537898564
GeneExpressionAdditive AT5G37010 14638023..14640135 score=1.21688091515918
GeneExpressionAdditive AT5G37020 14647398..14651547 score=0.536204495527025
GeneExpressionAdditive AT5G37030 14651854..14654085 score=0.34094711211249
GeneExpressionAdditive AT5G37040 14656373..14657108 score=-0.650197722585512
GeneExpressionAdditive AT5G37050 14658291..14658613 score=1.73558470137463
GeneExpressionAdditive AT5G37055 14658939..14659652 score=0.597927840390135
GeneExpressionAdditive AT5G37060 14660005..14662614 score=-0.553538812181858
GeneExpressionAdditive AT5G37070 14668280..14669426 score=-1.68976589132779
GeneExpressionAdditive AT5G37120 14694973..14695145 score=-0.669100397861704
GeneExpressionAdditive AT5G37130 14698634..14703861 score=-11.6615307647053
GeneExpressionAdditive AT5G37140 14707674..14710005 score=0.382797006588753
GeneExpressionAdditive AT5G37160 14724108..14725488 score=-0.624220320873078
GeneExpressionAdditive AT5G37170 14730133..14731499 score=0.382868259963696
GeneExpressionAdditive AT5G37175 14732979..14733671 score=-0.807071982260375
GeneExpressionAdditive AT5G37180 14735471..14739821 score=1.07885083899862
GeneExpressionAdditive AT5G37190 14740628..14743610 score=-0.90974794737941
GeneExpressionAdditive AT5G37210 14746479..14748503 score=-0.419947288973384
GeneExpressionAdditive AT5G37220 14751108..14751722 score=-0.627947037836862
GeneExpressionAdditive AT5G37240 14754993..14760682 score=-0.119118125671787
GeneExpressionAdditive AT5G37260 14768682..14769680 score=-9.19255456278636
GeneExpressionAdditive AT5G37280 14778509..14779136 score=-0.729208631434802
GeneExpressionAdditive AT5G37290 14779633..14781497 score=0.232890611166849
GeneExpressionAdditive AT5G37300 14784772..14787262 score=-0.223018253015948
GeneExpressionAdditive AT5G37310 14790923..14793413 score=-2.86307373780148
GeneExpressionAdditive AT5G37320 14795175..14796726 score=-0.195863897877239
GeneExpressionAdditive AT5G37340 14804501..14809988 score=-1.46433468590345
GeneExpressionAdditive AT5G37350 14810244..14813197 score=1.56964804970731
GeneExpressionAdditive AT5G37360 14822489..14825295 score=6.28342693367081
GeneExpressionAdditive AT5G37370 14829977..14833723 score=0.588170958293089
GeneExpressionAdditive AT5G37380 14834011..14836501 score=0.964818473091386
GeneExpressionAdditive AT5G37400 14851602..14853505 score=-1.51595743911882
GeneExpressionAdditive AT5G37410 14853882..14854424 score=-0.691117585562265
GeneExpressionAdditive AT5G37420 14857424..14858866 score=-0.778487964680916
GeneExpressionAdditive AT5G37430 14859659..14861340 score=0.145042708761014
GeneExpressionAdditive AT5G37440 14861628..14862624 score=1.85036118165711
GeneExpressionAdditive AT5G37450 14870034..14874256 score=-0.799710016030191
GeneExpressionAdditive AT5G37460 14876061..14877515 score=-0.944252731326502
GeneExpressionAdditive AT5G37470 14878831..14880556 score=-0.300747394056842
GeneExpressionAdditive AT5G37473 14888110..14888180 score=0.745857450350514
GeneExpressionAdditive AT5G37474 14892472..14892731 score=-0.145539908352606
GeneExpressionAdditive AT5G37475 14883321..14885913 score=0.556788127982348
GeneExpressionAdditive AT5G37478 14900122..14901025 score=1.17733466223892
GeneExpressionAdditive AT5G37480 14901597..14902756 score=-2.98370645149375
GeneExpressionAdditive AT5G37490 14904708..14906344 score=-2.30578883341735
GeneExpressionAdditive AT5G37500 14907033..14912116 score=-0.581070746832497
GeneExpressionAdditive AT5G37510 14914630..14917792 score=2.07631251702630
GeneExpressionAdditive AT5G37520 14919951..14921388 score=-0.898763083375477
GeneExpressionAdditive AT5G37530 14923738..14926370 score=-1.36766205652930
GeneExpressionAdditive AT5G37540 14930225..14931617 score=-0.148858353683385
GeneExpressionAdditive AT5G37550 14936150..14937057 score=-0.439640316775134
GeneExpressionAdditive AT5G37560 14939215..14940895 score=-0.154588673873637
GeneExpressionAdditive AT5G37570 14941748..14943363 score=-0.737641303361304
GeneExpressionAdditive AT5G37580 14944572..14946787 score=-0.576451135469671
GeneExpressionAdditive AT5G37590 14947748..14949970 score=0.520184377183810
GeneExpressionAdditive AT5G37600 14950569..14953053 score=0.887474415914655
GeneExpressionAdditive AT5G37610 14955370..14955759 score=-0.912533535733153
GeneExpressionAdditive AT5G37630 14964670..14969917 score=1.57207697848743
GeneExpressionAdditive AT5G37640 14970063..14970951 score=-0.115981056622348
GeneExpressionAdditive AT5G37650 14971583..14973020 score=0.845267894250604
GeneExpressionAdditive AT5G37660 14977135..14978687 score=-2.34117419207962
GeneExpressionAdditive AT5G37670 14986226..14986650 score=-0.691843968733319
GeneExpressionAdditive AT5G37680 14986891..14988517 score=-0.697354172521601
GeneExpressionAdditive AT5G37690 14990585..14993325 score=1.51690886632203
GeneExpressionAdditive AT5G37710 14996382..14998572 score=4.51493276024149
GeneExpressionAdditive AT5G37720 14998915..15001241 score=2.32937006407439
GeneExpressionAdditive AT5G37730 15003321..15004114 score=-1.07557091035966
GeneExpressionAdditive AT5G37740 15009343..15010741 score=-1.54628943780445
GeneExpressionAdditive AT5G37750 15013007..15014157 score=1.62789792629788
GeneExpressionAdditive AT5G37770 15016311..15016668 score=1.87122130493081
GeneExpressionAdditive AT5G37780 15021818..15022336 score=1.42854519613285
GeneExpressionAdditive AT5G37790 15025411..15028335 score=0.712389376310501
GeneExpressionAdditive AT5G37800 15053424..15054750 score=-0.245665746253903
GeneExpressionAdditive AT5G37810 15062560..15065007 score=0.296155059209526
GeneExpressionAdditive AT5G37820 15067550..15068735 score=0.343239748014872
GeneExpressionAdditive AT5G37830 15073628..15077959 score=-3.97617627016983
GeneExpressionAdditive AT5G37840 15079285..15080585 score=-0.367565900560899
GeneExpressionAdditive AT5G37850 15082624..15086189 score=1.74307944554520
GeneExpressionAdditive AT5G37860 15086906..15087773 score=-1.21421713078964
GeneExpressionAdditive AT5G37870 15091007..15091496 score=-0.453892934558756
GeneExpressionAdditive AT5G37890 15107527..15108972 score=0.777820639278293
GeneExpressionAdditive AT5G37900 15111150..15111650 score=0.149593474324806
GeneExpressionAdditive AT5G37910 15113490..15114464 score=0.301056456066843
GeneExpressionAdditive AT5G37920 15116575..15118245 score=-0.0691006502433686
GeneExpressionAdditive AT5G37930 15119461..15120872 score=2.82589131674783
GeneExpressionAdditive AT5G37960 15138670..15138916 score=0.699466080313198
GeneExpressionAdditive AT5G37970 15140420..15141845 score=0.283190487881144
GeneExpressionAdditive AT5G37980 15148604..15150148 score=-2.44999557259236
GeneExpressionAdditive AT5G37990 15150976..15152695 score=-0.439874441797332
GeneExpressionAdditive AT5G38010 15175609..15177404 score=0.766846525655401
GeneExpressionAdditive AT5G38020 15183054..15184840 score=-2.09097621326698
GeneExpressionAdditive AT5G38030 15188602..15192487 score=-2.94316178115739
GeneExpressionAdditive AT5G38040 15202381..15203698 score=0.433485540979711
GeneExpressionAdditive AT5G38050 15204895..15205845 score=-1.09252281891180
GeneExpressionAdditive AT5G38060 15206667..15207234 score=-0.894204671150729
GeneExpressionAdditive AT5G38070 15207523..15208767 score=0.778782817336447
GeneExpressionAdditive AT5G38080 15208982..15209662 score=-0.705849913018352
GeneExpressionAdditive AT5G38090 15210724..15211300 score=-1.17451614759533
GeneExpressionAdditive AT5G38100 15217037..15218403 score=-0.79849505426658
GeneExpressionAdditive AT5G38110 15225711..15227409 score=0.521827989205729
GeneExpressionAdditive AT5G38120 15231001..15233285 score=0.476387801592522
GeneExpressionAdditive AT5G38130 15235246..15236583 score=-0.964864221087989
GeneExpressionAdditive AT5G38140 15237442..15239489 score=-6.03603192373482
GeneExpressionAdditive AT5G38150 15240352..15240881 score=-1.03670414829844
GeneExpressionAdditive AT5G38160 15243086..15243263 score=1.14117723556518
GeneExpressionAdditive AT5G38170 15244925..15245214 score=-0.330439852847062
GeneExpressionAdditive AT5G38180 15247170..15247351 score=-0.0469441001229322
GeneExpressionAdditive AT5G38197 15268265..15268489 score=0.532464890636573
GeneExpressionAdditive AT5G38200 15273688..15275922 score=3.22675797777641
GeneExpressionAdditive AT5G38210 15281246..15282752 score=-2.03735332498135
GeneExpressionAdditive AT5G38220 15286109..15288478 score=-1.79475753848396
GeneExpressionAdditive AT5G38240 15294494..15296503 score=0.132123578737515
GeneExpressionAdditive AT5G38250 15298077..15299911 score=-0.0357184665789291
GeneExpressionAdditive AT5G38280 15310364..15314530 score=-0.435853241114628
GeneExpressionAdditive AT5G38290 15320661..15322725 score=-4.08907351149045
GeneExpressionAdditive AT5G38300 15323245..15323929 score=-1.30011260172580
GeneExpressionAdditive AT5G38310 15327698..15328531 score=0.258004710178433
GeneExpressionAdditive AT5G38317 15331318..15332380 score=0.0235352852012922
GeneExpressionAdditive AT5G38320 15333387..15333956 score=-1.18420766135615
GeneExpressionAdditive AT5G38330 15334992..15335610 score=0.246699165721682
GeneExpressionAdditive AT5G38340 15337728..15341211 score=-0.889776578593774
GeneExpressionAdditive AT5G38344 15343338..15343793 score=-0.784864805096364
GeneExpressionAdditive AT5G38350 15348057..15348616 score=2.65672616562615
GeneExpressionAdditive AT5G38360 15348943..15350833 score=2.96990230022374
GeneExpressionAdditive AT5G38370 15357685..15357867 score=0.573650470514267
GeneExpressionAdditive AT5G38380 15362678..15365617 score=0.80509185219601
GeneExpressionAdditive AT5G38386 15380407..15381933 score=-0.982323883875692
GeneExpressionAdditive AT5G38390 15383796..15385160 score=-0.812457046321452
GeneExpressionAdditive AT5G38396 15390529..15391904 score=-0.715285195354123
GeneExpressionAdditive AT5G38400 15393102..15393505 score=0.872018899830324
GeneExpressionAdditive AT5G38410 15394461..15395625 score=1.25153030349322
GeneExpressionAdditive AT5G38420 15398235..15398418 score=0.296464828678484
GeneExpressionAdditive AT5G38440 15407441..15407740 score=-0.873474628542439
GeneExpressionAdditive AT5G38450 15411043..15414443 score=-0.413484641322957
GeneExpressionAdditive AT5G38460 15415636..15418204 score=-0.217644082268545
GeneExpressionAdditive AT5G38470 15421872..15424841 score=-0.143601223635321
GeneExpressionAdditive AT5G38480 15427004..15428671 score=0.238425487284806
GeneExpressionAdditive AT5G38490 15429052..15430223 score=0.0550380347836121
GeneExpressionAdditive AT5G38500 15433251..15434344 score=0.120567251804682
GeneExpressionAdditive AT5G38510 15435003..15437802 score=-5.61560162651503
GeneExpressionAdditive AT5G38520 15438836..15440590 score=-0.726848576276517
GeneExpressionAdditive AT5G38530 15441332..15443661 score=-2.52261982308681
GeneExpressionAdditive AT5G38540 15444063..15445914 score=0.638196079523884
GeneExpressionAdditive AT5G38550 15450037..15451809 score=-6.33255958887298
GeneExpressionAdditive AT5G38560 15456514..15460350 score=0.353059482736118
GeneExpressionAdditive AT5G38565 15461581..15463216 score=-1.74738125437577
GeneExpressionAdditive AT5G38570 15466512..15467773 score=-0.141738051177000
GeneExpressionAdditive AT5G38580 15468398..15469060 score=-0.392220541478868
GeneExpressionAdditive AT5G38590 15469208..15471029 score=-3.62113905382142
GeneExpressionAdditive AT5G38600 15473869..15477804 score=0.525136660340458
GeneExpressionAdditive AT5G38610 15478105..15478673 score=-2.06131375294614
GeneExpressionAdditive AT5G38620 15481172..15482122 score=-0.597778240725022
GeneExpressionAdditive AT5G38630 15483271..15484860 score=1.64764832521339
GeneExpressionAdditive AT5G38640 15485627..15487915 score=1.44809545873486
GeneExpressionAdditive AT5G38650 15488197..15488475 score=1.22072942035151
GeneExpressionAdditive AT5G38660 15490484..15492683 score=4.75185393203495
GeneExpressionAdditive AT5G38670 15493443..15493938 score=0.119048522470357
GeneExpressionAdditive AT5G38680 15494554..15496130 score=-0.760459644594878
GeneExpressionAdditive AT5G38690 15496685..15500447 score=-0.762438048205599
GeneExpressionAdditive AT5G38700 15507295..15507544 score=1.00697069103110
GeneExpressionAdditive AT5G38710 15518465..15521125 score=0.92297488769577
GeneExpressionAdditive AT5G38720 15525913..15527759 score=0.382262519094176
GeneExpressionAdditive AT5G38730 15528122..15529871 score=-0.269917813828931
GeneExpressionAdditive AT5G38740 15530411..15531102 score=0.570255370370145
GeneExpressionAdditive AT5G38750 15539908..15540290 score=-1.03714717867257
GeneExpressionAdditive AT5G38760 15541472..15541964 score=-1.13952448952318
GeneExpressionAdditive AT5G38770 15543361..15543613 score=0.0831844771473414
GeneExpressionAdditive AT5G38780 15547297..15548674 score=-0.278864641868511
GeneExpressionAdditive AT5G38790 15551039..15551294 score=0.840815880490728
GeneExpressionAdditive AT5G38800 15555469..15555997 score=-1.13221717334071
GeneExpressionAdditive AT5G38810 15557782..15558711 score=-1.32082515227411
GeneExpressionAdditive AT5G38820 15560762..15562367 score=-12.9345275919497
GeneExpressionAdditive AT5G38830 15562880..15565404 score=2.94840188857367
GeneExpressionAdditive AT5G38840 15568521..15572267 score=1.83821041983310
GeneExpressionAdditive AT5G38850 15572380..15575927 score=1.78318325355123
GeneExpressionAdditive AT5G38860 15576215..15577169 score=2.37704422366973
GeneExpressionAdditive AT5G38880 15580611..15586389 score=-0.581250939782756
GeneExpressionAdditive AT5G38890 15586714..15588277 score=-2.01610461874057
GeneExpressionAdditive AT5G38895 15589265..15590653 score=-0.432801653902784
GeneExpressionAdditive AT5G38900 15590836..15592821 score=-0.757575112201428
GeneExpressionAdditive AT5G38910 15596044..15596767 score=-0.125426965837775
GeneExpressionAdditive AT5G38940 15606303..15606810 score=2.44510797459395
GeneExpressionAdditive AT5G38950 15607975..15608237 score=0.63048852545337
GeneExpressionAdditive AT5G38960 15610286..15610964 score=0.315680409816188
GeneExpressionAdditive AT5G38970 15611913..15614868 score=-1.38299259223986
GeneExpressionAdditive AT5G38990 15627511..15628734 score=-5.62714383962033
GeneExpressionAdditive AT5G39000 15629148..15631413 score=-1.29869895399702
GeneExpressionAdditive AT5G39010 15633219..15633611 score=-0.694667805714941
GeneExpressionAdditive AT5G39020 15634188..15636538 score=0.511930328499182
GeneExpressionAdditive AT5G39030 15637335..15639658 score=1.00896025026872
GeneExpressionAdditive AT5G39040 15642800..15646959 score=0.235964538918076
GeneExpressionAdditive AT5G39050 15651825..15653161 score=-2.21596189096844
GeneExpressionAdditive AT5G39080 15658874..15660292 score=4.47887144190881
GeneExpressionAdditive AT5G39090 15660824..15662121 score=-0.415532014811911
GeneExpressionAdditive AT5G39100 15670381..15670746 score=-1.64730180441218
GeneExpressionAdditive AT5G39200 15712174..15712255 score=-0.657462451208927
GeneExpressionAdditive AT5G39205 15718008..15718079 score=1.15003889749233
GeneExpressionAdditive AT5G39210 15720459..15721197 score=-3.05489077119097
GeneExpressionAdditive AT5G39220 15723059..15725361 score=-1.01798632840154
GeneExpressionAdditive AT5G39230 15726707..15726996 score=-0.486240181283754
GeneExpressionAdditive AT5G39240 15729948..15730132 score=0.562782040626888
GeneExpressionAdditive AT5G39250 15741796..15742840 score=-0.645904967780037
GeneExpressionAdditive AT5G39260 15743649..15744633 score=-0.313739589178973
GeneExpressionAdditive AT5G39310 15756569..15757723 score=-0.072308208789362
GeneExpressionAdditive AT5G39320 15760559..15762019 score=-4.9354308635779
GeneExpressionAdditive AT5G39330 15763532..15764316 score=-1.12127289053029
GeneExpressionAdditive AT5G39340 15766178..15767652 score=-0.91512074245736
GeneExpressionAdditive AT5G39350 15768168..15770153 score=-0.810656836214791
GeneExpressionAdditive AT5G39360 15770265..15771849 score=3.70219552157782
GeneExpressionAdditive AT5G39365 15773543..15774089 score=-0.85668113076216
GeneExpressionAdditive AT5G39370 15775024..15775310 score=-0.809035692693766
GeneExpressionAdditive AT5G39380 15776002..15777875 score=-2.05166890123569
GeneExpressionAdditive AT5G39390 15780984..15782496 score=0.00869254958744843
GeneExpressionAdditive AT5G39400 15783306..15785351 score=-0.499048072824085
GeneExpressionAdditive AT5G39410 15785522..15787614 score=-4.84558408709093
GeneExpressionAdditive AT5G39420 15789331..15792297 score=-0.626525687720026
GeneExpressionAdditive AT5G39430 15792595..15794764 score=0.0281335514180287
GeneExpressionAdditive AT5G39440 15799153..15801844 score=-0.738285853835066
GeneExpressionAdditive AT5G39450 15802953..15805107 score=0.629906919995932
GeneExpressionAdditive AT5G39460 15805687..15806840 score=0.808087446295605
GeneExpressionAdditive AT5G39470 15809202..15810224 score=-1.33664295728753
GeneExpressionAdditive AT5G39480 15818893..15819903 score=-0.620622706007225
GeneExpressionAdditive AT5G39490 15823204..15824080 score=-6.80444944930855
GeneExpressionAdditive AT5G39500 15832507..15837185 score=-1.1157063338045
GeneExpressionAdditive AT5G39510 15838678..15840871 score=-4.33118779123253
GeneExpressionAdditive AT5G39520 15841116..15842620 score=-1.59071601202414
GeneExpressionAdditive AT5G39530 15843437..15845239 score=1.02105742424516
GeneExpressionAdditive AT5G39550 15854663..15857780 score=2.23822198202155
GeneExpressionAdditive AT5G39560 15858977..15860328 score=-0.313610792430828
GeneExpressionAdditive AT5G39570 15861192..15863350 score=2.31154919548416
GeneExpressionAdditive AT5G39580 15864377..15866238 score=4.10875513651244
GeneExpressionAdditive AT5G39590 15868740..15871043 score=-0.655346944444182
GeneExpressionAdditive AT5G39600 15871221..15872392 score=-0.0600371118788924
GeneExpressionAdditive AT5G39610 15875672..15876954 score=-0.204355926336679
GeneExpressionAdditive AT5G39620 15881926..15882854 score=0.481340569156553
GeneExpressionAdditive AT5G39630 15885498..15886891 score=-0.437081047172048
GeneExpressionAdditive AT5G39640 15890311..15890457 score=-1.26552716286781
GeneExpressionAdditive AT5G39650 15892416..15893310 score=-0.320363836739812
GeneExpressionAdditive AT5G39660 15896012..15898110 score=-0.326641575127556
GeneExpressionAdditive AT5G39670 15900396..15901164 score=-1.27546470599792
GeneExpressionAdditive AT5G39680 15901373..15903579 score=-0.898776378464058
GeneExpressionAdditive AT5G39700 15911053..15911564 score=-0.138907420604978
GeneExpressionAdditive AT5G39710 15913050..15915161 score=-3.06336225066544
GeneExpressionAdditive AT5G39720 15916882..15917758 score=-1.46198584293885
GeneExpressionAdditive AT5G39730 15919054..15920063 score=0.372401165142652
GeneExpressionAdditive AT5G39740 15920528..15922666 score=0.353053173265704
GeneExpressionAdditive AT5G39760 15928683..15930008 score=-2.25367115808466
GeneExpressionAdditive AT5G39785 15946425..15949264 score=0.689072311578146
GeneExpressionAdditive AT5G39790 15950109..15952406 score=-2.84578051073742
GeneExpressionAdditive AT5G39820 15956574..15957683 score=-0.595808653384964
GeneExpressionAdditive AT5G39830 15960085..15962967 score=-7.79985101515326
GeneExpressionAdditive AT5G39840 15963985..15966180 score=-0.14129420794047
GeneExpressionAdditive AT5G39850 15967269..15968503 score=-1.65411476772859
GeneExpressionAdditive AT5G39860 15974649..15975563 score=0.367654997578766
GeneExpressionAdditive AT5G39865 15982726..15984352 score=-1.14439265664204
GeneExpressionAdditive AT5G39870 15986138..15987186 score=0.148760621026649
GeneExpressionAdditive AT5G39880 15988126..15989413 score=1.33045380650875
GeneExpressionAdditive AT5G39890 15991658..15993461 score=-0.981354961902002
GeneExpressionAdditive AT5G39900 15993848..15996172 score=0.531086003214252
GeneExpressionAdditive AT5G39910 15996665..15998857 score=0.701503285044975
GeneExpressionAdditive AT5G39930 16002741..16004364 score=0.378834480220359
GeneExpressionAdditive AT5G39940 16004841..16007805 score=-1.41034494855474
GeneExpressionAdditive AT5G39950 16007948..16009084 score=-1.93006472917748
GeneExpressionAdditive AT5G39960 16011419..16013999 score=0.00439090890589184
GeneExpressionAdditive AT5G39970 16015244..16017880 score=-1.52137642515695
GeneExpressionAdditive AT5G39980 16018033..16020193 score=-1.14379642004632
GeneExpressionAdditive AT5G39990 16021584..16023751 score=-0.66882669660759
GeneExpressionAdditive AT5G40000 16028346..16029692 score=-0.571048512843835
GeneExpressionAdditive AT5G40010 16037579..16038923 score=2.65283567078207
GeneExpressionAdditive AT5G40020 16040137..16041316 score=-1.42284003443688
GeneExpressionAdditive AT5G40030 16043580..16045426 score=-0.0500408484908814
GeneExpressionAdditive AT5G40040 16047009..16047476 score=-0.125216818965616
GeneExpressionAdditive AT5G40050 16049331..16050559 score=-0.622467686694016
GeneExpressionAdditive AT5G40090 16059295..16060640 score=1.63490499625873
GeneExpressionAdditive AT5G40100 16061182..16064554 score=2.35090224827914
GeneExpressionAdditive AT5G40120 16069121..16070233 score=-0.519248413689314
GeneExpressionAdditive AT5G40140 16074644..16076175 score=-1.23899513663301
GeneExpressionAdditive AT5G40150 16076751..16078234 score=-1.96384649978030
GeneExpressionAdditive AT5G40155 16079157..16079667 score=-0.879218359043178
GeneExpressionAdditive AT5G40160 16079780..16081550 score=-0.302079918620674
GeneExpressionAdditive AT5G40170 16082319..16084717 score=7.46766954995438
GeneExpressionAdditive AT5G40180 16085147..16085329 score=-0.237866636232784
GeneExpressionAdditive AT5G40190 16086438..16087162 score=0.755014364800189
GeneExpressionAdditive AT5G40200 16087575..16090384 score=3.46394493210600
GeneExpressionAdditive AT5G40210 16090893..16093305 score=0.593095579934346
GeneExpressionAdditive AT5G40220 16095742..16095882 score=-0.648373882082902
GeneExpressionAdditive AT5G40230 16096975..16098931 score=0.637928449197605
GeneExpressionAdditive AT5G40240 16099362..16101763 score=2.04958436671112
GeneExpressionAdditive AT5G40250 16103189..16104711 score=-0.0681464771088249
GeneExpressionAdditive AT5G40260 16107067..16108925 score=-0.822407564879343
GeneExpressionAdditive AT5G40270 16110481..16114343 score=0.804887830487709
GeneExpressionAdditive AT5G40280 16118632..16122134 score=0.756932130075618
GeneExpressionAdditive AT5G40290 16122731..16125038 score=-1.11989938971640
GeneExpressionAdditive AT5G40300 16128000..16130090 score=1.3290351139375
GeneExpressionAdditive AT5G40310 16130508..16133031 score=-0.953178479471066
GeneExpressionAdditive AT5G40320 16139005..16140689 score=-0.906609910436309
GeneExpressionAdditive AT5G40330 16144950..16146834 score=2.88050184756226
GeneExpressionAdditive AT5G40340 16148973..16151865 score=7.62147467552069
GeneExpressionAdditive AT5G40360 16162392..16163762 score=-0.796458540835278
GeneExpressionAdditive AT5G40370 16164883..16166396 score=-2.31668528085552
GeneExpressionAdditive AT5G40380 16169383..16172370 score=1.76343956801898
GeneExpressionAdditive AT5G40390 16178736..16182374 score=0.646442405492309
GeneExpressionAdditive AT5G40400 16183685..16186015 score=-0.938129817855685
GeneExpressionAdditive AT5G40405 16186601..16188216 score=-0.556773084605743
GeneExpressionAdditive AT5G40410 16188668..16190256 score=-0.436342586488527
GeneExpressionAdditive AT5G40420 16190635..16191945 score=-0.345476120913313
GeneExpressionAdditive AT5G40430 16193794..16194914 score=0.0105855293880007
GeneExpressionAdditive AT5G40440 16199374..16201788 score=0.929859621733865
GeneExpressionAdditive AT5G40450 16201899..16212826 score=6.8672660563663
GeneExpressionAdditive AT5G40460 16219579..16220096 score=1.02207579290825
GeneExpressionAdditive AT5G40470 16225259..16227049 score=-1.11364087917860
GeneExpressionAdditive AT5G40480 16230596..16241100 score=-0.0790583550332356
GeneExpressionAdditive AT5G40490 16242608..16244884 score=-0.219905615322024
GeneExpressionAdditive AT5G40500 16245080..16245842 score=1.33819899568196
GeneExpressionAdditive AT5G40510 16246410..16248275 score=0.388786846597802
GeneExpressionAdditive AT5G40520 16248498..16251452 score=1.72706302237948
GeneExpressionAdditive AT5G40530 16251744..16253332 score=0.476082480968575
GeneExpressionAdditive AT5G40540 16254544..16256791 score=-1.09673041200931
GeneExpressionAdditive AT5G40550 16258502..16260574 score=-0.0363703146919198
GeneExpressionAdditive AT5G40560 16261770..16263705 score=-0.444184418408283
GeneExpressionAdditive AT5G40570 16264015..16265463 score=-2.92871701450382
GeneExpressionAdditive AT5G40580 16265627..16267655 score=-1.84951170112957
GeneExpressionAdditive AT5G40590 16268681..16269517 score=-4.40561956945417
GeneExpressionAdditive AT5G40595 16270746..16271231 score=-0.063539446204478
GeneExpressionAdditive AT5G40600 16272279..16273952 score=0.91710960936141
GeneExpressionAdditive AT5G40610 16282877..16284523 score=-2.76575404665798
GeneExpressionAdditive AT5G40620 16286502..16286842 score=-0.997649105853308
GeneExpressionAdditive AT5G40630 16288381..16289629 score=-2.01042645057136
GeneExpressionAdditive AT5G40640 16294272..16297426 score=0.481508849386459
GeneExpressionAdditive AT5G40645 16297817..16298149 score=-0.106260780999630
GeneExpressionAdditive AT5G40650 16298738..16300679 score=1.12066866672019
GeneExpressionAdditive AT5G40660 16300788..16302530 score=-0.378250138198846
GeneExpressionAdditive AT5G40670 16302960..16304895 score=1.44672879530946
GeneExpressionAdditive AT5G40680 16306004..16307199 score=-0.425717230476202
GeneExpressionAdditive AT5G40690 16307980..16308705 score=-2.80452124882459
GeneExpressionAdditive AT5G40700 16309152..16310614 score=0.778774822676026
GeneExpressionAdditive AT5G40710 16312402..16314208 score=0.61117947850276
GeneExpressionAdditive AT5G40720 16315170..16317194 score=-0.530741530295288
GeneExpressionAdditive AT5G40730 16318416..16318631 score=1.73223276167510
GeneExpressionAdditive AT5G40740 16319192..16323550 score=0.809627477879082
GeneExpressionAdditive AT5G40750 16326001..16326323 score=-0.232639278858644
GeneExpressionAdditive AT5G40760 16327966..16331914 score=-2.17434977054641
GeneExpressionAdditive AT5G40770 16332110..16333933 score=-0.928799367454727
GeneExpressionAdditive AT5G40780 16341051..16344392 score=2.27882967586231
GeneExpressionAdditive AT5G40790 16347374..16348221 score=-0.644204619118378
GeneExpressionAdditive AT5G40800 16352067..16352835 score=-0.511852734862427
GeneExpressionAdditive AT5G40810 16357138..16359681 score=-1.24426198795801
GeneExpressionAdditive AT5G40820 16360041..16371048 score=-0.547763112049952
GeneExpressionAdditive AT5G40830 16371639..16373467 score=-2.40432021376978
GeneExpressionAdditive AT5G40840 16376685..16381007 score=-0.730616762234111
GeneExpressionAdditive AT5G40850 16383734..16386026 score=-2.81770207724226
GeneExpressionAdditive AT5G40860 16387689..16389138 score=0.838413448731708
GeneExpressionAdditive AT5G40870 16392126..16395707 score=0.343154279275348
GeneExpressionAdditive AT5G40880 16396136..16398452 score=-0.324526285980348
GeneExpressionAdditive AT5G40890 16398714..16402535 score=1.62046379783543
GeneExpressionAdditive AT5G40900 16409395..16410528 score=1.43050671723985
GeneExpressionAdditive AT5G40930 16421684..16423178 score=1.74008486522337
GeneExpressionAdditive AT5G40940 16423904..16425119 score=0.432993758996304
GeneExpressionAdditive AT5G40950 16428244..16429196 score=-0.189380027988656
GeneExpressionAdditive AT5G40970 16431277..16431690 score=-1.71728800706180
GeneExpressionAdditive AT5G40980 16432091..16432422 score=-0.0656560125281584
GeneExpressionAdditive AT5G40990 16436173..16437601 score=0.397749950057549
GeneExpressionAdditive AT5G41000 16438035..16440992 score=-0.259909922294908
GeneExpressionAdditive AT5G41010 16441702..16442122 score=-1.28848957742445
GeneExpressionAdditive AT5G41020 16443124..16444970 score=4.80019822151557
GeneExpressionAdditive AT5G41030 16446044..16446630 score=-0.422089510384839
GeneExpressionAdditive AT5G41040 16448609..16450290 score=2.05954906397424
GeneExpressionAdditive AT5G41050 16450549..16451342 score=-2.96340225724862
GeneExpressionAdditive AT5G41060 16452673..16454748 score=0.169079958789762
GeneExpressionAdditive AT5G41070 16455552..16457229 score=3.93930295232942
GeneExpressionAdditive AT5G41080 16458976..16460977 score=2.59159883845592
GeneExpressionAdditive AT5G41090 16463045..16463727 score=-0.566031048721948
GeneExpressionAdditive AT5G41100 16464558..16468080 score=-1.62758317900208
GeneExpressionAdditive AT5G41110 16469871..16472181 score=1.59101794724819
GeneExpressionAdditive AT5G41120 16472421..16476433 score=0.931675743454756
GeneExpressionAdditive AT5G41130 16476840..16480486 score=-0.130275426930444
GeneExpressionAdditive AT5G41140 16485763..16489821 score=4.12310720823205
GeneExpressionAdditive AT5G41150 16490072..16494181 score=0.50490987269778
GeneExpressionAdditive AT5G41160 16494598..16495617 score=0.178559958294286
GeneExpressionAdditive AT5G41170 16495723..16497791 score=-3.30558431041048
GeneExpressionAdditive AT5G41180 16501116..16504543 score=-2.09973081818553
GeneExpressionAdditive AT5G41190 16504912..16507267 score=1.21639587420404
GeneExpressionAdditive AT5G41210 16509588..16511060 score=-0.915157332673477
GeneExpressionAdditive AT5G41220 16511683..16514253 score=0.0817220368487426
GeneExpressionAdditive AT5G41240 16515404..16517644 score=1.30636176580896
GeneExpressionAdditive AT5G41250 16518452..16520057 score=-1.23000521694121
GeneExpressionAdditive AT5G41260 16521009..16524535 score=-1.83504755575075
GeneExpressionAdditive AT5G41270 16524962..16526046 score=0.89838682872176
GeneExpressionAdditive AT5G41280 16526843..16528043 score=0.42160307440878
GeneExpressionAdditive AT5G41290 16529830..16530677 score=-0.0198040906418908
GeneExpressionAdditive AT5G41300 16532311..16533296 score=-1.70793286149681
GeneExpressionAdditive AT5G41310 16533905..16539595 score=-0.500457297259111
GeneExpressionAdditive AT5G41315 16547155..16550051 score=0.0199887153228752
GeneExpressionAdditive AT5G41320 16551671..16552483 score=-1.11516284201918
GeneExpressionAdditive AT5G41330 16553400..16555047 score=0.147098341239093
GeneExpressionAdditive AT5G41340 16555343..16557171 score=0.0139930129282360
GeneExpressionAdditive AT5G41350 16558734..16561157 score=1.74121960250369
GeneExpressionAdditive AT5G41360 16561609..16566466 score=-0.292773929983397
GeneExpressionAdditive AT5G41370 16568379..16572998 score=1.90115531963708
GeneExpressionAdditive AT5G41380 16578860..16580921 score=-0.367288590933353
GeneExpressionAdditive AT5G41390 16582614..16584547 score=-0.92451715233027
GeneExpressionAdditive AT5G41400 16586688..16587331 score=1.78325378275354
GeneExpressionAdditive AT5G41410 16597445..16601191 score=-4.02883263279626
GeneExpressionAdditive AT5G41430 16603532..16603791 score=0.478309681686407
GeneExpressionAdditive AT5G41440 16604479..16604811 score=-0.00314570065572268
GeneExpressionAdditive AT5G41450 16605874..16606163 score=-1.54627126609843
GeneExpressionAdditive AT5G41460 16606914..16609412 score=0.4980236499526
GeneExpressionAdditive AT5G41470 16611336..16612726 score=1.00827949686712
GeneExpressionAdditive AT5G41480 16613191..16615744 score=0.976974917404286
GeneExpressionAdditive AT5G41490 16617815..16618706 score=-0.358028421526497
GeneExpressionAdditive AT5G41500 16622162..16622414 score=0.322896123158935
GeneExpressionAdditive AT5G41505 16622883..16623438 score=-1.08990331901998
GeneExpressionAdditive AT5G41510 16624536..16625451 score=-0.13407339146937
GeneExpressionAdditive AT5G41520 16626411..16627470 score=-0.312050066940892
GeneExpressionAdditive AT5G41530 16628929..16629184 score=0.0860536234970069
GeneExpressionAdditive AT5G41540 16629917..16633270 score=-0.0537704739082485
GeneExpressionAdditive AT5G41550 16634485..16637983 score=-1.69458466004625
GeneExpressionAdditive AT5G41560 16638494..16639831 score=1.50009327186353
GeneExpressionAdditive AT5G41570 16641571..16643157 score=-0.0517323496007492
GeneExpressionAdditive AT5G41580 16643609..16647988 score=-1.20984089766694
GeneExpressionAdditive AT5G41590 16649521..16651105 score=-2.86800666993789
GeneExpressionAdditive AT5G41600 16653548..16654848 score=3.73508954228157
GeneExpressionAdditive AT5G41610 16655698..16658914 score=1.14016823814333
GeneExpressionAdditive AT5G41620 16663664..16666139 score=-0.0509677036748517
GeneExpressionAdditive AT5G41630 16667573..16668919 score=-0.18357159465427
GeneExpressionAdditive AT5G41640 16670632..16671836 score=-1.26326818926755
GeneExpressionAdditive AT5G41650 16672185..16672860 score=0.0770410530822971
GeneExpressionAdditive AT5G41660 16674253..16674354 score=0.00177306410173136
GeneExpressionAdditive AT5G41670 16682569..16684348 score=-0.837218550016334
GeneExpressionAdditive AT5G41680 16685120..16686336 score=-0.269143426512821
GeneExpressionAdditive AT5G41685 16686730..16686844 score=0.346397429338813
GeneExpressionAdditive AT5G41690 16687255..16692144 score=-0.578682813816525
GeneExpressionAdditive AT5G41700 16693091..16694665 score=-0.915815600386133
GeneExpressionAdditive AT5G41720 16700459..16701115 score=-0.354419853385046
GeneExpressionAdditive AT5G41730 16702220..16704335 score=-0.150885934348903
GeneExpressionAdditive AT5G41760 16724108..16726670 score=-2.42279052429240
GeneExpressionAdditive AT5G41765 16733827..16734259 score=0.0333985815817392
GeneExpressionAdditive AT5G41770 16735253..16738385 score=0.085904033963581
GeneExpressionAdditive AT5G41780 16740452..16742014 score=-0.174035602561953
GeneExpressionAdditive AT5G41790 16745625..16749945 score=7.67852512968932
GeneExpressionAdditive AT5G41800 16751073..16753136 score=4.04926388837895
GeneExpressionAdditive AT5G41810 16755291..16756853 score=0.420357144209534
GeneExpressionAdditive AT5G41820 16758035..16760611 score=-0.327624213743483
GeneExpressionAdditive AT5G41830 16761246..16762532 score=-1.18600139631441
GeneExpressionAdditive AT5G41840 16771735..16773188 score=-1.78226669817308
GeneExpressionAdditive AT5G41850 16773958..16774959 score=-2.26722148786319
GeneExpressionAdditive AT5G41860 16775466..16775817 score=-0.191475194432463
GeneExpressionAdditive AT5G41870 16776124..16777774 score=-2.71102654493862
GeneExpressionAdditive AT5G41880 16778377..16780948 score=-0.331310364082660
GeneExpressionAdditive AT5G41890 16781532..16783727 score=-1.15286719410241
GeneExpressionAdditive AT5G41900 16786186..16788740 score=-0.173839643262397
GeneExpressionAdditive AT5G41910 16795289..16796475 score=-0.552797717900791
GeneExpressionAdditive AT5G41920 16796975..16798400 score=-0.980292367771465
GeneExpressionAdditive AT5G41940 16799186..16802777 score=0.207391055224884
GeneExpressionAdditive AT5G41950 16802946..16806606 score=1.18295025515819
GeneExpressionAdditive AT5G41960 16806930..16808242 score=-0.0602996099253618
GeneExpressionAdditive AT5G41970 16808428..16810423 score=-0.257665338657757
GeneExpressionAdditive AT5G41980 16810876..16812147 score=-0.066621473014886
GeneExpressionAdditive AT5G41990 16812326..16815181 score=-0.215254411582489
GeneExpressionAdditive AT5G42000 16816686..16818222 score=1.01119250774236
GeneExpressionAdditive AT5G42010 16819507..16822140 score=-1.42956372403693
GeneExpressionAdditive AT5G42020 16824749..16827826 score=-0.612350522171005
GeneExpressionAdditive AT5G42030 16828705..16830359 score=-2.84296005221549
GeneExpressionAdditive AT5G42040 16831086..16831597 score=0.122907695154248
GeneExpressionAdditive AT5G42050 16832718..16834493 score=3.98025762894015
GeneExpressionAdditive AT5G42060 16835649..16836166 score=0.182101992497586
GeneExpressionAdditive AT5G42070 16836245..16837334 score=4.6986256644675
GeneExpressionAdditive AT5G42080 16837860..16841870 score=2.9698150482672
GeneExpressionAdditive AT5G42090 16844037..16845635 score=-2.55431881290442
GeneExpressionAdditive AT5G42100 16846398..16848325 score=0.537572404002044
GeneExpressionAdditive AT5G42120 16850318..16852342 score=-0.199820242057610
GeneExpressionAdditive AT5G42130 16852555..16854000 score=-1.44046110543171
GeneExpressionAdditive AT5G42140 16854680..16858785 score=0.0350706142764528
GeneExpressionAdditive AT5G42146 16861656..16862009 score=-2.01591511730262
GeneExpressionAdditive AT5G42150 16863430..16865449 score=-0.931182026545995
GeneExpressionAdditive AT5G42160 16866025..16866721 score=-0.284397670929377
GeneExpressionAdditive AT5G42170 16867200..16868896 score=-0.0710196191367138
GeneExpressionAdditive AT5G42180 16869927..16871352 score=-0.9517350245053
GeneExpressionAdditive AT5G42190 16871465..16872850 score=0.246937200422882
GeneExpressionAdditive AT5G42200 16877754..16878396 score=-0.138756601766788
GeneExpressionAdditive AT5G42210 16883262..16887974 score=-0.954612308537498
GeneExpressionAdditive AT5G42220 16889599..16894848 score=-0.0530546775579993
GeneExpressionAdditive AT5G42223 16895866..16896158 score=-0.285966946430035
GeneExpressionAdditive AT5G42230 16898231..16901258 score=-10.6402141212562
GeneExpressionAdditive AT5G42235 16904243..16904709 score=0.0007839304225806
GeneExpressionAdditive AT5G42240 16905466..16908375 score=3.09687682117080
GeneExpressionAdditive AT5G42242 16908452..16908674 score=0.608086419057511
GeneExpressionAdditive AT5G42250 16911271..16914666 score=10.0054921047002
GeneExpressionAdditive AT5G42260 16915947..16917414 score=-0.415031257007229
GeneExpressionAdditive AT5G42270 16919708..16922297 score=4.04793675685894
GeneExpressionAdditive AT5G42280 16922516..16924137 score=2.23929852176095
GeneExpressionAdditive AT5G42300 16930856..16931083 score=-0.048045918156978
GeneExpressionAdditive AT5G42310 16933000..16935676 score=2.76948460547728
GeneExpressionAdditive AT5G42320 16935786..16938094 score=-1.11364160059191
GeneExpressionAdditive AT5G42330 16943917..16944629 score=1.06902949076461
GeneExpressionAdditive AT5G42340 16945142..16947610 score=-0.322924575280612
GeneExpressionAdditive AT5G42350 16948769..16951184 score=0.197846032640588
GeneExpressionAdditive AT5G42360 16953437..16955682 score=0.730614003642275
GeneExpressionAdditive AT5G42370 16956573..16958859 score=-0.438170849554875
GeneExpressionAdditive AT5G42380 16959849..16960545 score=-0.255814112573481
GeneExpressionAdditive AT5G42390 16962483..16970242 score=4.59532486314069
GeneExpressionAdditive AT5G42400 16971986..16977873 score=0.358338441625509
GeneExpressionAdditive AT5G42410 16982026..16982285 score=-0.0579814377672843
GeneExpressionAdditive AT5G42420 16985904..16987572 score=-3.03579298702782
GeneExpressionAdditive AT5G42430 16988618..16989564 score=0.114801700302742
GeneExpressionAdditive AT5G42440 16990532..16991760 score=-1.97566064784490
GeneExpressionAdditive AT5G42450 16994890..16996182 score=-0.683640780170902
GeneExpressionAdditive AT5G42460 16997175..16998147 score=-2.46176646378204
GeneExpressionAdditive AT5G42470 16999553..17002030 score=1.13238507149745
GeneExpressionAdditive AT5G42480 17002468..17005619 score=-1.53512775535759
GeneExpressionAdditive AT5G42490 17005844..17009774 score=-0.221637504143258
GeneExpressionAdditive AT5G42500 17011704..17012087 score=-1.94008036057804
GeneExpressionAdditive AT5G42510 17015603..17015936 score=1.48950340960842
GeneExpressionAdditive AT5G42520 17018412..17019799 score=3.59796732096482
GeneExpressionAdditive AT5G42540 17025144..17031963 score=2.75613033050338
GeneExpressionAdditive AT5G42560 17032191..17034316 score=4.61438740430623
GeneExpressionAdditive AT5G42570 17038542..17039797 score=-2.80935782347408
GeneExpressionAdditive AT5G42580 17040951..17042383 score=1.37240634896683
GeneExpressionAdditive AT5G42590 17048376..17050904 score=2.65571105338926
GeneExpressionAdditive AT5G42600 17070744..17075394 score=0.128779955076961
GeneExpressionAdditive AT5G42610 17079716..17081223 score=-0.650411121958668
GeneExpressionAdditive AT5G42620 17083643..17088511 score=1.82268257608152
GeneExpressionAdditive AT5G42630 17091022..17092950 score=0.522703454289426
GeneExpressionAdditive AT5G42640 17105968..17106790 score=-0.0358846617966380
GeneExpressionAdditive AT5G42650 17114838..17116577 score=5.36087437374081
GeneExpressionAdditive AT5G42655 17119451..17119779 score=-0.513199513592378
GeneExpressionAdditive AT5G42660 17120186..17123175 score=0.0812843112195512
GeneExpressionAdditive AT5G42670 17125488..17127935 score=-0.30294614026381
GeneExpressionAdditive AT5G42680 17131866..17132586 score=-0.00386317415596924
GeneExpressionAdditive AT5G42690 17133691..17136853 score=-1.18363629373292
GeneExpressionAdditive AT5G42700 17141345..17141513 score=1.25065532679627
GeneExpressionAdditive AT5G42710 17142860..17145832 score=-0.16051400970968
GeneExpressionAdditive AT5G42720 17147539..17150015 score=2.19549048557819
GeneExpressionAdditive AT5G42740 17152977..17158088 score=1.17228216247567
GeneExpressionAdditive AT5G42750 17160104..17161366 score=-1.63359154701177
GeneExpressionAdditive AT5G42760 17166153..17167409 score=-0.483806083319623
GeneExpressionAdditive AT5G42765 17167523..17168863 score=0.25563934833978
GeneExpressionAdditive AT5G42770 17169265..17171675 score=0.201261745281917
GeneExpressionAdditive AT5G42780 17172126..17172914 score=0.571673051248288
GeneExpressionAdditive AT5G42785 17174323..17174856 score=-0.764167102239498
GeneExpressionAdditive AT5G42790 17176307..17178264 score=-0.302086167235563
GeneExpressionAdditive AT5G42797 17180660..17180773 score=-1.34138597498586
GeneExpressionAdditive AT5G42800 17181391..17183064 score=-0.248750831366500
GeneExpressionAdditive AT5G42810 17184058..17186444 score=0.874967105478371
GeneExpressionAdditive AT5G42820 17187543..17188869 score=2.05174388174834
GeneExpressionAdditive AT5G42830 17193722..17195117 score=0.158202367036684
GeneExpressionAdditive AT5G42840 17196413..17198368 score=-2.57065815401327
GeneExpressionAdditive AT5G42850 17198989..17199780 score=-1.48125116349636
GeneExpressionAdditive AT5G42860 17200381..17202085 score=-1.51848419608857
GeneExpressionAdditive AT5G42870 17202734..17206877 score=1.48865565999811
GeneExpressionAdditive AT5G42880 17208996..17211202 score=0.651640091846439
GeneExpressionAdditive AT5G42890 17211459..17213227 score=0.548105474476727
GeneExpressionAdditive AT5G42895 17214015..17214199 score=-0.362316022242725
GeneExpressionAdditive AT5G42900 17215358..17216933 score=-11.8959399569465
GeneExpressionAdditive AT5G42905 17218822..17219531 score=-1.70432828936288
GeneExpressionAdditive AT5G42910 17221055..17222563 score=-1.63164408495297
GeneExpressionAdditive AT5G42920 17223387..17226719 score=-2.16310777074711
GeneExpressionAdditive AT5G42930 17227805..17229025 score=1.70891612992827
GeneExpressionAdditive AT5G42940 17233561..17237613 score=0.506079266360956
GeneExpressionAdditive AT5G42950 17241693..17248464 score=-1.25226443477548
GeneExpressionAdditive AT5G42960 17252328..17253172 score=1.71919135920427
GeneExpressionAdditive AT5G42970 17254734..17257913 score=2.01377289482505
GeneExpressionAdditive AT5G42990 17262770..17263189 score=-1.31361608652059
GeneExpressionAdditive AT5G43000 17263595..17264409 score=-0.722152388458508
GeneExpressionAdditive AT5G43010 17265563..17268325 score=-0.649810303563017
GeneExpressionAdditive AT5G43020 17272544..17274868 score=-3.6996561467825
GeneExpressionAdditive AT5G43050 17285996..17286210 score=3.78444777851587
GeneExpressionAdditive AT5G43060 17286834..17289302 score=-1.01730945121102
GeneExpressionAdditive AT5G43070 17306414..17306939 score=-1.23472824161822
GeneExpressionAdditive AT5G43080 17310453..17311604 score=-0.130706798636854
GeneExpressionAdditive AT5G43090 17313205..17315311 score=-0.802064244786643
GeneExpressionAdditive AT5G43100 17316405..17320164 score=-0.538013633682341
GeneExpressionAdditive AT5G43110 17327081..17328901 score=-0.471654274927593
GeneExpressionAdditive AT5G43120 17329824..17331554 score=-0.50889873177128
GeneExpressionAdditive AT5G43130 17332786..17338357 score=1.89734024485013
GeneExpressionAdditive AT5G43140 17340172..17340561 score=2.62194500198086
GeneExpressionAdditive AT5G43150 17342265..17343123 score=1.03942983634346
GeneExpressionAdditive AT5G43160 17345682..17347830 score=0.0875601270370367
GeneExpressionAdditive AT5G43170 17348280..17348862 score=0.592962778884889
GeneExpressionAdditive AT5G43175 17351356..17352426 score=0.226567903351059
GeneExpressionAdditive AT5G43180 17353691..17355019 score=2.55035634019328
GeneExpressionAdditive AT5G43185 17355966..17356043 score=0.0868097335691265
GeneExpressionAdditive AT5G43190 17357388..17358744 score=-0.378304249514546
GeneExpressionAdditive AT5G43200 17363428..17363826 score=0.57086389735147
GeneExpressionAdditive AT5G43210 17364830..17365821 score=0.355480911369629
GeneExpressionAdditive AT5G43220 17366364..17366989 score=1.13626840065798
GeneExpressionAdditive AT5G43230 17367667..17369896 score=0.327291913794767
GeneExpressionAdditive AT5G43240 17370219..17371964 score=0.348543042361139
GeneExpressionAdditive AT5G43250 17373410..17373765 score=-0.844013104602564
GeneExpressionAdditive AT5G43260 17374667..17375279 score=3.93844853419358
GeneExpressionAdditive AT5G43270 17377655..17380144 score=2.29104226779641
GeneExpressionAdditive AT5G43280 17385145..17386550 score=0.902462215522711
GeneExpressionAdditive AT5G43285 17387729..17387876 score=-0.988598929234964
GeneExpressionAdditive AT5G43290 17389157..17390379 score=-1.19905714810360
GeneExpressionAdditive AT5G43300 17394025..17396434 score=0.764040117993055
GeneExpressionAdditive AT5G43310 17396837..17402601 score=3.29568800078257
GeneExpressionAdditive AT5G43320 17403163..17406587 score=2.4055952807107
GeneExpressionAdditive AT5G43330 17407657..17409825 score=-1.76343206199451
GeneExpressionAdditive AT5G43340 17410872..17412137 score=-0.782150485035219
GeneExpressionAdditive AT5G43350 17417077..17419131 score=-0.559020584909938
GeneExpressionAdditive AT5G43360 17426753..17428190 score=-1.09616215082211
GeneExpressionAdditive AT5G43370 17433300..17435001 score=0.135123173785475
GeneExpressionAdditive AT5G43380 17437073..17439042 score=0.145234019242065
GeneExpressionAdditive AT5G43390 17440161..17442145 score=-1.19241529924639
GeneExpressionAdditive AT5G43400 17443397..17445425 score=1.01324442212913
GeneExpressionAdditive AT5G43405 17450024..17450127 score=-1.16074713040219
GeneExpressionAdditive AT5G43410 17452287..17452590 score=0.412909882076109
GeneExpressionAdditive AT5G43420 17468913..17470263 score=-1.49013020140505
GeneExpressionAdditive AT5G43430 17470868..17472399 score=1.23278957359581
GeneExpressionAdditive AT5G43440 17472544..17473820 score=-2.55387246086247
GeneExpressionAdditive AT5G43450 17474386..17475922 score=-7.26309541649848
GeneExpressionAdditive AT5G43460 17477138..17478930 score=-1.19042436994627
GeneExpressionAdditive AT5G43470 17479850..17484210 score=3.23381764478384
GeneExpressionAdditive AT5G43500 17486916..17490552 score=-2.30700418429249
GeneExpressionAdditive AT5G43520 17502691..17503386 score=4.67236570369006
GeneExpressionAdditive AT5G43530 17506550..17512009 score=-1.24567465712315
GeneExpressionAdditive AT5G43540 17514241..17514531 score=0.365994753279138
GeneExpressionAdditive AT5G43560 17518278..17522706 score=4.08985018463759
GeneExpressionAdditive AT5G43570 17524415..17524743 score=2.56612456175816
GeneExpressionAdditive AT5G43580 17525114..17525511 score=2.91672840763931
GeneExpressionAdditive AT5G43590 17526617..17528688 score=1.89162452023692
GeneExpressionAdditive AT5G43600 17529847..17532688 score=-2.49164254023342
GeneExpressionAdditive AT5G43630 17544457..17547693 score=3.81895231511498
GeneExpressionAdditive AT5G43640 17548525..17549477 score=1.04076701463749
GeneExpressionAdditive AT5G43650 17550467..17552001 score=-1.07513814691560
GeneExpressionAdditive AT5G43660 17553703..17555357 score=-6.90925888086777
GeneExpressionAdditive AT5G43670 17556016..17559081 score=-1.36387762396703
GeneExpressionAdditive AT5G43680 17561276..17562940 score=1.16945416605935
GeneExpressionAdditive AT5G43690 17563448..17564614 score=-0.934695772164798
GeneExpressionAdditive AT5G43700 17567504..17568762 score=1.73817868163021
GeneExpressionAdditive AT5G43710 17569456..17573855 score=1.39039300158256
GeneExpressionAdditive AT5G43720 17574478..17576564 score=-0.309342119778846
GeneExpressionAdditive AT5G43745 17586936..17592138 score=0.433014404175582
GeneExpressionAdditive AT5G43750 17597194..17598359 score=7.29036919834658
GeneExpressionAdditive AT5G43755 17600694..17600983 score=0.250167707277292
GeneExpressionAdditive AT5G43760 17603073..17605736 score=0.433594332440584
GeneExpressionAdditive AT5G43770 17606059..17606578 score=-1.34787198862195
GeneExpressionAdditive AT5G43780 17606749..17608737 score=-0.203660249222493
GeneExpressionAdditive AT5G43790 17609272..17610677 score=-0.383072569586967
GeneExpressionAdditive AT5G43810 17629079..17633978 score=-3.86917277807544
GeneExpressionAdditive AT5G43820 17636171..17638911 score=-0.671908526126819
GeneExpressionAdditive AT5G43830 17639599..17641455 score=-2.17565735738024
GeneExpressionAdditive AT5G43840 17642713..17643567 score=1.00322893656790
GeneExpressionAdditive AT5G43850 17644470..17646342 score=5.72702547268169
GeneExpressionAdditive AT5G43860 17647667..17649439 score=1.66562388507110
GeneExpressionAdditive AT5G43870 17649647..17653054 score=2.03506335288132
GeneExpressionAdditive AT5G43880 17657222..17660831 score=-0.175407863337269
GeneExpressionAdditive AT5G43890 17666101..17667318 score=1.99910588123617
GeneExpressionAdditive AT5G43900 17674178..17684016 score=0.453343187851695
GeneExpressionAdditive AT5G43910 17685671..17687363 score=-1.18124726464326
GeneExpressionAdditive AT5G43920 17689907..17693039 score=0.0118070019467813
GeneExpressionAdditive AT5G43930 17694070..17698276 score=1.19283924591448
GeneExpressionAdditive AT5G43935 17699468..17700624 score=-1.01636520450358
GeneExpressionAdditive AT5G43940 17701494..17703680 score=0.52838402621163
GeneExpressionAdditive AT5G43950 17703752..17705867 score=0.797827274646445
GeneExpressionAdditive AT5G43960 17706052..17708929 score=-1.48734976850908
GeneExpressionAdditive AT5G43970 17710036..17710541 score=1.07866892605043
GeneExpressionAdditive AT5G43980 17711967..17713582 score=0.358432715564708
GeneExpressionAdditive AT5G43990 17715162..17719175 score=0.361958081787107
GeneExpressionAdditive AT5G44000 17719425..17721155 score=-2.87245685233713
GeneExpressionAdditive AT5G44005 17722175..17722761 score=-0.600862179213022
GeneExpressionAdditive AT5G44010 17724251..17726135 score=-4.4641435532151
GeneExpressionAdditive AT5G44020 17729655..17731521 score=1.09680682931138
GeneExpressionAdditive AT5G44030 17731911..17736821 score=-1.12436876104779
GeneExpressionAdditive AT5G44040 17736951..17738730 score=-1.40578382081832
GeneExpressionAdditive AT5G44050 17739703..17743423 score=7.02811034070614
GeneExpressionAdditive AT5G44060 17748235..17749084 score=3.40654587269124
GeneExpressionAdditive AT5G44070 17751991..17755015 score=-3.20886957085741
GeneExpressionAdditive AT5G44080 17755963..17757074 score=0.282230972185536
GeneExpressionAdditive AT5G44090 17759996..17765568 score=-0.280848039363354
GeneExpressionAdditive AT5G44100 17766661..17769885 score=2.39277007431126
GeneExpressionAdditive AT5G44110 17771330..17772954 score=-1.87610673506551
GeneExpressionAdditive AT5G44120 17775280..17775394 score=-0.427894985065539
GeneExpressionAdditive AT5G44130 17778324..17779172 score=-4.04804017411866
GeneExpressionAdditive AT5G44140 17779706..17780826 score=-1.55457977457062
GeneExpressionAdditive AT5G44150 17780938..17782274 score=0.949037220639556
GeneExpressionAdditive AT5G44160 17790197..17792845 score=0.415081456215365
GeneExpressionAdditive AT5G44170 17797655..17798438 score=1.20801549004807
GeneExpressionAdditive AT5G44180 17800634..17807193 score=-0.313083603429385
GeneExpressionAdditive AT5G44190 17815655..17817981 score=6.18494131465262
GeneExpressionAdditive AT5G44200 17819122..17821332 score=3.56658740362
GeneExpressionAdditive AT5G44210 17823700..17824705 score=-0.679349827870362
GeneExpressionAdditive AT5G44220 17827727..17828517 score=-0.564799787874363
GeneExpressionAdditive AT5G44230 17831570..17833494 score=-0.718384983075925
GeneExpressionAdditive AT5G44240 17834907..17840879 score=0.656803918861626
GeneExpressionAdditive AT5G44250 17841021..17842933 score=0.176386018590797
GeneExpressionAdditive AT5G44260 17846873..17848331 score=4.17689884287579
GeneExpressionAdditive AT5G44265 17850197..17850529 score=-0.234480303815245
GeneExpressionAdditive AT5G44270 17851356..17852897 score=-0.146083507480360
GeneExpressionAdditive AT5G44280 17853148..17856328 score=0.547582967096609
GeneExpressionAdditive AT5G44290 17857746..17860777 score=1.72758228167433
GeneExpressionAdditive AT5G44300 17862487..17863369 score=0.664755638426352
GeneExpressionAdditive AT5G44310 17865030..17866720 score=0.544808922388738
GeneExpressionAdditive AT5G44316 17870228..17871724 score=0.000539534667449994
GeneExpressionAdditive AT5G44320 17871899..17873864 score=-0.821774391912215
GeneExpressionAdditive AT5G44330 17874572..17876209 score=0.267562688747730
GeneExpressionAdditive AT5G44340 17876474..17878275 score=0.754547289896918
GeneExpressionAdditive AT5G44345 17879355..17880210 score=-0.423196951283808
GeneExpressionAdditive AT5G44350 17881743..17882825 score=0.318140760705889
GeneExpressionAdditive AT5G44360 17889225..17890803 score=-1.31488949411423
GeneExpressionAdditive AT5G44370 17892198..17894575 score=-2.46692177871838
GeneExpressionAdditive AT5G44380 17895968..17898625 score=1.00290057067880
GeneExpressionAdditive AT5G44390 17899471..17902146 score=-0.102189355198731
GeneExpressionAdditive AT5G44400 17903428..17905692 score=-0.404384254707622
GeneExpressionAdditive AT5G44410 17908732..17910156 score=-0.447440479541424
GeneExpressionAdditive AT5G44440 17927940..17929506 score=-12.0741599632332
GeneExpressionAdditive AT5G44450 17931300..17933207 score=0.522410528748229
GeneExpressionAdditive AT5G44460 17934548..17935153 score=-1.82360806248121
GeneExpressionAdditive AT5G44470 17935972..17936335 score=0.996955698256106
GeneExpressionAdditive AT5G44480 17938757..17940790 score=-1.51668705755950
GeneExpressionAdditive AT5G44490 17941261..17943046 score=-0.466265192397112
GeneExpressionAdditive AT5G44495 17943584..17943903 score=0.126621013645754
GeneExpressionAdditive AT5G44500 17944672..17946651 score=-0.976753654460555
GeneExpressionAdditive AT5G44510 17946929..17947912 score=-5.29596876710847
GeneExpressionAdditive AT5G44520 17953306..17953731 score=-1.93326114730828
GeneExpressionAdditive AT5G44530 17954954..17958410 score=1.32030293736738
GeneExpressionAdditive AT5G44540 17958592..17958811 score=-0.71066214371862
GeneExpressionAdditive AT5G44550 17959417..17960364 score=1.39877918804171
GeneExpressionAdditive AT5G44560 17963188..17964665 score=-0.156957513454777
GeneExpressionAdditive AT5G44565 17968763..17970194 score=-2.18587644728234
GeneExpressionAdditive AT5G44568 17978471..17979274 score=2.05771861692573
GeneExpressionAdditive AT5G44570 17982285..17982817 score=0.271655040872592
GeneExpressionAdditive AT5G44572 17985480..17986639 score=0.966119633000173
GeneExpressionAdditive AT5G44574 17987992..17988443 score=5.13317889632076
GeneExpressionAdditive AT5G44575 17991120..17992032 score=-4.06061201230036
GeneExpressionAdditive AT5G44578 17994484..17995780 score=-1.41146413030505
GeneExpressionAdditive AT5G44580 17996872..17997606 score=5.59313614245174
GeneExpressionAdditive AT5G44582 17998139..17998984 score=-1.90144185536768
GeneExpressionAdditive AT5G44590 18004903..18006325 score=-0.539824910102044
GeneExpressionAdditive AT5G44600 18007170..18008789 score=-1.48332634167324
GeneExpressionAdditive AT5G44610 18010793..18011434 score=3.05514418605624
GeneExpressionAdditive AT5G44620 18015009..18016663 score=-1.06598836609178
GeneExpressionAdditive AT5G44630 18020502..18022792 score=1.05972682379407
GeneExpressionAdditive AT5G44635 18023702..18027733 score=0.161428961470454
GeneExpressionAdditive AT5G44650 18030433..18032545 score=-0.278684758496738
GeneExpressionAdditive AT5G44660 18033054..18034344 score=0.221718893724271
GeneExpressionAdditive AT5G44670 18036152..18038559 score=0.745263029823533
GeneExpressionAdditive AT5G44680 18041550..18043144 score=-0.913270053958362
GeneExpressionAdditive AT5G44690 18046779..18049444 score=-0.613433119904929
GeneExpressionAdditive AT5G44700 18050153..18054109 score=-1.91649416675651
GeneExpressionAdditive AT5G44710 18058161..18059709 score=0.448592095669695
GeneExpressionAdditive AT5G44720 18060281..18062657 score=-0.343691996746094
GeneExpressionAdditive AT5G44730 18062732..18063732 score=-0.505855785116058
GeneExpressionAdditive AT5G44740 18065041..18069087 score=0.862623663032991
GeneExpressionAdditive AT5G44750 18069846..18077369 score=6.06651562604055
GeneExpressionAdditive AT5G44760 18077841..18079946 score=-1.23555061876937
GeneExpressionAdditive AT5G44770 18082284..18083881 score=0.0703951244075511
GeneExpressionAdditive AT5G44780 18085291..18087788 score=-1.01422132973532
GeneExpressionAdditive AT5G44785 18087964..18090275 score=0.0402553619336221
GeneExpressionAdditive AT5G44790 18092866..18097048 score=-0.40168651124474
GeneExpressionAdditive AT5G44800 18100654..18110492 score=1.45848717145022
GeneExpressionAdditive AT5G44820 18113027..18114705 score=-2.38743279430046
GeneExpressionAdditive AT5G44830 18117362..18118857 score=-0.170728566607375
GeneExpressionAdditive AT5G44840 18122103..18124148 score=0.581664066438118
GeneExpressionAdditive AT5G44850 18126097..18126771 score=-0.239009677882356
GeneExpressionAdditive AT5G44860 18127752..18128920 score=0.0565834793676537
GeneExpressionAdditive AT5G44870 18131897..18135751 score=-0.786162585044375
GeneExpressionAdditive AT5G44900 18152716..18153609 score=0.860464585644043
GeneExpressionAdditive AT5G44910 18154593..18155427 score=-2.42701783460995
GeneExpressionAdditive AT5G44930 18157535..18159351 score=1.15903679223669
GeneExpressionAdditive AT5G44940 18166632..18168047 score=-0.144071649285420
GeneExpressionAdditive AT5G44950 18168915..18170363 score=0.421495133521195
GeneExpressionAdditive AT5G44960 18171220..18172345 score=-0.164500797961723
GeneExpressionAdditive AT5G44970 18173113..18174534 score=-0.16144943206226
GeneExpressionAdditive AT5G44973 18174939..18175352 score=-0.136267952999174
GeneExpressionAdditive AT5G44980 18178001..18179449 score=0.735564494657862
GeneExpressionAdditive AT5G44990 18180612..18181921 score=-0.140638585669488
GeneExpressionAdditive AT5G45000 18182637..18184390 score=-3.52040979325289
GeneExpressionAdditive AT5G45010 18184501..18185539 score=0.147669003907417
GeneExpressionAdditive AT5G45020 18185915..18187841 score=0.902644274877104
GeneExpressionAdditive AT5G45030 18189636..18192505 score=-1.61507398819864
GeneExpressionAdditive AT5G45040 18192747..18193914 score=-2.60194660197226
GeneExpressionAdditive AT5G45050 18194191..18198979 score=2.57791013887617
GeneExpressionAdditive AT5G45060 18199301..18203601 score=-4.40915394911171
GeneExpressionAdditive AT5G45100 18235977..18236921 score=0.523947961177514
GeneExpressionAdditive AT5G45105 18240699..18242144 score=-10.008722138028
GeneExpressionAdditive AT5G45110 18246209..18248653 score=0.301633665818926
GeneExpressionAdditive AT5G45113 18249504..18250354 score=-2.84275085391591
GeneExpressionAdditive AT5G45120 18258382..18259670 score=-0.56272605114506
GeneExpressionAdditive AT5G45130 18261673..18263631 score=0.920120364925346
GeneExpressionAdditive AT5G45140 18264551..18275344 score=-3.66494783240522
GeneExpressionAdditive AT5G45150 18277672..18281448 score=-3.93962619873202
GeneExpressionAdditive AT5G45160 18282000..18287457 score=-6.46381721025327
GeneExpressionAdditive AT5G45170 18287608..18290383 score=2.55800817884205
GeneExpressionAdditive AT5G45180 18291406..18293633 score=0.698024343857176
GeneExpressionAdditive AT5G45190 18294866..18299084 score=3.62692225015913
GeneExpressionAdditive AT5G45200 18301242..18307480 score=-1.72971772359948
GeneExpressionAdditive AT5G45210 18312793..18315480 score=-1.67982515588177
GeneExpressionAdditive AT5G45250 18339157..18343202 score=0.148091136143972
GeneExpressionAdditive AT5G45260 18343449..18349786 score=-1.00801786723293
GeneExpressionAdditive AT5G45275 18351664..18354589 score=-0.0780585051564024
GeneExpressionAdditive AT5G45280 18362839..18366835 score=5.99649515552468
GeneExpressionAdditive AT5G45290 18367022..18369685 score=1.72573425881019
GeneExpressionAdditive AT5G45300 18370849..18374058 score=-1.60976375152243
GeneExpressionAdditive AT5G45310 18376560..18378324 score=-0.00613708764515806
GeneExpressionAdditive AT5G45320 18379484..18380380 score=-0.441984983820626
GeneExpressionAdditive AT5G45330 18380669..18383884 score=2.88765094106415
GeneExpressionAdditive AT5G45340 18386190..18388189 score=-1.43330373189082
GeneExpressionAdditive AT5G45350 18399098..18400054 score=-2.41015585080417
GeneExpressionAdditive AT5G45360 18401780..18403986 score=0.78699495274633
GeneExpressionAdditive AT5G45370 18405578..18407574 score=-1.34432885179828
GeneExpressionAdditive AT5G45380 18408361..18412933 score=-4.45652085953634
GeneExpressionAdditive AT5G45390 18413521..18415260 score=3.19179141684882
GeneExpressionAdditive AT5G45400 18416217..18418815 score=-0.491717121356388
GeneExpressionAdditive AT5G45410 18419204..18420973 score=3.69766497502074
GeneExpressionAdditive AT5G45420 18421389..18423714 score=1.34661118462145
GeneExpressionAdditive AT5G45430 18424628..18428882 score=5.41803071598166
GeneExpressionAdditive AT5G45440 18430050..18430555 score=-1.21436524850576
GeneExpressionAdditive AT5G45470 18440057..18442217 score=-3.39750745234937
GeneExpressionAdditive AT5G45480 18443393..18446183 score=-1.43313623943301
GeneExpressionAdditive AT5G45490 18448277..18449590 score=1.44431372242880
GeneExpressionAdditive AT5G45500 18449737..18451443 score=4.36077460106170
GeneExpressionAdditive AT5G45510 18461875..18465908 score=2.52830325842032
GeneExpressionAdditive AT5G45520 18466761..18470169 score=0.0813086004776774
GeneExpressionAdditive AT5G45530 18471544..18474429 score=-0.369843749277216
GeneExpressionAdditive AT5G45540 18475416..18478014 score=0.456273257125995
GeneExpressionAdditive AT5G45550 18479384..18482272 score=3.87895504843441
GeneExpressionAdditive AT5G45560 18482640..18488077 score=-0.492557007391456
GeneExpressionAdditive AT5G45573 18493325..18493619 score=-1.07609400305259
GeneExpressionAdditive AT5G45580 18498349..18499783 score=0.195406543846814
GeneExpressionAdditive AT5G45590 18501826..18503442 score=0.137807351850570
GeneExpressionAdditive AT5G45600 18505212..18507055 score=-1.84283602186489
GeneExpressionAdditive AT5G45610 18513629..18516863 score=4.66507996400028
GeneExpressionAdditive AT5G45620 18518779..18521296 score=-0.253780936451376
GeneExpressionAdditive AT5G45630 18523064..18523410 score=-0.137226276227803
GeneExpressionAdditive AT5G45640 18524722..18526248 score=0.199008705775952
GeneExpressionAdditive AT5G45650 18530695..18536057 score=-2.9664042806453
GeneExpressionAdditive AT5G45660 18542510..18544196 score=-1.70094898601367
GeneExpressionAdditive AT5G45670 18545773..18547241 score=0.648544930728311
GeneExpressionAdditive AT5G45680 18548148..18549489 score=-2.31058985823956
GeneExpressionAdditive AT5G45690 18552257..18553522 score=-0.630943026026826
GeneExpressionAdditive AT5G45700 18554577..18555373 score=-0.38231040548856
GeneExpressionAdditive AT5G45710 18558071..18559475 score=0.801321629599859
GeneExpressionAdditive AT5G45720 18560776..18564287 score=-1.95406034472986
GeneExpressionAdditive AT5G45730 18569218..18570864 score=-0.946082450188934
GeneExpressionAdditive AT5G45740 18574359..18574643 score=-0.435333722801126
GeneExpressionAdditive AT5G45750 18576415..18577927 score=3.55602934409435
GeneExpressionAdditive AT5G45760 18578394..18580333 score=1.5964218651158
GeneExpressionAdditive AT5G45770 18580785..18582087 score=-1.08099669020978
GeneExpressionAdditive AT5G45775 18582372..18583779 score=-1.09515326517793
GeneExpressionAdditive AT5G45780 18584185..18586746 score=-2.40940564747585
GeneExpressionAdditive AT5G45790 18589647..18590764 score=0.548188076219836
GeneExpressionAdditive AT5G45800 18592899..18596309 score=1.84444746777923
GeneExpressionAdditive AT5G45810 18602163..18603584 score=-0.0143398543532762
GeneExpressionAdditive AT5G45820 18604230..18605582 score=8.42239395179404
GeneExpressionAdditive AT5G45830 18606830..18608557 score=5.91163633116554
GeneExpressionAdditive AT5G45840 18611370..18614415 score=3.70568784259584
GeneExpressionAdditive AT5G45850 18617208..18618734 score=-0.0292028813036338
GeneExpressionAdditive AT5G45860 18621365..18621781 score=-0.000640050595991608
GeneExpressionAdditive AT5G45870 18623835..18624053 score=0.316831763698905
GeneExpressionAdditive AT5G45875 18625715..18625826 score=0.188893788834730
GeneExpressionAdditive AT5G45880 18626981..18628201 score=-0.0372406393733771
GeneExpressionAdditive AT5G45890 18630625..18632119 score=-1.08521637543058
GeneExpressionAdditive AT5G45900 18632492..18635704 score=0.7619961242266
GeneExpressionAdditive AT5G45910 18637528..18639455 score=0.410305713511466
GeneExpressionAdditive AT5G45920 18639989..18641872 score=0.162301866688042
GeneExpressionAdditive AT5G45930 18645737..18646724 score=-1.80013787306861
GeneExpressionAdditive AT5G45940 18646979..18647894 score=-1.17320489403028
GeneExpressionAdditive AT5G45950 18651301..18653666 score=-1.00166501296445
GeneExpressionAdditive AT5G45960 18654318..18657441 score=2.07812766166574
GeneExpressionAdditive AT5G45970 18661016..18663125 score=-1.05740976414324
GeneExpressionAdditive AT5G45980 18666161..18667633 score=-0.0737215672784523
GeneExpressionAdditive AT5G45990 18668598..18671050 score=-1.00332133130140
GeneExpressionAdditive AT5G46000 18671559..18673581 score=-0.528859745224006
GeneExpressionAdditive AT5G46010 18678190..18678380 score=0.726354881232828
GeneExpressionAdditive AT5G46020 18680099..18682016 score=0.921830689561764
GeneExpressionAdditive AT5G46025 18682506..18682790 score=-0.186853356853891
GeneExpressionAdditive AT5G46030 18687749..18688548 score=2.00834423141452
GeneExpressionAdditive AT5G46040 18688624..18690704 score=0.0146228081168475
GeneExpressionAdditive AT5G46050 18692341..18696345 score=-2.42099919342289
GeneExpressionAdditive AT5G46060 18698582..18699805 score=1.17224527902989
GeneExpressionAdditive AT5G46070 18700703..18705799 score=3.43289216141543
GeneExpressionAdditive AT5G46080 18706783..18708066 score=0.270993302193120
GeneExpressionAdditive AT5G46090 18710705..18711295 score=5.57387992297908
GeneExpressionAdditive AT5G46100 18711592..18712927 score=-2.01432296448109
GeneExpressionAdditive AT5G46110 18714545..18717699 score=0.407846307972957
GeneExpressionAdditive AT5G46115 18718537..18718912 score=-0.319267967187722
GeneExpressionAdditive AT5G46130 18720180..18721567 score=0.413758228711214
GeneExpressionAdditive AT5G46140 18722262..18723504 score=-1.16816416524576
GeneExpressionAdditive AT5G46150 18725076..18727739 score=0.856098285751684
GeneExpressionAdditive AT5G46160 18728397..18729714 score=-2.68032213591237
GeneExpressionAdditive AT5G46170 18732193..18734150 score=1.83786393560094
GeneExpressionAdditive AT5G46180 18735789..18737941 score=1.02962280720588
GeneExpressionAdditive AT5G46190 18740373..18743310 score=2.68844906786029
GeneExpressionAdditive AT5G46200 18745211..18747543 score=-1.36281993372326
GeneExpressionAdditive AT5G46210 18748682..18753955 score=1.96249720962165
GeneExpressionAdditive AT5G46220 18756010..18759141 score=0.723961112574671
GeneExpressionAdditive AT5G46230 18759697..18760249 score=-0.405895762560352
GeneExpressionAdditive AT5G46240 18760793..18763944 score=1.48103002907130
GeneExpressionAdditive AT5G46250 18772532..18775406 score=0.163164248172951
GeneExpressionAdditive AT5G46260 18776424..18778529 score=0.324047201788232
GeneExpressionAdditive AT5G46270 18782123..18785210 score=-2.69701454990693
GeneExpressionAdditive AT5G46280 18786996..18790811 score=-0.738350254100474
GeneExpressionAdditive AT5G46290 18791339..18793856 score=-0.462653412196937
GeneExpressionAdditive AT5G46295 18797209..18797283 score=-0.350430548409538
GeneExpressionAdditive AT5G46300 18800835..18801964 score=-0.253442784296458
GeneExpressionAdditive AT5G46310 18802900..18804151 score=-0.883763243021775
GeneExpressionAdditive AT5G46320 18805473..18806102 score=0.731009963505314
GeneExpressionAdditive AT5G46330 18808989..18812682 score=-1.76395774520811
GeneExpressionAdditive AT5G46340 18813201..18817301 score=0.159301488054181
GeneExpressionAdditive AT5G46350 18818465..18821060 score=-0.209981252867514
GeneExpressionAdditive AT5G46360 18824053..18825423 score=-0.0905125447852456
GeneExpressionAdditive AT5G46370 18826804..18828953 score=-0.8858244412941
GeneExpressionAdditive AT5G46380 18830320..18833146 score=-0.416490129030521
GeneExpressionAdditive AT5G46390 18833829..18836527 score=1.87038391092265
GeneExpressionAdditive AT5G46400 18837288..18841827 score=-0.0908963145467167
GeneExpressionAdditive AT5G46410 18842347..18846409 score=1.25037024055806
GeneExpressionAdditive AT5G46420 18847217..18850131 score=-1.51143040435084
GeneExpressionAdditive AT5G46430 18850503..18851759 score=2.86671832879176
GeneExpressionAdditive AT5G46440 18852025..18852289 score=2.45326966276578
GeneExpressionAdditive AT5G46450 18853030..18856736 score=0.733058021310453
GeneExpressionAdditive AT5G46460 18857589..18859595 score=-1.44183337201665
GeneExpressionAdditive AT5G46470 18860119..18866862 score=0.278654640467173
GeneExpressionAdditive AT5G46530 18893336..18893949 score=3.77100580224953
GeneExpressionAdditive AT5G46540 18894455..18899520 score=-0.145254109611835
GeneExpressionAdditive AT5G46550 18901612..18904143 score=0.417505570230404
GeneExpressionAdditive AT5G46560 18905287..18907645 score=0.450801226163717
GeneExpressionAdditive AT5G46570 18911773..18914477 score=-0.193636627942757
GeneExpressionAdditive AT5G46580 18914694..18916833 score=-7.98164349187053
GeneExpressionAdditive AT5G46590 18922547..18923991 score=0.409233850496575
GeneExpressionAdditive AT5G46600 18924933..18927932 score=0.200499845764096
GeneExpressionAdditive AT5G46610 18930206..18932947 score=-0.860109808515747
GeneExpressionAdditive AT5G46620 18934842..18936627 score=0.426119235116067
GeneExpressionAdditive AT5G46630 18937841..18940616 score=1.25131503800601
GeneExpressionAdditive AT5G46640 18941785..18943725 score=4.07480049157282
GeneExpressionAdditive AT5G46650 18947663..18948491 score=0.0270186680029092
GeneExpressionAdditive AT5G46660 18949396..18950186 score=-0.460120645962625
GeneExpressionAdditive AT5G46670 18956460..18957212 score=-2.21820799406751
GeneExpressionAdditive AT5G46680 18958230..18959743 score=-0.0905949278966997
GeneExpressionAdditive AT5G46690 18962873..18964815 score=-0.0724928429677296
GeneExpressionAdditive AT5G46700 18968244..18969748 score=-0.730498696290014
GeneExpressionAdditive AT5G46710 18969898..18971740 score=-6.27722368962836
GeneExpressionAdditive AT5G46720 18976420..18976880 score=0.835453766716604
GeneExpressionAdditive AT5G46730 18981249..18982187 score=-0.107389464867065
GeneExpressionAdditive AT5G46740 18982657..18985910 score=-1.46576765691790
GeneExpressionAdditive AT5G46750 18987001..18989018 score=2.26513755545377
GeneExpressionAdditive AT5G46760 18991510..18993182 score=1.24801331606609
GeneExpressionAdditive AT5G46770 18994694..18995303 score=0.465499234768445
GeneExpressionAdditive AT5G46780 18996267..18997216 score=3.88106871178839
GeneExpressionAdditive AT5G46790 19001112..19001925 score=1.75401969259581
GeneExpressionAdditive AT5G46795 19004282..19005320 score=-0.207947199743844
GeneExpressionAdditive AT5G46800 19005936..19007965 score=-0.248048422832584
GeneExpressionAdditive AT5G46810 19008960..19010303 score=0.804090244845598
GeneExpressionAdditive AT5G46820 19012422..19013661 score=-0.647321158625126
GeneExpressionAdditive AT5G46830 19019952..19021403 score=-0.000837472564505887
GeneExpressionAdditive AT5G46840 19022905..19024957 score=1.58530816570555
GeneExpressionAdditive AT5G46850 19027941..19029209 score=-1.31410220954811
GeneExpressionAdditive AT5G46860 19029278..19031199 score=-0.417961687732382
GeneExpressionAdditive AT5G46870 19032516..19034230 score=1.01152185833465
GeneExpressionAdditive AT5G46875 19041817..19042115 score=-0.0128283842614461
GeneExpressionAdditive AT5G46877 19043344..19043416 score=0.391044066446355
GeneExpressionAdditive AT5G46880 19048769..19052563 score=-2.50317281569174
GeneExpressionAdditive AT5G46890 19053938..19054121 score=1.36299970296387
GeneExpressionAdditive AT5G46910 19065063..19068062 score=1.71916916847118
GeneExpressionAdditive AT5G46915 19068900..19070415 score=-0.0870311225360561
GeneExpressionAdditive AT5G46920 19070883..19073185 score=-0.707342065563328
GeneExpressionAdditive AT5G46930 19073964..19074360 score=-0.515674887065589
GeneExpressionAdditive AT5G46940 19075432..19075958 score=0.189861040385566
GeneExpressionAdditive AT5G46970 19081264..19081593 score=-0.772218293049113
GeneExpressionAdditive AT5G46980 19082734..19083169 score=-0.277071428406201
GeneExpressionAdditive AT5G46990 19084920..19085464 score=-1.10215719339135
GeneExpressionAdditive AT5G47000 19086282..19087482 score=0.316841884103746
GeneExpressionAdditive AT5G47010 19089226..19096521 score=-0.728942846414457
GeneExpressionAdditive AT5G47020 19099235..19107213 score=-0.497005257166475
GeneExpressionAdditive AT5G47030 19107539..19109458 score=1.24842466585183
GeneExpressionAdditive AT5G47040 19110488..19115897 score=3.41428313908663
GeneExpressionAdditive AT5G47050 19123558..19125525 score=2.04595938427654
GeneExpressionAdditive AT5G47060 19134145..19135196 score=-1.10470143380891
GeneExpressionAdditive AT5G47070 19135911..19138093 score=0.0279597615310810
GeneExpressionAdditive AT5G47080 19141843..19143704 score=2.28065499839182
GeneExpressionAdditive AT5G47090 19144624..19145924 score=1.71151363419014
GeneExpressionAdditive AT5G47100 19146917..19149342 score=-1.42644970182546
GeneExpressionAdditive AT5G47110 19151249..19152367 score=-1.74754336950075
GeneExpressionAdditive AT5G47120 19153329..19155101 score=1.29851715574111
GeneExpressionAdditive AT5G47130 19158252..19159078 score=-1.76182551578098
GeneExpressionAdditive AT5G47140 19161916..19164669 score=0.509581455106994
GeneExpressionAdditive AT5G47150 19168038..19168913 score=0.150807152425318
GeneExpressionAdditive AT5G47160 19173987..19175178 score=-0.0790811237056713
GeneExpressionAdditive AT5G47170 19175973..19176162 score=1.03697290088437
GeneExpressionAdditive AT5G47175 19177300..19177411 score=0.028590992146064
GeneExpressionAdditive AT5G47180 19178403..19180947 score=0.901714707848106
GeneExpressionAdditive AT5G47190 19181686..19183321 score=-0.91919722818509
GeneExpressionAdditive AT5G47200 19184210..19186088 score=1.19633799681678
GeneExpressionAdditive AT5G47210 19186267..19188430 score=-1.03520508810837
GeneExpressionAdditive AT5G47220 19189170..19189968 score=2.13373752715256
GeneExpressionAdditive AT5G47225 19191851..19192979 score=-1.31010236934472
GeneExpressionAdditive AT5G47230 19197189..19198256 score=2.92368689072695
GeneExpressionAdditive AT5G47240 19200940..19202823 score=3.91060337330878
GeneExpressionAdditive AT5G47250 19203044..19205927 score=-2.09340116749118
GeneExpressionAdditive AT5G47260 19206631..19208031 score=-6.27744389780687
GeneExpressionAdditive AT5G47300 19215623..19216522 score=-0.122780370711614
GeneExpressionAdditive AT5G47310 19218005..19219927 score=1.91401002155505
GeneExpressionAdditive AT5G47320 19220367..19222475 score=-0.456368818981312
GeneExpressionAdditive AT5G47330 19224328..19225926 score=0.723368302862143
GeneExpressionAdditive AT5G47340 19227559..19228312 score=-1.02100945632498
GeneExpressionAdditive AT5G47350 19230096..19231590 score=-0.223788223127227
GeneExpressionAdditive AT5G47360 19231839..19233091 score=0.95461742850971
GeneExpressionAdditive AT5G47370 19233610..19235122 score=1.50846755966405
GeneExpressionAdditive AT5G47380 19238702..19241759 score=1.66876460175799
GeneExpressionAdditive AT5G47390 19244039..19245890 score=4.51620789843912
GeneExpressionAdditive AT5G47400 19246400..19248717 score=-0.0857451696120277
GeneExpressionAdditive AT5G47410 19249439..19249726 score=0.442030643058368
GeneExpressionAdditive AT5G47420 19250071..19252083 score=0.910263265341207
GeneExpressionAdditive AT5G47430 19252860..19258359 score=-1.3574792553785
GeneExpressionAdditive AT5G47435 19258937..19260665 score=-1.01074705963613
GeneExpressionAdditive AT5G47440 19261421..19262542 score=-0.526377214280942
GeneExpressionAdditive AT5G47450 19265533..19266667 score=4.69346352364635
GeneExpressionAdditive AT5G47455 19267975..19269484 score=0.625933245515142
GeneExpressionAdditive AT5G47460 19269738..19271394 score=-0.681399009741925
GeneExpressionAdditive AT5G47470 19271831..19273517 score=-0.305380053707863
GeneExpressionAdditive AT5G47480 19274674..19280603 score=-0.923598417614745
GeneExpressionAdditive AT5G47490 19281929..19287913 score=-0.711039928805782
GeneExpressionAdditive AT5G47500 19288204..19290077 score=-3.45024539214205
GeneExpressionAdditive AT5G47510 19292290..19294246 score=1.49683289233394
GeneExpressionAdditive AT5G47520 19294613..19296936 score=-1.08238395143668
GeneExpressionAdditive AT5G47530 19298632..19300260 score=-1.76424060356351
GeneExpressionAdditive AT5G47540 19300505..19302542 score=-5.20249367216067
GeneExpressionAdditive AT5G47550 19303691..19304193 score=0.330759614369844
GeneExpressionAdditive AT5G47560 19304696..19307606 score=8.76924552129704
GeneExpressionAdditive AT5G47570 19309856..19311896 score=1.49552681749783
GeneExpressionAdditive AT5G47580 19312113..19314614 score=-0.433688759307723
GeneExpressionAdditive AT5G47590 19315146..19316314 score=2.35741882335915
GeneExpressionAdditive AT5G47600 19317054..19317679 score=0.376707935473694
GeneExpressionAdditive AT5G47610 19318462..19319057 score=-0.0486082087760652
GeneExpressionAdditive AT5G47620 19319553..19321902 score=0.730468586133203
GeneExpressionAdditive AT5G47630 19323383..19324167 score=-2.04371909008341
GeneExpressionAdditive AT5G47635 19324341..19324992 score=0.97792172742711
GeneExpressionAdditive AT5G47640 19326466..19327350 score=-4.5776859519491
GeneExpressionAdditive AT5G47650 19327531..19329631 score=2.04117706664133
GeneExpressionAdditive AT5G47660 19330241..19331809 score=1.92613129512468
GeneExpressionAdditive AT5G47670 19332320..19333287 score=-1.13149421619742
GeneExpressionAdditive AT5G47680 19333395..19334703 score=2.63454867561709
GeneExpressionAdditive AT5G47690 19334970..19344420 score=1.16729308739734
GeneExpressionAdditive AT5G47700 19345105..19346125 score=0.193049887968752
GeneExpressionAdditive AT5G47710 19346948..19348515 score=-1.03854907369544
GeneExpressionAdditive AT5G47720 19348849..19351433 score=2.04665016033572
GeneExpressionAdditive AT5G47730 19351653..19354110 score=-1.39296188126175
GeneExpressionAdditive AT5G47740 19355767..19356839 score=-0.602232721205404
GeneExpressionAdditive AT5G47750 19357009..19359551 score=-0.446133595078925
GeneExpressionAdditive AT5G47760 19360132..19362234 score=0.87601460933074
GeneExpressionAdditive AT5G47770 19362454..19364773 score=2.55396364092714
GeneExpressionAdditive AT5G47780 19365253..19367855 score=4.13013702373265
GeneExpressionAdditive AT5G47790 19368560..19370574 score=-0.05285242480826
GeneExpressionAdditive AT5G47800 19370912..19373479 score=-1.39926863467089
GeneExpressionAdditive AT5G47810 19373615..19375321 score=1.44952249106862
GeneExpressionAdditive AT5G47820 19383759..19389990 score=-0.807961040492161
GeneExpressionAdditive AT5G47830 19390208..19391521 score=0.276809974079147
GeneExpressionAdditive AT5G47840 19392686..19395505 score=1.21808112752619
GeneExpressionAdditive AT5G47850 19396019..19398185 score=-0.813320619649992
GeneExpressionAdditive AT5G47860 19398783..19401466 score=-2.70598868800231
GeneExpressionAdditive AT5G47870 19401657..19402999 score=0.344313488940879
GeneExpressionAdditive AT5G47880 19403360..19405754 score=-1.00873121475429
GeneExpressionAdditive AT5G47890 19405989..19407804 score=-2.02561016045369
GeneExpressionAdditive AT5G47900 19409354..19411356 score=-0.68808246821603
GeneExpressionAdditive AT5G47910 19414693..19419227 score=-4.5813922969395
GeneExpressionAdditive AT5G47920 19420699..19421234 score=-1.30216930770193
GeneExpressionAdditive AT5G47930 19423562..19423711 score=3.97632105319147
GeneExpressionAdditive AT5G47940 19426581..19429036 score=4.81494870748676
GeneExpressionAdditive AT5G47950 19434331..19435725 score=-0.159494289654651
GeneExpressionAdditive AT5G47960 19438616..19439188 score=-3.41969451137821
GeneExpressionAdditive AT5G47970 19439949..19442957 score=0.0347708977224946
GeneExpressionAdditive AT5G47980 19446204..19447672 score=-4.33714733834544
GeneExpressionAdditive AT5G47990 19452079..19453830 score=8.87002914705058
GeneExpressionAdditive AT5G48000 19461544..19464458 score=3.50896219933813
GeneExpressionAdditive AT5G48010 19474192..19478797 score=2.59219120745519
GeneExpressionAdditive AT5G48020 19479995..19482139 score=3.18753577050152
GeneExpressionAdditive AT5G48030 19483382..19487101 score=-0.214856033905978
GeneExpressionAdditive AT5G48040 19487421..19489619 score=1.61802729230512
GeneExpressionAdditive AT5G48050 19489895..19490952 score=0.161738579977712
GeneExpressionAdditive AT5G48060 19492556..19496080 score=-0.203292703011067
GeneExpressionAdditive AT5G48070 19499343..19500546 score=-1.45580169940524
GeneExpressionAdditive AT5G48080 19501421..19502048 score=-0.295766529563346
GeneExpressionAdditive AT5G48090 19502457..19505576 score=-1.79133266120237
GeneExpressionAdditive AT5G48100 19506738..19509907 score=-1.21691327040797
GeneExpressionAdditive AT5G48110 19518412..19521562 score=4.17132742954949
GeneExpressionAdditive AT5G48120 19525260..19532004 score=-0.251464797313398
GeneExpressionAdditive AT5G48130 19533373..19535655 score=-0.547348310796103
GeneExpressionAdditive AT5G48140 19536052..19537648 score=0.159141162861752
GeneExpressionAdditive AT5G48150 19539612..19541839 score=3.86866362575079
GeneExpressionAdditive AT5G48160 19545171..19547005 score=-3.64119014595728
GeneExpressionAdditive AT5G48170 19549781..19550401 score=-0.496886671914242
GeneExpressionAdditive AT5G48175 19556431..19556932 score=-0.687597941494966
GeneExpressionAdditive AT5G48180 19558254..19559590 score=1.26796046060199
GeneExpressionAdditive AT5G48200 19562509..19563372 score=0.0951588997934116
GeneExpressionAdditive AT5G48205 19564599..19564665 score=-1.40092932853397
GeneExpressionAdditive AT5G48210 19565659..19566284 score=0.343200399885936
GeneExpressionAdditive AT5G48220 19567048..19569268 score=2.21143539559307
GeneExpressionAdditive AT5G48230 19569482..19572569 score=-3.98429808630707
GeneExpressionAdditive AT5G48240 19576508..19578348 score=-0.284913203743089
GeneExpressionAdditive AT5G48250 19578562..19580933 score=-10.4207407553365
GeneExpressionAdditive AT5G48270 19581720..19583029 score=-0.286320271770713
GeneExpressionAdditive AT5G48280 19584311..19584817 score=-0.38852093617614
GeneExpressionAdditive AT5G48290 19586316..19587000 score=-1.40547403063304
GeneExpressionAdditive AT5G48300 19587511..19589904 score=1.40935547888315
GeneExpressionAdditive AT5G48310 19592221..19597569 score=-0.455416491203107
GeneExpressionAdditive AT5G48320 19598997..19601895 score=0.67840287781274
GeneExpressionAdditive AT5G48330 19603169..19605011 score=-0.398811790320307
GeneExpressionAdditive AT5G48335 19605246..19606765 score=3.05278120847682
GeneExpressionAdditive AT5G48340 19607707..19610086 score=-0.561983836152073
GeneExpressionAdditive AT5G48350 19610453..19611607 score=-0.407066225861159
GeneExpressionAdditive AT5G48360 19612938..19615625 score=0.565431210953608
GeneExpressionAdditive AT5G48370 19615776..19617763 score=-1.61853105751014
GeneExpressionAdditive AT5G48375 19618542..19621089 score=-0.310111920097357
GeneExpressionAdditive AT5G48380 19621347..19624169 score=-0.169754896926643
GeneExpressionAdditive AT5G48385 19625860..19629184 score=-1.28554299132935
GeneExpressionAdditive AT5G48390 19629293..19632544 score=-0.353864453048328
GeneExpressionAdditive AT5G48400 19633559..19636385 score=-1.02145115186428
GeneExpressionAdditive AT5G48410 19637493..19640524 score=-0.866069036009597
GeneExpressionAdditive AT5G48420 19643614..19643986 score=-0.356977425267383
GeneExpressionAdditive AT5G48430 19645055..19646287 score=4.60316453117183
GeneExpressionAdditive AT5G48440 19646939..19649780 score=-0.275588481900766
GeneExpressionAdditive AT5G48450 19650548..19652780 score=2.98306032177926
GeneExpressionAdditive AT5G48460 19653518..19656679 score=0.00375193271539613
GeneExpressionAdditive AT5G48470 19658991..19661558 score=-2.21538068161616
GeneExpressionAdditive AT5G48480 19661898..19663072 score=-2.98188484275224
GeneExpressionAdditive AT5G48485 19663493..19663992 score=-3.12907568351293
GeneExpressionAdditive AT5G48490 19665158..19665414 score=-1.82344593264503
GeneExpressionAdditive AT5G48500 19670213..19671419 score=-0.174642339760618
GeneExpressionAdditive AT5G48510 19675588..19676060 score=-0.192488527340611
GeneExpressionAdditive AT5G48520 19678433..19683604 score=2.36452437498319
GeneExpressionAdditive AT5G48530 19684157..19686002 score=1.90736542971010
GeneExpressionAdditive AT5G48540 19686355..19687028 score=-2.994954510331
GeneExpressionAdditive AT5G48543 19692322..19692440 score=-1.03552239164395
GeneExpressionAdditive AT5G48545 19693340..19695251 score=-0.777327228126252
GeneExpressionAdditive AT5G48550 19696133..19697745 score=0.705534492650888
GeneExpressionAdditive AT5G48560 19701224..19704303 score=-0.788635853877007
GeneExpressionAdditive AT5G48570 19707830..19711058 score=0.363208607354091
GeneExpressionAdditive AT5G48575 19711566..19712540 score=-0.151474593200711
GeneExpressionAdditive AT5G48580 19713186..19714538 score=-0.578269672106237
GeneExpressionAdditive AT5G48590 19715703..19717118 score=-0.373221894896999
GeneExpressionAdditive AT5G48600 19719111..19726327 score=2.24547118793233
GeneExpressionAdditive AT5G48610 19728761..19731881 score=4.00263219791798
GeneExpressionAdditive AT5G48620 19735392..19738627 score=3.18673110345482
GeneExpressionAdditive AT5G48630 19739184..19740407 score=-2.46290704927058
GeneExpressionAdditive AT5G48640 19740791..19742889 score=-2.0209031721573
GeneExpressionAdditive AT5G48650 19743988..19746829 score=-0.252010860558811
GeneExpressionAdditive AT5G48655 19748462..19750233 score=2.83003003299870
GeneExpressionAdditive AT5G48657 19751208..19752142 score=-2.70210807819103
GeneExpressionAdditive AT5G48660 19753875..19755726 score=0.00840254647494275
GeneExpressionAdditive AT5G48670 19756067..19756930 score=1.07624285446173
GeneExpressionAdditive AT5G48680 19761692..19763398 score=1.73312051059050
GeneExpressionAdditive AT5G48690 19764426..19766253 score=1.10945186539542
GeneExpressionAdditive AT5G48700 19767018..19767161 score=0.132584615828591
GeneExpressionAdditive AT5G48710 19772316..19772570 score=0.30330511033459
GeneExpressionAdditive AT5G48720 19776864..19778905 score=-0.54178315330446
GeneExpressionAdditive AT5G48730 19780375..19782377 score=-0.691352827480526
GeneExpressionAdditive AT5G48740 19782563..19786547 score=-0.449065334518172
GeneExpressionAdditive AT5G48750 19787596..19787967 score=0.0301693558787234
GeneExpressionAdditive AT5G48760 19788431..19789721 score=-1.17128394352940
GeneExpressionAdditive AT5G48790 19797319..19799226 score=8.40089237217395
GeneExpressionAdditive AT5G48800 19804031..19806177 score=0.937480490588085
GeneExpressionAdditive AT5G48810 19806365..19807520 score=-0.734593536343632
GeneExpressionAdditive AT5G48820 19809999..19811525 score=-0.334116059901694
GeneExpressionAdditive AT5G48830 19817342..19820220 score=-1.756033761312
GeneExpressionAdditive AT5G48840 19820841..19822261 score=-1.23129956890846
GeneExpressionAdditive AT5G48850 19822677..19824875 score=-0.819200081550386
GeneExpressionAdditive AT5G48860 19828973..19830065 score=0.293026941589232
GeneExpressionAdditive AT5G48870 19830635..19831576 score=0.73084110036186
GeneExpressionAdditive AT5G48880 19831805..19835017 score=-3.76307354111382
GeneExpressionAdditive AT5G48890 19837592..19838068 score=-0.61466113373358
GeneExpressionAdditive AT5G48900 19842414..19846216 score=0.327837935664096
GeneExpressionAdditive AT5G48905 19848506..19848954 score=-1.35415470214387
GeneExpressionAdditive AT5G48910 19850202..19852122 score=-2.49870665956755
GeneExpressionAdditive AT5G48920 19852558..19853233 score=-0.406468289719423
GeneExpressionAdditive AT5G48930 19853545..19855263 score=0.100769483619489
GeneExpressionAdditive AT5G48940 19856934..19860966 score=1.40407068020486
GeneExpressionAdditive AT5G48945 19862039..19862691 score=-0.59510852469483
GeneExpressionAdditive AT5G48950 19863409..19864464 score=-1.11834895196599
GeneExpressionAdditive AT5G48960 19866832..19870737 score=4.17660982407578
GeneExpressionAdditive AT5G48970 19874110..19876926 score=-0.893212939843703
GeneExpressionAdditive AT5G48980 19877980..19879207 score=-0.486965783838228
GeneExpressionAdditive AT5G48990 19879524..19880775 score=-5.42750024912972
GeneExpressionAdditive AT5G49000 19881795..19882923 score=-0.261772542778870
GeneExpressionAdditive AT5G49010 19883458..19885481 score=-0.742863270974043
GeneExpressionAdditive AT5G49015 19886376..19887528 score=-2.44878166823199
GeneExpressionAdditive AT5G49020 19888596..19892106 score=-1.26096920463613
GeneExpressionAdditive AT5G49030 19892288..19899609 score=-2.83639899646578
GeneExpressionAdditive AT5G49040 19899974..19900361 score=0.0370935960189387
GeneExpressionAdditive AT5G49050 19901166..19901529 score=0.649195984265833
GeneExpressionAdditive AT5G49060 19903953..19905645 score=-1.92344167867869
GeneExpressionAdditive AT5G49070 19906001..19907329 score=-0.834800274953112
GeneExpressionAdditive AT5G49090 19910979..19911225 score=0.593001582417758
GeneExpressionAdditive AT5G49100 19914691..19916320 score=-0.163440321171312
GeneExpressionAdditive AT5G49110 19917430..19923088 score=-0.223245705138696
GeneExpressionAdditive AT5G49120 19925882..19926582 score=0.249826008203793
GeneExpressionAdditive AT5G49130 19933109..19934706 score=-1.65718825000111
GeneExpressionAdditive AT5G49140 19936369..19940613 score=-0.627559452302238
GeneExpressionAdditive AT5G49150 19942178..19945648 score=-0.70541849284446
GeneExpressionAdditive AT5G49160 19949475..19955548 score=-0.218778655418129
GeneExpressionAdditive AT5G49170 19955861..19956750 score=-2.3487965698314
GeneExpressionAdditive AT5G49180 19957922..19960166 score=-0.435626526983713
GeneExpressionAdditive AT5G49190 19960541..19964400 score=-0.300186378843685
GeneExpressionAdditive AT5G49200 19965040..19966248 score=0.556938907207083
GeneExpressionAdditive AT5G49210 19966965..19968816 score=1.95195155661542
GeneExpressionAdditive AT5G49215 19970754..19973252 score=-2.3773408166043
GeneExpressionAdditive AT5G49220 19973657..19976013 score=-0.0433013763299068
GeneExpressionAdditive AT5G49230 19976200..19977718 score=2.34591926261219
GeneExpressionAdditive AT5G49240 19980202..19981469 score=-0.589709768552541
GeneExpressionAdditive AT5G49250 19982580..19983082 score=-0.864697625942351
GeneExpressionAdditive AT5G49260 19984018..19984695 score=-0.296337512170335
GeneExpressionAdditive AT5G49270 19989167..19991631 score=0.26559681809928
GeneExpressionAdditive AT5G49280 19994063..19994518 score=0.0295675956736624
GeneExpressionAdditive AT5G49290 19997434..20000974 score=-0.65361295406419
GeneExpressionAdditive AT5G49300 20002093..20002553 score=-0.274945253133435
GeneExpressionAdditive AT5G49310 20009264..20011713 score=-0.495123062109081
GeneExpressionAdditive AT5G49320 20012349..20013479 score=-0.0531751313291884
GeneExpressionAdditive AT5G49330 20016196..20018582 score=0.0405864613609081
GeneExpressionAdditive AT5G49340 20024579..20026122 score=-0.589833149701842
GeneExpressionAdditive AT5G49350 20027028..20028284 score=0.130087178174191
GeneExpressionAdditive AT5G49360 20029107..20033838 score=8.12272062938566
GeneExpressionAdditive AT5G49370 20041552..20041696 score=-0.0261135616138023
GeneExpressionAdditive AT5G49380 20042779..20044267 score=-0.213616994592902
GeneExpressionAdditive AT5G49390 20045040..20047544 score=-0.147365298288886
GeneExpressionAdditive AT5G49400 20047951..20049369 score=1.72924762249952
GeneExpressionAdditive AT5G49410 20049727..20051154 score=0.368102988758897
GeneExpressionAdditive AT5G49420 20052073..20053308 score=-0.429093139182962
GeneExpressionAdditive AT5G49430 20054588..20062629 score=-1.60181548853763
GeneExpressionAdditive AT5G49450 20069068..20069869 score=0.592024198033041
GeneExpressionAdditive AT5G49460 20071756..20075639 score=0.661303259422728
GeneExpressionAdditive AT5G49470 20080706..20085844 score=0.392134672665471
GeneExpressionAdditive AT5G49480 20087978..20088769 score=1.89427767636306
GeneExpressionAdditive AT5G49490 20092565..20093340 score=-1.11147483362488
GeneExpressionAdditive AT5G49500 20096778..20097344 score=1.75542541516303
GeneExpressionAdditive AT5G49510 20097870..20099882 score=-0.373570974992705
GeneExpressionAdditive AT5G49520 20108009..20110462 score=1.21594669903551
GeneExpressionAdditive AT5G49525 20114283..20114676 score=0.542508909753738
GeneExpressionAdditive AT5G49530 20118258..20121629 score=1.65607096774309
GeneExpressionAdditive AT5G49540 20121737..20122766 score=0.0614519478984256
GeneExpressionAdditive AT5G49550 20123987..20124360 score=3.06108989550031
GeneExpressionAdditive AT5G49555 20124541..20127824 score=-5.01785871189545
GeneExpressionAdditive AT5G49560 20128210..20128942 score=-1.2026520308318
GeneExpressionAdditive AT5G49570 20129135..20133340 score=0.610782424876159
GeneExpressionAdditive AT5G49580 20141119..20143958 score=1.46450180559387
GeneExpressionAdditive AT5G49600 20148003..20148444 score=0.261231752458219
GeneExpressionAdditive AT5G49610 20148691..20149863 score=-2.36967877802933
GeneExpressionAdditive AT5G49620 20154794..20156569 score=0.0298266828341824
GeneExpressionAdditive AT5G49630 20159713..20163684 score=-1.35598521759307
GeneExpressionAdditive AT5G49640 20168484..20169044 score=6.70679900485949
GeneExpressionAdditive AT5G49650 20170050..20172946 score=1.13695594886327
GeneExpressionAdditive AT5G49660 20178455..20181930 score=1.25599129173641
GeneExpressionAdditive AT5G49665 20184240..20186660 score=-0.378373030153070
GeneExpressionAdditive AT5G49680 20194028..20205495 score=-0.571098163592074
GeneExpressionAdditive AT5G49690 20207067..20208552 score=1.86035239997770
GeneExpressionAdditive AT5G49700 20209832..20210618 score=4.88495093489758
GeneExpressionAdditive AT5G49710 20212697..20214531 score=2.57582333674917
GeneExpressionAdditive AT5G49720 20214633..20217500 score=3.2831041954108
GeneExpressionAdditive AT5G49730 20218344..20221716 score=1.68342399723164
GeneExpressionAdditive AT5G49740 20222727..20225848 score=-0.325983778167547
GeneExpressionAdditive AT5G49750 20228106..20230851 score=-0.592591243430719
GeneExpressionAdditive AT5G49760 20233597..20238490 score=3.2224863099809
GeneExpressionAdditive AT5G49770 20239892..20244449 score=-1.40615948465575
GeneExpressionAdditive AT5G49780 20245802..20250134 score=-1.20552632812045
GeneExpressionAdditive AT5G49800 20252020..20253394 score=0.342764223608544
GeneExpressionAdditive AT5G49810 20256588..20263555 score=-2.82353962070966
GeneExpressionAdditive AT5G49820 20263740..20266713 score=4.47588583114639
GeneExpressionAdditive AT5G49830 20267718..20272196 score=-0.807063220582927
GeneExpressionAdditive AT5G49840 20272461..20276237 score=-0.519350405997478
GeneExpressionAdditive AT5G49850 20277275..20279756 score=0.765937732927174
GeneExpressionAdditive AT5G49880 20299452..20305071 score=3.29918425904344
GeneExpressionAdditive AT5G49890 20305899..20309494 score=-1.43088468390944
GeneExpressionAdditive AT5G49900 20314487..20319517 score=-3.11426924624893
GeneExpressionAdditive AT5G49910 20320706..20323574 score=-3.06795369933315
GeneExpressionAdditive AT5G49920 20323687..20324981 score=-0.707339602272087
GeneExpressionAdditive AT5G49930 20325267..20329986 score=1.73951629387371
GeneExpressionAdditive AT5G49940 20332612..20334552 score=-0.425988600599459
GeneExpressionAdditive AT5G49945 20334714..20336913 score=1.80846421401695
GeneExpressionAdditive AT5G49950 20337174..20340780 score=-2.08330970351565
GeneExpressionAdditive AT5G49960 20341454..20344836 score=2.95482356614286
GeneExpressionAdditive AT5G49970 20346443..20350338 score=6.21438639579532
GeneExpressionAdditive AT5G49980 20351349..20353746 score=-2.46875091564159
GeneExpressionAdditive AT5G49990 20354887..20359090 score=1.52910607077143
GeneExpressionAdditive AT5G50000 20359874..20362324 score=0.590702373674098
GeneExpressionAdditive AT5G50010 20365852..20367967 score=0.38532194626365
GeneExpressionAdditive AT5G50020 20368637..20371508 score=1.54727463761031
GeneExpressionAdditive AT5G50030 20371843..20372664 score=-0.282223125112784
GeneExpressionAdditive AT5G50040 20374390..20375205 score=-1.70441872453352
GeneExpressionAdditive AT5G50050 20377280..20378160 score=-0.735524642536395
GeneExpressionAdditive AT5G50060 20379787..20380662 score=-0.24406079387483
GeneExpressionAdditive AT5G50070 20381812..20382568 score=0.229915455293158
GeneExpressionAdditive AT5G50080 20383001..20384027 score=-0.836941994049449
GeneExpressionAdditive AT5G50090 20387065..20388207 score=-1.24335068198208
GeneExpressionAdditive AT5G50100 20389183..20390369 score=3.17844895962901
GeneExpressionAdditive AT5G50110 20390799..20393312 score=-0.659447078491449
GeneExpressionAdditive AT5G50115 20396709..20398167 score=-0.0243366451069996
GeneExpressionAdditive AT5G50120 20399857..20401064 score=-0.322515543631194
GeneExpressionAdditive AT5G50130 20407254..20409450 score=3.34371246678693
GeneExpressionAdditive AT5G50150 20419741..20423751 score=-0.105980271346940
GeneExpressionAdditive AT5G50160 20433026..20435880 score=-2.82550749195946
GeneExpressionAdditive AT5G50170 20438382..20442739 score=0.595454303958768
GeneExpressionAdditive AT5G50175 20445453..20445651 score=-0.479046951631205
GeneExpressionAdditive AT5G50180 20447876..20450281 score=-2.94897902065084
GeneExpressionAdditive AT5G50190 20450514..20452347 score=0.0768954489856239
GeneExpressionAdditive AT5G50200 20453557..20454926 score=1.25157163419057
GeneExpressionAdditive AT5G50210 20459895..20463177 score=1.78840591240222
GeneExpressionAdditive AT5G50220 20463317..20464366 score=-0.585607908157426
GeneExpressionAdditive AT5G50230 20465616..20468095 score=1.14921783914810
GeneExpressionAdditive AT5G50240 20468450..20469665 score=0.666092736795772
GeneExpressionAdditive AT5G50250 20469805..20471178 score=-0.065020499530073
GeneExpressionAdditive AT5G50260 20472549..20474121 score=0.336443605102128
GeneExpressionAdditive AT5G50270 20474759..20475921 score=-1.76885148565588
GeneExpressionAdditive AT5G50280 20476585..20478697 score=-0.188939387797012
GeneExpressionAdditive AT5G50290 20479062..20481374 score=-1.08386072219059
GeneExpressionAdditive AT5G50300 20483488..20485280 score=0.664768854296084
GeneExpressionAdditive AT5G50310 20491734..20496639 score=0.942177321847371
GeneExpressionAdditive AT5G50320 20498356..20502030 score=-0.742280278915254
GeneExpressionAdditive AT5G50330 20502472..20505885 score=0.326358518251525
GeneExpressionAdditive AT5G50335 20506365..20506889 score=1.41716953885691
GeneExpressionAdditive AT5G50340 20508718..20513114 score=0.9057643608173
GeneExpressionAdditive AT5G50345 20514649..20514946 score=-0.158341745134504
GeneExpressionAdditive AT5G50350 20515755..20518889 score=0.341226960112083
GeneExpressionAdditive AT5G50360 20522473..20523499 score=0.100746345932318
GeneExpressionAdditive AT5G50370 20526463..20527887 score=1.95519386843852
GeneExpressionAdditive AT5G50375 20528899..20531437 score=0.793690321293825
GeneExpressionAdditive AT5G50380 20533345..20535730 score=-0.139240223592260
GeneExpressionAdditive AT5G50390 20538058..20540191 score=1.43080118389588
GeneExpressionAdditive AT5G50400 20540837..20543651 score=6.0421113987973
GeneExpressionAdditive AT5G50410 20545516..20546977 score=1.19270977216068
GeneExpressionAdditive AT5G50420 20547501..20550056 score=0.45561004306117
GeneExpressionAdditive AT5G50423 20550092..20550408 score=-0.0250185361654756
GeneExpressionAdditive AT5G50430 20551419..20554310 score=0.858087686568855
GeneExpressionAdditive AT5G50440 20554766..20556156 score=1.22986732077373
GeneExpressionAdditive AT5G50450 20560596..20561835 score=1.19277821920736
GeneExpressionAdditive AT5G50460 20568683..20569678 score=-1.48910018845773
GeneExpressionAdditive AT5G50470 20572350..20572972 score=0.788352015314558
GeneExpressionAdditive AT5G50480 20574840..20575693 score=-0.95790383240076
GeneExpressionAdditive AT5G50490 20577662..20578309 score=-1.31600102588461
GeneExpressionAdditive AT5G50500 20579378..20579738 score=0.120712015708450
GeneExpressionAdditive AT5G50720 20650529..20651715 score=0.999395768927748
GeneExpressionAdditive AT5G50740 20653244..20655196 score=0.710136536858366
GeneExpressionAdditive AT5G50750 20658276..20659827 score=0.167901441774191
GeneExpressionAdditive AT5G50760 20661907..20662634 score=-4.33471572755344
GeneExpressionAdditive AT5G50770 20663931..20665869 score=0.863651914047329
GeneExpressionAdditive AT5G50780 20667505..20672049 score=0.71498623730538
GeneExpressionAdditive AT5G50790 20673480..20675017 score=-0.323936551164504
GeneExpressionAdditive AT5G50800 20682352..20684515 score=-0.86461518698984
GeneExpressionAdditive AT5G50810 20692893..20693796 score=0.971840410507795
GeneExpressionAdditive AT5G50820 20696460..20697269 score=-1.00520317188515
GeneExpressionAdditive AT5G50830 20700542..20702052 score=0.089032516011674
GeneExpressionAdditive AT5G50840 20703170..20706094 score=2.07477830205178
GeneExpressionAdditive AT5G50850 20706667..20710466 score=0.237250910935044
GeneExpressionAdditive AT5G50860 20710705..20714207 score=0.474325439650069
GeneExpressionAdditive AT5G50870 20716770..20718307 score=1.09175221612870
GeneExpressionAdditive AT5G50880 20718592..20718771 score=-0.110597657406171
GeneExpressionAdditive AT5G50890 20719900..20721428 score=0.0268202555762918
GeneExpressionAdditive AT5G50900 20722066..20723925 score=-0.107054846405391
GeneExpressionAdditive AT5G50910 20725655..20726466 score=-0.516560326100018
GeneExpressionAdditive AT5G50915 20727467..20729496 score=1.12816974105423
GeneExpressionAdditive AT5G50920 20732728..20737562 score=0.306565680031357
GeneExpressionAdditive AT5G50930 20739577..20741549 score=0.0102181968437322
GeneExpressionAdditive AT5G50950 20746839..20750923 score=1.22146124080735
GeneExpressionAdditive AT5G50960 20751400..20753213 score=0.232138326668612
GeneExpressionAdditive AT5G50970 20753563..20756484 score=1.07073169003754
GeneExpressionAdditive AT5G50990 20756643..20758448 score=0.0829574640685121
GeneExpressionAdditive AT5G51000 20759783..20760748 score=-0.367298067044808
GeneExpressionAdditive AT5G51010 20761784..20762511 score=5.22053401434092
GeneExpressionAdditive AT5G51020 20763066..20764445 score=1.43126876583785
GeneExpressionAdditive AT5G51030 20765051..20766716 score=-0.306339033422480
GeneExpressionAdditive AT5G51040 20767973..20769191 score=1.95945647921041
GeneExpressionAdditive AT5G51050 20770615..20772906 score=-1.95628455837603
GeneExpressionAdditive AT5G51060 20774560..20779638 score=-1.40841789708127
GeneExpressionAdditive AT5G51070 20781564..20785865 score=-2.47180718177842
GeneExpressionAdditive AT5G51080 20786070..20788162 score=1.52403560066536
GeneExpressionAdditive AT5G51090 20789475..20789927 score=-0.55420870978633
GeneExpressionAdditive AT5G51100 20790854..20792829 score=0.436299560126341
GeneExpressionAdditive AT5G51105 20794825..20795268 score=-0.210134995991297
GeneExpressionAdditive AT5G51110 20795453..20796612 score=2.12243580381023
GeneExpressionAdditive AT5G51120 20796917..20798635 score=1.5123669555475
GeneExpressionAdditive AT5G51130 20799115..20801118 score=0.266920207581733
GeneExpressionAdditive AT5G51140 20801366..20803974 score=1.56692924445170
GeneExpressionAdditive AT5G51150 20806214..20809006 score=1.54650995321023
GeneExpressionAdditive AT5G51160 20809458..20810956 score=-0.227435660855064
GeneExpressionAdditive AT5G51170 20811246..20812558 score=0.336135937480631
GeneExpressionAdditive AT5G51180 20814281..20817358 score=0.4325758501682
GeneExpressionAdditive AT5G51190 20817823..20818620 score=1.35824097962157
GeneExpressionAdditive AT5G51200 20822205..20836692 score=3.89398285707898
GeneExpressionAdditive AT5G51210 20837403..20838131 score=-0.394630071200236
GeneExpressionAdditive AT5G51220 20838456..20840425 score=0.128867172694217
GeneExpressionAdditive AT5G51230 20841001..20846737 score=2.26484723537919
GeneExpressionAdditive AT5G51250 20847972..20848903 score=0.314634113691867
GeneExpressionAdditive AT5G51260 20849352..20850986 score=0.550940259836785
GeneExpressionAdditive AT5G51270 20852379..20855437 score=0.0103277947712827
GeneExpressionAdditive AT5G51280 20858484..20860963 score=-0.612602224719293
GeneExpressionAdditive AT5G51290 20861314..20865534 score=0.701211164880787
GeneExpressionAdditive AT5G51300 20866129..20869539 score=-0.038929945709998
GeneExpressionAdditive AT5G51310 20870090..20871910 score=-2.01607571349878
GeneExpressionAdditive AT5G51330 20875942..20878576 score=-0.063291779625356
GeneExpressionAdditive AT5G51340 20880178..20884572 score=0.0314675774065629
GeneExpressionAdditive AT5G51350 20884941..20887956 score=-1.30646974881755
GeneExpressionAdditive AT5G51370 20890030..20891185 score=0.315034029813873
GeneExpressionAdditive AT5G51380 20893328..20894960 score=0.80804796464133
GeneExpressionAdditive AT5G51390 20895214..20895655 score=0.300459569092064
GeneExpressionAdditive AT5G51400 20895891..20897297 score=-1.49149164787743
GeneExpressionAdditive AT5G51410 20898614..20900883 score=2.66419935958906
GeneExpressionAdditive AT5G51420 20902789..20903920 score=0.371993560389525
GeneExpressionAdditive AT5G51430 20904101..20908107 score=-0.508060437746811
GeneExpressionAdditive AT5G51440 20908378..20909412 score=-0.853716754666824
GeneExpressionAdditive AT5G51450 20910334..20914761 score=2.14797442147269
GeneExpressionAdditive AT5G51460 20919325..20921709 score=4.18486305157561
GeneExpressionAdditive AT5G51470 20924644..20926531 score=-2.07060006237493
GeneExpressionAdditive AT5G51480 20927516..20930649 score=-0.403676455298114
GeneExpressionAdditive AT5G51490 20930829..20932771 score=0.263310701776618
GeneExpressionAdditive AT5G51500 20935160..20936945 score=-0.176615558205208
GeneExpressionAdditive AT5G51510 20938686..20940096 score=-1.35828386027797
GeneExpressionAdditive AT5G51520 20943199..20943678 score=-0.604671248139822
GeneExpressionAdditive AT5G51530 20944565..20948704 score=-0.744159998421558
GeneExpressionAdditive AT5G51540 20949272..20953549 score=-1.59946491475553
GeneExpressionAdditive AT5G51545 20953658..20954563 score=1.86430847724241
GeneExpressionAdditive AT5G51550 20956743..20958109 score=3.03693993854772
GeneExpressionAdditive AT5G51560 20962920..20966048 score=-3.7925108586791
GeneExpressionAdditive AT5G51570 20966632..20968660 score=-2.11218930512518
GeneExpressionAdditive AT5G51580 20969804..20970591 score=-0.608749779915068
GeneExpressionAdditive AT5G51590 20973811..20976275 score=-0.785762887451475
GeneExpressionAdditive AT5G51600 20978280..20981291 score=-0.943152646854356
GeneExpressionAdditive AT5G51610 20982938..20983934 score=0.191124462504516
GeneExpressionAdditive AT5G51620 20985120..20985268 score=2.39454516440065
GeneExpressionAdditive AT5G51630 20987267..20988666 score=-0.834265036105318
GeneExpressionAdditive AT5G51640 20992658..20994794 score=3.27254322095287
GeneExpressionAdditive AT5G51650 20995442..20996437 score=-0.82088990839531
GeneExpressionAdditive AT5G51660 20997456..21006598 score=-1.29983702013298
GeneExpressionAdditive AT5G51670 21010792..21012271 score=1.42071129744744
GeneExpressionAdditive AT5G51690 21016141..21018192 score=-0.0438241756848254
GeneExpressionAdditive AT5G51700 21018440..21020382 score=0.651365655356578
GeneExpressionAdditive AT5G51710 21021556..21025852 score=0.00792220977215309
GeneExpressionAdditive AT5G51720 21026828..21027543 score=7.48741267893227
GeneExpressionAdditive AT5G51730 21028660..21030551 score=6.13091974273867
GeneExpressionAdditive AT5G51740 21034271..21036345 score=-1.31922137510844
GeneExpressionAdditive AT5G51750 21037472..21039921 score=-9.21717411876883
GeneExpressionAdditive AT5G51760 21044184..21046357 score=-0.0838720955231519
GeneExpressionAdditive AT5G51770 21048258..21050190 score=-0.137946360086904
GeneExpressionAdditive AT5G51780 21052099..21053975 score=3.68077695661147
GeneExpressionAdditive AT5G51790 21056999..21057586 score=1.25693286278546
GeneExpressionAdditive AT5G51795 21060322..21061371 score=0.0483772593126928
GeneExpressionAdditive AT5G51800 21065431..21069194 score=-0.9692061187445
GeneExpressionAdditive AT5G51810 21072490..21073959 score=-0.802922339262564
GeneExpressionAdditive AT5G51820 21080770..21085248 score=-2.26146495671125
GeneExpressionAdditive AT5G51830 21086815..21088927 score=0.82654300984259
GeneExpressionAdditive AT5G51840 21089191..21091602 score=0.199594786186231
GeneExpressionAdditive AT5G51845 21094360..21094685 score=-0.0131641669875489
GeneExpressionAdditive AT5G51850 21096545..21098692 score=-0.43802126031379
GeneExpressionAdditive AT5G51860 21099077..21101618 score=-1.33113855106404
GeneExpressionAdditive AT5G51870 21102861..21105097 score=-0.217765094084796
GeneExpressionAdditive AT5G51880 21106641..21108136 score=1.33633341237301
GeneExpressionAdditive AT5G51890 21108290..21109599 score=-4.83983407791666
GeneExpressionAdditive AT5G51900 21110939..21111642 score=-0.539104053749442
GeneExpressionAdditive AT5G51910 21111819..21112886 score=0.78806628642129
GeneExpressionAdditive AT5G51920 21114338..21116162 score=-1.42260227998926
GeneExpressionAdditive AT5G51930 21118436..21120614 score=-0.969126240750913
GeneExpressionAdditive AT5G51940 21121821..21123046 score=0.348141328254583
GeneExpressionAdditive AT5G51950 21123185..21125737 score=-0.617797093171812
GeneExpressionAdditive AT5G51960 21127932..21128535 score=-0.608365340159561
GeneExpressionAdditive AT5G51970 21128747..21130524 score=-2.06028169123803
GeneExpressionAdditive AT5G51980 21130632..21133361 score=-0.777244794530581
GeneExpressionAdditive AT5G51990 21134347..21134993 score=-0.174557842698916
GeneExpressionAdditive AT5G52000 21136281..21138170 score=-0.00345227815832720
GeneExpressionAdditive AT5G52010 21138769..21140175 score=-1.33768443094526
GeneExpressionAdditive AT5G52020 21141233..21142119 score=-1.03542025248466
GeneExpressionAdditive AT5G52030 21145345..21147287 score=-1.89217271321115
GeneExpressionAdditive AT5G52040 21147580..21150804 score=-0.530858410910193
GeneExpressionAdditive AT5G52050 21156181..21157762 score=-0.830637105790526
GeneExpressionAdditive AT5G52060 21169488..21171445 score=3.42270174189311
GeneExpressionAdditive AT5G52070 21178533..21182165 score=-2.26674582063436
GeneExpressionAdditive AT5G52100 21187422..21188777 score=0.531249723584225
GeneExpressionAdditive AT5G52110 21189903..21191198 score=0.181766535413764
GeneExpressionAdditive AT5G52120 21193672..21197476 score=-0.284454563958303
GeneExpressionAdditive AT5G52130 21199789..21201055 score=-1.17286045446357
GeneExpressionAdditive AT5G52140 21201771..21204066 score=-0.515551051218459
GeneExpressionAdditive AT5G52150 21207554..21208457 score=-0.143159988981706
GeneExpressionAdditive AT5G52160 21212374..21212916 score=0.0770687089536033
GeneExpressionAdditive AT5G52170 21214237..21217128 score=-0.815855872446029
GeneExpressionAdditive AT5G52180 21217383..21218793 score=0.298703406355712
GeneExpressionAdditive AT5G52190 21219041..21219727 score=0.098393867660987
GeneExpressionAdditive AT5G52200 21219945..21221934 score=2.41084151147955
GeneExpressionAdditive AT5G52210 21222747..21224294 score=1.11910525039281
GeneExpressionAdditive AT5G52220 21224525..21224892 score=-0.946429673661484
GeneExpressionAdditive AT5G52230 21225150..21228961 score=1.34246102573614
GeneExpressionAdditive AT5G52240 21230292..21231790 score=0.617044807940132
GeneExpressionAdditive AT5G52250 21234089..21235317 score=3.88642081656404
GeneExpressionAdditive AT5G52260 21237650..21238422 score=-0.42971479900979
GeneExpressionAdditive AT5G52270 21238874..21239790 score=0.815735284108763
GeneExpressionAdditive AT5G52280 21244202..21247404 score=5.15710081122767
GeneExpressionAdditive AT5G52290 21247592..21253747 score=-0.734979645984239
GeneExpressionAdditive AT5G52300 21254303..21256714 score=-0.832483529287691
GeneExpressionAdditive AT5G52310 21258162..21260803 score=3.52340031047175
GeneExpressionAdditive AT5G52320 21262451..21263846 score=0.207266055610481
GeneExpressionAdditive AT5G52330 21264866..21267068 score=0.291076892139533
GeneExpressionAdditive AT5G52340 21268034..21271075 score=-0.643657197073672
GeneExpressionAdditive AT5G52350 21272126..21274778 score=-0.359553632766925
GeneExpressionAdditive AT5G52360 21275203..21276453 score=0.0154532072901963
GeneExpressionAdditive AT5G52370 21277592..21277817 score=-0.5759405752329
GeneExpressionAdditive AT5G52380 21278863..21280346 score=0.0569493673255687
GeneExpressionAdditive AT5G52390 21281276..21282427 score=-0.00680970370927585
GeneExpressionAdditive AT5G52400 21290232..21292694 score=0.115038422882132
GeneExpressionAdditive AT5G52410 21293172..21296632 score=-0.5714916166369
GeneExpressionAdditive AT5G52420 21299068..21299539 score=0.177118892697216
GeneExpressionAdditive AT5G52430 21300547..21302430 score=3.26722073880572
GeneExpressionAdditive AT5G52440 21304073..21306034 score=1.36218019333997
GeneExpressionAdditive AT5G52450 21306222..21309023 score=-3.43850751232185
GeneExpressionAdditive AT5G52460 21309605..21310971 score=0.0444901817664187
GeneExpressionAdditive AT5G52470 21311486..21313645 score=-0.795213545016138
GeneExpressionAdditive AT5G52480 21314120..21315038 score=-1.12730885773405
GeneExpressionAdditive AT5G52490 21316334..21317421 score=-1.01806435799613
GeneExpressionAdditive AT5G52500 21318792..21319977 score=-0.74825079265873
GeneExpressionAdditive AT5G52510 21324274..21326429 score=1.13745397759927
GeneExpressionAdditive AT5G52520 21328320..21331309 score=1.5729247209547
GeneExpressionAdditive AT5G52530 21334444..21338333 score=0.636460166197833
GeneExpressionAdditive AT5G52540 21338671..21340936 score=-2.91693567432374
GeneExpressionAdditive AT5G52545 21341234..21341636 score=-0.127803375027816
GeneExpressionAdditive AT5G52547 21343711..21344569 score=-1.52384323133090
GeneExpressionAdditive AT5G52550 21344943..21347220 score=1.97232678570979
GeneExpressionAdditive AT5G52560 21347881..21351917 score=0.757722707309035
GeneExpressionAdditive AT5G52570 21352077..21354185 score=5.11850627256834
GeneExpressionAdditive AT5G52580 21355297..21356776 score=1.53115004658389
GeneExpressionAdditive AT5G52590 21357820..21360151 score=3.06080603734537
GeneExpressionAdditive AT5G52600 21360343..21361068 score=0.453010860468794
GeneExpressionAdditive AT5G52605 21362561..21362781 score=-0.421193217831921
GeneExpressionAdditive AT5G52610 21363717..21364640 score=-1.40828378487374
GeneExpressionAdditive AT5G52620 21365791..21366883 score=-0.926349162742696
GeneExpressionAdditive AT5G52630 21367628..21369293 score=-0.551332917829563
GeneExpressionAdditive AT5G52640 21369765..21372548 score=-3.57609017319479
GeneExpressionAdditive AT5G52650 21372865..21374301 score=0.00941875923363016
GeneExpressionAdditive AT5G52660 21376322..21379319 score=-0.227840535462561
GeneExpressionAdditive AT5G52670 21381079..21381488 score=-0.683524900228176
GeneExpressionAdditive AT5G52680 21383306..21384051 score=-0.0396776352840967
GeneExpressionAdditive AT5G52700 21390364..21391343 score=-0.727208479760085
GeneExpressionAdditive AT5G52710 21392980..21395343 score=-0.862339918023433
GeneExpressionAdditive AT5G52720 21396306..21396728 score=-0.0958987387195164
GeneExpressionAdditive AT5G52730 21397403..21398066 score=0.144546669812187
GeneExpressionAdditive AT5G52740 21399914..21400373 score=0.112816361884100
GeneExpressionAdditive AT5G52750 21401327..21401977 score=-3.26441463218231
GeneExpressionAdditive AT5G52760 21404066..21404851 score=-1.87404012889157
GeneExpressionAdditive AT5G52770 21407014..21407375 score=0.267868771088926
GeneExpressionAdditive AT5G52780 21408168..21408662 score=-3.91705686193323
GeneExpressionAdditive AT5G52790 21408968..21411558 score=-0.768911761865037
GeneExpressionAdditive AT5G52800 21413296..21415937 score=-1.24545436157387
GeneExpressionAdditive AT5G52810 21416548..21417762 score=-2.04950931188333
GeneExpressionAdditive AT5G52820 21418655..21421587 score=-2.30924835035489
GeneExpressionAdditive AT5G52830 21428085..21429444 score=-0.55853122334034
GeneExpressionAdditive AT5G52840 21430922..21432072 score=-0.41397843274088
GeneExpressionAdditive AT5G52850 21432257..21434807 score=-1.04008444543387
GeneExpressionAdditive AT5G52860 21437013..21438771 score=-0.0094727199730291
GeneExpressionAdditive AT5G52870 21445226..21446576 score=1.67139034553595
GeneExpressionAdditive AT5G52880 21449158..21450863 score=-2.06398613955571
GeneExpressionAdditive AT5G52882 21451279..21455551 score=4.58991156160186
GeneExpressionAdditive AT5G52890 21462080..21464403 score=0.926545241006431
GeneExpressionAdditive AT5G52900 21469677..21470964 score=4.53278355683243
GeneExpressionAdditive AT5G52910 21474868..21480315 score=0.00293366061102642
GeneExpressionAdditive AT5G52920 21480766..21483981 score=1.04803630385212
GeneExpressionAdditive AT5G52930 21487564..21489004 score=-1.07892692034265
GeneExpressionAdditive AT5G52940 21489508..21490754 score=-1.13724233727085
GeneExpressionAdditive AT5G52950 21491146..21494140 score=-0.147255135185484
GeneExpressionAdditive AT5G52960 21494487..21495566 score=-1.33709172604994
GeneExpressionAdditive AT5G52970 21496827..21498405 score=-1.63963676993451
GeneExpressionAdditive AT5G52975 21498727..21499196 score=-0.0388948326496697
GeneExpressionAdditive AT5G52980 21499476..21500921 score=-0.350327551108825
GeneExpressionAdditive AT5G52990 21501255..21502454 score=-0.0828423586852068
GeneExpressionAdditive AT5G53000 21502713..21505075 score=1.47423483585332
GeneExpressionAdditive AT5G53020 21517120..21519559 score=4.01319368572899
GeneExpressionAdditive AT5G53030 21522391..21523463 score=-2.92232628314365
GeneExpressionAdditive AT5G53040 21524322..21525162 score=-0.94034935457964
GeneExpressionAdditive AT5G53045 21525715..21526787 score=0.19922989520509
GeneExpressionAdditive AT5G53050 21529606..21530782 score=7.45665411499626
GeneExpressionAdditive AT5G53060 21532362..21535600 score=-0.0368808106361068
GeneExpressionAdditive AT5G53070 21535833..21537609 score=0.991986603013582
GeneExpressionAdditive AT5G53080 21537765..21540431 score=0.139735566010203
GeneExpressionAdditive AT5G53090 21540635..21542838 score=-1.65228952778226
GeneExpressionAdditive AT5G53100 21543494..21545439 score=1.13880031690522
GeneExpressionAdditive AT5G53110 21546295..21546917 score=-1.70427892657312
GeneExpressionAdditive AT5G53120 21552631..21554883 score=-0.162337600547051
GeneExpressionAdditive AT5G53130 21555069..21558239 score=0.565877386233682
GeneExpressionAdditive AT5G53140 21565707..21569672 score=-0.747458869495646
GeneExpressionAdditive AT5G53150 21572071..21574607 score=-1.41753216388327
GeneExpressionAdditive AT5G53160 21578040..21579449 score=-2.15568186305029
GeneExpressionAdditive AT5G53170 21580061..21584967 score=-3.20849565289031
GeneExpressionAdditive AT5G53180 21585623..21588721 score=0.653167380637597
GeneExpressionAdditive AT5G53190 21589480..21591525 score=1.28208926261633
GeneExpressionAdditive AT5G53200 21600040..21601271 score=-0.0389274904495261
GeneExpressionAdditive AT5G53210 21603867..21606135 score=-4.47368369786665
GeneExpressionAdditive AT5G53220 21613216..21615376 score=3.63446453700469
GeneExpressionAdditive AT5G53230 21616135..21617071 score=-0.497906328779918
GeneExpressionAdditive AT5G53240 21618816..21619923 score=-1.34325771242126
GeneExpressionAdditive AT5G53250 21620927..21621426 score=4.70427544530529
GeneExpressionAdditive AT5G53260 21622152..21622874 score=-0.44216598997003
GeneExpressionAdditive AT5G53270 21623512..21623954 score=-0.0776608042577559
GeneExpressionAdditive AT5G53280 21624877..21626436 score=0.911771360447992
GeneExpressionAdditive AT5G53290 21635087..21636397 score=0.336492776200997
GeneExpressionAdditive AT5G53300 21649758..21651327 score=-2.19389690953662
GeneExpressionAdditive AT5G53310 21651819..21653367 score=1.64665001679919
GeneExpressionAdditive AT5G53320 21653622..21655608 score=-1.14406470834815
GeneExpressionAdditive AT5G53330 21656469..21657958 score=0.379825982687052
GeneExpressionAdditive AT5G53340 21658264..21660624 score=1.39217638103116
GeneExpressionAdditive AT5G53350 21661160..21664767 score=-0.881729517638661
GeneExpressionAdditive AT5G53360 21665133..21666579 score=-1.12790604271207
GeneExpressionAdditive AT5G53370 21666832..21668798 score=0.092647489183617
GeneExpressionAdditive AT5G53380 21671848..21673679 score=0.806467066686662
GeneExpressionAdditive AT5G53390 21674032..21676443 score=-0.723185734282107
GeneExpressionAdditive AT5G53400 21678700..21680734 score=0.661552803366771
GeneExpressionAdditive AT5G53420 21690756..21692832 score=0.410128876797367
GeneExpressionAdditive AT5G53430 21694623..21700639 score=1.93917275074012
GeneExpressionAdditive AT5G53440 21700996..21705161 score=3.51188763780925
GeneExpressionAdditive AT5G53450 21705993..21709478 score=-10.4595659985385
GeneExpressionAdditive AT5G53460 21717746..21727227 score=-0.911915565601374
GeneExpressionAdditive AT5G53470 21727602..21729812 score=2.18368552042539
GeneExpressionAdditive AT5G53480 21730682..21734930 score=1.60406521171504
GeneExpressionAdditive AT5G53486 21738979..21739926 score=-3.36035927122974
GeneExpressionAdditive AT5G53490 21740586..21741852 score=1.44787969402370
GeneExpressionAdditive AT5G53500 21742785..21746510 score=3.13669956887946
GeneExpressionAdditive AT5G53510 21756090..21759254 score=-0.184981910459835
GeneExpressionAdditive AT5G53520 21760703..21763152 score=-1.43757601046394
GeneExpressionAdditive AT5G53530 21763262..21765755 score=-1.94537780526268
GeneExpressionAdditive AT5G53540 21766623..21768448 score=1.90966818608345
GeneExpressionAdditive AT5G53550 21773408..21775972 score=2.89899660640885
GeneExpressionAdditive AT5G53560 21776663..21777719 score=-2.76444336992655
GeneExpressionAdditive AT5G53570 21777904..21780658 score=0.620014057549983
GeneExpressionAdditive AT5G53580 21782305..21784089 score=0.694189049419671
GeneExpressionAdditive AT5G53590 21789104..21789957 score=-3.50045676748442
GeneExpressionAdditive AT5G53600 21794357..21794641 score=-0.434803445556083
GeneExpressionAdditive AT5G53610 21796286..21796430 score=-0.232397403407498
GeneExpressionAdditive AT5G53620 21798197..21802378 score=0.41522533721432
GeneExpressionAdditive AT5G53640 21803263..21807799 score=0.00726186715866474
GeneExpressionAdditive AT5G53650 21808404..21809634 score=-0.881274126344843
GeneExpressionAdditive AT5G53660 21811799..21813136 score=-0.341369253435958
GeneExpressionAdditive AT5G53670 21814226..21814919 score=0.153685695830236
GeneExpressionAdditive AT5G53680 21815598..21815753 score=0.511909195181799
GeneExpressionAdditive AT5G53700 21818978..21819772 score=-10.5630338573177
GeneExpressionAdditive AT5G53710 21822660..21822946 score=-1.63987096305165
GeneExpressionAdditive AT5G53720 21823843..21824206 score=0.414887185176980
GeneExpressionAdditive AT5G53730 21825211..21826009 score=-1.22972639286211
GeneExpressionAdditive AT5G53740 21829671..21831233 score=-0.525804673887747
GeneExpressionAdditive AT5G53750 21834682..21836040 score=0.182835365202257
GeneExpressionAdditive AT5G53760 21839701..21843651 score=-1.67295030579913
GeneExpressionAdditive AT5G53770 21843909..21847108 score=0.144837246931566
GeneExpressionAdditive AT5G53780 21857044..21858092 score=-0.0252967999142725
GeneExpressionAdditive AT5G53790 21860717..21862458 score=0.403259546381297
GeneExpressionAdditive AT5G53800 21865372..21867296 score=1.33775862404258
GeneExpressionAdditive AT5G53810 21867432..21870197 score=-1.18018663474097
GeneExpressionAdditive AT5G53820 21870659..21871213 score=0.203779812154123
GeneExpressionAdditive AT5G53830 21874331..21875129 score=-0.829658099580092
GeneExpressionAdditive AT5G53840 21876496..21877879 score=-1.16490843273510
GeneExpressionAdditive AT5G53850 21878293..21882121 score=-6.14421259508943
GeneExpressionAdditive AT5G53860 21882499..21886031 score=-1.42481484087729
GeneExpressionAdditive AT5G53870 21887199..21888441 score=-0.99871053684977
GeneExpressionAdditive AT5G53880 21890161..21890488 score=0.588775831663962
GeneExpressionAdditive AT5G53890 21894310..21897638 score=-0.127281948120563
GeneExpressionAdditive AT5G53895 21897866..21898305 score=0.170366961960281
GeneExpressionAdditive AT5G53900 21898452..21900544 score=-2.05509371887572
GeneExpressionAdditive AT5G53905 21906203..21906454 score=-0.317612617916273
GeneExpressionAdditive AT5G53910 21907883..21908462 score=-0.673325685705712
GeneExpressionAdditive AT5G53920 21909393..21911360 score=-0.407117521780566
GeneExpressionAdditive AT5G53930 21911534..21913603 score=2.02749629476062
GeneExpressionAdditive AT5G53940 21914324..21915790 score=-1.16739436698612
GeneExpressionAdditive AT5G53950 21919208..21921008 score=-0.70952224150592
GeneExpressionAdditive AT5G53960 21924930..21925678 score=0.368918419932234
GeneExpressionAdditive AT5G53970 21927765..21929912 score=9.7628222852433
GeneExpressionAdditive AT5G53980 21931394..21931894 score=-0.809048904018447
GeneExpressionAdditive AT5G53990 21932791..21934331 score=-2.25308882735828
GeneExpressionAdditive AT5G54000 21935087..21936246 score=1.91195558083855
GeneExpressionAdditive AT5G54010 21937113..21938235 score=0.154449606698724
GeneExpressionAdditive AT5G54030 21943351..21944318 score=-1.29162522128463
GeneExpressionAdditive AT5G54060 21954490..21955577 score=0.163162561641667
GeneExpressionAdditive AT5G54062 21956026..21956773 score=-1.63295198738259
GeneExpressionAdditive AT5G54067 21958987..21959315 score=-0.951738656805066
GeneExpressionAdditive AT5G54070 21961257..21962507 score=0.629828236730772
GeneExpressionAdditive AT5G54080 21963293..21965221 score=9.9125603681647
GeneExpressionAdditive AT5G54090 21966167..21969691 score=-2.83160112660716
GeneExpressionAdditive AT5G54095 21969992..21970720 score=-0.187596139029782
GeneExpressionAdditive AT5G54100 21971019..21973729 score=-2.83895791100044
GeneExpressionAdditive AT5G54110 21975457..21977777 score=5.95375087232137
GeneExpressionAdditive AT5G54130 21979850..21982770 score=0.34230792392349
GeneExpressionAdditive AT5G54140 21983109..21985251 score=-4.08410115370008
GeneExpressionAdditive AT5G54145 21989699..21990102 score=0.38078175462829
GeneExpressionAdditive AT5G54150 21995319..21995431 score=-0.683995627419056
GeneExpressionAdditive AT5G54160 21999314..22001544 score=5.87366901774307
GeneExpressionAdditive AT5G54170 22002188..22004308 score=1.59672016482546
GeneExpressionAdditive AT5G54180 22005749..22007409 score=-1.84169482480711
GeneExpressionAdditive AT5G54190 22008331..22009820 score=-0.597642087089319
GeneExpressionAdditive AT5G54200 22010676..22014172 score=1.52514334676486
GeneExpressionAdditive AT5G54210 22025842..22026724 score=-0.255719743589225
GeneExpressionAdditive AT5G54220 22028767..22028912 score=0.324230519359721
GeneExpressionAdditive AT5G54225 22031141..22031523 score=-1.25080205865909
GeneExpressionAdditive AT5G54230 22033588..22035138 score=3.1625241707811
GeneExpressionAdditive AT5G54240 22040268..22041580 score=-0.204031638220462
GeneExpressionAdditive AT5G54250 22042815..22047247 score=-8.81056023586153
GeneExpressionAdditive AT5G54260 22049328..22055189 score=-0.260396201963532
GeneExpressionAdditive AT5G54270 22055506..22056565 score=2.97587687238778
GeneExpressionAdditive AT5G54280 22056805..22062410 score=3.11225199954652
GeneExpressionAdditive AT5G54300 22071459..22072633 score=6.96016040667195
GeneExpressionAdditive AT5G54310 22074286..22078468 score=1.93808187157171
GeneExpressionAdditive AT5G54320 22080021..22081032 score=-0.965021468433023
GeneExpressionAdditive AT5G54330 22082697..22083215 score=-0.172705324133555
GeneExpressionAdditive AT5G54340 22084219..22084719 score=0.02429125611304
GeneExpressionAdditive AT5G54350 22087490..22088399 score=-0.388284851329161
GeneExpressionAdditive AT5G54360 22089162..22089867 score=0.533900680135025
GeneExpressionAdditive AT5G54370 22092571..22093922 score=-3.32899466218216
GeneExpressionAdditive AT5G54380 22094322..22097028 score=0.239941235154673
GeneExpressionAdditive AT5G54390 22103368..22105210 score=1.93118218230355
GeneExpressionAdditive AT5G54400 22107779..22109304 score=-0.950484082685269
GeneExpressionAdditive AT5G54410 22111499..22112103 score=-0.214182297293031
GeneExpressionAdditive AT5G54430 22114491..22116939 score=0.0407408167366571
GeneExpressionAdditive AT5G54440 22117164..22124904 score=-0.24895345988026
GeneExpressionAdditive AT5G54450 22125527..22126549 score=-1.65262623051508
GeneExpressionAdditive AT5G54460 22127757..22128126 score=-0.248650885541187
GeneExpressionAdditive AT5G54470 22131575..22132503 score=1.00343737598211
GeneExpressionAdditive AT5G54480 22135240..22137295 score=-0.690948854047449
GeneExpressionAdditive AT5G54490 22138751..22139051 score=-1.81303577592957
GeneExpressionAdditive AT5G54500 22141783..22143675 score=0.109000805540470
GeneExpressionAdditive AT5G54510 22148366..22150765 score=2.02290470085876
GeneExpressionAdditive AT5G54520 22163754..22166253 score=-0.762006481945819
GeneExpressionAdditive AT5G54530 22170039..22171547 score=-0.302665683487534
GeneExpressionAdditive AT5G54540 22173808..22175229 score=1.7769915340102
GeneExpressionAdditive AT5G54550 22175743..22176727 score=-1.16460047914047
GeneExpressionAdditive AT5G54560 22178382..22179394 score=-0.943849788574252
GeneExpressionAdditive AT5G54570 22184973..22187348 score=-0.514651136728181
GeneExpressionAdditive AT5G54580 22188444..22190161 score=-0.915310726813662
GeneExpressionAdditive AT5G54585 22192782..22193740 score=-0.114214667557263
GeneExpressionAdditive AT5G54590 22197010..22199849 score=-1.09407468724860
GeneExpressionAdditive AT5G54600 22200220..22201731 score=0.0631542753538304
GeneExpressionAdditive AT5G54610 22202021..22203677 score=-0.60749606257245
GeneExpressionAdditive AT5G54620 22205002..22206938 score=-0.25639431238423
GeneExpressionAdditive AT5G54630 22209832..22211500 score=4.54641853594913
GeneExpressionAdditive AT5G54640 22213703..22214550 score=1.79573909845956
GeneExpressionAdditive AT5G54650 22214866..22219302 score=-1.24729826432210
GeneExpressionAdditive AT5G54660 22221190..22222317 score=2.38743611823634
GeneExpressionAdditive AT5G54670 22226697..22231042 score=-1.47488838659186
GeneExpressionAdditive AT5G54680 22234285..22236355 score=0.278193276168768
GeneExpressionAdditive AT5G54690 22236495..22238966 score=-0.308271067780022
GeneExpressionAdditive AT5G54700 22241194..22242721 score=-0.502897808696143
GeneExpressionAdditive AT5G54710 22244817..22246686 score=-4.76108769769038
GeneExpressionAdditive AT5G54720 22249937..22250146 score=-3.44790804459707
GeneExpressionAdditive AT5G54730 22251081..22253971 score=1.69951826616185
GeneExpressionAdditive AT5G54740 22255620..22256395 score=0.130747939624471
GeneExpressionAdditive AT5G54745 22257485..22258414 score=0.321214789917542
GeneExpressionAdditive AT5G54750 22259290..22260703 score=0.0919245483182497
GeneExpressionAdditive AT5G54760 22262574..22262924 score=2.42111831590851
GeneExpressionAdditive AT5G54770 22263837..22265478 score=-3.23710098667046
GeneExpressionAdditive AT5G54780 22265805..22269062 score=-1.75499399600995
GeneExpressionAdditive AT5G54790 22271268..22272770 score=-1.97906349536890
GeneExpressionAdditive AT5G54800 22278549..22281117 score=-1.44558368826224
GeneExpressionAdditive AT5G54810 22281926..22283884 score=1.26194308748702
GeneExpressionAdditive AT5G54820 22287130..22288957 score=0.00480199652616719
GeneExpressionAdditive AT5G54830 22290290..22293404 score=0.847043433574271
GeneExpressionAdditive AT5G54840 22293739..22295539 score=-0.496215951700692
GeneExpressionAdditive AT5G54850 22297846..22298614 score=0.921122453466352
GeneExpressionAdditive AT5G54855 22300012..22301492 score=-0.728140942735484
GeneExpressionAdditive AT5G54860 22301818..22304357 score=1.18463661485057
GeneExpressionAdditive AT5G54870 22306474..22308982 score=2.84986612681768
GeneExpressionAdditive AT5G54880 22309167..22310470 score=1.45222591044339
GeneExpressionAdditive AT5G54890 22310579..22312336 score=1.37428142845125
GeneExpressionAdditive AT5G54900 22312629..22315498 score=0.146222845400346
GeneExpressionAdditive AT5G54910 22315803..22318899 score=0.472689911758297
GeneExpressionAdditive AT5G54920 22319304..22322888 score=-0.0263033850602104
GeneExpressionAdditive AT5G54930 22323033..22324772 score=-2.59935064569313
GeneExpressionAdditive AT5G54940 22325570..22326021 score=4.85062654704239
GeneExpressionAdditive AT5G54950 22327061..22327344 score=-1.23240163189121
GeneExpressionAdditive AT5G54960 22328298..22329936 score=6.89828531197493
GeneExpressionAdditive AT5G54970 22330429..22330894 score=1.84699716789029
GeneExpressionAdditive AT5G54980 22332936..22333713 score=-0.263989471866523
GeneExpressionAdditive AT5G54990 22334744..22335352 score=-0.716213881114137
GeneExpressionAdditive AT5G55000 22335537..22338900 score=0.121234820477949
GeneExpressionAdditive AT5G55010 22339167..22339388 score=0.315346576506513
GeneExpressionAdditive AT5G55020 22341894..22343437 score=-0.930285757243417
GeneExpressionAdditive AT5G55030 22344511..22347051 score=1.6638039509172
GeneExpressionAdditive AT5G55040 22347193..22347924 score=-0.0878592967031877
GeneExpressionAdditive AT5G55050 22354928..22356978 score=-3.23370687725272
GeneExpressionAdditive AT5G55060 22359168..22363602 score=2.52751608120282
GeneExpressionAdditive AT5G55070 22364443..22367993 score=-0.889251417586239
GeneExpressionAdditive AT5G55080 22368812..22370106 score=0.420193574047219
GeneExpressionAdditive AT5G55090 22374115..22375403 score=-0.123083638992924
GeneExpressionAdditive AT5G55100 22378460..22381935 score=1.98350799489616
GeneExpressionAdditive AT5G55110 22385132..22385527 score=-0.73089926355046
GeneExpressionAdditive AT5G55120 22386374..22389040 score=4.10033081517659
GeneExpressionAdditive AT5G55130 22390414..22393267 score=0.3678046904157
GeneExpressionAdditive AT5G55132 22396272..22396658 score=-1.20051530918579
GeneExpressionAdditive AT5G55135 22397464..22397535 score=-1.00878345266099
GeneExpressionAdditive AT5G55140 22398245..22399195 score=-1.31430335696660
GeneExpressionAdditive AT5G55150 22399604..22400541 score=-4.43516167384084
GeneExpressionAdditive AT5G55160 22401164..22402134 score=-0.766810587569169
GeneExpressionAdditive AT5G55170 22402542..22403291 score=-2.33171007716587
GeneExpressionAdditive AT5G55180 22406069..22407911 score=0.897666716276268
GeneExpressionAdditive AT5G55190 22409416..22411331 score=-0.319315186501359
GeneExpressionAdditive AT5G55200 22411934..22413580 score=-2.18061456803365
GeneExpressionAdditive AT5G55210 22413789..22414620 score=-0.329333868603328
GeneExpressionAdditive AT5G55220 22414931..22418022 score=-2.95742739345456
GeneExpressionAdditive AT5G55230 22419331..22422691 score=0.835363584865951
GeneExpressionAdditive AT5G55240 22423199..22424542 score=-0.271601980173891
GeneExpressionAdditive AT5G55250 22424779..22428141 score=0.455687892950491
GeneExpressionAdditive AT5G55260 22433867..22435992 score=0.793730700595448
GeneExpressionAdditive AT5G55270 22436423..22437536 score=-0.91565742237693
GeneExpressionAdditive AT5G55280 22437891..22439834 score=-3.53653747928252
GeneExpressionAdditive AT5G55300 22441930..22446653 score=4.51721094875857
GeneExpressionAdditive AT5G55310 22447518..22451805 score=3.51358682037357
GeneExpressionAdditive AT5G55320 22452906..22453844 score=-0.827584417478847
GeneExpressionAdditive AT5G55330 22455138..22456067 score=-0.382126829483917
GeneExpressionAdditive AT5G55340 22457103..22458160 score=0.0437601380553126
GeneExpressionAdditive AT5G55350 22459653..22460595 score=-0.455326315889242
GeneExpressionAdditive AT5G55360 22460960..22461695 score=0.123400323989233
GeneExpressionAdditive AT5G55370 22462334..22463310 score=0.118381689840198
GeneExpressionAdditive AT5G55380 22463873..22465013 score=0.817257211759994
GeneExpressionAdditive AT5G55390 22465308..22471534 score=-0.323200371478615
GeneExpressionAdditive AT5G55400 22472799..22476134 score=2.55912723944013
GeneExpressionAdditive AT5G55410 22477792..22478500 score=-0.338360716246222
GeneExpressionAdditive AT5G55430 22481837..22482403 score=0.426672740050627
GeneExpressionAdditive AT5G55440 22483078..22484156 score=0.137503457753992
GeneExpressionAdditive AT5G55450 22484738..22485465 score=-0.749701200988372
GeneExpressionAdditive AT5G55460 22485975..22486436 score=-3.35607312367233
GeneExpressionAdditive AT5G55470 22486545..22489865 score=-0.254805681034346
GeneExpressionAdditive AT5G55480 22491470..22495321 score=0.885732833651776
GeneExpressionAdditive AT5G55490 22495986..22498233 score=-0.356540479734927
GeneExpressionAdditive AT5G55500 22499441..22501702 score=1.32623931828935
GeneExpressionAdditive AT5G55507 22502336..22502878 score=0.861587150657926
GeneExpressionAdditive AT5G55510 22503666..22505126 score=-0.601260169838123
GeneExpressionAdditive AT5G55520 22505341..22508393 score=0.83597520113142
GeneExpressionAdditive AT5G55530 22510726..22513102 score=-3.60436766862063
GeneExpressionAdditive AT5G55540 22513465..22517755 score=-1.80760932835547
GeneExpressionAdditive AT5G55550 22519299..22521154 score=-0.187445901115739
GeneExpressionAdditive AT5G55560 22523553..22525070 score=-2.62255048867175
GeneExpressionAdditive AT5G55565 22527393..22527604 score=0.485700379196968
GeneExpressionAdditive AT5G55570 22531708..22532613 score=-3.99670736877099
GeneExpressionAdditive AT5G55580 22532689..22535125 score=-1.49987790649023
GeneExpressionAdditive AT5G55590 22537150..22538944 score=0.0430028074305313
GeneExpressionAdditive AT5G55600 22539094..22542731 score=1.37320621210300
GeneExpressionAdditive AT5G55610 22543055..22545230 score=-0.562491487657351
GeneExpressionAdditive AT5G55620 22547451..22548080 score=-1.09078133868220
GeneExpressionAdditive AT5G55630 22548651..22550279 score=1.82043414315821
GeneExpressionAdditive AT5G55640 22550387..22551307 score=-1.01681469700877
GeneExpressionAdditive AT5G55650 22553612..22554011 score=-1.42222242539307
GeneExpressionAdditive AT5G55660 22555855..22560549 score=3.22133750946821
GeneExpressionAdditive AT5G55670 22561244..22563987 score=3.3093169422618
GeneExpressionAdditive AT5G55680 22565036..22565564 score=-1.23618164231425
GeneExpressionAdditive AT5G55690 22566063..22566815 score=0.140612957257643
GeneExpressionAdditive AT5G55700 22569039..22572049 score=4.25839736746201
GeneExpressionAdditive AT5G55710 22572197..22572808 score=-0.470432184227466
GeneExpressionAdditive AT5G55720 22573345..22574906 score=-0.63962572972969
GeneExpressionAdditive AT5G55730 22575503..22577606 score=-1.11968596379805
GeneExpressionAdditive AT5G55740 22579360..22581638 score=-5.77548947070995
GeneExpressionAdditive AT5G55750 22582092..22583235 score=-0.288433538199497
GeneExpressionAdditive AT5G55760 22584529..22588157 score=0.388808987553222
GeneExpressionAdditive AT5G55770 22588866..22590928 score=0.428352140776141
GeneExpressionAdditive AT5G55780 22593966..22595863 score=-2.56737894758772
GeneExpressionAdditive AT5G55800 22599028..22600618 score=-1.07380484611982
GeneExpressionAdditive AT5G55810 22601242..22603446 score=-2.37672973149007
GeneExpressionAdditive AT5G55820 22603517..22611233 score=1.96252584140876
GeneExpressionAdditive AT5G55830 22611891..22613986 score=-0.658963612254126
GeneExpressionAdditive AT5G55840 22615675..22619635 score=0.0414817905931529
GeneExpressionAdditive AT5G55850 22620722..22622297 score=-1.20773396304128
GeneExpressionAdditive AT5G55855 22623472..22623685 score=0.72828136512516
GeneExpressionAdditive AT5G55860 22626866..22629591 score=1.52384206002691
GeneExpressionAdditive AT5G55870 22629965..22630070 score=0.217972716726023
GeneExpressionAdditive AT5G55893 22642171..22643076 score=-1.05338181772216
GeneExpressionAdditive AT5G55900 22654831..22656939 score=0.817835184294438
GeneExpressionAdditive AT5G55910 22657082..22659495 score=0.620619172454559
GeneExpressionAdditive AT5G55920 22662709..22666647 score=-0.85494370127437
GeneExpressionAdditive AT5G55930 22670057..22673162 score=-3.78512182464015
GeneExpressionAdditive AT5G55940 22673411..22675177 score=-0.349734915270461
GeneExpressionAdditive AT5G55950 22675391..22677564 score=-0.438775443072198
GeneExpressionAdditive AT5G55960 22679865..22682269 score=-2.92369015989319
GeneExpressionAdditive AT5G55970 22685145..22686731 score=5.21567707310199
GeneExpressionAdditive AT5G55980 22687519..22687831 score=-0.382406563909694
GeneExpressionAdditive AT5G55990 22688714..22690093 score=-1.86496784126328
GeneExpressionAdditive AT5G56000 22695058..22697336 score=0.152560154411443
GeneExpressionAdditive AT5G56010 22698530..22701307 score=0.526880313867725
GeneExpressionAdditive AT5G56020 22701672..22703550 score=0.843021869656758
GeneExpressionAdditive AT5G56030 22704813..22706744 score=-1.72765266512119
GeneExpressionAdditive AT5G56040 22712093..22715663 score=-3.02187357778437
GeneExpressionAdditive AT5G56050 22718192..22719229 score=-0.175281885371172
GeneExpressionAdditive AT5G56060 22721251..22721971 score=0.6161456227941
GeneExpressionAdditive AT5G56075 22727123..22727968 score=-1.00800358775869
GeneExpressionAdditive AT5G56080 22728700..22729576 score=-1.71916550702627
GeneExpressionAdditive AT5G56090 22731810..22734014 score=-0.607708909727637
GeneExpressionAdditive AT5G56100 22734338..22734885 score=3.18155298620653
GeneExpressionAdditive AT5G56110 22736432..22737738 score=-0.290963080601723
GeneExpressionAdditive AT5G56120 22738656..22739619 score=-2.82771581402886
GeneExpressionAdditive AT5G56130 22739835..22742279 score=1.64919172938172
GeneExpressionAdditive AT5G56140 22742791..22745431 score=0.177951778278300
GeneExpressionAdditive AT5G56150 22746425..22748386 score=-1.31900975113505
GeneExpressionAdditive AT5G56160 22749354..22752649 score=-0.380505015489001
GeneExpressionAdditive AT5G56170 22753143..22754401 score=1.90188425256761
GeneExpressionAdditive AT5G56180 22754583..22758165 score=1.74639371926777
GeneExpressionAdditive AT5G56190 22759954..22762261 score=0.280054414878387
GeneExpressionAdditive AT5G56200 22764985..22766352 score=-0.883215331584097
GeneExpressionAdditive AT5G56210 22767896..22769905 score=2.71640252533744
GeneExpressionAdditive AT5G56220 22772216..22774983 score=1.13138198107803
GeneExpressionAdditive AT5G56230 22776022..22776551 score=-0.96999703074278
GeneExpressionAdditive AT5G56240 22777087..22781678 score=-0.227523335623289
GeneExpressionAdditive AT5G56250 22785907..22790059 score=0.405809680005165
GeneExpressionAdditive AT5G56260 22792606..22794488 score=-1.75276547090492
GeneExpressionAdditive AT5G56270 22796972..22800346 score=-1.37467390854154
GeneExpressionAdditive AT5G56280 22800631..22802742 score=1.60817701585284
GeneExpressionAdditive AT5G56290 22803755..22809235 score=-0.0931772813870632
GeneExpressionAdditive AT5G56300 22816819..22818890 score=-0.607322971032434
GeneExpressionAdditive AT5G56310 22819595..22821528 score=-0.910275384207348
GeneExpressionAdditive AT5G56320 22826172..22827331 score=-0.929579312689018
GeneExpressionAdditive AT5G56325 22829443..22830336 score=-0.0563192488711587
GeneExpressionAdditive AT5G56330 22831600..22833305 score=0.983877112981555
GeneExpressionAdditive AT5G56340 22835470..22836580 score=0.144443114418973
GeneExpressionAdditive AT5G56350 22837256..22839814 score=-4.99056225550042
GeneExpressionAdditive AT5G56360 22840543..22845228 score=4.15190856704753
GeneExpressionAdditive AT5G56368 22851656..22851829 score=0.799383338445429
GeneExpressionAdditive AT5G56369 22852828..22853017 score=-0.528609673934298
GeneExpressionAdditive AT5G56370 22853510..22855145 score=1.73941478378882
GeneExpressionAdditive AT5G56390 22860033..22861467 score=-0.256883849325806
GeneExpressionAdditive AT5G56400 22863350..22864659 score=0.341433279402228
GeneExpressionAdditive AT5G56410 22865811..22867458 score=-0.580728592997608
GeneExpressionAdditive AT5G56420 22867850..22869901 score=-0.872642591163765
GeneExpressionAdditive AT5G56430 22870703..22871669 score=-0.319393006438426
GeneExpressionAdditive AT5G56440 22873009..22874245 score=-0.860931574880152
GeneExpressionAdditive AT5G56450 22875966..22877252 score=0.688362448695429
GeneExpressionAdditive AT5G56452 22877792..22878549 score=-0.632869263018884
GeneExpressionAdditive AT5G56460 22882364..22885090 score=-0.0190072586678407
GeneExpressionAdditive AT5G56480 22887765..22887942 score=0.303857363024853
GeneExpressionAdditive AT5G56490 22888741..22890588 score=-0.168710167144564
GeneExpressionAdditive AT5G56500 22891267..22894371 score=0.593451635152167
GeneExpressionAdditive AT5G56510 22899003..22901019 score=-0.784310284084755
GeneExpressionAdditive AT5G56520 22902412..22903111 score=-1.56952535230356
GeneExpressionAdditive AT5G56530 22906500..22908901 score=-1.38566329922264
GeneExpressionAdditive AT5G56540 22910452..22910799 score=3.17971394959137
GeneExpressionAdditive AT5G56550 22912909..22913755 score=-1.10036526570681
GeneExpressionAdditive AT5G56560 22916965..22919077 score=0.085597401761811
GeneExpressionAdditive AT5G56570 22919958..22921676 score=-0.94484079693739
GeneExpressionAdditive AT5G56580 22922014..22923835 score=0.389044083849228
GeneExpressionAdditive AT5G56590 22924553..22926747 score=1.46360540986816
GeneExpressionAdditive AT5G56600 22926922..22928001 score=0.602982108325789
GeneExpressionAdditive AT5G56610 22933986..22935512 score=0.059624006372002
GeneExpressionAdditive AT5G56620 22935796..22938280 score=0.259839211793199
GeneExpressionAdditive AT5G56630 22941164..22944011 score=0.0276058869497945
GeneExpressionAdditive AT5G56640 22944587..22946851 score=0.431064072276808
GeneExpressionAdditive AT5G56650 22948123..22949955 score=-0.17675214774448
GeneExpressionAdditive AT5G56660 22950515..22952454 score=0.138403626279378
GeneExpressionAdditive AT5G56670 22952642..22953047 score=-0.0500356907232652
GeneExpressionAdditive AT5G56680 22953758..22956209 score=1.07597103091027
GeneExpressionAdditive AT5G56690 22956971..22958229 score=-1.78724893757581
GeneExpressionAdditive AT5G56700 22959036..22960495 score=-1.81975750470018
GeneExpressionAdditive AT5G56710 22961107..22962178 score=0.615742979120148
GeneExpressionAdditive AT5G56720 22963000..22963889 score=-0.282827551547167
GeneExpressionAdditive AT5G56730 22964149..22969736 score=0.0789443245697259
GeneExpressionAdditive AT5G56740 22970062..22972849 score=2.29336542961346
GeneExpressionAdditive AT5G56750 22975216..22978101 score=6.24590819936451
GeneExpressionAdditive AT5G56760 22978613..22979870 score=1.09401258171253
GeneExpressionAdditive AT5G56770 22980224..22981159 score=-0.599265443264247
GeneExpressionAdditive AT5G56780 22981496..22983455 score=2.88084557166657
GeneExpressionAdditive AT5G56790 22985178..22988688 score=0.110854629651219
GeneExpressionAdditive AT5G56800 22990245..22991408 score=-0.807584674948245
GeneExpressionAdditive AT5G56810 22991741..22993180 score=-0.578493996769718
GeneExpressionAdditive AT5G56820 22993581..22995007 score=0.461958176755808
GeneExpressionAdditive AT5G56840 22997912..22999529 score=-0.755776199066824
GeneExpressionAdditive AT5G56850 23002449..23005207 score=2.14650708333499
GeneExpressionAdditive AT5G56860 23006549..23008525 score=-0.0800121627681719
GeneExpressionAdditive AT5G56870 23021547..23025836 score=4.5863967193108
GeneExpressionAdditive AT5G56880 23026356..23026897 score=0.221524598695522
GeneExpressionAdditive AT5G56890 23027823..23032875 score=0.215049562536428
GeneExpressionAdditive AT5G56900 23036564..23039855 score=-2.70935053146593
GeneExpressionAdditive AT5G56910 23040145..23041317 score=1.54883758249917
GeneExpressionAdditive AT5G56920 23042352..23043069 score=-0.606299601255250
GeneExpressionAdditive AT5G56930 23045119..23047779 score=2.16705368042494
GeneExpressionAdditive AT5G56940 23048011..23049554 score=-0.897910613355983
GeneExpressionAdditive AT5G56950 23049696..23052648 score=0.671382148717109
GeneExpressionAdditive AT5G56960 23055936..23058258 score=-0.548632475551683
GeneExpressionAdditive AT5G56970 23062202..23065442 score=-0.0510604407687662
GeneExpressionAdditive AT5G56980 23073479..23074915 score=5.76324875505823
GeneExpressionAdditive AT5G56990 23078364..23079466 score=-10.6004244750659
GeneExpressionAdditive AT5G57000 23081003..23082493 score=0.744211997304055
GeneExpressionAdditive AT5G57010 23085304..23087506 score=0.297643079403769
GeneExpressionAdditive AT5G57015 23088318..23092038 score=2.48227178599894
GeneExpressionAdditive AT5G57020 23092136..23094046 score=0.2746012250723
GeneExpressionAdditive AT5G57030 23094543..23097247 score=-2.49134783686949
GeneExpressionAdditive AT5G57035 23097926..23101046 score=-0.42229187967389
GeneExpressionAdditive AT5G57040 23101268..23102442 score=1.15587462997184
GeneExpressionAdditive AT5G57050 23104490..23106749 score=-0.272200570881733
GeneExpressionAdditive AT5G57060 23107366..23109185 score=0.386644663326392
GeneExpressionAdditive AT5G57070 23113433..23115580 score=-0.837577608409983
GeneExpressionAdditive AT5G57080 23116192..23116553 score=0.0543417958041589
GeneExpressionAdditive AT5G57090 23117917..23121816 score=-0.803128330898285
GeneExpressionAdditive AT5G57100 23123549..23125906 score=-0.876476336905395
GeneExpressionAdditive AT5G57110 23126732..23134732 score=-7.04221552067322
GeneExpressionAdditive AT5G57120 23139776..23141662 score=2.5390685926006
GeneExpressionAdditive AT5G57123 23144173..23144845 score=-1.68016190128953
GeneExpressionAdditive AT5G57130 23162212..23166703 score=-1.30894201611948
GeneExpressionAdditive AT5G57140 23167105..23168546 score=-1.25686781170199
GeneExpressionAdditive AT5G57150 23169607..23172130 score=5.76571695720137
GeneExpressionAdditive AT5G57160 23172388..23178954 score=1.28745047694539
GeneExpressionAdditive AT5G57170 23179307..23180444 score=-1.65105255177331
GeneExpressionAdditive AT5G57180 23185079..23187394 score=0.444216549902305
GeneExpressionAdditive AT5G57190 23188774..23192551 score=2.31815811472795
GeneExpressionAdditive AT5G57200 23194927..23197759 score=0.235278191337163
GeneExpressionAdditive AT5G57210 23198140..23200957 score=-1.10875396640541
GeneExpressionAdditive AT5G57220 23205250..23206931 score=-7.9855948905136
GeneExpressionAdditive AT5G57230 23207799..23208657 score=0.613405718209189
GeneExpressionAdditive AT5G57240 23210710..23212665 score=2.87218733068518
GeneExpressionAdditive AT5G57250 23212872..23215714 score=-0.403463242327842
GeneExpressionAdditive AT5G57260 23215981..23217518 score=-1.19273818421624
GeneExpressionAdditive AT5G57270 23217984..23220944 score=-0.347647052541454
GeneExpressionAdditive AT5G57280 23221754..23223805 score=-0.864273006119734
GeneExpressionAdditive AT5G57290 23224057..23225090 score=0.000228473505164544
GeneExpressionAdditive AT5G57300 23225893..23227845 score=0.293842382766596
GeneExpressionAdditive AT5G57310 23228609..23228782 score=0.0644485766075382
GeneExpressionAdditive AT5G57320 23229930..23234717 score=-0.0171383550101122
GeneExpressionAdditive AT5G57330 23235474..23238279 score=0.761509535305247
GeneExpressionAdditive AT5G57340 23243313..23246308 score=-2.29996632126404
GeneExpressionAdditive AT5G57345 23246663..23247725 score=5.2380603698366
GeneExpressionAdditive AT5G57350 23248125..23253605 score=0.412636837021704
GeneExpressionAdditive AT5G57360 23258679..23261588 score=-0.863513202487862
GeneExpressionAdditive AT5G57370 23262015..23263533 score=0.48035008678988
GeneExpressionAdditive AT5G57380 23263711..23265672 score=0.191388587255825
GeneExpressionAdditive AT5G57390 23270816..23273585 score=0.294764603165613
GeneExpressionAdditive AT5G57400 23280070..23280403 score=0.390415683683097
GeneExpressionAdditive AT5G57410 23282131..23285076 score=2.47816384792193
GeneExpressionAdditive AT5G57420 23287257..23288157 score=-0.54893514458489
GeneExpressionAdditive AT5G57440 23288378..23290139 score=0.900217907903458
GeneExpressionAdditive AT5G57450 23291252..23292188 score=0.268784689910212
GeneExpressionAdditive AT5G57460 23292538..23294618 score=1.01266816060029
GeneExpressionAdditive AT5G57480 23296708..23298170 score=-0.563829704435514
GeneExpressionAdditive AT5G57490 23301126..23303125 score=0.688243363182818
GeneExpressionAdditive AT5G57500 23303483..23304774 score=-1.54357746559869
GeneExpressionAdditive AT5G57510 23306420..23306743 score=-0.83146185261681
GeneExpressionAdditive AT5G57520 23313267..23313859 score=-0.292708942860328
GeneExpressionAdditive AT5G57530 23317677..23318752 score=-0.0181868430487343
GeneExpressionAdditive AT5G57540 23320229..23321208 score=-0.932993505335265
GeneExpressionAdditive AT5G57550 23322138..23323611 score=2.8003180328067
GeneExpressionAdditive AT5G57560 23324368..23325452 score=1.31404216468678
GeneExpressionAdditive AT5G57565 23327580..23328760 score=-0.57433589043594
GeneExpressionAdditive AT5G57567 23329276..23329539 score=-0.111460649697197
GeneExpressionAdditive AT5G57570 23331169..23331383 score=-1.03301954357962
GeneExpressionAdditive AT5G57580 23331954..23335324 score=0.665298309457679
GeneExpressionAdditive AT5G57590 23335778..23338721 score=-1.4296797502823
GeneExpressionAdditive AT5G57600 23338974..23339901 score=-0.0752295159106195
GeneExpressionAdditive AT5G57610 23342548..23346407 score=-0.471218230092475
GeneExpressionAdditive AT5G57620 23352048..23353759 score=2.36623602632324
GeneExpressionAdditive AT5G57625 23355097..23355988 score=1.33700970362019
GeneExpressionAdditive AT5G57630 23358153..23360461 score=-1.56164712123795
GeneExpressionAdditive AT5G57640 23361846..23362786 score=1.16371881182137
GeneExpressionAdditive AT5G57655 23364003..23367235 score=1.62128429591644
GeneExpressionAdditive AT5G57660 23372685..23374099 score=6.609921726408
GeneExpressionAdditive AT5G57670 23377633..23380967 score=-0.882527009448675
GeneExpressionAdditive AT5G57685 23383252..23383951 score=2.13631089984416
GeneExpressionAdditive AT5G57690 23389319..23391671 score=-0.0660311269960376
GeneExpressionAdditive AT5G57700 23392118..23394315 score=-0.752098317898478
GeneExpressionAdditive AT5G57710 23402010..23405509 score=-1.78750255269468
GeneExpressionAdditive AT5G57720 23406994..23408726 score=-0.252432045281031
GeneExpressionAdditive AT5G57740 23411941..23414801 score=0.652686184998797
GeneExpressionAdditive AT5G57750 23416960..23417379 score=-0.310723828517784
GeneExpressionAdditive AT5G57760 23417978..23418170 score=0.237357239166845
GeneExpressionAdditive AT5G57770 23418535..23420278 score=0.615036026168032
GeneExpressionAdditive AT5G57780 23422615..23423122 score=-0.314472156182872
GeneExpressionAdditive AT5G57785 23426187..23426574 score=1.48273557281396
GeneExpressionAdditive AT5G57790 23429343..23430778 score=3.07597553455773
GeneExpressionAdditive AT5G57800 23437522..23441240 score=2.82992896707406
GeneExpressionAdditive AT5G57810 23441605..23442807 score=-0.618666975013278
GeneExpressionAdditive AT5G57815 23443884..23445001 score=-2.05736390510826
GeneExpressionAdditive AT5G57820 23445929..23446367 score=-0.418548495352498
GeneExpressionAdditive AT5G57830 23446598..23448207 score=1.57792698678397
GeneExpressionAdditive AT5G57840 23450135..23452439 score=0.952434889139513
GeneExpressionAdditive AT5G57850 23452559..23454504 score=-0.321528894321583
GeneExpressionAdditive AT5G57860 23454921..23456506 score=0.399902657093274
GeneExpressionAdditive AT5G57870 23456744..23460946 score=-1.13966683669570
GeneExpressionAdditive AT5G57880 23461237..23463624 score=-0.928259476471513
GeneExpressionAdditive AT5G57887 23463940..23464416 score=-0.199220857323236
GeneExpressionAdditive AT5G57890 23464642..23466848 score=1.20943417477465
GeneExpressionAdditive AT5G57900 23467056..23468137 score=-0.708284238511289
GeneExpressionAdditive AT5G57910 23468436..23469715 score=-0.39277532832793
GeneExpressionAdditive AT5G57920 23470867..23471547 score=-0.427843647096537
GeneExpressionAdditive AT5G57930 23471845..23473665 score=-3.94702737906044
GeneExpressionAdditive AT5G57940 23474263..23477745 score=3.42525836274300
GeneExpressionAdditive AT5G57950 23477925..23479560 score=0.306349379671990
GeneExpressionAdditive AT5G57960 23480030..23483706 score=1.46143921485119
GeneExpressionAdditive AT5G57970 23483937..23486184 score=-0.631307512476162
GeneExpressionAdditive AT5G57980 23486295..23486905 score=-0.682044355582468
GeneExpressionAdditive AT5G57990 23487286..23491301 score=0.78467160805362
GeneExpressionAdditive AT5G58000 23494632..23496673 score=0.420789367136565
GeneExpressionAdditive AT5G58003 23497042..23499130 score=0.467583804115715
GeneExpressionAdditive AT5G58005 23499481..23500333 score=-1.51733957566051
GeneExpressionAdditive AT5G58010 23500820..23501967 score=5.0855628147806
GeneExpressionAdditive AT5G58020 23502737..23503959 score=-0.499422139923059
GeneExpressionAdditive AT5G58030 23504046..23505823 score=-0.0667354077325792
GeneExpressionAdditive AT5G58040 23505987..23511179 score=2.89145058233576
GeneExpressionAdditive AT5G58050 23511516..23514777 score=-0.91123648915037
GeneExpressionAdditive AT5G58060 23515383..23516779 score=1.44180094969676
GeneExpressionAdditive AT5G58070 23517605..23518352 score=1.79187061217588
GeneExpressionAdditive AT5G58080 23519184..23521348 score=0.0726142364135523
GeneExpressionAdditive AT5G58090 23522614..23524441 score=3.54385933668319
GeneExpressionAdditive AT5G58100 23524974..23532220 score=-0.355233630424544
GeneExpressionAdditive AT5G58110 23532401..23533818 score=2.51839222135975
GeneExpressionAdditive AT5G58120 23534709..23538134 score=0.0737939401589677
GeneExpressionAdditive AT5G58130 23538355..23540981 score=1.64529478187963
GeneExpressionAdditive AT5G58140 23541746..23550278 score=-1.74960203891355
GeneExpressionAdditive AT5G58160 23551198..23556646 score=-0.166320144701725
GeneExpressionAdditive AT5G58170 23557332..23560442 score=-0.426813819566825
GeneExpressionAdditive AT5G58180 23561246..23562326 score=0.055718290172815
GeneExpressionAdditive AT5G58190 23563551..23566785 score=1.06778016208039
GeneExpressionAdditive AT5G58200 23566860..23569224 score=-0.166967410077958
GeneExpressionAdditive AT5G58210 23569354..23571563 score=0.204254688297604
GeneExpressionAdditive AT5G58220 23571709..23573063 score=0.194148479641711
GeneExpressionAdditive AT5G58230 23573242..23575286 score=-0.206345652641358
GeneExpressionAdditive AT5G58240 23575511..23576541 score=-0.259522308292334
GeneExpressionAdditive AT5G58250 23576715..23577696 score=-1.95857444154390
GeneExpressionAdditive AT5G58260 23578107..23579007 score=-1.90566670385701
GeneExpressionAdditive AT5G58270 23579446..23584375 score=1.40792440248340
GeneExpressionAdditive AT5G58280 23584565..23585861 score=-1.22110972300370
GeneExpressionAdditive AT5G58290 23586316..23588532 score=0.0681722950130663
GeneExpressionAdditive AT5G58300 23589175..23592157 score=2.13709888958082
GeneExpressionAdditive AT5G58310 23592334..23593278 score=-0.645303018989557
GeneExpressionAdditive AT5G58320 23594659..23596854 score=2.21359693160169
GeneExpressionAdditive AT5G58330 23597173..23599594 score=1.14241121308062
GeneExpressionAdditive AT5G58340 23599733..23601520 score=2.09111075775833
GeneExpressionAdditive AT5G58350 23602157..23604889 score=0.531216591727316
GeneExpressionAdditive AT5G58360 23607334..23608170 score=1.24153631869116
GeneExpressionAdditive AT5G58370 23610408..23613169 score=-2.14146789304354
GeneExpressionAdditive AT5G58375 23613487..23614137 score=-1.62121987460091
GeneExpressionAdditive AT5G58380 23614204..23616320 score=2.17660947937072
GeneExpressionAdditive AT5G58390 23616831..23618477 score=-0.341795835767638
GeneExpressionAdditive AT5G58400 23622502..23624233 score=-0.623639816391232
GeneExpressionAdditive AT5G58410 23626888..23634558 score=-0.820055064397885
GeneExpressionAdditive AT5G58412 23635351..23635527 score=0.77654969789032
GeneExpressionAdditive AT5G58420 23636761..23638215 score=-1.38273744616722
GeneExpressionAdditive AT5G58430 23638434..23640652 score=0.424751500001848
GeneExpressionAdditive AT5G58440 23641152..23643978 score=2.49920499250163
GeneExpressionAdditive AT5G58450 23644050..23649365 score=-0.588060066789938
GeneExpressionAdditive AT5G58460 23649721..23652234 score=-0.954942958156969
GeneExpressionAdditive AT5G58470 23654959..23658130 score=0.86862965021278
GeneExpressionAdditive AT5G58480 23658466..23660000 score=-0.622087899413074
GeneExpressionAdditive AT5G58490 23660309..23661666 score=-0.260583788262553
GeneExpressionAdditive AT5G58500 23662774..23663283 score=-0.667150303178381
GeneExpressionAdditive AT5G58510 23665546..23671758 score=-0.346262309915005
GeneExpressionAdditive AT5G58520 23672481..23675323 score=0.188452940481931
GeneExpressionAdditive AT5G58530 23677627..23678430 score=0.404976351981142
GeneExpressionAdditive AT5G58540 23680450..23682469 score=-0.34222398942203
GeneExpressionAdditive AT5G58550 23682575..23685663 score=0.217529028007139
GeneExpressionAdditive AT5G58560 23687670..23689870 score=0.0470566980310041
GeneExpressionAdditive AT5G58570 23690161..23690441 score=-2.32127697325912
GeneExpressionAdditive AT5G58575 23691236..23692694 score=-1.70730496845403
GeneExpressionAdditive AT5G58580 23694145..23695026 score=0.515542716564528
GeneExpressionAdditive AT5G58590 23697377..23698963 score=0.445269817900511
GeneExpressionAdditive AT5G58600 23701084..23702756 score=1.89107800958647
GeneExpressionAdditive AT5G58610 23704025..23708223 score=-0.273227721533527
GeneExpressionAdditive AT5G58620 23710665..23713237 score=-2.49041698748803
GeneExpressionAdditive AT5G58630 23713457..23714644 score=-0.273926103504623
GeneExpressionAdditive AT5G58640 23715125..23716861 score=0.508143680203353
GeneExpressionAdditive AT5G58650 23716996..23717426 score=0.635662129765293
GeneExpressionAdditive AT5G58660 23718703..23721173 score=-0.552649099836027
GeneExpressionAdditive AT5G58670 23721519..23723911 score=-0.128330411506965
GeneExpressionAdditive AT5G58680 23725340..23726522 score=-0.0899724785664404
GeneExpressionAdditive AT5G58690 23726827..23729332 score=-0.074784247749266
GeneExpressionAdditive AT5G58700 23730356..23733258 score=-0.119090086326187
GeneExpressionAdditive AT5G58710 23735039..23736859 score=0.0854037328550086
GeneExpressionAdditive AT5G58720 23737007..23740335 score=1.61275216755155
GeneExpressionAdditive AT5G58730 23740663..23742661 score=1.35582335459724
GeneExpressionAdditive AT5G58740 23743002..23744793 score=-0.0642370360171848
GeneExpressionAdditive AT5G58750 23746027..23747307 score=0.790921930521786
GeneExpressionAdditive AT5G58760 23747781..23750859 score=-0.385934988637337
GeneExpressionAdditive AT5G58770 23751604..23752804 score=2.26078173712309
GeneExpressionAdditive AT5G58780 23752878..23754433 score=0.0479443867035901
GeneExpressionAdditive AT5G58782 23755414..23756680 score=-0.943885918633466
GeneExpressionAdditive AT5G58784 23757189..23758173 score=-0.106688858572966
GeneExpressionAdditive AT5G58787 23759690..23761763 score=-0.0104502656159155
GeneExpressionAdditive AT5G58790 23762233..23762984 score=-0.586756840647929
GeneExpressionAdditive AT5G58800 23763160..23764484 score=-1.93140206701186
GeneExpressionAdditive AT5G58820 23769192..23771777 score=-0.564388113633865
GeneExpressionAdditive AT5G58830 23774085..23775840 score=-0.703692691668879
GeneExpressionAdditive AT5G58840 23776335..23779162 score=-0.257619319010695
GeneExpressionAdditive AT5G58850 23781211..23782619 score=-0.397319598409633
GeneExpressionAdditive AT5G58860 23783070..23785255 score=1.18163535477597
GeneExpressionAdditive AT5G58870 23787042..23790928 score=3.83773841421353
GeneExpressionAdditive AT5G58880 23793242..23796683 score=-0.499202810034714
GeneExpressionAdditive AT5G58890 23798069..23798897 score=-0.578422098156699
GeneExpressionAdditive AT5G58900 23800404..23802513 score=-1.72821544435925
GeneExpressionAdditive AT5G58910 23806776..23808866 score=-1.09333968920816
GeneExpressionAdditive AT5G58920 23810345..23811421 score=-1.02502186174686
GeneExpressionAdditive AT5G58930 23811567..23813645 score=-1.52735874280728
GeneExpressionAdditive AT5G58940 23815865..23818021 score=0.222818958547243
GeneExpressionAdditive AT5G58950 23818204..23820785 score=-2.28312514966753
GeneExpressionAdditive AT5G58960 23823028..23825606 score=-2.18327332118128
GeneExpressionAdditive AT5G58970 23825743..23828466 score=-1.32239212012972
GeneExpressionAdditive AT5G58980 23828693..23831591 score=2.21880724667065
GeneExpressionAdditive AT5G58990 23832353..23833340 score=1.91377742037090
GeneExpressionAdditive AT5G59000 23836038..23837340 score=-0.570579980856824
GeneExpressionAdditive AT5G59010 23837631..23840475 score=-1.88671054947513
GeneExpressionAdditive AT5G59020 23844203..23847612 score=-0.634277729057911
GeneExpressionAdditive AT5G59030 23850971..23851663 score=-2.67168190225862
GeneExpressionAdditive AT5G59040 23853958..23854447 score=-0.784540532114119
GeneExpressionAdditive AT5G59050 23856406..23859784 score=-0.568067110031611
GeneExpressionAdditive AT5G59070 23862495..23864540 score=-0.152275028133665
GeneExpressionAdditive AT5G59080 23864754..23865752 score=2.75610666156713
GeneExpressionAdditive AT5G59090 23869150..23872467 score=4.03929231730043
GeneExpressionAdditive AT5G59100 23876133..23879256 score=-0.470695903138812
GeneExpressionAdditive AT5G59110 23880756..23881251 score=-0.33931921266201
GeneExpressionAdditive AT5G59120 23881979..23885221 score=-0.939819174775971
GeneExpressionAdditive AT5G59130 23887440..23890905 score=-5.07087124649839
GeneExpressionAdditive AT5G59140 23891669..23892900 score=-1.64120987780530
GeneExpressionAdditive AT5G59150 23893844..23895602 score=0.810719015109222
GeneExpressionAdditive AT5G59160 23896644..23898791 score=1.01225277945854
GeneExpressionAdditive AT5G59170 23899244..23900307 score=0.871836629290829
GeneExpressionAdditive AT5G59180 23900643..23902382 score=-1.10618262275515
GeneExpressionAdditive AT5G59190 23903075..23905858 score=-0.0215138192876789
GeneExpressionAdditive AT5G59200 23906045..23907741 score=-1.18960860373663
GeneExpressionAdditive AT5G59210 23907883..23910840 score=1.34411420026785
GeneExpressionAdditive AT5G59220 23911672..23913763 score=-0.338573290474209
GeneExpressionAdditive AT5G59230 23918800..23919579 score=-0.119494556772391
GeneExpressionAdditive AT5G59240 23919840..23920925 score=-2.05461126024850
GeneExpressionAdditive AT5G59250 23921147..23924030 score=-1.29751118212899
GeneExpressionAdditive AT5G59260 23925135..23927134 score=3.02158173504644
GeneExpressionAdditive AT5G59270 23928389..23930388 score=-4.03516090464512
GeneExpressionAdditive AT5G59280 23931386..23932351 score=-0.412384188599495
GeneExpressionAdditive AT5G59290 23932887..23935341 score=-2.13967837863483
GeneExpressionAdditive AT5G59300 23937289..23938436 score=0.7582123054878
GeneExpressionAdditive AT5G59305 23940416..23941106 score=-0.40524822217149
GeneExpressionAdditive AT5G59310 23942483..23942966 score=-0.57403796315898
GeneExpressionAdditive AT5G59320 23946259..23946930 score=0.177606273389506
GeneExpressionAdditive AT5G59340 23950718..23951738 score=1.11014033978637
GeneExpressionAdditive AT5G59350 23958048..23959362 score=1.68300329238452
GeneExpressionAdditive AT5G59360 23962663..23963635 score=-0.867959103263119
GeneExpressionAdditive AT5G59370 23967085..23969018 score=-0.671062524904743
GeneExpressionAdditive AT5G59380 23969483..23970860 score=0.0849244997909997
GeneExpressionAdditive AT5G59390 23972148..23974153 score=-0.644888438908926
GeneExpressionAdditive AT5G59400 23974995..23976705 score=5.74601774356362
GeneExpressionAdditive AT5G59410 23976933..23978078 score=1.08511154705815
GeneExpressionAdditive AT5G59420 23978821..23982021 score=1.82313199091485
GeneExpressionAdditive AT5G59430 23984569..23988097 score=0.120631507444749
GeneExpressionAdditive AT5G59440 23988472..23990114 score=-2.72166660876219
GeneExpressionAdditive AT5G59450 23991894..23993911 score=-1.86941240068557
GeneExpressionAdditive AT5G59460 23994024..23995557 score=0.863721494502812
GeneExpressionAdditive AT5G59470 23995854..23996565 score=-1.70760967525226
GeneExpressionAdditive AT5G59480 23996671..23998763 score=-1.06429628179820
GeneExpressionAdditive AT5G59490 23999974..24001817 score=0.178383610396774
GeneExpressionAdditive AT5G59500 24003155..24004560 score=-1.26836507830408
GeneExpressionAdditive AT5G59510 24007306..24007870 score=-0.967162657037961
GeneExpressionAdditive AT5G59520 24008507..24009984 score=-1.39522758662232
GeneExpressionAdditive AT5G59530 24011469..24012929 score=0.244029056537314
GeneExpressionAdditive AT5G59540 24013459..24014787 score=-6.44548001726527
GeneExpressionAdditive AT5G59550 24015491..24017004 score=1.99654767484622
GeneExpressionAdditive AT5G59560 24017869..24019093 score=1.10053202485375
GeneExpressionAdditive AT5G59570 24021102..24022642 score=-6.16121443134414
GeneExpressionAdditive AT5G59580 24023382..24024844 score=-1.99210407538313
GeneExpressionAdditive AT5G59590 24026266..24027709 score=2.44423154945669
GeneExpressionAdditive AT5G59600 24028288..24030227 score=-0.123665508518217
GeneExpressionAdditive AT5G59610 24030402..24032127 score=1.42003564058896
GeneExpressionAdditive AT5G59613 24032776..24033390 score=-0.098450267849784
GeneExpressionAdditive AT5G59616 24034728..24035234 score=-0.462911404884985
GeneExpressionAdditive AT5G59650 24051923..24052287 score=-5.05732730476758
GeneExpressionAdditive AT5G59670 24058970..24060335 score=-1.26252586880419
GeneExpressionAdditive AT5G59680 24067342..24067987 score=1.00053850409861
GeneExpressionAdditive AT5G59700 24069613..24072629 score=-0.319045334554077
GeneExpressionAdditive AT5G59710 24074662..24078996 score=0.510240835105302
GeneExpressionAdditive AT5G59720 24079854..24080182 score=0.604012738093144
GeneExpressionAdditive AT5G59730 24081261..24083378 score=3.25473294454105
GeneExpressionAdditive AT5G59740 24087341..24090141 score=1.61755250793151
GeneExpressionAdditive AT5G59750 24090585..24092737 score=4.82942963197418
GeneExpressionAdditive AT5G59760 24092884..24093604 score=0.0341836259886575
GeneExpressionAdditive AT5G59770 24096629..24098427 score=2.27240869640777
GeneExpressionAdditive AT5G59780 24099469..24100563 score=5.92718340861869
GeneExpressionAdditive AT5G59790 24107945..24110357 score=-0.258228948808451
GeneExpressionAdditive AT5G59800 24111716..24113689 score=1.74699985628402
GeneExpressionAdditive AT5G59810 24114157..24117753 score=-0.456462548488368
GeneExpressionAdditive AT5G59820 24120330..24120667 score=0.0241448636409841
GeneExpressionAdditive AT5G59830 24122305..24124333 score=0.270165315971998
GeneExpressionAdditive AT5G59840 24124483..24126253 score=0.975056039765706
GeneExpressionAdditive AT5G59845 24128553..24129120 score=-1.81431135743866
GeneExpressionAdditive AT5G59850 24129574..24130218 score=-3.18190849318016
GeneExpressionAdditive AT5G59860 24130966..24131293 score=0.674502375218794
GeneExpressionAdditive AT5G59870 24132655..24133361 score=-0.0620263939511778
GeneExpressionAdditive AT5G59880 24137551..24138950 score=0.0802322041254972
GeneExpressionAdditive AT5G59890 24139643..24141113 score=-1.36581374273758
GeneExpressionAdditive AT5G59900 24141258..24143858 score=0.244874704299130
GeneExpressionAdditive AT5G59910 24144426..24145131 score=1.12462551308091
GeneExpressionAdditive AT5G59920 24145986..24147834 score=3.54406514933698
GeneExpressionAdditive AT5G59930 24151767..24153686 score=0.992649253591367
GeneExpressionAdditive AT5G59940 24154642..24156481 score=2.10055294628971
GeneExpressionAdditive AT5G59950 24157346..24158967 score=-0.236518621363195
GeneExpressionAdditive AT5G59960 24159302..24162540 score=1.76845628809606
GeneExpressionAdditive AT5G59970 24163429..24163749 score=0.348540261180671
GeneExpressionAdditive AT5G59980 24164474..24166774 score=0.805948282507361
GeneExpressionAdditive AT5G59990 24168484..24170142 score=-0.317791270357228
GeneExpressionAdditive AT5G60000 24176574..24176989 score=-0.884777227790535
GeneExpressionAdditive AT5G60010 24177693..24181436 score=0.0985100618689653
GeneExpressionAdditive AT5G60020 24187547..24187658 score=-2.32064264874300
GeneExpressionAdditive AT5G60030 24189474..24190161 score=1.78515098273342
GeneExpressionAdditive AT5G60040 24190627..24200727 score=-0.485858891985307
GeneExpressionAdditive AT5G60050 24200910..24202720 score=-1.47840265893239
GeneExpressionAdditive AT5G60060 24205879..24206897 score=2.22328836288727
GeneExpressionAdditive AT5G60070 24207773..24210086 score=-1.10521050701261
GeneExpressionAdditive AT5G60080 24210497..24212100 score=0.185538948583477
GeneExpressionAdditive AT5G60090 24213334..24214928 score=-0.476831149519444
GeneExpressionAdditive AT5G60100 24215455..24217699 score=-12.7738572283589
GeneExpressionAdditive AT5G60110 24219254..24220118 score=-0.613727632653582
GeneExpressionAdditive AT5G60120 24225039..24228897 score=-0.719323012810217
GeneExpressionAdditive AT5G60130 24229155..24230051 score=-1.14153980115500
GeneExpressionAdditive AT5G60140 24231335..24232621 score=-0.469177945984369
GeneExpressionAdditive AT5G60150 24235450..24240427 score=0.748849615269663
GeneExpressionAdditive AT5G60160 24240988..24244081 score=0.418117801317344
GeneExpressionAdditive AT5G60170 24244648..24250073 score=-0.404890389519337
GeneExpressionAdditive AT5G60190 24251824..24253263 score=-0.198891367245903
GeneExpressionAdditive AT5G60200 24258243..24259696 score=2.29877445504423
GeneExpressionAdditive AT5G60210 24260372..24262732 score=-3.43317145541108
GeneExpressionAdditive AT5G60220 24266247..24267252 score=-1.72322267373402
GeneExpressionAdditive AT5G60230 24267400..24268549 score=-0.264276077460751
GeneExpressionAdditive AT5G60250 24269373..24271990 score=0.0261799553750374
GeneExpressionAdditive AT5G60270 24274991..24277191 score=-2.85595031954492
GeneExpressionAdditive AT5G60280 24277791..24279721 score=-2.22245226828111
GeneExpressionAdditive AT5G60290 24280483..24281028 score=-0.0200182611368911
GeneExpressionAdditive AT5G60300 24281872..24284386 score=2.43923227472777
GeneExpressionAdditive AT5G60310 24285296..24287155 score=0.363504402564933
GeneExpressionAdditive AT5G60320 24288048..24290021 score=-0.252131455427504
GeneExpressionAdditive AT5G60330 24290374..24290777 score=-1.4763748252024
GeneExpressionAdditive AT5G60340 24291115..24293083 score=-1.04561731284793
GeneExpressionAdditive AT5G60350 24295089..24296302 score=-0.101328173387667
GeneExpressionAdditive AT5G60360 24297117..24299434 score=2.18750498807344
GeneExpressionAdditive AT5G60370 24300339..24302232 score=0.092183319524036
GeneExpressionAdditive AT5G60380 24303204..24304969 score=-0.06589224283285
GeneExpressionAdditive AT5G60390 24305885..24308217 score=-0.388397712182156
GeneExpressionAdditive AT5G60400 24308390..24309087 score=-0.95026877457476
GeneExpressionAdditive AT5G60410 24312182..24318272 score=-0.344173059170371
GeneExpressionAdditive AT5G60430 24318853..24319495 score=-0.438457508170198
GeneExpressionAdditive AT5G60440 24323590..24324719 score=-1.11642383695195
GeneExpressionAdditive AT5G60450 24325629..24329897 score=-1.15969667482262
GeneExpressionAdditive AT5G60460 24334667..24335143 score=-0.413601888854991
GeneExpressionAdditive AT5G60470 24338211..24339962 score=-0.580416894331122
GeneExpressionAdditive AT5G60480 24340859..24341361 score=-1.22299450729808
GeneExpressionAdditive AT5G60490 24343081..24343835 score=-0.283341835286986
GeneExpressionAdditive AT5G60500 24346129..24346888 score=0.256425530046374
GeneExpressionAdditive AT5G60510 24347907..24348835 score=0.200666048672523
GeneExpressionAdditive AT5G60520 24349049..24350251 score=-2.39447510223808
GeneExpressionAdditive AT5G60530 24351173..24352910 score=2.35144868754410
GeneExpressionAdditive AT5G60540 24353853..24355933 score=-4.20931268212811
GeneExpressionAdditive AT5G60550 24356457..24359715 score=1.53783691060920
GeneExpressionAdditive AT5G60553 24360446..24360629 score=0.200021519870060
GeneExpressionAdditive AT5G60560 24363572..24364308 score=-0.209519785605678
GeneExpressionAdditive AT5G60570 24365957..24367094 score=1.23425975864687
GeneExpressionAdditive AT5G60580 24371288..24374137 score=-0.602633346268275
GeneExpressionAdditive AT5G60590 24374254..24375808 score=0.547778405539806
GeneExpressionAdditive AT5G60600 24376199..24380493 score=0.68559772475153
GeneExpressionAdditive AT5G60610 24381392..24382704 score=-2.08084119427148
GeneExpressionAdditive AT5G60615 24383217..24383325 score=-0.358788273184104
GeneExpressionAdditive AT5G60620 24384445..24386554 score=0.131030539137230
GeneExpressionAdditive AT5G60630 24387026..24387438 score=-1.64379292038449
GeneExpressionAdditive AT5G60640 24388224..24391223 score=2.49252385396575
GeneExpressionAdditive AT5G60650 24391540..24391957 score=-0.230917138813845
GeneExpressionAdditive AT5G60660 24392748..24394172 score=1.61765753270918
GeneExpressionAdditive AT5G60670 24398179..24398790 score=-0.453559109111759
GeneExpressionAdditive AT5G60680 24403414..24404076 score=3.9688105002119
GeneExpressionAdditive AT5G60690 24414246..24419170 score=-0.41283856583026
GeneExpressionAdditive AT5G60700 24419430..24422130 score=0.061945553799414
GeneExpressionAdditive AT5G60710 24428017..24432221 score=-1.70630313229568
GeneExpressionAdditive AT5G60720 24435517..24439447 score=-0.316230511035526
GeneExpressionAdditive AT5G60730 24439967..24442552 score=0.572633050868665
GeneExpressionAdditive AT5G60740 24443334..24447435 score=-0.635022448142439
GeneExpressionAdditive AT5G60750 24448145..24450522 score=0.174025265829643
GeneExpressionAdditive AT5G60760 24455737..24459367 score=-0.743402407295289
GeneExpressionAdditive AT5G60770 24461648..24464207 score=-0.73856446571879
GeneExpressionAdditive AT5G60780 24468123..24469946 score=-0.188490653674243
GeneExpressionAdditive AT5G60790 24470508..24473157 score=1.14534787635446
GeneExpressionAdditive AT5G60800 24478211..24479731 score=-2.62053952676128
GeneExpressionAdditive AT5G60805 24482342..24482684 score=0.228950251837911
GeneExpressionAdditive AT5G60810 24483791..24484290 score=-0.696106364939807
GeneExpressionAdditive AT5G60820 24486853..24488073 score=1.42390631467067
GeneExpressionAdditive AT5G60830 24489871..24490458 score=0.429357051890685
GeneExpressionAdditive AT5G60840 24490568..24491680 score=0.221516235923459
GeneExpressionAdditive AT5G60850 24497665..24498994 score=2.25345066977796
GeneExpressionAdditive AT5G60860 24501893..24502823 score=4.35885857811528
GeneExpressionAdditive AT5G60870 24502967..24504991 score=-0.367880182884191
GeneExpressionAdditive AT5G60880 24505542..24506967 score=-1.48286222666833
GeneExpressionAdditive AT5G60890 24512006..24513521 score=1.92270758127916
GeneExpressionAdditive AT5G60900 24515756..24518619 score=-0.195604006883844
GeneExpressionAdditive AT5G60910 24519803..24523282 score=0.106876408971696
GeneExpressionAdditive AT5G60920 24528466..24531325 score=1.39403663430670
GeneExpressionAdditive AT5G60930 24532641..24539702 score=1.62864626647529
GeneExpressionAdditive AT5G60940 24540253..24542896 score=1.14757245158690
GeneExpressionAdditive AT5G60950 24544373..24545282 score=-0.97491070950297
GeneExpressionAdditive AT5G60960 24545478..24547206 score=-0.0372168808064676
GeneExpressionAdditive AT5G60970 24552809..24554182 score=1.02888051075375
GeneExpressionAdditive AT5G60980 24560624..24563454 score=-0.498872571537232
GeneExpressionAdditive AT5G60990 24563696..24566532 score=-1.56157513275794
GeneExpressionAdditive AT5G61000 24566907..24569834 score=0.47535826970181
GeneExpressionAdditive AT5G61010 24571145..24573925 score=2.23065937480011
GeneExpressionAdditive AT5G61020 24574486..24577093 score=-1.23281492886484
GeneExpressionAdditive AT5G61030 24577691..24579451 score=0.0908724158185471
GeneExpressionAdditive AT5G61040 24579601..24582154 score=1.6094535742739
GeneExpressionAdditive AT5G61050 24583019..24583775 score=0.89589517218597
GeneExpressionAdditive AT5G61060 24584080..24588169 score=0.887739363595375
GeneExpressionAdditive AT5G61070 24588411..24591509 score=-0.624753132568898
GeneExpressionAdditive AT5G61080 24592137..24593356 score=-1.00237705377629
GeneExpressionAdditive AT5G61090 24593858..24594794 score=-0.403701289306503
GeneExpressionAdditive AT5G61100 24596401..24597518 score=-0.218073676387664
GeneExpressionAdditive AT5G61110 24598310..24599141 score=-0.312843727740989
GeneExpressionAdditive AT5G61120 24599564..24603004 score=0.210722493626370
GeneExpressionAdditive AT5G61130 24604504..24606769 score=-0.267152228366629
GeneExpressionAdditive AT5G61140 24607293..24620680 score=-0.610944454209131
GeneExpressionAdditive AT5G61150 24620893..24624889 score=1.21761407985726
GeneExpressionAdditive AT5G61160 24625961..24627436 score=-0.275136816979123
GeneExpressionAdditive AT5G61170 24628317..24629629 score=0.184554429793410
GeneExpressionAdditive AT5G61180 24630109..24631374 score=-0.408006031266296
GeneExpressionAdditive AT5G61190 24632719..24637237 score=1.29581445678066
GeneExpressionAdditive AT5G61200 24638146..24639330 score=-0.277311794760347
GeneExpressionAdditive AT5G61210 24640523..24642755 score=2.10641573018977
GeneExpressionAdditive AT5G61220 24642871..24644123 score=-2.05150669981916
GeneExpressionAdditive AT5G61230 24644423..24646123 score=2.14148566368583
GeneExpressionAdditive AT5G61240 24646548..24649318 score=1.24020946576538
GeneExpressionAdditive AT5G61250 24649454..24652501 score=-3.33470341126019
GeneExpressionAdditive AT5G61260 24654342..24655801 score=-0.366562886270057
GeneExpressionAdditive AT5G61270 24656032..24657382 score=3.59273954077142
GeneExpressionAdditive AT5G61280 24660878..24661779 score=1.08328827455245
GeneExpressionAdditive AT5G61290 24665874..24667816 score=1.29512558397765
GeneExpressionAdditive AT5G61300 24668069..24669948 score=0.926389291030068
GeneExpressionAdditive AT5G61310 24670643..24671043 score=-0.140546637232322
GeneExpressionAdditive AT5G61320 24672331..24673828 score=-0.560645727725516
GeneExpressionAdditive AT5G61330 24674443..24678211 score=6.84759864747197
GeneExpressionAdditive AT5G61340 24679334..24680327 score=-1.48567653119802
GeneExpressionAdditive AT5G61350 24685193..24687631 score=0.217569273468554
GeneExpressionAdditive AT5G61360 24688253..24688951 score=-1.57483102188903
GeneExpressionAdditive AT5G61370 24689093..24690779 score=-1.71654247068853
GeneExpressionAdditive AT5G61380 24692343..24695693 score=-11.0062851066888
GeneExpressionAdditive AT5G61390 24695913..24698128 score=-1.66169697474056
GeneExpressionAdditive AT5G61400 24698765..24700691 score=0.522758357048434
GeneExpressionAdditive AT5G61410 24700836..24703295 score=0.912994111542673
GeneExpressionAdditive AT5G61420 24706455..24707964 score=-1.45047781997737
GeneExpressionAdditive AT5G61430 24718379..24719966 score=0.261107826955459
GeneExpressionAdditive AT5G61440 24724815..24725995 score=-2.41167173313690
GeneExpressionAdditive AT5G61450 24727287..24730022 score=0.794353877369264
GeneExpressionAdditive AT5G61460 24731322..24739132 score=0.549349738158662
GeneExpressionAdditive AT5G61470 24740086..24741181 score=-1.07584102421183
GeneExpressionAdditive AT5G61480 24741780..24744977 score=0.758235818899956
GeneExpressionAdditive AT5G61490 24749873..24750833 score=-0.385627554065712
GeneExpressionAdditive AT5G61500 24751041..24754025 score=0.700567040334724
GeneExpressionAdditive AT5G61510 24754317..24756194 score=1.13998824123123
GeneExpressionAdditive AT5G61520 24756346..24758446 score=-2.35047155962135
GeneExpressionAdditive AT5G61530 24759282..24761947 score=3.32323952276285
GeneExpressionAdditive AT5G61540 24762217..24764633 score=-1.01624648740572
GeneExpressionAdditive AT5G61550 24765579..24768871 score=0.138187268130913
GeneExpressionAdditive AT5G61560 24770181..24773911 score=-2.18950430331131
GeneExpressionAdditive AT5G61570 24775690..24777805 score=-0.70272646929189
GeneExpressionAdditive AT5G61580 24778340..24780980 score=1.42474078072327
GeneExpressionAdditive AT5G61590 24781734..24782421 score=1.08882883281489
GeneExpressionAdditive AT5G61600 24783621..24784543 score=1.33599918755027
GeneExpressionAdditive AT5G61605 24785625..24786136 score=0.257897369056024
GeneExpressionAdditive AT5G61610 24787348..24788014 score=-0.404890766609092
GeneExpressionAdditive AT5G61620 24789668..24790678 score=0.61075034762103
GeneExpressionAdditive AT5G61630 24791069..24791697 score=0.0422266947111649
GeneExpressionAdditive AT5G61640 24792273..24793510 score=-0.212466680383090
GeneExpressionAdditive AT5G61650 24795583..24796270 score=-1.90663551219117
GeneExpressionAdditive AT5G61660 24796498..24797035 score=-3.34916017768721
GeneExpressionAdditive AT5G61670 24800727..24802501 score=3.52487366183313
GeneExpressionAdditive AT5G61680 24803674..24805209 score=0.333896738424386
GeneExpressionAdditive AT5G61690 24806747..24810696 score=0.0276032534790164
GeneExpressionAdditive AT5G61700 24811096..24815133 score=-1.39598811602303
GeneExpressionAdditive AT5G61710 24817112..24817852 score=0.829243284846666
GeneExpressionAdditive AT5G61720 24818770..24820319 score=0.274878961046331
GeneExpressionAdditive AT5G61730 24820833..24825106 score=-1.99954677095730
GeneExpressionAdditive AT5G61740 24825733..24829782 score=-0.778481207077241
GeneExpressionAdditive AT5G61750 24830043..24830604 score=0.0875041707240769
GeneExpressionAdditive AT5G61760 24830969..24832639 score=0.232800197184349
GeneExpressionAdditive AT5G61770 24833213..24834709 score=0.163623919199909
GeneExpressionAdditive AT5G61780 24838478..24844166 score=0.127619423890034
GeneExpressionAdditive AT5G61790 24844343..24846972 score=0.516036857961868
GeneExpressionAdditive AT5G61800 24847228..24848755 score=-1.09170751409043
GeneExpressionAdditive AT5G61810 24848847..24851050 score=2.37265033502537
GeneExpressionAdditive AT5G61820 24851549..24853885 score=0.96521249358374
GeneExpressionAdditive AT5G61830 24854553..24856144 score=1.10113978536772
GeneExpressionAdditive AT5G61840 24856464..24859131 score=0.305111184594027
GeneExpressionAdditive AT5G61850 24861532..24864111 score=-0.430638333283261
GeneExpressionAdditive AT5G61865 24864591..24866955 score=1.03505666718216
GeneExpressionAdditive AT5G61880 24867569..24868940 score=0.0386870098581604
GeneExpressionAdditive AT5G61890 24869919..24870980 score=-0.176893908785706
GeneExpressionAdditive AT5G61900 24872907..24876365 score=-2.28440374351136
GeneExpressionAdditive AT5G61910 24877944..24881266 score=0.0256988767670689
GeneExpressionAdditive AT5G61920 24882111..24882815 score=-0.0525166006599364
GeneExpressionAdditive AT5G61930 24883412..24884979 score=-0.938927928948554
GeneExpressionAdditive AT5G61940 24885379..24889676 score=-0.239617835944950
GeneExpressionAdditive AT5G61950 24890787..24895080 score=0.247395953937688
GeneExpressionAdditive AT5G61960 24895809..24901901 score=1.24231110323093
GeneExpressionAdditive AT5G61970 24905841..24910498 score=0.783425624321995
GeneExpressionAdditive AT5G61980 24911698..24916347 score=0.305294655051851
GeneExpressionAdditive AT5G61990 24916837..24920324 score=0.794067548748626
GeneExpressionAdditive AT5G62000 24927606..24932380 score=1.36262082037576
GeneExpressionAdditive AT5G62020 24933348..24934803 score=0.84170476074727
GeneExpressionAdditive AT5G62030 24935728..24938059 score=2.03712022231049
GeneExpressionAdditive AT5G62040 24940079..24940879 score=-0.512933479506571
GeneExpressionAdditive AT5G62050 24941051..24944468 score=-0.212162229154264
GeneExpressionAdditive AT5G62060 24944911..24945845 score=-0.106879058067195
GeneExpressionAdditive AT5G62065 24946426..24946746 score=-0.538830412849476
GeneExpressionAdditive AT5G62070 24947236..24949705 score=0.3991337468378
GeneExpressionAdditive AT5G62080 24950710..24951635 score=-0.0732312081316404
GeneExpressionAdditive AT5G62090 24952261..24956142 score=-0.650442728592622
GeneExpressionAdditive AT5G62100 24957734..24959102 score=2.98404971876378
GeneExpressionAdditive AT5G62110 24960139..24963287 score=-0.714330783742175
GeneExpressionAdditive AT5G62120 24964207..24965415 score=-0.438700144449601
GeneExpressionAdditive AT5G62130 24967627..24970387 score=3.31036408505246
GeneExpressionAdditive AT5G62140 24971751..24972529 score=1.47874992340703
GeneExpressionAdditive AT5G62150 24975488..24975923 score=-1.70964744945569
GeneExpressionAdditive AT5G62160 24977325..24978433 score=-0.517051083254903
GeneExpressionAdditive AT5G62165 24982005..24985636 score=-1.05464707344577
GeneExpressionAdditive AT5G62170 24990244..24992668 score=0.682094254425811
GeneExpressionAdditive AT5G62180 24996198..24997060 score=-0.52046920636929
GeneExpressionAdditive AT5G62190 24997578..25001166 score=-5.29170459276237
GeneExpressionAdditive AT5G62200 25001530..25002916 score=-4.39542714489337
GeneExpressionAdditive AT5G62210 25003567..25004692 score=-2.80469087570032
GeneExpressionAdditive AT5G62220 25005705..25007194 score=-0.418819195848212
GeneExpressionAdditive AT5G62230 25013527..25019452 score=-3.05395909307376
GeneExpressionAdditive AT5G62240 25019592..25021950 score=2.36161932280331
GeneExpressionAdditive AT5G62250 25022975..25025293 score=-0.181750444610359
GeneExpressionAdditive AT5G62260 25026280..25028772 score=-0.941704873257364
GeneExpressionAdditive AT5G62270 25029459..25031371 score=0.0569530293651592
GeneExpressionAdditive AT5G62280 25034383..25035376 score=6.69008225034473
GeneExpressionAdditive AT5G62290 25036744..25038294 score=-1.10034804776688
GeneExpressionAdditive AT5G62300 25038591..25039613 score=1.3308660442151
GeneExpressionAdditive AT5G62310 25040653..25045600 score=0.86596366629574
GeneExpressionAdditive AT5G62320 25045947..25047089 score=-0.110875665486433
GeneExpressionAdditive AT5G62330 25048827..25049388 score=-0.248099956355824
GeneExpressionAdditive AT5G62340 25050751..25051473 score=4.59878221117299
GeneExpressionAdditive AT5G62350 25054647..25055531 score=-0.570410586327967
GeneExpressionAdditive AT5G62360 25057920..25058503 score=-5.87234737762431
GeneExpressionAdditive AT5G62370 25059176..25062004 score=-1.50816271192457
GeneExpressionAdditive AT5G62380 25067916..25069058 score=0.349578035702478
GeneExpressionAdditive AT5G62390 25069331..25071497 score=-1.38420942889218
GeneExpressionAdditive AT5G62400 25071853..25072764 score=0.750272773442188
GeneExpressionAdditive AT5G62410 25073497..25079793 score=2.56599639786387
GeneExpressionAdditive AT5G62420 25082095..25083311 score=-1.86875337867747
GeneExpressionAdditive AT5G62430 25086539..25088056 score=5.13714643652663
GeneExpressionAdditive AT5G62440 25089830..25091139 score=-0.679630184766995
GeneExpressionAdditive AT5G62460 25092193..25094464 score=2.3778584803238
GeneExpressionAdditive AT5G62470 25096222..25098141 score=5.06611950575475
GeneExpressionAdditive AT5G62480 25106033..25106743 score=2.98944262800746
GeneExpressionAdditive AT5G62490 25107350..25108586 score=-0.223448195061890
GeneExpressionAdditive AT5G62500 25109914..25112356 score=-0.154675702047015
GeneExpressionAdditive AT5G62510 25112663..25113567 score=-0.784685156054835
GeneExpressionAdditive AT5G62520 25115298..25115993 score=0.814234303127467
GeneExpressionAdditive AT5G62530 25117246..25120435 score=2.38595282468892
GeneExpressionAdditive AT5G62540 25121299..25122726 score=-0.545557705651471
GeneExpressionAdditive AT5G62550 25122946..25125144 score=1.81300099145071
GeneExpressionAdditive AT5G62560 25127305..25129148 score=1.64821629148871
GeneExpressionAdditive AT5G62570 25131640..25134159 score=0.262135417060812
GeneExpressionAdditive AT5G62575 25134756..25136065 score=-2.74064708600982
GeneExpressionAdditive AT5G62580 25137081..25139715 score=0.456761982406943
GeneExpressionAdditive AT5G62600 25140446..25149718 score=1.22167063574409
GeneExpressionAdditive AT5G62610 25150222..25151913 score=1.62261481365013
GeneExpressionAdditive AT5G62620 25153975..25157108 score=-2.4443074301724
GeneExpressionAdditive AT5G62623 25157947..25158457 score=-0.484187893669747
GeneExpressionAdditive AT5G62627 25159935..25160076 score=-0.0228335833758402
GeneExpressionAdditive AT5G62630 25160934..25163623 score=5.64852674684993
GeneExpressionAdditive AT5G62640 25166731..25169752 score=0.0134544761361454
GeneExpressionAdditive AT5G62650 25169885..25173128 score=1.15993285103461
GeneExpressionAdditive AT5G62660 25173839..25174671 score=0.160959786611652
GeneExpressionAdditive AT5G62670 25176452..25182280 score=0.89758029994452
GeneExpressionAdditive AT5G62680 25182479..25185018 score=-0.170569420206205
GeneExpressionAdditive AT5G62700 25201719..25203872 score=-0.293100254178069
GeneExpressionAdditive AT5G62710 25204532..25207733 score=0.194673147416400
GeneExpressionAdditive AT5G62720 25209124..25212135 score=-4.33617108058924
GeneExpressionAdditive AT5G62730 25214960..25217220 score=-0.529493858366931
GeneExpressionAdditive AT5G62740 25218189..25219950 score=-1.53661073413957
GeneExpressionAdditive AT5G62750 25220678..25221324 score=0.246266785623371
GeneExpressionAdditive AT5G62760 25221867..25226628 score=0.766374650832843
GeneExpressionAdditive AT5G62770 25227728..25228599 score=-1.52013411578978
GeneExpressionAdditive AT5G62780 25231101..25231211 score=-1.41315063101042
GeneExpressionAdditive AT5G62790 25231393..25234595 score=4.44220092068715
GeneExpressionAdditive AT5G62800 25235906..25237153 score=0.293545035340441
GeneExpressionAdditive AT5G62810 25237398..25240859 score=0.329973220091809
GeneExpressionAdditive AT5G62820 25241009..25242222 score=0.0884808808511928
GeneExpressionAdditive AT5G62830 25243420..25243942 score=-1.3893824047643
GeneExpressionAdditive AT5G62840 25245537..25246849 score=-3.04158692307323
GeneExpressionAdditive AT5G62850 25247935..25248457 score=-0.429512214705233
GeneExpressionAdditive AT5G62860 25249857..25251748 score=-0.139442464089057
GeneExpressionAdditive AT5G62880 25254485..25256365 score=-0.987551755690102
GeneExpressionAdditive AT5G62890 25260668..25264541 score=-1.23215197647119
GeneExpressionAdditive AT5G62900 25266019..25267050 score=0.597593158215929
GeneExpressionAdditive AT5G62910 25267959..25269370 score=0.0483973505018368
GeneExpressionAdditive AT5G62920 25269613..25271407 score=2.1476471411877
GeneExpressionAdditive AT5G62930 25272120..25273802 score=-0.0725984006050416
GeneExpressionAdditive AT5G62940 25274150..25275872 score=-0.0696298265377272
GeneExpressionAdditive AT5G62960 25286553..25288829 score=-0.0800701905078105
GeneExpressionAdditive AT5G62970 25289332..25290716 score=-0.340277083018157
GeneExpressionAdditive AT5G62980 25293249..25294466 score=-0.274198312746631
GeneExpressionAdditive AT5G62990 25295098..25296497 score=-1.68035802411755
GeneExpressionAdditive AT5G63000 25297270..25298694 score=0.865694351347444
GeneExpressionAdditive AT5G63010 25298940..25300235 score=0.477665202309265
GeneExpressionAdditive AT5G63020 25300399..25303164 score=-1.76972210969598
GeneExpressionAdditive AT5G63030 25303443..25304876 score=-0.75262927809764
GeneExpressionAdditive AT5G63040 25305443..25307528 score=-1.64970782007333
GeneExpressionAdditive AT5G63050 25309652..25312128 score=-0.6137047787742
GeneExpressionAdditive AT5G63060 25312306..25314040 score=1.10829337240386
GeneExpressionAdditive AT5G63070 25316436..25316799 score=-1.27823529733808
GeneExpressionAdditive AT5G63080 25317313..25319646 score=-0.0780704892840113
GeneExpressionAdditive AT5G63085 25320166..25320480 score=-0.354734091066570
GeneExpressionAdditive AT5G63087 25322180..25322253 score=0.076575731260302
GeneExpressionAdditive AT5G63090 25325823..25328057 score=-0.930543138790537
GeneExpressionAdditive AT5G63100 25331363..25332633 score=-1.11144030925767
GeneExpressionAdditive AT5G63110 25332900..25335548 score=0.319482148865981
GeneExpressionAdditive AT5G63120 25335982..25339405 score=-0.479175224763843
GeneExpressionAdditive AT5G63130 25340364..25341444 score=0.92807497856766
GeneExpressionAdditive AT5G63135 25342282..25343637 score=-1.27960857658097
GeneExpressionAdditive AT5G63140 25345409..25346990 score=-4.88223709817821
GeneExpressionAdditive AT5G63150 25347569..25348046 score=0.680262742648522
GeneExpressionAdditive AT5G63160 25350552..25352634 score=-0.887178903182403
GeneExpressionAdditive AT5G63170 25355987..25357308 score=-0.108215995000927
GeneExpressionAdditive AT5G63180 25358182..25360252 score=-6.06132797355136
GeneExpressionAdditive AT5G63190 25362773..25365781 score=-0.377478235461304
GeneExpressionAdditive AT5G63200 25366254..25370221 score=0.383475932358602
GeneExpressionAdditive AT5G63220 25370287..25372700 score=0.437789836237528
GeneExpressionAdditive AT5G63225 25373401..25373891 score=0.635997454573063
GeneExpressionAdditive AT5G63230 25374607..25374940 score=-0.545380093643305
GeneExpressionAdditive AT5G63240 25376246..25376744 score=-0.545931998493155
GeneExpressionAdditive AT5G63250 25377409..25377802 score=-2.79149890332406
GeneExpressionAdditive AT5G63260 25378986..25381900 score=-0.233351290380255
GeneExpressionAdditive AT5G63270 25382727..25382970 score=0.446399487748723
GeneExpressionAdditive AT5G63280 25384247..25386371 score=1.33567482619139
GeneExpressionAdditive AT5G63290 25386581..25388106 score=-3.67350334649855
GeneExpressionAdditive AT5G63300 25388361..25389064 score=-0.402730884302416
GeneExpressionAdditive AT5G63310 25389249..25391042 score=0.0795246615415948
GeneExpressionAdditive AT5G63320 25391669..25393794 score=5.57450842935087
GeneExpressionAdditive AT5G63330 25394360..25396062 score=4.26608924866182
GeneExpressionAdditive AT5G63340 25396599..25396853 score=0.755832716205068
GeneExpressionAdditive AT5G63350 25397329..25398326 score=0.249012864423396
GeneExpressionAdditive AT5G63370 25401175..25404377 score=3.19379395675833
GeneExpressionAdditive AT5G63380 25404736..25407258 score=2.95751079393583
GeneExpressionAdditive AT5G63390 25407764..25409778 score=-1.14096255558507
GeneExpressionAdditive AT5G63400 25410277..25412027 score=-0.387744742818124
GeneExpressionAdditive AT5G63410 25412298..25415360 score=-2.32581625155077
GeneExpressionAdditive AT5G63420 25417632..25423008 score=-6.14469513971276
[truncated: 897,723 more chars]
