# Supplementary material for: Whole genome transcriptome polymorphisms in Arabidopsis thaliana
Source: Genome Biol. 2008 Nov 24;9(11):R165. doi: 10.1186/gb-2008-9-11-r165 (PMC2614497; doi:10.1186/gb-2008-9-11-r165)
Supplement: Additional data file 4 — Genome tracks of SFPs, indels, expression variation, ASE, splicing variation and transcribed fragment variation. [file gb-2008-9-11-r165-S4.tgz › HMMsegments_chr1.txt]

#02/28/08
#gBrowse annotation of our latest three state HMM decoding.

[state2]
glyph = generic
fgcolor = green
bgcolor = green
height = 10
label = 0
key = Segments of higher Vancouver expression

[state3]
glyph = generic
fgcolor = orange
bgcolor = orange
height = 10
label = 0
key = Segments of higher Columbia expression


reference=Chr1
state2 Vanhigh 8670..9022 
state2 Vanhigh 121423..121788 
state2 Vanhigh 122030..124018 
state2 Vanhigh 124248..124904 
state2 Vanhigh 125355..126488 
state2 Vanhigh 209434..212846 
state2 Vanhigh 222421..223641 
state2 Vanhigh 223808..224000 
state2 Vanhigh 242848..243024 
state2 Vanhigh 243128..243895 
state2 Vanhigh 244037..244303 
state2 Vanhigh 293579..293724 
state2 Vanhigh 294013..294836 
state2 Vanhigh 334515..334728 
state2 Vanhigh 338618..338935 
state2 Vanhigh 339115..339294 
state2 Vanhigh 346792..346860 
state2 Vanhigh 375597..375597 
state2 Vanhigh 375708..375881 
state2 Vanhigh 379728..379728 
state2 Vanhigh 435240..435276 
state2 Vanhigh 435492..435492 
state2 Vanhigh 435636..435636 
state2 Vanhigh 440419..442063 
state2 Vanhigh 442391..442427 
state2 Vanhigh 448869..449517 
state2 Vanhigh 449669..449746 
state2 Vanhigh 453236..453308 
state2 Vanhigh 453945..453945 
state2 Vanhigh 454588..454970 
state2 Vanhigh 514720..514970 
state2 Vanhigh 518313..518797 
state2 Vanhigh 518977..520286 
state2 Vanhigh 595065..596791 
state2 Vanhigh 597231..597653 
state2 Vanhigh 605468..605794 
state2 Vanhigh 637460..637602 
state2 Vanhigh 638159..638421 
state2 Vanhigh 748228..748671 
state2 Vanhigh 814190..815949 
state2 Vanhigh 866136..866176 
state2 Vanhigh 866246..866611 
state2 Vanhigh 995254..995475 
state2 Vanhigh 1011768..1011950 
state2 Vanhigh 1012088..1012272 
state2 Vanhigh 1052823..1053246 
state2 Vanhigh 1148100..1148131 
state2 Vanhigh 1195457..1195529 
state2 Vanhigh 1196437..1196783 
state2 Vanhigh 1282222..1282570 
state2 Vanhigh 1282637..1283112 
state2 Vanhigh 1283218..1284107 
state2 Vanhigh 1284243..1284975 
state2 Vanhigh 1285143..1285567 
state2 Vanhigh 1483008..1483851 
state2 Vanhigh 1513640..1513712 
state2 Vanhigh 1636248..1636679 
state2 Vanhigh 1646533..1646819 
state2 Vanhigh 1670275..1671186 
state2 Vanhigh 1701262..1701870 
state2 Vanhigh 1702013..1702455 
state2 Vanhigh 1703184..1704334 
state2 Vanhigh 1717558..1717695 
state2 Vanhigh 1718091..1718704 
state2 Vanhigh 1853753..1853896 
state2 Vanhigh 1854048..1854555 
state2 Vanhigh 1967591..1967877 
state2 Vanhigh 1968162..1968429 
state2 Vanhigh 1968767..1969058 
state2 Vanhigh 2034225..2035034 
state2 Vanhigh 2035247..2035355 
state2 Vanhigh 2155386..2155575 
state2 Vanhigh 2164154..2165009 
state2 Vanhigh 2259678..2259968 
state2 Vanhigh 2286385..2287317 
state2 Vanhigh 2407871..2408056 
state2 Vanhigh 2408165..2408660 
state2 Vanhigh 2435209..2435607 
state2 Vanhigh 2435750..2436186 
state2 Vanhigh 2437567..2437862 
state2 Vanhigh 2584209..2584875 
state2 Vanhigh 2656604..2656883 
state2 Vanhigh 2895339..2896586 
state2 Vanhigh 2896708..2897399 
state2 Vanhigh 2897543..2897616 
state2 Vanhigh 2897873..2898501 
state2 Vanhigh 2935111..2935504 
state2 Vanhigh 2935854..2935927 
state2 Vanhigh 3094139..3094626 
state2 Vanhigh 3120738..3121666 
state2 Vanhigh 3157546..3158650 
state2 Vanhigh 3158721..3158931 
state2 Vanhigh 3214189..3214374 
state2 Vanhigh 3215277..3215350 
state2 Vanhigh 3281052..3281088 
state2 Vanhigh 3335086..3336980 
state2 Vanhigh 3346516..3347299 
state2 Vanhigh 3364426..3364491 
state2 Vanhigh 3364846..3365060 
state2 Vanhigh 3401044..3401109 
state2 Vanhigh 3401559..3401664 
state2 Vanhigh 3583352..3583423 
state2 Vanhigh 3583782..3585061 
state2 Vanhigh 3585169..3586072 
state2 Vanhigh 3586209..3587506 
state2 Vanhigh 3587650..3588229 
state2 Vanhigh 3726630..3727153 
state2 Vanhigh 3729140..3729935 
state2 Vanhigh 3749637..3749715 
state2 Vanhigh 3753977..3754012 
state2 Vanhigh 3756168..3756420 
state2 Vanhigh 3791312..3793014 
state2 Vanhigh 3800977..3801665 
state2 Vanhigh 3801812..3803326 
state2 Vanhigh 3854413..3854555 
state2 Vanhigh 3888849..3890195 
state2 Vanhigh 3915535..3915673 
state2 Vanhigh 4005185..4005957 
state2 Vanhigh 4015102..4015141 
state2 Vanhigh 4015901..4016518 
state2 Vanhigh 4016863..4017012 
state2 Vanhigh 4017189..4017595 
state2 Vanhigh 4037905..4037977 
state2 Vanhigh 4038158..4038349 
state2 Vanhigh 4039713..4040066 
state2 Vanhigh 4040249..4040575 
state2 Vanhigh 4041048..4041227 
state2 Vanhigh 4042389..4042389 
state2 Vanhigh 4056612..4056681 
state2 Vanhigh 4056828..4056939 
state2 Vanhigh 4137889..4138206 
state2 Vanhigh 4138530..4138680 
state2 Vanhigh 4138861..4138861 
state2 Vanhigh 4139016..4139604 
state2 Vanhigh 4268217..4268392 
state2 Vanhigh 4348465..4349428 
state2 Vanhigh 4349619..4349686 
state2 Vanhigh 4350112..4350404 
state2 Vanhigh 4378989..4379302 
state2 Vanhigh 4462222..4462526 
state2 Vanhigh 4544890..4545072 
state2 Vanhigh 4545318..4545356 
state2 Vanhigh 4545495..4546035 
state2 Vanhigh 4546176..4546659 
state2 Vanhigh 4547049..4547255 
state2 Vanhigh 4547624..4547763 
state2 Vanhigh 4548038..4548113 
state2 Vanhigh 4548437..4548613 
state2 Vanhigh 4662470..4663363 
state2 Vanhigh 4677174..4677317 
state2 Vanhigh 4677432..4679239 
state2 Vanhigh 4725071..4725574 
state2 Vanhigh 4725758..4726264 
state2 Vanhigh 4762046..4762261 
state2 Vanhigh 4819073..4819770 
state2 Vanhigh 4899269..4899745 
state2 Vanhigh 4961340..4961492 
state2 Vanhigh 5059327..5059644 
state2 Vanhigh 5250039..5250039 
state2 Vanhigh 5250148..5250332 
state2 Vanhigh 5262765..5262942 
state2 Vanhigh 5326733..5327150 
state2 Vanhigh 5329980..5331405 
state2 Vanhigh 5375397..5375397 
state2 Vanhigh 5377085..5377561 
state2 Vanhigh 5377638..5377828 
state2 Vanhigh 5457811..5457918 
state2 Vanhigh 5457991..5458328 
state2 Vanhigh 5517315..5517528 
state2 Vanhigh 5534155..5534267 
state2 Vanhigh 5534592..5534790 
state2 Vanhigh 5665964..5666249 
state2 Vanhigh 5666889..5666889 
state2 Vanhigh 5667295..5667964 
state2 Vanhigh 5674245..5674744 
state2 Vanhigh 5845036..5845347 
state2 Vanhigh 5869180..5870623 
state2 Vanhigh 5879439..5879843 
state2 Vanhigh 6037693..6038058 
state2 Vanhigh 6050319..6051887 
state2 Vanhigh 6072388..6072715 
state2 Vanhigh 6072967..6073051 
state2 Vanhigh 6256230..6256303 
state2 Vanhigh 6256409..6257170 
state2 Vanhigh 6533106..6533511 
state2 Vanhigh 6533584..6534018 
state2 Vanhigh 6534159..6535759 
state2 Vanhigh 6535971..6536532 
state2 Vanhigh 6680661..6681339 
state2 Vanhigh 6914667..6915019 
state2 Vanhigh 6915089..6916383 
state2 Vanhigh 6943283..6943583 
state2 Vanhigh 6943691..6943990 
state2 Vanhigh 7144807..7144884 
state2 Vanhigh 7144972..7145117 
state2 Vanhigh 7252614..7253198 
state2 Vanhigh 7253272..7253350 
state2 Vanhigh 7386965..7387119 
state2 Vanhigh 7404802..7404943 
state2 Vanhigh 7426369..7427066 
state2 Vanhigh 7477303..7477725 
state2 Vanhigh 7511836..7512921 
state2 Vanhigh 7610558..7611309 
state2 Vanhigh 7611426..7611743 
state2 Vanhigh 7613102..7613705 
state2 Vanhigh 7613816..7613957 
state2 Vanhigh 7614136..7614947 
state2 Vanhigh 7828674..7828707 
state2 Vanhigh 7828816..7828889 
state2 Vanhigh 7897839..7899699 
state2 Vanhigh 7912180..7912836 
state2 Vanhigh 7913518..7913732 
state2 Vanhigh 7913811..7913811 
state2 Vanhigh 7914539..7914721 
state2 Vanhigh 7920829..7921454 
state2 Vanhigh 7965693..7965693 
state2 Vanhigh 7965799..7966076 
state2 Vanhigh 8119694..8119834 
state2 Vanhigh 8120399..8120803 
state2 Vanhigh 8132961..8133239 
state2 Vanhigh 8149950..8150235 
state2 Vanhigh 8150334..8150884 
state2 Vanhigh 8150952..8152260 
state2 Vanhigh 8152518..8152732 
state2 Vanhigh 8152911..8153233 
state2 Vanhigh 8200715..8200931 
state2 Vanhigh 8206673..8207367 
state2 Vanhigh 8312284..8312676 
state2 Vanhigh 8353112..8353397 
state2 Vanhigh 8388561..8388662 
state2 Vanhigh 8402990..8403939 
state2 Vanhigh 8426177..8426529 
state2 Vanhigh 8439193..8439234 
state2 Vanhigh 8439413..8439808 
state2 Vanhigh 8542624..8543221 
state2 Vanhigh 8550086..8550157 
state2 Vanhigh 8684987..8685558 
state2 Vanhigh 8685699..8685699 
state2 Vanhigh 8686688..8686969 
state2 Vanhigh 8853978..8855519 
state2 Vanhigh 8865055..8865197 
state2 Vanhigh 8865370..8865370 
state2 Vanhigh 8865821..8866032 
state2 Vanhigh 8878503..8878641 
state2 Vanhigh 8906693..8907560 
state2 Vanhigh 8907789..8907827 
state2 Vanhigh 8907939..8908635 
state2 Vanhigh 8948686..8949014 
state2 Vanhigh 9072387..9073214 
state2 Vanhigh 9073357..9074266 
state2 Vanhigh 9083854..9085056 
state2 Vanhigh 9214293..9214668 
state2 Vanhigh 9379370..9379910 
state2 Vanhigh 9380110..9380512 
state2 Vanhigh 9447064..9447313 
state2 Vanhigh 9545187..9546058 
state2 Vanhigh 9627943..9628093 
state2 Vanhigh 9669228..9670307 
state2 Vanhigh 9670418..9671259 
state2 Vanhigh 9833456..9833527 
state2 Vanhigh 9855454..9855982 
state2 Vanhigh 9862195..9862380 
state2 Vanhigh 9863888..9864248 
state2 Vanhigh 9889437..9890156 
state2 Vanhigh 10038168..10038393 
state2 Vanhigh 10038506..10038681 
state2 Vanhigh 10038863..10039371 
state2 Vanhigh 10039475..10039809 
state2 Vanhigh 10053945..10054584 
state2 Vanhigh 10056506..10056788 
state2 Vanhigh 10078557..10078593 
state2 Vanhigh 10078730..10078810 
state2 Vanhigh 10174775..10175140 
state2 Vanhigh 10176319..10176426 
state2 Vanhigh 10176612..10177351 
state2 Vanhigh 10177605..10177672 
state2 Vanhigh 10177820..10177820 
state2 Vanhigh 10177901..10178143 
state2 Vanhigh 10181368..10181368 
state2 Vanhigh 10181586..10181735 
state2 Vanhigh 10181839..10182340 
state2 Vanhigh 10217411..10217845 
state2 Vanhigh 10460076..10460217 
state2 Vanhigh 10460607..10461244 
state2 Vanhigh 10461493..10461856 
state2 Vanhigh 10651200..10651449 
state2 Vanhigh 10662878..10664146 
state2 Vanhigh 10664292..10664468 
state2 Vanhigh 10745374..10745548 
state2 Vanhigh 10745861..10746038 
state2 Vanhigh 10812516..10812989 
state2 Vanhigh 10820550..10820620 
state2 Vanhigh 10820805..10821166 
state2 Vanhigh 10821383..10821491 
state2 Vanhigh 10945150..10945369 
state2 Vanhigh 10945474..10946346 
state2 Vanhigh 11182501..11182906 
state2 Vanhigh 11183005..11183460 
state2 Vanhigh 11183682..11184241 
state2 Vanhigh 11184663..11184910 
state2 Vanhigh 11191221..11191693 
state2 Vanhigh 11221676..11222564 
state2 Vanhigh 11431162..11431266 
state2 Vanhigh 11431341..11431372 
state2 Vanhigh 11431619..11431692 
state2 Vanhigh 11457941..11457941 
state2 Vanhigh 11480279..11480872 
state2 Vanhigh 11481063..11481131 
state2 Vanhigh 11534005..11534073 
state2 Vanhigh 11537913..11538063 
state2 Vanhigh 11538285..11538285 
state2 Vanhigh 11538596..11538825 
state2 Vanhigh 11538904..11539744 
state2 Vanhigh 11540046..11542909 
state2 Vanhigh 11543715..11543823 
state2 Vanhigh 11553868..11554542 
state2 Vanhigh 11613632..11613672 
state2 Vanhigh 11664376..11664551 
state2 Vanhigh 11664769..11664983 
state2 Vanhigh 11796632..11796918 
state2 Vanhigh 11907198..11907599 
state2 Vanhigh 11908323..11908498 
state2 Vanhigh 12027394..12027762 
state2 Vanhigh 12044137..12044354 
state2 Vanhigh 12081056..12081489 
state2 Vanhigh 12081631..12082273 
state2 Vanhigh 12082387..12083322 
state2 Vanhigh 12144877..12144911 
state2 Vanhigh 12145113..12145443 
state2 Vanhigh 12146804..12146879 
state2 Vanhigh 12163509..12163785 
state2 Vanhigh 12178114..12179015 
state2 Vanhigh 12245062..12245204 
state2 Vanhigh 12245274..12245346 
state2 Vanhigh 12449177..12449353 
state2 Vanhigh 12449535..12450891 
state2 Vanhigh 12711805..12712108 
state2 Vanhigh 12746850..12746886 
state2 Vanhigh 13124016..13124128 
state2 Vanhigh 13227417..13228139 
state2 Vanhigh 13322622..13322727 
state2 Vanhigh 13322879..13322879 
state2 Vanhigh 13502734..13503462 
state2 Vanhigh 13635342..13635557 
state2 Vanhigh 13636470..13636658 
state2 Vanhigh 13859016..13859705 
state2 Vanhigh 13859844..13860175 
state2 Vanhigh 16130975..16131303 
state2 Vanhigh 16400698..16400809 
state2 Vanhigh 16401110..16401285 
state2 Vanhigh 16489014..16489380 
state2 Vanhigh 16489559..16489701 
state2 Vanhigh 16490133..16490171 
state2 Vanhigh 16659413..16659696 
state2 Vanhigh 16874907..16875461 
state2 Vanhigh 16896401..16898008 
state2 Vanhigh 16900298..16900657 
state2 Vanhigh 16927388..16927823 
state2 Vanhigh 17077546..17078321 
state2 Vanhigh 17120434..17120722 
state2 Vanhigh 17388211..17388492 
state2 Vanhigh 17438999..17439446 
state2 Vanhigh 17480057..17480810 
state2 Vanhigh 17484143..17484359 
state2 Vanhigh 17561967..17562194 
state2 Vanhigh 17720902..17722252 
state2 Vanhigh 17734301..17734438 
state2 Vanhigh 17739290..17740274 
state2 Vanhigh 17740567..17740672 
state2 Vanhigh 17743988..17744056 
state2 Vanhigh 17745247..17745820 
state2 Vanhigh 17746027..17746246 
state2 Vanhigh 17748345..17749056 
state2 Vanhigh 17749234..17749441 
state2 Vanhigh 17749758..17749966 
state2 Vanhigh 17751432..17752002 
state2 Vanhigh 17756416..17756783 
state2 Vanhigh 17758163..17758309 
state2 Vanhigh 17803344..17803557 
state2 Vanhigh 17912438..17912691 
state2 Vanhigh 17916265..17916449 
state2 Vanhigh 18127184..18127708 
state2 Vanhigh 18141932..18142423 
state2 Vanhigh 18213241..18213417 
state2 Vanhigh 18280795..18281263 
state2 Vanhigh 18281405..18282866 
state2 Vanhigh 18318235..18318449 
state2 Vanhigh 18318562..18318562 
state2 Vanhigh 18318889..18319612 
state2 Vanhigh 18319683..18319759 
state2 Vanhigh 18360605..18361307 
state2 Vanhigh 18361783..18362555 
state2 Vanhigh 18411865..18412134 
state2 Vanhigh 18412365..18413030 
state2 Vanhigh 18414739..18414859 
state2 Vanhigh 18414964..18416175 
state2 Vanhigh 18447077..18447971 
state2 Vanhigh 18448082..18448414 
state2 Vanhigh 18462947..18463302 
state2 Vanhigh 18512323..18512871 
state2 Vanhigh 18513020..18513159 
state2 Vanhigh 18513770..18516380 
state2 Vanhigh 18516586..18516586 
state2 Vanhigh 18700732..18701008 
state2 Vanhigh 19012045..19013006 
state2 Vanhigh 19013360..19014028 
state2 Vanhigh 19041889..19042590 
state2 Vanhigh 19163500..19164128 
state2 Vanhigh 19218059..19219042 
state2 Vanhigh 19220024..19220024 
state2 Vanhigh 19220228..19220426 
state2 Vanhigh 19220647..19221503 
state2 Vanhigh 19224941..19226522 
state2 Vanhigh 19227059..19227173 
state2 Vanhigh 19368473..19369628 
state2 Vanhigh 19440574..19442323 
state2 Vanhigh 19655770..19655959 
state2 Vanhigh 19744130..19744374 
state2 Vanhigh 19849742..19850252 
state2 Vanhigh 19853953..19854283 
state2 Vanhigh 19854761..19855213 
state2 Vanhigh 19883508..19884222 
state2 Vanhigh 19885871..19886150 
state2 Vanhigh 19887887..19888596 
state2 Vanhigh 19888769..19888976 
state2 Vanhigh 19889840..19889840 
state2 Vanhigh 19988618..19989429 
state2 Vanhigh 20046178..20046329 
state2 Vanhigh 20174386..20175587 
state2 Vanhigh 20384360..20385002 
state2 Vanhigh 20385217..20385572 
state2 Vanhigh 20385856..20385887 
state2 Vanhigh 20386170..20386864 
state2 Vanhigh 20451127..20451274 
state2 Vanhigh 20508750..20509445 
state2 Vanhigh 20634646..20635374 
state2 Vanhigh 20880462..20882309 
state2 Vanhigh 20882546..20883071 
state2 Vanhigh 20888257..20888845 
state2 Vanhigh 21026554..21026837 
state2 Vanhigh 21196737..21196973 
state2 Vanhigh 21382388..21382943 
state2 Vanhigh 21413232..21413638 
state2 Vanhigh 21413958..21414463 
state2 Vanhigh 21415486..21415918 
state2 Vanhigh 21509086..21509199 
state2 Vanhigh 21509352..21509569 
state2 Vanhigh 21888647..21889259 
state2 Vanhigh 21907970..21908291 
state2 Vanhigh 21997185..21998431 
state2 Vanhigh 22077957..22078359 
state2 Vanhigh 22094700..22094845 
state2 Vanhigh 22095045..22095364 
state2 Vanhigh 22144417..22144780 
state2 Vanhigh 22172665..22172665 
state2 Vanhigh 22192345..22192806 
state2 Vanhigh 22329180..22329702 
state2 Vanhigh 22331717..22332709 
state2 Vanhigh 22332985..22333054 
state2 Vanhigh 22353791..22354231 
state2 Vanhigh 22354408..22354627 
state2 Vanhigh 22370655..22371552 
state2 Vanhigh 22712866..22713475 
state2 Vanhigh 22835109..22835184 
state2 Vanhigh 22835458..22835716 
state2 Vanhigh 22984995..22985507 
state2 Vanhigh 22985811..22986372 
state2 Vanhigh 22986505..22986578 
state2 Vanhigh 23020975..23021195 
state2 Vanhigh 23021309..23021627 
state2 Vanhigh 23021696..23022164 
state2 Vanhigh 23103892..23104546 
state2 Vanhigh 23111135..23111244 
state2 Vanhigh 23112176..23112357 
state2 Vanhigh 23190076..23190402 
state2 Vanhigh 23253519..23253797 
state2 Vanhigh 23380567..23381190 
state2 Vanhigh 23499143..23499724 
state2 Vanhigh 23500443..23500626 
state2 Vanhigh 23503326..23503973 
state2 Vanhigh 23570724..23572923 
state2 Vanhigh 23579437..23579711 
state2 Vanhigh 23620143..23620178 
state2 Vanhigh 23620295..23620370 
state2 Vanhigh 23796926..23797069 
state2 Vanhigh 23798765..23798948 
state2 Vanhigh 23808164..23808446 
state2 Vanhigh 23836725..23836910 
state2 Vanhigh 23849014..23849229 
state2 Vanhigh 23854862..23854970 
state2 Vanhigh 23855219..23855721 
state2 Vanhigh 23855969..23856078 
state2 Vanhigh 23915021..23916174 
state2 Vanhigh 23916655..23916946 
state2 Vanhigh 23917101..23918916 
state2 Vanhigh 23919109..23919109 
state2 Vanhigh 23919323..23919429 
state2 Vanhigh 23921296..23921485 
state2 Vanhigh 23963768..23963805 
state2 Vanhigh 24048909..24049403 
state2 Vanhigh 24049547..24050031 
state2 Vanhigh 24141633..24141880 
state2 Vanhigh 24215702..24217446 
state2 Vanhigh 24234768..24235449 
state2 Vanhigh 24235518..24235621 
state2 Vanhigh 24301267..24301715 
state2 Vanhigh 24444217..24444460 
state2 Vanhigh 24447891..24449545 
state2 Vanhigh 24623850..24624372 
state2 Vanhigh 24867711..24868481 
state2 Vanhigh 24898526..24899054 
state2 Vanhigh 24974544..24974615 
state2 Vanhigh 24996281..24996391 
state2 Vanhigh 24996883..24997831 
state2 Vanhigh 25023950..25024906 
state2 Vanhigh 25061237..25061703 
state2 Vanhigh 25218598..25218804 
state2 Vanhigh 25367859..25368005 
state2 Vanhigh 25368113..25368772 
state2 Vanhigh 25424581..25424765 
state2 Vanhigh 25424934..25425332 
state2 Vanhigh 25425441..25426807 
state2 Vanhigh 25430176..25430520 
state2 Vanhigh 25430667..25430812 
state2 Vanhigh 25435405..25435928 
state2 Vanhigh 25481582..25482115 
state2 Vanhigh 25488645..25489146 
state2 Vanhigh 25497858..25498745 
state2 Vanhigh 25512636..25512636 
state2 Vanhigh 25512718..25514132 
state2 Vanhigh 25522285..25522803 
state2 Vanhigh 25903082..25904604 
state2 Vanhigh 25904922..25905678 
state2 Vanhigh 25905763..25906454 
state2 Vanhigh 25907022..25907172 
state2 Vanhigh 25907354..25907536 
state2 Vanhigh 25907710..25907967 
state2 Vanhigh 25908103..25908211 
state2 Vanhigh 25908323..25909532 
state2 Vanhigh 26030147..26030215 
state2 Vanhigh 26044817..26045108 
state2 Vanhigh 26045262..26045518 
state2 Vanhigh 26045590..26045590 
state2 Vanhigh 26054061..26054172 
state2 Vanhigh 26054280..26054509 
state2 Vanhigh 26105837..26106433 
state2 Vanhigh 26106543..26106574 
state2 Vanhigh 26106641..26107802 
state2 Vanhigh 26133665..26135090 
state2 Vanhigh 26155675..26156559 
state2 Vanhigh 26272443..26272627 
state2 Vanhigh 26278077..26279006 
state2 Vanhigh 26330494..26330914 
state2 Vanhigh 26398316..26398497 
state2 Vanhigh 26398918..26398918 
state2 Vanhigh 26398993..26399029 
state2 Vanhigh 26399687..26400340 
state2 Vanhigh 26424387..26425378 
state2 Vanhigh 26425593..26425998 
state2 Vanhigh 26431915..26432587 
state2 Vanhigh 26549240..26549594 
state2 Vanhigh 26673399..26673399 
state2 Vanhigh 26691455..26691639 
state2 Vanhigh 26889307..26889660 
state2 Vanhigh 27105212..27105570 
state2 Vanhigh 27214185..27214544 
state2 Vanhigh 27214726..27214800 
state2 Vanhigh 27238595..27239257 
state2 Vanhigh 27239639..27239746 
state2 Vanhigh 27402229..27402617 
state2 Vanhigh 27485416..27485625 
state2 Vanhigh 27485730..27486933 
state2 Vanhigh 27500869..27501447 
state2 Vanhigh 27694150..27694369 
state2 Vanhigh 27695133..27695392 
state2 Vanhigh 27742739..27743914 
state2 Vanhigh 27846075..27846404 
state2 Vanhigh 27848518..27849140 
state2 Vanhigh 27855597..27855953 
state2 Vanhigh 27895365..27895548 
state2 Vanhigh 27896890..27897442 
state2 Vanhigh 27898103..27898206 
state2 Vanhigh 27898378..27898378 
state2 Vanhigh 27919169..27919769 
state2 Vanhigh 27920031..27920499 
state2 Vanhigh 28011669..28012325 
state2 Vanhigh 28057058..28057221 
state2 Vanhigh 28063261..28064347 
state2 Vanhigh 28064526..28064526 
state2 Vanhigh 28093097..28097715 
state2 Vanhigh 28175553..28175769 
state2 Vanhigh 28176195..28176372 
state2 Vanhigh 28176551..28176583 
state2 Vanhigh 28191212..28191283 
state2 Vanhigh 28467191..28470045 
state2 Vanhigh 28503352..28503945 
state2 Vanhigh 28559996..28560514 
state2 Vanhigh 28561273..28562039 
state2 Vanhigh 28762234..28762337 
state2 Vanhigh 28762544..28762680 
state2 Vanhigh 28762828..28762864 
state2 Vanhigh 28782047..28782939 
state2 Vanhigh 28784792..28785186 
state2 Vanhigh 28982044..28982044 
state2 Vanhigh 29022632..29023470 
state2 Vanhigh 29023798..29024052 
state2 Vanhigh 29036267..29036834 
state2 Vanhigh 29036974..29037015 
state2 Vanhigh 29037593..29038439 
state2 Vanhigh 29038510..29038550 
state2 Vanhigh 29068650..29068983 
state2 Vanhigh 29235135..29235690 
state2 Vanhigh 29378955..29379680 
state2 Vanhigh 29379779..29379779 
state2 Vanhigh 29379970..29380042 
state2 Vanhigh 29380307..29381164 
state2 Vanhigh 29477803..29478158 
state2 Vanhigh 29491620..29492496 
state2 Vanhigh 29532109..29532312 
state2 Vanhigh 29555268..29556945 
state2 Vanhigh 29619019..29619240 
state2 Vanhigh 29920706..29920742 
state2 Vanhigh 29921536..29921536 
state2 Vanhigh 29957990..29958267 
state2 Vanhigh 29973332..29974552 
state2 Vanhigh 29974627..29975258 
state2 Vanhigh 30125867..30126202 
state2 Vanhigh 30132923..30134227 
state2 Vanhigh 30188642..30188785 
state2 Vanhigh 30188926..30189991 
state2 Vanhigh 30200583..30200973 
state2 Vanhigh 30263233..30263533 
state2 Vanhigh 30263745..30263811 
state2 Vanhigh 30264462..30265014 
state2 Vanhigh 30265090..30265166 
state2 Vanhigh 30301074..30301496 
state2 Vanhigh 30334573..30335157 
state2 Vanhigh 30377706..30379719 
state2 Vanhigh 30379958..30379958 
state2 Vanhigh 30380028..30380028 
state2 Vanhigh 30390400..30390899 
state2 Vanhigh 30393239..30393527 
state2 Vanhigh 30403470..30404501 
state2 Vanhigh 30420813..30422184 
state3 Colhigh 8249..8283 
state3 Colhigh 34976..35086 
state3 Colhigh 57790..58690 
state3 Colhigh 65517..65631 
state3 Colhigh 65701..65847 
state3 Colhigh 66422..66710 
state3 Colhigh 101147..101529 
state3 Colhigh 114852..115345 
state3 Colhigh 156859..158423 
state3 Colhigh 172204..172782 
state3 Colhigh 180286..180685 
state3 Colhigh 182078..182155 
state3 Colhigh 187384..187531 
state3 Colhigh 188536..188572 
state3 Colhigh 188756..189581 
state3 Colhigh 189652..189744 
state3 Colhigh 198073..198113 
state3 Colhigh 198275..198275 
state3 Colhigh 270000..270078 
state3 Colhigh 270292..270362 
state3 Colhigh 282602..282971 
state3 Colhigh 283077..283454 
state3 Colhigh 283659..284153 
state3 Colhigh 353007..354281 
state3 Colhigh 354355..354496 
state3 Colhigh 419032..419785 
state3 Colhigh 420526..421097 
state3 Colhigh 421167..421313 
state3 Colhigh 421496..421601 
state3 Colhigh 421747..422037 
state3 Colhigh 422144..422218 
state3 Colhigh 429197..429594 
state3 Colhigh 463616..463616 
state3 Colhigh 553191..553737 
state3 Colhigh 556983..558567 
state3 Colhigh 564354..564594 
state3 Colhigh 565486..565858 
state3 Colhigh 566003..567487 
state3 Colhigh 622417..622449 
state3 Colhigh 630986..631732 
state3 Colhigh 635312..636212 
state3 Colhigh 683624..684487 
state3 Colhigh 685261..685337 
state3 Colhigh 731861..734690 
state3 Colhigh 734828..737269 
state3 Colhigh 739782..739997 
state3 Colhigh 740345..740743 
state3 Colhigh 740917..743213 
state3 Colhigh 743283..743864 
state3 Colhigh 753993..754102 
state3 Colhigh 756035..756451 
state3 Colhigh 783144..783378 
state3 Colhigh 787219..787994 
state3 Colhigh 790194..790866 
state3 Colhigh 808900..809262 
state3 Colhigh 842830..843474 
state3 Colhigh 843719..845235 
state3 Colhigh 846009..847177 
state3 Colhigh 848148..848424 
state3 Colhigh 848598..848736 
state3 Colhigh 848993..848993 
state3 Colhigh 849063..849218 
state3 Colhigh 885664..885903 
state3 Colhigh 887480..888501 
state3 Colhigh 890595..890852 
state3 Colhigh 893298..893447 
state3 Colhigh 893534..893534 
state3 Colhigh 898990..899392 
state3 Colhigh 900991..901523 
state3 Colhigh 901848..902573 
state3 Colhigh 1114966..1115183 
state3 Colhigh 1115319..1115664 
state3 Colhigh 1121046..1121419 
state3 Colhigh 1121831..1121903 
state3 Colhigh 1144075..1144739 
state3 Colhigh 1148950..1149271 
state3 Colhigh 1150709..1150745 
state3 Colhigh 1165681..1166048 
state3 Colhigh 1186035..1186253 
state3 Colhigh 1186394..1186627 
state3 Colhigh 1303925..1304420 
state3 Colhigh 1304771..1305234 
state3 Colhigh 1341446..1341727 
state3 Colhigh 1341873..1342016 
state3 Colhigh 1370527..1370600 
state3 Colhigh 1388425..1388599 
state3 Colhigh 1388931..1389139 
state3 Colhigh 1438344..1438455 
state3 Colhigh 1438524..1439585 
state3 Colhigh 1439661..1439766 
state3 Colhigh 1439907..1439970 
state3 Colhigh 1484139..1484544 
state3 Colhigh 1485200..1485279 
state3 Colhigh 1488391..1488622 
state3 Colhigh 1488841..1489358 
state3 Colhigh 1489505..1489610 
state3 Colhigh 1503995..1506484 
state3 Colhigh 1506664..1509078 
state3 Colhigh 1532494..1532739 
state3 Colhigh 1533421..1533453 
state3 Colhigh 1533914..1534095 
state3 Colhigh 1547232..1547377 
state3 Colhigh 1547478..1547552 
state3 Colhigh 1556853..1556959 
state3 Colhigh 1558962..1559497 
state3 Colhigh 1564624..1564703 
state3 Colhigh 1565836..1566053 
state3 Colhigh 1566353..1566391 
state3 Colhigh 1566614..1566938 
state3 Colhigh 1716941..1717095 
state3 Colhigh 1723801..1724353 
state3 Colhigh 1744896..1745359 
state3 Colhigh 1745433..1745623 
state3 Colhigh 1745724..1746473 
state3 Colhigh 1746767..1746767 
state3 Colhigh 1763544..1763840 
state3 Colhigh 1765651..1765685 
state3 Colhigh 1765903..1766010 
state3 Colhigh 1766847..1766888 
state3 Colhigh 1767099..1767745 
state3 Colhigh 1897768..1897871 
state3 Colhigh 1898642..1898980 
state3 Colhigh 1955492..1957346 
state3 Colhigh 1957492..1957995 
state3 Colhigh 1960672..1961031 
state3 Colhigh 2011991..2013423 
state3 Colhigh 2030210..2032195 
state3 Colhigh 2032307..2032377 
state3 Colhigh 2032489..2033786 
state3 Colhigh 2049665..2049875 
state3 Colhigh 2050545..2051416 
state3 Colhigh 2051535..2051637 
state3 Colhigh 2051707..2051879 
state3 Colhigh 2137100..2137523 
state3 Colhigh 2153732..2154123 
state3 Colhigh 2154200..2154733 
state3 Colhigh 2154807..2154907 
state3 Colhigh 2204335..2205386 
state3 Colhigh 2205538..2206194 
state3 Colhigh 2206313..2206461 
state3 Colhigh 2206568..2206777 
state3 Colhigh 2223929..2225430 
state3 Colhigh 2227019..2227200 
state3 Colhigh 2491036..2491178 
state3 Colhigh 2631944..2632085 
state3 Colhigh 2691143..2692421 
state3 Colhigh 2692676..2693398 
state3 Colhigh 2704008..2704008 
state3 Colhigh 2704756..2704906 
state3 Colhigh 2709988..2709988 
state3 Colhigh 2710097..2710310 
state3 Colhigh 2732644..2733005 
state3 Colhigh 2744048..2746001 
state3 Colhigh 2752314..2753328 
state3 Colhigh 2922746..2922746 
state3 Colhigh 2922957..2923340 
state3 Colhigh 2927921..2928447 
state3 Colhigh 2929156..2930721 
state3 Colhigh 2931075..2931213 
state3 Colhigh 2931360..2931582 
state3 Colhigh 2975220..2975396 
state3 Colhigh 3054050..3055033 
state3 Colhigh 3065262..3065438 
state3 Colhigh 3095336..3099103 
state3 Colhigh 3159184..3159256 
state3 Colhigh 3161902..3162162 
state3 Colhigh 3162302..3164051 
state3 Colhigh 3164350..3164957 
state3 Colhigh 3220260..3220358 
state3 Colhigh 3220472..3221109 
state3 Colhigh 3269968..3270949 
state3 Colhigh 3271025..3271532 
state3 Colhigh 3271603..3271837 
state3 Colhigh 3288498..3289955 
state3 Colhigh 3322828..3323222 
state3 Colhigh 3326060..3327366 
state3 Colhigh 3329127..3329240 
state3 Colhigh 3329491..3331698 
state3 Colhigh 3331914..3331948 
state3 Colhigh 3332233..3333229 
state3 Colhigh 3568551..3569190 
state3 Colhigh 3569520..3569945 
state3 Colhigh 3635702..3636099 
state3 Colhigh 3645162..3645806 
state3 Colhigh 3646309..3646455 
state3 Colhigh 3695466..3695574 
state3 Colhigh 3695938..3696115 
state3 Colhigh 3703238..3703558 
state3 Colhigh 3748086..3748339 
state3 Colhigh 3777856..3778232 
state3 Colhigh 3778491..3779679 
state3 Colhigh 3789120..3789158 
state3 Colhigh 3789343..3789559 
state3 Colhigh 3832945..3833956 
state3 Colhigh 3864386..3864959 
state3 Colhigh 3865103..3865386 
state3 Colhigh 3865657..3866424 
state3 Colhigh 3952401..3952718 
state3 Colhigh 3952937..3953598 
state3 Colhigh 3953720..3953960 
state3 Colhigh 3954176..3954577 
state3 Colhigh 3996584..3997475 
state3 Colhigh 4105753..4106466 
state3 Colhigh 4108653..4109280 
state3 Colhigh 4115337..4115556 
state3 Colhigh 4127955..4128104 
state3 Colhigh 4153654..4155267 
state3 Colhigh 4155781..4157319 
state3 Colhigh 4173128..4173199 
state3 Colhigh 4173527..4174042 
state3 Colhigh 4269002..4269358 
state3 Colhigh 4277063..4277160 
state3 Colhigh 4284124..4284337 
state3 Colhigh 4304420..4304458 
state3 Colhigh 4304823..4304932 
state3 Colhigh 4343364..4343437 
state3 Colhigh 4355700..4356901 
state3 Colhigh 4357050..4357127 
state3 Colhigh 4367824..4368207 
state3 Colhigh 4459870..4460382 
state3 Colhigh 4517181..4517455 
state3 Colhigh 4525645..4525746 
state3 Colhigh 4542393..4543563 
state3 Colhigh 4614608..4615078 
state3 Colhigh 4694552..4694802 
state3 Colhigh 4749978..4750235 
state3 Colhigh 4762592..4763015 
state3 Colhigh 4764899..4765296 
state3 Colhigh 4833581..4834678 
state3 Colhigh 4850611..4851414 
state3 Colhigh 4857027..4857355 
state3 Colhigh 4857459..4857675 
state3 Colhigh 4877638..4878943 
state3 Colhigh 4880133..4881138 
state3 Colhigh 4881214..4881750 
state3 Colhigh 4968225..4968707 
state3 Colhigh 4968888..4969623 
state3 Colhigh 5149860..5150997 
state3 Colhigh 5159417..5159528 
state3 Colhigh 5162309..5162652 
state3 Colhigh 5180095..5181210 
state3 Colhigh 5188215..5188252 
state3 Colhigh 5188361..5188609 
state3 Colhigh 5188843..5189341 
state3 Colhigh 5228554..5228841 
state3 Colhigh 5274620..5275276 
state3 Colhigh 5275349..5276826 
state3 Colhigh 5299844..5300582 
state3 Colhigh 5344725..5345081 
state3 Colhigh 5345409..5345702 
state3 Colhigh 5409470..5409654 
state3 Colhigh 5446816..5447223 
state3 Colhigh 5458570..5458780 
state3 Colhigh 5458882..5459030 
state3 Colhigh 5470312..5470559 
state3 Colhigh 5475597..5475999 
state3 Colhigh 5477208..5477699 
state3 Colhigh 5478803..5478916 
state3 Colhigh 5479122..5479190 
state3 Colhigh 5480106..5480424 
state3 Colhigh 5481792..5482441 
state3 Colhigh 5482795..5482871 
state3 Colhigh 5482975..5483009 
state3 Colhigh 5483293..5483293 
state3 Colhigh 5483585..5483585 
state3 Colhigh 5546194..5546478 
state3 Colhigh 5546905..5547411 
state3 Colhigh 5558273..5558535 
state3 Colhigh 5603123..5604251 
state3 Colhigh 5829211..5829362 
state3 Colhigh 5830488..5831163 
state3 Colhigh 5832217..5832662 
state3 Colhigh 5832769..5832769 
state3 Colhigh 5868645..5868996 
state3 Colhigh 5916901..5917263 
state3 Colhigh 5930383..5930789 
state3 Colhigh 5930927..5931462 
state3 Colhigh 5948199..5949180 
state3 Colhigh 5949364..5949400 
state3 Colhigh 5949469..5949868 
state3 Colhigh 5950013..5950962 
state3 Colhigh 6099177..6099429 
state3 Colhigh 6258023..6258199 
state3 Colhigh 6258397..6258619 
state3 Colhigh 6300049..6300437 
state3 Colhigh 6347183..6347430 
state3 Colhigh 6353225..6354269 
state3 Colhigh 6354382..6355801 
state3 Colhigh 6411951..6414114 
state3 Colhigh 6464345..6464705 
state3 Colhigh 6464813..6464850 
state3 Colhigh 6485792..6486459 
state3 Colhigh 6486531..6486678 
state3 Colhigh 6491986..6492318 
state3 Colhigh 6492430..6493000 
state3 Colhigh 6493195..6493278 
state3 Colhigh 6493427..6493497 
state3 Colhigh 6493680..6494011 
state3 Colhigh 6551244..6551633 
state3 Colhigh 6561442..6561586 
state3 Colhigh 6748307..6748487 
state3 Colhigh 6748665..6749251 
state3 Colhigh 6750373..6750917 
state3 Colhigh 6751324..6751430 
state3 Colhigh 6765529..6765888 
state3 Colhigh 6766277..6766561 
state3 Colhigh 6803705..6804407 
state3 Colhigh 6806907..6807021 
state3 Colhigh 6816876..6817496 
state3 Colhigh 6817696..6818903 
state3 Colhigh 6819110..6822049 
state3 Colhigh 6856257..6856444 
state3 Colhigh 6856944..6857456 
state3 Colhigh 6857637..6858174 
state3 Colhigh 6858282..6858753 
state3 Colhigh 6891758..6892153 
state3 Colhigh 6943120..6943120 
state3 Colhigh 6945767..6946479 
state3 Colhigh 6946765..6946914 
state3 Colhigh 6949115..6949980 
state3 Colhigh 7039554..7040025 
state3 Colhigh 7042895..7042932 
state3 Colhigh 7043035..7043035 
state3 Colhigh 7088274..7088488 
state3 Colhigh 7088695..7088888 
state3 Colhigh 7092766..7092872 
state3 Colhigh 7103572..7104427 
state3 Colhigh 7104643..7105473 
state3 Colhigh 7120170..7120779 
state3 Colhigh 7158148..7158922 
state3 Colhigh 7285891..7287943 
state3 Colhigh 7288270..7288380 
state3 Colhigh 7288453..7288742 
state3 Colhigh 7314515..7317039 
state3 Colhigh 7317258..7317944 
state3 Colhigh 7318091..7318728 
state3 Colhigh 7318985..7319302 
state3 Colhigh 7338068..7339029 
state3 Colhigh 7494524..7495614 
state3 Colhigh 7495801..7496509 
state3 Colhigh 7497487..7497598 
state3 Colhigh 7498062..7498511 
state3 Colhigh 7498690..7499044 
state3 Colhigh 7499119..7499239 
state3 Colhigh 7510951..7511163 
state3 Colhigh 7530050..7530150 
state3 Colhigh 7530417..7530745 
state3 Colhigh 7635122..7635195 
state3 Colhigh 7635305..7635412 
state3 Colhigh 7635739..7636203 
state3 Colhigh 7661106..7661643 
state3 Colhigh 7704498..7705047 
state3 Colhigh 7705189..7705937 
state3 Colhigh 7882951..7883133 
state3 Colhigh 7888243..7889051 
state3 Colhigh 7894840..7896146 
state3 Colhigh 7896513..7897521 
state3 Colhigh 7949630..7950645 
state3 Colhigh 7956968..7957439 
state3 Colhigh 7966586..7966864 
state3 Colhigh 7966972..7967693 
state3 Colhigh 7967993..7967993 
state3 Colhigh 7983452..7983559 
state3 Colhigh 7983709..7984148 
state3 Colhigh 8006703..8007026 
state3 Colhigh 8014264..8014437 
state3 Colhigh 8015041..8015078 
state3 Colhigh 8031677..8032141 
state3 Colhigh 8082012..8082048 
state3 Colhigh 8091086..8091086 
state3 Colhigh 8091318..8091318 
state3 Colhigh 8091429..8091782 
state3 Colhigh 8093251..8093679 
state3 Colhigh 8157212..8158524 
state3 Colhigh 8322089..8322780 
state3 Colhigh 8322929..8323116 
state3 Colhigh 8398039..8399392 
state3 Colhigh 8432877..8434246 
state3 Colhigh 8434463..8435489 
state3 Colhigh 8470495..8470601 
state3 Colhigh 8525918..8526212 
state3 Colhigh 8553470..8554239 
state3 Colhigh 8554346..8555382 
state3 Colhigh 8555488..8555488 
state3 Colhigh 8633574..8633646 
state3 Colhigh 8635460..8636668 
state3 Colhigh 8636915..8637027 
state3 Colhigh 8637954..8637954 
state3 Colhigh 8638313..8638745 
state3 Colhigh 8667070..8667816 
state3 Colhigh 8668609..8670375 
state3 Colhigh 8670551..8671607 
state3 Colhigh 8684316..8684419 
state3 Colhigh 8684666..8684666 
state3 Colhigh 8755134..8755278 
state3 Colhigh 8981890..8982428 
state3 Colhigh 9067293..9067847 
state3 Colhigh 9180394..9180394 
state3 Colhigh 9186152..9186336 
state3 Colhigh 9186483..9186483 
state3 Colhigh 9186691..9186835 
state3 Colhigh 9285413..9285742 
state3 Colhigh 9336451..9336557 
state3 Colhigh 9336696..9336841 
state3 Colhigh 9376231..9376590 
state3 Colhigh 9403892..9404232 
state3 Colhigh 9405220..9405546 
state3 Colhigh 9425686..9426014 
state3 Colhigh 9426235..9426235 
state3 Colhigh 9426304..9426416 
state3 Colhigh 9429604..9430579 
state3 Colhigh 9430748..9431213 
state3 Colhigh 9481725..9482141 
state3 Colhigh 9483831..9483944 
state3 Colhigh 9535739..9536606 
state3 Colhigh 9605167..9605792 
state3 Colhigh 9662264..9662596 
state3 Colhigh 9727343..9727716 
state3 Colhigh 9766036..9766507 
state3 Colhigh 9766863..9767550 
state3 Colhigh 9826572..9826715 
state3 Colhigh 9826785..9827394 
state3 Colhigh 9876157..9876157 
state3 Colhigh 9885784..9887257 
state3 Colhigh 9940619..9941234 
state3 Colhigh 9942835..9942950 
state3 Colhigh 9943137..9943320 
state3 Colhigh 9972690..9973470 
state3 Colhigh 10074666..10075109 
state3 Colhigh 10075622..10075622 
state3 Colhigh 10124422..10126419 
state3 Colhigh 10191160..10191235 
state3 Colhigh 10191999..10192344 
state3 Colhigh 10252803..10253157 
state3 Colhigh 10253655..10254172 
state3 Colhigh 10273997..10275560 
state3 Colhigh 10393740..10394291 
state3 Colhigh 10395424..10395459 
state3 Colhigh 10398473..10398473 
state3 Colhigh 10398782..10398926 
state3 Colhigh 10584400..10584966 
state3 Colhigh 10624876..10625213 
state3 Colhigh 10625289..10626769 
state3 Colhigh 10655020..10655346 
state3 Colhigh 10655623..10656351 
state3 Colhigh 10722837..10722874 
state3 Colhigh 10808193..10808262 
state3 Colhigh 10847265..10847632 
state3 Colhigh 10847701..10848311 
state3 Colhigh 10862074..10862464 
state3 Colhigh 10900913..10900913 
state3 Colhigh 10901033..10901708 
state3 Colhigh 10967352..10967636 
state3 Colhigh 10967746..10968341 
state3 Colhigh 11052740..11052996 
state3 Colhigh 11137548..11138698 
state3 Colhigh 11247077..11247718 
state3 Colhigh 11247910..11248057 
state3 Colhigh 11252497..11252787 
state3 Colhigh 11253080..11253473 
state3 Colhigh 11349839..11350225 
state3 Colhigh 11353347..11353562 
state3 Colhigh 11354457..11354836 
state3 Colhigh 11355102..11355272 
state3 Colhigh 11413012..11413617 
state3 Colhigh 11416336..11416897 
state3 Colhigh 11458890..11459292 
state3 Colhigh 11462159..11462847 
state3 Colhigh 11463182..11463182 
state3 Colhigh 11575554..11575554 
state3 Colhigh 11575663..11575735 
state3 Colhigh 11576127..11576302 
state3 Colhigh 11577278..11577638 
state3 Colhigh 11601718..11602423 
state3 Colhigh 11602676..11602870 
state3 Colhigh 11602940..11603086 
state3 Colhigh 11603446..11603446 
state3 Colhigh 11603655..11604018 
state3 Colhigh 11608021..11608056 
state3 Colhigh 11608692..11608723 
state3 Colhigh 11608856..11609497 
state3 Colhigh 11712348..11712680 
state3 Colhigh 11712828..11712938 
state3 Colhigh 11713108..11713263 
state3 Colhigh 11713481..11714462 
state3 Colhigh 11714571..11714966 
state3 Colhigh 11715219..11716252 
state3 Colhigh 11716363..11716541 
state3 Colhigh 11738263..11739033 
state3 Colhigh 11742576..11744143 
state3 Colhigh 11758462..11758849 
state3 Colhigh 11768518..11768697 
state3 Colhigh 11768916..11769401 
state3 Colhigh 11846465..11846605 
state3 Colhigh 11846793..11847867 
state3 Colhigh 11920897..11921491 
state3 Colhigh 11921634..11922321 
state3 Colhigh 11922770..11923417 
state3 Colhigh 11931125..11931358 
state3 Colhigh 11931858..11932047 
state3 Colhigh 11932261..11932261 
state3 Colhigh 11971328..11971577 
state3 Colhigh 11971684..11972060 
state3 Colhigh 11976097..11976282 
state3 Colhigh 12052341..12053504 
state3 Colhigh 12147579..12147826 
state3 Colhigh 12157512..12157906 
state3 Colhigh 12158201..12158694 
state3 Colhigh 12221443..12221909 
state3 Colhigh 12349227..12350535 
state3 Colhigh 12350702..12350815 
state3 Colhigh 12358536..12358797 
state3 Colhigh 12360335..12360622 
state3 Colhigh 12460469..12460504 
state3 Colhigh 12460653..12460981 
state3 Colhigh 12461093..12461338 
state3 Colhigh 12461443..12461748 
state3 Colhigh 12461893..12462964 
state3 Colhigh 12582201..12582354 
state3 Colhigh 12748634..12749112 
state3 Colhigh 12890982..12891121 
state3 Colhigh 12891313..12891630 
state3 Colhigh 12891770..12892202 
state3 Colhigh 12892270..12892617 
state3 Colhigh 13026821..13027382 
state3 Colhigh 13071635..13071706 
state3 Colhigh 13157497..13157679 
state3 Colhigh 13205694..13206945 
state3 Colhigh 13208156..13208156 
state3 Colhigh 13208298..13209206 
state3 Colhigh 14161034..14163955 
state3 Colhigh 15893983..15894353 
state3 Colhigh 15894565..15895137 
state3 Colhigh 15895249..15895934 
state3 Colhigh 15896002..15896685 
state3 Colhigh 15976242..15978022 
state3 Colhigh 15978120..15978902 
state3 Colhigh 16446477..16446662 
state3 Colhigh 16625469..16625584 
state3 Colhigh 16640872..16641804 
state3 Colhigh 16641949..16643462 
state3 Colhigh 16644022..16645279 
state3 Colhigh 16710541..16711318 
state3 Colhigh 16711602..16711602 
state3 Colhigh 16743095..16743798 
state3 Colhigh 16837101..16837521 
state3 Colhigh 16838126..16838624 
state3 Colhigh 16850975..16851252 
state3 Colhigh 16851342..16852869 
state3 Colhigh 16853044..16853272 
state3 Colhigh 16944537..16944829 
state3 Colhigh 17024170..17024789 
state3 Colhigh 17058807..17059755 
state3 Colhigh 17099509..17099579 
state3 Colhigh 17129690..17129727 
state3 Colhigh 17183658..17184061 
state3 Colhigh 17195151..17195259 
state3 Colhigh 17255611..17255982 
state3 Colhigh 17329613..17330990 
state3 Colhigh 17445879..17446443 
state3 Colhigh 17454517..17454941 
state3 Colhigh 17455053..17456080 
state3 Colhigh 17456228..17456300 
state3 Colhigh 17817770..17818104 
state3 Colhigh 17818532..17819090 
state3 Colhigh 18040657..18040657 
state3 Colhigh 18040838..18041095 
state3 Colhigh 18154328..18154867 
state3 Colhigh 18250568..18251259 
state3 Colhigh 18271601..18272011 
state3 Colhigh 18406293..18407017 
state3 Colhigh 18407280..18408275 
state3 Colhigh 18408535..18408827 
state3 Colhigh 18497903..18497983 
state3 Colhigh 18498278..18498459 
state3 Colhigh 18523690..18524561 
state3 Colhigh 18681780..18682045 
state3 Colhigh 18683090..18683090 
state3 Colhigh 18688532..18688689 
state3 Colhigh 18691773..18692459 
state3 Colhigh 18693399..18693663 
state3 Colhigh 18699733..18700117 
state3 Colhigh 18700238..18700386 
state3 Colhigh 18730525..18730704 
state3 Colhigh 18870520..18870668 
state3 Colhigh 19129856..19130364 
state3 Colhigh 19130443..19130513 
state3 Colhigh 19130775..19130980 
state3 Colhigh 19131114..19131285 
state3 Colhigh 19172971..19173805 
state3 Colhigh 19253804..19253879 
state3 Colhigh 19301496..19301531 
state3 Colhigh 19301744..19302257 
state3 Colhigh 19362431..19362850 
state3 Colhigh 19363086..19363395 
state3 Colhigh 19386831..19388537 
state3 Colhigh 19474396..19474622 
state3 Colhigh 19474949..19475135 
state3 Colhigh 19475241..19475390 
state3 Colhigh 19490407..19490697 
state3 Colhigh 19513699..19514117 
state3 Colhigh 19519420..19520410 
state3 Colhigh 19520533..19520609 
state3 Colhigh 19521015..19521588 
state3 Colhigh 19565253..19565366 
state3 Colhigh 19566812..19566988 
state3 Colhigh 19567239..19567239 
state3 Colhigh 19567344..19567734 
state3 Colhigh 19567879..19568125 
state3 Colhigh 19568269..19568703 
state3 Colhigh 19650661..19651262 
state3 Colhigh 19651369..19651655 
state3 Colhigh 19673925..19674265 
state3 Colhigh 19894950..19895274 
state3 Colhigh 19928787..19929163 
state3 Colhigh 19929264..19929820 
state3 Colhigh 20066093..20066093 
state3 Colhigh 20066274..20066528 
state3 Colhigh 20066747..20067079 
state3 Colhigh 20067257..20067361 
state3 Colhigh 20067934..20068050 
state3 Colhigh 20068358..20068673 
state3 Colhigh 20078033..20078180 
state3 Colhigh 20078692..20078805 
state3 Colhigh 20079463..20081619 
state3 Colhigh 20081689..20081689 
state3 Colhigh 20081907..20082449 
state3 Colhigh 20103325..20104317 
state3 Colhigh 20104843..20107069 
state3 Colhigh 20139501..20139927 
state3 Colhigh 20140000..20140591 
state3 Colhigh 20162399..20163650 
state3 Colhigh 20171420..20171862 
state3 Colhigh 20172384..20173008 
state3 Colhigh 20199329..20199499 
state3 Colhigh 20202333..20202515 
state3 Colhigh 20226256..20226398 
state3 Colhigh 20226511..20226586 
state3 Colhigh 20367503..20367693 
state3 Colhigh 20434616..20435243 
state3 Colhigh 20531534..20532203 
state3 Colhigh 20532350..20532894 
state3 Colhigh 20533000..20533737 
state3 Colhigh 20862689..20862868 
state3 Colhigh 20864365..20864755 
state3 Colhigh 20864897..20865387 
state3 Colhigh 20867056..20867661 
state3 Colhigh 20903141..20903177 
state3 Colhigh 20905250..20905869 
state3 Colhigh 20905948..20906096 
state3 Colhigh 20931615..20931839 
state3 Colhigh 20931983..20932201 
state3 Colhigh 20932540..20932540 
state3 Colhigh 20933142..20933371 
state3 Colhigh 20949620..20949731 
state3 Colhigh 20950873..20951283 
state3 Colhigh 21047191..21048237 
state3 Colhigh 21080436..21080473 
state3 Colhigh 21080781..21080961 
state3 Colhigh 21081319..21081437 
state3 Colhigh 21081737..21081988 
state3 Colhigh 21082206..21082518 
state3 Colhigh 21151166..21151235 
state3 Colhigh 21202053..21202196 
state3 Colhigh 21205934..21206369 
state3 Colhigh 21206476..21206587 
state3 Colhigh 21254191..21254448 
state3 Colhigh 21268360..21268360 
state3 Colhigh 21366640..21367675 
state3 Colhigh 21399443..21399514 
state3 Colhigh 21400128..21401690 
state3 Colhigh 21420119..21420303 
state3 Colhigh 21537969..21538079 
state3 Colhigh 21541871..21542521 
state3 Colhigh 21546714..21547316 
state3 Colhigh 21549519..21549663 
state3 Colhigh 21550653..21551031 
state3 Colhigh 21551392..21552673 
state3 Colhigh 21581867..21582353 
state3 Colhigh 21615558..21617595 
state3 Colhigh 21627381..21628772 
state3 Colhigh 21629028..21629206 
state3 Colhigh 21629316..21629787 
state3 Colhigh 21657298..21657960 
state3 Colhigh 21658033..21658539 
state3 Colhigh 21658611..21658960 
state3 Colhigh 21680412..21680477 
state3 Colhigh 21681741..21682505 
state3 Colhigh 21683083..21684045 
state3 Colhigh 21718035..21718107 
state3 Colhigh 21924593..21924875 
state3 Colhigh 21942417..21943337 
state3 Colhigh 22147243..22147790 
state3 Colhigh 22147977..22148539 
state3 Colhigh 22148764..22148865 
state3 Colhigh 22180659..22183444 
state3 Colhigh 22204615..22204723 
state3 Colhigh 22204923..22205416 
state3 Colhigh 22205517..22206202 
state3 Colhigh 22206347..22206643 
state3 Colhigh 22206752..22208192 
state3 Colhigh 22208363..22208605 
state3 Colhigh 22298180..22298391 
state3 Colhigh 22298673..22299034 
state3 Colhigh 22303379..22304359 
state3 Colhigh 22361802..22361944 
state3 Colhigh 22443088..22443268 
state3 Colhigh 22466452..22466527 
state3 Colhigh 22488609..22489109 
state3 Colhigh 22512568..22513745 
state3 Colhigh 22513970..22514363 
state3 Colhigh 22514652..22515000 
state3 Colhigh 22538496..22538650 
state3 Colhigh 22724614..22724653 
state3 Colhigh 22724799..22724799 
state3 Colhigh 22724875..22724906 
state3 Colhigh 22725013..22725801 
state3 Colhigh 22727178..22727735 
state3 Colhigh 22728116..22728474 
state3 Colhigh 22757942..22758148 
state3 Colhigh 22758290..22758327 
state3 Colhigh 22758943..22759218 
state3 Colhigh 22759400..22759645 
state3 Colhigh 22773850..22775950 
state3 Colhigh 22786690..22788947 
state3 Colhigh 22789023..22789433 
state3 Colhigh 22802808..22803196 
state3 Colhigh 22814637..22814742 
state3 Colhigh 22814824..22814968 
state3 Colhigh 22815031..22815754 
state3 Colhigh 22864642..22864642 
state3 Colhigh 22864718..22864795 
state3 Colhigh 22864981..22865608 
state3 Colhigh 23132685..23132895 
state3 Colhigh 23136498..23136648 
state3 Colhigh 23140424..23140589 
state3 Colhigh 23196617..23197288 
state3 Colhigh 23198213..23198319 
state3 Colhigh 23203707..23203931 
state3 Colhigh 23205263..23205300 
state3 Colhigh 23205480..23206082 
state3 Colhigh 23206221..23206723 
state3 Colhigh 23276356..23277025 
state3 Colhigh 23277725..23277758 
state3 Colhigh 23321978..23323116 
state3 Colhigh 23323370..23323674 
state3 Colhigh 23394869..23395611 
state3 Colhigh 23395966..23396067 
state3 Colhigh 23429277..23430339 
state3 Colhigh 23430585..23430585 
state3 Colhigh 23460640..23460751 
state3 Colhigh 23470608..23471351 
state3 Colhigh 23472091..23472260 
state3 Colhigh 23661899..23662582 
state3 Colhigh 23662730..23663252 
state3 Colhigh 23665647..23666207 
state3 Colhigh 23666279..23666315 
state3 Colhigh 23666689..23666721 
state3 Colhigh 23666974..23667362 
state3 Colhigh 23700731..23702865 
state3 Colhigh 23710034..23719543 
state3 Colhigh 23832053..23832736 
state3 Colhigh 23832876..23833048 
state3 Colhigh 23833198..23833653 
state3 Colhigh 23904427..23904427 
state3 Colhigh 23905057..23905467 
state3 Colhigh 23964587..23964845 
state3 Colhigh 23973031..23973031 
state3 Colhigh 23973286..23973823 
state3 Colhigh 23997567..23997675 
state3 Colhigh 23997948..23998354 
state3 Colhigh 23998496..23998825 
state3 Colhigh 24032796..24032980 
state3 Colhigh 24033056..24033179 
state3 Colhigh 24033497..24034010 
state3 Colhigh 24039763..24040190 
state3 Colhigh 24040300..24040981 
state3 Colhigh 24050147..24051317 
state3 Colhigh 24051571..24051829 
state3 Colhigh 24051902..24052193 
state3 Colhigh 24054756..24055941 
state3 Colhigh 24090931..24091075 
state3 Colhigh 24100105..24100425 
state3 Colhigh 24100970..24101008 
state3 Colhigh 24102173..24103114 
state3 Colhigh 24103899..24104444 
state3 Colhigh 24153647..24153721 
state3 Colhigh 24155142..24155252 
state3 Colhigh 24155327..24157535 
state3 Colhigh 24230727..24231361 
state3 Colhigh 24231508..24232454 
state3 Colhigh 24249092..24249263 
state3 Colhigh 24249587..24250475 
state3 Colhigh 24251872..24251872 
state3 Colhigh 24251947..24252132 
state3 Colhigh 24300793..24300935 
state3 Colhigh 24358475..24358900 
state3 Colhigh 24363223..24363480 
state3 Colhigh 24366064..24366064 
state3 Colhigh 24366172..24367135 
state3 Colhigh 24368286..24369197 
state3 Colhigh 24377731..24379275 
state3 Colhigh 24381246..24381538 
state3 Colhigh 24384512..24384696 
state3 Colhigh 24389710..24389817 
state3 Colhigh 24391012..24391079 
state3 Colhigh 24392897..24394344 
state3 Colhigh 24394454..24394667 
state3 Colhigh 24396935..24396935 
state3 Colhigh 24496697..24497136 
state3 Colhigh 24550832..24551199 
state3 Colhigh 24551282..24551459 
state3 Colhigh 24553705..24553741 
state3 Colhigh 24555976..24557024 
state3 Colhigh 24560644..24560882 
state3 Colhigh 24651095..24651904 
state3 Colhigh 24829274..24829671 
state3 Colhigh 24889445..24889903 
state3 Colhigh 24893515..24893875 
state3 Colhigh 24905795..24907027 
state3 Colhigh 24907140..24907836 
state3 Colhigh 24965736..24966455 
state3 Colhigh 24966621..24967288 
state3 Colhigh 25046149..25046254 
state3 Colhigh 25137321..25137747 
state3 Colhigh 25155833..25157852 
state3 Colhigh 25157996..25158031 
state3 Colhigh 25158099..25158571 
state3 Colhigh 25158707..25158707 
state3 Colhigh 25318305..25318422 
state3 Colhigh 25318561..25318628 
state3 Colhigh 25324663..25325987 
state3 Colhigh 25326397..25326789 
state3 Colhigh 25327007..25327705 
state3 Colhigh 25333471..25334786 
state3 Colhigh 25437818..25437928 
state3 Colhigh 25438042..25438042 
state3 Colhigh 25438587..25438701 
state3 Colhigh 25448558..25448775 
state3 Colhigh 25453190..25453710 
state3 Colhigh 25471365..25471365 
state3 Colhigh 25471505..25472814 
state3 Colhigh 25473000..25473550 
state3 Colhigh 25501124..25503474 
state3 Colhigh 25515248..25515649 
state3 Colhigh 25543135..25543672 
state3 Colhigh 25576297..25576369 
state3 Colhigh 25576474..25576524 
state3 Colhigh 25698373..25698858 
state3 Colhigh 25713968..25714372 
state3 Colhigh 25716842..25717395 
state3 Colhigh 25786350..25787012 
state3 Colhigh 25787388..25787388 
state3 Colhigh 25797130..25797732 
state3 Colhigh 25797870..25797946 
state3 Colhigh 25798638..25798638 
state3 Colhigh 25798818..25798886 
state3 Colhigh 25799704..25800209 
state3 Colhigh 25800606..25800793 
state3 Colhigh 25809100..25809686 
state3 Colhigh 25809944..25810158 
state3 Colhigh 25810235..25811596 
state3 Colhigh 25819098..25819365 
state3 Colhigh 25838715..25839080 
state3 Colhigh 25839188..25840806 
state3 Colhigh 25841598..25842770 
state3 Colhigh 25876285..25876861 
state3 Colhigh 25912315..25912315 
state3 Colhigh 25912422..25913938 
state3 Colhigh 25925247..25925421 
state3 Colhigh 25926323..25929266 
state3 Colhigh 26003970..26004328 
state3 Colhigh 26131129..26131484 
state3 Colhigh 26186215..26186688 
state3 Colhigh 26194008..26194391 
state3 Colhigh 26233067..26233169 
state3 Colhigh 26233351..26233453 
state3 Colhigh 26233752..26234061 
state3 Colhigh 26234197..26234691 
state3 Colhigh 26300712..26301525 
state3 Colhigh 26392930..26393107 
state3 Colhigh 26393625..26394016 
state3 Colhigh 26444780..26445790 
state3 Colhigh 26457777..26458134 
state3 Colhigh 26458394..26458679 
state3 Colhigh 26459004..26459610 
state3 Colhigh 26475031..26476580 
state3 Colhigh 26476719..26476719 
state3 Colhigh 26476864..26477594 
state3 Colhigh 26481941..26482655 
state3 Colhigh 26507296..26507471 
state3 Colhigh 26507864..26507864 
state3 Colhigh 26567029..26567722 
state3 Colhigh 26610457..26610861 
state3 Colhigh 26617248..26617391 
state3 Colhigh 26619161..26619572 
state3 Colhigh 26629897..26629967 
state3 Colhigh 26630175..26630618 
state3 Colhigh 26630857..26631686 
state3 Colhigh 26631789..26632157 
state3 Colhigh 26632483..26632515 
state3 Colhigh 26632581..26634558 
state3 Colhigh 26658558..26660099 
state3 Colhigh 26660380..26660421 
state3 Colhigh 26766553..26766953 
state3 Colhigh 26767878..26767878 
state3 Colhigh 26768241..26768276 
state3 Colhigh 26794179..26796645 
state3 Colhigh 26813700..26814019 
state3 Colhigh 27058184..27058184 
state3 Colhigh 27058329..27058810 
state3 Colhigh 27059497..27059702 
state3 Colhigh 27122212..27122321 
state3 Colhigh 27128174..27128255 
state3 Colhigh 27130013..27130089 
state3 Colhigh 27141180..27142863 
state3 Colhigh 27145788..27145826 
state3 Colhigh 27146417..27146675 
state3 Colhigh 27147170..27147881 
state3 Colhigh 27152681..27153371 
state3 Colhigh 27167696..27170000 
state3 Colhigh 27170219..27170324 
state3 Colhigh 27170504..27170540 
state3 Colhigh 27257983..27258057 
state3 Colhigh 27277903..27278317 
state3 Colhigh 27299036..27299283 
state3 Colhigh 27379104..27379104 
state3 Colhigh 27379227..27379334 
state3 Colhigh 27379544..27379794 
state3 Colhigh 27394342..27396535 
state3 Colhigh 27406953..27407670 
state3 Colhigh 27427158..27427355 
state3 Colhigh 27427976..27428112 
state3 Colhigh 27434713..27435489 
state3 Colhigh 27458855..27459536 
state3 Colhigh 27490252..27491637 
state3 Colhigh 27527177..27527715 
state3 Colhigh 27528119..27528696 
state3 Colhigh 27529063..27529265 
state3 Colhigh 27550931..27551661 
state3 Colhigh 27572517..27573216 
state3 Colhigh 27589069..27589721 
state3 Colhigh 27589863..27590346 
state3 Colhigh 27633254..27633540 
state3 Colhigh 27633992..27634470 
state3 Colhigh 27634536..27634610 
state3 Colhigh 27635529..27635605 
state3 Colhigh 27635710..27636236 
state3 Colhigh 27642997..27643144 
state3 Colhigh 27643214..27643360 
state3 Colhigh 27643691..27643763 
state3 Colhigh 27649401..27650164 
state3 Colhigh 27695610..27696195 
state3 Colhigh 27696418..27696886 
state3 Colhigh 27697249..27697468 
state3 Colhigh 27697682..27699035 
state3 Colhigh 27699318..27700253 
state3 Colhigh 27705435..27705803 
state3 Colhigh 27706048..27706806 
state3 Colhigh 27741538..27742172 
state3 Colhigh 27768775..27768914 
state3 Colhigh 27783149..27783577 
state3 Colhigh 27791059..27791239 
state3 Colhigh 27794626..27794695 
state3 Colhigh 27795926..27796218 
state3 Colhigh 27797202..27798318 
state3 Colhigh 27800427..27800784 
state3 Colhigh 27924361..27925448 
state3 Colhigh 27925556..27925597 
state3 Colhigh 27980141..27980529 
state3 Colhigh 27992067..27992428 
state3 Colhigh 27992614..27992794 
state3 Colhigh 27993006..27993076 
state3 Colhigh 27995784..27995850 
state3 Colhigh 28038055..28038239 
state3 Colhigh 28065006..28065402 
state3 Colhigh 28119762..28119976 
state3 Colhigh 28120378..28120524 
state3 Colhigh 28120639..28120900 
state3 Colhigh 28139479..28140284 
state3 Colhigh 28148145..28148218 
state3 Colhigh 28152313..28152797 
state3 Colhigh 28152905..28153160 
state3 Colhigh 28153300..28153300 
state3 Colhigh 28194671..28194744 
state3 Colhigh 28194864..28195686 
state3 Colhigh 28195838..28196052 
state3 Colhigh 28196308..28197023 
state3 Colhigh 28220368..28221417 
state3 Colhigh 28226770..28226920 
state3 Colhigh 28232910..28233828 
state3 Colhigh 28233970..28234479 
state3 Colhigh 28234683..28234754 
state3 Colhigh 28234868..28235152 
state3 Colhigh 28235656..28236386 
state3 Colhigh 28265261..28267761 
state3 Colhigh 28267902..28268622 
state3 Colhigh 28426081..28426191 
state3 Colhigh 28426396..28426713 
state3 Colhigh 28445489..28445897 
state3 Colhigh 28453790..28453830 
state3 Colhigh 28454235..28454512 
state3 Colhigh 28528640..28529423 
state3 Colhigh 28529561..28529561 
state3 Colhigh 28555812..28556544 
state3 Colhigh 28559125..28559565 
state3 Colhigh 28578146..28578146 
state3 Colhigh 28578739..28578997 
state3 Colhigh 28579288..28579512 
state3 Colhigh 28673832..28674188 
state3 Colhigh 28689809..28689914 
state3 Colhigh 28690130..28690169 
state3 Colhigh 28690346..28690346 
state3 Colhigh 28690420..28690528 
state3 Colhigh 28700941..28701737 
state3 Colhigh 28702827..28703228 
state3 Colhigh 28794519..28795132 
state3 Colhigh 28838792..28839523 
state3 Colhigh 28840235..28840412 
state3 Colhigh 28878150..28879543 
state3 Colhigh 28879646..28880083 
state3 Colhigh 28888570..28889184 
state3 Colhigh 28938094..28938468 
state3 Colhigh 28938870..28940157 
state3 Colhigh 28956807..28957259 
state3 Colhigh 28965664..28965730 
state3 Colhigh 28966206..28966243 
state3 Colhigh 28966388..28966683 
state3 Colhigh 28983977..28984263 
state3 Colhigh 29014010..29015879 
state3 Colhigh 29080082..29080765 
state3 Colhigh 29122590..29122814 
state3 Colhigh 29132286..29132694 
state3 Colhigh 29134135..29134365 
state3 Colhigh 29295379..29295604 
state3 Colhigh 29306935..29307015 
state3 Colhigh 29334854..29335533 
state3 Colhigh 29336102..29337689 
state3 Colhigh 29355768..29356188 
state3 Colhigh 29369300..29370604 
state3 Colhigh 29405256..29406113 
state3 Colhigh 29406329..29406369 
state3 Colhigh 29435529..29436536 
state3 Colhigh 29436650..29437182 
state3 Colhigh 29462017..29463472 
state3 Colhigh 29463613..29463721 
state3 Colhigh 29511802..29512204 
state3 Colhigh 29540315..29541080 
state3 Colhigh 29541170..29541580 
state3 Colhigh 29541768..29542093 
state3 Colhigh 29557441..29558726 
state3 Colhigh 29558912..29559063 
state3 Colhigh 29591023..29591316 
state3 Colhigh 29591497..29591534 
state3 Colhigh 29591779..29592281 
state3 Colhigh 29595936..29596195 
state3 Colhigh 29597275..29597686 
state3 Colhigh 29598166..29598241 
state3 Colhigh 29611039..29611150 
state3 Colhigh 29611326..29611546 
state3 Colhigh 29611838..29612205 
state3 Colhigh 29646932..29647124 
state3 Colhigh 29647478..29648057 
state3 Colhigh 29784891..29785180 
state3 Colhigh 29813973..29814168 
state3 Colhigh 29822995..29823034 
state3 Colhigh 29823642..29825596 
state3 Colhigh 29825948..29826592 
state3 Colhigh 29848561..29849173 
state3 Colhigh 29859065..29860328 
state3 Colhigh 29866338..29867397 
state3 Colhigh 29882472..29883204 
state3 Colhigh 29917222..29917895 
state3 Colhigh 29918188..29918769 
state3 Colhigh 29919200..29919274 
state3 Colhigh 29920892..29921035 
state3 Colhigh 29940167..29940553 
state3 Colhigh 29941256..29941619 
state3 Colhigh 29941977..29942290 
state3 Colhigh 29951360..29951648 
state3 Colhigh 29951838..29952052 
state3 Colhigh 29955255..29956550 
state3 Colhigh 29956761..29957453 
state3 Colhigh 29981764..29982174 
state3 Colhigh 29982363..29982646 
state3 Colhigh 29983006..29983772 
state3 Colhigh 29995209..29996160 
state3 Colhigh 29996309..29996578 
state3 Colhigh 29997987..29998502 
state3 Colhigh 30021938..30022116 
state3 Colhigh 30022266..30022523 
state3 Colhigh 30022639..30022870 
state3 Colhigh 30032867..30033156 
state3 Colhigh 30033235..30033872 
state3 Colhigh 30034136..30034136 
state3 Colhigh 30087750..30088250 
state3 Colhigh 30088357..30088724 
state3 Colhigh 30162028..30162697 
state3 Colhigh 30222636..30222707 
state3 Colhigh 30223064..30224578 
state3 Colhigh 30240288..30241037 
state3 Colhigh 30241771..30242129 
state3 Colhigh 30246806..30247628 
state3 Colhigh 30252143..30253082 
state3 Colhigh 30253292..30253435 
state3 Colhigh 30277091..30277091 
state3 Colhigh 30303880..30303992 
state3 Colhigh 30304212..30304323 
state3 Colhigh 30320169..30320205 
state3 Colhigh 30360360..30360620 
state3 Colhigh 30360895..30362442 
state3 Colhigh 30362552..30362659 
state3 Colhigh 30363021..30364184 
state3 Colhigh 30368509..30368940 
state3 Colhigh 30410722..30411522 
state3 Colhigh 30411627..30412496 
state3 Colhigh 30412618..30412908 
state3 Colhigh 30413059..30414463 
state3 Colhigh 30415436..30416878 
state3 Colhigh 30419971..30420008 
