# Supplementary material for: Whole genome transcriptome polymorphisms in Arabidopsis thaliana
Source: Genome Biol. 2008 Nov 24;9(11):R165. doi: 10.1186/gb-2008-9-11-r165 (PMC2614497; doi:10.1186/gb-2008-9-11-r165)
Supplement: Additional data file 4 — Genome tracks of SFPs, indels, expression variation, ASE, splicing variation and transcribed fragment variation. [file gb-2008-9-11-r165-S4.tgz › HMMsegments_chr2.txt]

#02/28/08
#gBrowse annotation of our latest three state HMM decoding.

[state2]
glyph = generic
fgcolor = green
bgcolor = green
height = 10
label = 0
key = Segments of higher Vancouver expression

[state3]
glyph = generic
fgcolor = orange
bgcolor = orange
height = 10
label = 0
key = Segments of higher Columbia expression


reference=Chr2
state2 Vanhigh 84068..84211 
state2 Vanhigh 149102..149387 
state2 Vanhigh 149532..149642 
state2 Vanhigh 149834..150137 
state2 Vanhigh 155212..155853 
state2 Vanhigh 156409..156892 
state2 Vanhigh 180280..180453 
state2 Vanhigh 181625..181797 
state2 Vanhigh 285134..285570 
state2 Vanhigh 306555..308310 
state2 Vanhigh 310645..311044 
state2 Vanhigh 317439..317805 
state2 Vanhigh 332372..332440 
state2 Vanhigh 332543..332575 
state2 Vanhigh 508185..508296 
state2 Vanhigh 671020..672012 
state2 Vanhigh 672290..672437 
state2 Vanhigh 705358..705427 
state2 Vanhigh 705968..706113 
state2 Vanhigh 706261..706431 
state2 Vanhigh 796918..798205 
state2 Vanhigh 869153..869192 
state2 Vanhigh 1077110..1077846 
state2 Vanhigh 1148080..1148943 
state2 Vanhigh 1284112..1284220 
state2 Vanhigh 1335523..1335907 
state2 Vanhigh 1337345..1337631 
state2 Vanhigh 1338301..1338480 
state2 Vanhigh 1447682..1447948 
state2 Vanhigh 1539467..1539502 
state2 Vanhigh 1540182..1540398 
state2 Vanhigh 1568756..1568792 
state2 Vanhigh 1569039..1569153 
state2 Vanhigh 1574680..1575024 
state2 Vanhigh 1619107..1619349 
state2 Vanhigh 1680033..1680411 
state2 Vanhigh 1858391..1859473 
state2 Vanhigh 1859630..1859988 
state2 Vanhigh 1860270..1860339 
state2 Vanhigh 2229827..2230326 
state2 Vanhigh 2231339..2231558 
state2 Vanhigh 2263277..2264317 
state2 Vanhigh 2930804..2931310 
state2 Vanhigh 2981121..2982795 
state2 Vanhigh 2996104..2997488 
state2 Vanhigh 3007046..3007119 
state2 Vanhigh 3007233..3007706 
state2 Vanhigh 3008127..3008231 
state2 Vanhigh 3047217..3047515 
state2 Vanhigh 3047702..3047798 
state2 Vanhigh 3049790..3049896 
state2 Vanhigh 3050151..3050303 
state2 Vanhigh 3050975..3051189 
state2 Vanhigh 3051860..3052405 
state2 Vanhigh 3053049..3053188 
state2 Vanhigh 3053261..3054267 
state2 Vanhigh 3519075..3520503 
state2 Vanhigh 3521470..3521509 
state2 Vanhigh 3521608..3522478 
state2 Vanhigh 4837952..4838274 
state2 Vanhigh 5655980..5656601 
state2 Vanhigh 5699384..5699909 
state2 Vanhigh 5960396..5960506 
state2 Vanhigh 6041432..6041724 
state2 Vanhigh 6447190..6447472 
state2 Vanhigh 6514723..6518134 
state2 Vanhigh 6518574..6518681 
state2 Vanhigh 6616131..6616342 
state2 Vanhigh 6699961..6700031 
state2 Vanhigh 6766693..6766693 
state2 Vanhigh 6768912..6769313 
state2 Vanhigh 6839119..6840254 
state2 Vanhigh 6885563..6885599 
state2 Vanhigh 6885733..6885840 
state2 Vanhigh 6886483..6887163 
state2 Vanhigh 6901147..6901428 
state2 Vanhigh 7012602..7013868 
state2 Vanhigh 7014189..7015041 
state2 Vanhigh 7158240..7158757 
state2 Vanhigh 7207851..7208367 
state2 Vanhigh 7251903..7252636 
state2 Vanhigh 7279267..7280770 
state2 Vanhigh 7281022..7281094 
state2 Vanhigh 7281273..7281343 
state2 Vanhigh 7410592..7411121 
state2 Vanhigh 7411192..7411683 
state2 Vanhigh 7411788..7412120 
state2 Vanhigh 7516438..7516438 
state2 Vanhigh 7529355..7529537 
state2 Vanhigh 7605488..7605633 
state2 Vanhigh 7609103..7609838 
state2 Vanhigh 7609941..7610050 
state2 Vanhigh 7690536..7690607 
state2 Vanhigh 7690961..7692216 
state2 Vanhigh 7915592..7915839 
state2 Vanhigh 7924599..7926028 
state2 Vanhigh 8066539..8066939 
state2 Vanhigh 8067091..8067731 
state2 Vanhigh 8211031..8212988 
state2 Vanhigh 8423166..8423269 
state2 Vanhigh 8506657..8507378 
state2 Vanhigh 8507481..8507481 
state2 Vanhigh 8579888..8579997 
state2 Vanhigh 8580364..8580756 
state2 Vanhigh 8711885..8712052 
state2 Vanhigh 8712647..8712973 
state2 Vanhigh 8849848..8850135 
state2 Vanhigh 8850245..8850394 
state2 Vanhigh 8850679..8850930 
state2 Vanhigh 8905400..8905580 
state2 Vanhigh 8935027..8936969 
state2 Vanhigh 9051094..9051916 
state2 Vanhigh 9062657..9062833 
state2 Vanhigh 9068002..9068739 
state2 Vanhigh 9082290..9082365 
state2 Vanhigh 9084663..9084773 
state2 Vanhigh 9226470..9226649 
state2 Vanhigh 9227201..9227339 
state2 Vanhigh 9256736..9260337 
state2 Vanhigh 9260546..9260909 
state2 Vanhigh 9262311..9262530 
state2 Vanhigh 9272471..9273341 
state2 Vanhigh 9465374..9465548 
state2 Vanhigh 9631726..9632344 
state2 Vanhigh 9632489..9633520 
state2 Vanhigh 9635458..9636602 
state2 Vanhigh 9670197..9670893 
state2 Vanhigh 9810779..9810963 
state2 Vanhigh 9922815..9922890 
state2 Vanhigh 10060459..10060995 
state2 Vanhigh 10185283..10185655 
state2 Vanhigh 10186118..10186548 
state2 Vanhigh 10258939..10259093 
state2 Vanhigh 10259167..10259203 
state2 Vanhigh 10259377..10259696 
state2 Vanhigh 10260202..10260202 
state2 Vanhigh 10260312..10260957 
state2 Vanhigh 10289006..10289271 
state2 Vanhigh 10289748..10290276 
state2 Vanhigh 10408396..10409414 
state2 Vanhigh 10423404..10424568 
state2 Vanhigh 10424960..10426220 
state2 Vanhigh 10505596..10505771 
state2 Vanhigh 10505989..10505989 
state2 Vanhigh 10677838..10678206 
state2 Vanhigh 10679018..10679501 
state2 Vanhigh 10821782..10822167 
state2 Vanhigh 10963585..10963907 
state2 Vanhigh 10966920..10967062 
state2 Vanhigh 10967943..10970640 
state2 Vanhigh 10970779..10971081 
state2 Vanhigh 10971223..10972092 
state2 Vanhigh 10972267..10973169 
state2 Vanhigh 10973357..10973357 
state2 Vanhigh 10976023..10976098 
state2 Vanhigh 10977630..10977775 
state2 Vanhigh 10977975..10978334 
state2 Vanhigh 10978598..10978773 
state2 Vanhigh 10978917..10979396 
state2 Vanhigh 10988468..10988468 
state2 Vanhigh 11009221..11009368 
state2 Vanhigh 11009578..11009619 
state2 Vanhigh 11019933..11020324 
state2 Vanhigh 11020609..11021002 
state2 Vanhigh 11040327..11040458 
state2 Vanhigh 11058126..11058198 
state2 Vanhigh 11058565..11058565 
state2 Vanhigh 11066589..11067756 
state2 Vanhigh 11069264..11069774 
state2 Vanhigh 11077732..11078396 
state2 Vanhigh 11228537..11229110 
state2 Vanhigh 11283424..11284516 
state2 Vanhigh 11301269..11301269 
state2 Vanhigh 11301408..11302326 
state2 Vanhigh 11464209..11464808 
state2 Vanhigh 11465923..11466065 
state2 Vanhigh 11534016..11534498 
state2 Vanhigh 11695875..11696020 
state2 Vanhigh 11764544..11764658 
state2 Vanhigh 11893331..11893399 
state2 Vanhigh 11894271..11894483 
state2 Vanhigh 11895103..11895618 
state2 Vanhigh 11934446..11935273 
state2 Vanhigh 11935378..11935952 
state2 Vanhigh 12011887..12012915 
state2 Vanhigh 12451325..12451687 
state2 Vanhigh 12606063..12606063 
state2 Vanhigh 12674542..12677561 
state2 Vanhigh 12843183..12845503 
state2 Vanhigh 12882077..12882151 
state2 Vanhigh 12882296..12883176 
state2 Vanhigh 12904374..12904725 
state2 Vanhigh 12958667..12958773 
state2 Vanhigh 12958914..12959877 
state2 Vanhigh 12960297..12960826 
state2 Vanhigh 12983981..12984125 
state2 Vanhigh 13000794..13001528 
state2 Vanhigh 13001671..13002424 
state2 Vanhigh 13002497..13002536 
state2 Vanhigh 13102570..13102708 
state2 Vanhigh 13103181..13103181 
state2 Vanhigh 13103299..13103744 
state2 Vanhigh 13115300..13115409 
state2 Vanhigh 13115978..13115978 
state2 Vanhigh 13116223..13116548 
state2 Vanhigh 13178273..13178976 
state2 Vanhigh 13191671..13192610 
state2 Vanhigh 13216187..13216766 
state2 Vanhigh 13217239..13217569 
state2 Vanhigh 13290298..13290724 
state2 Vanhigh 13564732..13565882 
state2 Vanhigh 13650962..13651002 
state2 Vanhigh 14069887..14070214 
state2 Vanhigh 14331683..14332040 
state2 Vanhigh 14332419..14332812 
state2 Vanhigh 14437655..14439247 
state2 Vanhigh 14610771..14610906 
state2 Vanhigh 14615190..14615190 
state2 Vanhigh 14616717..14617897 
state2 Vanhigh 14762399..14762936 
state2 Vanhigh 14864687..14864687 
state2 Vanhigh 14898724..14898957 
state2 Vanhigh 14921462..14922460 
state2 Vanhigh 14922568..14922825 
state2 Vanhigh 15034274..15034847 
state2 Vanhigh 15056655..15057143 
state2 Vanhigh 15058614..15058761 
state2 Vanhigh 15058945..15059020 
state2 Vanhigh 15063871..15064063 
state2 Vanhigh 15067585..15067624 
state2 Vanhigh 15175828..15175866 
state2 Vanhigh 15176065..15176416 
state2 Vanhigh 15206454..15206747 
state2 Vanhigh 15212584..15213217 
state2 Vanhigh 15216388..15217038 
state2 Vanhigh 15271980..15272335 
state2 Vanhigh 15272627..15272700 
state2 Vanhigh 15273629..15273882 
state2 Vanhigh 15273949..15273949 
state2 Vanhigh 15274091..15274234 
state2 Vanhigh 15274305..15274701 
state2 Vanhigh 15274873..15275199 
state2 Vanhigh 15275304..15275841 
state2 Vanhigh 15275950..15276737 
state2 Vanhigh 15276885..15277029 
state2 Vanhigh 15297520..15298109 
state2 Vanhigh 15328645..15329296 
state2 Vanhigh 15329477..15329655 
state2 Vanhigh 15329798..15329834 
state2 Vanhigh 15343543..15343828 
state2 Vanhigh 15350601..15352316 
state2 Vanhigh 15418465..15418612 
state2 Vanhigh 15427052..15428648 
state2 Vanhigh 15430957..15431199 
state2 Vanhigh 15431445..15431738 
state2 Vanhigh 15456773..15458159 
state2 Vanhigh 15486524..15487872 
state2 Vanhigh 15564567..15566318 
state2 Vanhigh 15566903..15567334 
state2 Vanhigh 15601164..15601481 
state2 Vanhigh 15641873..15642099 
state2 Vanhigh 15642210..15642430 
state2 Vanhigh 15642657..15642770 
state2 Vanhigh 15642950..15643295 
state2 Vanhigh 15705400..15705845 
state2 Vanhigh 15758764..15759547 
state2 Vanhigh 15759956..15760165 
state2 Vanhigh 15788759..15789773 
state2 Vanhigh 15911460..15911563 
state2 Vanhigh 15916071..15916222 
state2 Vanhigh 15916433..15916469 
state2 Vanhigh 15916535..15916715 
state2 Vanhigh 15942426..15942531 
state2 Vanhigh 15942931..15943965 
state2 Vanhigh 15980850..15981031 
state2 Vanhigh 15991541..15992004 
state2 Vanhigh 16155283..16155353 
state2 Vanhigh 16155493..16155777 
state2 Vanhigh 16211368..16211869 
state2 Vanhigh 16213426..16213645 
state2 Vanhigh 16215293..16215438 
state2 Vanhigh 16281211..16281359 
state2 Vanhigh 16282009..16282918 
state2 Vanhigh 16283027..16283136 
state2 Vanhigh 16283419..16283822 
state2 Vanhigh 16363109..16363751 
state2 Vanhigh 16363895..16364556 
state2 Vanhigh 16483844..16484704 
state2 Vanhigh 16543457..16543708 
state2 Vanhigh 16543863..16544251 
state2 Vanhigh 16600464..16600612 
state2 Vanhigh 16731327..16731617 
state2 Vanhigh 16732272..16732613 
state2 Vanhigh 16732688..16732725 
state2 Vanhigh 16735938..16736047 
state2 Vanhigh 16736383..16736701 
state2 Vanhigh 16741318..16741745 
state2 Vanhigh 16836738..16837506 
state2 Vanhigh 16855639..16856034 
state2 Vanhigh 16918610..16919422 
state2 Vanhigh 17054692..17055136 
state2 Vanhigh 17055320..17055732 
state2 Vanhigh 17056421..17056521 
state2 Vanhigh 17056694..17057084 
state2 Vanhigh 17057198..17057732 
state2 Vanhigh 17065303..17066458 
state2 Vanhigh 17067035..17067542 
state2 Vanhigh 17103233..17104397 
state2 Vanhigh 17205370..17206397 
state2 Vanhigh 17259437..17259889 
state2 Vanhigh 17375031..17376059 
state2 Vanhigh 17382635..17383110 
state2 Vanhigh 17410903..17413221 
state2 Vanhigh 17413359..17414040 
state2 Vanhigh 17585762..17585982 
state2 Vanhigh 17586529..17587009 
state2 Vanhigh 17613061..17613358 
state2 Vanhigh 17716203..17716373 
state2 Vanhigh 17718311..17718458 
state2 Vanhigh 17741600..17741747 
state2 Vanhigh 17742974..17743154 
state2 Vanhigh 17743656..17743839 
state2 Vanhigh 17743946..17744085 
state2 Vanhigh 17744541..17745078 
state2 Vanhigh 17783630..17783670 
state2 Vanhigh 17783745..17784129 
state2 Vanhigh 17833310..17834222 
state2 Vanhigh 17902322..17902431 
state2 Vanhigh 17909786..17910106 
state2 Vanhigh 17910181..17910906 
state2 Vanhigh 17910978..17911212 
state2 Vanhigh 17952961..17953909 
state2 Vanhigh 18075748..18076344 
state2 Vanhigh 18080524..18080817 
state2 Vanhigh 18116482..18117435 
state2 Vanhigh 18117577..18118233 
state2 Vanhigh 18141511..18141936 
state2 Vanhigh 18316450..18316563 
state2 Vanhigh 18329262..18329367 
state2 Vanhigh 18329722..18329722 
state2 Vanhigh 18330059..18331189 
state2 Vanhigh 18680000..18680893 
state2 Vanhigh 18681856..18682640 
state2 Vanhigh 18702775..18702845 
state2 Vanhigh 18750581..18750618 
state2 Vanhigh 18873595..18874436 
state2 Vanhigh 18906424..18906537 
state2 Vanhigh 18906678..18906790 
state2 Vanhigh 18906939..18906978 
state2 Vanhigh 19146693..19147181 
state2 Vanhigh 19147322..19147370 
state2 Vanhigh 19212163..19212195 
state2 Vanhigh 19212408..19212408 
state2 Vanhigh 19214290..19214290 
state2 Vanhigh 19237061..19237175 
state2 Vanhigh 19296487..19297309 
state2 Vanhigh 19297498..19297748 
state2 Vanhigh 19297820..19298289 
state2 Vanhigh 19317011..19317748 
state2 Vanhigh 19317888..19321215 
state2 Vanhigh 19321355..19321702 
state2 Vanhigh 19396457..19396968 
state2 Vanhigh 19545311..19545529 
state2 Vanhigh 19583004..19583546 
state2 Vanhigh 19584236..19584799 
state2 Vanhigh 19584902..19585307 
state2 Vanhigh 19585525..19585852 
state2 Vanhigh 19586112..19586758 
state2 Vanhigh 19591922..19592553 
state2 Vanhigh 19604295..19604295 
state2 Vanhigh 19604403..19604908 
state2 Vanhigh 19615483..19615666 
state2 Vanhigh 19615912..19615949 
state2 Vanhigh 19616088..19616483 
state2 Vanhigh 19616552..19616621 
state2 Vanhigh 19622166..19622719 
state3 Colhigh 77397..77397 
state3 Colhigh 83023..83202 
state3 Colhigh 123887..124066 
state3 Colhigh 124566..124856 
state3 Colhigh 210424..210459 
state3 Colhigh 211719..211892 
state3 Colhigh 218977..219093 
state3 Colhigh 219955..220282 
state3 Colhigh 220501..220650 
state3 Colhigh 239819..240327 
state3 Colhigh 255385..257091 
state3 Colhigh 316134..316610 
state3 Colhigh 359672..359995 
state3 Colhigh 386308..387056 
state3 Colhigh 406112..406221 
state3 Colhigh 406573..407108 
state3 Colhigh 433030..433532 
state3 Colhigh 465312..465725 
state3 Colhigh 518414..518527 
state3 Colhigh 518901..519237 
state3 Colhigh 519958..520131 
state3 Colhigh 520710..521128 
state3 Colhigh 553289..554670 
state3 Colhigh 557180..557419 
state3 Colhigh 590419..591506 
state3 Colhigh 746006..746080 
state3 Colhigh 746226..747671 
state3 Colhigh 758842..760409 
state3 Colhigh 839606..839606 
state3 Colhigh 956532..956899 
state3 Colhigh 973705..974187 
state3 Colhigh 976833..977138 
state3 Colhigh 1019658..1020044 
state3 Colhigh 1030573..1031216 
state3 Colhigh 1104359..1106569 
state3 Colhigh 1122141..1122424 
state3 Colhigh 1137844..1139014 
state3 Colhigh 1261385..1261823 
state3 Colhigh 1262075..1262354 
state3 Colhigh 1333316..1333706 
state3 Colhigh 1333785..1333892 
state3 Colhigh 1334202..1334384 
state3 Colhigh 1377180..1377482 
state3 Colhigh 1382822..1383176 
state3 Colhigh 1644704..1645217 
state3 Colhigh 1645320..1645391 
state3 Colhigh 1687276..1687504 
state3 Colhigh 1872947..1873238 
state3 Colhigh 1873446..1873593 
state3 Colhigh 1966917..1967823 
state3 Colhigh 2087259..2087538 
state3 Colhigh 2141699..2141817 
state3 Colhigh 2199668..2200425 
state3 Colhigh 2200642..2200816 
state3 Colhigh 2234534..2235224 
state3 Colhigh 2235333..2235370 
state3 Colhigh 2235771..2236199 
state3 Colhigh 2287510..2288034 
state3 Colhigh 2289051..2289121 
state3 Colhigh 2289241..2289504 
state3 Colhigh 2351095..2351095 
state3 Colhigh 2351237..2352026 
state3 Colhigh 2354617..2354946 
state3 Colhigh 4012667..4014007 
state3 Colhigh 4808016..4808264 
state3 Colhigh 4808338..4808884 
state3 Colhigh 5057024..5057170 
state3 Colhigh 5397233..5397457 
state3 Colhigh 5397540..5398179 
state3 Colhigh 5398434..5398721 
state3 Colhigh 5398797..5398797 
state3 Colhigh 5868779..5868937 
state3 Colhigh 5869070..5872362 
state3 Colhigh 5915076..5915335 
state3 Colhigh 5920880..5922657 
state3 Colhigh 5922763..5922763 
state3 Colhigh 5932459..5932675 
state3 Colhigh 5935535..5935535 
state3 Colhigh 5935896..5936078 
state3 Colhigh 5961182..5961365 
state3 Colhigh 6044119..6044953 
state3 Colhigh 6046207..6046242 
state3 Colhigh 6046457..6046457 
state3 Colhigh 6046970..6047233 
state3 Colhigh 6047420..6047664 
state3 Colhigh 6047770..6047994 
state3 Colhigh 6399622..6399768 
state3 Colhigh 6413897..6414048 
state3 Colhigh 6414382..6414418 
state3 Colhigh 6511739..6511739 
state3 Colhigh 6511960..6511960 
state3 Colhigh 6512034..6512034 
state3 Colhigh 6512141..6512634 
state3 Colhigh 6512911..6513320 
state3 Colhigh 6649335..6649832 
state3 Colhigh 6795369..6796598 
state3 Colhigh 6841148..6841816 
state3 Colhigh 6926232..6926373 
state3 Colhigh 6926625..6926625 
state3 Colhigh 6926801..6926978 
state3 Colhigh 6941707..6942414 
state3 Colhigh 6987613..6987959 
state3 Colhigh 6988650..6988942 
state3 Colhigh 6991137..6991570 
state3 Colhigh 7059448..7059801 
state3 Colhigh 7144320..7144820 
state3 Colhigh 7145008..7145113 
state3 Colhigh 7145433..7145682 
state3 Colhigh 7147784..7148168 
state3 Colhigh 7311218..7311402 
state3 Colhigh 7311546..7311622 
state3 Colhigh 7385206..7385810 
state3 Colhigh 7386027..7386829 
state3 Colhigh 7391227..7391569 
state3 Colhigh 7392644..7393358 
state3 Colhigh 7393603..7393720 
state3 Colhigh 7393859..7394694 
state3 Colhigh 7404083..7404455 
state3 Colhigh 7408850..7410259 
state3 Colhigh 7495031..7495253 
state3 Colhigh 7495446..7495695 
state3 Colhigh 7571303..7572412 
state3 Colhigh 7599426..7600064 
state3 Colhigh 7614101..7614138 
state3 Colhigh 7614359..7614611 
state3 Colhigh 7614738..7616169 
state3 Colhigh 7649703..7649703 
state3 Colhigh 7649772..7650141 
state3 Colhigh 7650249..7650803 
state3 Colhigh 7651924..7653083 
state3 Colhigh 7678796..7679169 
state3 Colhigh 7679311..7679725 
state3 Colhigh 7774194..7774637 
state3 Colhigh 7905665..7905665 
state3 Colhigh 7905854..7906115 
state3 Colhigh 7949241..7950207 
state3 Colhigh 7953235..7954066 
state3 Colhigh 7954248..7955389 
state3 Colhigh 7959927..7960351 
state3 Colhigh 8104750..8105195 
state3 Colhigh 8116048..8118751 
state3 Colhigh 8147075..8147895 
state3 Colhigh 8147969..8150149 
state3 Colhigh 8150258..8150818 
state3 Colhigh 8150993..8151414 
state3 Colhigh 8291615..8291833 
state3 Colhigh 8291939..8293242 
state3 Colhigh 8368117..8368189 
state3 Colhigh 8406330..8406587 
state3 Colhigh 8407618..8407724 
state3 Colhigh 8557793..8558517 
state3 Colhigh 8565066..8565495 
state3 Colhigh 8565605..8565605 
state3 Colhigh 8623751..8623927 
state3 Colhigh 8624360..8624508 
state3 Colhigh 8630972..8631388 
state3 Colhigh 8711120..8711120 
state3 Colhigh 8749313..8749345 
state3 Colhigh 8750032..8750402 
state3 Colhigh 8919035..8920093 
state3 Colhigh 8957059..8957422 
state3 Colhigh 8958080..8958416 
state3 Colhigh 8958727..8958836 
state3 Colhigh 9021786..9021786 
state3 Colhigh 9043369..9043535 
state3 Colhigh 9079937..9080155 
state3 Colhigh 9121529..9122639 
state3 Colhigh 9139782..9140161 
state3 Colhigh 9140981..9141199 
state3 Colhigh 9141627..9141764 
state3 Colhigh 9141906..9142094 
state3 Colhigh 9142287..9143481 
state3 Colhigh 9145126..9146253 
state3 Colhigh 9215470..9215617 
state3 Colhigh 9222799..9222904 
state3 Colhigh 9223432..9223543 
state3 Colhigh 9223694..9223874 
state3 Colhigh 9223949..9224238 
state3 Colhigh 9224570..9225212 
state3 Colhigh 9225524..9225773 
state3 Colhigh 9311235..9312113 
state3 Colhigh 9312226..9312738 
state3 Colhigh 9360496..9361239 
state3 Colhigh 9395884..9396578 
state3 Colhigh 9396684..9396760 
state3 Colhigh 9396872..9397007 
state3 Colhigh 9451077..9451191 
state3 Colhigh 9459508..9459618 
state3 Colhigh 9459830..9460521 
state3 Colhigh 9461078..9461115 
state3 Colhigh 9495687..9495793 
state3 Colhigh 9495899..9496592 
state3 Colhigh 9497343..9497906 
state3 Colhigh 9533228..9533552 
state3 Colhigh 9588910..9589017 
state3 Colhigh 9589864..9590240 
state3 Colhigh 9671181..9672523 
state3 Colhigh 9672705..9673192 
state3 Colhigh 9673364..9673582 
state3 Colhigh 9691997..9693539 
state3 Colhigh 9697166..9697781 
state3 Colhigh 9704307..9706610 
state3 Colhigh 9787494..9789783 
state3 Colhigh 9794262..9794476 
state3 Colhigh 9849105..9849433 
state3 Colhigh 9852730..9852799 
state3 Colhigh 9853145..9853145 
state3 Colhigh 9853399..9853399 
state3 Colhigh 9912312..9912683 
state3 Colhigh 9960035..9960481 
state3 Colhigh 9965980..9966312 
state3 Colhigh 10032007..10032726 
state3 Colhigh 10032795..10033005 
state3 Colhigh 10049422..10049632 
state3 Colhigh 10132402..10134101 
state3 Colhigh 10134207..10134316 
state3 Colhigh 10210673..10210863 
state3 Colhigh 10224886..10225297 
state3 Colhigh 10272726..10273339 
state3 Colhigh 10273902..10274277 
state3 Colhigh 10334897..10335211 
state3 Colhigh 10335385..10335566 
state3 Colhigh 10336112..10336612 
state3 Colhigh 10339870..10342258 
state3 Colhigh 10342451..10343070 
state3 Colhigh 10343285..10343425 
state3 Colhigh 10343572..10343965 
state3 Colhigh 10434159..10434577 
state3 Colhigh 10435019..10435497 
state3 Colhigh 10435827..10436122 
state3 Colhigh 10452093..10453179 
state3 Colhigh 10490990..10491420 
state3 Colhigh 10491569..10491569 
state3 Colhigh 10491759..10491980 
state3 Colhigh 10492066..10492566 
state3 Colhigh 10492734..10492995 
state3 Colhigh 10493203..10493559 
state3 Colhigh 10508352..10508950 
state3 Colhigh 10550359..10550512 
state3 Colhigh 10550693..10551016 
state3 Colhigh 10551127..10552184 
state3 Colhigh 10552335..10553129 
state3 Colhigh 10553731..10554551 
state3 Colhigh 10554762..10555602 
state3 Colhigh 10555747..10556101 
state3 Colhigh 10574072..10574539 
state3 Colhigh 10584127..10584714 
state3 Colhigh 10584824..10585037 
state3 Colhigh 10585723..10586129 
state3 Colhigh 10624951..10625181 
state3 Colhigh 10625292..10625794 
state3 Colhigh 10625907..10626442 
state3 Colhigh 10683019..10683344 
state3 Colhigh 10716278..10716638 
state3 Colhigh 10717259..10717997 
state3 Colhigh 10731754..10732219 
state3 Colhigh 10743578..10744132 
state3 Colhigh 10744311..10744350 
state3 Colhigh 10750217..10750251 
state3 Colhigh 10761009..10761541 
state3 Colhigh 10768920..10769376 
state3 Colhigh 10769556..10769635 
state3 Colhigh 10829951..10831716 
state3 Colhigh 10837159..10838509 
state3 Colhigh 10852399..10852582 
state3 Colhigh 10940395..10940543 
state3 Colhigh 10940613..10940889 
state3 Colhigh 11013674..11014934 
state3 Colhigh 11015084..11015770 
state3 Colhigh 11032670..11033022 
state3 Colhigh 11033904..11034052 
state3 Colhigh 11038379..11038851 
state3 Colhigh 11039437..11040105 
state3 Colhigh 11040856..11042420 
state3 Colhigh 11048976..11049992 
state3 Colhigh 11084594..11086115 
state3 Colhigh 11116284..11116505 
state3 Colhigh 11215670..11215779 
state3 Colhigh 11215881..11215881 
state3 Colhigh 11215953..11217174 
state3 Colhigh 11228324..11228324 
state3 Colhigh 11285006..11285080 
state3 Colhigh 11285454..11285797 
state3 Colhigh 11289914..11290920 
state3 Colhigh 11307661..11308093 
state3 Colhigh 11436294..11436807 
state3 Colhigh 11436924..11437701 
state3 Colhigh 11438465..11439303 
state3 Colhigh 11535349..11535608 
state3 Colhigh 11619443..11619846 
state3 Colhigh 11683162..11683344 
state3 Colhigh 11720638..11722842 
state3 Colhigh 11723589..11724080 
state3 Colhigh 11744610..11744860 
state3 Colhigh 11745004..11745004 
state3 Colhigh 11745220..11745477 
state3 Colhigh 11906502..11906609 
state3 Colhigh 11906676..11907072 
state3 Colhigh 11907176..11907176 
state3 Colhigh 11907241..11907584 
state3 Colhigh 11907666..11908203 
state3 Colhigh 11982785..11983110 
state3 Colhigh 11985135..11986759 
state3 Colhigh 11996701..11996878 
state3 Colhigh 12007874..12008125 
state3 Colhigh 12008236..12008236 
state3 Colhigh 12008342..12008460 
state3 Colhigh 12008752..12009104 
state3 Colhigh 12031725..12031947 
state3 Colhigh 12032018..12032055 
state3 Colhigh 12090330..12090407 
state3 Colhigh 12090858..12091363 
state3 Colhigh 12169374..12170043 
state3 Colhigh 12170258..12170330 
state3 Colhigh 12170438..12170648 
state3 Colhigh 12183828..12183828 
state3 Colhigh 12347148..12347836 
state3 Colhigh 12347947..12349035 
state3 Colhigh 12349858..12350247 
state3 Colhigh 12433347..12433747 
state3 Colhigh 12477608..12477756 
state3 Colhigh 12477940..12478594 
state3 Colhigh 12520192..12521111 
state3 Colhigh 12593283..12593742 
state3 Colhigh 12601953..12602024 
state3 Colhigh 12602435..12602567 
state3 Colhigh 12602758..12603336 
state3 Colhigh 12659881..12660026 
state3 Colhigh 12660488..12660561 
state3 Colhigh 12660703..12661103 
state3 Colhigh 12670271..12670477 
state3 Colhigh 12670620..12670761 
state3 Colhigh 12670968..12671157 
state3 Colhigh 12671448..12671448 
state3 Colhigh 12680605..12682077 
state3 Colhigh 12682219..12682219 
state3 Colhigh 12690249..12690356 
state3 Colhigh 12691299..12691696 
state3 Colhigh 12717018..12717408 
state3 Colhigh 12717525..12718084 
state3 Colhigh 12759056..12759463 
state3 Colhigh 12785495..12786176 
state3 Colhigh 12967562..12967773 
state3 Colhigh 12987629..12988132 
state3 Colhigh 13005566..13006361 
state3 Colhigh 13010027..13011224 
state3 Colhigh 13011827..13012483 
state3 Colhigh 13022667..13022809 
state3 Colhigh 13046103..13046815 
state3 Colhigh 13047176..13047934 
state3 Colhigh 13048228..13048511 
state3 Colhigh 13048582..13049085 
state3 Colhigh 13228515..13228515 
state3 Colhigh 13228617..13228763 
state3 Colhigh 13265743..13266050 
state3 Colhigh 13268883..13269021 
state3 Colhigh 13386314..13387119 
state3 Colhigh 13387604..13387961 
state3 Colhigh 13389081..13389368 
state3 Colhigh 13389599..13391030 
state3 Colhigh 13392668..13392847 
state3 Colhigh 13480330..13480433 
state3 Colhigh 13480606..13481080 
state3 Colhigh 13504287..13504963 
state3 Colhigh 13505456..13506975 
state3 Colhigh 13538103..13538948 
state3 Colhigh 13539102..13539102 
state3 Colhigh 13539177..13539683 
state3 Colhigh 13607498..13608244 
state3 Colhigh 13609357..13610454 
state3 Colhigh 13610625..13610977 
state3 Colhigh 13612022..13612548 
state3 Colhigh 13614002..13614185 
state3 Colhigh 13614422..13614569 
state3 Colhigh 13614900..13615366 
state3 Colhigh 13615585..13615771 
state3 Colhigh 13615841..13616024 
state3 Colhigh 13666652..13666792 
state3 Colhigh 13666978..13667538 
state3 Colhigh 13692544..13692544 
state3 Colhigh 13692617..13695111 
state3 Colhigh 13695253..13696088 
state3 Colhigh 13711598..13711919 
state3 Colhigh 13713013..13713618 
state3 Colhigh 13787276..13787598 
state3 Colhigh 13819443..13819443 
state3 Colhigh 13819583..13819583 
state3 Colhigh 13819733..13819733 
state3 Colhigh 13820002..13820038 
state3 Colhigh 13828292..13828462 
state3 Colhigh 13828617..13829367 
state3 Colhigh 13829663..13829663 
state3 Colhigh 13831905..13832080 
state3 Colhigh 13836047..13836118 
state3 Colhigh 13923897..13924490 
state3 Colhigh 13924854..13925400 
state3 Colhigh 13947486..13948101 
state3 Colhigh 13949088..13949467 
state3 Colhigh 13951985..13953080 
state3 Colhigh 13956203..13957271 
state3 Colhigh 13969575..13970230 
state3 Colhigh 13970843..13971217 
state3 Colhigh 13971710..13972066 
state3 Colhigh 14033693..14034115 
state3 Colhigh 14174349..14175659 
state3 Colhigh 14179774..14180349 
state3 Colhigh 14272962..14273698 
state3 Colhigh 14328146..14328678 
state3 Colhigh 14378787..14379070 
state3 Colhigh 14485980..14486179 
state3 Colhigh 14536926..14537702 
state3 Colhigh 14546733..14547282 
state3 Colhigh 14547471..14548083 
state3 Colhigh 14568849..14569173 
state3 Colhigh 14569323..14569764 
state3 Colhigh 14580358..14580661 
state3 Colhigh 14623775..14624626 
state3 Colhigh 14624847..14624847 
state3 Colhigh 14624994..14624994 
state3 Colhigh 14625072..14625588 
state3 Colhigh 14625857..14625898 
state3 Colhigh 14626006..14626142 
state3 Colhigh 14626372..14626669 
state3 Colhigh 14626968..14627249 
state3 Colhigh 14634626..14634878 
state3 Colhigh 14661744..14662381 
state3 Colhigh 14662495..14663220 
state3 Colhigh 14667571..14668009 
state3 Colhigh 14668155..14668193 
state3 Colhigh 14681173..14681666 
state3 Colhigh 14693027..14693412 
state3 Colhigh 14763899..14763935 
state3 Colhigh 14782234..14782678 
state3 Colhigh 14782822..14783740 
state3 Colhigh 14849873..14851310 
state3 Colhigh 14856849..14857131 
state3 Colhigh 14857320..14857455 
state3 Colhigh 14857601..14858004 
state3 Colhigh 14858504..14858613 
state3 Colhigh 14900715..14900819 
state3 Colhigh 14920007..14920047 
state3 Colhigh 15007261..15007663 
state3 Colhigh 15007951..15008970 
state3 Colhigh 15009076..15009188 
state3 Colhigh 15009332..15009369 
state3 Colhigh 15009518..15009664 
state3 Colhigh 15053223..15053264 
state3 Colhigh 15053341..15053447 
state3 Colhigh 15054900..15054900 
state3 Colhigh 15054971..15055443 
state3 Colhigh 15059279..15059499 
state3 Colhigh 15084302..15084441 
state3 Colhigh 15086709..15086784 
state3 Colhigh 15087016..15087231 
state3 Colhigh 15087341..15087560 
state3 Colhigh 15155515..15155697 
state3 Colhigh 15172617..15172654 
state3 Colhigh 15173114..15173442 
state3 Colhigh 15199722..15200558 
state3 Colhigh 15236580..15237005 
state3 Colhigh 15295135..15295276 
state3 Colhigh 15359805..15360017 
state3 Colhigh 15360268..15360705 
state3 Colhigh 15462146..15462281 
state3 Colhigh 15489595..15490210 
state3 Colhigh 15496227..15496415 
state3 Colhigh 15496738..15497060 
state3 Colhigh 15497169..15497286 
state3 Colhigh 15588655..15589551 
state3 Colhigh 15620560..15620712 
state3 Colhigh 15624985..15625428 
state3 Colhigh 15647266..15648159 
state3 Colhigh 15648229..15648660 
state3 Colhigh 15676718..15676791 
state3 Colhigh 15733721..15734708 
state3 Colhigh 15763872..15764315 
state3 Colhigh 15774252..15774644 
state3 Colhigh 15926873..15927694 
state3 Colhigh 16018955..16019333 
state3 Colhigh 16092449..16092638 
state3 Colhigh 16098392..16099385 
state3 Colhigh 16110617..16112073 
state3 Colhigh 16112257..16112257 
state3 Colhigh 16112333..16112403 
state3 Colhigh 16112628..16112628 
state3 Colhigh 16112817..16113069 
state3 Colhigh 16137538..16137752 
state3 Colhigh 16143319..16143803 
state3 Colhigh 16164998..16165034 
state3 Colhigh 16201550..16202086 
state3 Colhigh 16202275..16202354 
state3 Colhigh 16203508..16204521 
state3 Colhigh 16208080..16208478 
state3 Colhigh 16208967..16209039 
state3 Colhigh 16209370..16209548 
state3 Colhigh 16221298..16222167 
state3 Colhigh 16229123..16229650 
state3 Colhigh 16229756..16230738 
state3 Colhigh 16299142..16299762 
state3 Colhigh 16299934..16300075 
state3 Colhigh 16300565..16300790 
state3 Colhigh 16302559..16303081 
state3 Colhigh 16373542..16374555 
state3 Colhigh 16374728..16374983 
state3 Colhigh 16396089..16396340 
state3 Colhigh 16396840..16397089 
state3 Colhigh 16397260..16397352 
state3 Colhigh 16399458..16399524 
state3 Colhigh 16399635..16399805 
state3 Colhigh 16408597..16408822 
state3 Colhigh 16410230..16410744 
state3 Colhigh 16411990..16412094 
state3 Colhigh 16412160..16412536 
state3 Colhigh 16421346..16421522 
state3 Colhigh 16421690..16422498 
state3 Colhigh 16455333..16455986 
state3 Colhigh 16478847..16479420 
state3 Colhigh 16479721..16480257 
state3 Colhigh 16480329..16480684 
state3 Colhigh 16498963..16498963 
state3 Colhigh 16499100..16499423 
state3 Colhigh 16515806..16516093 
state3 Colhigh 16516236..16516236 
state3 Colhigh 16516397..16516659 
state3 Colhigh 16516727..16516831 
state3 Colhigh 16544581..16544802 
state3 Colhigh 16639108..16639360 
state3 Colhigh 16639928..16640360 
state3 Colhigh 16640433..16640433 
state3 Colhigh 16640542..16640811 
state3 Colhigh 16733684..16733867 
state3 Colhigh 16734882..16735083 
state3 Colhigh 16833519..16833699 
state3 Colhigh 16876551..16877007 
state3 Colhigh 16877406..16878043 
state3 Colhigh 16878151..16879130 
state3 Colhigh 16879233..16879815 
state3 Colhigh 16880026..16880243 
state3 Colhigh 16906180..16908084 
state3 Colhigh 16961932..16962111 
state3 Colhigh 16970358..16970917 
state3 Colhigh 16997526..16997669 
state3 Colhigh 17080449..17080704 
state3 Colhigh 17104688..17105080 
state3 Colhigh 17130595..17130810 
state3 Colhigh 17131347..17132242 
state3 Colhigh 17207814..17208680 
state3 Colhigh 17208935..17209043 
state3 Colhigh 17209325..17209325 
state3 Colhigh 17232862..17233023 
state3 Colhigh 17276442..17276981 
state3 Colhigh 17277128..17277226 
state3 Colhigh 17302430..17302534 
state3 Colhigh 17352735..17352843 
state3 Colhigh 17352992..17353203 
state3 Colhigh 17384137..17384243 
state3 Colhigh 17384311..17384490 
state3 Colhigh 17384990..17385682 
state3 Colhigh 17469057..17470081 
state3 Colhigh 17498842..17499749 
state3 Colhigh 17499860..17500339 
state3 Colhigh 17521380..17521522 
state3 Colhigh 17521663..17522174 
state3 Colhigh 17522426..17524157 
state3 Colhigh 17524278..17524527 
state3 Colhigh 17547105..17547290 
state3 Colhigh 17551202..17552110 
state3 Colhigh 17581872..17582251 
state3 Colhigh 17582388..17582543 
state3 Colhigh 17582654..17582725 
state3 Colhigh 17582839..17583307 
state3 Colhigh 17583484..17583819 
state3 Colhigh 17591012..17591119 
state3 Colhigh 17599392..17600158 
state3 Colhigh 17607975..17608373 
state3 Colhigh 17635483..17635874 
state3 Colhigh 17636085..17636307 
state3 Colhigh 17636528..17636749 
state3 Colhigh 17661467..17661978 
state3 Colhigh 17662113..17662581 
state3 Colhigh 17662886..17662954 
state3 Colhigh 17736215..17736475 
state3 Colhigh 17763329..17763520 
state3 Colhigh 17764849..17765039 
state3 Colhigh 17847887..17847995 
state3 Colhigh 17871438..17871659 
state3 Colhigh 17871943..17871977 
state3 Colhigh 17872828..17872905 
state3 Colhigh 17873123..17873156 
state3 Colhigh 17893495..17893678 
state3 Colhigh 17893789..17894841 
state3 Colhigh 17895269..17895269 
state3 Colhigh 17895452..17895520 
state3 Colhigh 17895669..17895887 
state3 Colhigh 17997426..17997568 
state3 Colhigh 18008148..18009118 
state3 Colhigh 18009750..18010735 
state3 Colhigh 18015071..18015499 
state3 Colhigh 18074536..18074747 
state3 Colhigh 18077416..18077560 
state3 Colhigh 18077914..18078446 
state3 Colhigh 18128514..18128802 
state3 Colhigh 18128877..18128877 
state3 Colhigh 18128993..18129767 
state3 Colhigh 18159530..18160251 
state3 Colhigh 18205089..18205521 
state3 Colhigh 18205663..18205774 
state3 Colhigh 18205924..18206068 
state3 Colhigh 18246795..18247009 
state3 Colhigh 18252484..18252639 
state3 Colhigh 18283954..18284132 
state3 Colhigh 18284434..18285026 
state3 Colhigh 18293920..18295062 
state3 Colhigh 18444957..18445222 
state3 Colhigh 18621415..18621560 
state3 Colhigh 18621668..18621820 
state3 Colhigh 18621895..18622216 
state3 Colhigh 18625257..18626204 
state3 Colhigh 18626344..18626828 
state3 Colhigh 18636612..18637182 
state3 Colhigh 18822143..18822215 
state3 Colhigh 18822484..18822591 
state3 Colhigh 18866715..18867737 
state3 Colhigh 18867838..18868256 
state3 Colhigh 18868370..18869973 
state3 Colhigh 18870445..18870554 
state3 Colhigh 18870660..18871546 
state3 Colhigh 18926815..18926965 
state3 Colhigh 18927079..18927523 
state3 Colhigh 18955313..18955724 
state3 Colhigh 18974035..18974107 
state3 Colhigh 18986648..18987395 
state3 Colhigh 19007811..19008112 
state3 Colhigh 19008214..19008283 
state3 Colhigh 19008349..19008349 
state3 Colhigh 19008539..19009296 
state3 Colhigh 19009363..19009437 
state3 Colhigh 19073937..19075674 
state3 Colhigh 19153069..19153205 
state3 Colhigh 19187853..19188387 
state3 Colhigh 19211827..19211905 
state3 Colhigh 19215476..19216482 
state3 Colhigh 19216926..19217795 
state3 Colhigh 19237573..19237794 
state3 Colhigh 19238121..19238121 
state3 Colhigh 19239953..19240093 
state3 Colhigh 19240160..19240619 
state3 Colhigh 19245357..19245433 
state3 Colhigh 19248273..19249509 
state3 Colhigh 19252908..19253579 
state3 Colhigh 19253740..19254072 
state3 Colhigh 19254181..19255583 
state3 Colhigh 19364665..19365066 
state3 Colhigh 19365181..19365331 
state3 Colhigh 19365552..19366403 
state3 Colhigh 19366500..19366500 
state3 Colhigh 19366760..19367127 
state3 Colhigh 19367340..19367815 
state3 Colhigh 19376053..19376829 
state3 Colhigh 19386014..19386198 
state3 Colhigh 19387709..19387750 
state3 Colhigh 19387829..19388110 
state3 Colhigh 19461074..19462087 
state3 Colhigh 19462305..19462305 
state3 Colhigh 19462380..19463294 
state3 Colhigh 19477850..19478704 
state3 Colhigh 19479928..19481188 
state3 Colhigh 19495739..19496030 
state3 Colhigh 19496101..19496278 
state3 Colhigh 19531481..19532606 
state3 Colhigh 19532713..19533393 
state3 Colhigh 19533512..19533731 
state3 Colhigh 19540043..19540113 
state3 Colhigh 19543597..19543813 
state3 Colhigh 19559743..19560326 
state3 Colhigh 19560615..19560647 
state3 Colhigh 19561194..19561375 
state3 Colhigh 19692284..19692930 
state3 Colhigh 19693539..19693932 
state3 Colhigh 19694256..19694536 
