# Supplementary material for: Whole genome transcriptome polymorphisms in Arabidopsis thaliana
Source: Genome Biol. 2008 Nov 24;9(11):R165. doi: 10.1186/gb-2008-9-11-r165 (PMC2614497; doi:10.1186/gb-2008-9-11-r165)
Supplement: Additional data file 4 — Genome tracks of SFPs, indels, expression variation, ASE, splicing variation and transcribed fragment variation. [file gb-2008-9-11-r165-S4.tgz › HMMsegments_chr3.txt]

#02/28/08
#gBrowse annotation of our latest three state HMM decoding.

[state2]
glyph = generic
fgcolor = green
bgcolor = green
height = 10
label = 0
key = Segments of higher Vancouver expression

[state3]
glyph = generic
fgcolor = orange
bgcolor = orange
height = 10
label = 0
key = Segments of higher Columbia expression


reference=Chr3
state2 Vanhigh 67566..67848 
state2 Vanhigh 67993..68065 
state2 Vanhigh 168842..169027 
state2 Vanhigh 183295..183471 
state2 Vanhigh 195462..195855 
state2 Vanhigh 196077..196077 
state2 Vanhigh 245796..246240 
state2 Vanhigh 302740..302959 
state2 Vanhigh 339328..339328 
state2 Vanhigh 339904..340337 
state2 Vanhigh 345454..345753 
state2 Vanhigh 345860..346116 
state2 Vanhigh 348569..348676 
state2 Vanhigh 354771..355286 
state2 Vanhigh 355393..355609 
state2 Vanhigh 355787..356405 
state2 Vanhigh 356516..356958 
state2 Vanhigh 357069..357284 
state2 Vanhigh 357727..358064 
state2 Vanhigh 370971..371372 
state2 Vanhigh 371444..372481 
state2 Vanhigh 482679..484019 
state2 Vanhigh 552218..552931 
state2 Vanhigh 564862..565258 
state2 Vanhigh 581816..582025 
state2 Vanhigh 582142..582288 
state2 Vanhigh 650108..650456 
state2 Vanhigh 684968..685079 
state2 Vanhigh 700679..700856 
state2 Vanhigh 700924..701179 
state2 Vanhigh 921206..921795 
state2 Vanhigh 922349..922387 
state2 Vanhigh 922603..923031 
state2 Vanhigh 923452..923913 
state2 Vanhigh 924662..924882 
state2 Vanhigh 988903..989091 
state2 Vanhigh 1081825..1082968 
state2 Vanhigh 1226009..1227165 
state2 Vanhigh 1304072..1304683 
state2 Vanhigh 1527824..1528047 
state2 Vanhigh 1536472..1536749 
state2 Vanhigh 1536931..1538253 
state2 Vanhigh 1755754..1755754 
state2 Vanhigh 1777600..1777774 
state2 Vanhigh 1925958..1926142 
state2 Vanhigh 2069620..2070120 
state2 Vanhigh 2148494..2148681 
state2 Vanhigh 2167848..2169038 
state2 Vanhigh 2170657..2170937 
state2 Vanhigh 2171205..2171561 
state2 Vanhigh 2171677..2171750 
state2 Vanhigh 2173620..2174016 
state2 Vanhigh 2176798..2177251 
state2 Vanhigh 2246045..2247092 
state2 Vanhigh 2247196..2249542 
state2 Vanhigh 2249874..2249950 
state2 Vanhigh 2316048..2316977 
state2 Vanhigh 2393781..2393948 
state2 Vanhigh 2404790..2404969 
state2 Vanhigh 2405566..2406073 
state2 Vanhigh 2406361..2407016 
state2 Vanhigh 2439039..2439654 
state2 Vanhigh 2441858..2444090 
state2 Vanhigh 2465428..2466979 
state2 Vanhigh 2566799..2566989 
state2 Vanhigh 2567103..2567680 
state2 Vanhigh 2568012..2568012 
state2 Vanhigh 2568198..2568234 
state2 Vanhigh 2568375..2568629 
state2 Vanhigh 2608734..2609559 
state2 Vanhigh 2610002..2611096 
state2 Vanhigh 2703093..2703241 
state2 Vanhigh 2703420..2704236 
state2 Vanhigh 2706806..2706952 
state2 Vanhigh 2707488..2707672 
state2 Vanhigh 2745035..2745183 
state2 Vanhigh 2754292..2754367 
state2 Vanhigh 2889553..2890176 
state2 Vanhigh 2903854..2905070 
state2 Vanhigh 2912416..2912928 
state2 Vanhigh 2913981..2914315 
state2 Vanhigh 3013285..3014085 
state2 Vanhigh 3020539..3020789 
state2 Vanhigh 3020971..3021148 
state2 Vanhigh 3145964..3146035 
state2 Vanhigh 3235419..3235675 
state2 Vanhigh 3235753..3237465 
state2 Vanhigh 3276360..3276837 
state2 Vanhigh 3397881..3398252 
state2 Vanhigh 3517751..3517859 
state2 Vanhigh 3536990..3536990 
state2 Vanhigh 3715101..3715138 
state2 Vanhigh 3735164..3735237 
state2 Vanhigh 4006433..4007652 
state2 Vanhigh 4029418..4029595 
state2 Vanhigh 4029837..4029837 
state2 Vanhigh 4061278..4062085 
state2 Vanhigh 4074222..4074702 
state2 Vanhigh 4104568..4106130 
state2 Vanhigh 4135443..4135971 
state2 Vanhigh 4195691..4196425 
state2 Vanhigh 4196610..4201511 
state2 Vanhigh 4306302..4306864 
state2 Vanhigh 4335545..4335790 
state2 Vanhigh 4347128..4348269 
state2 Vanhigh 4348664..4348778 
state2 Vanhigh 4348888..4350345 
state2 Vanhigh 4385990..4386413 
state2 Vanhigh 4449409..4450561 
state2 Vanhigh 4659508..4660564 
state2 Vanhigh 4660970..4661502 
state2 Vanhigh 4661902..4661902 
state2 Vanhigh 4690533..4690636 
state2 Vanhigh 4691266..4691674 
state2 Vanhigh 4692218..4692253 
state2 Vanhigh 4849807..4850264 
state2 Vanhigh 4900994..4901733 
state2 Vanhigh 4901879..4901954 
state2 Vanhigh 4911649..4911826 
state2 Vanhigh 5025573..5025714 
state2 Vanhigh 5025812..5026910 
state2 Vanhigh 5027092..5029496 
state2 Vanhigh 5048483..5048985 
state2 Vanhigh 5049204..5049345 
state2 Vanhigh 5062075..5063214 
state2 Vanhigh 5063283..5063353 
state2 Vanhigh 5063725..5063798 
state2 Vanhigh 5147871..5147947 
state2 Vanhigh 5293736..5293914 
state2 Vanhigh 5325585..5325727 
state2 Vanhigh 5326166..5326315 
state2 Vanhigh 5331280..5332778 
state2 Vanhigh 5357870..5358052 
state2 Vanhigh 5358200..5358240 
state2 Vanhigh 5376408..5376554 
state2 Vanhigh 5435471..5435720 
state2 Vanhigh 5481633..5482740 
state2 Vanhigh 5482846..5482846 
state2 Vanhigh 5484624..5484883 
state2 Vanhigh 5507020..5508178 
state2 Vanhigh 5557230..5558152 
state2 Vanhigh 5669649..5670061 
state2 Vanhigh 5773513..5774636 
state2 Vanhigh 5853454..5853633 
state2 Vanhigh 5882631..5882924 
state2 Vanhigh 5978073..5978571 
state2 Vanhigh 5978681..5978932 
state2 Vanhigh 5979215..5979325 
state2 Vanhigh 6032496..6033411 
state2 Vanhigh 6049476..6049832 
state2 Vanhigh 6050373..6050836 
state2 Vanhigh 6076902..6077293 
state2 Vanhigh 6155826..6155865 
state2 Vanhigh 6155941..6156130 
state2 Vanhigh 6185264..6185264 
state2 Vanhigh 6188367..6188518 
state2 Vanhigh 6188892..6188892 
state2 Vanhigh 6189503..6189716 
state2 Vanhigh 6192101..6193628 
state2 Vanhigh 6204876..6205637 
state2 Vanhigh 6205703..6206034 
state2 Vanhigh 6206144..6207421 
state2 Vanhigh 6207675..6208171 
state2 Vanhigh 6208319..6208679 
state2 Vanhigh 6211532..6211779 
state2 Vanhigh 6221143..6221433 
state2 Vanhigh 6232690..6233699 
state2 Vanhigh 6252218..6252406 
state2 Vanhigh 6253332..6253507 
state2 Vanhigh 6253608..6253649 
state2 Vanhigh 6274200..6276065 
state2 Vanhigh 6276243..6279266 
state2 Vanhigh 6279406..6279815 
state2 Vanhigh 6394102..6394277 
state2 Vanhigh 6394349..6394539 
state2 Vanhigh 6512205..6513080 
state2 Vanhigh 6513365..6514028 
state2 Vanhigh 6514175..6514328 
state2 Vanhigh 6544443..6544551 
state2 Vanhigh 6544841..6544874 
state2 Vanhigh 6549471..6549542 
state2 Vanhigh 6665343..6665521 
state2 Vanhigh 6755234..6755734 
state2 Vanhigh 6756941..6757052 
state2 Vanhigh 6815666..6815853 
state2 Vanhigh 6817204..6817273 
state2 Vanhigh 6874933..6875474 
state2 Vanhigh 6876700..6876700 
state2 Vanhigh 6876842..6876914 
state2 Vanhigh 6878016..6878088 
state2 Vanhigh 6878235..6878517 
state2 Vanhigh 7057577..7058248 
state2 Vanhigh 7158592..7159600 
state2 Vanhigh 7159705..7159741 
state2 Vanhigh 7159990..7160096 
state2 Vanhigh 7230231..7230523 
state2 Vanhigh 7230710..7230710 
state2 Vanhigh 7271202..7271395 
state2 Vanhigh 7275773..7278229 
state2 Vanhigh 7281288..7281830 
state2 Vanhigh 7454737..7455261 
state2 Vanhigh 7455890..7456800 
state2 Vanhigh 7459088..7459195 
state2 Vanhigh 7459957..7460213 
state2 Vanhigh 7460671..7461443 
state2 Vanhigh 7461555..7461956 
state2 Vanhigh 7464392..7465057 
state2 Vanhigh 7664622..7665923 
state2 Vanhigh 7666934..7668221 
state2 Vanhigh 7673377..7674513 
state2 Vanhigh 7676234..7676729 
state2 Vanhigh 7906863..7908495 
state2 Vanhigh 8045426..8045901 
state2 Vanhigh 8091633..8092598 
state2 Vanhigh 8116338..8117688 
state2 Vanhigh 8118011..8118992 
state2 Vanhigh 8125000..8125698 
state2 Vanhigh 8333243..8333612 
state2 Vanhigh 8333977..8334124 
state2 Vanhigh 8334377..8334492 
state2 Vanhigh 8335085..8335853 
state2 Vanhigh 8388056..8388374 
state2 Vanhigh 8388444..8389282 
state2 Vanhigh 8389452..8390012 
state2 Vanhigh 8390185..8390554 
state2 Vanhigh 8534181..8534400 
state2 Vanhigh 8587959..8589205 
state2 Vanhigh 8621904..8622891 
state2 Vanhigh 8805883..8806177 
state2 Vanhigh 8806286..8806672 
state2 Vanhigh 8863170..8863377 
state2 Vanhigh 8901503..8901580 
state2 Vanhigh 8937259..8938406 
state2 Vanhigh 8971040..8971399 
state2 Vanhigh 8971540..8971817 
state2 Vanhigh 8971917..8972027 
state2 Vanhigh 9003889..9004205 
state2 Vanhigh 9040362..9040801 
state2 Vanhigh 9061029..9061174 
state2 Vanhigh 9175787..9176184 
state2 Vanhigh 9176255..9176905 
state2 Vanhigh 9215091..9215779 
state2 Vanhigh 9215894..9217353 
state2 Vanhigh 9236486..9237524 
state2 Vanhigh 9273284..9274303 
state2 Vanhigh 9276714..9276873 
state2 Vanhigh 9310689..9310794 
state2 Vanhigh 9311073..9312332 
state2 Vanhigh 9312551..9312719 
state2 Vanhigh 9312867..9313435 
state2 Vanhigh 9381018..9381471 
state2 Vanhigh 9427684..9427942 
state2 Vanhigh 9428082..9428546 
state2 Vanhigh 9477311..9478270 
state2 Vanhigh 9557431..9558078 
state2 Vanhigh 9631561..9631887 
state2 Vanhigh 9638197..9638514 
state2 Vanhigh 9648782..9649068 
state2 Vanhigh 9709478..9710271 
state2 Vanhigh 9815048..9815048 
state2 Vanhigh 9815210..9815286 
state2 Vanhigh 9845419..9845657 
state2 Vanhigh 9845729..9846033 
state2 Vanhigh 9847381..9847457 
state2 Vanhigh 9847731..9848141 
state2 Vanhigh 9917568..9918496 
state2 Vanhigh 10086446..10087012 
state2 Vanhigh 10356233..10356532 
state2 Vanhigh 10436313..10436959 
state2 Vanhigh 10437030..10437820 
state2 Vanhigh 10469063..10469848 
state2 Vanhigh 10583306..10584061 
state2 Vanhigh 10595225..10598055 
state2 Vanhigh 10598606..10598953 
state2 Vanhigh 10599731..10599864 
state2 Vanhigh 10668878..10669202 
state2 Vanhigh 10790109..10790604 
state2 Vanhigh 10872174..10872697 
state2 Vanhigh 10874229..10874548 
state2 Vanhigh 10874921..10875134 
state2 Vanhigh 10875239..10875875 
state2 Vanhigh 11236632..11236704 
state2 Vanhigh 11236807..11236942 
state2 Vanhigh 11237085..11237234 
state2 Vanhigh 11257507..11257653 
state2 Vanhigh 11299447..11299730 
state2 Vanhigh 11731932..11732104 
state2 Vanhigh 12351716..12352165 
state2 Vanhigh 12369456..12369903 
state2 Vanhigh 12648333..12649450 
state2 Vanhigh 13488232..13488431 
state2 Vanhigh 13494173..13494511 
state2 Vanhigh 13494628..13495050 
state2 Vanhigh 13495155..13496061 
state2 Vanhigh 13496269..13496410 
state2 Vanhigh 15190337..15190373 
state2 Vanhigh 15190480..15191874 
state2 Vanhigh 15191942..15192332 
state2 Vanhigh 15204241..15204392 
state2 Vanhigh 15205298..15205336 
state2 Vanhigh 15276963..15278109 
state2 Vanhigh 15278298..15279221 
state2 Vanhigh 15280889..15281133 
state2 Vanhigh 15671992..15672643 
state2 Vanhigh 15819390..15820956 
state2 Vanhigh 15839228..15840803 
state2 Vanhigh 16131228..16131269 
state2 Vanhigh 16283060..16283835 
state2 Vanhigh 16489693..16489899 
state2 Vanhigh 16508953..16509306 
state2 Vanhigh 16537617..16537691 
state2 Vanhigh 16537869..16537903 
state2 Vanhigh 16538197..16538364 
state2 Vanhigh 16538815..16539904 
state2 Vanhigh 16544569..16544844 
state2 Vanhigh 16660484..16660806 
state2 Vanhigh 16676318..16676456 
state2 Vanhigh 16676638..16676839 
state2 Vanhigh 16677309..16677421 
state2 Vanhigh 16677488..16677563 
state2 Vanhigh 16679249..16679464 
state2 Vanhigh 16746433..16746730 
state2 Vanhigh 17139958..17143074 
state2 Vanhigh 17143311..17143681 
state2 Vanhigh 17192410..17192549 
state2 Vanhigh 17194721..17194966 
state2 Vanhigh 17279952..17280233 
state2 Vanhigh 17300917..17300953 
state2 Vanhigh 17301177..17301437 
state2 Vanhigh 17312384..17313731 
state2 Vanhigh 17313835..17314020 
state2 Vanhigh 17314093..17315234 
state2 Vanhigh 17315423..17315874 
state2 Vanhigh 17316052..17316160 
state2 Vanhigh 17316233..17316512 
state2 Vanhigh 17439529..17439716 
state2 Vanhigh 17439818..17440066 
state2 Vanhigh 17655375..17656085 
state2 Vanhigh 17668538..17668933 
state2 Vanhigh 17797455..17797718 
state2 Vanhigh 17799911..17800166 
state2 Vanhigh 17800237..17800237 
state2 Vanhigh 17843840..17847932 
state2 Vanhigh 17848108..17848162 
state2 Vanhigh 17902431..17903179 
state2 Vanhigh 17916801..17917091 
state2 Vanhigh 17917268..17917620 
state2 Vanhigh 17918118..17918370 
state2 Vanhigh 17955117..17955363 
state2 Vanhigh 17961446..17961912 
state2 Vanhigh 18022687..18022863 
state2 Vanhigh 18032490..18032815 
state2 Vanhigh 18082918..18083826 
state2 Vanhigh 18151057..18151339 
state2 Vanhigh 18276172..18276548 
state2 Vanhigh 18314099..18314848 
state2 Vanhigh 18511706..18511855 
state2 Vanhigh 18538154..18538333 
state2 Vanhigh 18538887..18539495 
state2 Vanhigh 18539634..18539634 
state2 Vanhigh 18647397..18647687 
state2 Vanhigh 18648020..18648233 
state2 Vanhigh 18765440..18765545 
state2 Vanhigh 18765772..18766041 
state2 Vanhigh 18766190..18766485 
state2 Vanhigh 18766734..18766771 
state2 Vanhigh 18787935..18788885 
state2 Vanhigh 18789001..18789289 
state2 Vanhigh 18866264..18867585 
state2 Vanhigh 18941100..18941928 
state2 Vanhigh 18942108..18942174 
state2 Vanhigh 18947200..18948946 
state2 Vanhigh 18956318..18956769 
state2 Vanhigh 18956854..18957093 
state2 Vanhigh 18998302..18998449 
state2 Vanhigh 18998519..18998702 
state2 Vanhigh 19036886..19037714 
state2 Vanhigh 19065567..19065675 
state2 Vanhigh 19065848..19066066 
state2 Vanhigh 19066248..19066433 
state2 Vanhigh 19072801..19073193 
state2 Vanhigh 19095860..19096414 
state2 Vanhigh 19120623..19120875 
state2 Vanhigh 19149461..19149945 
state2 Vanhigh 19227288..19227288 
state2 Vanhigh 19227356..19227608 
state2 Vanhigh 19227930..19229525 
state2 Vanhigh 19229642..19229997 
state2 Vanhigh 19230838..19230946 
state2 Vanhigh 19360872..19361271 
state2 Vanhigh 19495762..19496008 
state2 Vanhigh 19533695..19533920 
state2 Vanhigh 19612829..19613298 
state2 Vanhigh 19613464..19614071 
state2 Vanhigh 19638795..19639153 
state2 Vanhigh 19650890..19651295 
state2 Vanhigh 19703858..19704007 
state2 Vanhigh 19704074..19704109 
state2 Vanhigh 19704178..19704218 
state2 Vanhigh 19704364..19704621 
state2 Vanhigh 19704731..19705174 
state2 Vanhigh 19705321..19705321 
state2 Vanhigh 19705465..19705581 
state2 Vanhigh 19705989..19706101 
state2 Vanhigh 19735344..19737438 
state2 Vanhigh 19809769..19810626 
state2 Vanhigh 19831559..19831729 
state2 Vanhigh 19836454..19836643 
state2 Vanhigh 19836780..19837421 
state2 Vanhigh 19837818..19839833 
state2 Vanhigh 19839975..19840991 
state2 Vanhigh 19841061..19842568 
state2 Vanhigh 19911433..19913456 
state2 Vanhigh 19917898..19918387 
state2 Vanhigh 19919707..19920086 
state2 Vanhigh 19927812..19928385 
state2 Vanhigh 20228310..20228422 
state2 Vanhigh 20293527..20293971 
state2 Vanhigh 20294150..20294332 
state2 Vanhigh 20441162..20441882 
state2 Vanhigh 20441994..20441994 
state2 Vanhigh 20532258..20532620 
state2 Vanhigh 20546245..20546388 
state2 Vanhigh 20553616..20553873 
state2 Vanhigh 20553982..20554017 
state2 Vanhigh 20569385..20569457 
state2 Vanhigh 20569747..20570912 
state2 Vanhigh 20592213..20592283 
state2 Vanhigh 20646790..20646896 
state2 Vanhigh 20648600..20649366 
state2 Vanhigh 20649489..20649631 
state2 Vanhigh 20910341..20912800 
state2 Vanhigh 20996314..20996528 
state2 Vanhigh 20996676..20996860 
state2 Vanhigh 21074039..21074454 
state2 Vanhigh 21095132..21095908 
state2 Vanhigh 21097342..21098423 
state2 Vanhigh 21099364..21099908 
state2 Vanhigh 21100075..21100506 
state2 Vanhigh 21100583..21101547 
state2 Vanhigh 21101725..21101791 
state2 Vanhigh 21101964..21102651 
state2 Vanhigh 21106842..21107158 
state2 Vanhigh 21267308..21267558 
state2 Vanhigh 21267740..21268349 
state2 Vanhigh 21480938..21482084 
state2 Vanhigh 21508602..21508896 
state2 Vanhigh 21509568..21510009 
state2 Vanhigh 21539297..21539405 
state2 Vanhigh 21638028..21638136 
state2 Vanhigh 21638294..21638329 
state2 Vanhigh 21638834..21639349 
state2 Vanhigh 21668132..21668706 
state2 Vanhigh 21761668..21762859 
state2 Vanhigh 21863471..21863754 
state2 Vanhigh 22061764..22061902 
state2 Vanhigh 22092835..22092835 
state2 Vanhigh 22092908..22092978 
state2 Vanhigh 22093848..22093848 
state2 Vanhigh 22094100..22094100 
state2 Vanhigh 22094393..22094676 
state2 Vanhigh 22094825..22094903 
state2 Vanhigh 22094974..22095322 
state2 Vanhigh 22095977..22096119 
state2 Vanhigh 22310506..22310829 
state2 Vanhigh 22311052..22311425 
state2 Vanhigh 22311532..22311569 
state2 Vanhigh 22313651..22313651 
state2 Vanhigh 22372560..22372855 
state2 Vanhigh 22466287..22467800 
state2 Vanhigh 22510674..22510786 
state2 Vanhigh 22510927..22511514 
state2 Vanhigh 22513084..22513484 
state2 Vanhigh 22642611..22642755 
state2 Vanhigh 22674607..22674966 
state2 Vanhigh 22705955..22706494 
state2 Vanhigh 22732993..22733209 
state2 Vanhigh 22733327..22733436 
state2 Vanhigh 22789381..22789381 
state2 Vanhigh 22789496..22789826 
state2 Vanhigh 22789898..22790117 
state2 Vanhigh 22816431..22816577 
state2 Vanhigh 22891287..22891728 
state2 Vanhigh 22941661..22941698 
state2 Vanhigh 22941772..22941813 
state2 Vanhigh 23053751..23054008 
state2 Vanhigh 23064173..23064644 
state2 Vanhigh 23101999..23102354 
state2 Vanhigh 23202108..23202925 
state2 Vanhigh 23203073..23203759 
state2 Vanhigh 23203938..23204048 
state2 Vanhigh 23204374..23204509 
state2 Vanhigh 23204621..23205727 
state2 Vanhigh 23205869..23206565 
state2 Vanhigh 23216302..23217357 
state2 Vanhigh 23344376..23344852 
state2 Vanhigh 23347137..23347137 
state2 Vanhigh 23347318..23347318 
state2 Vanhigh 23347437..23349199 
state2 Vanhigh 23349347..23349347 
state2 Vanhigh 23349771..23350098 
state2 Vanhigh 23353604..23354012 
state2 Vanhigh 23438433..23438582 
state2 Vanhigh 23438883..23438955 
state2 Vanhigh 23463418..23463639 
state3 Colhigh 16710..17116 
state3 Colhigh 17244..17320 
state3 Colhigh 17432..17930 
state3 Colhigh 18171..18658 
state3 Colhigh 62438..63348 
state3 Colhigh 113073..113297 
state3 Colhigh 159635..160490 
state3 Colhigh 160682..162415 
state3 Colhigh 188433..190481 
state3 Colhigh 208584..208655 
state3 Colhigh 214936..215145 
state3 Colhigh 217349..217701 
state3 Colhigh 218163..218417 
state3 Colhigh 218558..218806 
state3 Colhigh 279205..280129 
state3 Colhigh 280274..282013 
state3 Colhigh 282270..282698 
state3 Colhigh 282876..283046 
state3 Colhigh 314949..315277 
state3 Colhigh 315895..316453 
state3 Colhigh 317110..317283 
state3 Colhigh 317547..318139 
state3 Colhigh 391597..391819 
state3 Colhigh 458926..459038 
state3 Colhigh 479793..480258 
state3 Colhigh 509432..509542 
state3 Colhigh 509880..510611 
state3 Colhigh 510718..510718 
state3 Colhigh 579861..580806 
state3 Colhigh 581380..581418 
state3 Colhigh 614966..615842 
state3 Colhigh 681037..681255 
state3 Colhigh 682436..682577 
state3 Colhigh 727338..727338 
state3 Colhigh 727446..727983 
state3 Colhigh 728217..729240 
state3 Colhigh 824706..825527 
state3 Colhigh 881845..882326 
state3 Colhigh 882396..883151 
state3 Colhigh 883256..883256 
state3 Colhigh 883329..883433 
state3 Colhigh 883822..884007 
state3 Colhigh 948082..948152 
state3 Colhigh 973102..973296 
state3 Colhigh 974152..974343 
state3 Colhigh 1036663..1037755 
state3 Colhigh 1037831..1037968 
state3 Colhigh 1038929..1039147 
state3 Colhigh 1079030..1080230 
state3 Colhigh 1189149..1189364 
state3 Colhigh 1189552..1191135 
state3 Colhigh 1191246..1191894 
state3 Colhigh 1227927..1228765 
state3 Colhigh 1249258..1249365 
state3 Colhigh 1249503..1249725 
state3 Colhigh 1253746..1254477 
state3 Colhigh 1285761..1285799 
state3 Colhigh 1286148..1286297 
state3 Colhigh 1289421..1289699 
state3 Colhigh 1433568..1433781 
state3 Colhigh 1501211..1502084 
state3 Colhigh 1522421..1522894 
state3 Colhigh 1522963..1523069 
state3 Colhigh 1594056..1594816 
state3 Colhigh 1610248..1610466 
state3 Colhigh 1611796..1612158 
state3 Colhigh 1761260..1763320 
state3 Colhigh 1764351..1764590 
state3 Colhigh 1764665..1764783 
state3 Colhigh 1764923..1765822 
state3 Colhigh 1766110..1766430 
state3 Colhigh 1798432..1798834 
state3 Colhigh 1798902..1799307 
state3 Colhigh 1834931..1836308 
state3 Colhigh 1843749..1843818 
state3 Colhigh 1843896..1843896 
state3 Colhigh 1848963..1849232 
state3 Colhigh 1860215..1860389 
state3 Colhigh 1862183..1862835 
state3 Colhigh 1863060..1863540 
state3 Colhigh 1888233..1888340 
state3 Colhigh 1896789..1897343 
state3 Colhigh 1938897..1939587 
state3 Colhigh 1984115..1985099 
state3 Colhigh 2065634..2065668 
state3 Colhigh 2070547..2070619 
state3 Colhigh 2095202..2095421 
state3 Colhigh 2207391..2207754 
state3 Colhigh 2229610..2230058 
state3 Colhigh 2250272..2250345 
state3 Colhigh 2256492..2257080 
state3 Colhigh 2265211..2265519 
state3 Colhigh 2284243..2284276 
state3 Colhigh 2284460..2285218 
state3 Colhigh 2318708..2319354 
state3 Colhigh 2319942..2320463 
state3 Colhigh 2328039..2328321 
state3 Colhigh 2347693..2348413 
state3 Colhigh 2355031..2356482 
state3 Colhigh 2374893..2375006 
state3 Colhigh 2375111..2375443 
state3 Colhigh 2428074..2428211 
state3 Colhigh 2460407..2460588 
state3 Colhigh 2460661..2460695 
state3 Colhigh 2461057..2461435 
state3 Colhigh 2461575..2461759 
state3 Colhigh 2462265..2463148 
state3 Colhigh 2482610..2482969 
state3 Colhigh 2483393..2483393 
state3 Colhigh 2483612..2483940 
state3 Colhigh 2485102..2486748 
state3 Colhigh 2651649..2651790 
state3 Colhigh 2652151..2652333 
state3 Colhigh 2652688..2652688 
state3 Colhigh 2652829..2652865 
state3 Colhigh 2664190..2664625 
state3 Colhigh 2713385..2713730 
state3 Colhigh 2713984..2714027 
state3 Colhigh 2714328..2714723 
state3 Colhigh 2717022..2717283 
state3 Colhigh 2717697..2718233 
state3 Colhigh 2738365..2739703 
state3 Colhigh 2739910..2740129 
state3 Colhigh 2827586..2828587 
state3 Colhigh 2829115..2829519 
state3 Colhigh 2840509..2842128 
state3 Colhigh 3023450..3023738 
state3 Colhigh 3029646..3030041 
state3 Colhigh 3030116..3030151 
state3 Colhigh 3041648..3041760 
state3 Colhigh 3042335..3042335 
state3 Colhigh 3042553..3043474 
state3 Colhigh 3092237..3092782 
state3 Colhigh 3164470..3165243 
state3 Colhigh 3169563..3169744 
state3 Colhigh 3170029..3170245 
state3 Colhigh 3194396..3194502 
state3 Colhigh 3200031..3200134 
state3 Colhigh 3200912..3201450 
state3 Colhigh 3230055..3231261 
state3 Colhigh 3239934..3240361 
state3 Colhigh 3240796..3241155 
state3 Colhigh 3241955..3242062 
state3 Colhigh 3355536..3355893 
state3 Colhigh 3356694..3357486 
state3 Colhigh 3362284..3362541 
state3 Colhigh 3362832..3363018 
state3 Colhigh 3363231..3363310 
state3 Colhigh 3363418..3363453 
state3 Colhigh 3372630..3372815 
state3 Colhigh 3442668..3443354 
state3 Colhigh 3591770..3591770 
state3 Colhigh 3591874..3592030 
state3 Colhigh 3592110..3592951 
state3 Colhigh 3593062..3594083 
state3 Colhigh 3605250..3606539 
state3 Colhigh 3606712..3607166 
state3 Colhigh 3637824..3638186 
state3 Colhigh 3638373..3638721 
state3 Colhigh 3642176..3642428 
state3 Colhigh 3643860..3644256 
state3 Colhigh 3644357..3644459 
state3 Colhigh 3644603..3645624 
state3 Colhigh 3669478..3670144 
state3 Colhigh 3672149..3672355 
state3 Colhigh 3681104..3681963 
state3 Colhigh 3682067..3682936 
state3 Colhigh 3683922..3684149 
state3 Colhigh 3695165..3695721 
state3 Colhigh 3695827..3696150 
state3 Colhigh 3696222..3696327 
state3 Colhigh 3699008..3700000 
state3 Colhigh 3751872..3752164 
state3 Colhigh 3752342..3753776 
state3 Colhigh 3758887..3759259 
state3 Colhigh 3759629..3760141 
state3 Colhigh 3827031..3827252 
state3 Colhigh 3827326..3827326 
state3 Colhigh 3831796..3831944 
state3 Colhigh 3832126..3832310 
state3 Colhigh 3833716..3834686 
state3 Colhigh 3839339..3839906 
state3 Colhigh 3858728..3859600 
state3 Colhigh 3874803..3875087 
state3 Colhigh 3924148..3924296 
state3 Colhigh 3924443..3924962 
state3 Colhigh 3925138..3925354 
state3 Colhigh 3930455..3930862 
state3 Colhigh 3935237..3935310 
state3 Colhigh 3935566..3936097 
state3 Colhigh 3959934..3960046 
state3 Colhigh 4005788..4005894 
state3 Colhigh 4015461..4016203 
state3 Colhigh 4069349..4069588 
state3 Colhigh 4111470..4111536 
state3 Colhigh 4115305..4115305 
state3 Colhigh 4115481..4115514 
state3 Colhigh 4172426..4172602 
state3 Colhigh 4173538..4173722 
state3 Colhigh 4173864..4174327 
state3 Colhigh 4183104..4183501 
state3 Colhigh 4215224..4215298 
state3 Colhigh 4215445..4215735 
state3 Colhigh 4287936..4288647 
state3 Colhigh 4289415..4289704 
state3 Colhigh 4290102..4290310 
state3 Colhigh 4333727..4334199 
state3 Colhigh 4334387..4334529 
state3 Colhigh 4334706..4334991 
state3 Colhigh 4450953..4451058 
state3 Colhigh 4512811..4516153 
state3 Colhigh 4518390..4519246 
state3 Colhigh 4533094..4533232 
state3 Colhigh 4533521..4533521 
state3 Colhigh 4533779..4535146 
state3 Colhigh 4639179..4639614 
state3 Colhigh 4639725..4639874 
state3 Colhigh 4712690..4712898 
state3 Colhigh 4717423..4717459 
state3 Colhigh 4730273..4731426 
state3 Colhigh 4731537..4731537 
state3 Colhigh 4737668..4738125 
state3 Colhigh 4782875..4783504 
state3 Colhigh 4783580..4783802 
state3 Colhigh 4784061..4785043 
state3 Colhigh 4785312..4785348 
state3 Colhigh 4909617..4910015 
state3 Colhigh 4947582..4948800 
state3 Colhigh 4957395..4958284 
state3 Colhigh 4966881..4966995 
state3 Colhigh 4967318..4967353 
state3 Colhigh 4967539..4968154 
state3 Colhigh 4971186..4973071 
state3 Colhigh 4973145..4973384 
state3 Colhigh 5021877..5021984 
state3 Colhigh 5022494..5022998 
state3 Colhigh 5069635..5069737 
state3 Colhigh 5086632..5086913 
state3 Colhigh 5216758..5217019 
state3 Colhigh 5234732..5235810 
state3 Colhigh 5253119..5253913 
state3 Colhigh 5275643..5277156 
state3 Colhigh 5351201..5351239 
state3 Colhigh 5351413..5351632 
state3 Colhigh 5352523..5352523 
state3 Colhigh 5352628..5353513 
state3 Colhigh 5358623..5359191 
state3 Colhigh 5364703..5364949 
state3 Colhigh 5365021..5365194 
state3 Colhigh 5365369..5365618 
state3 Colhigh 5366088..5366425 
state3 Colhigh 5366782..5366920 
state3 Colhigh 5367244..5367685 
state3 Colhigh 5367751..5367861 
state3 Colhigh 5368040..5368146 
state3 Colhigh 5369513..5369927 
state3 Colhigh 5370431..5370797 
state3 Colhigh 5385132..5385268 
state3 Colhigh 5397770..5398700 
state3 Colhigh 5398815..5399316 
state3 Colhigh 5399379..5399566 
state3 Colhigh 5411771..5412694 
state3 Colhigh 5412967..5413079 
state3 Colhigh 5415084..5415236 
state3 Colhigh 5417015..5417186 
state3 Colhigh 5430885..5433046 
state3 Colhigh 5433185..5433616 
state3 Colhigh 5497708..5499033 
state3 Colhigh 5505633..5505633 
state3 Colhigh 5505745..5506730 
state3 Colhigh 5566631..5567144 
state3 Colhigh 5579459..5580894 
state3 Colhigh 5581708..5582222 
state3 Colhigh 5582407..5582767 
state3 Colhigh 5589074..5589394 
state3 Colhigh 5593062..5593477 
state3 Colhigh 5594029..5597286 
state3 Colhigh 5677014..5677134 
state3 Colhigh 5677277..5677743 
state3 Colhigh 5721604..5722858 
state3 Colhigh 5749908..5750093 
state3 Colhigh 5750364..5750827 
state3 Colhigh 5757907..5758897 
state3 Colhigh 5797826..5797940 
state3 Colhigh 5798090..5798270 
state3 Colhigh 5809237..5809641 
state3 Colhigh 5809820..5809925 
state3 Colhigh 5810428..5810655 
state3 Colhigh 5827868..5828170 
state3 Colhigh 5989090..5989482 
state3 Colhigh 5989784..5990325 
state3 Colhigh 5990506..5990612 
state3 Colhigh 6091221..6091929 
state3 Colhigh 6092224..6092807 
state3 Colhigh 6094418..6094916 
state3 Colhigh 6095061..6095756 
state3 Colhigh 6324715..6325138 
state3 Colhigh 6352591..6353164 
state3 Colhigh 6353234..6353495 
state3 Colhigh 6353634..6353873 
state3 Colhigh 6354191..6354560 
state3 Colhigh 6354708..6355163 
state3 Colhigh 6454289..6455687 
state3 Colhigh 6455761..6456128 
state3 Colhigh 6478113..6478291 
state3 Colhigh 6557265..6557669 
state3 Colhigh 6586630..6587058 
state3 Colhigh 6631671..6631739 
state3 Colhigh 6723169..6723434 
state3 Colhigh 6723620..6724703 
state3 Colhigh 6763131..6763346 
state3 Colhigh 6763862..6763895 
state3 Colhigh 6764038..6764902 
state3 Colhigh 6765415..6765755 
state3 Colhigh 6766681..6769378 
state3 Colhigh 6769535..6769604 
state3 Colhigh 6770070..6770138 
state3 Colhigh 6772792..6773137 
state3 Colhigh 6773697..6773697 
state3 Colhigh 6773913..6774017 
state3 Colhigh 6818449..6818593 
state3 Colhigh 6870904..6871157 
state3 Colhigh 6900164..6900337 
state3 Colhigh 6903964..6906045 
state3 Colhigh 6926613..6926760 
state3 Colhigh 6926937..6927762 
state3 Colhigh 6935463..6935754 
state3 Colhigh 6957034..6957538 
state3 Colhigh 6998260..6998485 
state3 Colhigh 7055767..7056568 
state3 Colhigh 7084892..7085387 
state3 Colhigh 7085595..7086528 
state3 Colhigh 7105418..7106937 
state3 Colhigh 7110260..7110478 
state3 Colhigh 7202994..7203356 
state3 Colhigh 7225251..7225575 
state3 Colhigh 7225772..7226273 
state3 Colhigh 7260758..7261372 
state3 Colhigh 7261599..7261708 
state3 Colhigh 7332415..7332449 
state3 Colhigh 7391629..7391944 
state3 Colhigh 7392704..7392736 
state3 Colhigh 7393426..7393499 
state3 Colhigh 7486170..7486569 
state3 Colhigh 7486641..7486641 
state3 Colhigh 7486835..7486835 
state3 Colhigh 7487052..7487052 
state3 Colhigh 7627254..7628277 
state3 Colhigh 7652555..7652898 
state3 Colhigh 7653000..7654650 
state3 Colhigh 7655335..7655686 
state3 Colhigh 7771242..7771387 
state3 Colhigh 7771622..7772190 
state3 Colhigh 7792737..7793034 
state3 Colhigh 7822217..7822682 
state3 Colhigh 7822954..7823875 
state3 Colhigh 7823946..7823946 
state3 Colhigh 7824130..7824941 
state3 Colhigh 8000542..8001002 
state3 Colhigh 8113216..8113291 
state3 Colhigh 8113591..8113809 
state3 Colhigh 8139285..8139852 
state3 Colhigh 8140064..8140099 
state3 Colhigh 8140172..8140281 
state3 Colhigh 8140540..8141755 
state3 Colhigh 8152258..8152258 
state3 Colhigh 8180938..8181066 
state3 Colhigh 8205745..8205893 
state3 Colhigh 8206248..8206649 
state3 Colhigh 8206827..8208898 
state3 Colhigh 8376748..8377721 
state3 Colhigh 8377893..8378004 
state3 Colhigh 8454557..8454862 
state3 Colhigh 8455293..8455433 
state3 Colhigh 8455541..8455933 
state3 Colhigh 8472514..8472684 
state3 Colhigh 8515385..8515706 
state3 Colhigh 8516865..8517044 
state3 Colhigh 8630836..8631053 
state3 Colhigh 8631696..8631800 
state3 Colhigh 8632674..8633559 
state3 Colhigh 8633711..8633822 
state3 Colhigh 8642869..8644333 
state3 Colhigh 8695724..8696012 
state3 Colhigh 8696198..8696234 
state3 Colhigh 8729689..8729969 
state3 Colhigh 8730335..8730566 
state3 Colhigh 8730923..8731027 
state3 Colhigh 8734032..8734067 
state3 Colhigh 8887166..8887720 
state3 Colhigh 8888914..8889401 
state3 Colhigh 8911239..8911382 
state3 Colhigh 8911490..8911737 
state3 Colhigh 8960429..8960832 
state3 Colhigh 9157199..9157270 
state3 Colhigh 9281705..9282058 
state3 Colhigh 9297186..9297608 
state3 Colhigh 9297749..9298092 
state3 Colhigh 9408371..9409120 
state3 Colhigh 9454161..9454499 
state3 Colhigh 9504786..9505655 
state3 Colhigh 9518698..9518775 
state3 Colhigh 9532273..9532900 
state3 Colhigh 9533049..9533519 
state3 Colhigh 9604769..9604769 
state3 Colhigh 9604912..9604912 
state3 Colhigh 9605136..9608150 
state3 Colhigh 9634001..9634272 
state3 Colhigh 9666960..9667366 
state3 Colhigh 9669965..9670039 
state3 Colhigh 9687524..9688538 
state3 Colhigh 9711880..9713230 
state3 Colhigh 9757577..9758370 
state3 Colhigh 9758521..9759608 
state3 Colhigh 9790221..9790221 
state3 Colhigh 9790293..9790651 
state3 Colhigh 9791013..9791048 
state3 Colhigh 9796664..9796919 
state3 Colhigh 9991359..9992273 
state3 Colhigh 9992417..9992821 
state3 Colhigh 10026405..10027407 
state3 Colhigh 10027508..10027902 
state3 Colhigh 10046865..10047013 
state3 Colhigh 10069044..10070211 
state3 Colhigh 10070280..10070351 
state3 Colhigh 10070425..10070681 
state3 Colhigh 10071213..10071213 
state3 Colhigh 10071352..10071429 
state3 Colhigh 10071607..10072013 
state3 Colhigh 10091914..10092054 
state3 Colhigh 10128106..10128485 
state3 Colhigh 10128597..10129003 
state3 Colhigh 10194376..10194444 
state3 Colhigh 10194708..10195571 
state3 Colhigh 10195914..10196854 
state3 Colhigh 10196945..10197240 
state3 Colhigh 10257429..10258038 
state3 Colhigh 10367767..10368124 
state3 Colhigh 10368195..10368417 
state3 Colhigh 10368487..10368707 
state3 Colhigh 10369035..10369242 
state3 Colhigh 10369496..10369533 
state3 Colhigh 10369636..10369970 
state3 Colhigh 10382105..10382255 
state3 Colhigh 10496809..10497513 
state3 Colhigh 10519424..10519894 
state3 Colhigh 10540040..10540616 
state3 Colhigh 10540720..10541033 
state3 Colhigh 10798205..10801060 
state3 Colhigh 11101893..11101893 
state3 Colhigh 11195045..11195269 
state3 Colhigh 11292705..11293734 
state3 Colhigh 11294673..11295279 
state3 Colhigh 11512530..11512592 
state3 Colhigh 11530471..11531537 
state3 Colhigh 11592239..11592339 
state3 Colhigh 11592797..11592838 
state3 Colhigh 11592980..11592980 
state3 Colhigh 11652714..11652973 
state3 Colhigh 11923873..11924704 
state3 Colhigh 12451818..12453583 
state3 Colhigh 12562056..12562347 
state3 Colhigh 12652253..12652432 
state3 Colhigh 12652946..12653970 
state3 Colhigh 12654148..12655954 
state3 Colhigh 13530137..13530487 
state3 Colhigh 14733378..14733378 
state3 Colhigh 14733850..14734434 
state3 Colhigh 15221986..15222017 
state3 Colhigh 15222089..15222269 
state3 Colhigh 15414825..15415076 
state3 Colhigh 15442880..15443069 
state3 Colhigh 15443217..15444094 
state3 Colhigh 15523050..15523228 
state3 Colhigh 15525258..15525851 
state3 Colhigh 15526070..15526070 
state3 Colhigh 15609382..15609625 
state3 Colhigh 15609730..15611222 
state3 Colhigh 15668802..15668875 
state3 Colhigh 15669060..15669944 
state3 Colhigh 15714512..15715050 
state3 Colhigh 15921797..15922123 
state3 Colhigh 15923756..15923793 
state3 Colhigh 15924013..15925957 
state3 Colhigh 16012244..16012577 
state3 Colhigh 16395359..16395910 
state3 Colhigh 16396122..16396232 
state3 Colhigh 16396588..16397106 
state3 Colhigh 16443544..16445289 
state3 Colhigh 16445556..16445948 
state3 Colhigh 16552919..16553211 
state3 Colhigh 16630772..16631796 
state3 Colhigh 16632564..16632710 
state3 Colhigh 16664925..16666833 
state3 Colhigh 16672460..16672537 
state3 Colhigh 16672680..16673221 
state3 Colhigh 16802931..16803386 
state3 Colhigh 16803532..16803532 
state3 Colhigh 16869462..16869565 
state3 Colhigh 16869932..16870286 
state3 Colhigh 16956513..16957103 
state3 Colhigh 17063579..17063859 
state3 Colhigh 17063970..17064085 
state3 Colhigh 17064270..17064270 
state3 Colhigh 17064606..17064996 
state3 Colhigh 17076044..17077416 
state3 Colhigh 17135616..17135686 
state3 Colhigh 17145244..17145327 
state3 Colhigh 17145399..17145905 
state3 Colhigh 17190200..17190803 
state3 Colhigh 17222286..17222604 
state3 Colhigh 17227068..17227109 
state3 Colhigh 17240693..17241058 
state3 Colhigh 17241610..17242013 
state3 Colhigh 17294241..17294456 
state3 Colhigh 17362316..17362598 
state3 Colhigh 17410615..17412664 
state3 Colhigh 17448975..17451022 
state3 Colhigh 17451211..17451426 
state3 Colhigh 17451873..17451989 
state3 Colhigh 17456098..17456837 
state3 Colhigh 17515381..17515742 
state3 Colhigh 17546667..17546806 
state3 Colhigh 17561150..17561184 
state3 Colhigh 17570149..17571258 
state3 Colhigh 17647523..17647523 
state3 Colhigh 17682890..17684479 
state3 Colhigh 17724260..17724659 
state3 Colhigh 17724797..17725247 
state3 Colhigh 17890677..17891623 
state3 Colhigh 17903838..17904135 
state3 Colhigh 17927995..17928168 
state3 Colhigh 17928241..17928739 
state3 Colhigh 17928850..17928929 
state3 Colhigh 17929112..17929303 
state3 Colhigh 17929414..17929633 
state3 Colhigh 17930234..17931041 
state3 Colhigh 17932604..17932851 
state3 Colhigh 17933134..17933502 
state3 Colhigh 17933862..17933862 
state3 Colhigh 17998532..17998603 
state3 Colhigh 17999137..18000132 
state3 Colhigh 18169343..18169494 
state3 Colhigh 18169736..18171084 
state3 Colhigh 18171189..18171661 
state3 Colhigh 18171773..18172450 
state3 Colhigh 18199299..18199859 
state3 Colhigh 18218771..18218906 
state3 Colhigh 18233102..18233494 
state3 Colhigh 18233606..18234342 
state3 Colhigh 18234416..18235251 
state3 Colhigh 18327169..18327499 
state3 Colhigh 18398382..18399651 
state3 Colhigh 18399790..18399790 
state3 Colhigh 18496031..18496395 
state3 Colhigh 18496569..18496605 
state3 Colhigh 18535311..18535381 
state3 Colhigh 18535459..18535605 
state3 Colhigh 18544104..18544137 
state3 Colhigh 18545461..18545603 
state3 Colhigh 18655005..18655353 
state3 Colhigh 18655568..18656116 
state3 Colhigh 18744174..18744287 
state3 Colhigh 18772104..18773715 
state3 Colhigh 18774621..18774803 
state3 Colhigh 18837346..18837880 
state3 Colhigh 18837992..18839310 
state3 Colhigh 18839497..18839670 
state3 Colhigh 18839849..18839849 
state3 Colhigh 18873159..18873840 
state3 Colhigh 18963314..18963591 
state3 Colhigh 18963803..18964450 
state3 Colhigh 18995405..18996053 
state3 Colhigh 19015546..19016059 
state3 Colhigh 19016202..19016382 
state3 Colhigh 19016489..19016860 
state3 Colhigh 19039064..19040078 
state3 Colhigh 19040406..19041361 
state3 Colhigh 19045634..19045669 
state3 Colhigh 19046833..19046977 
state3 Colhigh 19047558..19047745 
state3 Colhigh 19063419..19063957 
state3 Colhigh 19064139..19064139 
state3 Colhigh 19104449..19104523 
state3 Colhigh 19129063..19129172 
state3 Colhigh 19129354..19129425 
state3 Colhigh 19211334..19211334 
state3 Colhigh 19211898..19212388 
state3 Colhigh 19212465..19212784 
state3 Colhigh 19213289..19213541 
state3 Colhigh 19213650..19213650 
state3 Colhigh 19213760..19213798 
state3 Colhigh 19213908..19214553 
state3 Colhigh 19236815..19238365 
state3 Colhigh 19238549..19239337 
state3 Colhigh 19278906..19279480 
state3 Colhigh 19279774..19280065 
state3 Colhigh 19280173..19280173 
state3 Colhigh 19296422..19297258 
state3 Colhigh 19297336..19297488 
state3 Colhigh 19297669..19297703 
state3 Colhigh 19314674..19314860 
state3 Colhigh 19322340..19322771 
state3 Colhigh 19328914..19329245 
state3 Colhigh 19380583..19380796 
state3 Colhigh 19418190..19419480 
state3 Colhigh 19419659..19419697 
state3 Colhigh 19496221..19498267 
state3 Colhigh 19729515..19729583 
state3 Colhigh 19800243..19800522 
state3 Colhigh 19814880..19815100 
state3 Colhigh 19815332..19815908 
state3 Colhigh 19816094..19816386 
state3 Colhigh 19857770..19858064 
state3 Colhigh 19907636..19907965 
state3 Colhigh 19915431..19915503 
state3 Colhigh 19915726..19916346 
state3 Colhigh 19952981..19953156 
state3 Colhigh 19953543..19953614 
state3 Colhigh 20114367..20114477 
state3 Colhigh 20114656..20114763 
state3 Colhigh 20156974..20158269 
state3 Colhigh 20174852..20175202 
state3 Colhigh 20176703..20177322 
state3 Colhigh 20177462..20177499 
state3 Colhigh 20177569..20177823 
state3 Colhigh 20186417..20189417 
state3 Colhigh 20208381..20208561 
state3 Colhigh 20229123..20229489 
state3 Colhigh 20230874..20231231 
state3 Colhigh 20241284..20241962 
state3 Colhigh 20242106..20242510 
state3 Colhigh 20242643..20243436 
state3 Colhigh 20243582..20243880 
state3 Colhigh 20246960..20247132 
state3 Colhigh 20247341..20247780 
state3 Colhigh 20253091..20253310 
state3 Colhigh 20257957..20258723 
state3 Colhigh 20281211..20281544 
state3 Colhigh 20281720..20281827 
state3 Colhigh 20282075..20282285 
state3 Colhigh 20351315..20352270 
state3 Colhigh 20352484..20353239 
state3 Colhigh 20415161..20415348 
state3 Colhigh 20546682..20547084 
state3 Colhigh 20577322..20577951 
state3 Colhigh 20615878..20616264 
state3 Colhigh 20635069..20635179 
state3 Colhigh 20635437..20635833 
state3 Colhigh 20635936..20636084 
state3 Colhigh 20636674..20637106 
state3 Colhigh 20637446..20638050 
state3 Colhigh 20638459..20638936 
state3 Colhigh 20639080..20639379 
state3 Colhigh 20639725..20639725 
state3 Colhigh 20777925..20778069 
state3 Colhigh 20778635..20779854 
state3 Colhigh 20795755..20796547 
state3 Colhigh 20889639..20889852 
state3 Colhigh 20907615..20908129 
state3 Colhigh 20928033..20928216 
state3 Colhigh 20942085..20942454 
state3 Colhigh 20946111..20946589 
state3 Colhigh 20978477..20978725 
state3 Colhigh 21087616..21088009 
state3 Colhigh 21088152..21089282 
state3 Colhigh 21109647..21110015 
state3 Colhigh 21110236..21110236 
state3 Colhigh 21110958..21111149 
state3 Colhigh 21121807..21122162 
state3 Colhigh 21171140..21171389 
state3 Colhigh 21254169..21255322 
state3 Colhigh 21255393..21255393 
state3 Colhigh 21280351..21281222 
state3 Colhigh 21281468..21281906 
state3 Colhigh 21283030..21283179 
state3 Colhigh 21299889..21301980 
state3 Colhigh 21302198..21302410 
state3 Colhigh 21302591..21302766 
state3 Colhigh 21303082..21303227 
state3 Colhigh 21303448..21303964 
state3 Colhigh 21397140..21398042 
state3 Colhigh 21412815..21412911 
state3 Colhigh 21476107..21478790 
state3 Colhigh 21505042..21505263 
state3 Colhigh 21505531..21505531 
state3 Colhigh 21505787..21506634 
state3 Colhigh 21506930..21507877 
state3 Colhigh 21533689..21533953 
state3 Colhigh 21575795..21575912 
state3 Colhigh 21576138..21576942 
state3 Colhigh 21643965..21644114 
state3 Colhigh 21645256..21645470 
state3 Colhigh 21645607..21645857 
state3 Colhigh 21673924..21674134 
state3 Colhigh 21727588..21727698 
state3 Colhigh 21727907..21727983 
state3 Colhigh 21728094..21728194 
state3 Colhigh 21729257..21729580 
state3 Colhigh 21792117..21792370 
state3 Colhigh 21792648..21792765 
state3 Colhigh 21793258..21793580 
state3 Colhigh 21839172..21840487 
state3 Colhigh 21912628..21912961 
state3 Colhigh 21913100..21913819 
state3 Colhigh 21937040..21937214 
state3 Colhigh 21937433..21938076 
state3 Colhigh 21938625..21938664 
state3 Colhigh 21938802..21939013 
state3 Colhigh 21940276..21940712 
state3 Colhigh 21959868..21960415 
state3 Colhigh 22097680..22098345 
state3 Colhigh 22154047..22155062 
state3 Colhigh 22177039..22177148 
state3 Colhigh 22177372..22177522 
state3 Colhigh 22178060..22178131 
state3 Colhigh 22178247..22178287 
state3 Colhigh 22222589..22223430 
state3 Colhigh 22229913..22230441 
state3 Colhigh 22230590..22230590 
state3 Colhigh 22230948..22231567 
state3 Colhigh 22303245..22303617 
state3 Colhigh 22305444..22305939 
state3 Colhigh 22449389..22450104 
state3 Colhigh 22481609..22481644 
state3 Colhigh 22481782..22481952 
state3 Colhigh 22482459..22482842 
state3 Colhigh 22506429..22506963 
state3 Colhigh 22547401..22547702 
state3 Colhigh 22547774..22547843 
state3 Colhigh 22576399..22577527 
state3 Colhigh 22611521..22611631 
state3 Colhigh 22614005..22615422 
state3 Colhigh 22669877..22670723 
state3 Colhigh 22728253..22728393 
state3 Colhigh 22728576..22728647 
state3 Colhigh 22737785..22738116 
state3 Colhigh 22738709..22738709 
state3 Colhigh 22738988..22740153 
state3 Colhigh 22744697..22745752 
state3 Colhigh 22797203..22798538 
state3 Colhigh 22913695..22914357 
state3 Colhigh 22925228..22925626 
state3 Colhigh 22925768..22925984 
state3 Colhigh 22980995..22981107 
state3 Colhigh 22981320..22981822 
state3 Colhigh 22982007..22982113 
state3 Colhigh 22986069..22986811 
state3 Colhigh 22987067..22987281 
state3 Colhigh 23032979..23033223 
state3 Colhigh 23040203..23041080 
state3 Colhigh 23041447..23041634 
state3 Colhigh 23098609..23098713 
state3 Colhigh 23142594..23143796 
state3 Colhigh 23226777..23227062 
state3 Colhigh 23243328..23243468 
state3 Colhigh 23260219..23260219 
state3 Colhigh 23260503..23261104 
state3 Colhigh 23261250..23261864 
state3 Colhigh 23262127..23262680 
state3 Colhigh 23277208..23277730 
state3 Colhigh 23283467..23283676 
state3 Colhigh 23334153..23334259 
state3 Colhigh 23334510..23334583 
state3 Colhigh 23346910..23346910 
state3 Colhigh 23403336..23405312 
state3 Colhigh 23405570..23405713 
state3 Colhigh 23406406..23406665 
state3 Colhigh 23407037..23407037 
state3 Colhigh 23408357..23408881 
state3 Colhigh 23427730..23428002 
state3 Colhigh 23457273..23458011 
