# Supplementary material for: Whole genome transcriptome polymorphisms in Arabidopsis thaliana
Source: Genome Biol. 2008 Nov 24;9(11):R165. doi: 10.1186/gb-2008-9-11-r165 (PMC2614497; doi:10.1186/gb-2008-9-11-r165)
Supplement: Additional data file 4 — Genome tracks of SFPs, indels, expression variation, ASE, splicing variation and transcribed fragment variation. [file gb-2008-9-11-r165-S4.tgz › HMMsegments_chr4.txt]

#02/28/08
#gBrowse annotation of our latest three state HMM decoding.

[state2]
glyph = generic
fgcolor = green
bgcolor = green
height = 10
label = 0
key = Segments of higher Vancouver expression

[state3]
glyph = generic
fgcolor = orange
bgcolor = orange
height = 10
label = 0
key = Segments of higher Columbia expression


reference=Chr4
state2 Vanhigh 11669..11787 
state2 Vanhigh 69228..69920 
state2 Vanhigh 145916..147728 
state2 Vanhigh 147913..148025 
state2 Vanhigh 163006..163006 
state2 Vanhigh 163869..163935 
state2 Vanhigh 164009..164009 
state2 Vanhigh 164273..164500 
state2 Vanhigh 164662..164772 
state2 Vanhigh 165219..165624 
state2 Vanhigh 208478..209743 
state2 Vanhigh 259627..259885 
state2 Vanhigh 260108..260329 
state2 Vanhigh 260673..260745 
state2 Vanhigh 263360..263514 
state2 Vanhigh 263698..264796 
state2 Vanhigh 266169..267148 
state2 Vanhigh 267395..267645 
state2 Vanhigh 267711..267745 
state2 Vanhigh 452255..452820 
state2 Vanhigh 544482..544766 
state2 Vanhigh 570031..570527 
state2 Vanhigh 609199..610200 
state2 Vanhigh 732409..732834 
state2 Vanhigh 733022..733382 
state2 Vanhigh 796180..796434 
state2 Vanhigh 796611..796757 
state2 Vanhigh 796934..797078 
state2 Vanhigh 808504..810218 
state2 Vanhigh 822708..822708 
state2 Vanhigh 842395..843203 
state2 Vanhigh 858836..859247 
state2 Vanhigh 913431..913569 
state2 Vanhigh 913857..914256 
state2 Vanhigh 1032540..1033433 
state2 Vanhigh 1033888..1034860 
state2 Vanhigh 1039153..1039461 
state2 Vanhigh 1058190..1058190 
state2 Vanhigh 1058332..1058332 
state2 Vanhigh 1071229..1071377 
state2 Vanhigh 1106462..1107073 
state2 Vanhigh 1107141..1107582 
state2 Vanhigh 1107725..1108707 
state2 Vanhigh 1309364..1310564 
state2 Vanhigh 1322300..1323606 
state2 Vanhigh 1351890..1352295 
state2 Vanhigh 1352555..1353210 
state2 Vanhigh 1611803..1612430 
state2 Vanhigh 2077064..2077306 
state2 Vanhigh 2164553..2165463 
state2 Vanhigh 2478413..2478445 
state2 Vanhigh 2478741..2478852 
state2 Vanhigh 2572991..2574140 
state2 Vanhigh 2574384..2575026 
state2 Vanhigh 3664016..3664624 
state2 Vanhigh 3664732..3665474 
state2 Vanhigh 4636822..4637209 
state2 Vanhigh 5149741..5150011 
state2 Vanhigh 5150232..5150418 
state2 Vanhigh 5598450..5599145 
state2 Vanhigh 5639036..5639944 
state2 Vanhigh 5640019..5640242 
state2 Vanhigh 5775458..5775633 
state2 Vanhigh 5784615..5785347 
state2 Vanhigh 5785691..5786371 
state2 Vanhigh 5812597..5813119 
state2 Vanhigh 5813228..5813334 
state2 Vanhigh 5813408..5813444 
state2 Vanhigh 5993381..5993987 
state2 Vanhigh 6136407..6136803 
state2 Vanhigh 6137091..6137495 
state2 Vanhigh 6137713..6137853 
state2 Vanhigh 6138003..6138984 
state2 Vanhigh 6260487..6260705 
state2 Vanhigh 6261232..6261414 
state2 Vanhigh 6261585..6261800 
state2 Vanhigh 6262567..6262915 
state2 Vanhigh 6293223..6293763 
state2 Vanhigh 6293836..6294206 
state2 Vanhigh 6294316..6294491 
state2 Vanhigh 6294600..6294748 
state2 Vanhigh 6392340..6392692 
state2 Vanhigh 6394184..6394533 
state2 Vanhigh 6455489..6455489 
state2 Vanhigh 6497453..6497640 
state2 Vanhigh 6498377..6498881 
state2 Vanhigh 6609152..6609289 
state2 Vanhigh 6732055..6733397 
state2 Vanhigh 6762461..6762696 
state2 Vanhigh 6804959..6805374 
state2 Vanhigh 6826745..6827002 
state2 Vanhigh 6870039..6870794 
state2 Vanhigh 6870955..6871343 
state2 Vanhigh 6946350..6946350 
state2 Vanhigh 6946579..6946579 
state2 Vanhigh 6966357..6966931 
state2 Vanhigh 7009957..7009995 
state2 Vanhigh 7010242..7010739 
state2 Vanhigh 7197245..7197460 
state2 Vanhigh 7197642..7197780 
state2 Vanhigh 7197897..7198416 
state2 Vanhigh 7198672..7198784 
state2 Vanhigh 7198889..7200496 
state2 Vanhigh 7289620..7289810 
state2 Vanhigh 7298398..7298836 
state2 Vanhigh 7301881..7302459 
state2 Vanhigh 7311075..7312054 
state2 Vanhigh 7366186..7366480 
state2 Vanhigh 7531673..7533404 
state2 Vanhigh 7551592..7551692 
state2 Vanhigh 7551802..7551946 
state2 Vanhigh 7741457..7741711 
state2 Vanhigh 7858127..7859513 
state2 Vanhigh 7949375..7949481 
state2 Vanhigh 7949621..7949693 
state2 Vanhigh 7990770..7991867 
state2 Vanhigh 8048098..8049685 
state2 Vanhigh 8055052..8055516 
state2 Vanhigh 8055972..8056520 
state2 Vanhigh 8095225..8095558 
state2 Vanhigh 8218651..8219029 
state2 Vanhigh 8302581..8302987 
state2 Vanhigh 8392936..8392936 
state2 Vanhigh 8393146..8393653 
state2 Vanhigh 8424791..8424981 
state2 Vanhigh 8609444..8609877 
state2 Vanhigh 8610025..8610025 
state2 Vanhigh 8618769..8619284 
state2 Vanhigh 8811947..8813081 
state2 Vanhigh 8839712..8840035 
state2 Vanhigh 8914970..8915523 
state2 Vanhigh 8978234..8978544 
state2 Vanhigh 9142550..9143217 
state2 Vanhigh 9150196..9150449 
state2 Vanhigh 9171449..9172128 
state2 Vanhigh 9247454..9249969 
state2 Vanhigh 9258673..9259424 
state2 Vanhigh 9259528..9259979 
state2 Vanhigh 9262193..9262532 
state2 Vanhigh 9341713..9342042 
state2 Vanhigh 9392397..9393080 
state2 Vanhigh 9413105..9413785 
state2 Vanhigh 9435175..9435681 
state2 Vanhigh 9480599..9481208 
state2 Vanhigh 9546149..9546438 
state2 Vanhigh 9546504..9547043 
state2 Vanhigh 9617848..9618177 
state2 Vanhigh 9620435..9620678 
state2 Vanhigh 9623413..9623812 
state2 Vanhigh 9625653..9626261 
state2 Vanhigh 9626370..9626548 
state2 Vanhigh 9627097..9627844 
state2 Vanhigh 9628104..9628177 
state2 Vanhigh 9628250..9629223 
state2 Vanhigh 9629438..9629537 
state2 Vanhigh 9630518..9632000 
state2 Vanhigh 9632947..9633302 
state2 Vanhigh 9633906..9634259 
state2 Vanhigh 9646962..9647601 
state2 Vanhigh 9656254..9656465 
state2 Vanhigh 9669434..9669796 
state2 Vanhigh 9745629..9746404 
state2 Vanhigh 10051056..10051245 
state2 Vanhigh 10051313..10051821 
state2 Vanhigh 10051890..10053287 
state2 Vanhigh 10053391..10053795 
state2 Vanhigh 10072045..10072996 
state2 Vanhigh 10084706..10085139 
state2 Vanhigh 10085245..10086066 
state2 Vanhigh 10215333..10216882 
state2 Vanhigh 10268526..10268864 
state2 Vanhigh 10305825..10306358 
state2 Vanhigh 10337776..10338164 
state2 Vanhigh 10338279..10339025 
state2 Vanhigh 10440825..10440932 
state2 Vanhigh 10441554..10442042 
state2 Vanhigh 10478231..10479391 
state2 Vanhigh 10566162..10566332 
state2 Vanhigh 10566508..10566582 
state2 Vanhigh 10567189..10567544 
state2 Vanhigh 10574989..10575026 
state2 Vanhigh 10575094..10575767 
state2 Vanhigh 10665871..10666469 
state2 Vanhigh 10666870..10666945 
state2 Vanhigh 10700509..10700691 
state2 Vanhigh 10700854..10700999 
state2 Vanhigh 10703388..10704483 
state2 Vanhigh 10707547..10708894 
state2 Vanhigh 10784684..10785660 
state2 Vanhigh 10814961..10815036 
state2 Vanhigh 10845040..10845154 
state2 Vanhigh 10876809..10877063 
state2 Vanhigh 10877134..10877573 
state2 Vanhigh 10877715..10877715 
state2 Vanhigh 10877922..10877991 
state2 Vanhigh 10885063..10885063 
state2 Vanhigh 10976261..10978934 
state2 Vanhigh 10979083..10979371 
state2 Vanhigh 10990770..10991277 
state2 Vanhigh 11133417..11133562 
state2 Vanhigh 11150336..11150522 
state2 Vanhigh 11151020..11151419 
state2 Vanhigh 11158986..11159255 
state2 Vanhigh 11203133..11203636 
state2 Vanhigh 11203999..11205023 
state2 Vanhigh 11292564..11292674 
state2 Vanhigh 11319381..11319491 
state2 Vanhigh 11319561..11320284 
state2 Vanhigh 11320420..11320529 
state2 Vanhigh 11335161..11335335 
state2 Vanhigh 11424818..11425388 
state2 Vanhigh 11431550..11431582 
state2 Vanhigh 11432839..11433205 
state2 Vanhigh 11646599..11646956 
state2 Vanhigh 11647191..11647360 
state2 Vanhigh 11657997..11658227 
state2 Vanhigh 11775703..11775806 
state2 Vanhigh 11775997..11777136 
state2 Vanhigh 11811798..11812167 
state2 Vanhigh 11812661..11813432 
state2 Vanhigh 11813640..11814496 
state2 Vanhigh 11891837..11892045 
state2 Vanhigh 12044020..12044703 
state2 Vanhigh 12044881..12044995 
state2 Vanhigh 12045298..12045487 
state2 Vanhigh 12186445..12186667 
state2 Vanhigh 12285298..12285942 
state2 Vanhigh 12367340..12368203 
state2 Vanhigh 12368421..12368603 
state2 Vanhigh 12540861..12541331 
state2 Vanhigh 12541435..12542127 
state2 Vanhigh 12547210..12547247 
state2 Vanhigh 12547494..12548008 
state2 Vanhigh 12548110..12548781 
state2 Vanhigh 12786729..12787641 
state2 Vanhigh 12788809..12788921 
state2 Vanhigh 12789196..12789311 
state2 Vanhigh 12936192..12937312 
state2 Vanhigh 12937459..12938089 
state2 Vanhigh 12955643..12955896 
state2 Vanhigh 13077632..13078277 
state2 Vanhigh 13121407..13121523 
state2 Vanhigh 13156279..13156897 
state2 Vanhigh 13185756..13186212 
state2 Vanhigh 13188250..13188393 
state2 Vanhigh 13189021..13189062 
state2 Vanhigh 13226227..13226404 
state2 Vanhigh 13226546..13226658 
state2 Vanhigh 13240368..13240517 
state2 Vanhigh 13333847..13334401 
state2 Vanhigh 13335097..13335608 
state2 Vanhigh 13335824..13335961 
state2 Vanhigh 13371500..13371783 
state2 Vanhigh 13404820..13404898 
state2 Vanhigh 13405228..13405300 
state2 Vanhigh 13452929..13453458 
state2 Vanhigh 13687882..13688060 
state2 Vanhigh 13688344..13689162 
state2 Vanhigh 13689414..13689414 
state2 Vanhigh 13690097..13690168 
state2 Vanhigh 13740098..13740349 
state2 Vanhigh 13834063..13834143 
state2 Vanhigh 13834426..13834631 
state2 Vanhigh 13835267..13835909 
state2 Vanhigh 13891860..13892225 
state2 Vanhigh 13991320..13991730 
state2 Vanhigh 14139615..14139820 
state2 Vanhigh 14199142..14199391 
state2 Vanhigh 14200259..14200476 
state2 Vanhigh 14403461..14404276 
state2 Vanhigh 14404461..14404497 
state2 Vanhigh 14404814..14405498 
state2 Vanhigh 14405606..14405642 
state2 Vanhigh 14418812..14419177 
state2 Vanhigh 14419447..14419734 
state2 Vanhigh 14423919..14424091 
state2 Vanhigh 14466546..14467055 
state2 Vanhigh 14467126..14467198 
state2 Vanhigh 14599502..14600758 
state2 Vanhigh 14679814..14679959 
state2 Vanhigh 14680140..14680453 
state2 Vanhigh 14730645..14730722 
state2 Vanhigh 14730862..14731510 
state2 Vanhigh 14731622..14731873 
state2 Vanhigh 14732114..14732213 
state2 Vanhigh 14732922..14733026 
state2 Vanhigh 14736889..14737372 
state2 Vanhigh 14754475..14755074 
state2 Vanhigh 14755356..14755867 
state2 Vanhigh 14759461..14759461 
state2 Vanhigh 14848255..14848901 
state2 Vanhigh 14849595..14850041 
state2 Vanhigh 14954600..14954941 
state2 Vanhigh 14955406..14955566 
state2 Vanhigh 14955740..14955989 
state2 Vanhigh 15016126..15016126 
state2 Vanhigh 15020083..15020226 
state2 Vanhigh 15165673..15166430 
state2 Vanhigh 15166664..15166664 
state2 Vanhigh 15166765..15167971 
state2 Vanhigh 15236195..15236302 
state2 Vanhigh 15304946..15305125 
state2 Vanhigh 15452668..15453386 
state2 Vanhigh 15612652..15614177 
state2 Vanhigh 15780983..15781164 
state2 Vanhigh 15781355..15782208 
state2 Vanhigh 15782467..15782604 
state2 Vanhigh 15782993..15783248 
state2 Vanhigh 15900569..15900676 
state2 Vanhigh 15901045..15901081 
state2 Vanhigh 15901310..15902578 
state2 Vanhigh 15927099..15928790 
state2 Vanhigh 15928943..15929366 
state2 Vanhigh 15929579..15929826 
state2 Vanhigh 15929973..15930474 
state2 Vanhigh 16108138..16108247 
state2 Vanhigh 16109816..16109849 
state2 Vanhigh 16116776..16116882 
state2 Vanhigh 16117024..16117713 
state2 Vanhigh 16117857..16118039 
state2 Vanhigh 16190054..16190765 
state2 Vanhigh 16282845..16283481 
state2 Vanhigh 16283699..16284127 
state2 Vanhigh 16311170..16311535 
state2 Vanhigh 16311694..16311983 
state2 Vanhigh 16345395..16345502 
state2 Vanhigh 16345602..16345602 
state2 Vanhigh 16345975..16346473 
state2 Vanhigh 16381614..16382072 
state2 Vanhigh 16410807..16411037 
state2 Vanhigh 16411996..16412282 
state2 Vanhigh 16599955..16600420 
state2 Vanhigh 16601798..16602473 
state2 Vanhigh 16602657..16602692 
state2 Vanhigh 16602835..16603007 
state2 Vanhigh 16603077..16604645 
state2 Vanhigh 16604767..16605098 
state2 Vanhigh 16643394..16644163 
state2 Vanhigh 16657824..16658429 
state2 Vanhigh 16851885..16852715 
state2 Vanhigh 16858268..16858919 
state2 Vanhigh 16904785..16905154 
state2 Vanhigh 16953138..16953428 
state2 Vanhigh 16955800..16956092 
state2 Vanhigh 16956303..16956806 
state2 Vanhigh 16956882..16957034 
state2 Vanhigh 16957319..16957460 
state2 Vanhigh 16957607..16958496 
state2 Vanhigh 16958688..16959737 
state2 Vanhigh 16962363..16962756 
state2 Vanhigh 16962895..16962935 
state2 Vanhigh 16963114..16963114 
state2 Vanhigh 17121323..17121428 
state2 Vanhigh 17151555..17151920 
state2 Vanhigh 17152097..17152462 
state2 Vanhigh 17177276..17178116 
state2 Vanhigh 17178296..17178367 
state2 Vanhigh 17215267..17215377 
state2 Vanhigh 17215486..17216240 
state2 Vanhigh 17343599..17343853 
state2 Vanhigh 17452677..17452677 
state2 Vanhigh 17452976..17454010 
state2 Vanhigh 17496381..17496564 
state2 Vanhigh 17569995..17570569 
state2 Vanhigh 17802750..17803864 
state2 Vanhigh 17803939..17804834 
state2 Vanhigh 17805208..17805613 
state2 Vanhigh 17805957..17806212 
state2 Vanhigh 17823155..17823433 
state2 Vanhigh 17825172..17825986 
state2 Vanhigh 17826096..17827557 
state2 Vanhigh 17827730..17827730 
state2 Vanhigh 17828461..17828865 
state2 Vanhigh 17829049..17831370 
state2 Vanhigh 17832874..17833394 
state2 Vanhigh 17881747..17882167 
state2 Vanhigh 17887168..17887413 
state2 Vanhigh 17935491..17936775 
state2 Vanhigh 17940422..17940422 
state2 Vanhigh 17987406..17987515 
state2 Vanhigh 17987624..17988512 
state2 Vanhigh 17991193..17991592 
state2 Vanhigh 17991697..17991738 
state2 Vanhigh 17992051..17992601 
state2 Vanhigh 17993001..17993581 
state2 Vanhigh 18096756..18098347 
state2 Vanhigh 18148676..18148828 
state2 Vanhigh 18408198..18408891 
state2 Vanhigh 18492099..18492099 
state2 Vanhigh 18492470..18492543 
state2 Vanhigh 18492722..18492758 
state2 Vanhigh 18492863..18492971 
state2 Vanhigh 18537712..18537712 
state2 Vanhigh 18537820..18537964 
state2 Vanhigh 18539867..18540446 
state2 Vanhigh 18540595..18540855 
state2 Vanhigh 18541061..18541184 
state2 Vanhigh 18541251..18541722 
state2 Vanhigh 18571700..18572567 
state2 Vanhigh 18574720..18575173 
state2 Vanhigh 18580147..18580533 
state3 Colhigh 13732..14494 
state3 Colhigh 15022..15059 
state3 Colhigh 15197..15612 
state3 Colhigh 15683..15794 
state3 Colhigh 19344..19632 
state3 Colhigh 155357..155500 
state3 Colhigh 155681..156324 
state3 Colhigh 160906..162790 
state3 Colhigh 181823..182368 
state3 Colhigh 278343..278585 
state3 Colhigh 307631..307946 
state3 Colhigh 308091..308173 
state3 Colhigh 308280..308602 
state3 Colhigh 308907..309054 
state3 Colhigh 309205..309449 
state3 Colhigh 330050..330238 
state3 Colhigh 359295..359545 
state3 Colhigh 389873..390536 
state3 Colhigh 390641..391140 
state3 Colhigh 412799..412939 
state3 Colhigh 453461..453759 
state3 Colhigh 454717..455008 
state3 Colhigh 455108..455368 
state3 Colhigh 458088..458338 
state3 Colhigh 507795..507869 
state3 Colhigh 522975..523227 
state3 Colhigh 550565..551265 
state3 Colhigh 551579..551807 
state3 Colhigh 551987..552353 
state3 Colhigh 552422..552808 
state3 Colhigh 560720..561575 
state3 Colhigh 732155..732225 
state3 Colhigh 771225..771331 
state3 Colhigh 771466..771928 
state3 Colhigh 774121..774235 
state3 Colhigh 775900..775998 
state3 Colhigh 776607..776756 
state3 Colhigh 813182..813255 
state3 Colhigh 813902..813939 
state3 Colhigh 814429..814707 
state3 Colhigh 946010..946811 
state3 Colhigh 950941..951196 
state3 Colhigh 1039750..1039786 
state3 Colhigh 1072719..1073394 
state3 Colhigh 1161285..1161285 
state3 Colhigh 1204999..1205418 
state3 Colhigh 1267309..1267309 
state3 Colhigh 1267614..1267714 
state3 Colhigh 1284926..1285006 
state3 Colhigh 1286095..1286413 
state3 Colhigh 1286637..1286898 
state3 Colhigh 1287036..1287141 
state3 Colhigh 1287360..1287648 
state3 Colhigh 1324841..1325243 
state3 Colhigh 1326590..1327070 
state3 Colhigh 1376034..1376552 
state3 Colhigh 1376917..1377346 
state3 Colhigh 1428732..1430442 
state3 Colhigh 1430761..1431249 
state3 Colhigh 1497694..1498267 
state3 Colhigh 1498377..1498559 
state3 Colhigh 1512420..1513892 
state3 Colhigh 1543302..1558776 
state3 Colhigh 1558848..1558991 
state3 Colhigh 1772110..1772217 
state3 Colhigh 1932283..1933111 
state3 Colhigh 1933242..1933392 
state3 Colhigh 2114527..2114527 
state3 Colhigh 2375845..2376073 
state3 Colhigh 2405401..2405401 
state3 Colhigh 2428066..2429146 
state3 Colhigh 2445789..2446139 
state3 Colhigh 2446385..2446975 
state3 Colhigh 2449726..2450037 
state3 Colhigh 2450291..2451331 
state3 Colhigh 2453266..2453611 
state3 Colhigh 2453757..2453983 
state3 Colhigh 2454145..2454291 
state3 Colhigh 2455687..2455687 
state3 Colhigh 2455794..2455969 
state3 Colhigh 2456115..2456911 
state3 Colhigh 2457129..2457307 
state3 Colhigh 2507180..2507677 
state3 Colhigh 2580891..2582047 
state3 Colhigh 2590471..2590903 
state3 Colhigh 2672780..2673112 
state3 Colhigh 2716876..2717101 
state3 Colhigh 4310183..4311723 
state3 Colhigh 4866557..4867050 
state3 Colhigh 5076606..5076752 
state3 Colhigh 5077505..5077725 
state3 Colhigh 5083330..5086342 
state3 Colhigh 5239123..5239383 
state3 Colhigh 5239625..5240715 
state3 Colhigh 5249930..5250071 
state3 Colhigh 5377605..5377859 
state3 Colhigh 5646551..5646831 
state3 Colhigh 5647126..5648628 
state3 Colhigh 5725862..5726574 
state3 Colhigh 5726939..5726973 
state3 Colhigh 5777474..5777726 
state3 Colhigh 5777905..5778781 
state3 Colhigh 6021323..6021502 
state3 Colhigh 6021720..6022268 
state3 Colhigh 6022331..6022331 
state3 Colhigh 6087255..6087493 
state3 Colhigh 6087671..6087960 
state3 Colhigh 6117183..6117664 
state3 Colhigh 6118680..6118900 
state3 Colhigh 6119308..6119383 
state3 Colhigh 6119450..6119713 
state3 Colhigh 6119816..6121513 
state3 Colhigh 6121866..6123052 
state3 Colhigh 6148868..6148937 
state3 Colhigh 6149200..6149604 
state3 Colhigh 6259157..6259555 
state3 Colhigh 6259628..6259923 
state3 Colhigh 6270247..6270490 
state3 Colhigh 6270821..6270961 
state3 Colhigh 6300263..6300295 
state3 Colhigh 6300435..6301070 
state3 Colhigh 6310191..6310588 
state3 Colhigh 6558554..6559254 
state3 Colhigh 6603345..6603486 
state3 Colhigh 6610649..6610721 
state3 Colhigh 6611200..6611519 
state3 Colhigh 6628721..6629184 
state3 Colhigh 6629653..6630780 
state3 Colhigh 6641456..6641886 
state3 Colhigh 6642070..6642421 
state3 Colhigh 6642636..6642974 
state3 Colhigh 6656653..6656727 
state3 Colhigh 6656811..6657251 
state3 Colhigh 6657350..6657495 
state3 Colhigh 6657749..6657749 
state3 Colhigh 6658169..6658503 
state3 Colhigh 6658612..6658649 
state3 Colhigh 6658792..6658900 
state3 Colhigh 6705181..6705678 
state3 Colhigh 6706160..6706380 
state3 Colhigh 6706996..6707385 
state3 Colhigh 6801438..6801616 
state3 Colhigh 6851669..6852322 
state3 Colhigh 6855056..6855056 
state3 Colhigh 6855166..6855166 
state3 Colhigh 6855242..6855771 
state3 Colhigh 6855922..6856444 
state3 Colhigh 6857144..6857325 
state3 Colhigh 6857399..6857811 
state3 Colhigh 6858598..6858634 
state3 Colhigh 6887449..6887668 
state3 Colhigh 6888343..6888807 
state3 Colhigh 6947665..6947850 
state3 Colhigh 7025044..7025894 
state3 Colhigh 7093166..7093306 
state3 Colhigh 7093711..7094157 
state3 Colhigh 7109611..7109804 
state3 Colhigh 7115712..7115892 
state3 Colhigh 7118606..7120436 
state3 Colhigh 7120726..7120971 
state3 Colhigh 7150078..7150355 
state3 Colhigh 7150535..7150535 
state3 Colhigh 7150609..7150609 
state3 Colhigh 7150889..7151603 
state3 Colhigh 7197076..7197175 
state3 Colhigh 7220682..7220887 
state3 Colhigh 7228063..7228283 
state3 Colhigh 7317710..7318208 
state3 Colhigh 7318663..7319481 
state3 Colhigh 7321569..7321569 
state3 Colhigh 7321777..7321813 
state3 Colhigh 7395172..7395172 
state3 Colhigh 7395279..7395696 
state3 Colhigh 7395907..7396202 
state3 Colhigh 7516530..7516701 
state3 Colhigh 7521557..7522156 
state3 Colhigh 7601323..7601509 
state3 Colhigh 7601690..7602426 
state3 Colhigh 7607634..7608062 
state3 Colhigh 7608168..7608241 
state3 Colhigh 7614200..7614811 
state3 Colhigh 7645163..7645503 
state3 Colhigh 7742756..7743083 
state3 Colhigh 7760325..7760429 
state3 Colhigh 7824275..7824307 
state3 Colhigh 7824450..7826581 
state3 Colhigh 7842988..7843159 
state3 Colhigh 7846190..7847061 
state3 Colhigh 7889796..7890566 
state3 Colhigh 7924705..7924705 
state3 Colhigh 7933519..7935953 
state3 Colhigh 8022707..8023196 
state3 Colhigh 8100472..8100932 
state3 Colhigh 8101666..8101953 
state3 Colhigh 8102167..8102729 
state3 Colhigh 8190553..8190764 
state3 Colhigh 8190912..8191055 
state3 Colhigh 8192638..8192707 
state3 Colhigh 8194452..8194670 
state3 Colhigh 8231936..8232002 
state3 Colhigh 8232175..8232784 
state3 Colhigh 8287079..8287260 
state3 Colhigh 8287378..8287662 
state3 Colhigh 8306911..8307463 
state3 Colhigh 8348205..8349491 
state3 Colhigh 8349629..8349752 
state3 Colhigh 8365221..8365254 
state3 Colhigh 8381318..8381423 
state3 Colhigh 8381530..8381530 
state3 Colhigh 8432007..8432780 
state3 Colhigh 8477566..8477839 
state3 Colhigh 8478590..8479493 
state3 Colhigh 8480227..8481002 
state3 Colhigh 8521040..8521226 
state3 Colhigh 8754523..8755799 
state3 Colhigh 8756562..8757110 
state3 Colhigh 8792952..8793993 
state3 Colhigh 8825141..8825424 
state3 Colhigh 8825532..8825563 
state3 Colhigh 8864952..8866955 
state3 Colhigh 8867167..8867884 
state3 Colhigh 8867952..8868068 
state3 Colhigh 8868207..8868357 
state3 Colhigh 8868788..8868891 
state3 Colhigh 8873210..8873518 
state3 Colhigh 8874080..8874261 
state3 Colhigh 8885646..8885720 
state3 Colhigh 8886046..8887205 
state3 Colhigh 8975460..8975640 
state3 Colhigh 8980226..8980356 
state3 Colhigh 8980573..8980829 
state3 Colhigh 9030669..9030669 
state3 Colhigh 9032888..9032968 
state3 Colhigh 9063367..9064377 
state3 Colhigh 9068044..9068332 
state3 Colhigh 9165560..9165691 
state3 Colhigh 9165831..9166084 
state3 Colhigh 9166262..9166330 
state3 Colhigh 9166833..9168043 
state3 Colhigh 9169059..9169348 
state3 Colhigh 9169694..9169798 
state3 Colhigh 9170077..9170409 
state3 Colhigh 9198022..9198341 
state3 Colhigh 9198453..9198761 
state3 Colhigh 9198981..9199056 
state3 Colhigh 9199168..9199428 
state3 Colhigh 9199502..9199730 
state3 Colhigh 9200058..9201184 
state3 Colhigh 9264637..9264670 
state3 Colhigh 9301996..9302032 
state3 Colhigh 9329987..9330353 
state3 Colhigh 9377006..9379308 
state3 Colhigh 9379419..9380547 
state3 Colhigh 9380660..9381225 
state3 Colhigh 9387344..9387558 
state3 Colhigh 9388338..9389454 
state3 Colhigh 9389859..9389931 
state3 Colhigh 9429846..9431265 
state3 Colhigh 9451651..9452723 
state3 Colhigh 9470714..9471147 
state3 Colhigh 9478404..9478507 
state3 Colhigh 9479075..9479185 
state3 Colhigh 9479305..9479693 
state3 Colhigh 9483616..9489491 
state3 Colhigh 9560284..9563159 
state3 Colhigh 9564011..9565239 
state3 Colhigh 9611201..9611378 
state3 Colhigh 9644772..9644809 
state3 Colhigh 9645185..9646271 
state3 Colhigh 9656861..9657180 
state3 Colhigh 9689686..9689974 
state3 Colhigh 9740081..9741001 
state3 Colhigh 9741308..9741308 
state3 Colhigh 9749789..9750609 
state3 Colhigh 9751067..9751185 
state3 Colhigh 9759462..9759830 
state3 Colhigh 9862537..9863312 
state3 Colhigh 9863458..9863495 
state3 Colhigh 9870249..9870430 
state3 Colhigh 9891966..9892040 
state3 Colhigh 9892216..9892607 
state3 Colhigh 9895419..9895995 
state3 Colhigh 9918053..9920088 
state3 Colhigh 9928842..9929336 
state3 Colhigh 9934059..9934197 
state3 Colhigh 9934313..9934313 
state3 Colhigh 9934580..9934580 
state3 Colhigh 9968552..9968896 
state3 Colhigh 10042328..10042511 
state3 Colhigh 10042689..10044162 
state3 Colhigh 10044372..10045376 
state3 Colhigh 10045590..10045906 
state3 Colhigh 10055743..10056237 
state3 Colhigh 10056339..10056702 
state3 Colhigh 10076551..10076689 
state3 Colhigh 10094896..10094932 
state3 Colhigh 10201902..10202900 
state3 Colhigh 10224929..10225519 
state3 Colhigh 10225629..10225958 
state3 Colhigh 10226024..10226092 
state3 Colhigh 10289023..10289357 
state3 Colhigh 10289807..10289842 
state3 Colhigh 10289983..10290538 
state3 Colhigh 10303490..10303789 
state3 Colhigh 10303931..10304157 
state3 Colhigh 10304365..10304439 
state3 Colhigh 10322596..10322911 
state3 Colhigh 10323014..10323127 
state3 Colhigh 10421733..10421912 
state3 Colhigh 10455026..10455271 
state3 Colhigh 10471723..10472055 
state3 Colhigh 10494605..10495386 
state3 Colhigh 10495534..10495641 
state3 Colhigh 10495852..10496003 
state3 Colhigh 10503006..10503223 
state3 Colhigh 10503333..10503861 
state3 Colhigh 10503966..10504923 
state3 Colhigh 10568625..10569092 
state3 Colhigh 10569170..10569887 
state3 Colhigh 10581534..10581616 
state3 Colhigh 10589810..10589879 
state3 Colhigh 10616091..10616380 
state3 Colhigh 10655858..10657074 
state3 Colhigh 10675579..10675579 
state3 Colhigh 10675687..10675971 
state3 Colhigh 10725316..10726807 
state3 Colhigh 10726951..10727422 
state3 Colhigh 10727603..10727787 
state3 Colhigh 10727860..10728981 
state3 Colhigh 10729308..10729587 
state3 Colhigh 10767871..10768027 
state3 Colhigh 10775566..10775634 
state3 Colhigh 10897024..10897641 
state3 Colhigh 10941948..10942238 
state3 Colhigh 10942762..10943239 
state3 Colhigh 11005862..11006626 
state3 Colhigh 11007140..11007252 
state3 Colhigh 11007326..11007401 
state3 Colhigh 11007642..11007822 
state3 Colhigh 11013956..11014642 
state3 Colhigh 11014816..11014853 
state3 Colhigh 11015027..11015784 
state3 Colhigh 11034362..11034567 
state3 Colhigh 11034679..11035245 
state3 Colhigh 11172888..11174212 
state3 Colhigh 11174546..11174824 
state3 Colhigh 11175089..11175345 
state3 Colhigh 11179386..11180097 
state3 Colhigh 11272781..11273437 
state3 Colhigh 11290654..11290654 
state3 Colhigh 11290949..11291210 
state3 Colhigh 11346585..11346585 
state3 Colhigh 11346971..11348376 
state3 Colhigh 11348630..11348630 
state3 Colhigh 11348752..11349335 
state3 Colhigh 11425981..11426251 
state3 Colhigh 11511409..11511486 
state3 Colhigh 11518070..11519040 
state3 Colhigh 11545065..11545395 
state3 Colhigh 11557922..11558070 
state3 Colhigh 11560054..11560199 
state3 Colhigh 11572030..11572355 
state3 Colhigh 11575256..11575468 
state3 Colhigh 11591402..11591737 
state3 Colhigh 11728765..11729050 
state3 Colhigh 11755771..11756027 
state3 Colhigh 11765691..11767237 
state3 Colhigh 11798618..11799563 
state3 Colhigh 11807917..11808302 
state3 Colhigh 11808869..11809269 
state3 Colhigh 11809559..11809702 
state3 Colhigh 11860786..11861009 
state3 Colhigh 11938175..11938600 
state3 Colhigh 11945134..11945387 
state3 Colhigh 12183185..12183771 
state3 Colhigh 12184058..12184485 
state3 Colhigh 12325219..12325886 
state3 Colhigh 12326490..12326736 
state3 Colhigh 12326967..12327206 
state3 Colhigh 12333749..12334048 
state3 Colhigh 12336285..12336718 
state3 Colhigh 12343159..12343271 
state3 Colhigh 12397052..12397553 
state3 Colhigh 12403640..12404397 
state3 Colhigh 12404535..12405500 
state3 Colhigh 12405799..12405799 
state3 Colhigh 12406094..12406131 
state3 Colhigh 12406320..12406320 
state3 Colhigh 12406581..12406581 
state3 Colhigh 12406770..12406770 
state3 Colhigh 12406995..12406995 
state3 Colhigh 12503960..12505430 
state3 Colhigh 12565443..12566169 
state3 Colhigh 12566541..12567221 
state3 Colhigh 12568303..12568448 
state3 Colhigh 12603871..12603982 
state3 Colhigh 12737866..12737902 
state3 Colhigh 12738750..12739860 
state3 Colhigh 12783154..12784784 
state3 Colhigh 12870369..12871172 
state3 Colhigh 12876428..12876606 
state3 Colhigh 12876891..12877292 
state3 Colhigh 12878090..12878271 
state3 Colhigh 12878375..12878548 
state3 Colhigh 12878775..12878775 
state3 Colhigh 12884406..12885298 
state3 Colhigh 12885446..12886502 
state3 Colhigh 12909674..12910973 
state3 Colhigh 12911047..12911384 
state3 Colhigh 12939446..12939671 
state3 Colhigh 12939779..12939951 
state3 Colhigh 12941233..12941749 
state3 Colhigh 12942519..12943395 
state3 Colhigh 12943549..12944053 
state3 Colhigh 13119032..13119256 
state3 Colhigh 13119521..13119989 
state3 Colhigh 13262460..13262604 
state3 Colhigh 13262719..13262754 
state3 Colhigh 13263487..13266324 
state3 Colhigh 13422370..13422976 
state3 Colhigh 13433979..13434762 
state3 Colhigh 13446808..13447131 
state3 Colhigh 13503206..13503998 
state3 Colhigh 13504411..13504411 
state3 Colhigh 13655068..13655663 
state3 Colhigh 13655803..13655803 
state3 Colhigh 13669720..13669904 
state3 Colhigh 13670116..13670581 
state3 Colhigh 13671135..13671351 
state3 Colhigh 13671881..13671954 
state3 Colhigh 13675798..13676649 
state3 Colhigh 13680097..13680346 
state3 Colhigh 13694919..13695925 
state3 Colhigh 13696031..13696354 
state3 Colhigh 13699749..13700023 
state3 Colhigh 13706111..13706503 
state3 Colhigh 13707654..13708289 
state3 Colhigh 13708473..13708903 
state3 Colhigh 13721813..13722697 
state3 Colhigh 13725941..13727239 
state3 Colhigh 13727490..13728677 
state3 Colhigh 13743674..13743902 
state3 Colhigh 13744014..13744196 
state3 Colhigh 13744314..13744384 
state3 Colhigh 13803686..13803896 
state3 Colhigh 13809988..13810241 
state3 Colhigh 13828146..13828146 
state3 Colhigh 13829925..13830254 
state3 Colhigh 13874204..13876123 
state3 Colhigh 13941078..13941289 
state3 Colhigh 13941509..13941870 
state3 Colhigh 14132731..14133333 
state3 Colhigh 14133947..14133947 
state3 Colhigh 14134123..14134234 
state3 Colhigh 14134410..14134636 
state3 Colhigh 14211420..14211860 
state3 Colhigh 14247983..14248416 
state3 Colhigh 14248703..14248878 
state3 Colhigh 14249020..14249629 
state3 Colhigh 14254363..14254801 
state3 Colhigh 14264804..14265405 
state3 Colhigh 14288784..14288852 
state3 Colhigh 14289110..14290133 
state3 Colhigh 14290205..14290565 
state3 Colhigh 14307342..14307451 
state3 Colhigh 14307597..14307826 
state3 Colhigh 14369174..14369701 
state3 Colhigh 14369808..14370165 
state3 Colhigh 14392058..14392940 
state3 Colhigh 14402538..14402538 
state3 Colhigh 14450724..14451048 
state3 Colhigh 14627250..14627385 
state3 Colhigh 14656893..14660135 
state3 Colhigh 14661047..14661154 
state3 Colhigh 14661377..14661571 
state3 Colhigh 14661869..14662104 
state3 Colhigh 14689789..14690038 
state3 Colhigh 14719901..14720372 
state3 Colhigh 14738478..14739647 
state3 Colhigh 14739849..14739849 
state3 Colhigh 14740076..14740478 
state3 Colhigh 14763376..14763414 
state3 Colhigh 14930631..14930709 
state3 Colhigh 14930781..14930964 
state3 Colhigh 14990912..14991355 
state3 Colhigh 14991694..14991797 
state3 Colhigh 15056652..15056759 
state3 Colhigh 15056869..15057288 
state3 Colhigh 15058293..15058474 
state3 Colhigh 15098155..15099703 
state3 Colhigh 15099812..15100297 
state3 Colhigh 15112514..15112832 
state3 Colhigh 15113413..15113742 
state3 Colhigh 15154000..15154405 
state3 Colhigh 15154546..15154907 
state3 Colhigh 15188164..15188164 
state3 Colhigh 15188271..15188271 
state3 Colhigh 15223322..15223393 
state3 Colhigh 15256923..15257260 
state3 Colhigh 15273705..15274241 
state3 Colhigh 15274593..15275034 
state3 Colhigh 15284005..15284966 
state3 Colhigh 15285142..15285432 
state3 Colhigh 15295316..15295430 
state3 Colhigh 15307484..15307597 
state3 Colhigh 15406554..15406982 
state3 Colhigh 15408293..15408293 
state3 Colhigh 15408725..15408725 
state3 Colhigh 15413478..15413478 
state3 Colhigh 15419250..15420219 
state3 Colhigh 15505216..15505833 
state3 Colhigh 15506018..15506423 
state3 Colhigh 15545454..15545920 
state3 Colhigh 15546066..15546066 
state3 Colhigh 15546297..15547412 
state3 Colhigh 15611634..15611855 
state3 Colhigh 15619702..15619920 
state3 Colhigh 15658128..15658200 
state3 Colhigh 15676614..15677713 
state3 Colhigh 15728289..15728684 
state3 Colhigh 15728868..15728939 
state3 Colhigh 15729533..15730287 
state3 Colhigh 15807182..15807474 
state3 Colhigh 15807653..15807905 
state3 Colhigh 15849961..15850116 
state3 Colhigh 15852819..15854736 
state3 Colhigh 15960514..15960686 
state3 Colhigh 15961197..15961273 
state3 Colhigh 15961415..15961625 
state3 Colhigh 15962752..15962858 
state3 Colhigh 15964314..15964388 
state3 Colhigh 16000282..16001679 
state3 Colhigh 16001787..16002029 
state3 Colhigh 16024779..16025551 
state3 Colhigh 16025799..16026144 
state3 Colhigh 16030031..16030139 
state3 Colhigh 16030468..16030690 
state3 Colhigh 16031363..16031581 
state3 Colhigh 16032952..16033093 
state3 Colhigh 16055959..16055959 
state3 Colhigh 16074241..16074314 
state3 Colhigh 16074499..16074716 
state3 Colhigh 16134688..16134828 
state3 Colhigh 16134936..16134998 
state3 Colhigh 16139982..16139982 
state3 Colhigh 16140340..16140446 
state3 Colhigh 16141033..16141249 
state3 Colhigh 16152973..16153185 
state3 Colhigh 16187157..16187452 
state3 Colhigh 16187557..16188724 
state3 Colhigh 16239998..16240592 
state3 Colhigh 16331679..16331784 
state3 Colhigh 16332105..16332330 
state3 Colhigh 16332433..16332968 
state3 Colhigh 16333110..16333386 
state3 Colhigh 16398180..16398328 
state3 Colhigh 16398635..16399708 
state3 Colhigh 16399925..16399992 
state3 Colhigh 16400105..16400824 
state3 Colhigh 16400983..16401128 
state3 Colhigh 16401279..16401527 
state3 Colhigh 16409187..16409221 
state3 Colhigh 16409325..16409759 
state3 Colhigh 16410051..16410120 
state3 Colhigh 16428658..16429140 
state3 Colhigh 16429248..16429657 
state3 Colhigh 16429728..16430531 
state3 Colhigh 16430714..16431015 
state3 Colhigh 16462977..16463373 
state3 Colhigh 16517223..16517367 
state3 Colhigh 16530666..16530913 
state3 Colhigh 16531303..16532463 
state3 Colhigh 16538213..16538588 
state3 Colhigh 16569517..16569876 
state3 Colhigh 16569947..16570203 
state3 Colhigh 16570274..16570592 
state3 Colhigh 16570781..16571036 
state3 Colhigh 16666512..16666545 
state3 Colhigh 16701513..16701903 
state3 Colhigh 16702045..16702079 
state3 Colhigh 16702192..16702731 
state3 Colhigh 16712793..16713177 
state3 Colhigh 16761345..16762422 
state3 Colhigh 16763568..16763617 
state3 Colhigh 16763760..16764185 
state3 Colhigh 16771236..16771484 
state3 Colhigh 16771699..16771958 
state3 Colhigh 16772103..16772172 
state3 Colhigh 16772345..16772482 
state3 Colhigh 16772808..16773110 
state3 Colhigh 16840605..16840933 
state3 Colhigh 16933142..16933180 
state3 Colhigh 16945388..16945902 
state3 Colhigh 16969424..16969677 
state3 Colhigh 16972839..16972978 
state3 Colhigh 16973116..16973728 
state3 Colhigh 16973904..16974952 
state3 Colhigh 16975060..16976815 
state3 Colhigh 17045327..17046104 
state3 Colhigh 17046437..17046437 
state3 Colhigh 17046798..17046945 
state3 Colhigh 17049270..17050055 
state3 Colhigh 17052571..17052832 
state3 Colhigh 17053648..17053863 
state3 Colhigh 17187786..17188777 
state3 Colhigh 17190033..17190070 
state3 Colhigh 17190248..17190581 
state3 Colhigh 17203799..17204021 
state3 Colhigh 17231684..17232538 
state3 Colhigh 17232794..17233867 
state3 Colhigh 17283279..17283894 
state3 Colhigh 17285768..17285866 
state3 Colhigh 17287570..17288936 
state3 Colhigh 17332679..17333445 
state3 Colhigh 17353104..17354645 
state3 Colhigh 17354828..17355344 
state3 Colhigh 17355598..17355711 
state3 Colhigh 17358502..17358812 
state3 Colhigh 17359068..17359638 
state3 Colhigh 17374506..17375441 
state3 Colhigh 17375663..17375904 
state3 Colhigh 17433738..17433775 
state3 Colhigh 17433937..17434410 
state3 Colhigh 17493141..17493218 
state3 Colhigh 17493361..17493477 
state3 Colhigh 17505001..17505968 
state3 Colhigh 17509805..17510017 
state3 Colhigh 17510584..17511043 
state3 Colhigh 17515127..17516028 
state3 Colhigh 17590996..17591798 
state3 Colhigh 17591946..17592764 
state3 Colhigh 17608779..17608998 
state3 Colhigh 17609312..17609608 
state3 Colhigh 17610076..17610366 
state3 Colhigh 17614342..17614695 
state3 Colhigh 17634909..17635609 
state3 Colhigh 17639518..17640073 
state3 Colhigh 17644351..17645047 
state3 Colhigh 17663460..17664762 
state3 Colhigh 17670674..17671966 
state3 Colhigh 17710279..17710698 
state3 Colhigh 17744023..17744309 
state3 Colhigh 17744692..17746142 
state3 Colhigh 17746286..17746396 
state3 Colhigh 17787230..17787230 
state3 Colhigh 17882995..17883743 
state3 Colhigh 17883855..17883894 
state3 Colhigh 17883959..17884349 
state3 Colhigh 17905041..17905189 
state3 Colhigh 17999335..17999583 
state3 Colhigh 17999691..17999907 
state3 Colhigh 18002659..18003503 
state3 Colhigh 18012080..18012580 
state3 Colhigh 18023261..18024185 
state3 Colhigh 18066193..18066620 
state3 Colhigh 18071957..18072230 
state3 Colhigh 18072375..18072637 
state3 Colhigh 18074755..18075551 
state3 Colhigh 18078891..18079956 
state3 Colhigh 18080896..18081447 
state3 Colhigh 18083965..18084152 
state3 Colhigh 18084878..18086958 
state3 Colhigh 18087532..18089315 
state3 Colhigh 18089537..18089537 
state3 Colhigh 18090047..18090334 
state3 Colhigh 18090451..18090765 
state3 Colhigh 18090978..18091013 
state3 Colhigh 18092455..18092681 
state3 Colhigh 18092790..18093579 
state3 Colhigh 18094547..18094622 
state3 Colhigh 18095389..18095894 
state3 Colhigh 18096003..18096105 
state3 Colhigh 18115360..18115815 
state3 Colhigh 18154378..18155182 
state3 Colhigh 18162805..18162990 
state3 Colhigh 18414586..18414693 
state3 Colhigh 18421551..18421622 
state3 Colhigh 18449406..18449997 
state3 Colhigh 18458370..18458979 
state3 Colhigh 18548737..18549208 
state3 Colhigh 18580919..18581459 
