# Supplementary material for: Whole genome transcriptome polymorphisms in Arabidopsis thaliana
Source: Genome Biol. 2008 Nov 24;9(11):R165. doi: 10.1186/gb-2008-9-11-r165 (PMC2614497; doi:10.1186/gb-2008-9-11-r165)
Supplement: Additional data file 4 — Genome tracks of SFPs, indels, expression variation, ASE, splicing variation and transcribed fragment variation. [file gb-2008-9-11-r165-S4.tgz › HMMsegments_chr5.txt]

#02/28/08
#gBrowse annotation of our latest three state HMM decoding.

[state2]
glyph = generic
fgcolor = green
bgcolor = green
height = 10
label = 0
key = Segments of higher Vancouver expression

[state3]
glyph = generic
fgcolor = orange
bgcolor = orange
height = 10
label = 0
key = Segments of higher Columbia expression


reference=Chr5
state2 Vanhigh 32873..33716 
state2 Vanhigh 87425..88967 
state2 Vanhigh 89559..89629 
state2 Vanhigh 98976..100046 
state2 Vanhigh 145676..145889 
state2 Vanhigh 196544..196904 
state2 Vanhigh 206994..207224 
state2 Vanhigh 211291..211563 
state2 Vanhigh 212180..212814 
state2 Vanhigh 227217..227328 
state2 Vanhigh 227585..227764 
state2 Vanhigh 262298..262517 
state2 Vanhigh 307455..307489 
state2 Vanhigh 307752..308613 
state2 Vanhigh 423972..424121 
state2 Vanhigh 424643..424891 
state2 Vanhigh 425225..425328 
state2 Vanhigh 475796..476011 
state2 Vanhigh 478095..478902 
state2 Vanhigh 480403..480767 
state2 Vanhigh 480876..481655 
state2 Vanhigh 550730..550876 
state2 Vanhigh 551383..551462 
state2 Vanhigh 606807..607203 
state2 Vanhigh 630944..632527 
state2 Vanhigh 644316..644717 
state2 Vanhigh 644977..645249 
state2 Vanhigh 645962..647544 
state2 Vanhigh 647795..648046 
state2 Vanhigh 670223..670704 
state2 Vanhigh 777794..777794 
state2 Vanhigh 777945..778527 
state2 Vanhigh 811037..811612 
state2 Vanhigh 857054..857165 
state2 Vanhigh 857333..857544 
state2 Vanhigh 857810..858192 
state2 Vanhigh 894855..894971 
state2 Vanhigh 897185..897726 
state2 Vanhigh 904564..906519 
state2 Vanhigh 922548..922838 
state2 Vanhigh 923015..923091 
state2 Vanhigh 923274..923310 
state2 Vanhigh 923414..923783 
state2 Vanhigh 972186..972892 
state2 Vanhigh 1138354..1138571 
state2 Vanhigh 1138718..1139446 
state2 Vanhigh 1251058..1251058 
state2 Vanhigh 1457786..1458747 
state2 Vanhigh 1507849..1507964 
state2 Vanhigh 1508071..1508262 
state2 Vanhigh 1508504..1508696 
state2 Vanhigh 1528707..1529761 
state2 Vanhigh 1563802..1564273 
state2 Vanhigh 1602602..1603640 
state2 Vanhigh 1665462..1665928 
state2 Vanhigh 1705950..1706251 
state2 Vanhigh 1854811..1855143 
state2 Vanhigh 2047584..2047811 
state2 Vanhigh 2358563..2359100 
state2 Vanhigh 2393654..2393829 
state2 Vanhigh 2394123..2394123 
state2 Vanhigh 2394967..2396151 
state2 Vanhigh 2397039..2397077 
state2 Vanhigh 2413226..2413267 
state2 Vanhigh 2413545..2414026 
state2 Vanhigh 2441682..2443432 
state2 Vanhigh 2478615..2479179 
state2 Vanhigh 2593304..2594174 
state2 Vanhigh 2695267..2695633 
state2 Vanhigh 2735246..2735282 
state2 Vanhigh 2790385..2791431 
state2 Vanhigh 2791535..2791640 
state2 Vanhigh 2803230..2803505 
state2 Vanhigh 2803849..2805219 
state2 Vanhigh 2859172..2859668 
state2 Vanhigh 2993676..2993992 
state2 Vanhigh 3052517..3052822 
state2 Vanhigh 3053003..3053306 
state2 Vanhigh 3053421..3053964 
state2 Vanhigh 3056175..3057083 
state2 Vanhigh 3173450..3174017 
state2 Vanhigh 3174121..3174270 
state2 Vanhigh 3175095..3175551 
state2 Vanhigh 3348144..3348392 
state2 Vanhigh 3359124..3359300 
state2 Vanhigh 3429769..3430101 
state2 Vanhigh 3546936..3547186 
state2 Vanhigh 3588141..3589217 
state2 Vanhigh 3589623..3590994 
state2 Vanhigh 3596098..3596311 
state2 Vanhigh 3597824..3597824 
state2 Vanhigh 3617491..3618453 
state2 Vanhigh 3708193..3708792 
state2 Vanhigh 3829440..3829614 
state2 Vanhigh 3922205..3922205 
state2 Vanhigh 3932696..3934103 
state2 Vanhigh 3961342..3961921 
state2 Vanhigh 3962241..3962241 
state2 Vanhigh 4087968..4088300 
state2 Vanhigh 4207452..4207902 
state2 Vanhigh 4214426..4215652 
state2 Vanhigh 4215796..4215974 
state2 Vanhigh 4247300..4247670 
state2 Vanhigh 4247742..4247918 
state2 Vanhigh 4248031..4248689 
state2 Vanhigh 4301857..4302181 
state2 Vanhigh 4383510..4383795 
state2 Vanhigh 4397996..4399178 
state2 Vanhigh 4399468..4402133 
state2 Vanhigh 4429692..4430585 
state2 Vanhigh 4435562..4435600 
state2 Vanhigh 4488757..4490065 
state2 Vanhigh 4686023..4686091 
state2 Vanhigh 4686195..4686268 
state2 Vanhigh 4691745..4692746 
state2 Vanhigh 4692933..4692933 
state2 Vanhigh 4756475..4756917 
state2 Vanhigh 4760667..4761334 
state2 Vanhigh 4785859..4786266 
state2 Vanhigh 4808446..4808938 
state2 Vanhigh 4809156..4810156 
state2 Vanhigh 4837697..4837951 
state2 Vanhigh 4838294..4838294 
state2 Vanhigh 4838365..4838783 
state2 Vanhigh 4838894..4838928 
state2 Vanhigh 4889952..4890212 
state2 Vanhigh 4949058..4950062 
state2 Vanhigh 4987385..4988683 
state2 Vanhigh 5144792..5146266 
state2 Vanhigh 5149875..5150223 
state2 Vanhigh 5150571..5151119 
state2 Vanhigh 5206613..5207162 
state2 Vanhigh 5213575..5214285 
state2 Vanhigh 5353007..5353487 
state2 Vanhigh 5353659..5354816 
state2 Vanhigh 5621683..5622122 
state2 Vanhigh 5643260..5643469 
state2 Vanhigh 5647091..5647686 
state2 Vanhigh 5657662..5657738 
state2 Vanhigh 5736885..5738667 
state2 Vanhigh 5739206..5739388 
state2 Vanhigh 5739595..5739914 
state2 Vanhigh 5809765..5810688 
state2 Vanhigh 5831218..5832137 
state2 Vanhigh 5870239..5870969 
state2 Vanhigh 5871685..5872048 
state2 Vanhigh 5908904..5912996 
state2 Vanhigh 5920377..5920591 
state2 Vanhigh 5988960..5989633 
state2 Vanhigh 5989778..5990070 
state2 Vanhigh 5990472..5990542 
state2 Vanhigh 6070459..6070674 
state2 Vanhigh 6087194..6087517 
state2 Vanhigh 6195350..6195350 
state2 Vanhigh 6326392..6326567 
state2 Vanhigh 6326665..6326665 
state2 Vanhigh 6326777..6326813 
state2 Vanhigh 6326919..6326919 
state2 Vanhigh 6327736..6328043 
state2 Vanhigh 6408271..6409295 
state2 Vanhigh 6462210..6462285 
state2 Vanhigh 6462394..6462428 
state2 Vanhigh 6462647..6462720 
state2 Vanhigh 6462933..6462933 
state2 Vanhigh 6463143..6463685 
state2 Vanhigh 6519514..6519856 
state2 Vanhigh 6923723..6923866 
state2 Vanhigh 6975211..6975862 
state2 Vanhigh 7015147..7015759 
state2 Vanhigh 7051165..7051278 
state2 Vanhigh 7052565..7052993 
state2 Vanhigh 7053217..7053254 
state2 Vanhigh 7070647..7070693 
state2 Vanhigh 7070806..7071063 
state2 Vanhigh 7222870..7223213 
state2 Vanhigh 7340324..7340674 
state2 Vanhigh 7379475..7381066 
state2 Vanhigh 7381175..7381687 
state2 Vanhigh 7524732..7526011 
state2 Vanhigh 7617296..7618628 
state2 Vanhigh 7668157..7668487 
state2 Vanhigh 7704910..7705225 
state2 Vanhigh 7705679..7705679 
state2 Vanhigh 7706182..7706438 
state2 Vanhigh 7733293..7733293 
state2 Vanhigh 7733768..7735035 
state2 Vanhigh 7826823..7826968 
state2 Vanhigh 7827033..7828508 
state2 Vanhigh 7943641..7943960 
state2 Vanhigh 7944069..7945546 
state2 Vanhigh 7945615..7945685 
state2 Vanhigh 7951072..7951326 
state2 Vanhigh 7951536..7951576 
state2 Vanhigh 7964925..7965172 
state2 Vanhigh 7965451..7965451 
state2 Vanhigh 7965672..7965773 
state2 Vanhigh 7965840..7965840 
state2 Vanhigh 7972754..7972827 
state2 Vanhigh 7972976..7973085 
state2 Vanhigh 8143739..8144146 
state2 Vanhigh 8153700..8153807 
state2 Vanhigh 8154094..8154224 
state2 Vanhigh 8180025..8180165 
state2 Vanhigh 8180698..8180877 
state2 Vanhigh 8183288..8184017 
state2 Vanhigh 8184232..8184577 
state2 Vanhigh 8184687..8184687 
state2 Vanhigh 8185576..8185683 
state2 Vanhigh 8330062..8330960 
state2 Vanhigh 8448284..8448284 
state2 Vanhigh 8448404..8448526 
state2 Vanhigh 8448633..8449410 
state2 Vanhigh 8449545..8449986 
state2 Vanhigh 8450133..8451034 
state2 Vanhigh 8967994..8968175 
state2 Vanhigh 9033866..9034049 
state2 Vanhigh 9034424..9034644 
state2 Vanhigh 9079475..9081448 
state2 Vanhigh 9081723..9082251 
state2 Vanhigh 9226384..9226455 
state2 Vanhigh 9226919..9227175 
state2 Vanhigh 9227434..9227434 
state2 Vanhigh 9227679..9227791 
state2 Vanhigh 9243909..9244201 
state2 Vanhigh 9261877..9263325 
state2 Vanhigh 9263821..9264146 
state2 Vanhigh 9264329..9264515 
state2 Vanhigh 9264637..9264924 
state2 Vanhigh 9265070..9265258 
state2 Vanhigh 9265693..9267368 
state2 Vanhigh 9285456..9288202 
state2 Vanhigh 9288440..9288694 
state2 Vanhigh 9346437..9346816 
state2 Vanhigh 9356343..9356634 
state2 Vanhigh 9448312..9448811 
state2 Vanhigh 9484770..9485807 
state2 Vanhigh 9617819..9617855 
state2 Vanhigh 9617931..9618960 
state2 Vanhigh 9619208..9619208 
state2 Vanhigh 9619277..9619314 
state2 Vanhigh 9789840..9790130 
state2 Vanhigh 9790234..9790812 
state2 Vanhigh 9790970..9791155 
state2 Vanhigh 9791452..9791666 
state2 Vanhigh 9791891..9791891 
state2 Vanhigh 9820306..9820343 
state2 Vanhigh 9820955..9821174 
state2 Vanhigh 9821250..9821994 
state2 Vanhigh 9822107..9822392 
state2 Vanhigh 9822690..9822798 
state2 Vanhigh 9873833..9874363 
state2 Vanhigh 9957044..9957387 
state2 Vanhigh 10862564..10863843 
state2 Vanhigh 12098867..12100559 
state2 Vanhigh 12100747..12101158 
state2 Vanhigh 12101341..12101477 
state2 Vanhigh 12528466..12528711 
state2 Vanhigh 12528935..12529470 
state2 Vanhigh 13503337..13504159 
state2 Vanhigh 13708700..13708988 
state2 Vanhigh 13709350..13709350 
state2 Vanhigh 13780195..13780979 
state2 Vanhigh 13849439..13849593 
state2 Vanhigh 13966053..13967127 
state2 Vanhigh 13977017..13977431 
state2 Vanhigh 13985996..13986948 
state2 Vanhigh 14108602..14109251 
state2 Vanhigh 14208865..14209117 
state2 Vanhigh 14559244..14559532 
state2 Vanhigh 14635193..14635780 
state2 Vanhigh 14636002..14637540 
state2 Vanhigh 14698582..14700338 
state2 Vanhigh 14702595..14703374 
state2 Vanhigh 14703655..14703691 
state2 Vanhigh 14768582..14769883 
state2 Vanhigh 14791154..14792103 
state2 Vanhigh 14905485..14905558 
state2 Vanhigh 14977633..14977737 
state2 Vanhigh 15074075..15075806 
state2 Vanhigh 15076025..15076468 
state2 Vanhigh 15237745..15238062 
state2 Vanhigh 15238241..15238241 
state2 Vanhigh 15238311..15239056 
state2 Vanhigh 15321049..15321375 
state2 Vanhigh 15435051..15435229 
state2 Vanhigh 15435637..15436346 
state2 Vanhigh 15436589..15437162 
state2 Vanhigh 15450433..15451260 
state2 Vanhigh 15469929..15470438 
state2 Vanhigh 15560665..15562379 
state2 Vanhigh 15579411..15579671 
state2 Vanhigh 15627523..15627589 
state2 Vanhigh 15760608..15761745 
state2 Vanhigh 15785846..15786701 
state2 Vanhigh 15823295..15824092 
state2 Vanhigh 15839810..15840538 
state2 Vanhigh 15914211..15914386 
state2 Vanhigh 15914678..15914786 
state2 Vanhigh 15950121..15950958 
state2 Vanhigh 15960393..15960609 
state2 Vanhigh 15960955..15962839 
state2 Vanhigh 16268884..16269309 
state2 Vanhigh 16308379..16308593 
state2 Vanhigh 16372635..16372671 
state2 Vanhigh 16372918..16372918 
state2 Vanhigh 16373057..16373090 
state2 Vanhigh 16418603..16419478 
state2 Vanhigh 16450675..16450885 
state2 Vanhigh 16496021..16497072 
state2 Vanhigh 16597683..16598306 
state2 Vanhigh 16725941..16726607 
state2 Vanhigh 16844416..16844817 
state2 Vanhigh 16898847..16901093 
state2 Vanhigh 16986362..16987298 
state2 Vanhigh 16993460..16993852 
state2 Vanhigh 17215441..17216875 
state2 Vanhigh 17225535..17225892 
state2 Vanhigh 17272626..17273212 
state2 Vanhigh 17273395..17273792 
state2 Vanhigh 17273899..17274093 
state2 Vanhigh 17472667..17473474 
state2 Vanhigh 17474468..17474788 
state2 Vanhigh 17475230..17475786 
state2 Vanhigh 17531391..17531743 
state2 Vanhigh 17553420..17554544 
state2 Vanhigh 17630352..17630516 
state2 Vanhigh 17631529..17632380 
state2 Vanhigh 17632554..17632744 
state2 Vanhigh 17632927..17633037 
state2 Vanhigh 17720447..17720594 
state2 Vanhigh 17725437..17726112 
state2 Vanhigh 17734325..17734407 
state2 Vanhigh 17734474..17734731 
state2 Vanhigh 17892962..17893030 
state2 Vanhigh 17927952..17929289 
state2 Vanhigh 17947124..17947774 
state2 Vanhigh 17947924..17953247 
state2 Vanhigh 18154677..18155003 
state2 Vanhigh 18155579..18155689 
state2 Vanhigh 18183812..18184125 
state2 Vanhigh 18200335..18201499 
state2 Vanhigh 18202150..18203020 
state2 Vanhigh 18240789..18242089 
state2 Vanhigh 18266627..18266918 
state2 Vanhigh 18267657..18268796 
state2 Vanhigh 18280432..18280612 
state2 Vanhigh 18280946..18281383 
state2 Vanhigh 18284058..18284443 
state2 Vanhigh 18284782..18284963 
state2 Vanhigh 18285037..18286144 
state2 Vanhigh 18286439..18287269 
state2 Vanhigh 18399110..18399405 
state2 Vanhigh 18410331..18411988 
state2 Vanhigh 18412556..18412905 
state2 Vanhigh 18440215..18440215 
state2 Vanhigh 18440793..18441553 
state2 Vanhigh 18562830..18563270 
state2 Vanhigh 18584232..18584594 
state2 Vanhigh 18716111..18716312 
state2 Vanhigh 18716422..18716900 
state2 Vanhigh 18717062..18717280 
state2 Vanhigh 18717458..18717458 
state2 Vanhigh 18728827..18728897 
state2 Vanhigh 18774541..18774689 
state2 Vanhigh 18782495..18782570 
state2 Vanhigh 18914822..18915703 
state2 Vanhigh 18915816..18916703 
state2 Vanhigh 18970085..18970876 
state2 Vanhigh 19025073..19025643 
state2 Vanhigh 19206825..19207614 
state2 Vanhigh 19263929..19264245 
state2 Vanhigh 19288531..19288781 
state2 Vanhigh 19288854..19288952 
state2 Vanhigh 19289150..19289260 
state2 Vanhigh 19289398..19289513 
state2 Vanhigh 19300308..19301723 
state2 Vanhigh 19301878..19302700 
state2 Vanhigh 19326674..19327326 
state2 Vanhigh 19415832..19415937 
state2 Vanhigh 19416216..19416290 
state2 Vanhigh 19417311..19417384 
state2 Vanhigh 19418447..19418745 
state2 Vanhigh 19446283..19447501 
state2 Vanhigh 19546076..19546939 
state2 Vanhigh 19569531..19569606 
state2 Vanhigh 19570070..19570475 
state2 Vanhigh 19570617..19570690 
state2 Vanhigh 19571434..19571723 
state2 Vanhigh 19578651..19580263 
state2 Vanhigh 19627199..19627396 
state2 Vanhigh 19627503..19627690 
state2 Vanhigh 19662677..19663156 
state2 Vanhigh 19663277..19663682 
state2 Vanhigh 19739196..19739336 
state2 Vanhigh 19751835..19751980 
state2 Vanhigh 19832217..19833137 
state2 Vanhigh 19833208..19833208 
state2 Vanhigh 19833356..19833855 
state2 Vanhigh 19879777..19880282 
state2 Vanhigh 19880423..19880716 
state2 Vanhigh 19893919..19894561 
state2 Vanhigh 19904512..19905163 
state2 Vanhigh 20006156..20006191 
state2 Vanhigh 20124553..20124873 
state2 Vanhigh 20125017..20125373 
state2 Vanhigh 20125516..20126153 
state2 Vanhigh 20127365..20127508 
state2 Vanhigh 20260096..20260127 
state2 Vanhigh 20260698..20261113 
state2 Vanhigh 20261885..20262024 
state2 Vanhigh 20262133..20262410 
state2 Vanhigh 20314537..20314749 
state2 Vanhigh 20315868..20316090 
state2 Vanhigh 20321514..20322395 
state2 Vanhigh 20662172..20662613 
state2 Vanhigh 20866738..20866775 
state2 Vanhigh 20870135..20870208 
state2 Vanhigh 20870319..20870533 
state2 Vanhigh 20964610..20965482 
state2 Vanhigh 21037690..21039789 
state2 Vanhigh 21108302..21108913 
state2 Vanhigh 21109106..21109255 
state2 Vanhigh 21109360..21109435 
state2 Vanhigh 21146160..21146430 
state2 Vanhigh 21180605..21181158 
state2 Vanhigh 21339096..21339170 
state2 Vanhigh 21339309..21339863 
state2 Vanhigh 21371198..21372196 
state2 Vanhigh 21408180..21408465 
state2 Vanhigh 21578681..21578831 
state2 Vanhigh 21578946..21578946 
state2 Vanhigh 21580206..21580489 
state2 Vanhigh 21604833..21605425 
state2 Vanhigh 21706497..21708516 
state2 Vanhigh 21708622..21709414 
state2 Vanhigh 21739032..21739376 
state2 Vanhigh 21789190..21789585 
state2 Vanhigh 21818701..21819784 
state2 Vanhigh 21878234..21880255 
state2 Vanhigh 21880934..21881377 
state2 Vanhigh 21881778..21881991 
state2 Vanhigh 21883968..21884259 
state2 Vanhigh 21966251..21966287 
state2 Vanhigh 21966440..21966583 
state2 Vanhigh 21967606..21967721 
state2 Vanhigh 21971893..21972332 
state2 Vanhigh 21983601..21984250 
state2 Vanhigh 21984654..21984905 
state2 Vanhigh 22006993..22007028 
state2 Vanhigh 22042892..22044438 
state2 Vanhigh 22044660..22045029 
state2 Vanhigh 22045625..22045882 
state2 Vanhigh 22046674..22046674 
state2 Vanhigh 22046744..22047041 
state2 Vanhigh 22092617..22092687 
state2 Vanhigh 22092789..22092891 
state2 Vanhigh 22093113..22093149 
state2 Vanhigh 22245150..22245586 
state2 Vanhigh 22246274..22246455 
state2 Vanhigh 22263849..22265121 
state2 Vanhigh 22270278..22270310 
state2 Vanhigh 22399724..22400263 
state2 Vanhigh 22438961..22439105 
state2 Vanhigh 22439178..22439508 
state2 Vanhigh 22511779..22512475 
state2 Vanhigh 22516211..22516706 
state2 Vanhigh 22579479..22581365 
state2 Vanhigh 22671740..22672316 
state2 Vanhigh 22672485..22673030 
state2 Vanhigh 22680331..22681055 
state2 Vanhigh 22713350..22713492 
state2 Vanhigh 22739235..22739377 
state2 Vanhigh 22792948..22793131 
state2 Vanhigh 22837118..22839007 
state2 Vanhigh 23036862..23036862 
state2 Vanhigh 23037376..23038338 
state2 Vanhigh 23078228..23078554 
state2 Vanhigh 23078755..23079152 
state2 Vanhigh 23127335..23127778 
state2 Vanhigh 23128115..23128797 
state2 Vanhigh 23128870..23129078 
state2 Vanhigh 23129250..23129431 
state2 Vanhigh 23129827..23130216 
state2 Vanhigh 23130374..23131063 
state2 Vanhigh 23131174..23131798 
state2 Vanhigh 23132233..23132508 
state2 Vanhigh 23132782..23133250 
state2 Vanhigh 23205262..23206838 
state2 Vanhigh 23472321..23473350 
state2 Vanhigh 23712354..23712685 
state2 Vanhigh 23887807..23888209 
state2 Vanhigh 23888316..23888709 
state2 Vanhigh 23888852..23889442 
state2 Vanhigh 23923834..23923834 
state2 Vanhigh 23923905..23924008 
state2 Vanhigh 23928261..23928811 
state2 Vanhigh 23928914..23929351 
state2 Vanhigh 23929711..23929947 
state2 Vanhigh 23935177..23935246 
state2 Vanhigh 23989072..23989321 
state2 Vanhigh 24013544..24014429 
state2 Vanhigh 24021287..24022583 
state2 Vanhigh 24031316..24031473 
state2 Vanhigh 24185797..24186127 
state2 Vanhigh 24186197..24187173 
state2 Vanhigh 24215431..24217023 
state2 Vanhigh 24217167..24217896 
state2 Vanhigh 24261029..24261533 
state2 Vanhigh 24261637..24261787 
state2 Vanhigh 24292518..24292518 
state2 Vanhigh 24298913..24299374 
state2 Vanhigh 24354198..24354681 
state2 Vanhigh 24428907..24429291 
state2 Vanhigh 24649676..24649822 
state2 Vanhigh 24650266..24650698 
state2 Vanhigh 24692239..24695630 
state2 Vanhigh 24771479..24771766 
state2 Vanhigh 24772457..24772457 
state2 Vanhigh 24772532..24772733 
state2 Vanhigh 24796393..24796978 
state2 Vanhigh 24997625..24998446 
state2 Vanhigh 24998514..24999055 
state2 Vanhigh 24999197..24999232 
state2 Vanhigh 24999337..24999593 
state2 Vanhigh 25000075..25000298 
state2 Vanhigh 25000636..25001002 
state2 Vanhigh 25001359..25001790 
state2 Vanhigh 25001895..25001996 
state2 Vanhigh 25003652..25003910 
state2 Vanhigh 25018804..25019108 
state2 Vanhigh 25058004..25058398 
state2 Vanhigh 25208990..25209433 
state2 Vanhigh 25245956..25246309 
state2 Vanhigh 25345458..25346585 
state2 Vanhigh 25359183..25359777 
state2 Vanhigh 25386887..25386887 
state2 Vanhigh 25387280..25387650 
state2 Vanhigh 25418331..25418661 
state2 Vanhigh 25418840..25419521 
state2 Vanhigh 25419705..25420535 
state2 Vanhigh 25420724..25421076 
state2 Vanhigh 25421448..25422146 
state2 Vanhigh 25422395..25422720 
state2 Vanhigh 25473786..25475435 
state2 Vanhigh 25478339..25478516 
state2 Vanhigh 25478632..25479242 
state2 Vanhigh 25503080..25503255 
state2 Vanhigh 25542719..25543647 
state2 Vanhigh 25563702..25563854 
state2 Vanhigh 25564318..25564432 
state2 Vanhigh 25724767..25726036 
state2 Vanhigh 25726735..25727022 
state2 Vanhigh 25736026..25736479 
state2 Vanhigh 25747697..25749145 
state2 Vanhigh 25749293..25749971 
state2 Vanhigh 25759390..25759651 
state2 Vanhigh 25759799..25760314 
state2 Vanhigh 25768181..25768323 
state2 Vanhigh 25768390..25768649 
state2 Vanhigh 25768722..25769407 
state2 Vanhigh 25849227..25849540 
state2 Vanhigh 25850908..25851372 
state2 Vanhigh 25851443..25851796 
state2 Vanhigh 25852272..25853673 
state2 Vanhigh 25853933..25854327 
state2 Vanhigh 25914680..25914926 
state2 Vanhigh 25942624..25942948 
state2 Vanhigh 25943019..25943528 
state2 Vanhigh 25944862..25945325 
state2 Vanhigh 26102124..26102268 
state2 Vanhigh 26271508..26272171 
state2 Vanhigh 26272310..26272414 
state2 Vanhigh 26272522..26273156 
state2 Vanhigh 26273296..26273333 
state2 Vanhigh 26311395..26311513 
state2 Vanhigh 26321447..26323148 
state2 Vanhigh 26323323..26323530 
state2 Vanhigh 26323861..26324040 
state2 Vanhigh 26324145..26324145 
state2 Vanhigh 26405520..26405952 
state2 Vanhigh 26406898..26406898 
state2 Vanhigh 26407087..26407727 
state2 Vanhigh 26410108..26410285 
state2 Vanhigh 26456248..26456392 
state2 Vanhigh 26456538..26457144 
state2 Vanhigh 26457251..26457251 
state2 Vanhigh 26457358..26457537 
state2 Vanhigh 26458023..26458337 
state2 Vanhigh 26460458..26460772 
state2 Vanhigh 26493981..26494368 
state2 Vanhigh 26535608..26535685 
state2 Vanhigh 26535833..26536351 
state2 Vanhigh 26564435..26564555 
state2 Vanhigh 26569950..26570706 
state2 Vanhigh 26570813..26571587 
state2 Vanhigh 26571759..26572518 
state2 Vanhigh 26683778..26684037 
state2 Vanhigh 26710731..26711118 
state2 Vanhigh 26711235..26711339 
state2 Vanhigh 26711482..26711517 
state2 Vanhigh 26711711..26712036 
state2 Vanhigh 26727942..26728920 
state2 Vanhigh 26753611..26754497 
state2 Vanhigh 26757015..26757421 
state2 Vanhigh 26853840..26854738 
state2 Vanhigh 26859833..26859982 
state2 Vanhigh 26860942..26861466 
state2 Vanhigh 26861534..26861611 
state2 Vanhigh 26879241..26880518 
state2 Vanhigh 26895020..26895020 
state2 Vanhigh 26895126..26896080 
state2 Vanhigh 26896224..26896696 
state3 Colhigh 13899..14496 
state3 Colhigh 19286..19544 
state3 Colhigh 206657..206739 
state3 Colhigh 207731..208418 
state3 Colhigh 208882..210083 
state3 Colhigh 224235..224476 
state3 Colhigh 224550..224734 
state3 Colhigh 226436..226688 
state3 Colhigh 231646..232013 
state3 Colhigh 274458..275134 
state3 Colhigh 290306..290750 
state3 Colhigh 313445..314642 
state3 Colhigh 321431..321570 
state3 Colhigh 375955..376136 
state3 Colhigh 376442..377097 
state3 Colhigh 412492..412492 
state3 Colhigh 413726..415104 
state3 Colhigh 415248..415748 
state3 Colhigh 419380..419705 
state3 Colhigh 424400..424499 
state3 Colhigh 431368..432602 
state3 Colhigh 449048..449714 
state3 Colhigh 449820..450195 
state3 Colhigh 450318..450455 
state3 Colhigh 504232..505038 
state3 Colhigh 585160..586521 
state3 Colhigh 592237..592527 
state3 Colhigh 627903..627903 
state3 Colhigh 628007..629070 
state3 Colhigh 635292..636530 
state3 Colhigh 638090..639639 
state3 Colhigh 639819..641379 
state3 Colhigh 642788..643152 
state3 Colhigh 643257..643962 
state3 Colhigh 648589..648858 
state3 Colhigh 649765..650470 
state3 Colhigh 657798..657976 
state3 Colhigh 684692..684830 
state3 Colhigh 686937..686968 
state3 Colhigh 687230..687596 
state3 Colhigh 687948..688051 
state3 Colhigh 691697..691697 
state3 Colhigh 691772..692795 
state3 Colhigh 710418..710810 
state3 Colhigh 734114..734443 
state3 Colhigh 760840..761376 
state3 Colhigh 802881..804172 
state3 Colhigh 814575..815262 
state3 Colhigh 817928..818476 
state3 Colhigh 818554..820036 
state3 Colhigh 931742..932025 
state3 Colhigh 936026..936026 
state3 Colhigh 936176..936282 
state3 Colhigh 936485..937407 
state3 Colhigh 1048473..1048645 
state3 Colhigh 1048851..1049280 
state3 Colhigh 1081709..1086305 
state3 Colhigh 1090288..1092747 
state3 Colhigh 1137410..1138171 
state3 Colhigh 1154330..1154619 
state3 Colhigh 1154689..1154799 
state3 Colhigh 1155736..1156284 
state3 Colhigh 1156388..1156926 
state3 Colhigh 1157359..1157431 
state3 Colhigh 1162679..1163676 
state3 Colhigh 1210297..1211114 
state3 Colhigh 1250627..1250627 
state3 Colhigh 1251478..1252141 
state3 Colhigh 1252277..1252594 
state3 Colhigh 1253088..1253658 
state3 Colhigh 1271562..1272223 
state3 Colhigh 1272479..1272625 
state3 Colhigh 1272832..1273569 
state3 Colhigh 1279934..1280083 
state3 Colhigh 1280397..1281475 
state3 Colhigh 1292491..1293428 
state3 Colhigh 1296666..1297052 
state3 Colhigh 1311598..1312682 
state3 Colhigh 1314151..1315309 
state3 Colhigh 1316092..1316409 
state3 Colhigh 1317094..1317681 
state3 Colhigh 1317979..1318151 
state3 Colhigh 1320077..1320581 
state3 Colhigh 1320902..1322020 
state3 Colhigh 1418936..1420067 
state3 Colhigh 1420797..1420975 
state3 Colhigh 1440165..1440235 
state3 Colhigh 1440348..1440641 
state3 Colhigh 1441011..1441011 
state3 Colhigh 1520789..1521005 
state3 Colhigh 1521142..1521798 
state3 Colhigh 1530152..1531784 
state3 Colhigh 1531968..1532040 
state3 Colhigh 1532146..1532185 
state3 Colhigh 1532256..1532979 
state3 Colhigh 1533084..1533652 
state3 Colhigh 1534401..1534547 
state3 Colhigh 1534655..1534836 
state3 Colhigh 1575368..1575756 
state3 Colhigh 1606467..1607538 
state3 Colhigh 1639071..1639174 
state3 Colhigh 1639577..1639760 
state3 Colhigh 1672524..1673310 
state3 Colhigh 1728054..1728671 
state3 Colhigh 1728783..1729798 
state3 Colhigh 1730039..1730226 
state3 Colhigh 1772791..1773590 
state3 Colhigh 1790978..1791016 
state3 Colhigh 1824022..1824731 
state3 Colhigh 1825139..1825540 
state3 Colhigh 1917919..1918754 
state3 Colhigh 1936581..1936581 
state3 Colhigh 1947438..1947873 
state3 Colhigh 2048176..2048677 
state3 Colhigh 2063590..2064421 
state3 Colhigh 2064881..2065870 
state3 Colhigh 2103386..2104036 
state3 Colhigh 2105076..2105733 
state3 Colhigh 2133982..2134989 
state3 Colhigh 2158322..2158547 
state3 Colhigh 2158690..2158931 
state3 Colhigh 2159719..2159825 
state3 Colhigh 2161239..2161657 
state3 Colhigh 2163887..2163961 
state3 Colhigh 2164240..2164685 
state3 Colhigh 2164972..2165046 
state3 Colhigh 2167770..2169047 
state3 Colhigh 2204884..2205757 
state3 Colhigh 2266187..2266568 
state3 Colhigh 2273211..2273641 
state3 Colhigh 2273742..2274138 
state3 Colhigh 2356250..2357739 
state3 Colhigh 2518396..2518522 
state3 Colhigh 2527506..2527752 
state3 Colhigh 2527853..2527959 
state3 Colhigh 2616476..2617505 
state3 Colhigh 2798697..2798697 
state3 Colhigh 2798879..2799177 
state3 Colhigh 2799776..2799776 
state3 Colhigh 2841761..2841937 
state3 Colhigh 2842005..2842736 
state3 Colhigh 2843050..2843508 
state3 Colhigh 2902009..2902455 
state3 Colhigh 2905489..2905849 
state3 Colhigh 2925485..2925813 
state3 Colhigh 2959854..2961013 
state3 Colhigh 2981792..2984540 
state3 Colhigh 2984897..2985254 
state3 Colhigh 2996814..2997760 
state3 Colhigh 3087380..3087447 
state3 Colhigh 3182085..3183675 
state3 Colhigh 3203153..3203259 
state3 Colhigh 3203513..3203807 
state3 Colhigh 3209773..3210026 
state3 Colhigh 3284711..3284896 
state3 Colhigh 3289322..3289723 
state3 Colhigh 3337903..3338357 
state3 Colhigh 3338428..3338601 
state3 Colhigh 3396928..3397614 
state3 Colhigh 3459511..3459980 
state3 Colhigh 3525771..3526542 
state3 Colhigh 3657794..3657903 
state3 Colhigh 3678559..3679303 
state3 Colhigh 3680010..3680175 
state3 Colhigh 3709473..3709921 
state3 Colhigh 3710067..3710899 
state3 Colhigh 3711006..3712660 
state3 Colhigh 3719253..3721183 
state3 Colhigh 3759615..3759869 
state3 Colhigh 3759936..3760417 
state3 Colhigh 3766229..3766525 
state3 Colhigh 3770573..3770779 
state3 Colhigh 3809721..3810038 
state3 Colhigh 3816299..3816707 
state3 Colhigh 3816821..3817027 
state3 Colhigh 3868705..3869178 
state3 Colhigh 4046631..4047192 
state3 Colhigh 4048264..4048878 
state3 Colhigh 4049597..4049707 
state3 Colhigh 4049853..4050008 
state3 Colhigh 4050787..4052045 
state3 Colhigh 4052157..4052551 
state3 Colhigh 4127879..4128771 
state3 Colhigh 4157484..4157948 
state3 Colhigh 4164124..4164124 
state3 Colhigh 4164379..4164524 
state3 Colhigh 4179226..4179451 
state3 Colhigh 4181389..4181534 
state3 Colhigh 4181872..4182303 
state3 Colhigh 4225107..4225319 
state3 Colhigh 4225687..4226700 
state3 Colhigh 4293129..4293348 
state3 Colhigh 4294364..4294943 
state3 Colhigh 4295330..4296336 
state3 Colhigh 4296414..4296780 
state3 Colhigh 4296851..4296996 
state3 Colhigh 4297144..4297318 
state3 Colhigh 4297391..4298707 
state3 Colhigh 4369902..4370194 
state3 Colhigh 4370963..4371068 
state3 Colhigh 4372072..4378208 
state3 Colhigh 4378317..4378500 
state3 Colhigh 4387509..4391897 
state3 Colhigh 4395871..4395944 
state3 Colhigh 4396259..4396431 
state3 Colhigh 4396695..4397336 
state3 Colhigh 4445869..4446602 
state3 Colhigh 4446672..4447174 
state3 Colhigh 4536109..4536537 
state3 Colhigh 4536951..4537831 
state3 Colhigh 4537940..4539020 
state3 Colhigh 4556184..4559090 
state3 Colhigh 4559161..4559161 
state3 Colhigh 4559229..4559340 
state3 Colhigh 4653143..4653578 
state3 Colhigh 4653685..4653797 
state3 Colhigh 4654246..4654715 
state3 Colhigh 4655251..4655367 
state3 Colhigh 4655471..4655728 
state3 Colhigh 4713784..4713998 
state3 Colhigh 4714139..4714212 
state3 Colhigh 4749382..4749527 
state3 Colhigh 4785404..4785440 
state3 Colhigh 4816266..4817474 
state3 Colhigh 4826887..4827782 
state3 Colhigh 4914061..4914061 
state3 Colhigh 4914241..4914241 
state3 Colhigh 4915032..4915174 
state3 Colhigh 4961075..4961149 
state3 Colhigh 4962382..4962716 
state3 Colhigh 4963747..4964632 
state3 Colhigh 4964746..4965813 
state3 Colhigh 4967196..4967734 
state3 Colhigh 4997286..4997585 
state3 Colhigh 5003375..5003847 
state3 Colhigh 5004363..5006101 
state3 Colhigh 5013340..5013878 
state3 Colhigh 5014345..5014674 
state3 Colhigh 5015355..5017145 
state3 Colhigh 5017390..5017462 
state3 Colhigh 5039594..5039886 
state3 Colhigh 5040097..5040607 
state3 Colhigh 5176465..5177254 
state3 Colhigh 5187060..5187060 
state3 Colhigh 5187129..5187450 
state3 Colhigh 5228115..5228916 
state3 Colhigh 5260988..5261695 
state3 Colhigh 5266705..5267556 
state3 Colhigh 5272645..5272869 
state3 Colhigh 5280362..5280587 
state3 Colhigh 5281422..5281870 
state3 Colhigh 5291153..5291300 
state3 Colhigh 5291846..5291846 
state3 Colhigh 5339975..5340345 
state3 Colhigh 5340498..5340498 
state3 Colhigh 5340611..5340788 
state3 Colhigh 5340895..5340972 
state3 Colhigh 5341046..5341501 
state3 Colhigh 5341820..5342148 
state3 Colhigh 5355154..5356186 
state3 Colhigh 5356794..5357517 
state3 Colhigh 5361236..5362093 
state3 Colhigh 5362238..5362303 
state3 Colhigh 5362373..5362451 
state3 Colhigh 5363520..5363777 
state3 Colhigh 5363844..5363952 
state3 Colhigh 5364974..5365427 
state3 Colhigh 5448791..5449028 
state3 Colhigh 5449176..5449325 
state3 Colhigh 5498214..5500659 
state3 Colhigh 5517605..5517777 
state3 Colhigh 5518183..5518898 
state3 Colhigh 5519226..5519296 
state3 Colhigh 5520334..5520407 
state3 Colhigh 5520814..5520847 
state3 Colhigh 5520995..5521512 
state3 Colhigh 5526824..5527251 
state3 Colhigh 5527429..5527429 
state3 Colhigh 5527500..5527868 
state3 Colhigh 5528009..5528413 
state3 Colhigh 5548936..5549746 
state3 Colhigh 5549892..5550004 
state3 Colhigh 5550406..5550717 
state3 Colhigh 5550856..5550927 
state3 Colhigh 5686426..5686426 
state3 Colhigh 5686650..5686758 
state3 Colhigh 5690387..5690827 
state3 Colhigh 5718954..5719316 
state3 Colhigh 5728912..5729724 
state3 Colhigh 5764201..5764698 
state3 Colhigh 5781632..5781772 
state3 Colhigh 5810968..5811184 
state3 Colhigh 5811250..5812370 
state3 Colhigh 5821490..5821557 
state3 Colhigh 5821670..5822492 
state3 Colhigh 5957426..5957498 
state3 Colhigh 5958558..5959601 
state3 Colhigh 5999129..5999483 
state3 Colhigh 6006559..6007977 
state3 Colhigh 6028678..6029409 
state3 Colhigh 6183306..6183838 
state3 Colhigh 6195955..6196181 
state3 Colhigh 6196293..6196402 
state3 Colhigh 6202772..6204323 
state3 Colhigh 6205218..6205401 
state3 Colhigh 6293832..6294334 
state3 Colhigh 6294616..6295405 
state3 Colhigh 6344945..6345608 
state3 Colhigh 6345729..6347454 
state3 Colhigh 6347670..6347818 
state3 Colhigh 6370686..6370946 
state3 Colhigh 6371084..6371633 
state3 Colhigh 6414833..6415538 
state3 Colhigh 6457558..6457785 
state3 Colhigh 6464069..6464526 
state3 Colhigh 6464634..6465075 
state3 Colhigh 6465834..6466396 
state3 Colhigh 6466538..6466685 
state3 Colhigh 6500559..6501143 
state3 Colhigh 6502147..6503308 
state3 Colhigh 6586192..6587357 
state3 Colhigh 6587463..6589870 
state3 Colhigh 6680656..6680764 
state3 Colhigh 6681729..6681837 
state3 Colhigh 6728375..6729045 
state3 Colhigh 6739634..6740855 
state3 Colhigh 6791713..6792000 
state3 Colhigh 6792700..6793054 
state3 Colhigh 6798985..6799059 
state3 Colhigh 6799238..6799414 
state3 Colhigh 6799746..6799858 
state3 Colhigh 6800107..6800608 
state3 Colhigh 6814110..6814436 
state3 Colhigh 6826797..6826875 
state3 Colhigh 6831441..6831441 
state3 Colhigh 6831783..6831783 
state3 Colhigh 6833711..6836733 
state3 Colhigh 6887943..6888021 
state3 Colhigh 6888534..6888606 
state3 Colhigh 6888935..6889544 
state3 Colhigh 6938733..6938803 
state3 Colhigh 6939167..6939461 
state3 Colhigh 6939574..6939574 
state3 Colhigh 7006650..7006796 
state3 Colhigh 7123346..7124750 
state3 Colhigh 7124993..7125287 
state3 Colhigh 7125361..7125438 
state3 Colhigh 7125577..7126810 
state3 Colhigh 7169114..7169934 
state3 Colhigh 7170073..7170342 
state3 Colhigh 7205655..7208219 
state3 Colhigh 7243338..7243845 
state3 Colhigh 7244262..7248646 
state3 Colhigh 7249264..7249552 
state3 Colhigh 7278633..7279966 
state3 Colhigh 7297290..7297819 
state3 Colhigh 7298148..7298715 
state3 Colhigh 7301407..7301546 
state3 Colhigh 7301830..7303183 
state3 Colhigh 7308527..7308697 
state3 Colhigh 7308870..7309089 
state3 Colhigh 7310172..7310621 
state3 Colhigh 7315050..7315254 
state3 Colhigh 7315358..7315686 
state3 Colhigh 7315828..7315932 
state3 Colhigh 7418301..7418631 
state3 Colhigh 7471490..7472234 
state3 Colhigh 7472733..7472992 
state3 Colhigh 7473414..7473883 
state3 Colhigh 7474936..7475090 
state3 Colhigh 7475934..7476369 
state3 Colhigh 7517570..7518529 
state3 Colhigh 7639410..7639935 
state3 Colhigh 7640785..7642376 
state3 Colhigh 7642478..7642864 
state3 Colhigh 7665160..7667169 
state3 Colhigh 7736773..7736959 
state3 Colhigh 7737214..7737353 
state3 Colhigh 7737881..7738062 
state3 Colhigh 7741878..7742635 
state3 Colhigh 7742710..7743042 
state3 Colhigh 7819828..7820564 
state3 Colhigh 7908256..7908361 
state3 Colhigh 7908433..7908960 
state3 Colhigh 7933277..7933277 
state3 Colhigh 7933604..7933644 
state3 Colhigh 7953835..7954126 
state3 Colhigh 8031785..8032360 
state3 Colhigh 8036222..8036771 
state3 Colhigh 8044136..8044278 
state3 Colhigh 8061879..8062059 
state3 Colhigh 8062130..8063117 
state3 Colhigh 8063963..8064837 
state3 Colhigh 8076436..8077328 
state3 Colhigh 8085640..8085938 
state3 Colhigh 8129784..8130330 
state3 Colhigh 8130472..8130761 
state3 Colhigh 8157524..8159406 
state3 Colhigh 8164837..8164979 
state3 Colhigh 8165236..8166048 
state3 Colhigh 8173130..8174027 
state3 Colhigh 8174589..8174664 
state3 Colhigh 8180305..8180383 
state3 Colhigh 8218298..8219410 
state3 Colhigh 8221499..8222085 
state3 Colhigh 8235950..8236347 
state3 Colhigh 8236527..8236599 
state3 Colhigh 8263362..8265590 
state3 Colhigh 8278811..8279029 
state3 Colhigh 8324212..8326106 
state3 Colhigh 8326252..8326357 
state3 Colhigh 8332769..8332979 
state3 Colhigh 8336805..8337654 
state3 Colhigh 8352480..8352791 
state3 Colhigh 8352901..8353042 
state3 Colhigh 8367542..8368477 
state3 Colhigh 8379501..8380815 
state3 Colhigh 8382172..8382562 
state3 Colhigh 8428766..8428909 
state3 Colhigh 8459458..8459676 
state3 Colhigh 8500728..8501495 
state3 Colhigh 8515376..8515883 
state3 Colhigh 8516024..8516489 
state3 Colhigh 8558464..8559245 
state3 Colhigh 8589541..8589837 
state3 Colhigh 8589909..8590946 
state3 Colhigh 8634625..8634799 
state3 Colhigh 8641654..8642073 
state3 Colhigh 8642215..8642407 
state3 Colhigh 8658071..8658838 
state3 Colhigh 8673500..8673500 
state3 Colhigh 8756488..8756636 
state3 Colhigh 8774891..8775136 
state3 Colhigh 8854980..8855603 
state3 Colhigh 8868559..8868665 
state3 Colhigh 8891807..8891991 
state3 Colhigh 8898392..8899500 
state3 Colhigh 8900933..8901358 
state3 Colhigh 8915410..8915929 
state3 Colhigh 9073537..9073537 
state3 Colhigh 9073957..9075441 
state3 Colhigh 9085879..9085961 
state3 Colhigh 9136447..9138008 
state3 Colhigh 9209267..9209659 
state3 Colhigh 9488438..9488870 
state3 Colhigh 9489021..9489288 
state3 Colhigh 9489601..9489815 
state3 Colhigh 9489890..9489890 
state3 Colhigh 9629341..9629547 
state3 Colhigh 9629654..9630830 
state3 Colhigh 9633079..9634150 
state3 Colhigh 9661100..9661389 
state3 Colhigh 9677826..9678203 
state3 Colhigh 9714662..9714807 
state3 Colhigh 9715241..9715314 
state3 Colhigh 9804166..9804347 
state3 Colhigh 9804553..9804733 
state3 Colhigh 9819377..9819996 
state3 Colhigh 9871221..9871505 
state3 Colhigh 9902970..9903007 
state3 Colhigh 9903186..9903225 
state3 Colhigh 9903443..9903626 
state3 Colhigh 10026983..10027167 
state3 Colhigh 10027341..10027711 
state3 Colhigh 10038118..10038332 
state3 Colhigh 10043949..10045767 
state3 Colhigh 10090252..10090980 
state3 Colhigh 10129155..10130381 
state3 Colhigh 10239418..10239458 
state3 Colhigh 10292902..10293267 
state3 Colhigh 10617010..10617294 
state3 Colhigh 10784114..10784145 
state3 Colhigh 10785402..10785548 
state3 Colhigh 10796695..10797560 
state3 Colhigh 10934043..10934577 
state3 Colhigh 10940362..10941039 
state3 Colhigh 13378263..13378409 
state3 Colhigh 13493784..13493784 
state3 Colhigh 13602365..13602365 
state3 Colhigh 13690030..13690787 
state3 Colhigh 13691071..13691720 
state3 Colhigh 13911138..13912299 
state3 Colhigh 13912447..13913203 
state3 Colhigh 13913413..13913596 
state3 Colhigh 14136188..14136814 
state3 Colhigh 14136921..14140357 
state3 Colhigh 14151136..14151311 
state3 Colhigh 14158831..14159544 
state3 Colhigh 14251290..14251399 
state3 Colhigh 14251544..14251739 
state3 Colhigh 14252159..14252268 
state3 Colhigh 14822501..14822824 
state3 Colhigh 14823008..14823084 
state3 Colhigh 14825127..14825197 
state3 Colhigh 14916883..14917434 
state3 Colhigh 14964915..14964987 
state3 Colhigh 14996222..14996938 
state3 Colhigh 14997646..14999036 
state3 Colhigh 14999965..15000405 
state3 Colhigh 15274207..15274418 
state3 Colhigh 15274485..15275092 
state3 Colhigh 15275341..15275712 
state3 Colhigh 15348365..15348774 
state3 Colhigh 15349028..15349169 
state3 Colhigh 15349316..15349908 
state3 Colhigh 15563000..15563585 
state3 Colhigh 15563837..15563837 
state3 Colhigh 15564051..15564523 
state3 Colhigh 15574895..15574931 
state3 Colhigh 15575046..15576085 
state3 Colhigh 15576815..15577111 
state3 Colhigh 15659069..15660029 
state3 Colhigh 15770493..15770939 
state3 Colhigh 15861311..15861714 
state3 Colhigh 15861933..15862256 
state3 Colhigh 15864608..15865408 
state3 Colhigh 16037806..16037985 
state3 Colhigh 16052287..16053114 
state3 Colhigh 16054079..16054350 
state3 Colhigh 16054601..16054923 
state3 Colhigh 16063432..16063577 
state3 Colhigh 16063733..16063957 
state3 Colhigh 16082253..16084695 
state3 Colhigh 16088565..16089147 
state3 Colhigh 16089431..16089538 
state3 Colhigh 16100303..16100514 
state3 Colhigh 16148840..16151877 
state3 Colhigh 16169395..16170005 
state3 Colhigh 16202976..16206808 
state3 Colhigh 16207062..16210087 
state3 Colhigh 16210563..16210848 
state3 Colhigh 16210999..16211268 
state3 Colhigh 16211595..16211766 
state3 Colhigh 16398795..16398830 
state3 Colhigh 16398904..16399641 
state3 Colhigh 16419683..16419722 
state3 Colhigh 16420020..16422031 
state3 Colhigh 16422168..16422353 
state3 Colhigh 16443136..16444720 
state3 Colhigh 16456798..16456989 
state3 Colhigh 16471308..16471346 
state3 Colhigh 16471584..16472510 
state3 Colhigh 16487379..16487596 
state3 Colhigh 16487666..16489049 
state3 Colhigh 16570763..16570897 
state3 Colhigh 16744984..16749957 
state3 Colhigh 16751158..16751158 
state3 Colhigh 16751236..16752882 
state3 Colhigh 16832932..16834042 
state3 Colhigh 16836514..16838044 
state3 Colhigh 16841661..16841840 
state3 Colhigh 16906018..16906054 
state3 Colhigh 16906423..16906877 
state3 Colhigh 16911464..16911570 
state3 Colhigh 16911980..16912481 
state3 Colhigh 16912619..16913419 
state3 Colhigh 16913489..16914646 
state3 Colhigh 16920075..16920214 
state3 Colhigh 16920420..16921082 
state3 Colhigh 16921939..16922454 
state3 Colhigh 16922528..16923183 
state3 Colhigh 16933841..16934737 
state3 Colhigh 16962495..16962966 
state3 Colhigh 16963149..16964867 
state3 Colhigh 16965666..16965666 
state3 Colhigh 16965860..16966256 
state3 Colhigh 16966992..16967387 
state3 Colhigh 16967656..16967772 
state3 Colhigh 16967954..16968282 
state3 Colhigh 17018749..17019636 
state3 Colhigh 17031255..17031797 
state3 Colhigh 17032729..17034008 
state3 Colhigh 17049050..17049122 
state3 Colhigh 17049335..17049488 
state3 Colhigh 17088122..17088161 
state3 Colhigh 17114890..17116438 
state3 Colhigh 17149183..17149372 
state3 Colhigh 17187592..17187914 
state3 Colhigh 17204586..17204768 
state3 Colhigh 17336956..17337162 
state3 Colhigh 17338506..17340287 
state3 Colhigh 17374891..17375186 
state3 Colhigh 17379035..17379220 
state3 Colhigh 17398206..17398564 
state3 Colhigh 17398690..17398690 
state3 Colhigh 17398933..17399996 
state3 Colhigh 17403249..17404106 
state3 Colhigh 17502630..17503224 
state3 Colhigh 17520867..17522507 
state3 Colhigh 17524573..17524613 
state3 Colhigh 17525050..17525699 
state3 Colhigh 17545596..17546321 
state3 Colhigh 17597275..17597505 
state3 Colhigh 17597655..17597691 
state3 Colhigh 17597801..17598227 
state3 Colhigh 17644407..17645132 
state3 Colhigh 17739747..17742131 
state3 Colhigh 17742469..17743358 
state3 Colhigh 17748488..17750529 
state3 Colhigh 17815907..17816087 
state3 Colhigh 17816358..17817538 
state3 Colhigh 17819281..17819512 
state3 Colhigh 17820021..17820767 
state3 Colhigh 17840261..17840962 
state3 Colhigh 17846953..17848092 
state3 Colhigh 17858197..17858688 
state3 Colhigh 17919043..17919224 
state3 Colhigh 17957785..17957962 
state3 Colhigh 17987841..17988270 
state3 Colhigh 17996884..17997522 
state3 Colhigh 18010986..18011286 
state3 Colhigh 18069960..18069997 
state3 Colhigh 18070229..18070612 
state3 Colhigh 18070756..18071479 
state3 Colhigh 18071708..18071963 
state3 Colhigh 18073719..18074126 
state3 Colhigh 18074271..18074484 
state3 Colhigh 18075144..18076309 
state3 Colhigh 18076640..18077279 
state3 Colhigh 18156188..18156594 
state3 Colhigh 18194785..18195869 
state3 Colhigh 18287542..18287654 
state3 Colhigh 18294978..18295918 
state3 Colhigh 18364172..18364803 
state3 Colhigh 18364939..18365085 
state3 Colhigh 18365344..18366354 
state3 Colhigh 18368483..18368802 
state3 Colhigh 18380910..18381187 
state3 Colhigh 18381945..18382690 
state3 Colhigh 18413533..18413863 
state3 Colhigh 18419366..18420458 
state3 Colhigh 18425983..18426128 
state3 Colhigh 18426348..18426536 
state3 Colhigh 18427825..18428756 
state3 Colhigh 18449636..18451493 
state3 Colhigh 18464651..18465443 
state3 Colhigh 18465628..18465772 
state3 Colhigh 18507399..18515047 
state3 Colhigh 18515370..18515512 
state3 Colhigh 18604273..18605561 
state3 Colhigh 18607228..18608353 
state3 Colhigh 18611455..18612440 
state3 Colhigh 18612508..18612544 
state3 Colhigh 18612989..18613097 
state3 Colhigh 18703753..18703825 
state3 Colhigh 18704062..18704137 
state3 Colhigh 18704577..18705553 
state3 Colhigh 18710717..18711307 
state3 Colhigh 18740060..18740060 
state3 Colhigh 18740243..18741382 
state3 Colhigh 18845852..18846143 
state3 Colhigh 18851154..18852226 
state3 Colhigh 18942418..18943065 
state3 Colhigh 18943251..18943251 
state3 Colhigh 18943327..18943428 
state3 Colhigh 18988486..18988848 
state3 Colhigh 18996392..18996932 
state3 Colhigh 19024606..19024818 
state3 Colhigh 19110976..19110976 
state3 Colhigh 19111118..19111259 
state3 Colhigh 19111482..19112017 
state3 Colhigh 19113076..19113864 
state3 Colhigh 19114009..19114144 
state3 Colhigh 19197704..19198187 
state3 Colhigh 19202013..19202798 
state3 Colhigh 19244450..19244915 
state3 Colhigh 19245104..19245802 
state3 Colhigh 19265732..19266609 
state3 Colhigh 19305108..19307514 
state3 Colhigh 19315189..19315427 
state3 Colhigh 19315566..19315706 
state3 Colhigh 19331150..19331786 
state3 Colhigh 19334024..19334098 
state3 Colhigh 19363161..19363555 
state3 Colhigh 19363879..19364095 
state3 Colhigh 19364203..19364203 
state3 Colhigh 19365728..19365870 
state3 Colhigh 19365943..19367617 
state3 Colhigh 19423723..19427712 
state3 Colhigh 19427824..19428507 
state3 Colhigh 19452131..19452605 
state3 Colhigh 19453035..19453513 
state3 Colhigh 19461913..19461913 
state3 Colhigh 19462857..19463133 
state3 Colhigh 19463315..19463454 
state3 Colhigh 19477817..19478160 
state3 Colhigh 19478441..19478772 
state3 Colhigh 19480007..19480452 
state3 Colhigh 19480853..19481174 
state3 Colhigh 19520082..19521359 
state3 Colhigh 19539888..19540033 
state3 Colhigh 19540220..19541092 
state3 Colhigh 19569165..19569280 
state3 Colhigh 19645140..19646113 
state3 Colhigh 19650560..19651227 
state3 Colhigh 19682480..19682515 
state3 Colhigh 19682696..19682770 
state3 Colhigh 19725963..19726339 
state3 Colhigh 19731131..19731706 
state3 Colhigh 19789733..19798799 
state3 Colhigh 19867890..19867925 
state3 Colhigh 19869050..19869760 
state3 Colhigh 19869983..19870090 
state3 Colhigh 20029194..20032192 
state3 Colhigh 20032411..20033777 
state3 Colhigh 20124145..20124298 
state3 Colhigh 20168496..20169562 
state3 Colhigh 20209641..20209844 
state3 Colhigh 20209954..20210630 
state3 Colhigh 20213395..20214441 
state3 Colhigh 20214822..20216950 
state3 Colhigh 20217086..20217335 
state3 Colhigh 20236750..20237233 
state3 Colhigh 20237810..20238465 
state3 Colhigh 20263819..20264959 
state3 Colhigh 20265322..20265728 
state3 Colhigh 20303190..20303263 
state3 Colhigh 20304618..20304977 
state3 Colhigh 20306242..20306242 
state3 Colhigh 20328382..20328923 
state3 Colhigh 20335910..20335910 
state3 Colhigh 20335977..20336052 
state3 Colhigh 20336129..20336486 
state3 Colhigh 20336560..20336630 
state3 Colhigh 20341504..20341540 
state3 Colhigh 20346123..20346717 
state3 Colhigh 20347081..20347760 
state3 Colhigh 20347931..20348247 
state3 Colhigh 20389378..20389842 
state3 Colhigh 20538665..20538806 
state3 Colhigh 20540746..20542198 
state3 Colhigh 20542309..20542742 
state3 Colhigh 20761865..20762848 
state3 Colhigh 20796464..20796583 
state3 Colhigh 20828546..20828546 
state3 Colhigh 20835263..20835554 
state3 Colhigh 20898300..20899300 
state3 Colhigh 20914349..20914592 
state3 Colhigh 20919666..20919994 
state3 Colhigh 20920460..20920533 
state3 Colhigh 20920635..20921357 
state3 Colhigh 20921424..20921524 
state3 Colhigh 20957195..20957740 
state3 Colhigh 20992775..20993833 
state3 Colhigh 21026840..21027363 
state3 Colhigh 21029104..21030414 
state3 Colhigh 21052358..21052646 
state3 Colhigh 21169500..21169946 
state3 Colhigh 21170160..21170518 
state3 Colhigh 21170803..21170839 
state3 Colhigh 21234766..21235191 
state3 Colhigh 21244506..21244582 
state3 Colhigh 21244690..21244769 
state3 Colhigh 21245181..21247309 
state3 Colhigh 21258361..21259432 
state3 Colhigh 21259603..21260099 
state3 Colhigh 21300559..21301187 
state3 Colhigh 21352089..21352202 
state3 Colhigh 21353701..21353901 
state3 Colhigh 21451511..21452862 
state3 Colhigh 21453038..21453255 
state3 Colhigh 21470035..21470464 
state3 Colhigh 21503249..21503501 
state3 Colhigh 21517489..21519201 
state3 Colhigh 21526799..21530602 
state3 Colhigh 21613989..21614818 
state3 Colhigh 21620939..21621014 
state3 Colhigh 21621079..21621365 
state3 Colhigh 21700078..21702927 
state3 Colhigh 21703577..21703973 
state3 Colhigh 21733856..21734043 
state3 Colhigh 21743074..21743588 
state3 Colhigh 21774414..21774723 
state3 Colhigh 21774792..21775873 
state3 Colhigh 21912396..21912935 
state3 Colhigh 21927854..21929747 
state3 Colhigh 21934844..21935350 
state3 Colhigh 21935455..21935569 
state3 Colhigh 21963305..21965233 
state3 Colhigh 21975602..21976067 
state3 Colhigh 21976177..21977688 
state3 Colhigh 21999326..21999603 
state3 Colhigh 22000515..22001203 
state3 Colhigh 22002200..22002539 
state3 Colhigh 22033787..22034198 
state3 Colhigh 22055727..22057238 
state3 Colhigh 22057387..22058463 
state3 Colhigh 22071471..22072518 
state3 Colhigh 22174452..22175023 
state3 Colhigh 22209912..22210241 
state3 Colhigh 22210490..22211296 
state3 Colhigh 22251093..22251569 
state3 Colhigh 22306998..22307327 
state3 Colhigh 22325432..22326221 
state3 Colhigh 22327356..22329912 
state3 Colhigh 22345255..22345611 
state3 Colhigh 22363366..22363577 
state3 Colhigh 22379814..22380344 
state3 Colhigh 22386885..22387140 
state3 Colhigh 22387216..22387216 
state3 Colhigh 22387625..22388976 
state3 Colhigh 22442126..22442530 
state3 Colhigh 22443058..22444008 
state3 Colhigh 22444660..22444868 
state3 Colhigh 22445011..22446248 
state3 Colhigh 22447116..22448255 
state3 Colhigh 22450588..22451355 
state3 Colhigh 22473396..22473502 
state3 Colhigh 22556840..22557227 
state3 Colhigh 22557339..22557592 
state3 Colhigh 22558561..22559378 
state3 Colhigh 22561851..22563064 
state3 Colhigh 22563171..22563425 
state3 Colhigh 22563496..22563672 
state3 Colhigh 22569646..22571170 
state3 Colhigh 22571316..22571713 
state3 Colhigh 22596059..22597794 
state3 Colhigh 22605941..22606304 
state3 Colhigh 22684525..22686119 
state3 Colhigh 22686379..22686631 
state3 Colhigh 22734462..22734604 
state3 Colhigh 22767987..22768483 
state3 Colhigh 22768841..22769021 
state3 Colhigh 22769126..22769881 
state3 Colhigh 22841098..22841745 
state3 Colhigh 22910536..22910536 
state3 Colhigh 22970487..22970590 
state3 Colhigh 22975957..22976516 
state3 Colhigh 22976646..22978001 
state3 Colhigh 22981580..22982113 
state3 Colhigh 23002724..23002869 
state3 Colhigh 23022588..23022864 
state3 Colhigh 23023335..23025605 
state3 Colhigh 23045342..23045849 
state3 Colhigh 23046135..23046135 
state3 Colhigh 23046242..23046310 
state3 Colhigh 23046598..23046997 
state3 Colhigh 23073491..23074784 
state3 Colhigh 23169716..23169837 
state3 Colhigh 23171892..23172833 
state3 Colhigh 23246675..23247044 
state3 Colhigh 23247257..23247452 
state3 Colhigh 23322150..23322267 
state3 Colhigh 23322454..23322561 
state3 Colhigh 23322663..23323041 
state3 Colhigh 23353219..23353504 
state3 Colhigh 23365752..23366080 
state3 Colhigh 23372851..23373978 
state3 Colhigh 23429544..23430271 
state3 Colhigh 23438014..23440291 
state3 Colhigh 23440557..23440934 
state3 Colhigh 23474610..23475430 
state3 Colhigh 23475864..23477502 
state3 Colhigh 23500832..23501362 
state3 Colhigh 23506143..23506577 
state3 Colhigh 23509413..23509485 
state3 Colhigh 23509630..23510971 
state3 Colhigh 23518129..23518197 
state3 Colhigh 23523468..23524349 
state3 Colhigh 23533332..23533404 
state3 Colhigh 23533511..23533616 
state3 Colhigh 23539927..23539998 
state3 Colhigh 23590206..23591641 
state3 Colhigh 23591787..23591888 
state3 Colhigh 23596228..23596655 
state3 Colhigh 23599470..23599606 
state3 Colhigh 23600072..23600615 
state3 Colhigh 23643270..23643347 
state3 Colhigh 23701817..23701995 
state3 Colhigh 23787165..23788548 
state3 Colhigh 23788661..23788704 
state3 Colhigh 23828559..23829200 
state3 Colhigh 23829308..23829381 
state3 Colhigh 23870504..23871101 
state3 Colhigh 23924964..23925579 
state3 Colhigh 23926211..23926245 
state3 Colhigh 23926457..23926965 
state3 Colhigh 23975181..23976574 
state3 Colhigh 23981285..23981751 
state3 Colhigh 24015974..24016376 
state3 Colhigh 24016475..24016475 
state3 Colhigh 24081322..24082079 
state3 Colhigh 24090597..24091826 
state3 Colhigh 24092023..24092241 
state3 Colhigh 24092379..24092567 
state3 Colhigh 24099481..24100118 
state3 Colhigh 24146256..24146826 
state3 Colhigh 24155950..24156129 
state3 Colhigh 24206485..24206596 
state3 Colhigh 24258841..24259084 
state3 Colhigh 24283044..24283789 
state3 Colhigh 24351617..24351953 
state3 Colhigh 24352393..24352430 
state3 Colhigh 24388236..24388569 
state3 Colhigh 24403508..24403973 
state3 Colhigh 24498305..24498525 
state3 Colhigh 24502320..24502689 
state3 Colhigh 24571940..24572156 
state3 Colhigh 24572368..24572368 
state3 Colhigh 24572543..24573403 
state3 Colhigh 24644814..24645724 
state3 Colhigh 24656257..24657106 
state3 Colhigh 24667494..24667758 
state3 Colhigh 24674455..24675530 
state3 Colhigh 24675850..24676070 
state3 Colhigh 24676391..24676461 
state3 Colhigh 24676923..24677280 
state3 Colhigh 24760382..24761240 
state3 Colhigh 24761310..24761778 
state3 Colhigh 24800842..24801088 
state3 Colhigh 24801370..24801962 
state3 Colhigh 24802037..24802399 
state3 Colhigh 24843919..24844253 
state3 Colhigh 24849273..24849598 
state3 Colhigh 24967714..24968401 
state3 Colhigh 25034563..25035279 
state3 Colhigh 25050901..25051415 
state3 Colhigh 25086585..25086975 
state3 Colhigh 25096518..25097291 
state3 Colhigh 25105906..25106157 
state3 Colhigh 25116871..25116909 
state3 Colhigh 25116991..25117614 
state3 Colhigh 25117723..25118336 
state3 Colhigh 25123058..25123526 
state3 Colhigh 25139318..25139464 
state3 Colhigh 25161090..25162956 
state3 Colhigh 25231733..25231950 
state3 Colhigh 25232201..25232350 
state3 Colhigh 25232505..25232737 
state3 Colhigh 25232959..25233505 
state3 Colhigh 25233968..25234500 
state3 Colhigh 25391461..25391753 
state3 Colhigh 25391861..25393487 
state3 Colhigh 25393556..25396374 
state3 Colhigh 25402051..25403845 
state3 Colhigh 25406268..25406777 
state3 Colhigh 25426538..25427183 
state3 Colhigh 25427397..25427690 
state3 Colhigh 25430647..25430892 
state3 Colhigh 25431463..25431775 
state3 Colhigh 25465211..25465356 
state3 Colhigh 25481036..25481622 
state3 Colhigh 25533723..25534734 
state3 Colhigh 25558012..25559127 
state3 Colhigh 25568897..25568936 
state3 Colhigh 25569121..25570545 
state3 Colhigh 25578877..25578987 
state3 Colhigh 25579169..25579993 
state3 Colhigh 25668255..25668331 
state3 Colhigh 25676560..25677629 
state3 Colhigh 25677767..25677920 
state3 Colhigh 25689775..25690358 
state3 Colhigh 25690676..25691475 
state3 Colhigh 25691852..25692602 
state3 Colhigh 25695234..25695308 
state3 Colhigh 25713081..25714456 
state3 Colhigh 25757040..25757174 
state3 Colhigh 25757303..25757303 
state3 Colhigh 25828316..25828758 
state3 Colhigh 25934122..25934333 
state3 Colhigh 25934511..25934552 
state3 Colhigh 25934692..25934757 
state3 Colhigh 25935040..25935525 
state3 Colhigh 25935630..25936858 
state3 Colhigh 25961847..25961992 
state3 Colhigh 25963617..25963836 
state3 Colhigh 25966225..25966863 
state3 Colhigh 25967330..25968041 
state3 Colhigh 25968115..25968154 
state3 Colhigh 25969067..25970093 
state3 Colhigh 25970200..25970914 
state3 Colhigh 26103438..26103625 
state3 Colhigh 26140349..26140488 
state3 Colhigh 26140616..26141210 
state3 Colhigh 26141381..26142372 
state3 Colhigh 26142460..26143490 
state3 Colhigh 26179226..26179957 
state3 Colhigh 26207564..26207642 
state3 Colhigh 26262689..26263430 
state3 Colhigh 26284556..26284742 
state3 Colhigh 26285180..26286178 
state3 Colhigh 26316329..26317554 
state3 Colhigh 26330100..26330425 
state3 Colhigh 26330633..26330741 
state3 Colhigh 26330989..26333113 
state3 Colhigh 26378612..26380140 
state3 Colhigh 26433534..26433859 
state3 Colhigh 26465093..26465751 
state3 Colhigh 26471118..26472335 
state3 Colhigh 26527525..26527958 
state3 Colhigh 26528072..26528286 
state3 Colhigh 26591556..26591836 
state3 Colhigh 26744150..26744299 
state3 Colhigh 26770862..26772862 
state3 Colhigh 26772969..26773075 
state3 Colhigh 26773502..26773644 
state3 Colhigh 26773824..26774253 
state3 Colhigh 26813255..26813368 
state3 Colhigh 26813478..26813732 
state3 Colhigh 26901723..26904071 
state3 Colhigh 26928443..26928443 
state3 Colhigh 26928586..26928872 
state3 Colhigh 26928941..26929084 
state3 Colhigh 26930080..26930332 
state3 Colhigh 26930477..26931464 
state3 Colhigh 26944068..26944406 
state3 Colhigh 26948058..26950127 
state3 Colhigh 26952030..26952315 
state3 Colhigh 26961828..26962198 
