# Supplementary material for: Whole genome transcriptome polymorphisms in Arabidopsis thaliana
Source: Genome Biol. 2008 Nov 24;9(11):R165. doi: 10.1186/gb-2008-9-11-r165 (PMC2614497; doi:10.1186/gb-2008-9-11-r165)
Supplement: Additional data file 4 — Genome tracks of SFPs, indels, expression variation, ASE, splicing variation and transcribed fragment variation. [file gb-2008-9-11-r165-S4.tgz › Indel_chr1.txt]

#3/3/08
#gBrowser annotation for indels.


[deletion]
glyph= generic
fgcolor = orange
bgcolor = orange
height = 10
label = 0
key = deletions in Vancouver line


[duplication]
glyph = generic
fgcolor = green
bgcolor = green
height = 10
label = 0
key = duplications in Vancouver line


reference=Chr1

deletion Colhigh 242057..242595
deletion Colhigh 247367..247824
deletion Colhigh 266823..267116
deletion Colhigh 432874..434334
deletion Colhigh 522018..523463
deletion Colhigh 597319..597602
deletion Colhigh 914550..915060
deletion Colhigh 923575..923941
deletion Colhigh 978321..978542
deletion Colhigh 1142097..1142598
deletion Colhigh 1176902..1177334
deletion Colhigh 1182583..1182944
deletion Colhigh 1184274..1185402
deletion Colhigh 1287987..1288762
deletion Colhigh 1441934..1447025
deletion Colhigh 1487084..1487864
deletion Colhigh 1504055..1506125
deletion Colhigh 1562879..1563203
deletion Colhigh 1715770..1716417
deletion Colhigh 2278216..2278445
deletion Colhigh 2319070..2320117
deletion Colhigh 2322092..2322771
deletion Colhigh 2323108..2323420
deletion Colhigh 2347001..2347394
deletion Colhigh 2518348..2518775
deletion Colhigh 2698439..2698877
deletion Colhigh 2699166..2699416
deletion Colhigh 2701008..2701553
deletion Colhigh 2705090..2705453
deletion Colhigh 2705658..2706220
deletion Colhigh 3106938..3108025
deletion Colhigh 3131165..3132816
deletion Colhigh 3192588..3192984
deletion Colhigh 3197152..3197845
deletion Colhigh 3201869..3202761
deletion Colhigh 3209418..3209709
deletion Colhigh 3262062..3265582
deletion Colhigh 3384163..3384715
deletion Colhigh 3390103..3394170
deletion Colhigh 3935695..3936063
deletion Colhigh 3988946..3990477
deletion Colhigh 4009712..4010350
deletion Colhigh 4143660..4147781
deletion Colhigh 4186126..4186579
deletion Colhigh 4299188..4301037
deletion Colhigh 4301287..4304145
deletion Colhigh 4835721..4836367
deletion Colhigh 4959896..4960748
deletion Colhigh 5044450..5045427
deletion Colhigh 5351147..5351649
deletion Colhigh 5355378..5359751
deletion Colhigh 5369890..5374461
deletion Colhigh 5459397..5464514
deletion Colhigh 5464687..5465639
deletion Colhigh 5558739..5560008
deletion Colhigh 5560236..5562558
deletion Colhigh 5588391..5589920
deletion Colhigh 5633234..5634396
deletion Colhigh 5773858..5774484
deletion Colhigh 5787833..5788569
deletion Colhigh 5869241..5869848
deletion Colhigh 5897806..5900424
deletion Colhigh 6148586..6149124
deletion Colhigh 6150366..6151287
deletion Colhigh 6153273..6153889
deletion Colhigh 6159416..6162154
deletion Colhigh 6197529..6198442
deletion Colhigh 6674401..6675309
deletion Colhigh 6947470..6949067
deletion Colhigh 6984558..6985469
deletion Colhigh 7066034..7075207
deletion Colhigh 7098920..7099972
deletion Colhigh 7140244..7140946
deletion Colhigh 7397641..7398410
deletion Colhigh 7422784..7425902
deletion Colhigh 7428811..7429379
deletion Colhigh 7637541..7638105
deletion Colhigh 7798178..7799376
deletion Colhigh 7907622..7908786
deletion Colhigh 7944097..7944569
deletion Colhigh 7969365..7974672
deletion Colhigh 8142562..8142905
deletion Colhigh 8359759..8360899
deletion Colhigh 8362939..8372326
deletion Colhigh 8375873..8377437
deletion Colhigh 8411163..8411747
deletion Colhigh 8446579..8453431
deletion Colhigh 8461802..8470215
deletion Colhigh 8471402..8481380
deletion Colhigh 8490625..8492681
deletion Colhigh 8665672..8666126
deletion Colhigh 8676355..8676948
deletion Colhigh 8685013..8685474
deletion Colhigh 8729225..8733667
deletion Colhigh 8927798..8933118
deletion Colhigh 9215200..9215868
deletion Colhigh 9221769..9223674
deletion Colhigh 9253727..9254112
deletion Colhigh 9289484..9292642
deletion Colhigh 9350512..9350915
deletion Colhigh 9368543..9371322
deletion Colhigh 9371566..9373491
deletion Colhigh 9440138..9446737
deletion Colhigh 9475961..9480441
deletion Colhigh 9842027..9843974
deletion Colhigh 9880523..9880890
deletion Colhigh 10002610..10005599
deletion Colhigh 10075823..10077360
deletion Colhigh 10180689..10181243
deletion Colhigh 10188112..10188400
deletion Colhigh 10304538..10306136
deletion Colhigh 10407170..10407454
deletion Colhigh 10425596..10426225
deletion Colhigh 10429126..10429846
deletion Colhigh 10515300..10515942
deletion Colhigh 10606296..10606549
deletion Colhigh 10804290..10804595
deletion Colhigh 10816510..10817160
deletion Colhigh 10970367..10970942
deletion Colhigh 11008032..11010338
deletion Colhigh 11012423..11013658
deletion Colhigh 11017292..11017778
deletion Colhigh 11088496..11090218
deletion Colhigh 11213839..11214834
deletion Colhigh 11237809..11240225
deletion Colhigh 11244006..11245369
deletion Colhigh 11253564..11257201
deletion Colhigh 11296410..11317158
deletion Colhigh 11320485..11321577
deletion Colhigh 11338256..11338825
deletion Colhigh 11344993..11345476
deletion Colhigh 11420970..11424171
deletion Colhigh 11479163..11479843
deletion Colhigh 11483109..11495043
deletion Colhigh 11495814..11499487
deletion Colhigh 11504601..11512925
deletion Colhigh 11513215..11528304
deletion Colhigh 11568167..11568410
deletion Colhigh 11606550..11607571
deletion Colhigh 11642901..11650825
deletion Colhigh 11685496..11686586
deletion Colhigh 11832113..11832904
deletion Colhigh 11924424..11924911
deletion Colhigh 11926815..11927204
deletion Colhigh 11973059..11975563
deletion Colhigh 12135898..12138840
deletion Colhigh 12158893..12161741
deletion Colhigh 12219610..12220197
deletion Colhigh 12239277..12240987
deletion Colhigh 12248887..12249598
deletion Colhigh 12273007..12276656
deletion Colhigh 12293528..12300162
deletion Colhigh 12304794..12308627
deletion Colhigh 12309561..12311599
deletion Colhigh 12318705..12321025
deletion Colhigh 12323717..12325978
deletion Colhigh 12326268..12343634
deletion Colhigh 12345062..12345427
deletion Colhigh 12354871..12355340
deletion Colhigh 12356953..12357344
deletion Colhigh 12442227..12442662
deletion Colhigh 12457031..12457704
deletion Colhigh 12550035..12550281
deletion Colhigh 12640863..12642646
deletion Colhigh 12647362..12648616
deletion Colhigh 12649031..12650014
deletion Colhigh 12657444..12658006
deletion Colhigh 12749491..12763013
deletion Colhigh 12841093..12849215
deletion Colhigh 12878873..12880334
deletion Colhigh 12893862..12894151
deletion Colhigh 13033948..13034369
deletion Colhigh 13103054..13103672
deletion Colhigh 13118449..13120482
deletion Colhigh 13126810..13140252
deletion Colhigh 13151806..13154113
deletion Colhigh 13164675..13168917
deletion Colhigh 13172450..13192361
deletion Colhigh 13194595..13195467
deletion Colhigh 13216485..13217974
deletion Colhigh 13219595..13222087
deletion Colhigh 13222404..13223802
deletion Colhigh 13255850..13258585
deletion Colhigh 13411177..13411983
deletion Colhigh 13412624..13413511
deletion Colhigh 13416166..13419400
deletion Colhigh 13419506..13422763
deletion Colhigh 13424179..13431080
deletion Colhigh 13437532..13451428
deletion Colhigh 13912939..13920306
deletion Colhigh 14037753..14038354
deletion Colhigh 14137483..14138303
deletion Colhigh 14168336..14169190
deletion Colhigh 14180785..14187952
deletion Colhigh 14250388..14252771
deletion Colhigh 14542281..14544286
deletion Colhigh 15419639..15425084
deletion Colhigh 15439515..15443907
deletion Colhigh 15444051..15454867
deletion Colhigh 15514535..15519060
deletion Colhigh 15572916..15573636
deletion Colhigh 15582947..15583416
deletion Colhigh 15635565..15635816
deletion Colhigh 15654742..15684027
deletion Colhigh 15686736..15690162
deletion Colhigh 15690842..15705657
deletion Colhigh 15705956..15717498
deletion Colhigh 15717597..15727635
deletion Colhigh 15734365..15736022
deletion Colhigh 15737029..15760669
deletion Colhigh 15760890..15764372
deletion Colhigh 15764445..15820567
deletion Colhigh 15821141..15821482
deletion Colhigh 15823591..15859464
deletion Colhigh 15859680..15882002
deletion Colhigh 15912723..15914003
deletion Colhigh 15920348..15921696
deletion Colhigh 15922108..15923511
deletion Colhigh 15986439..15997770
deletion Colhigh 16072632..16079937
deletion Colhigh 16088447..16112347
deletion Colhigh 16112785..16116444
deletion Colhigh 16139014..16139447
deletion Colhigh 16152299..16152776
deletion Colhigh 16177315..16178234
deletion Colhigh 16313366..16318855
deletion Colhigh 16420988..16424249
deletion Colhigh 16553123..16562445
deletion Colhigh 16579433..16580119
deletion Colhigh 16596901..16601392
deletion Colhigh 16648486..16648777
deletion Colhigh 16872237..16874102
deletion Colhigh 16967648..16970788
deletion Colhigh 16977063..16978115
deletion Colhigh 16978437..16978788
deletion Colhigh 16985437..16985762
deletion Colhigh 16986720..16992454
deletion Colhigh 16995568..16996409
deletion Colhigh 16996635..16997199
deletion Colhigh 17002343..17003021
deletion Colhigh 17015007..17015657
deletion Colhigh 17026278..17031797
deletion Colhigh 17183686..17183908
deletion Colhigh 17257470..17265265
deletion Colhigh 17314212..17321661
deletion Colhigh 17336692..17339653
deletion Colhigh 17340522..17341224
deletion Colhigh 17349724..17353262
deletion Colhigh 17396493..17397093
deletion Colhigh 17552436..17553494
deletion Colhigh 17580244..17580625
deletion Colhigh 17591537..17594086
deletion Colhigh 17595063..17596096
deletion Colhigh 17601037..17604116
deletion Colhigh 17607861..17615173
deletion Colhigh 17676417..17676857
deletion Colhigh 17764141..17764896
deletion Colhigh 17810030..17810785
deletion Colhigh 17811749..17812187
deletion Colhigh 17846690..17847733
deletion Colhigh 17864838..17865109
deletion Colhigh 18085987..18086266
deletion Colhigh 18216141..18216646
deletion Colhigh 18217359..18218608
deletion Colhigh 18342407..18343370
deletion Colhigh 18402527..18404091
deletion Colhigh 18412389..18412813
deletion Colhigh 18469959..18470458
deletion Colhigh 18563971..18566141
deletion Colhigh 18566497..18567119
deletion Colhigh 18604318..18605597
deletion Colhigh 18695979..18696690
deletion Colhigh 18876500..18877362
deletion Colhigh 18924281..18925395
deletion Colhigh 18986666..18987399
deletion Colhigh 19076518..19077380
deletion Colhigh 19080547..19081416
deletion Colhigh 19223196..19224251
deletion Colhigh 19227714..19228481
deletion Colhigh 19234611..19238536
deletion Colhigh 19285199..19285840
deletion Colhigh 19467178..19471678
deletion Colhigh 19473656..19474352
deletion Colhigh 19500051..19501393
deletion Colhigh 19603177..19604196
deletion Colhigh 19633112..19634641
deletion Colhigh 19672680..19673329
deletion Colhigh 19728330..19740331
deletion Colhigh 19744542..19748926
deletion Colhigh 19881182..19881529
deletion Colhigh 19898399..19898930
deletion Colhigh 20089174..20093449
deletion Colhigh 20095145..20095509
deletion Colhigh 20144561..20146732
deletion Colhigh 20148799..20153445
deletion Colhigh 20730186..20730646
deletion Colhigh 20822569..20826366
deletion Colhigh 20840078..20841469
deletion Colhigh 21078663..21079342
deletion Colhigh 21111689..21115131
deletion Colhigh 21197032..21197664
deletion Colhigh 21453521..21461094
deletion Colhigh 21472690..21476526
deletion Colhigh 21513900..21515730
deletion Colhigh 21525785..21537523
deletion Colhigh 21633976..21634766
deletion Colhigh 21675230..21676004
deletion Colhigh 21696181..21696508
deletion Colhigh 21697743..21700015
deletion Colhigh 21704536..21710101
deletion Colhigh 21728814..21730152
deletion Colhigh 21749510..21759962
deletion Colhigh 21762873..21767215
deletion Colhigh 21861582..21862931
deletion Colhigh 21865580..21866638
deletion Colhigh 21869608..21871603
deletion Colhigh 21927860..21928695
deletion Colhigh 21939543..21941189
deletion Colhigh 21997281..21998005
deletion Colhigh 22027963..22029230
deletion Colhigh 22072856..22073393
deletion Colhigh 22127517..22129932
deletion Colhigh 22135364..22135886
deletion Colhigh 22164876..22165524
deletion Colhigh 22200875..22201884
deletion Colhigh 22222389..22223662
deletion Colhigh 22234976..22242379
deletion Colhigh 22247463..22251254
deletion Colhigh 22375888..22377044
deletion Colhigh 22378003..22378611
deletion Colhigh 22384657..22385149
deletion Colhigh 22396324..22398218
deletion Colhigh 22445340..22448133
deletion Colhigh 22501962..22506093
deletion Colhigh 22562560..22564844
deletion Colhigh 22590861..22591194
deletion Colhigh 22610216..22621069
deletion Colhigh 22691886..22694930
deletion Colhigh 22699723..22703380
deletion Colhigh 22725896..22726216
deletion Colhigh 22743003..22743531
deletion Colhigh 22752162..22755427
deletion Colhigh 22796313..22796878
deletion Colhigh 22845837..22846755
deletion Colhigh 22847196..22859701
deletion Colhigh 22870815..22871262
deletion Colhigh 22900140..22902134
deletion Colhigh 22905229..22905984
deletion Colhigh 22921778..22923209
deletion Colhigh 22947632..22952515
deletion Colhigh 22953690..22961532
deletion Colhigh 23009111..23010637
deletion Colhigh 23058439..23059196
deletion Colhigh 23066378..23066804
deletion Colhigh 23111393..23112124
deletion Colhigh 23200947..23201889
deletion Colhigh 23266422..23267385
deletion Colhigh 23284031..23285114
deletion Colhigh 23304718..23305175
deletion Colhigh 23342707..23343030
deletion Colhigh 23372105..23375021
deletion Colhigh 23417108..23418922
deletion Colhigh 23454182..23460298
deletion Colhigh 23608043..23608383
deletion Colhigh 23609594..23610268
deletion Colhigh 23669741..23670548
deletion Colhigh 23710057..23718495
deletion Colhigh 23719666..23721446
deletion Colhigh 23722600..23723996
deletion Colhigh 23730291..23731420
deletion Colhigh 23814469..23816705
deletion Colhigh 23825818..23826460
deletion Colhigh 23840229..23844315
deletion Colhigh 23847627..23848020
deletion Colhigh 23861580..23862564
deletion Colhigh 23864797..23866257
deletion Colhigh 24022109..24022399
deletion Colhigh 24056319..24057028
deletion Colhigh 24142445..24146608
deletion Colhigh 24200462..24201396
deletion Colhigh 24226838..24228601
deletion Colhigh 24262029..24262611
deletion Colhigh 24428132..24430326
deletion Colhigh 24459625..24462144
deletion Colhigh 24561482..24562505
deletion Colhigh 24563130..24575437
deletion Colhigh 24598424..24599621
deletion Colhigh 24608174..24612801
deletion Colhigh 24620260..24620774
deletion Colhigh 24734121..24735307
deletion Colhigh 24778515..24778900
deletion Colhigh 24853271..24856906
deletion Colhigh 24882983..24883505
deletion Colhigh 24924978..24931353
deletion Colhigh 24949168..24951486
deletion Colhigh 24985258..24986135
deletion Colhigh 25006287..25007346
deletion Colhigh 25014158..25016633
deletion Colhigh 25123795..25125869
deletion Colhigh 25126067..25127275
deletion Colhigh 25163183..25167191
deletion Colhigh 25219011..25220390
deletion Colhigh 25375775..25376056
deletion Colhigh 25437097..25437770
deletion Colhigh 25623996..25624496
deletion Colhigh 25924148..25924661
deletion Colhigh 25940643..25940930
deletion Colhigh 26150765..26151182
deletion Colhigh 26359687..26359977
deletion Colhigh 26370597..26375001
deletion Colhigh 26585891..26587002
deletion Colhigh 26741141..26741827
deletion Colhigh 27083077..27083298
deletion Colhigh 27438079..27442423
deletion Colhigh 27742796..27743284
deletion Colhigh 27793829..27794392
deletion Colhigh 27802505..27802921
deletion Colhigh 27895686..27896639
deletion Colhigh 28033063..28033995
deletion Colhigh 28511341..28512174
deletion Colhigh 28528153..28528520
deletion Colhigh 28925487..28925915
deletion Colhigh 29184360..29185940
deletion Colhigh 29235782..29236894
deletion Colhigh 29306507..29306804
deletion Colhigh 29310438..29312358
deletion Colhigh 29323961..29326605
deletion Colhigh 29335175..29335421
deletion Colhigh 29521949..29522658
deletion Colhigh 30072879..30074505
deletion Colhigh 30167084..30167343
deletion Colhigh 30288426..30288700
deletion Colhigh 30300507..30300893
deletion Colhigh 30355260..30355649
deletion Colhigh 30422864..30432373
duplication Vanhigh 3136675..3137507
duplication Vanhigh 6009180..6013491
duplication Vanhigh 7120834..7121262
duplication Vanhigh 9886025..9886499
duplication Vanhigh 10360410..10360836
duplication Vanhigh 10598785..10599433
duplication Vanhigh 12003105..12004186
duplication Vanhigh 12140429..12141292
duplication Vanhigh 12650649..12651093
duplication Vanhigh 13140355..13150177
duplication Vanhigh 13274323..13276196
duplication Vanhigh 13834145..13835772
duplication Vanhigh 13956889..13959350
duplication Vanhigh 14018008..14018477
duplication Vanhigh 15531150..15532956
duplication Vanhigh 16240156..16241316
duplication Vanhigh 16855721..16860265
duplication Vanhigh 17108044..17109773
duplication Vanhigh 17392594..17393178
duplication Vanhigh 17531702..17536946
duplication Vanhigh 17660385..17662916
duplication Vanhigh 19762044..19764277
duplication Vanhigh 21933727..21934663
duplication Vanhigh 22558337..22559957
duplication Vanhigh 23271556..23272163
duplication Vanhigh 30258374..30260461
