# Supplementary material for: Whole genome transcriptome polymorphisms in Arabidopsis thaliana
Source: Genome Biol. 2008 Nov 24;9(11):R165. doi: 10.1186/gb-2008-9-11-r165 (PMC2614497; doi:10.1186/gb-2008-9-11-r165)
Supplement: Additional data file 4 — Genome tracks of SFPs, indels, expression variation, ASE, splicing variation and transcribed fragment variation. [file gb-2008-9-11-r165-S4.tgz › Indel_chr2.txt]

#3/3/08
#gBrowser annotation for indels.


[deletion]
glyph= generic
fgcolor = orange
bgcolor = orange
height = 10
label = 0
key = deletions in Vancouver line


[duplication]
glyph = generic
fgcolor = green
bgcolor = green
height = 10
label = 0
key = duplications in Vancouver line


reference=Chr2

deletion Colhigh 99692..100075
deletion Colhigh 232006..233940
deletion Colhigh 287312..288036
deletion Colhigh 571934..582028
deletion Colhigh 676690..677575
deletion Colhigh 687820..689400
deletion Colhigh 748674..750598
deletion Colhigh 751909..756355
deletion Colhigh 774385..782231
deletion Colhigh 833816..834372
deletion Colhigh 877522..878087
deletion Colhigh 879528..881005
deletion Colhigh 919466..920011
deletion Colhigh 992960..993460
deletion Colhigh 1002683..1004818
deletion Colhigh 1081628..1083373
deletion Colhigh 1121015..1121421
deletion Colhigh 1125624..1126295
deletion Colhigh 1192270..1197440
deletion Colhigh 1215447..1221541
deletion Colhigh 1251484..1252798
deletion Colhigh 1326728..1329320
deletion Colhigh 1366917..1377065
deletion Colhigh 1489234..1490558
deletion Colhigh 1497430..1498149
deletion Colhigh 1522743..1526989
deletion Colhigh 1585161..1588252
deletion Colhigh 1642705..1644036
deletion Colhigh 1648543..1649057
deletion Colhigh 1693520..1695968
deletion Colhigh 1800566..1823696
deletion Colhigh 1883509..1890760
deletion Colhigh 1897535..1912657
deletion Colhigh 1937919..1938835
deletion Colhigh 1952093..1960807
deletion Colhigh 1970694..1976404
deletion Colhigh 1978923..1983543
deletion Colhigh 2069988..2070630
deletion Colhigh 2073355..2080261
deletion Colhigh 2194199..2195117
deletion Colhigh 2203498..2203785
deletion Colhigh 2281041..2281288
deletion Colhigh 2348510..2350315
deletion Colhigh 2655168..2657157
deletion Colhigh 2675091..2685105
deletion Colhigh 2759524..2763223
deletion Colhigh 2838161..2838604
deletion Colhigh 2859339..2864395
deletion Colhigh 2931749..2940081
deletion Colhigh 2941233..2947194
deletion Colhigh 2990463..2991058
deletion Colhigh 3050383..3050812
deletion Colhigh 3051886..3052170
deletion Colhigh 3052463..3052849
deletion Colhigh 3053821..3054189
deletion Colhigh 3058962..3074585
deletion Colhigh 3076593..3078627
deletion Colhigh 3081454..3084985
deletion Colhigh 3087764..3093426
deletion Colhigh 3093866..3114511
deletion Colhigh 3114719..3121809
deletion Colhigh 3122035..3125534
deletion Colhigh 3125765..3137399
deletion Colhigh 3139530..3156805
deletion Colhigh 3159607..3160072
deletion Colhigh 3168762..3169296
deletion Colhigh 3174254..3205489
deletion Colhigh 3206266..3223608
deletion Colhigh 3232021..3314511
deletion Colhigh 3546316..3547519
deletion Colhigh 3662931..3667613
deletion Colhigh 3674028..3676595
deletion Colhigh 3713395..3722606
deletion Colhigh 3757129..3768950
deletion Colhigh 3795786..3800210
deletion Colhigh 3818493..3819513
deletion Colhigh 3883604..3905210
deletion Colhigh 3950822..3951518
deletion Colhigh 3963806..3969920
deletion Colhigh 4000928..4004133
deletion Colhigh 4068189..4072726
deletion Colhigh 4099597..4100129
deletion Colhigh 4238641..4242187
deletion Colhigh 4290686..4313835
deletion Colhigh 4366617..4374063
deletion Colhigh 4480333..4508420
deletion Colhigh 4508760..4548380
deletion Colhigh 4548725..4573287
deletion Colhigh 4600619..4605257
deletion Colhigh 4611902..4619422
deletion Colhigh 4632819..4634542
deletion Colhigh 4668429..4670997
deletion Colhigh 4672470..4672994
deletion Colhigh 4682624..4684424
deletion Colhigh 4693956..4707770
deletion Colhigh 4708447..4712530
deletion Colhigh 4713965..4722391
deletion Colhigh 4740535..4748756
deletion Colhigh 4833972..4835392
deletion Colhigh 4879034..4902231
deletion Colhigh 4917380..4948374
deletion Colhigh 4971329..4976729
deletion Colhigh 5022989..5029115
deletion Colhigh 5029922..5034326
deletion Colhigh 5128186..5161689
deletion Colhigh 5162583..5173494
deletion Colhigh 5179627..5180107
deletion Colhigh 5287156..5288088
deletion Colhigh 5402185..5406812
deletion Colhigh 5477114..5514582
deletion Colhigh 5515374..5515614
deletion Colhigh 5520868..5521312
deletion Colhigh 5523799..5543009
deletion Colhigh 5609221..5610639
deletion Colhigh 5611759..5617258
deletion Colhigh 5638881..5642379
deletion Colhigh 5650701..5654468
deletion Colhigh 5688731..5692620
deletion Colhigh 5694905..5696573
deletion Colhigh 5837667..5838706
deletion Colhigh 5858778..5864238
deletion Colhigh 5924370..5927719
deletion Colhigh 5931015..5931576
deletion Colhigh 5936318..5937305
deletion Colhigh 5940471..5954157
deletion Colhigh 5954305..5959940
deletion Colhigh 6030880..6041319
deletion Colhigh 6136221..6137172
deletion Colhigh 6138687..6149877
deletion Colhigh 6161687..6171667
deletion Colhigh 6254705..6268897
deletion Colhigh 6278372..6279669
deletion Colhigh 6352299..6353122
deletion Colhigh 6440566..6446845
deletion Colhigh 6535649..6536711
deletion Colhigh 6559082..6559697
deletion Colhigh 6565250..6585825
deletion Colhigh 6590394..6615388
deletion Colhigh 6651186..6652480
deletion Colhigh 6663199..6664094
deletion Colhigh 6706758..6713879
deletion Colhigh 6785970..6792644
deletion Colhigh 6805738..6807888
deletion Colhigh 6809742..6817552
deletion Colhigh 6823871..6831651
deletion Colhigh 6850031..6851065
deletion Colhigh 6952225..6952896
deletion Colhigh 6961312..6965604
deletion Colhigh 6998206..6999282
deletion Colhigh 7047753..7048088
deletion Colhigh 7060142..7063655
deletion Colhigh 7072703..7073032
deletion Colhigh 7087984..7088899
deletion Colhigh 7428870..7430813
deletion Colhigh 7441486..7442284
deletion Colhigh 7445468..7449844
deletion Colhigh 7518806..7520087
deletion Colhigh 7606112..7609014
deletion Colhigh 7657092..7661979
deletion Colhigh 7663322..7665992
deletion Colhigh 7783957..7791463
deletion Colhigh 7910871..7912505
deletion Colhigh 7933824..7935409
deletion Colhigh 8001719..8003411
deletion Colhigh 8151716..8154358
deletion Colhigh 8349644..8350827
deletion Colhigh 8351110..8356995
deletion Colhigh 8369890..8370401
deletion Colhigh 8468132..8468484
deletion Colhigh 8506003..8506475
deletion Colhigh 8508218..8509069
deletion Colhigh 8512439..8512693
deletion Colhigh 8568878..8573645
deletion Colhigh 8823379..8827780
deletion Colhigh 8876573..8877477
deletion Colhigh 8928261..8928914
deletion Colhigh 9028689..9035603
deletion Colhigh 9128677..9132968
deletion Colhigh 9195431..9201475
deletion Colhigh 9221653..9222179
deletion Colhigh 9256873..9260001
deletion Colhigh 9312932..9316795
deletion Colhigh 9317263..9325646
deletion Colhigh 9337196..9341080
deletion Colhigh 9343804..9344727
deletion Colhigh 9345725..9347314
deletion Colhigh 9453430..9455883
deletion Colhigh 9543426..9545508
deletion Colhigh 9785218..9786944
deletion Colhigh 9850870..9851202
deletion Colhigh 9896605..9897060
deletion Colhigh 10226807..10227072
deletion Colhigh 10276513..10277412
deletion Colhigh 10278011..10278309
deletion Colhigh 10284649..10285404
deletion Colhigh 10285728..10287908
deletion Colhigh 10319441..10319784
deletion Colhigh 10340047..10340778
deletion Colhigh 10498278..10498851
deletion Colhigh 10507767..10508264
deletion Colhigh 10527979..10529300
deletion Colhigh 10618039..10618470
deletion Colhigh 10782468..10783862
deletion Colhigh 11059192..11060648
deletion Colhigh 11168343..11171485
deletion Colhigh 11442289..11449671
deletion Colhigh 11696753..11697401
deletion Colhigh 11729251..11731009
deletion Colhigh 11842601..11843141
deletion Colhigh 12000161..12000955
deletion Colhigh 12002056..12002606
deletion Colhigh 12298312..12298742
deletion Colhigh 12373215..12375039
deletion Colhigh 12394054..12395401
deletion Colhigh 12447615..12448182
deletion Colhigh 12454802..12471804
deletion Colhigh 12473789..12474902
deletion Colhigh 12636991..12637445
deletion Colhigh 12747777..12750649
deletion Colhigh 12880722..12881766
deletion Colhigh 12914024..12914988
deletion Colhigh 12973200..12973554
deletion Colhigh 13080970..13081399
deletion Colhigh 13136994..13137870
deletion Colhigh 13230120..13234129
deletion Colhigh 13246470..13247073
deletion Colhigh 13419957..13420727
deletion Colhigh 13713068..13713352
deletion Colhigh 14409323..14412726
deletion Colhigh 14454121..14466132
deletion Colhigh 14678770..14680462
deletion Colhigh 14795718..14796435
deletion Colhigh 15052488..15053138
deletion Colhigh 15055778..15056472
deletion Colhigh 15300755..15301443
deletion Colhigh 16716064..16717832
deletion Colhigh 16840700..16842744
deletion Colhigh 17264270..17266670
deletion Colhigh 17278669..17284875
deletion Colhigh 17296153..17296727
deletion Colhigh 17304280..17304834
deletion Colhigh 17344341..17351987
deletion Colhigh 17418908..17419626
deletion Colhigh 17979469..17980008
deletion Colhigh 18078548..18079416
deletion Colhigh 18094247..18094986
deletion Colhigh 18096284..18097351
deletion Colhigh 18099898..18101013
deletion Colhigh 18330078..18330515
deletion Colhigh 18658163..18662870
deletion Colhigh 19076129..19079414
deletion Colhigh 19082556..19083249
deletion Colhigh 19207779..19211320
duplication Vanhigh 1386906..1393689
duplication Vanhigh 2089589..2096691
duplication Vanhigh 2096992..2101214
duplication Vanhigh 3161297..3165254
duplication Vanhigh 3679025..3681222
duplication Vanhigh 3859592..3860995
duplication Vanhigh 3923313..3923748
duplication Vanhigh 4284385..4286250
duplication Vanhigh 4424265..4425467
duplication Vanhigh 4769903..4771123
duplication Vanhigh 6727833..6730557
duplication Vanhigh 6732897..6734150
duplication Vanhigh 8628845..8630130
duplication Vanhigh 9934645..9939489
duplication Vanhigh 16132817..16133356
