# Supplementary material for: Whole genome transcriptome polymorphisms in Arabidopsis thaliana
Source: Genome Biol. 2008 Nov 24;9(11):R165. doi: 10.1186/gb-2008-9-11-r165 (PMC2614497; doi:10.1186/gb-2008-9-11-r165)
Supplement: Additional data file 4 — Genome tracks of SFPs, indels, expression variation, ASE, splicing variation and transcribed fragment variation. [file gb-2008-9-11-r165-S4.tgz › Indel_chr3.txt]

#3/3/08
#gBrowser annotation for indels.


[deletion]
glyph= generic
fgcolor = orange
bgcolor = orange
height = 10
label = 0
key = deletions in Vancouver line


[duplication]
glyph = generic
fgcolor = green
bgcolor = green
height = 10
label = 0
key = duplications in Vancouver line


reference=Chr3

deletion Colhigh 114745..115400
deletion Colhigh 128323..128763
deletion Colhigh 129206..131102
deletion Colhigh 326223..326646
deletion Colhigh 577131..577399
deletion Colhigh 687453..687740
deletion Colhigh 696511..696721
deletion Colhigh 1250006..1250836
deletion Colhigh 2096119..2097102
deletion Colhigh 2205566..2207004
deletion Colhigh 2427010..2427364
deletion Colhigh 2867428..2867885
deletion Colhigh 3018757..3019258
deletion Colhigh 3131858..3132188
deletion Colhigh 3336667..3337858
deletion Colhigh 3437020..3437508
deletion Colhigh 3449418..3452183
deletion Colhigh 3466326..3467782
deletion Colhigh 4275435..4281561
deletion Colhigh 4281913..4285377
deletion Colhigh 4513972..4514656
deletion Colhigh 4888300..4889000
deletion Colhigh 4927472..4932411
deletion Colhigh 5434777..5434993
deletion Colhigh 5440396..5441169
deletion Colhigh 5495768..5496719
deletion Colhigh 5573280..5575076
deletion Colhigh 5594064..5594376
deletion Colhigh 5649447..5649842
deletion Colhigh 5906791..5907148
deletion Colhigh 6147086..6147625
deletion Colhigh 6230567..6230910
deletion Colhigh 6395116..6395438
deletion Colhigh 6514751..6514999
deletion Colhigh 6615335..6615637
deletion Colhigh 6711199..6711854
deletion Colhigh 6795809..6796127
deletion Colhigh 7180914..7181373
deletion Colhigh 7191058..7191716
deletion Colhigh 7347842..7348056
deletion Colhigh 7779511..7780288
deletion Colhigh 7888249..7888631
deletion Colhigh 7937600..7937900
deletion Colhigh 7938085..7939812
deletion Colhigh 8123418..8124137
deletion Colhigh 8209080..8213891
deletion Colhigh 8214738..8215159
deletion Colhigh 8343957..8345604
deletion Colhigh 8399512..8399875
deletion Colhigh 8880447..8880957
deletion Colhigh 8921528..8921953
deletion Colhigh 8967483..8968294
deletion Colhigh 8985573..8986008
deletion Colhigh 9098581..9106987
deletion Colhigh 9128216..9128859
deletion Colhigh 9178010..9179741
deletion Colhigh 9221026..9221519
deletion Colhigh 9238136..9242174
deletion Colhigh 9242734..9243121
deletion Colhigh 9311834..9312214
deletion Colhigh 9317735..9318055
deletion Colhigh 9381794..9382397
deletion Colhigh 9488700..9489454
deletion Colhigh 9593558..9594463
deletion Colhigh 9614043..9623149
deletion Colhigh 9668955..9669781
deletion Colhigh 9675633..9677475
deletion Colhigh 9837707..9839144
deletion Colhigh 9844045..9844654
deletion Colhigh 9924060..9925155
deletion Colhigh 10150612..10152255
deletion Colhigh 10154482..10154816
deletion Colhigh 10165554..10166599
deletion Colhigh 10201248..10204014
deletion Colhigh 10415082..10420517
deletion Colhigh 10420850..10425407
deletion Colhigh 10428555..10429140
deletion Colhigh 10433522..10434478
deletion Colhigh 10435241..10436047
deletion Colhigh 10488181..10492110
deletion Colhigh 10498132..10501537
deletion Colhigh 10546583..10578034
deletion Colhigh 10578354..10583154
deletion Colhigh 10584474..10587810
deletion Colhigh 10588136..10588522
deletion Colhigh 10608482..10612933
deletion Colhigh 10811129..10814601
deletion Colhigh 10993583..10994041
deletion Colhigh 11017344..11021872
deletion Colhigh 11041831..11045318
deletion Colhigh 11104267..11108169
deletion Colhigh 11212137..11212658
deletion Colhigh 11271348..11272413
deletion Colhigh 11291027..11292585
deletion Colhigh 11304903..11312628
deletion Colhigh 11312859..11313367
deletion Colhigh 11344482..11352955
deletion Colhigh 11353617..11357861
deletion Colhigh 11385089..11385498
deletion Colhigh 11389475..11396990
deletion Colhigh 11469927..11476535
deletion Colhigh 11489891..11503483
deletion Colhigh 11503776..11511913
deletion Colhigh 11532385..11534116
deletion Colhigh 11573498..11573874
deletion Colhigh 11607360..11607693
deletion Colhigh 11621051..11624644
deletion Colhigh 11624826..11644467
deletion Colhigh 11646441..11648201
deletion Colhigh 11648637..11650790
deletion Colhigh 11654099..11672942
deletion Colhigh 11789137..11792004
deletion Colhigh 11897689..11898411
deletion Colhigh 11926927..11957619
deletion Colhigh 11970306..11976429
deletion Colhigh 12046703..12047944
deletion Colhigh 12147389..12147892
deletion Colhigh 12158212..12163046
deletion Colhigh 12276275..12276902
deletion Colhigh 12350912..12351342
deletion Colhigh 12365748..12368513
deletion Colhigh 12373772..12375449
deletion Colhigh 12389760..12390252
deletion Colhigh 12393954..12403387
deletion Colhigh 12428577..12431015
deletion Colhigh 12494241..12497701
deletion Colhigh 12509470..12510617
deletion Colhigh 12518743..12529584
deletion Colhigh 12583136..12586716
deletion Colhigh 12658713..12692255
deletion Colhigh 12692471..12845595
deletion Colhigh 12852238..12868482
deletion Colhigh 12911136..12931438
deletion Colhigh 12945525..12973484
deletion Colhigh 13004137..13021151
deletion Colhigh 13023162..13032070
deletion Colhigh 13033250..13039459
deletion Colhigh 13039612..13052372
deletion Colhigh 13052789..13068476
deletion Colhigh 13068546..13072538
deletion Colhigh 13073014..13073879
deletion Colhigh 13075223..13095245
deletion Colhigh 13096303..13103089
deletion Colhigh 13108111..13110142
deletion Colhigh 13110383..13112176
deletion Colhigh 13112250..13118020
deletion Colhigh 13120889..13137019
deletion Colhigh 13137379..13152178
deletion Colhigh 13153686..13166200
deletion Colhigh 13166960..13207739
deletion Colhigh 13221270..13252884
deletion Colhigh 13253739..13297593
deletion Colhigh 13306955..13318308
deletion Colhigh 13318537..13324256
deletion Colhigh 13324509..13365195
deletion Colhigh 13366768..13367236
deletion Colhigh 13367848..13398240
deletion Colhigh 13399240..13416921
deletion Colhigh 13428423..13428970
deletion Colhigh 13441971..13442444
deletion Colhigh 13456460..13487910
deletion Colhigh 13489383..13492817
deletion Colhigh 13502686..13507643
deletion Colhigh 13546309..13553823
deletion Colhigh 13556426..13561164
deletion Colhigh 13611743..13620138
deletion Colhigh 13620209..13652929
deletion Colhigh 13838529..13889584
deletion Colhigh 13889679..13890847
deletion Colhigh 13891829..13893633
deletion Colhigh 13920624..13954659
deletion Colhigh 13955115..13968307
deletion Colhigh 13968989..13969326
deletion Colhigh 13976490..13997717
deletion Colhigh 14000605..14001675
deletion Colhigh 14003871..14047211
deletion Colhigh 14047394..14056385
deletion Colhigh 14422743..14484470
deletion Colhigh 14484852..14485722
deletion Colhigh 14485901..14486640
deletion Colhigh 14487148..14530850
deletion Colhigh 14545338..14571793
deletion Colhigh 14574425..14593674
deletion Colhigh 14610939..14617108
deletion Colhigh 14784538..14792056
deletion Colhigh 14794828..14795177
deletion Colhigh 14892979..14894166
deletion Colhigh 14917015..14917336
deletion Colhigh 14934586..14937117
deletion Colhigh 14983178..14999973
deletion Colhigh 15000295..15008806
deletion Colhigh 15174955..15175280
deletion Colhigh 15184529..15188552
deletion Colhigh 15215647..15218006
deletion Colhigh 15282512..15288251
deletion Colhigh 15308725..15323567
deletion Colhigh 15328102..15328594
deletion Colhigh 15371508..15378321
deletion Colhigh 15379304..15380376
deletion Colhigh 15416013..15416932
deletion Colhigh 15418206..15442794
deletion Colhigh 15444750..15459707
deletion Colhigh 15471983..15486937
deletion Colhigh 15488672..15494801
deletion Colhigh 15495194..15497750
deletion Colhigh 15501159..15501619
deletion Colhigh 15502812..15511747
deletion Colhigh 15512151..15512734
deletion Colhigh 15680702..15681342
deletion Colhigh 15753019..15757241
deletion Colhigh 15779727..15785662
deletion Colhigh 15847611..15850526
deletion Colhigh 15851977..15878169
deletion Colhigh 15883510..15889126
deletion Colhigh 15899839..15901056
deletion Colhigh 15901684..15905451
deletion Colhigh 15966451..15968348
deletion Colhigh 15968798..15970095
deletion Colhigh 16014232..16017516
deletion Colhigh 16037730..16040385
deletion Colhigh 16080454..16083861
deletion Colhigh 16120465..16121409
deletion Colhigh 16135004..16135667
deletion Colhigh 16164819..16174490
deletion Colhigh 16175741..16176222
deletion Colhigh 16184093..16195376
deletion Colhigh 16204119..16204667
deletion Colhigh 16255633..16261256
deletion Colhigh 16261947..16262588
deletion Colhigh 16263399..16276039
deletion Colhigh 16306353..16308846
deletion Colhigh 16316652..16318375
deletion Colhigh 16329090..16329708
deletion Colhigh 16443601..16444817
deletion Colhigh 16477655..16477960
deletion Colhigh 16509568..16509861
deletion Colhigh 16540681..16541872
deletion Colhigh 16601493..16602081
deletion Colhigh 16646052..16660146
deletion Colhigh 16695011..16698449
deletion Colhigh 16713858..16716134
deletion Colhigh 16747285..16749964
deletion Colhigh 16765730..16767474
deletion Colhigh 16808949..16813371
deletion Colhigh 16915091..16915920
deletion Colhigh 16967976..16975185
deletion Colhigh 17132680..17134959
deletion Colhigh 17140087..17142700
deletion Colhigh 17148991..17149423
deletion Colhigh 17160219..17160840
deletion Colhigh 17185765..17189926
deletion Colhigh 17210316..17211303
deletion Colhigh 17216133..17217400
deletion Colhigh 17317664..17319111
deletion Colhigh 17337126..17337606
deletion Colhigh 17365640..17371058
deletion Colhigh 17385922..17386311
deletion Colhigh 17457077..17459114
deletion Colhigh 17460178..17462858
deletion Colhigh 17542178..17546221
deletion Colhigh 17586831..17590499
deletion Colhigh 17763598..17764426
deletion Colhigh 17864345..17878043
deletion Colhigh 17882836..17884315
deletion Colhigh 18000412..18000976
deletion Colhigh 18035981..18038753
deletion Colhigh 18098743..18099534
deletion Colhigh 18235944..18236398
deletion Colhigh 18236582..18237719
deletion Colhigh 18590305..18590675
deletion Colhigh 18618568..18623326
deletion Colhigh 18627252..18628263
deletion Colhigh 18656322..18657793
deletion Colhigh 18744410..18752741
deletion Colhigh 19037884..19038696
deletion Colhigh 19278270..19278519
deletion Colhigh 19416657..19417796
deletion Colhigh 19426518..19427344
deletion Colhigh 19491473..19491899
deletion Colhigh 19511774..19512194
deletion Colhigh 19544195..19545693
deletion Colhigh 19680376..19681175
deletion Colhigh 19711910..19712788
deletion Colhigh 19813517..19814316
deletion Colhigh 19895599..19896314
deletion Colhigh 19913517..19915378
deletion Colhigh 19963915..19964988
deletion Colhigh 20143115..20144761
deletion Colhigh 20315688..20320725
deletion Colhigh 20600171..20600737
deletion Colhigh 20733969..20734269
deletion Colhigh 20734958..20735349
deletion Colhigh 21000592..21002296
deletion Colhigh 21073314..21073666
deletion Colhigh 21279655..21280091
deletion Colhigh 21333169..21340761
deletion Colhigh 21398106..21398470
deletion Colhigh 21433712..21435490
deletion Colhigh 21460884..21461105
deletion Colhigh 21482456..21483740
deletion Colhigh 21495834..21496363
deletion Colhigh 21776841..21778656
deletion Colhigh 21785963..21787438
deletion Colhigh 21794738..21796126
deletion Colhigh 21810146..21810480
deletion Colhigh 22077004..22077783
deletion Colhigh 22100566..22100816
deletion Colhigh 22101004..22101906
deletion Colhigh 22119596..22120343
deletion Colhigh 22451032..22451572
deletion Colhigh 22532746..22533281
deletion Colhigh 22553728..22558804
deletion Colhigh 22579197..22594651
deletion Colhigh 23108956..23109389
deletion Colhigh 23111292..23113884
deletion Colhigh 23114029..23115451
deletion Colhigh 23227897..23228413
duplication Vanhigh 989675..990702
duplication Vanhigh 3130241..3130901
duplication Vanhigh 5870002..5870770
duplication Vanhigh 6368297..6373387
duplication Vanhigh 6373806..6377283
duplication Vanhigh 6546648..6547864
duplication Vanhigh 8191111..8191523
duplication Vanhigh 9435513..9437463
duplication Vanhigh 9608536..9614007
duplication Vanhigh 9769389..9772086
duplication Vanhigh 9783376..9784743
duplication Vanhigh 10545437..10545917
duplication Vanhigh 12096355..12103544
duplication Vanhigh 12973524..12974010
duplication Vanhigh 12975189..12978801
duplication Vanhigh 13105895..13106382
duplication Vanhigh 13106446..13107049
duplication Vanhigh 13107117..13107624
duplication Vanhigh 13209761..13212607
duplication Vanhigh 13213456..13213846
duplication Vanhigh 13214880..13215588
duplication Vanhigh 14257817..14262503
duplication Vanhigh 14262797..14264976
duplication Vanhigh 14283042..14296306
duplication Vanhigh 14781513..14781943
duplication Vanhigh 15010936..15012510
duplication Vanhigh 16066380..16078136
duplication Vanhigh 16212027..16213669
duplication Vanhigh 16213910..16229031
duplication Vanhigh 16288493..16291969
duplication Vanhigh 16901702..16902413
duplication Vanhigh 18623430..18624077
duplication Vanhigh 18801900..18806697
duplication Vanhigh 20595683..20596246
duplication Vanhigh 20669050..20670211
duplication Vanhigh 21621920..21623059
