# Supplementary material for: Whole genome transcriptome polymorphisms in Arabidopsis thaliana
Source: Genome Biol. 2008 Nov 24;9(11):R165. doi: 10.1186/gb-2008-9-11-r165 (PMC2614497; doi:10.1186/gb-2008-9-11-r165)
Supplement: Additional data file 4 — Genome tracks of SFPs, indels, expression variation, ASE, splicing variation and transcribed fragment variation. [file gb-2008-9-11-r165-S4.tgz › Indel_chr4.txt]

#3/3/08
#gBrowser annotation for indels.


[deletion]
glyph= generic
fgcolor = orange
bgcolor = orange
height = 10
label = 0
key = deletions in Vancouver line


[duplication]
glyph = generic
fgcolor = green
bgcolor = green
height = 10
label = 0
key = duplications in Vancouver line


reference=Chr4

deletion Colhigh 112433..113472
deletion Colhigh 125422..125991
deletion Colhigh 132077..132617
deletion Colhigh 183836..186014
deletion Colhigh 198534..200008
deletion Colhigh 227921..231495
deletion Colhigh 323718..324425
deletion Colhigh 377888..378136
deletion Colhigh 382287..383031
deletion Colhigh 553347..560208
deletion Colhigh 620870..621326
deletion Colhigh 644762..645130
deletion Colhigh 690313..693334
deletion Colhigh 752137..755915
deletion Colhigh 805782..806147
deletion Colhigh 814903..816047
deletion Colhigh 816507..817193
deletion Colhigh 824107..831295
deletion Colhigh 831978..840502
deletion Colhigh 860910..865772
deletion Colhigh 874832..876608
deletion Colhigh 877429..878359
deletion Colhigh 902822..903086
deletion Colhigh 1038260..1038642
deletion Colhigh 1114463..1119960
deletion Colhigh 1186537..1187008
deletion Colhigh 1257792..1258533
deletion Colhigh 1272876..1273344
deletion Colhigh 1540197..1542887
deletion Colhigh 1543365..1557852
deletion Colhigh 1564432..1569535
deletion Colhigh 1609981..1611685
deletion Colhigh 1637799..1639034
deletion Colhigh 1664996..1666660
deletion Colhigh 1836132..1837073
deletion Colhigh 1855599..1861481
deletion Colhigh 1958634..1960240
deletion Colhigh 1983401..1984480
deletion Colhigh 2041703..2044122
deletion Colhigh 2045379..2047150
deletion Colhigh 2141311..2150906
deletion Colhigh 2188959..2193694
deletion Colhigh 2205695..2215045
deletion Colhigh 2244569..2259555
deletion Colhigh 2309289..2311203
deletion Colhigh 2371971..2373247
deletion Colhigh 2373570..2374702
deletion Colhigh 2403800..2404332
deletion Colhigh 2529681..2532807
deletion Colhigh 2542455..2543591
deletion Colhigh 2576774..2579484
deletion Colhigh 2582391..2586332
deletion Colhigh 2596991..2602811
deletion Colhigh 2629590..2631271
deletion Colhigh 2688262..2689033
deletion Colhigh 2759121..2759531
deletion Colhigh 2781487..2782606
deletion Colhigh 2788674..2799574
deletion Colhigh 2824488..2840152
deletion Colhigh 2867495..2867715
deletion Colhigh 2885391..2886777
deletion Colhigh 2901320..2903665
deletion Colhigh 4826054..4828513
deletion Colhigh 4829312..4839963
deletion Colhigh 4905904..4912635
deletion Colhigh 4913889..4914712
deletion Colhigh 4953788..4954157
deletion Colhigh 4969651..4970437
deletion Colhigh 4971784..4972453
deletion Colhigh 5172356..5172829
deletion Colhigh 5187309..5187812
deletion Colhigh 5200143..5205155
deletion Colhigh 5305620..5306684
deletion Colhigh 5307187..5309193
deletion Colhigh 5333955..5338466
deletion Colhigh 5414468..5416895
deletion Colhigh 5420442..5425462
deletion Colhigh 5607999..5608503
deletion Colhigh 5626244..5628426
deletion Colhigh 5653013..5654914
deletion Colhigh 5698675..5702446
deletion Colhigh 5769715..5774306
deletion Colhigh 5806780..5810797
deletion Colhigh 5813892..5814325
deletion Colhigh 5849826..5854488
deletion Colhigh 5893590..5913239
deletion Colhigh 5938266..5975665
deletion Colhigh 6203415..6204575
deletion Colhigh 6268284..6268935
deletion Colhigh 6285977..6286681
deletion Colhigh 6323641..6324225
deletion Colhigh 6395816..6396228
deletion Colhigh 6445988..6448751
deletion Colhigh 6515832..6517889
deletion Colhigh 6548987..6551400
deletion Colhigh 6560293..6561709
deletion Colhigh 6588000..6593398
deletion Colhigh 6632756..6640450
deletion Colhigh 6647797..6648893
deletion Colhigh 6649870..6656534
deletion Colhigh 6684454..6687624
deletion Colhigh 6757184..6758800
deletion Colhigh 6860560..6861389
deletion Colhigh 6871832..6872415
deletion Colhigh 6890983..6891819
deletion Colhigh 6914633..6919309
deletion Colhigh 6954413..6955605
deletion Colhigh 6964391..6965189
deletion Colhigh 7083647..7085670
deletion Colhigh 7151816..7156506
deletion Colhigh 7159277..7159626
deletion Colhigh 7198910..7199719
deletion Colhigh 7202928..7203718
deletion Colhigh 7275943..7277927
deletion Colhigh 7300263..7301639
deletion Colhigh 7408197..7410505
deletion Colhigh 7412469..7419453
deletion Colhigh 7594863..7596233
deletion Colhigh 7602527..7602890
deletion Colhigh 7609749..7611577
deletion Colhigh 7625866..7626260
deletion Colhigh 7660971..7661467
deletion Colhigh 7687580..7688954
deletion Colhigh 7810616..7814414
deletion Colhigh 7847184..7849095
deletion Colhigh 7955203..7955957
deletion Colhigh 8004251..8007994
deletion Colhigh 8035962..8040695
deletion Colhigh 8046446..8047361
deletion Colhigh 8121260..8121763
deletion Colhigh 8136422..8136645
deletion Colhigh 8140665..8141002
deletion Colhigh 8154201..8154528
deletion Colhigh 8155771..8156639
deletion Colhigh 8219596..8220512
deletion Colhigh 8289086..8290901
deletion Colhigh 8291256..8292767
deletion Colhigh 8313848..8319111
deletion Colhigh 8327625..8329535
deletion Colhigh 8377189..8377847
deletion Colhigh 8400144..8400771
deletion Colhigh 8407636..8409383
deletion Colhigh 8446518..8447547
deletion Colhigh 8448223..8448630
deletion Colhigh 8602319..8603238
deletion Colhigh 8782395..8785604
deletion Colhigh 8797200..8800254
deletion Colhigh 8823974..8824733
deletion Colhigh 8901346..8905664
deletion Colhigh 8905811..8907781
deletion Colhigh 8942465..8943224
deletion Colhigh 9042920..9043185
deletion Colhigh 9069401..9080142
deletion Colhigh 9257574..9257921
deletion Colhigh 9307448..9307861
deletion Colhigh 9325443..9325958
deletion Colhigh 9426965..9427889
deletion Colhigh 9431830..9435013
deletion Colhigh 9492084..9497966
deletion Colhigh 9526434..9534083
deletion Colhigh 9565334..9567071
deletion Colhigh 9732913..9736783
deletion Colhigh 9741969..9742949
deletion Colhigh 9744016..9745158
deletion Colhigh 9789079..9790109
deletion Colhigh 9932676..9933717
deletion Colhigh 9978045..9979132
deletion Colhigh 10122149..10123982
deletion Colhigh 10341373..10341981
deletion Colhigh 10371225..10371701
deletion Colhigh 10381073..10381559
deletion Colhigh 10406549..10407367
deletion Colhigh 10422598..10423002
deletion Colhigh 10426308..10427855
deletion Colhigh 10465102..10465585
deletion Colhigh 10490862..10491147
deletion Colhigh 10582490..10583212
deletion Colhigh 10603315..10603692
deletion Colhigh 10622379..10628583
deletion Colhigh 10628766..10655807
deletion Colhigh 10682620..10686466
deletion Colhigh 10732194..10733666
deletion Colhigh 10778652..10779904
deletion Colhigh 10816941..10817939
deletion Colhigh 10847803..10848529
deletion Colhigh 10985035..10985497
deletion Colhigh 11249277..11249607
deletion Colhigh 11269007..11269656
deletion Colhigh 11367450..11386326
deletion Colhigh 11400173..11400915
deletion Colhigh 11405251..11406504
deletion Colhigh 11439875..11441035
deletion Colhigh 11573089..11573900
deletion Colhigh 11620258..11621765
deletion Colhigh 11765720..11766052
deletion Colhigh 11771587..11771937
deletion Colhigh 11777275..11779388
deletion Colhigh 11925905..11926393
deletion Colhigh 11937291..11937952
deletion Colhigh 11976983..11979919
deletion Colhigh 12025509..12026362
deletion Colhigh 12028644..12029010
deletion Colhigh 12118834..12119192
deletion Colhigh 12129258..12131795
deletion Colhigh 12137018..12140724
deletion Colhigh 12306839..12307307
deletion Colhigh 12307455..12309450
deletion Colhigh 12315388..12316065
deletion Colhigh 12409164..12409600
deletion Colhigh 12714314..12715076
deletion Colhigh 12869523..12870153
deletion Colhigh 12929930..12930661
deletion Colhigh 12952496..12953462
deletion Colhigh 13022630..13023275
deletion Colhigh 13167417..13168016
deletion Colhigh 13259037..13260166
deletion Colhigh 13261575..13261852
deletion Colhigh 13305127..13305536
deletion Colhigh 13492731..13493330
deletion Colhigh 13697726..13699310
deletion Colhigh 13773645..13775427
deletion Colhigh 13832808..13833019
deletion Colhigh 13881043..13881627
deletion Colhigh 14056738..14057123
deletion Colhigh 14218603..14220322
deletion Colhigh 14252681..14253372
deletion Colhigh 14258816..14263957
deletion Colhigh 14265710..14266605
deletion Colhigh 14268013..14268555
deletion Colhigh 14508799..14509298
deletion Colhigh 14511011..14511942
deletion Colhigh 15282749..15283241
deletion Colhigh 15283556..15283892
deletion Colhigh 15286759..15287265
deletion Colhigh 15328596..15331407
deletion Colhigh 16050580..16051535
deletion Colhigh 16664106..16664705
deletion Colhigh 17098663..17108824
deletion Colhigh 17672985..17673303
deletion Colhigh 17712466..17716539
deletion Colhigh 18542049..18542420
duplication Vanhigh 110884..112281
duplication Vanhigh 3838492..3853910
duplication Vanhigh 4130731..4133388
duplication Vanhigh 4209578..4211349
duplication Vanhigh 4763277..4765012
duplication Vanhigh 4766718..4773829
duplication Vanhigh 9172366..9173602
duplication Vanhigh 9505523..9506268
duplication Vanhigh 10919253..10919647
duplication Vanhigh 11389277..11390676
duplication Vanhigh 12713252..12713619
duplication Vanhigh 13505323..13507649
duplication Vanhigh 13574933..13578355
duplication Vanhigh 13588208..13592758
duplication Vanhigh 14268589..14268925
duplication Vanhigh 14269419..14269854
duplication Vanhigh 14971152..14977034
duplication Vanhigh 17703948..17705233
