# Supplementary material for: Whole genome transcriptome polymorphisms in Arabidopsis thaliana
Source: Genome Biol. 2008 Nov 24;9(11):R165. doi: 10.1186/gb-2008-9-11-r165 (PMC2614497; doi:10.1186/gb-2008-9-11-r165)
Supplement: Additional data file 4 — Genome tracks of SFPs, indels, expression variation, ASE, splicing variation and transcribed fragment variation. [file gb-2008-9-11-r165-S4.tgz › Indel_chr5.txt]

#3/3/08
#gBrowser annotation for indels.


[deletion]
glyph= generic
fgcolor = orange
bgcolor = orange
height = 10
label = 0
key = deletions in Vancouver line


[duplication]
glyph = generic
fgcolor = green
bgcolor = green
height = 10
label = 0
key = duplications in Vancouver line


reference=Chr5

deletion Colhigh 135895..141915
deletion Colhigh 182699..183133
deletion Colhigh 466297..466712
deletion Colhigh 486176..498177
deletion Colhigh 504434..504786
deletion Colhigh 538584..539168
deletion Colhigh 714642..715023
deletion Colhigh 800246..800626
deletion Colhigh 873102..873605
deletion Colhigh 1025856..1026698
deletion Colhigh 1152989..1153874
deletion Colhigh 1211712..1212024
deletion Colhigh 1241437..1242736
deletion Colhigh 1596828..1601777
deletion Colhigh 1688922..1691308
deletion Colhigh 1736513..1737257
deletion Colhigh 1738559..1739152
deletion Colhigh 1773960..1776347
deletion Colhigh 2055047..2055413
deletion Colhigh 2088899..2089264
deletion Colhigh 2106281..2108055
deletion Colhigh 2359452..2360070
deletion Colhigh 2430344..2430646
deletion Colhigh 2761973..2762603
deletion Colhigh 3349369..3349741
deletion Colhigh 3412723..3413046
deletion Colhigh 3598348..3601659
deletion Colhigh 3723153..3723753
deletion Colhigh 3908449..3910200
deletion Colhigh 3935474..3936867
deletion Colhigh 3972795..3974010
deletion Colhigh 4183496..4183968
deletion Colhigh 4319695..4326264
deletion Colhigh 5026521..5027028
deletion Colhigh 5027276..5027579
deletion Colhigh 5216954..5220805
deletion Colhigh 5589989..5590388
deletion Colhigh 5622296..5623862
deletion Colhigh 5667848..5668378
deletion Colhigh 5691226..5691727
deletion Colhigh 5731142..5731955
deletion Colhigh 5732180..5734745
deletion Colhigh 5735837..5736302
deletion Colhigh 5737877..5738230
deletion Colhigh 5964734..5965318
deletion Colhigh 5965690..5966309
deletion Colhigh 5974170..5975645
deletion Colhigh 6072096..6074542
deletion Colhigh 6403025..6407874
deletion Colhigh 6791224..6791595
deletion Colhigh 6814707..6815608
deletion Colhigh 6817109..6818807
deletion Colhigh 6898594..6899417
deletion Colhigh 6900848..6901582
deletion Colhigh 6910338..6919590
deletion Colhigh 7014128..7014994
deletion Colhigh 7027367..7039322
deletion Colhigh 7044428..7044830
deletion Colhigh 7050505..7050900
deletion Colhigh 7083416..7083627
deletion Colhigh 7379792..7380908
deletion Colhigh 7402824..7403285
deletion Colhigh 7420341..7420838
deletion Colhigh 7475156..7475627
deletion Colhigh 7482578..7483952
deletion Colhigh 7485695..7486057
deletion Colhigh 7509100..7510713
deletion Colhigh 7651697..7652287
deletion Colhigh 7738681..7740372
deletion Colhigh 7882571..7883568
deletion Colhigh 7884488..7888085
deletion Colhigh 7956257..7957039
deletion Colhigh 8025447..8027893
deletion Colhigh 8033754..8036138
deletion Colhigh 8166254..8171009
deletion Colhigh 8246559..8247608
deletion Colhigh 8284008..8284725
deletion Colhigh 8348892..8349599
deletion Colhigh 8501990..8506604
deletion Colhigh 8571535..8577784
deletion Colhigh 8584674..8587396
deletion Colhigh 8611393..8620278
deletion Colhigh 8754625..8755568
deletion Colhigh 8785659..8786393
deletion Colhigh 8824492..8831775
deletion Colhigh 8836606..8838735
deletion Colhigh 8844697..8845533
deletion Colhigh 9044109..9045998
deletion Colhigh 9178474..9180269
deletion Colhigh 9191995..9192366
deletion Colhigh 9192736..9194024
deletion Colhigh 9199286..9202436
deletion Colhigh 9206476..9208450
deletion Colhigh 9228282..9229306
deletion Colhigh 9268084..9268915
deletion Colhigh 9272025..9275767
deletion Colhigh 9309285..9309695
deletion Colhigh 9410310..9417954
deletion Colhigh 9418215..9418830
deletion Colhigh 9449515..9450775
deletion Colhigh 9455202..9455951
deletion Colhigh 9638195..9638534
deletion Colhigh 9652342..9652833
deletion Colhigh 9710950..9712885
deletion Colhigh 9919992..9934200
deletion Colhigh 9941408..9942117
deletion Colhigh 9995082..9999859
deletion Colhigh 10019213..10019802
deletion Colhigh 10031856..10032445
deletion Colhigh 10136928..10137285
deletion Colhigh 10137691..10139839
deletion Colhigh 10167675..10172013
deletion Colhigh 10352299..10379758
deletion Colhigh 10418697..10422955
deletion Colhigh 10837837..10839211
deletion Colhigh 10878328..10881053
deletion Colhigh 10921937..10923608
deletion Colhigh 10955713..10971580
deletion Colhigh 11171404..11202709
deletion Colhigh 11295209..11305137
deletion Colhigh 11305346..11317213
deletion Colhigh 11318124..11332337
deletion Colhigh 11332630..11336182
deletion Colhigh 11426192..11427345
deletion Colhigh 11488891..11495842
deletion Colhigh 11535761..11546848
deletion Colhigh 11673182..11675170
deletion Colhigh 11675284..11679602
deletion Colhigh 11679920..11685287
deletion Colhigh 11701365..11714605
deletion Colhigh 12231934..12235895
deletion Colhigh 12281378..12324334
deletion Colhigh 12333017..12344561
deletion Colhigh 12345978..12395109
deletion Colhigh 12395441..12454540
deletion Colhigh 12516054..12525436
deletion Colhigh 12530987..12531335
deletion Colhigh 12558206..12561717
deletion Colhigh 12567529..12567891
deletion Colhigh 12583626..12605657
deletion Colhigh 12609661..12610521
deletion Colhigh 12625492..12625783
deletion Colhigh 12697554..12698029
deletion Colhigh 12698142..12709354
deletion Colhigh 12723516..12742066
deletion Colhigh 12742222..12746605
deletion Colhigh 12747278..12767187
deletion Colhigh 12767697..12805871
deletion Colhigh 12966380..12968334
deletion Colhigh 12968585..12989498
deletion Colhigh 13004789..13006228
deletion Colhigh 13006923..13067877
deletion Colhigh 13081509..13083375
deletion Colhigh 13357812..13359505
deletion Colhigh 13514623..13515779
deletion Colhigh 13538191..13538908
deletion Colhigh 13560411..13561368
deletion Colhigh 13644155..13645314
deletion Colhigh 13683278..13689490
deletion Colhigh 13794096..13818630
deletion Colhigh 13841604..13842666
deletion Colhigh 13902632..13902913
deletion Colhigh 13912468..13913154
deletion Colhigh 13950877..13951865
deletion Colhigh 13989823..13991392
deletion Colhigh 13994105..13998600
deletion Colhigh 14000261..14005366
deletion Colhigh 14022506..14023032
deletion Colhigh 14066942..14079728
deletion Colhigh 14105233..14107246
deletion Colhigh 14137274..14137673
deletion Colhigh 14138386..14138813
deletion Colhigh 14216340..14226803
deletion Colhigh 14534926..14552008
deletion Colhigh 14575002..14576885
deletion Colhigh 14591870..14594189
deletion Colhigh 14600987..14601270
deletion Colhigh 14601612..14608247
deletion Colhigh 14668606..14669110
deletion Colhigh 14713930..14724001
deletion Colhigh 14744429..14746050
deletion Colhigh 14758055..14758384
deletion Colhigh 14787589..14790886
deletion Colhigh 14791177..14791810
deletion Colhigh 14854690..14856789
deletion Colhigh 14862951..14868935
deletion Colhigh 14874878..14875950
deletion Colhigh 14902981..14903692
deletion Colhigh 14913052..14913811
deletion Colhigh 14956433..14963282
deletion Colhigh 14971135..14971548
deletion Colhigh 15014553..15016206
deletion Colhigh 15062914..15063322
deletion Colhigh 15091528..15102543
deletion Colhigh 15124621..15136444
deletion Colhigh 15240915..15242875
deletion Colhigh 15247555..15250303
deletion Colhigh 15250561..15263620
deletion Colhigh 15300955..15309467
deletion Colhigh 15324569..15326873
deletion Colhigh 15342542..15343068
deletion Colhigh 15343993..15348017
deletion Colhigh 15351457..15357538
deletion Colhigh 15369987..15380004
deletion Colhigh 15385759..15388762
deletion Colhigh 15452132..15453531
deletion Colhigh 15488840..15490412
deletion Colhigh 15497358..15500018
deletion Colhigh 15503747..15505058
deletion Colhigh 15505765..15507262
deletion Colhigh 15556389..15557600
deletion Colhigh 15569211..15569460
deletion Colhigh 15577378..15578357
deletion Colhigh 15614938..15627475
deletion Colhigh 15662387..15668493
deletion Colhigh 15672777..15679766
deletion Colhigh 15732986..15740012
deletion Colhigh 15750978..15751377
deletion Colhigh 15758036..15760308
deletion Colhigh 15765173..15765692
deletion Colhigh 15933612..15933997
deletion Colhigh 15934945..15945701
deletion Colhigh 16086112..16086399
deletion Colhigh 16126333..16127768
deletion Colhigh 16128713..16129171
deletion Colhigh 16262518..16263587
deletion Colhigh 16276388..16282842
deletion Colhigh 16326358..16327797
deletion Colhigh 16413466..16417138
deletion Colhigh 16426754..16428209
deletion Colhigh 16521563..16521821
deletion Colhigh 16619751..16622050
deletion Colhigh 16623877..16624495
deletion Colhigh 16640758..16641462
deletion Colhigh 16694785..16695281
deletion Colhigh 16706288..16723492
deletion Colhigh 16766040..16770481
deletion Colhigh 16774322..16774788
deletion Colhigh 16924315..16930818
deletion Colhigh 16931288..16932857
deletion Colhigh 16938168..16943137
deletion Colhigh 16943952..16944422
deletion Colhigh 16958014..16958311
deletion Colhigh 17021554..17024879
deletion Colhigh 17051202..17051700
deletion Colhigh 17139950..17141308
deletion Colhigh 17144168..17144741
deletion Colhigh 17188905..17193687
deletion Colhigh 17253210..17254698
deletion Colhigh 17260132..17262031
deletion Colhigh 17275652..17285961
deletion Colhigh 17294916..17297437
deletion Colhigh 17307522..17308836
deletion Colhigh 17338538..17340066
deletion Colhigh 17395243..17395947
deletion Colhigh 17404822..17405345
deletion Colhigh 17422429..17425317
deletion Colhigh 17456972..17463205
deletion Colhigh 17471369..17472066
deletion Colhigh 17514565..17515390
deletion Colhigh 17535457..17543127
deletion Colhigh 17583727..17586791
deletion Colhigh 17619956..17620911
deletion Colhigh 17684765..17685635
deletion Colhigh 17749267..17749792
deletion Colhigh 17765761..17766483
deletion Colhigh 17821588..17823631
deletion Colhigh 17936405..17937541
deletion Colhigh 17947945..17952992
deletion Colhigh 17980029..17981248
deletion Colhigh 18115553..18116397
deletion Colhigh 18124803..18126062
deletion Colhigh 18203637..18226290
deletion Colhigh 18250467..18258313
deletion Colhigh 18259953..18260574
deletion Colhigh 18282181..18282882
deletion Colhigh 18315553..18337264
deletion Colhigh 18428961..18429907
deletion Colhigh 18430631..18439904
deletion Colhigh 18450180..18450484
deletion Colhigh 18451736..18454364
deletion Colhigh 18466114..18466725
deletion Colhigh 18467789..18468306
deletion Colhigh 18507455..18513591
deletion Colhigh 18515794..18516294
deletion Colhigh 18526397..18530655
deletion Colhigh 18540821..18542391
deletion Colhigh 18547312..18547636
deletion Colhigh 18559547..18560635
deletion Colhigh 18568724..18569113
deletion Colhigh 18624127..18624714
deletion Colhigh 18667669..18668451
deletion Colhigh 18672768..18673440
deletion Colhigh 18674571..18675062
deletion Colhigh 18867737..18890008
deletion Colhigh 18928778..18930047
deletion Colhigh 18944150..18947406
deletion Colhigh 18965065..18968207
deletion Colhigh 19057998..19058876
deletion Colhigh 19167129..19167570
deletion Colhigh 19195643..19196939
deletion Colhigh 19208066..19214228
deletion Colhigh 19214452..19215585
deletion Colhigh 19297445..19297976
deletion Colhigh 19375754..19381031
deletion Colhigh 19423747..19426510
deletion Colhigh 19444542..19445122
deletion Colhigh 19482327..19483345
deletion Colhigh 19485644..19486158
deletion Colhigh 19488095..19488433
deletion Colhigh 19494393..19495070
deletion Colhigh 19678963..19679321
deletion Colhigh 19680811..19681417
deletion Colhigh 19767236..19771666
deletion Colhigh 19787166..19787560
deletion Colhigh 19788698..19789474
deletion Colhigh 19789756..19797283
deletion Colhigh 20064820..20066816
deletion Colhigh 20077118..20077402
deletion Colhigh 20093559..20095913
deletion Colhigh 20117598..20118210
deletion Colhigh 20282227..20299417
deletion Colhigh 20305107..20305826
deletion Colhigh 20306627..20307085
deletion Colhigh 20308037..20308405
deletion Colhigh 20313755..20314450
deletion Colhigh 20409485..20419668
deletion Colhigh 20580192..20580554
deletion Colhigh 20742700..20743449
deletion Colhigh 20745496..20746668
deletion Colhigh 20820723..20821762
deletion Colhigh 20891327..20893256
deletion Colhigh 20988739..20992620
deletion Colhigh 21030591..21032208
deletion Colhigh 21080048..21080738
deletion Colhigh 21081725..21082286
deletion Colhigh 21298408..21298763
deletion Colhigh 21299572..21300511
deletion Colhigh 21304410..21304888
deletion Colhigh 21439119..21439638
deletion Colhigh 21440736..21441099
deletion Colhigh 21473398..21473854
deletion Colhigh 21504211..21504573
deletion Colhigh 21505229..21516832
deletion Colhigh 21526251..21526614
deletion Colhigh 21526824..21529575
deletion Colhigh 21529677..21530270
deletion Colhigh 21560119..21563866
deletion Colhigh 21624986..21625851
deletion Colhigh 21815787..21818623
deletion Colhigh 21938269..21938706
deletion Colhigh 21938810..21941025
deletion Colhigh 21945941..21954377
deletion Colhigh 21993417..21993800
deletion Colhigh 22006243..22006686
deletion Colhigh 22067445..22071421
deletion Colhigh 22090341..22090878
deletion Colhigh 22113737..22113947
deletion Colhigh 22181178..22182663
deletion Colhigh 22246753..22247651
deletion Colhigh 22261092..22262541
deletion Colhigh 22305492..22305799
deletion Colhigh 22327375..22328261
deletion Colhigh 22357185..22358049
deletion Colhigh 22383188..22383735
deletion Colhigh 22584655..22585145
deletion Colhigh 22645172..22648670
deletion Colhigh 22690129..22694913
deletion Colhigh 22828183..22828959
deletion Colhigh 22855375..22858731
deletion Colhigh 22859076..22859643
deletion Colhigh 22885804..22887515
deletion Colhigh 22956245..22956892
deletion Colhigh 23054485..23055741
deletion Colhigh 23173701..23173983
deletion Colhigh 23212008..23212420
deletion Colhigh 23674299..23674608
deletion Colhigh 23841795..23842201
deletion Colhigh 23852661..23853112
deletion Colhigh 23924174..23924549
deletion Colhigh 23953233..23953881
deletion Colhigh 24041572..24051883
deletion Colhigh 24052321..24058756
deletion Colhigh 24059407..24060228
deletion Colhigh 24060408..24066797
deletion Colhigh 24170253..24170601
deletion Colhigh 24272244..24273195
deletion Colhigh 24402179..24402504
deletion Colhigh 24402687..24403081
deletion Colhigh 25503569..25504934
deletion Colhigh 25902692..25903271
deletion Colhigh 26004026..26008112
deletion Colhigh 26080840..26082188
deletion Colhigh 26082361..26082753
deletion Colhigh 26124212..26124691
deletion Colhigh 26519458..26520663
deletion Colhigh 26552478..26552849
deletion Colhigh 26604992..26605554
deletion Colhigh 26775268..26775901
duplication Vanhigh 125597..125948
duplication Vanhigh 1163917..1164873
duplication Vanhigh 2374556..2377338
duplication Vanhigh 2977768..2981446
duplication Vanhigh 2981816..2984089
duplication Vanhigh 4106021..4108610
duplication Vanhigh 4108751..4116316
duplication Vanhigh 4495255..4495756
duplication Vanhigh 5383621..5384373
duplication Vanhigh 6928986..6930960
duplication Vanhigh 9457986..9458381
duplication Vanhigh 10059746..10063684
duplication Vanhigh 10064233..10065648
duplication Vanhigh 10079336..10082651
duplication Vanhigh 10229945..10230249
duplication Vanhigh 10423885..10424434
duplication Vanhigh 10831707..10832900
duplication Vanhigh 10849916..10852637
duplication Vanhigh 11052309..11054076
duplication Vanhigh 11567794..11568428
duplication Vanhigh 11615201..11616066
duplication Vanhigh 11618829..11623627
duplication Vanhigh 12200231..12205161
duplication Vanhigh 12213910..12216325
duplication Vanhigh 12224972..12227234
duplication Vanhigh 12242126..12252060
duplication Vanhigh 12916547..12917906
duplication Vanhigh 13104481..13109179
duplication Vanhigh 13402018..13403459
duplication Vanhigh 13786097..13789540
duplication Vanhigh 14292724..14294303
duplication Vanhigh 15277949..15279018
duplication Vanhigh 15341958..15342501
duplication Vanhigh 15522786..15525733
duplication Vanhigh 16674390..16675026
duplication Vanhigh 17614641..17617627
duplication Vanhigh 17620942..17622341
duplication Vanhigh 17773508..17775016
duplication Vanhigh 18159588..18163759
duplication Vanhigh 26531521..26532732
duplication Vanhigh 26700868..26703479
