# Supplementary material for: Whole genome transcriptome polymorphisms in Arabidopsis thaliana
Source: Genome Biol. 2008 Nov 24;9(11):R165. doi: 10.1186/gb-2008-9-11-r165 (PMC2614497; doi:10.1186/gb-2008-9-11-r165)
Supplement: Additional data file 4 — Genome tracks of SFPs, indels, expression variation, ASE, splicing variation and transcribed fragment variation. [file gb-2008-9-11-r165-S4.tgz › IntronSplicing_chr1.txt]

#3/3/08
#gBrowser annotation for intron expression.


[IntronExpressionAdditive]
glyph= xyplot
graph_type = boxes
bump=1
fgcolor = red
bgcolor = red
height = 25
min_score=-3
max_score=3
label = 1
key = Intron Expression additive effect d score 


[IntronExpressionDominant]
glyph= xyplot
graph_type = boxes
bump=1
fgcolor = red
bgcolor = red
height = 25
min_score=-3
max_score=3
label = 1
key = Intron Expression dominant effect d score 


[IntronExpressionMaternal]
glyph= xyplot
graph_type = boxes
bump=1
fgcolor = red
bgcolor = red
height = 25
min_score=-3
max_score=3
label = 1
key = Intron Expression maternal effect d score 


reference=Chr1

IntronExpressionAdditive AT1G01010.intron2 4398..4465 score=-0.98928615051699
IntronExpressionAdditive AT1G01010.intron4 5091..5128 score=-1.14347108695406
IntronExpressionAdditive AT1G01020.intron1 7061..7094 score=-0.179424680975944
IntronExpressionAdditive AT1G01020.intron6 7869..7904 score=-0.556301680578582
IntronExpressionAdditive AT1G01020.intron7 7979..8198 score=0.831977075814056
IntronExpressionAdditive AT1G01030.intron1 13174..13319 score=0.533646133115981
IntronExpressionAdditive AT1G01040.intron11 27301..27333 score=-0.163661254138203
IntronExpressionAdditive AT1G01040.intron14 28525..28674 score=-0.0957493283947994
IntronExpressionAdditive AT1G01040.intron16 29069..29100 score=0.914829951937822
IntronExpressionAdditive AT1G01040.intron17 30307..30377 score=0.240057382573178
IntronExpressionAdditive AT1G01040.intron19 30811..30877 score=1.06628069136678
IntronExpressionAdditive AT1G01040.intron5 25742..25797 score=-0.076375633165822
IntronExpressionAdditive AT1G01040.intron8 26468..26507 score=0.96153750556342
IntronExpressionAdditive AT1G01050.intron1 31428..31459 score=-0.317238597932795
IntronExpressionAdditive AT1G01050.intron2 31609..31680 score=-0.0764419551138169
IntronExpressionAdditive AT1G01050.intron3 31821..31857 score=-1.18301707265268
IntronExpressionAdditive AT1G01050.intron5 32193..32230 score=0.323058947059797
IntronExpressionAdditive AT1G01050.intron7 32482..32517 score=-0.323770322908372
IntronExpressionAdditive AT1G01050.intron8 32693..32952 score=0.162866459950667
IntronExpressionAdditive AT1G01060.intron10 37215..37319 score=-0.777538032920584
IntronExpressionAdditive AT1G01060.intron7 36045..36525 score=0.0415054519122763
IntronExpressionAdditive AT1G01060.intron9 36928..37004 score=-0.239452983826660
IntronExpressionAdditive AT1G01060.tu1 33451..33563 score=-0.900107084348922
IntronExpressionAdditive AT1G01060.tu12 37475..37543 score=0.194058293612390
IntronExpressionAdditive AT1G01070.intron3 39876..40051 score=0.192664845889901
IntronExpressionAdditive AT1G01070.tu6 40541..40648 score=0.547785902215648
IntronExpressionAdditive AT1G01080.intron1 45575..45610 score=-0.804090745026886
IntronExpressionAdditive AT1G01080.intron2 45965..46002 score=0.950022571233792
IntronExpressionAdditive AT1G01080.intron3 46160..46341 score=1.61865338558908
IntronExpressionAdditive AT1G01090.intron1 48025..48058 score=0.309917216611462
IntronExpressionAdditive AT1G01100.intron2 50350..50385 score=0.762432467528491
IntronExpressionAdditive AT1G01100.intron5 50713..50856 score=-0.107197029913935
IntronExpressionAdditive AT1G01100.intron6 50961..50999 score=-0.513780511753745
IntronExpressionAdditive AT1G01110.intron1 53192..53433 score=-1.27623138862784
IntronExpressionAdditive AT1G01140.intron11 65869..66084 score=0.383298268901588
IntronExpressionAdditive AT1G01140.intron14 66554..66660 score=-0.0243015358995658
IntronExpressionAdditive AT1G01140.intron16 67099..67243 score=-0.961591479072136
IntronExpressionAdditive AT1G01140.intron2 64692..64854 score=0.491101288561158
IntronExpressionAdditive AT1G01140.intron7 65256..65292 score=0.861683071407144
IntronExpressionAdditive AT1G01140.intron9 65652..65689 score=0.00236847945133334
IntronExpressionAdditive AT1G01150.intron1 70315..70960 score=-0.263234352368954
IntronExpressionAdditive AT1G01160.intron1 72681..73054 score=-0.0819493111071663
IntronExpressionAdditive AT1G01160.intron2 73164..73234 score=0.218264766445897
IntronExpressionAdditive AT1G01170.intron2 74467..74643 score=-0.679231197439017
IntronExpressionAdditive AT1G01180.intron1 76548..76781 score=0.258752218150827
IntronExpressionAdditive AT1G01180.intron2 76940..76979 score=0.960870607857445
IntronExpressionAdditive AT1G01200.intron1 87412..87776 score=-1.27298171575895
IntronExpressionAdditive AT1G01210.intron1 89070..89360 score=-0.471046856199402
IntronExpressionAdditive AT1G01220.intron1 92068..92224 score=-0.0537604146998302
IntronExpressionAdditive AT1G01220.intron4 93164..93233 score=0.203046388487691
IntronExpressionAdditive AT1G01220.intron5 94290..94321 score=-0.409807228621179
IntronExpressionAdditive AT1G01220.intron6 95081..95117 score=-0.34523650308492
IntronExpressionAdditive AT1G01225.intron1 96160..96500 score=0.7666423393138
IntronExpressionAdditive AT1G01230.intron1 97796..98431 score=-0.356852804464162
IntronExpressionAdditive AT1G01230.intron2 98609..98792 score=-0.181425119509000
IntronExpressionAdditive AT1G01240.tu5 100232..100600 score=0.701614013787944
IntronExpressionAdditive AT1G01280.intron1 113204..113236 score=-0.897392583967332
IntronExpressionAdditive AT1G01290.intron1 114480..114548 score=-0.637978727707562
IntronExpressionAdditive AT1G01320.intron1 121411..121451 score=-1.03765217596372
IntronExpressionAdditive AT1G01320.intron12 125862..125901 score=-0.576443909103391
IntronExpressionAdditive AT1G01320.intron13 126011..126050 score=-1.04757071453679
IntronExpressionAdditive AT1G01320.intron15 126838..126871 score=-0.223913491815770
IntronExpressionAdditive AT1G01320.intron17 127570..127607 score=-0.472387477091315
IntronExpressionAdditive AT1G01320.intron19 127935..128011 score=-0.423624238948566
IntronExpressionAdditive AT1G01320.intron20 128309..128429 score=0.0523373553744273
IntronExpressionAdditive AT1G01320.intron21 128570..128897 score=-0.541363838715082
IntronExpressionAdditive AT1G01320.intron22 129120..129785 score=-0.0136678853217965
IntronExpressionAdditive AT1G01320.intron3 123668..123704 score=-0.421774453522479
IntronExpressionAdditive AT1G01320.intron4 123899..123966 score=-0.919258761029255
IntronExpressionAdditive AT1G01320.intron6 124411..124446 score=-1.29340402025247
IntronExpressionAdditive AT1G01320.intron9 125068..125099 score=-0.0468502774224724
IntronExpressionAdditive AT1G01340.intron3 133532..133598 score=0.0726562796482007
IntronExpressionAdditive AT1G01340.intron4 133815..133851 score=-0.0631964305931882
IntronExpressionAdditive AT1G01340.intron6 134499..134567 score=-0.168092116270801
IntronExpressionAdditive AT1G01350.intron2 138076..138481 score=-0.446762556011351
IntronExpressionAdditive AT1G01350.intron5 139111..139185 score=0.182826244518799
IntronExpressionAdditive AT1G01360.intron1 142358..142391 score=-0.408943234482519
IntronExpressionAdditive AT1G01370.intron1 143666..143699 score=-1.08161686766980
IntronExpressionAdditive AT1G01370.intron10 145217..145285 score=0.112982506609628
IntronExpressionAdditive AT1G01370.intron5 144222..144287 score=-0.16866832400155
IntronExpressionAdditive AT1G01370.intron8 144587..144889 score=0.0230961258204349
IntronExpressionAdditive AT1G01370.intron9 145063..145100 score=0.53564905627182
IntronExpressionAdditive AT1G01400.intron1 151296..151369 score=-0.273568665179687
IntronExpressionAdditive AT1G01400.intron2 151726..151908 score=0.344473748196264
IntronExpressionAdditive AT1G01430.intron2 158105..158136 score=0.0349852793299884
IntronExpressionAdditive AT1G01440.intron2 160310..160381 score=-0.98303690143601
IntronExpressionAdditive AT1G01440.intron4 162281..162424 score=0.0777327691004141
IntronExpressionAdditive AT1G01460.intron1 168851..168936 score=-0.68766462029166
IntronExpressionAdditive AT1G01460.intron6 170185..170226 score=0.648165945896032
IntronExpressionAdditive AT1G01460.intron9 170749..170785 score=-1.15273314374821
IntronExpressionAdditive AT1G01480.intron1 176084..176162 score=-0.318161844705062
IntronExpressionAdditive AT1G01480.intron2 176382..176450 score=-0.720777389502249
IntronExpressionAdditive AT1G01480.intron3 176754..176985 score=0.575096320341021
IntronExpressionAdditive AT1G01490.intron2 180910..181329 score=-0.0391343456878033
IntronExpressionAdditive AT1G01490.intron3 181417..181999 score=0.364262049059244
IntronExpressionAdditive AT1G01500.intron1 186017..186327 score=0.0925400036326322
IntronExpressionAdditive AT1G01510.intron1 187819..187933 score=0.373668132491275
IntronExpressionAdditive AT1G01510.intron4 189316..189353 score=0.292852378445913
IntronExpressionAdditive AT1G01520.intron1 190863..191117 score=0.748474204820864
IntronExpressionAdditive AT1G01520.intron3 191255..191290 score=0.766288805234542
IntronExpressionAdditive AT1G01530.intron1 193073..193226 score=-0.277724419884479
IntronExpressionAdditive AT1G01540.intron2 196531..197090 score=-0.667232128479486
IntronExpressionAdditive AT1G01540.intron3 197229..197265 score=0.788267133095298
IntronExpressionAdditive AT1G01540.intron4 197414..197454 score=-0.214603003045294
IntronExpressionAdditive AT1G01550.intron3 199948..200393 score=1.54271266651845
IntronExpressionAdditive AT1G01560.intron1 202507..202654 score=0.53935036100581
IntronExpressionAdditive AT1G01560.intron3 203132..203208 score=-1.61480118206595
IntronExpressionAdditive AT1G01570.intron1 205949..206624 score=0.283355759552481
IntronExpressionAdditive AT1G01580.intron1 209601..209637 score=-2.70390855720668
IntronExpressionAdditive AT1G01580.intron2 209861..209898 score=-1.4489170180981
IntronExpressionAdditive AT1G01580.intron3 210171..210272 score=-0.486936232198626
IntronExpressionAdditive AT1G01580.intron4 210664..210928 score=-1.29779221843853
IntronExpressionAdditive AT1G01580.intron5 211385..211422 score=0.108308203263961
IntronExpressionAdditive AT1G01590.intron1 214395..214426 score=-0.175028217867277
IntronExpressionAdditive AT1G01590.intron3 215009..215271 score=0.298912201763708
IntronExpressionAdditive AT1G01590.intron4 215551..215587 score=-0.239365257978962
IntronExpressionAdditive AT1G01590.intron5 215972..216010 score=0.0695997597623596
IntronExpressionAdditive AT1G01590.intron7 217083..217122 score=0.0255619398543685
IntronExpressionAdditive AT1G01600.intron1 219619..219728 score=0.425479769395129
IntronExpressionAdditive AT1G01610.intron1 222409..222521 score=-0.735029140700322
IntronExpressionAdditive AT1G01610.intron2 223100..223490 score=-1.33427235990953
IntronExpressionAdditive AT1G01620.intron1 226085..226150 score=-1.93524731600231
IntronExpressionAdditive AT1G01630.intron3 229932..230310 score=-0.524433021757205
IntronExpressionAdditive AT1G01640.intron1 231704..231740 score=-0.211181615941432
IntronExpressionAdditive AT1G01640.intron2 231983..232201 score=0.364271857188798
IntronExpressionAdditive AT1G01650.intron1 233316..233348 score=-0.49365816252437
IntronExpressionAdditive AT1G01650.intron10 236354..236390 score=-0.474947271576753
IntronExpressionAdditive AT1G01650.intron14 237088..237478 score=-0.169529618502101
IntronExpressionAdditive AT1G01650.intron3 233623..234167 score=0.805929492530272
IntronExpressionAdditive AT1G01650.intron4 234391..234454 score=0.437846177218083
IntronExpressionAdditive AT1G01650.intron5 234639..234899 score=0.393457667294929
IntronExpressionAdditive AT1G01650.intron6 234979..235158 score=-0.74996464321532
IntronExpressionAdditive AT1G01650.intron7 235376..235668 score=-0.157591969296173
IntronExpressionAdditive AT1G01650.intron8 235746..235819 score=0.606452714910248
IntronExpressionAdditive AT1G01650.intron9 236032..236104 score=-0.255976632298031
IntronExpressionAdditive AT1G01660.intron3 240884..240921 score=0.206763393604622
IntronExpressionAdditive AT1G01670.intron1 243152..243268 score=-0.712437050084365
IntronExpressionAdditive AT1G01670.intron2 243851..243950 score=-0.715255538461726
IntronExpressionAdditive AT1G01670.intron4 244437..244469 score=-0.610393142712217
IntronExpressionAdditive AT1G01670.intron5 244647..244721 score=-0.50889559367476
IntronExpressionAdditive AT1G01670.intron6 244864..245007 score=-0.299839897949979
IntronExpressionAdditive AT1G01670.intron7 245259..245606 score=0.276905502676517
IntronExpressionAdditive AT1G01680.intron1 246597..246865 score=0.704231077674396
IntronExpressionAdditive AT1G01680.intron4 247259..247294 score=0.525190859598686
IntronExpressionAdditive AT1G01680.intron6 247895..248154 score=0.0619688930205817
IntronExpressionAdditive AT1G01690.intron1 249373..249441 score=-0.680732364618592
IntronExpressionAdditive AT1G01690.intron10 251452..251493 score=0.245053430172149
IntronExpressionAdditive AT1G01690.intron11 251599..251640 score=0.627165775040351
IntronExpressionAdditive AT1G01690.intron4 250233..250508 score=-0.849870749557745
IntronExpressionAdditive AT1G01690.intron5 250580..250618 score=-0.721861448514572
IntronExpressionAdditive AT1G01690.intron8 251198..251381 score=-0.826670425576097
IntronExpressionAdditive AT1G01700.intron3 260420..260458 score=0.777446267575801
IntronExpressionAdditive AT1G01700.intron4 260606..260643 score=-0.201392197820843
IntronExpressionAdditive AT1G01700.intron5 260816..260890 score=-0.837283322126676
IntronExpressionAdditive AT1G01710.intron12 264908..265211 score=-0.35755411479613
IntronExpressionAdditive AT1G01710.intron14 265444..265553 score=0.876956898846937
IntronExpressionAdditive AT1G01710.intron15 265621..265731 score=1.03406816423778
IntronExpressionAdditive AT1G01710.intron17 266713..267266 score=-0.296714732484475
IntronExpressionAdditive AT1G01710.intron4 263444..263480 score=0.547846913512812
IntronExpressionAdditive AT1G01710.intron7 263958..264027 score=-0.266372436117993
IntronExpressionAdditive AT1G01710.intron8 264169..264239 score=-0.263136188103822
IntronExpressionAdditive AT1G01725.intron1 270100..270456 score=1.02814596311053
IntronExpressionAdditive AT1G01730.intron1 271295..271364 score=-0.105616233176831
IntronExpressionAdditive AT1G01740.intron1 272378..272413 score=0.129787806014634
IntronExpressionAdditive AT1G01740.intron2 272600..272636 score=-0.0314351851531815
IntronExpressionAdditive AT1G01740.intron3 272994..273209 score=0.273817201823470
IntronExpressionAdditive AT1G01740.intron6 273558..273629 score=0.717123586616074
IntronExpressionAdditive AT1G01740.intron8 274104..274140 score=-0.225513823619476
IntronExpressionAdditive AT1G01760.intron6 278247..278278 score=0.0115424787785188
IntronExpressionAdditive AT1G01770.intron10 280763..280836 score=1.66865132676811
IntronExpressionAdditive AT1G01770.intron12 281353..281389 score=-0.816648044062449
IntronExpressionAdditive AT1G01770.intron13 281566..281743 score=-0.414561370834028
IntronExpressionAdditive AT1G01770.intron14 282178..282401 score=0.503634640555471
IntronExpressionAdditive AT1G01770.intron2 279079..279110 score=0.716750418709824
IntronExpressionAdditive AT1G01770.intron4 279435..279506 score=-0.314486434021953
IntronExpressionAdditive AT1G01770.intron5 279577..279761 score=0.383704765114328
IntronExpressionAdditive AT1G01770.intron6 279906..279942 score=-0.387600691098068
IntronExpressionAdditive AT1G01770.intron7 280090..280158 score=0.617340333671225
IntronExpressionAdditive AT1G01780.intron3 283362..283403 score=0.472650031880978
IntronExpressionAdditive AT1G01780.intron4 283602..283760 score=0.293242398835115
IntronExpressionAdditive AT1G01790.intron1 286372..286408 score=-0.431522884992796
IntronExpressionAdditive AT1G01790.intron10 288508..288543 score=-0.182383760437031
IntronExpressionAdditive AT1G01790.intron11 288771..288846 score=0.323790639915536
IntronExpressionAdditive AT1G01790.intron12 289137..289214 score=-0.0377114854129212
IntronExpressionAdditive AT1G01790.intron13 289396..289506 score=-0.249043834489014
IntronExpressionAdditive AT1G01790.intron14 289617..289685 score=-0.225815596898305
IntronExpressionAdditive AT1G01790.intron15 289798..290000 score=-0.628113694507688
IntronExpressionAdditive AT1G01790.intron17 290359..290396 score=-0.939823510667294
IntronExpressionAdditive AT1G01790.intron18 290498..290534 score=0.113949790807919
IntronExpressionAdditive AT1G01790.intron2 286617..286959 score=-1.28044508739439
IntronExpressionAdditive AT1G01790.intron5 287300..287334 score=0.238996800091188
IntronExpressionAdditive AT1G01790.intron8 287865..288047 score=-1.55275308085464
IntronExpressionAdditive AT1G01790.intron9 288194..288363 score=-0.118227112806834
IntronExpressionAdditive AT1G01800.intron2 293745..294001 score=-0.348787022019106
IntronExpressionAdditive AT1G01800.intron4 294114..294189 score=-0.984084373019593
IntronExpressionAdditive AT1G01820.intron2 296532..296573 score=-0.685532111483494
IntronExpressionAdditive AT1G01820.intron3 296707..296744 score=2.75655430677063
IntronExpressionAdditive AT1G01820.intron4 296853..296928 score=-0.315724186952532
IntronExpressionAdditive AT1G01820.intron6 297261..297517 score=-0.340227736984579
IntronExpressionAdditive AT1G01820.intron7 297771..297966 score=-0.243391878511746
IntronExpressionAdditive AT1G01830.intron4 300840..301385 score=-0.402913048606315
IntronExpressionAdditive AT1G01830.intron6 301556..302029 score=0.0341829273431372
IntronExpressionAdditive AT1G01830.tu7 302102..302278 score=0.289719387260649
IntronExpressionAdditive AT1G01860.intron1 304519..304669 score=0.438765417547477
IntronExpressionAdditive AT1G01860.intron8 305934..306006 score=0.487486714889163
IntronExpressionAdditive AT1G01880.intron1 306821..306857 score=0.176779164894002
IntronExpressionAdditive AT1G01880.intron2 307077..307123 score=-0.616124092269565
IntronExpressionAdditive AT1G01880.intron3 307350..307421 score=-0.0570341568730448
IntronExpressionAdditive AT1G01900.intron1 310982..311315 score=0.161766276987761
IntronExpressionAdditive AT1G01910.intron10 313992..314064 score=-0.156835669061245
IntronExpressionAdditive AT1G01910.intron12 314550..314621 score=-0.47472638234453
IntronExpressionAdditive AT1G01910.intron13 314799..314872 score=-0.909423025700029
IntronExpressionAdditive AT1G01910.intron14 315048..315552 score=-0.581638155893204
IntronExpressionAdditive AT1G01910.intron7 313774..313841 score=0.0558683560215713
IntronExpressionAdditive AT1G01920.intron11 317654..317725 score=-0.497967925733468
IntronExpressionAdditive AT1G01920.intron12 317841..317950 score=-0.693670030795106
IntronExpressionAdditive AT1G01920.intron13 318057..318096 score=-0.194355541467080
IntronExpressionAdditive AT1G01920.intron14 318205..318240 score=-0.361539688969644
IntronExpressionAdditive AT1G01920.intron16 318425..318534 score=0.193476048883006
IntronExpressionAdditive AT1G01920.intron17 318922..318958 score=0.405757778902733
IntronExpressionAdditive AT1G01920.intron18 319102..319133 score=-0.183745538439923
IntronExpressionAdditive AT1G01920.intron2 316254..316321 score=-0.706379094439615
IntronExpressionAdditive AT1G01920.intron3 316434..316491 score=0.211907343431750
IntronExpressionAdditive AT1G01920.intron4 316707..316779 score=-0.299111895351382
IntronExpressionAdditive AT1G01920.intron7 317197..317265 score=-0.570358866515682
IntronExpressionAdditive AT1G01930.intron1 320159..320341 score=-0.88784967382713
IntronExpressionAdditive AT1G01930.intron3 320448..320707 score=0.0692177652746982
IntronExpressionAdditive AT1G01930.intron4 321455..321735 score=-0.64991832528998
IntronExpressionAdditive AT1G01930.intron5 321877..321912 score=0.339990871808657
IntronExpressionAdditive AT1G01940.intron1 323088..323161 score=0.275661468387475
IntronExpressionAdditive AT1G01940.intron2 323272..323643 score=-0.0789228754815278
IntronExpressionAdditive AT1G01940.intron3 323863..324109 score=-0.249543576015953
IntronExpressionAdditive AT1G01940.intron4 324413..324559 score=-0.162607023459336
IntronExpressionAdditive AT1G01950.intron1 325631..325819 score=-0.43466881233178
IntronExpressionAdditive AT1G01950.intron10 328104..328145 score=-0.616864868025513
IntronExpressionAdditive AT1G01950.intron12 328569..328847 score=-0.338938800372575
IntronExpressionAdditive AT1G01950.intron13 329028..329069 score=0.271577765974807
IntronExpressionAdditive AT1G01950.intron15 329444..329517 score=-0.518505682174233
IntronExpressionAdditive AT1G01950.intron17 329918..329954 score=0.360704372987468
IntronExpressionAdditive AT1G01950.intron18 330164..330205 score=-0.154641948279454
IntronExpressionAdditive AT1G01950.intron2 326002..326078 score=0.92561022845112
IntronExpressionAdditive AT1G01950.intron6 327130..327207 score=-0.212115331928366
IntronExpressionAdditive AT1G01950.intron7 327429..327463 score=-0.0904595083493322
IntronExpressionAdditive AT1G01950.intron8 327575..327649 score=-0.162365246429273
IntronExpressionAdditive AT1G01950.intron9 327873..327908 score=-0.20004551246412
IntronExpressionAdditive AT1G01960.intron10 336229..336370 score=-0.0434500496754213
IntronExpressionAdditive AT1G01960.intron3 332664..332699 score=-0.617307407058847
IntronExpressionAdditive AT1G01960.intron5 333632..333858 score=0.290674867592962
IntronExpressionAdditive AT1G01960.intron6 334167..334424 score=-0.363089633903645
IntronExpressionAdditive AT1G01960.intron7 334752..334859 score=-2.30147365699803
IntronExpressionAdditive AT1G01960.intron8 335323..335398 score=-0.358585827751818
IntronExpressionAdditive AT1G01970.intron1 339032..339103 score=0.257540737415371
IntronExpressionAdditive AT1G02010.intron12 350293..350405 score=-0.441057947443469
IntronExpressionAdditive AT1G02010.intron13 350580..350614 score=0.334296652369653
IntronExpressionAdditive AT1G02010.intron15 350974..351008 score=-0.0317090587161927
IntronExpressionAdditive AT1G02010.intron16 351150..351334 score=-0.466284133348661
IntronExpressionAdditive AT1G02010.intron2 348310..348350 score=-0.259305826329801
IntronExpressionAdditive AT1G02010.intron20 352009..352112 score=0.100665612778671
IntronExpressionAdditive AT1G02010.intron3 348464..348498 score=0.955396076937577
IntronExpressionAdditive AT1G02010.intron4 348641..348710 score=0.372642740195136
IntronExpressionAdditive AT1G02010.intron6 348986..349088 score=0.489902714010898
IntronExpressionAdditive AT1G02010.intron8 349377..349447 score=-0.318570318298563
IntronExpressionAdditive AT1G02050.intron1 360144..360225 score=-0.72183366790565
IntronExpressionAdditive AT1G02065.tu3 366343..366663 score=-0.108337174838232
IntronExpressionAdditive AT1G02080.intron1 373777..373812 score=0.395642752436895
IntronExpressionAdditive AT1G02080.intron14 377704..377850 score=0.51236463612125
IntronExpressionAdditive AT1G02080.intron15 378028..378069 score=-0.880028962383502
IntronExpressionAdditive AT1G02080.intron16 378180..378245 score=-0.134090037082017
IntronExpressionAdditive AT1G02080.intron17 378428..378460 score=0.451631242826101
IntronExpressionAdditive AT1G02080.intron18 378647..378678 score=-0.102851012959908
IntronExpressionAdditive AT1G02080.intron19 378858..378889 score=-0.660853468048861
IntronExpressionAdditive AT1G02080.intron2 374178..374251 score=-1.12358786812213
IntronExpressionAdditive AT1G02080.intron21 379248..379284 score=-0.384482676791654
IntronExpressionAdditive AT1G02080.intron22 379430..379502 score=-0.859450597486436
IntronExpressionAdditive AT1G02080.intron24 380024..380056 score=-0.776041468821332
IntronExpressionAdditive AT1G02080.intron25 380163..380239 score=-0.34407669272402
IntronExpressionAdditive AT1G02080.intron26 380375..380483 score=0.605312129814288
IntronExpressionAdditive AT1G02080.intron28 381003..381077 score=-0.847152509912907
IntronExpressionAdditive AT1G02080.intron29 381341..381377 score=0.116292600487554
IntronExpressionAdditive AT1G02080.intron3 374502..374538 score=-0.70913919336447
IntronExpressionAdditive AT1G02080.intron32 382051..382226 score=-0.785702758292357
IntronExpressionAdditive AT1G02080.intron34 382569..382718 score=0.0727414958378583
IntronExpressionAdditive AT1G02080.intron35 382923..382997 score=-1.21380347861789
IntronExpressionAdditive AT1G02080.intron36 383174..383370 score=-0.861069850900376
IntronExpressionAdditive AT1G02080.intron37 383541..383578 score=-0.71724360773128
IntronExpressionAdditive AT1G02080.intron38 383681..383946 score=0.148322489615942
IntronExpressionAdditive AT1G02080.intron4 374912..375090 score=-1.74230023026148
IntronExpressionAdditive AT1G02080.intron41 384623..384657 score=0.53336177147713
IntronExpressionAdditive AT1G02080.intron42 384831..384862 score=0.527724143322147
IntronExpressionAdditive AT1G02080.intron43 384981..385149 score=0.126073317005114
IntronExpressionAdditive AT1G02080.intron46 385809..385840 score=-0.486741185257275
IntronExpressionAdditive AT1G02080.intron48 386326..386359 score=-0.503187881786241
IntronExpressionAdditive AT1G02080.intron5 375231..375298 score=0.527606300966601
IntronExpressionAdditive AT1G02080.intron6 375479..375514 score=-0.772228117302281
IntronExpressionAdditive AT1G02080.intron8 376020..376092 score=-0.641479240798035
IntronExpressionAdditive AT1G02080.intron9 376244..376315 score=-0.0547741272876875
IntronExpressionAdditive AT1G02090.intron10 388929..389007 score=-0.403891522796822
IntronExpressionAdditive AT1G02090.intron12 389302..389333 score=0.143474440281300
IntronExpressionAdditive AT1G02090.intron3 387515..387550 score=-0.123101493172396
IntronExpressionAdditive AT1G02090.intron7 388430..388465 score=-0.682326149089752
IntronExpressionAdditive AT1G02090.intron8 388608..388641 score=0.646063757378916
IntronExpressionAdditive AT1G02090.tu6 387692..388181 score=-0.0265472751289611
IntronExpressionAdditive AT1G02100.intron10 391726..391976 score=-0.246186606318306
IntronExpressionAdditive AT1G02100.intron11 392084..392235 score=1.56003443704759
IntronExpressionAdditive AT1G02100.intron6 390855..390974 score=1.36573751159114
IntronExpressionAdditive AT1G02100.intron7 391145..391185 score=0.285736956243924
IntronExpressionAdditive AT1G02100.intron8 391259..391374 score=0.473962386132723
IntronExpressionAdditive AT1G02100.intron9 391550..391586 score=-1.02007239225604
IntronExpressionAdditive AT1G02100.tu14 392492..392535 score=-0.241024303037931
IntronExpressionAdditive AT1G02110.intron2 394154..394209 score=-0.214459301649521
IntronExpressionAdditive AT1G02110.intron4 394452..394588 score=0.0874360343889545
IntronExpressionAdditive AT1G02120.intron10 397986..398052 score=1.50292086256971e-06
IntronExpressionAdditive AT1G02120.intron12 398340..398418 score=0.246627688474612
IntronExpressionAdditive AT1G02120.intron15 398968..399131 score=0.160059501044324
IntronExpressionAdditive AT1G02120.intron3 396349..396420 score=-0.225379136207188
IntronExpressionAdditive AT1G02120.intron8 397108..397687 score=1.93507311415777
IntronExpressionAdditive AT1G02120.intron9 397758..397832 score=-0.133766370461833
IntronExpressionAdditive AT1G02130.intron1 400553..400700 score=-0.437969823261194
IntronExpressionAdditive AT1G02130.intron2 400833..400869 score=0.383237757405391
IntronExpressionAdditive AT1G02130.intron4 401237..401273 score=0.323823400906494
IntronExpressionAdditive AT1G02130.intron7 401672..401711 score=0.971590811149627
IntronExpressionAdditive AT1G02140.intron1 403555..403739 score=0.55229854545918
IntronExpressionAdditive AT1G02140.intron2 403949..404127 score=-0.494986521202721
IntronExpressionAdditive AT1G02145.intron1 404674..404742 score=-0.78869067418172
IntronExpressionAdditive AT1G02145.intron11 406329..406402 score=1.33798294219642
IntronExpressionAdditive AT1G02145.intron14 406979..407277 score=-0.548521708505819
IntronExpressionAdditive AT1G02145.intron16 407383..407453 score=0.59569880655127
IntronExpressionAdditive AT1G02145.intron18 407600..407708 score=-0.373688768919266
IntronExpressionAdditive AT1G02145.intron19 407904..408197 score=-0.892257868275621
IntronExpressionAdditive AT1G02145.intron2 404856..404897 score=-0.181904495307758
IntronExpressionAdditive AT1G02145.intron21 408344..408379 score=-0.52547492674855
IntronExpressionAdditive AT1G02145.intron3 404965..405184 score=-0.1936428291992
IntronExpressionAdditive AT1G02145.intron7 405507..405865 score=-0.767096146477579
IntronExpressionAdditive AT1G02145.intron9 405940..406045 score=-0.0443931629474922
IntronExpressionAdditive AT1G02150.intron1 409135..409172 score=-0.15790882369764
IntronExpressionAdditive AT1G02160.intron1 410925..411139 score=-0.158480998601396
IntronExpressionAdditive AT1G02160.tu3 411277..411310 score=0.105158088691344
IntronExpressionAdditive AT1G02170.intron1 412260..412447 score=-0.47359265352609
IntronExpressionAdditive AT1G02170.intron3 413023..413058 score=-0.275791307478370
IntronExpressionAdditive AT1G02170.intron4 413286..413322 score=-0.885969829505169
IntronExpressionAdditive AT1G02180.intron1 414228..414401 score=0.167056316228612
IntronExpressionAdditive AT1G02190.intron3 416445..416713 score=0.0528757119591556
IntronExpressionAdditive AT1G02190.intron5 416862..416936 score=0.180897169366469
IntronExpressionAdditive AT1G02190.intron6 417153..417229 score=-0.439685177514203
IntronExpressionAdditive AT1G02205.intron1 418876..418917 score=-0.0550405588335529
IntronExpressionAdditive AT1G02205.intron2 419200..419236 score=0.277389979428181
IntronExpressionAdditive AT1G02205.intron5 419978..420431 score=-0.0862458882065759
IntronExpressionAdditive AT1G02205.intron7 421085..421155 score=0.346049623353214
IntronExpressionAdditive AT1G02205.intron8 421411..421484 score=0.084921545288066
IntronExpressionAdditive AT1G02205.tu4 419519..419634 score=0.171092950614535
IntronExpressionAdditive AT1G02220.intron3 429766..429801 score=0.524122617130478
IntronExpressionAdditive AT1G02220.intron5 430310..430379 score=0.343705556697457
IntronExpressionAdditive AT1G02230.intron2 435589..435624 score=0.242595920862668
IntronExpressionAdditive AT1G02230.intron3 435911..435942 score=-0.59898907935261
IntronExpressionAdditive AT1G02230.intron4 436158..436228 score=-0.747748305590683
IntronExpressionAdditive AT1G02250.intron2 438327..438365 score=0.255559368214675
IntronExpressionAdditive AT1G02250.intron4 438988..439025 score=-0.602811717897042
IntronExpressionAdditive AT1G02250.intron5 439337..439390 score=0.492818712006712
IntronExpressionAdditive AT1G02250.intron6 438103..438177 score=-0.164333629068496
IntronExpressionAdditive AT1G02270.intron1 443537..443603 score=-0.772913519070615
IntronExpressionAdditive AT1G02270.intron10 445944..446013 score=0.273157603597526
IntronExpressionAdditive AT1G02270.intron2 443742..443814 score=-0.882785262520667
IntronExpressionAdditive AT1G02270.intron3 444141..444216 score=0.0535758289890975
IntronExpressionAdditive AT1G02270.intron4 444386..444458 score=-0.179058767214511
IntronExpressionAdditive AT1G02270.intron6 444781..444814 score=-0.556003810261645
IntronExpressionAdditive AT1G02270.intron7 445078..445403 score=-0.455926904336222
IntronExpressionAdditive AT1G02280.intron2 448970..449010 score=-0.92960556310246
IntronExpressionAdditive AT1G02280.intron4 449505..449657 score=-0.915275978883914
IntronExpressionAdditive AT1G02280.intron6 450060..450095 score=-0.83677015773146
IntronExpressionAdditive AT1G02300.intron1 453402..453867 score=0.335761390518969
IntronExpressionAdditive AT1G02300.intron4 454085..454152 score=0.96931788459593
IntronExpressionAdditive AT1G02300.intron5 454335..454371 score=0.804542061307295
IntronExpressionAdditive AT1G02300.intron6 454542..454576 score=0.486825573127868
IntronExpressionAdditive AT1G02305.intron1 455914..456081 score=0.0279710787585515
IntronExpressionAdditive AT1G02305.intron4 456736..456805 score=0.0230931105822819
IntronExpressionAdditive AT1G02305.intron6 456945..456981 score=-0.2268456414867
IntronExpressionAdditive AT1G02305.intron7 457126..457164 score=-0.278128301086703
IntronExpressionAdditive AT1G02305.intron8 457418..457483 score=-0.348478065853037
IntronExpressionAdditive AT1G02305.intron9 457634..457671 score=-0.0359523142356198
IntronExpressionAdditive AT1G02310.intron2 458954..458987 score=0.428423505024537
IntronExpressionAdditive AT1G02310.intron3 459134..459482 score=0.260582127362759
IntronExpressionAdditive AT1G02310.intron4 459779..460256 score=0.0688113723911817
IntronExpressionAdditive AT1G02330.intron1 462372..462412 score=-0.0249770186344919
IntronExpressionAdditive AT1G02330.intron2 462637..462677 score=-0.54643517086873
IntronExpressionAdditive AT1G02330.intron3 462813..462850 score=-0.0206732343260239
IntronExpressionAdditive AT1G02330.intron4 462994..463062 score=-0.840115727783866
IntronExpressionAdditive AT1G02330.intron5 463321..463354 score=-0.218248657206440
IntronExpressionAdditive AT1G02335.intron1 464572..464733 score=-0.182339548432343
IntronExpressionAdditive AT1G02340.intron1 466277..466695 score=-0.157173988913839
IntronExpressionAdditive AT1G02340.intron3 467077..467133 score=-1.08863370814721
IntronExpressionAdditive AT1G02340.intron4 467546..467667 score=0.153645733199117
IntronExpressionAdditive AT1G02350.intron1 469993..470172 score=0.0960793988403693
IntronExpressionAdditive AT1G02370.intron1 474897..474928 score=-0.418137050451137
IntronExpressionAdditive AT1G02380.intron1 477217..477688 score=0.234227116172063
IntronExpressionAdditive AT1G02380.intron2 478663..478777 score=-0.190434152545658
IntronExpressionAdditive AT1G02390.intron1 481631..482181 score=-0.147688636382712
IntronExpressionAdditive AT1G02400.intron1 487357..488698 score=-0.0280863261465387
IntronExpressionAdditive AT1G02410.intron1 490997..491145 score=-0.170842922069393
IntronExpressionAdditive AT1G02410.intron2 491391..491469 score=-0.0391056379992268
IntronExpressionAdditive AT1G02410.intron3 491800..491868 score=-0.444209240088584
IntronExpressionAdditive AT1G02410.intron5 492203..492561 score=-0.07659833650042
IntronExpressionAdditive AT1G02440.intron3 497132..497241 score=-0.605479028386931
IntronExpressionAdditive AT1G02460.intron4 506282..506321 score=0.259932384677903
IntronExpressionAdditive AT1G02470.intron1 512012..512153 score=-0.529274391413056
IntronExpressionAdditive AT1G02470.intron5 512623..512659 score=-0.451385732315841
IntronExpressionAdditive AT1G02475.intron3 514317..514388 score=0.0603400046565291
IntronExpressionAdditive AT1G02475.intron4 514460..514638 score=-0.555591212900674
IntronExpressionAdditive AT1G02500.intron2 518375..518965 score=-1.29763020639145
IntronExpressionAdditive AT1G02520.intron6 527203..527275 score=-1.02980935209783
IntronExpressionAdditive AT1G02530.intron1 530166..530369 score=-0.133215121037074
IntronExpressionAdditive AT1G02530.intron3 530585..530952 score=-0.499885971417231
IntronExpressionAdditive AT1G02530.intron5 531220..531294 score=0.718399828586789
IntronExpressionAdditive AT1G02530.intron6 533015..533049 score=0.720642569257026
IntronExpressionAdditive AT1G02560.intron3 538527..538597 score=-1.40001763476302
IntronExpressionAdditive AT1G02560.intron5 538873..538910 score=-0.0700268760064108
IntronExpressionAdditive AT1G02560.intron7 539291..539370 score=-0.233592319573273
IntronExpressionAdditive AT1G02560.intron8 539516..539587 score=0.393812266153406
IntronExpressionAdditive AT1G02570.intron2 542101..543307 score=-0.114951364745916
IntronExpressionAdditive AT1G02580.intron10 547383..547424 score=0.124441458984530
IntronExpressionAdditive AT1G02580.intron11 547687..547721 score=-0.341810222571787
IntronExpressionAdditive AT1G02580.intron14 548179..548220 score=-0.571371300111751
IntronExpressionAdditive AT1G02580.intron16 548599..548800 score=0.281023708119499
IntronExpressionAdditive AT1G02580.intron2 545053..545492 score=-0.170630750259308
IntronExpressionAdditive AT1G02580.intron3 544842..546036 score=-0.282712061164742
IntronExpressionAdditive AT1G02580.intron4 546246..546286 score=0.132020859574800
IntronExpressionAdditive AT1G02580.intron5 546425..546474 score=-0.378251392577775
IntronExpressionAdditive AT1G02610.intron2 553467..553536 score=1.20628311367635
IntronExpressionAdditive AT1G02610.intron3 553725..555677 score=0.447981258904448
IntronExpressionAdditive AT1G02620.intron1 557155..557298 score=3.61592750253479
IntronExpressionAdditive AT1G02630.intron1 561718..561856 score=-0.299494947107286
IntronExpressionAdditive AT1G02640.intron1 564694..565405 score=0.449167021002052
IntronExpressionAdditive AT1G02640.intron3 565955..565991 score=-0.208246624527107
IntronExpressionAdditive AT1G02650.intron1 568745..568815 score=0.0403353911601268
IntronExpressionAdditive AT1G02660.intron2 573246..573317 score=0.600304880285866
IntronExpressionAdditive AT1G02660.intron4 574037..574074 score=-0.536913517882782
IntronExpressionAdditive AT1G02670.intron1 576148..576819 score=0.038555256324948
IntronExpressionAdditive AT1G02670.intron10 579008..579183 score=-0.887863230185396
IntronExpressionAdditive AT1G02670.intron11 579330..579528 score=-0.330689713738458
IntronExpressionAdditive AT1G02670.intron14 579961..580186 score=0.666222897695578
IntronExpressionAdditive AT1G02670.intron6 578131..578650 score=-0.432601145622425
IntronExpressionAdditive AT1G02670.intron9 578795..578862 score=0.920211886244461
IntronExpressionAdditive AT1G02680.intron1 580811..581018 score=-0.0920814728651154
IntronExpressionAdditive AT1G02680.intron3 581319..581471 score=-0.0680693664875606
IntronExpressionAdditive AT1G02680.intron4 581611..581787 score=0.339405100551221
IntronExpressionAdditive AT1G02690.intron1 584626..584775 score=1.24357180301915
IntronExpressionAdditive AT1G02690.intron10 586567..586616 score=-0.79560636793515
IntronExpressionAdditive AT1G02690.intron2 584952..585205 score=-0.293222361934779
IntronExpressionAdditive AT1G02690.intron4 585375..585447 score=-1.04751788347339
IntronExpressionAdditive AT1G02690.intron7 585963..585999 score=0.248930871209737
IntronExpressionAdditive AT1G02690.intron9 586361..586395 score=-0.144227526462269
IntronExpressionAdditive AT1G02720.intron2 593321..593738 score=-0.763252404099692
IntronExpressionAdditive AT1G02740.intron3 600226..600394 score=0.334176893657633
IntronExpressionAdditive AT1G02740.intron4 600502..600700 score=-0.533804502193349
IntronExpressionAdditive AT1G02740.intron5 600875..601127 score=-0.818203190384264
IntronExpressionAdditive AT1G02740.intron7 601373..601514 score=-0.876729379735632
IntronExpressionAdditive AT1G02740.intron8 601582..601613 score=0.559443277876545
IntronExpressionAdditive AT1G02750.intron1 602763..602952 score=0.17832983753216
IntronExpressionAdditive AT1G02750.intron2 603131..603570 score=-0.0573945262017422
IntronExpressionAdditive AT1G02770.intron4 606097..606134 score=-0.73609904768668
IntronExpressionAdditive AT1G02780.intron3 608711..608786 score=-0.229559388643638
IntronExpressionAdditive AT1G02780.intron4 609035..609213 score=1.21357102459318
IntronExpressionAdditive AT1G02790.intron1 610968..611004 score=-0.129908454544471
IntronExpressionAdditive AT1G02790.intron3 611916..611950 score=0.112482179693055
IntronExpressionAdditive AT1G02800.intron1 613711..613896 score=0.00587965059320303
IntronExpressionAdditive AT1G02800.intron4 614668..614699 score=0.0573413655231723
IntronExpressionAdditive AT1G02800.intron5 614881..614917 score=-1.02067060980436
IntronExpressionAdditive AT1G02800.intron7 615504..615833 score=0.402060202647475
IntronExpressionAdditive AT1G02810.intron1 619332..619594 score=0.94218469913772
IntronExpressionAdditive AT1G02840.intron10 628022..628099 score=0.154095028255825
IntronExpressionAdditive AT1G02840.intron11 628172..628205 score=0.192546161157606
IntronExpressionAdditive AT1G02840.intron12 628491..628891 score=0.323600344037669
IntronExpressionAdditive AT1G02840.intron13 629324..629391 score=-0.0890430358309276
IntronExpressionAdditive AT1G02840.intron2 626822..626857 score=-1.22772176368141
IntronExpressionAdditive AT1G02840.intron7 627606..627646 score=-0.0868525625350626
IntronExpressionAdditive AT1G02840.intron9 627909..627948 score=-0.522661619872458
IntronExpressionAdditive AT1G02840.tu13 628927..629218 score=1.75845321956645
IntronExpressionAdditive AT1G02850.intron10 632041..632076 score=-0.0353066678508107
IntronExpressionAdditive AT1G02850.intron3 631042..631074 score=1.40538746079948
IntronExpressionAdditive AT1G02850.intron5 631361..631401 score=0.906524230222261
IntronExpressionAdditive AT1G02860.intron3 636348..636571 score=0.337352915144455
IntronExpressionAdditive AT1G02860.intron5 636888..636934 score=-0.245984393931461
IntronExpressionAdditive AT1G02870.intron2 637746..638147 score=-0.259191237192904
IntronExpressionAdditive AT1G02880.intron3 643752..643825 score=0.334412756466376
IntronExpressionAdditive AT1G02880.tu10 644637..644713 score=0.254939484879977
IntronExpressionAdditive AT1G02890.intron1 645486..645742 score=0.826648385378017
IntronExpressionAdditive AT1G02890.intron11 647439..647510 score=-0.200822534338883
IntronExpressionAdditive AT1G02890.intron13 647839..647878 score=0.614323874265225
IntronExpressionAdditive AT1G02890.intron15 648275..648343 score=-0.00245405624931082
IntronExpressionAdditive AT1G02890.intron16 648423..648456 score=0.257102525789721
IntronExpressionAdditive AT1G02890.intron17 648652..648724 score=1.29857213747968
IntronExpressionAdditive AT1G02890.intron18 648836..648872 score=-0.00559271852159463
IntronExpressionAdditive AT1G02890.intron19 649185..649323 score=0.288070892860314
IntronExpressionAdditive AT1G02890.intron20 649483..649524 score=0.386769492796127
IntronExpressionAdditive AT1G02890.intron21 649671..649707 score=0.439342747257618
IntronExpressionAdditive AT1G02890.intron24 650943..651078 score=0.0361598167555598
IntronExpressionAdditive AT1G02890.intron26 651553..651670 score=-0.0204197850880142
IntronExpressionAdditive AT1G02890.intron5 646326..646364 score=-0.166338994100122
IntronExpressionAdditive AT1G02890.intron9 647109..647145 score=-0.485218883112625
IntronExpressionAdditive AT1G02910.intron1 655825..655871 score=0.170359794362965
IntronExpressionAdditive AT1G02910.intron2 656083..656119 score=0.194283167134594
IntronExpressionAdditive AT1G02910.intron3 656225..656261 score=-0.613529558636147
IntronExpressionAdditive AT1G02910.intron4 656527..656562 score=0.231315909249177
IntronExpressionAdditive AT1G02910.intron7 657279..657351 score=-0.0956834598449196
IntronExpressionAdditive AT1G02910.intron8 657502..657801 score=-0.360424492752403
IntronExpressionAdditive AT1G02960.intron1 667080..667116 score=-0.155600895394123
IntronExpressionAdditive AT1G02960.intron10 668741..668814 score=-0.403242878562191
IntronExpressionAdditive AT1G02960.intron12 669182..669436 score=-0.954956031102302
IntronExpressionAdditive AT1G02960.intron6 667633..667707 score=0.3166809499583
IntronExpressionAdditive AT1G02960.intron8 668104..668135 score=0.448466438057018
IntronExpressionAdditive AT1G02960.intron9 668490..668560 score=0.434201067894649
IntronExpressionAdditive AT1G02960.tu3 667307..667343 score=0.732954104383724
IntronExpressionAdditive AT1G02970.intron1 673718..673817 score=0.0517847045691654
IntronExpressionAdditive AT1G02970.intron3 674159..674373 score=-0.152837939758078
IntronExpressionAdditive AT1G02970.intron6 675066..675140 score=-0.330926980168022
IntronExpressionAdditive AT1G02970.intron9 675957..676029 score=-0.0879844911451995
IntronExpressionAdditive AT1G02980.intron10 680285..680316 score=-0.0637559062055635
IntronExpressionAdditive AT1G02980.intron2 678196..678232 score=0.518120177702468
IntronExpressionAdditive AT1G02980.intron3 678513..678579 score=-0.811444147889838
IntronExpressionAdditive AT1G02980.intron6 679277..679352 score=-0.139458311502807
IntronExpressionAdditive AT1G02980.intron8 679719..679760 score=-0.542864402397262
IntronExpressionAdditive AT1G02990.intron1 681965..682201 score=0.344287647875248
IntronExpressionAdditive AT1G02990.intron10 686778..686820 score=-0.142639261663879
IntronExpressionAdditive AT1G02990.intron2 682461..682642 score=-0.0291951979254106
IntronExpressionAdditive AT1G02990.intron3 682887..683108 score=1.06769597418171
IntronExpressionAdditive AT1G02990.intron5 683321..683357 score=-0.475703541334619
IntronExpressionAdditive AT1G02990.intron6 684780..684847 score=0.443143461230196
IntronExpressionAdditive AT1G02990.intron8 686446..686477 score=-0.645739418263864
IntronExpressionAdditive AT1G03000.intron1 688187..688228 score=-0.646311998957582
IntronExpressionAdditive AT1G03000.intron10 690902..691045 score=0.112981268767104
IntronExpressionAdditive AT1G03000.intron11 691361..691397 score=-1.43582657918365
IntronExpressionAdditive AT1G03000.intron2 688372..688437 score=-0.330953245877235
IntronExpressionAdditive AT1G03000.intron3 688616..688653 score=0.19720825995619
IntronExpressionAdditive AT1G03000.intron4 688946..688984 score=-0.612737072734812
IntronExpressionAdditive AT1G03000.intron5 689159..689199 score=-0.431492399526515
IntronExpressionAdditive AT1G03000.intron6 689402..689510 score=-0.701493706213484
IntronExpressionAdditive AT1G03000.intron7 689835..689908 score=0.473697422000619
IntronExpressionAdditive AT1G03000.intron8 690197..690307 score=0.507164791919498
IntronExpressionAdditive AT1G03000.intron9 690592..690669 score=0.59211944355918
IntronExpressionAdditive AT1G03010.intron1 693617..694021 score=-0.00347099670643295
IntronExpressionAdditive AT1G03010.intron3 695466..695503 score=-1.10834947825144
IntronExpressionAdditive AT1G03030.intron1 701671..701706 score=1.39004023789864
IntronExpressionAdditive AT1G03030.intron3 702008..702073 score=-0.373116746484478
IntronExpressionAdditive AT1G03030.intron4 702181..702260 score=-0.107994421642257
IntronExpressionAdditive AT1G03030.intron5 702477..702634 score=0.191717409800111
IntronExpressionAdditive AT1G03030.intron8 702902..702976 score=-1.91009197096826
IntronExpressionAdditive AT1G03040.intron1 704493..704569 score=0.522450405244475
IntronExpressionAdditive AT1G03040.intron2 704669..704966 score=0.345190529020269
IntronExpressionAdditive AT1G03040.intron3 705179..705432 score=-0.121673082794922
IntronExpressionAdditive AT1G03040.intron5 705749..706027 score=0.852601092331816
IntronExpressionAdditive AT1G03050.intron2 708509..708582 score=0.572668772472284
IntronExpressionAdditive AT1G03055.intron1 710138..710209 score=-0.330107491027968
IntronExpressionAdditive AT1G03055.intron2 710361..710655 score=-0.258326411798071
IntronExpressionAdditive AT1G03060.intron10 724121..724232 score=0.0913532556834904
IntronExpressionAdditive AT1G03060.intron11 724626..724663 score=-0.30512771839758
IntronExpressionAdditive AT1G03060.intron12 724738..724813 score=-0.449517035443961
IntronExpressionAdditive AT1G03060.intron13 725099..725205 score=-0.0395274942404871
IntronExpressionAdditive AT1G03060.intron14 725456..725524 score=-0.875448428149183
IntronExpressionAdditive AT1G03060.intron16 725854..726001 score=-0.38464527150949
IntronExpressionAdditive AT1G03060.intron17 726137..726241 score=0.444777894282512
IntronExpressionAdditive AT1G03060.intron18 726352..726640 score=0.372798693668253
IntronExpressionAdditive AT1G03060.intron2 714468..714504 score=-0.230900386962666
IntronExpressionAdditive AT1G03060.intron3 714869..714975 score=-0.47021776350003
IntronExpressionAdditive AT1G03060.intron4 715318..715594 score=-0.106431437338824
IntronExpressionAdditive AT1G03060.intron5 718663..718834 score=0.61691447625638
IntronExpressionAdditive AT1G03060.intron6 720588..720663 score=-0.432488156181226
IntronExpressionAdditive AT1G03060.intron8 722025..722096 score=-0.68454575367983
IntronExpressionAdditive AT1G03060.intron9 722810..722931 score=-0.251669067294522
IntronExpressionAdditive AT1G03070.intron19 730030..730065 score=0.495309249518788
IntronExpressionAdditive AT1G03070.intron3 730666..730879 score=-0.480136299244011
IntronExpressionAdditive AT1G03080.intron1 732837..732911 score=0.447190299598928
IntronExpressionAdditive AT1G03090.intron10 742333..742475 score=2.42724331601854
IntronExpressionAdditive AT1G03090.intron11 742735..742776 score=1.25517483386424
IntronExpressionAdditive AT1G03090.intron12 742991..743064 score=0.837958552423908
IntronExpressionAdditive AT1G03090.intron13 743201..743271 score=0.436584694143628
IntronExpressionAdditive AT1G03090.intron2 740265..740333 score=-0.495949966337195
IntronExpressionAdditive AT1G03090.intron3 740516..740588 score=2.31933119910575
IntronExpressionAdditive AT1G03090.intron4 740766..740905 score=-0.00195118091455501
IntronExpressionAdditive AT1G03090.intron6 741199..741481 score=4.34251503442098
IntronExpressionAdditive AT1G03090.intron8 741805..741878 score=1.81205072961805
IntronExpressionAdditive AT1G03090.intron9 742056..742154 score=0.437880327338933
IntronExpressionAdditive AT1G03103.intron2 747722..747753 score=0.515486615168587
IntronExpressionAdditive AT1G03110.intron1 749542..749759 score=0.0117644327897988
IntronExpressionAdditive AT1G03110.intron2 749962..750063 score=-0.449518011221485
IntronExpressionAdditive AT1G03110.intron3 750328..750511 score=0.0802009480770288
IntronExpressionAdditive AT1G03110.intron5 750621..750758 score=-0.975544315278576
IntronExpressionAdditive AT1G03110.intron6 750866..750937 score=0.143231914160142
IntronExpressionAdditive AT1G03110.intron7 751009..751077 score=-0.865830834945553
IntronExpressionAdditive AT1G03120.intron1 752663..752943 score=0.533454601686286
IntronExpressionAdditive AT1G03140.intron1 755057..755342 score=0.0460826571053327
IntronExpressionAdditive AT1G03150.intron2 756744..757528 score=0.0108732859780030
IntronExpressionAdditive AT1G03150.intron3 757703..757821 score=-0.455903676033693
IntronExpressionAdditive AT1G03150.intron4 757998..758134 score=0.197547608995264
IntronExpressionAdditive AT1G03160.intron1 761814..761848 score=0.262525208318182
IntronExpressionAdditive AT1G03160.intron10 765255..765466 score=-0.936570396813087
IntronExpressionAdditive AT1G03160.intron3 762578..762937 score=-0.273633844515849
IntronExpressionAdditive AT1G03160.intron5 763481..763959 score=-0.491751262065022
IntronExpressionAdditive AT1G03160.intron6 764061..764098 score=-1.24469475980395
IntronExpressionAdditive AT1G03160.intron7 764602..764675 score=-0.842093818566285
IntronExpressionAdditive AT1G03160.intron9 764965..765001 score=-0.223620132077842
IntronExpressionAdditive AT1G03180.intron3 774170..774205 score=-0.265537548580498
IntronExpressionAdditive AT1G03180.intron4 774528..774639 score=-0.366258374242910
IntronExpressionAdditive AT1G03180.intron6 774897..774933 score=-0.725137983604253
IntronExpressionAdditive AT1G03180.intron7 775036..775108 score=0.291613874491491
IntronExpressionAdditive AT1G03180.tu2 773681..774058 score=0.69098406446217
IntronExpressionAdditive AT1G03190.intron10 778611..778720 score=0.0381720999338345
IntronExpressionAdditive AT1G03190.intron12 779114..779151 score=-0.937705802774135
IntronExpressionAdditive AT1G03190.intron13 779257..779438 score=-0.846930914330788
IntronExpressionAdditive AT1G03190.intron4 776386..776462 score=-0.326589026655593
IntronExpressionAdditive AT1G03190.intron5 776754..777109 score=0.224883828412740
IntronExpressionAdditive AT1G03190.intron6 777244..777313 score=0.395463995829132
IntronExpressionAdditive AT1G03190.intron7 777745..777818 score=-0.548423276568135
IntronExpressionAdditive AT1G03190.intron9 778335..778438 score=-0.704757872636735
IntronExpressionAdditive AT1G03190.tu3 775654..775730 score=0.569490640203859
IntronExpressionAdditive AT1G03210.intron1 783168..783286 score=2.07773680739958
IntronExpressionAdditive AT1G03210.intron2 783585..783652 score=0.623945305622654
IntronExpressionAdditive AT1G03210.intron3 783865..783899 score=-0.398466583295833
IntronExpressionAdditive AT1G03210.intron4 784072..784107 score=-0.269029723224957
IntronExpressionAdditive AT1G03250.intron1 793737..793804 score=-0.537769010115724
IntronExpressionAdditive AT1G03250.intron3 794176..794245 score=0.205543523785601
IntronExpressionAdditive AT1G03250.intron4 794428..794502 score=0.123791020648537
IntronExpressionAdditive AT1G03250.intron5 794643..794821 score=-0.0777939289256991
IntronExpressionAdditive AT1G03250.intron6 794997..795070 score=0.129729674465970
IntronExpressionAdditive AT1G03260.intron1 795867..795904 score=0.649586781320301
IntronExpressionAdditive AT1G03260.intron2 796010..796501 score=0.119662937953938
IntronExpressionAdditive AT1G03260.intron4 796940..797259 score=0.325772448299921
IntronExpressionAdditive AT1G03260.intron6 797405..797476 score=-1.33274796481
IntronExpressionAdditive AT1G03260.intron7 797624..797692 score=-0.258461770422281
IntronExpressionAdditive AT1G03260.intron8 797801..797985 score=-0.380275086328108
IntronExpressionAdditive AT1G03270.intron1 799456..799521 score=0.668303405505158
IntronExpressionAdditive AT1G03270.intron10 801890..801926 score=-0.490475797627519
IntronExpressionAdditive AT1G03270.intron2 799742..799778 score=0.112207447936947
IntronExpressionAdditive AT1G03270.intron4 800103..800351 score=-0.371245747919507
IntronExpressionAdditive AT1G03270.intron5 800457..800564 score=-0.501050250398826
IntronExpressionAdditive AT1G03270.intron6 800700..800840 score=0.445617250078088
IntronExpressionAdditive AT1G03270.intron7 801120..801153 score=0.0756071399072336
IntronExpressionAdditive AT1G03270.intron9 801449..801488 score=-0.625844168118775
IntronExpressionAdditive AT1G03280.intron1 803132..803787 score=0.0559927729540268
IntronExpressionAdditive AT1G03280.intron10 806403..806630 score=-0.0880897591416122
IntronExpressionAdditive AT1G03280.intron3 803996..804188 score=-0.441420476708157
IntronExpressionAdditive AT1G03280.intron4 804364..804583 score=-0.165221958044344
IntronExpressionAdditive AT1G03280.intron5 804847..804920 score=-0.0417731689707709
IntronExpressionAdditive AT1G03280.intron8 805686..805794 score=-0.0246064248370648
IntronExpressionAdditive AT1G03290.intron1 807527..807892 score=0.362230438656484
IntronExpressionAdditive AT1G03290.intron2 808101..808214 score=-0.856510784075194
IntronExpressionAdditive AT1G03290.intron3 808387..808497 score=-0.0896683967268725
IntronExpressionAdditive AT1G03290.intron4 809212..809360 score=1.12850392274508
IntronExpressionAdditive AT1G03290.intron6 809844..809879 score=-0.482568603087398
IntronExpressionAdditive AT1G03290.intron8 810243..810313 score=0.241965298531124
IntronExpressionAdditive AT1G03310.intron2 813659..813880 score=-0.268810441365211
IntronExpressionAdditive AT1G03330.intron1 818300..818900 score=0.0379921315556866
IntronExpressionAdditive AT1G03330.intron2 819077..819239 score=-0.66492329725067
IntronExpressionAdditive AT1G03340.intron1 819776..819822 score=-0.382616766534981
IntronExpressionAdditive AT1G03340.intron2 820102..820139 score=0.451319112907154
IntronExpressionAdditive AT1G03340.intron3 820505..820545 score=1.26323141546970
IntronExpressionAdditive AT1G03360.intron1 824829..824864 score=0.623329304391169
IntronExpressionAdditive AT1G03360.intron3 825188..825221 score=0.270543488140680
IntronExpressionAdditive AT1G03360.intron4 825364..825399 score=-0.492045107877999
IntronExpressionAdditive AT1G03360.intron5 825506..825544 score=0.268471326574116
IntronExpressionAdditive AT1G03360.intron6 825653..825727 score=0.220894767242245
IntronExpressionAdditive AT1G03370.intron1 826799..827066 score=0.256667078351903
IntronExpressionAdditive AT1G03370.intron10 834421..834490 score=-0.603561810886918
IntronExpressionAdditive AT1G03370.intron2 829194..829680 score=0.520869956150259
IntronExpressionAdditive AT1G03370.intron3 830184..830919 score=0.339747011663641
IntronExpressionAdditive AT1G03370.intron4 831317..831350 score=-1.02037978233290
IntronExpressionAdditive AT1G03370.intron5 832654..832730 score=-1.54809636532407
IntronExpressionAdditive AT1G03370.intron6 832941..833069 score=-1.14090495129279
IntronExpressionAdditive AT1G03370.intron8 833578..833614 score=-0.296259140124440
IntronExpressionAdditive AT1G03370.intron9 833953..834208 score=0.685830744650676
IntronExpressionAdditive AT1G03380.intron1 836493..836675 score=-0.160297813717339
IntronExpressionAdditive AT1G03380.intron2 837227..837439 score=1.00147798814933
IntronExpressionAdditive AT1G03380.intron3 837911..838051 score=-0.253004589535598
IntronExpressionAdditive AT1G03380.intron4 838331..838466 score=0.331879241304726
IntronExpressionAdditive AT1G03380.intron6 839465..839650 score=-0.588578952341966
IntronExpressionAdditive AT1G03380.intron7 839828..839869 score=0.589185995853684
IntronExpressionAdditive AT1G03380.intron8 840403..840477 score=0.0882945420139677
IntronExpressionAdditive AT1G03400.intron1 843178..843209 score=0.894127025655803
IntronExpressionAdditive AT1G03400.intron2 843566..843604 score=-0.0688376541355002
IntronExpressionAdditive AT1G03410.intron1 845041..845081 score=0.989688850122059
IntronExpressionAdditive AT1G03410.intron2 845442..845830 score=-0.159714197579639
IntronExpressionAdditive AT1G03430.intron1 848252..848288 score=1.45460829767607
IntronExpressionAdditive AT1G03430.intron2 848517..848617 score=-0.286318287209132
IntronExpressionAdditive AT1G03430.intron3 848724..848762 score=0.995797168192393
IntronExpressionAdditive AT1G03430.intron4 848873..848981 score=0.346037629695549
IntronExpressionAdditive AT1G03430.intron5 849093..849131 score=1.00094456252518
IntronExpressionAdditive AT1G03445.intron10 856655..856707 score=0.0573213757609217
IntronExpressionAdditive AT1G03445.intron11 856853..856941 score=-0.36468544514211
IntronExpressionAdditive AT1G03445.intron12 857082..857187 score=0.476492381164999
IntronExpressionAdditive AT1G03445.intron13 857475..857511 score=-0.00750880374231414
IntronExpressionAdditive AT1G03445.intron15 857798..857915 score=0.379339342578893
IntronExpressionAdditive AT1G03445.intron17 858214..858575 score=0.663996597196577
IntronExpressionAdditive AT1G03445.intron19 858844..858981 score=-0.83511580004805
IntronExpressionAdditive AT1G03445.intron20 859164..859208 score=-0.489756156367024
IntronExpressionAdditive AT1G03445.intron4 855321..855358 score=1.00572989244189
IntronExpressionAdditive AT1G03445.intron6 855793..856014 score=-1.02953081725798
IntronExpressionAdditive AT1G03445.intron9 856444..856509 score=0.119296342516016
IntronExpressionAdditive AT1G03457.intron3 861902..862012 score=0.0503835736162847
IntronExpressionAdditive AT1G03457.intron8 862961..863286 score=-0.682686902864466
IntronExpressionAdditive AT1G03457.intron9 863547..863811 score=-0.287997800899980
IntronExpressionAdditive AT1G03470.intron1 866960..867310 score=-0.532485557072298
IntronExpressionAdditive AT1G03475.intron1 869363..869431 score=-0.180454692892927
IntronExpressionAdditive AT1G03475.intron3 869788..869860 score=-0.165356489702998
IntronExpressionAdditive AT1G03475.intron4 870011..870119 score=-1.03686290225463
IntronExpressionAdditive AT1G03475.intron7 870594..870628 score=1.27935825957031
IntronExpressionAdditive AT1G03490.intron2 872388..872710 score=-0.439017298174151
IntronExpressionAdditive AT1G03520.intron2 878645..878713 score=0.866695540881387
IntronExpressionAdditive AT1G03530.intron1 881889..881955 score=0.217301641491175
IntronExpressionAdditive AT1G03530.intron2 882143..882212 score=-0.110611734652437
IntronExpressionAdditive AT1G03550.intron10 887430..887503 score=-0.246103864058333
IntronExpressionAdditive AT1G03550.intron2 886105..886175 score=0.28234707973052
IntronExpressionAdditive AT1G03550.intron4 886461..886611 score=-0.76625913373707
IntronExpressionAdditive AT1G03550.intron6 886793..886863 score=0.287052469807146
IntronExpressionAdditive AT1G03590.intron2 895283..895319 score=0.391819155072835
IntronExpressionAdditive AT1G03590.intron4 895910..895982 score=-0.840806375580598
IntronExpressionAdditive AT1G03610.intron2 901729..901836 score=-0.506634979784076
IntronExpressionAdditive AT1G03610.intron3 902119..902155 score=0.722812478657697
IntronExpressionAdditive AT1G03610.intron4 902374..902411 score=1.80839847286274
IntronExpressionAdditive AT1G03620.intron2 904703..904806 score=0.0108734308558946
IntronExpressionAdditive AT1G03620.intron5 905163..905199 score=-0.341967665563597
IntronExpressionAdditive AT1G03620.intron6 905416..905454 score=-0.123384017339367
IntronExpressionAdditive AT1G03630.intron5 908581..908617 score=-0.310054895115935
IntronExpressionAdditive AT1G03650.intron1 910545..910766 score=-0.404093115270243
IntronExpressionAdditive AT1G03680.intron1 917311..917498 score=-0.4966100077226
IntronExpressionAdditive AT1G03687.intron1 918608..918787 score=-0.140487571139296
IntronExpressionAdditive AT1G03687.intron2 918999..919072 score=0.148954844600226
IntronExpressionAdditive AT1G03687.intron4 919395..919434 score=0.156547600579446
IntronExpressionAdditive AT1G03687.intron5 919617..919648 score=0.479067321564554
IntronExpressionAdditive AT1G03687.intron6 919820..919851 score=-0.259587171605928
IntronExpressionAdditive AT1G03700.intron2 921397..921572 score=-0.883877135208875
IntronExpressionAdditive AT1G03710.intron2 923975..924045 score=-0.82237845068043
IntronExpressionAdditive AT1G03710.intron3 924305..924441 score=0.0689376396327939
IntronExpressionAdditive AT1G03720.intron3 925786..925935 score=0.288374855563659
IntronExpressionAdditive AT1G03740.intron1 934705..934742 score=0.381758756461061
IntronExpressionAdditive AT1G03740.intron2 935096..935137 score=1.31863587524228
IntronExpressionAdditive AT1G03740.intron3 935489..935525 score=0.0778597184718114
IntronExpressionAdditive AT1G03740.intron4 935819..935855 score=-0.122756889723109
IntronExpressionAdditive AT1G03740.tu7 936575..936608 score=-3.47855527153564
IntronExpressionAdditive AT1G03750.intron1 938354..938395 score=-0.307840261551322
IntronExpressionAdditive AT1G03750.intron3 939793..939833 score=-0.172814092511908
IntronExpressionAdditive AT1G03750.intron4 940024..940060 score=-0.286982150421463
IntronExpressionAdditive AT1G03750.intron5 940355..940427 score=0.314444510603129
IntronExpressionAdditive AT1G03750.intron6 940683..940756 score=-0.220617532449067
IntronExpressionAdditive AT1G03760.intron1 941310..941344 score=-0.387509096473258
IntronExpressionAdditive AT1G03760.intron2 941449..941519 score=-0.160169362436493
IntronExpressionAdditive AT1G03760.intron3 941582..941653 score=-0.0562106802528174
IntronExpressionAdditive AT1G03760.intron5 941948..941983 score=-0.474413783052721
IntronExpressionAdditive AT1G03760.intron7 942558..942629 score=-0.178386460005587
IntronExpressionAdditive AT1G03770.intron1 945039..945070 score=1.00955265340393
IntronExpressionAdditive AT1G03770.intron2 945188..945406 score=-1.08920989384467
IntronExpressionAdditive AT1G03770.intron3 945587..945731 score=0.0624652124252986
IntronExpressionAdditive AT1G03770.intron4 945877..945908 score=-0.81982796396201
IntronExpressionAdditive AT1G03770.intron5 946062..946140 score=-0.509828284380515
IntronExpressionAdditive AT1G03770.intron7 946811..946845 score=-0.872345259662028
IntronExpressionAdditive AT1G03770.intron8 946993..947098 score=-0.335635601486244
IntronExpressionAdditive AT1G03770.intron9 947281..947352 score=-0.289531351005569
IntronExpressionAdditive AT1G03780.intron10 948981..949017 score=0.506031950053255
IntronExpressionAdditive AT1G03780.intron11 949230..949266 score=-0.53525498481453
IntronExpressionAdditive AT1G03780.intron13 949668..949704 score=0.529768962941265
IntronExpressionAdditive AT1G03780.intron15 950113..950182 score=0.315786659984629
IntronExpressionAdditive AT1G03780.intron17 950501..950535 score=0.548780366759896
IntronExpressionAdditive AT1G03780.intron18 950784..950858 score=-0.752225338291231
IntronExpressionAdditive AT1G03780.intron19 951033..951096 score=-0.190636069884384
IntronExpressionAdditive AT1G03780.intron20 951205..951502 score=-0.849058318361317
IntronExpressionAdditive AT1G03780.intron6 948331..948366 score=0.364678310342186
IntronExpressionAdditive AT1G03780.intron9 948844..948880 score=-0.592182345635617
IntronExpressionAdditive AT1G03810.intron1 959067..959401 score=1.32940397031786
IntronExpressionAdditive AT1G03830.intron1 963371..963404 score=0.478966111981755
IntronExpressionAdditive AT1G03830.intron10 965740..965881 score=0.110725894277432
IntronExpressionAdditive AT1G03830.intron11 966225..966377 score=0.135961715866153
IntronExpressionAdditive AT1G03830.intron2 963543..963619 score=0.532354524199549
IntronExpressionAdditive AT1G03830.intron3 964199..964273 score=0.375279160367988
IntronExpressionAdditive AT1G03830.intron8 965297..965374 score=0.0774436605150627
IntronExpressionAdditive AT1G03830.intron9 965518..965554 score=-0.272033208362686
IntronExpressionAdditive AT1G03840.intron2 968608..969279 score=0.105674791453080
IntronExpressionAdditive AT1G03850.intron1 976509..977149 score=0.474740016185294
IntronExpressionAdditive AT1G03860.intron1 979799..979867 score=-0.0101841016144582
IntronExpressionAdditive AT1G03860.intron3 980369..980718 score=0.166762965040621
IntronExpressionAdditive AT1G03860.intron6 981212..981528 score=-0.444354595224748
IntronExpressionAdditive AT1G03860.tu7 981564..981742 score=-0.316747112608999
IntronExpressionAdditive AT1G03880.intron1 986153..986189 score=-0.233647937947398
IntronExpressionAdditive AT1G03880.intron2 986617..986818 score=0.00261003272687448
IntronExpressionAdditive AT1G03890.intron2 989934..989970 score=-0.431056252001279
IntronExpressionAdditive AT1G03900.intron1 992017..992403 score=0.237567804385365
IntronExpressionAdditive AT1G03905.intron1 993662..994014 score=-0.645343942654693
IntronExpressionAdditive AT1G03905.intron2 994200..994272 score=0.6467738429362
IntronExpressionAdditive AT1G03905.intron4 994622..994772 score=-0.9776466457055
IntronExpressionAdditive AT1G03905.intron5 994917..995277 score=-1.02268853308094
IntronExpressionAdditive AT1G03910.intron1 996298..996412 score=-0.86841511891425
IntronExpressionAdditive AT1G03910.intron12 1000017..1000083 score=0.771614539891975
IntronExpressionAdditive AT1G03910.intron2 996735..997148 score=-0.297767141821376
IntronExpressionAdditive AT1G03910.intron4 997287..997365 score=-0.0110417719345661
IntronExpressionAdditive AT1G03910.intron6 997682..997721 score=-0.217979086547695
IntronExpressionAdditive AT1G03910.intron7 997950..998304 score=0.466590122045451
IntronExpressionAdditive AT1G03910.intron8 998525..998696 score=-0.268036216458847
IntronExpressionAdditive AT1G03920.intron10 1003942..1004069 score=-0.452309122756554
IntronExpressionAdditive AT1G03920.intron8 1003501..1003578 score=-0.0226295234907051
IntronExpressionAdditive AT1G03930.intron1 1005575..1005897 score=0.321097270092157
IntronExpressionAdditive AT1G03930.intron12 1007526..1007562 score=0.444395900062056
IntronExpressionAdditive AT1G03930.intron4 1006271..1006376 score=-0.0653611490741491
IntronExpressionAdditive AT1G03950.intron4 1011865..1011900 score=-0.654441182868544
IntronExpressionAdditive AT1G03950.intron5 1012005..1012076 score=-0.785838232364284
IntronExpressionAdditive AT1G03950.intron7 1012443..1012553 score=-0.468928341891245
IntronExpressionAdditive AT1G03950.intron9 1012673..1013099 score=0.346998433621918
IntronExpressionAdditive AT1G03960.intron10 1016259..1016300 score=-1.31789158377074
IntronExpressionAdditive AT1G03960.intron11 1016474..1016760 score=0.171320266240263
IntronExpressionAdditive AT1G03960.intron12 1016940..1017016 score=-0.623000972971588
IntronExpressionAdditive AT1G03960.intron13 1017189..1017295 score=-0.0628775137537127
IntronExpressionAdditive AT1G03960.intron14 1017469..1017540 score=1.06305167382144
IntronExpressionAdditive AT1G03960.intron5 1014865..1014905 score=-0.00282283638067439
IntronExpressionAdditive AT1G03960.intron6 1015048..1015145 score=0.202548156835879
IntronExpressionAdditive AT1G03960.intron8 1015534..1015639 score=-0.225235828629791
IntronExpressionAdditive AT1G03960.intron9 1015850..1016041 score=0.347948017804194
IntronExpressionAdditive AT1G03980.intron1 1019426..1019569 score=-0.0387122945806368
IntronExpressionAdditive AT1G03980.intron2 1019782..1019858 score=-0.727600109175787
IntronExpressionAdditive AT1G03980.intron3 1020115..1020156 score=-0.472161177114603
IntronExpressionAdditive AT1G03980.intron4 1020406..1020480 score=-0.425028580634463
IntronExpressionAdditive AT1G03980.intron5 1020557..1020593 score=-0.627588303557821
IntronExpressionAdditive AT1G03980.intron6 1020810..1020958 score=0.598481610335084
IntronExpressionAdditive AT1G03980.intron8 1021470..1021753 score=0.47413233448526
IntronExpressionAdditive AT1G03990.intron2 1025560..1025774 score=-0.648374071751367
IntronExpressionAdditive AT1G04010.intron10 1034024..1034102 score=-1.26329871872949
IntronExpressionAdditive AT1G04010.intron11 1034352..1034651 score=-0.775033060965849
IntronExpressionAdditive AT1G04010.intron12 1034831..1034868 score=0.543089163171232
IntronExpressionAdditive AT1G04010.intron14 1035302..1035336 score=0.0906614497382567
IntronExpressionAdditive AT1G04010.intron15 1035532..1035868 score=-0.215044183274961
IntronExpressionAdditive AT1G04010.intron2 1031795..1031827 score=-0.366635311801785
IntronExpressionAdditive AT1G04010.intron3 1032006..1032039 score=-0.617735793382928
IntronExpressionAdditive AT1G04010.intron5 1032432..1032507 score=-0.1671150852802
IntronExpressionAdditive AT1G04010.intron6 1032655..1032766 score=-0.399593204221603
IntronExpressionAdditive AT1G04010.intron7 1032868..1033166 score=0.0500034878508938
IntronExpressionAdditive AT1G04010.intron8 1033299..1033406 score=0.0741382930855625
IntronExpressionAdditive AT1G04010.intron9 1033593..1033842 score=0.604211625766404
IntronExpressionAdditive AT1G04020.intron11 1038739..1038774 score=0.488621363351418
IntronExpressionAdditive AT1G04020.intron12 1038886..1038963 score=0.623789242284927
IntronExpressionAdditive AT1G04020.intron15 1039598..1039633 score=0.893288530915549
IntronExpressionAdditive AT1G04020.intron7 1037736..1037801 score=0.123243653105182
IntronExpressionAdditive AT1G04020.intron9 1038163..1038198 score=0.498491645906504
IntronExpressionAdditive AT1G04030.intron16 1040604..1040851 score=-0.301943530892277
IntronExpressionAdditive AT1G04030.intron3 1042100..1042173 score=-1.23059865765601
IntronExpressionAdditive AT1G04040.intron2 1043204..1043364 score=-0.446668997375859
IntronExpressionAdditive AT1G04050.intron2 1046206..1046282 score=-0.518515702671317
IntronExpressionAdditive AT1G04050.intron4 1046529..1046598 score=0.334294088639850
IntronExpressionAdditive AT1G04050.intron8 1048664..1048705 score=0.0272562146680879
IntronExpressionAdditive AT1G04080.intron1 1051502..1051738 score=0.0113130885109962
IntronExpressionAdditive AT1G04080.intron12 1056293..1056394 score=-0.0875832286411785
IntronExpressionAdditive AT1G04080.intron2 1052061..1052096 score=0.304601440648820
IntronExpressionAdditive AT1G04080.intron3 1052276..1052525 score=-0.143686689116653
IntronExpressionAdditive AT1G04080.intron4 1052811..1053266 score=-1.88096274424599
IntronExpressionAdditive AT1G04080.intron5 1053482..1053699 score=-0.210718382177629
IntronExpressionAdditive AT1G04080.intron6 1054222..1054621 score=-1.38546974072076
IntronExpressionAdditive AT1G04080.intron7 1054795..1054893 score=-0.129664927599981
IntronExpressionAdditive AT1G04080.intron8 1055076..1055147 score=-0.79908523573422
IntronExpressionAdditive AT1G04090.intron1 1057333..1057588 score=0.0285951088887879
IntronExpressionAdditive AT1G04100.intron1 1060124..1060269 score=0.253003340980372
IntronExpressionAdditive AT1G04120.intron1 1064967..1064999 score=-0.723368114855515
IntronExpressionAdditive AT1G04120.intron11 1070483..1070595 score=0.090269845843917
IntronExpressionAdditive AT1G04120.intron2 1065290..1065330 score=1.07684484056493
IntronExpressionAdditive AT1G04120.intron5 1066173..1066213 score=-0.195566133629988
IntronExpressionAdditive AT1G04120.intron8 1067544..1067870 score=-0.73172740026858
IntronExpressionAdditive AT1G04130.intron3 1074165..1074204 score=0.864341698334207
IntronExpressionAdditive AT1G04130.intron4 1074419..1074491 score=-0.219398244511644
IntronExpressionAdditive AT1G04130.intron5 1074633..1074817 score=0.245408416503936
IntronExpressionAdditive AT1G04130.intron6 1075031..1075069 score=-0.141433411146552
IntronExpressionAdditive AT1G04140.intron10 1078548..1078765 score=0.222331079430928
IntronExpressionAdditive AT1G04140.intron12 1078981..1079191 score=0.399034395926449
IntronExpressionAdditive AT1G04140.intron13 1079331..1079605 score=-0.864181646410513
IntronExpressionAdditive AT1G04140.intron15 1079796..1080215 score=0.471278862243367
IntronExpressionAdditive AT1G04140.intron2 1076018..1076085 score=0.582295026611777
IntronExpressionAdditive AT1G04140.intron4 1076232..1076267 score=-0.200769824965270
IntronExpressionAdditive AT1G04140.intron5 1076484..1076521 score=-0.518718733519974
IntronExpressionAdditive AT1G04140.intron6 1076739..1076810 score=-0.532443130858084
IntronExpressionAdditive AT1G04140.intron7 1076923..1076955 score=0.0718961676567075
IntronExpressionAdditive AT1G04160.intron1 1086616..1087099 score=-0.0109776828345082
IntronExpressionAdditive AT1G04160.intron10 1089255..1089291 score=0.645972821970102
IntronExpressionAdditive AT1G04160.intron11 1089540..1089980 score=-0.485466422129583
IntronExpressionAdditive AT1G04160.intron13 1090194..1090382 score=-0.0966406408552031
IntronExpressionAdditive AT1G04160.intron18 1091412..1091477 score=-0.60188909010936
IntronExpressionAdditive AT1G04160.intron20 1091838..1091886 score=-0.283544828958222
IntronExpressionAdditive AT1G04160.intron21 1092127..1092270 score=0.138652573623658
IntronExpressionAdditive AT1G04160.intron23 1092674..1092746 score=0.533018483348583
IntronExpressionAdditive AT1G04160.intron24 1093040..1093075 score=-0.229888085285923
IntronExpressionAdditive AT1G04160.intron26 1093443..1093518 score=-0.215045070664334
IntronExpressionAdditive AT1G04160.intron27 1093587..1093620 score=0.445886294256396
IntronExpressionAdditive AT1G04160.intron29 1094025..1094274 score=-0.0182483802213268
IntronExpressionAdditive AT1G04160.intron3 1087552..1087628 score=0.628679144551894
IntronExpressionAdditive AT1G04160.intron30 1094492..1094525 score=0.109316951330363
IntronExpressionAdditive AT1G04160.intron31 1094775..1094876 score=0.335835403106979
IntronExpressionAdditive AT1G04160.intron32 1095052..1095088 score=0.483074071054165
IntronExpressionAdditive AT1G04160.intron33 1095195..1095233 score=-0.138167665079351
IntronExpressionAdditive AT1G04160.intron5 1088060..1088381 score=0.0125500151916641
IntronExpressionAdditive AT1G04160.intron7 1088604..1088636 score=0.298467596263183
IntronExpressionAdditive AT1G04160.intron8 1088816..1088853 score=0.420243787737791
IntronExpressionAdditive AT1G04160.intron9 1089026..1089101 score=0.382533049795815
IntronExpressionAdditive AT1G04170.intron1 1097140..1097383 score=-0.61480201941416
IntronExpressionAdditive AT1G04170.intron3 1097704..1097773 score=0.0435020830584411
IntronExpressionAdditive AT1G04170.intron4 1097919..1097957 score=0.613894645977804
IntronExpressionAdditive AT1G04170.intron5 1098104..1098293 score=-0.604249456905701
IntronExpressionAdditive AT1G04170.intron6 1098611..1098680 score=-1.02935093509119
IntronExpressionAdditive AT1G04170.intron8 1099292..1099376 score=0.260271827880634
IntronExpressionAdditive AT1G04180.intron1 1105281..1105354 score=-0.224740002027246
IntronExpressionAdditive AT1G04190.intron1 1106785..1106820 score=-0.241860153888723
IntronExpressionAdditive AT1G04190.intron4 1107461..1107530 score=-0.108929190320538
IntronExpressionAdditive AT1G04190.intron5 1107739..1107943 score=-0.523788417998845
IntronExpressionAdditive AT1G04190.intron7 1108088..1108378 score=-0.413383942474984
IntronExpressionAdditive AT1G04200.intron10 1112114..1112229 score=0.275835534604545
IntronExpressionAdditive AT1G04200.intron13 1112780..1112813 score=-0.10383462705298
IntronExpressionAdditive AT1G04200.intron14 1112988..1113022 score=1.29591873088226
IntronExpressionAdditive AT1G04200.intron15 1113202..1113273 score=-0.334325455533485
IntronExpressionAdditive AT1G04200.intron17 1113573..1113716 score=0.715898469767164
IntronExpressionAdditive AT1G04200.intron2 1110216..1110255 score=0.273345117730185
IntronExpressionAdditive AT1G04200.intron4 1110583..1110659 score=-0.0264899708588009
IntronExpressionAdditive AT1G04200.intron8 1111636..1111734 score=-0.641358798204821
IntronExpressionAdditive AT1G04200.intron9 1111922..1111958 score=0.415917714309412
IntronExpressionAdditive AT1G04210.intron1 1115239..1115536 score=0.438579207529562
IntronExpressionAdditive AT1G04210.intron3 1116156..1116199 score=0.138504830184376
IntronExpressionAdditive AT1G04210.intron4 1116963..1116999 score=0.214111659694077
IntronExpressionAdditive AT1G04210.intron5 1117490..1117526 score=-0.580174600417924
IntronExpressionAdditive AT1G04210.intron6 1117789..1117973 score=-0.460337403009876
IntronExpressionAdditive AT1G04210.intron9 1118892..1118933 score=0.565340324694313
IntronExpressionAdditive AT1G04220.intron1 1120675..1121672 score=1.7597303562123
IntronExpressionAdditive AT1G04230.intron1 1125716..1125929 score=0.385230776866313
IntronExpressionAdditive AT1G04230.intron2 1126138..1126208 score=-0.0414952194061211
IntronExpressionAdditive AT1G04230.intron3 1126357..1126496 score=0.292054599383677
IntronExpressionAdditive AT1G04230.intron4 1126681..1126771 score=-0.144227393952939
IntronExpressionAdditive AT1G04230.intron5 1127010..1127152 score=-0.32082394678076
IntronExpressionAdditive AT1G04230.intron6 1127265..1127404 score=-0.87484031113667
IntronExpressionAdditive AT1G04250.intron1 1136613..1136876 score=-0.5595771934388
IntronExpressionAdditive AT1G04250.intron2 1137190..1137402 score=0.282724734002418
IntronExpressionAdditive AT1G04250.intron4 1137805..1138266 score=-0.176017701534674
IntronExpressionAdditive AT1G04270.intron3 1142635..1142672 score=-0.821882896187423
IntronExpressionAdditive AT1G04280.intron2 1144145..1144180 score=0.230164264597215
IntronExpressionAdditive AT1G04280.intron3 1144592..1144627 score=0.613068150192974
IntronExpressionAdditive AT1G04280.intron5 1145092..1145262 score=-0.150569926324743
IntronExpressionAdditive AT1G04280.intron6 1145367..1145440 score=-0.231715769548349
IntronExpressionAdditive AT1G04280.intron7 1145723..1146093 score=-1.38098229250773
IntronExpressionAdditive AT1G04300.intron1 1150042..1150080 score=-0.119784452105017
IntronExpressionAdditive AT1G04300.intron14 1153423..1153665 score=-0.00214258891428932
IntronExpressionAdditive AT1G04300.intron15 1153953..1154476 score=0.0144019672422326
IntronExpressionAdditive AT1G04300.intron2 1150330..1150366 score=-0.50065261245493
IntronExpressionAdditive AT1G04300.intron4 1151129..1151166 score=-0.352370174449765
IntronExpressionAdditive AT1G04300.intron6 1151894..1152287 score=0.195045034977476
IntronExpressionAdditive AT1G04300.intron7 1152465..1152652 score=0.161794257416021
IntronExpressionAdditive AT1G04300.tu11 1152979..1153015 score=0.812877634377002
IntronExpressionAdditive AT1G04300.tu13 1153131..1153203 score=1.34973403512137
IntronExpressionAdditive AT1G04310.intron2 1157239..1157498 score=0.453421115328626
IntronExpressionAdditive AT1G04340.intron1 1163460..1163570 score=0.19548285550169
IntronExpressionAdditive AT1G04340.intron4 1164109..1164579 score=-0.493081219024211
IntronExpressionAdditive AT1G04350.intron2 1166206..1166244 score=-0.428266737370808
IntronExpressionAdditive AT1G04390.intron1 1180149..1180403 score=-0.398294890064965
IntronExpressionAdditive AT1G04390.intron3 1181588..1181622 score=-0.944304082100901
IntronExpressionAdditive AT1G04390.intron4 1181773..1182040 score=0.256476168011191
IntronExpressionAdditive AT1G04390.intron5 1182328..1182436 score=-0.0604771280501127
IntronExpressionAdditive AT1G04400.intron4 1187482..1187518 score=-1.33447919246918
IntronExpressionAdditive AT1G04410.intron4 1190300..1190334 score=-0.303545967852350
IntronExpressionAdditive AT1G04410.intron6 1190939..1191199 score=0.375476825627641
IntronExpressionAdditive AT1G04420.intron2 1192027..1192171 score=-0.491164370370155
IntronExpressionAdditive AT1G04420.intron4 1192610..1192641 score=0.628928809556866
IntronExpressionAdditive AT1G04420.intron6 1193059..1193099 score=-0.548351816287108
IntronExpressionAdditive AT1G04420.intron7 1193349..1193422 score=-0.141688135655452
IntronExpressionAdditive AT1G04430.intron1 1198318..1198761 score=-1.23123460922473
IntronExpressionAdditive AT1G04430.intron3 1199367..1199402 score=-1.19851818023691
IntronExpressionAdditive AT1G04430.intron5 1200306..1200390 score=-0.271218410081057
IntronExpressionAdditive AT1G04430.intron6 1200538..1200605 score=-0.169087405727932
IntronExpressionAdditive AT1G04440.intron1 1203058..1203199 score=-0.576726613729337
IntronExpressionAdditive AT1G04440.intron10 1204508..1204546 score=-0.719896386575813
IntronExpressionAdditive AT1G04440.intron11 1204696..1204764 score=-0.418701834536985
IntronExpressionAdditive AT1G04440.intron12 1204912..1205100 score=-1.27703196145099
IntronExpressionAdditive AT1G04440.intron5 1203593..1203970 score=-0.694643523269865
IntronExpressionAdditive AT1G04440.intron8 1204107..1204256 score=0.262779683796068
IntronExpressionAdditive AT1G04450.intron1 1208882..1208915 score=-0.252686369830168
IntronExpressionAdditive AT1G04470.intron2 1212407..1212446 score=0.51472814955454
IntronExpressionAdditive AT1G04480.intron1 1216133..1216214 score=0.0344511126034423
IntronExpressionAdditive AT1G04480.intron2 1216574..1217105 score=-1.86310919028134
IntronExpressionAdditive AT1G04490.intron3 1219429..1219464 score=0.00809297781960822
IntronExpressionAdditive AT1G04490.intron4 1219712..1219749 score=0.66697750784167
IntronExpressionAdditive AT1G04500.intron1 1221856..1222146 score=-0.511110286857899
IntronExpressionAdditive AT1G04500.intron4 1223276..1223982 score=-0.606847775563944
IntronExpressionAdditive AT1G04510.intron11 1229120..1229153 score=0.435554435525740
IntronExpressionAdditive AT1G04510.intron12 1229354..1229459 score=-1.00490890761275
IntronExpressionAdditive AT1G04510.intron14 1229817..1229853 score=-0.123929358481813
IntronExpressionAdditive AT1G04510.intron15 1229967..1230240 score=0.270669895488
IntronExpressionAdditive AT1G04510.intron2 1226964..1227072 score=0.50496668009006
IntronExpressionAdditive AT1G04510.intron3 1227180..1227220 score=-0.189445570322113
IntronExpressionAdditive AT1G04510.intron4 1227392..1227538 score=-0.343937192659129
IntronExpressionAdditive AT1G04510.intron5 1227715..1227780 score=-0.722180107404511
IntronExpressionAdditive AT1G04510.intron6 1227958..1227996 score=-0.967899959531406
IntronExpressionAdditive AT1G04510.intron7 1228163..1228317 score=-0.563160039694885
IntronExpressionAdditive AT1G04510.intron8 1228458..1228640 score=-0.495638233139886
IntronExpressionAdditive AT1G04510.intron9 1228861..1229007 score=-0.0276184020200137
IntronExpressionAdditive AT1G04520.intron1 1232321..1232566 score=0.452522509041930
IntronExpressionAdditive AT1G04520.intron2 1232984..1233338 score=-0.93065354466072
IntronExpressionAdditive AT1G04530.intron2 1234754..1234980 score=0.162380866738204
IntronExpressionAdditive AT1G04550.intron1 1240849..1241030 score=-0.134475724998854
IntronExpressionAdditive AT1G04555.intron1 1242951..1243254 score=0.0636062187214255
IntronExpressionAdditive AT1G04555.intron2 1243503..1243573 score=0.290388893056184
IntronExpressionAdditive AT1G04580.intron2 1252724..1253148 score=-1.43501487982194
IntronExpressionAdditive AT1G04580.intron5 1254161..1254192 score=-0.383880221604534
IntronExpressionAdditive AT1G04580.intron6 1254430..1254465 score=-1.24124666840560
IntronExpressionAdditive AT1G04580.intron7 1254750..1254821 score=-0.836436465220466
IntronExpressionAdditive AT1G04580.intron8 1255144..1255260 score=0.0262085493496520
IntronExpressionAdditive AT1G04580.intron9 1256930..1257336 score=-0.197437819516875
IntronExpressionAdditive AT1G04590.intron10 1260979..1261197 score=0.425463622979114
IntronExpressionAdditive AT1G04590.intron2 1258910..1258981 score=0.570858529895615
IntronExpressionAdditive AT1G04590.intron3 1259265..1259332 score=-0.280508710145563
IntronExpressionAdditive AT1G04590.intron5 1259609..1259682 score=-0.84135265209072
IntronExpressionAdditive AT1G04590.intron7 1260162..1260505 score=0.275957777111919
IntronExpressionAdditive AT1G04590.intron8 1260615..1260912 score=-0.91711897288176
IntronExpressionAdditive AT1G04600.intron11 1262172..1265536 score=-0.291447507578027
IntronExpressionAdditive AT1G04600.intron16 1265993..1266061 score=0.399029117755015
IntronExpressionAdditive AT1G04600.intron17 1266239..1266280 score=-0.997261055761415
IntronExpressionAdditive AT1G04600.intron19 1266608..1267028 score=1.37749429304358
IntronExpressionAdditive AT1G04600.intron2 1262670..1262852 score=-0.00697469842424363
IntronExpressionAdditive AT1G04600.intron21 1267289..1267978 score=0.577941445699843
IntronExpressionAdditive AT1G04600.intron24 1268277..1268380 score=-0.473777241048154
IntronExpressionAdditive AT1G04600.intron26 1268842..1268913 score=-0.449959933587993
IntronExpressionAdditive AT1G04600.intron27 1269126..1269158 score=0.0922375700651053
IntronExpressionAdditive AT1G04600.intron29 1269556..1269726 score=-0.315711218171488
IntronExpressionAdditive AT1G04600.intron3 1263056..1263125 score=0.280680262111968
IntronExpressionAdditive AT1G04600.intron31 1269877..1269911 score=0.438815639775550
IntronExpressionAdditive AT1G04600.intron32 1270123..1270227 score=-0.148316683517324
IntronExpressionAdditive AT1G04600.intron33 1270413..1270532 score=-0.000434558272843587
IntronExpressionAdditive AT1G04600.intron36 1271288..1271324 score=-1.09736563387386
IntronExpressionAdditive AT1G04600.intron37 1271466..1271500 score=0.035656890205377
IntronExpressionAdditive AT1G04600.intron39 1271722..1272081 score=-0.481720308455864
IntronExpressionAdditive AT1G04600.intron4 1263314..1263387 score=-0.441847236869733
IntronExpressionAdditive AT1G04600.intron5 1263598..1263804 score=0.291920065796572
IntronExpressionAdditive AT1G04600.intron7 1264017..1264052 score=-0.82804380303603
IntronExpressionAdditive AT1G04600.intron9 1264455..1264490 score=-0.0364012265298322
IntronExpressionAdditive AT1G04610.intron1 1280230..1280324 score=-0.0685386656006143
IntronExpressionAdditive AT1G04610.intron2 1280771..1281014 score=-0.400461761570535
IntronExpressionAdditive AT1G04620.intron1 1282955..1283027 score=-1.61170990002293
IntronExpressionAdditive AT1G04620.intron10 1284453..1284558 score=-0.976577481212476
IntronExpressionAdditive AT1G04620.intron11 1284700..1284772 score=-0.554776987339047
IntronExpressionAdditive AT1G04620.intron13 1285029..1285063 score=-0.119531984160099
IntronExpressionAdditive AT1G04620.intron14 1285168..1285244 score=-1.86733556920443
IntronExpressionAdditive AT1G04620.intron15 1285383..1285454 score=-0.745480306270669
IntronExpressionAdditive AT1G04620.intron16 1285628..1285663 score=-0.55298440527044
IntronExpressionAdditive AT1G04620.intron18 1286004..1286297 score=-0.0488124896784597
IntronExpressionAdditive AT1G04620.intron2 1283170..1283206 score=0.726171368133389
IntronExpressionAdditive AT1G04620.intron3 1283311..1283414 score=-1.27207809245399
IntronExpressionAdditive AT1G04620.intron6 1283879..1284059 score=-0.433354718640947
IntronExpressionAdditive AT1G04620.intron8 1284162..1284198 score=1.00622250630704
IntronExpressionAdditive AT1G04620.intron9 1284267..1284302 score=-1.83343120590887
IntronExpressionAdditive AT1G04630.intron2 1290231..1290751 score=-0.736176465003675
IntronExpressionAdditive AT1G04640.intron1 1292203..1292498 score=0.270420950606725
IntronExpressionAdditive AT1G04650.intron2 1295803..1295910 score=-0.978525504794421
IntronExpressionAdditive AT1G04650.intron4 1297872..1297908 score=-0.0396720804123233
IntronExpressionAdditive AT1G04650.intron6 1298203..1298839 score=0.155866184745872
IntronExpressionAdditive AT1G04680.intron3 1304719..1304759 score=0.386112293206532
IntronExpressionAdditive AT1G04680.intron4 1305523..1306724 score=-0.567054217443698
IntronExpressionAdditive AT1G04680.intron5 1306865..1307617 score=0.0969047038805338
IntronExpressionAdditive AT1G04690.intron1 1314030..1314381 score=0.0423821561820869
IntronExpressionAdditive AT1G04690.intron2 1314664..1314744 score=-0.277066673847229
IntronExpressionAdditive AT1G04690.intron3 1314917..1314985 score=0.0527092057978529
IntronExpressionAdditive AT1G04700.intron2 1319188..1319254 score=-0.404561835011501
IntronExpressionAdditive AT1G04700.intron4 1319777..1319809 score=-0.16010367458648
IntronExpressionAdditive AT1G04700.intron6 1320199..1320230 score=0.118000681073475
IntronExpressionAdditive AT1G04710.intron1 1322021..1322127 score=-0.406593400713882
IntronExpressionAdditive AT1G04710.intron13 1324381..1324448 score=1.08900807099999
IntronExpressionAdditive AT1G04710.intron3 1322549..1322730 score=-1.75229634797075
IntronExpressionAdditive AT1G04710.intron6 1323024..1323065 score=-0.0928902434221706
IntronExpressionAdditive AT1G04710.intron8 1323421..1323457 score=1.45980377625651
IntronExpressionAdditive AT1G04730.intron1 1325432..1325538 score=0.220632702340084
IntronExpressionAdditive AT1G04730.intron10 1327638..1327754 score=-0.422739498534407
IntronExpressionAdditive AT1G04730.intron12 1328135..1328383 score=-0.679163471149852
IntronExpressionAdditive AT1G04730.intron13 1328530..1328705 score=-0.40745310669709
IntronExpressionAdditive AT1G04730.intron14 1328886..1329131 score=-0.155457487925601
IntronExpressionAdditive AT1G04730.intron15 1329235..1329273 score=0.708832826643532
IntronExpressionAdditive AT1G04730.intron16 1329416..1329526 score=-0.787587648985267
IntronExpressionAdditive AT1G04730.intron17 1329635..1329746 score=-0.771037452732731
IntronExpressionAdditive AT1G04730.intron2 1325679..1325828 score=-0.113781642089345
IntronExpressionAdditive AT1G04730.intron4 1326264..1326300 score=-0.16846209314253
IntronExpressionAdditive AT1G04730.intron5 1326528..1326600 score=0.0848440273191729
IntronExpressionAdditive AT1G04730.intron6 1326819..1327003 score=1.16065525479875
IntronExpressionAdditive AT1G04730.intron7 1327111..1327186 score=0.00202971336515517
IntronExpressionAdditive AT1G04750.intron2 1332035..1332366 score=-0.099387700881241
IntronExpressionAdditive AT1G04750.intron5 1332761..1333216 score=0.160878410674883
IntronExpressionAdditive AT1G04760.intron1 1334939..1335271 score=0.47053485680562
IntronExpressionAdditive AT1G04760.intron2 1335534..1335751 score=-0.962459368747875
IntronExpressionAdditive AT1G04770.intron1 1336992..1337247 score=-0.1839755107998
IntronExpressionAdditive AT1G04780.intron1 1341251..1341324 score=0.437468107920049
IntronExpressionAdditive AT1G04790.intron1 1345169..1345429 score=-0.448601501647173
IntronExpressionAdditive AT1G04790.intron2 1346280..1346321 score=0.560083076910595
IntronExpressionAdditive AT1G04790.intron3 1346837..1346905 score=-0.310481630354578
IntronExpressionAdditive AT1G04790.intron4 1347048..1347167 score=0.536616650968403
IntronExpressionAdditive AT1G04790.intron5 1347462..1347679 score=-0.0279635793316246
IntronExpressionAdditive AT1G04790.intron7 1347823..1347863 score=-0.868853678477354
IntronExpressionAdditive AT1G04790.intron8 1348006..1348039 score=-0.197799362204155
IntronExpressionAdditive AT1G04810.intron1 1350492..1350810 score=-0.440910503931152
IntronExpressionAdditive AT1G04810.intron10 1353801..1353875 score=-0.642977119698834
IntronExpressionAdditive AT1G04810.intron12 1354819..1354855 score=0.613473103360259
IntronExpressionAdditive AT1G04810.intron2 1350999..1351031 score=-0.411838060595992
IntronExpressionAdditive AT1G04810.intron3 1351276..1351499 score=1.07234210831456
IntronExpressionAdditive AT1G04810.intron4 1351641..1351672 score=0.307984116680517
IntronExpressionAdditive AT1G04810.intron5 1351898..1352002 score=0.0195174641499210
IntronExpressionAdditive AT1G04820.intron1 1357092..1358084 score=-0.090874313313791
IntronExpressionAdditive AT1G04830.intron1 1359264..1359337 score=0.975163133678947
IntronExpressionAdditive AT1G04830.intron2 1359525..1359670 score=0.0223410973739986
IntronExpressionAdditive AT1G04830.intron3 1359984..1360206 score=-1.13544325796061
IntronExpressionAdditive AT1G04830.intron5 1360528..1360606 score=-0.990068771829572
IntronExpressionAdditive AT1G04830.intron6 1360828..1361038 score=-1.00823403345757
IntronExpressionAdditive AT1G04830.intron8 1361403..1361478 score=-0.44666921642533
IntronExpressionAdditive AT1G04840.intron1 1363697..1363771 score=-0.0888946761878539
IntronExpressionAdditive AT1G04850.intron1 1365512..1365588 score=0.0862705236284082
IntronExpressionAdditive AT1G04850.intron11 1367953..1368494 score=-0.485525553447853
IntronExpressionAdditive AT1G04850.intron2 1365774..1365844 score=-0.801182997667576
IntronExpressionAdditive AT1G04850.intron4 1366126..1366200 score=-0.130803770792743
IntronExpressionAdditive AT1G04850.intron7 1366653..1366729 score=-0.149593954560682
IntronExpressionAdditive AT1G04850.intron8 1366899..1367123 score=0.226807298654223
IntronExpressionAdditive AT1G04850.intron9 1367228..1367592 score=-0.45017397591597
IntronExpressionAdditive AT1G04860.intron1 1369540..1369577 score=0.0303520536276279
IntronExpressionAdditive AT1G04860.intron2 1372320..1372788 score=-0.05979158123965
IntronExpressionAdditive AT1G04870.intron3 1374136..1374176 score=0.528685960561961
IntronExpressionAdditive AT1G04870.intron4 1374425..1374652 score=1.34821178580936
IntronExpressionAdditive AT1G04870.intron5 1374840..1374986 score=-0.52652648183498
IntronExpressionAdditive AT1G04870.intron6 1375210..1375316 score=0.967287825903628
IntronExpressionAdditive AT1G04880.intron1 1376516..1376586 score=0.451397409204365
IntronExpressionAdditive AT1G04880.intron2 1377026..1377104 score=0.375183603641158
IntronExpressionAdditive AT1G04880.intron5 1377745..1378096 score=-0.388983305478627
IntronExpressionAdditive AT1G04880.intron6 1378315..1379034 score=-0.0665042349774742
IntronExpressionAdditive AT1G04890.intron1 1381218..1381254 score=-0.28977773524557
IntronExpressionAdditive AT1G04890.intron2 1382265..1382299 score=-0.647498932810127
IntronExpressionAdditive AT1G04900.intron1 1384087..1384196 score=1.12650282172802
IntronExpressionAdditive AT1G04900.intron10 1386752..1386898 score=-0.0399318343237122
IntronExpressionAdditive AT1G04900.intron11 1387121..1387155 score=0.0306442362022856
IntronExpressionAdditive AT1G04900.intron2 1384439..1384547 score=-0.546021223370872
IntronExpressionAdditive AT1G04900.intron3 1384731..1384796 score=-0.0156893655135652
IntronExpressionAdditive AT1G04900.intron4 1384909..1385348 score=0.145420964790687
IntronExpressionAdditive AT1G04900.intron5 1385529..1385565 score=-0.676095896095995
IntronExpressionAdditive AT1G04900.intron6 1385812..1386212 score=-0.106972810565399
IntronExpressionAdditive AT1G04910.intron1 1388703..1388807 score=0.710123875889061
IntronExpressionAdditive AT1G04910.intron2 1389024..1389161 score=1.51877648756934
IntronExpressionAdditive AT1G04910.intron3 1389482..1389548 score=0.548083395030369
IntronExpressionAdditive AT1G04910.intron4 1389695..1389842 score=0.592678791524568
IntronExpressionAdditive AT1G04910.intron6 1390388..1390426 score=0.490280953523679
IntronExpressionAdditive AT1G04910.intron7 1390532..1390749 score=0.459562933466389
IntronExpressionAdditive AT1G04910.intron8 1390924..1390960 score=-0.0521013382403254
IntronExpressionAdditive AT1G04920.intron1 1391955..1392022 score=0.105826265146729
IntronExpressionAdditive AT1G04920.intron10 1395370..1395443 score=-0.195366891254747
IntronExpressionAdditive AT1G04920.intron2 1392200..1392238 score=0.0429446513868664
IntronExpressionAdditive AT1G04920.intron3 1393183..1393428 score=1.01434962519415
IntronExpressionAdditive AT1G04920.intron6 1393933..1393970 score=0.355239140216855
IntronExpressionAdditive AT1G04930.intron1 1396681..1396755 score=-0.907722458988871
IntronExpressionAdditive AT1G04930.intron2 1396864..1396968 score=-1.04337566567001
IntronExpressionAdditive AT1G04930.intron3 1397114..1397473 score=-0.0497027530035665
IntronExpressionAdditive AT1G04930.intron4 1397576..1397651 score=-0.986614339065556
IntronExpressionAdditive AT1G04930.intron6 1397978..1398397 score=0.134717858884208
IntronExpressionAdditive AT1G04940.intron1 1399438..1399516 score=-0.00663264772308446
IntronExpressionAdditive AT1G04940.intron2 1399780..1399923 score=0.484983808700159
IntronExpressionAdditive AT1G04945.intron1 1401188..1401267 score=0.0767223227346783
IntronExpressionAdditive AT1G04945.intron2 1401521..1401629 score=-0.777610519268329
IntronExpressionAdditive AT1G04950.intron1 1403454..1403564 score=0.687398568396258
IntronExpressionAdditive AT1G04950.intron10 1406631..1406781 score=0.377060172729290
IntronExpressionAdditive AT1G04950.intron2 1404115..1404150 score=-0.199699297770533
IntronExpressionAdditive AT1G04950.intron3 1404331..1404587 score=0.381221112143541
IntronExpressionAdditive AT1G04950.intron4 1404772..1405033 score=-0.337290901288203
IntronExpressionAdditive AT1G04950.intron5 1405315..1405533 score=-0.268626428962943
IntronExpressionAdditive AT1G04950.intron7 1405882..1405918 score=-0.519596521578282
IntronExpressionAdditive AT1G04950.intron8 1406102..1406319 score=-1.34470793165272
IntronExpressionAdditive AT1G04950.intron9 1406458..1406495 score=-0.32991646237991
IntronExpressionAdditive AT1G04960.intron1 1408201..1408427 score=-0.720532464072519
IntronExpressionAdditive AT1G04960.intron4 1408822..1408858 score=0.0742078651083603
IntronExpressionAdditive AT1G04960.intron5 1409007..1409288 score=0.321256168808346
IntronExpressionAdditive AT1G04960.intron8 1409815..1409885 score=0.368360548964079
IntronExpressionAdditive AT1G04960.intron9 1410030..1410061 score=-0.926823767491877
IntronExpressionAdditive AT1G04960.tu11 1410347..1410554 score=-0.155735307017475
IntronExpressionAdditive AT1G04970.intron1 1411713..1411899 score=-0.847271471521531
IntronExpressionAdditive AT1G04970.intron3 1412499..1412619 score=-0.530668020223646
IntronExpressionAdditive AT1G04970.intron4 1412904..1412973 score=0.400887065725932
IntronExpressionAdditive AT1G04980.intron1 1414085..1414121 score=0.71998196590216
IntronExpressionAdditive AT1G04980.intron4 1414835..1414906 score=0.389063091083391
IntronExpressionAdditive AT1G04980.intron5 1415090..1415157 score=-0.0717894240882244
IntronExpressionAdditive AT1G04980.intron8 1415838..1415875 score=-0.191205131895123
IntronExpressionAdditive AT1G04985.intron1 1416786..1416822 score=0.229972839110393
IntronExpressionAdditive AT1G04985.intron2 1417026..1417279 score=0.987914300280765
IntronExpressionAdditive AT1G04985.intron3 1417383..1417855 score=-0.391091271581042
IntronExpressionAdditive AT1G04985.intron4 1418072..1418143 score=0.63819041260477
IntronExpressionAdditive AT1G04990.intron7 1420662..1420766 score=-1.92116116228177
IntronExpressionAdditive AT1G04990.intron8 1420906..1420942 score=-0.42355000318892
IntronExpressionAdditive AT1G04990.intron9 1421124..1421348 score=-0.587718089556625
IntronExpressionAdditive AT1G05000.intron1 1425951..1425983 score=-0.490923171467289
IntronExpressionAdditive AT1G05000.intron2 1426170..1427807 score=-0.0734921966530719
IntronExpressionAdditive AT1G05010.intron2 1432129..1432237 score=0.524078920562084
IntronExpressionAdditive AT1G05030.intron10 1440659..1440873 score=0.189075745183187
IntronExpressionAdditive AT1G05030.intron3 1438903..1438942 score=0.278182355082936
IntronExpressionAdditive AT1G05030.intron5 1439292..1439396 score=1.14756754189879
IntronExpressionAdditive AT1G05030.intron7 1439826..1439861 score=-0.301131321076339
IntronExpressionAdditive AT1G05030.intron8 1440031..1440209 score=-0.350249814231814
IntronExpressionAdditive AT1G05055.intron1 1449107..1449179 score=-0.0599262262508531
IntronExpressionAdditive AT1G05055.intron2 1449611..1449685 score=-0.060291968785397
IntronExpressionAdditive AT1G05055.intron3 1450183..1450469 score=-0.455309329493697
IntronExpressionAdditive AT1G05060.intron1 1451387..1451423 score=0.504587352083181
IntronExpressionAdditive AT1G05060.intron2 1451572..1451606 score=-0.342399361011003
IntronExpressionAdditive AT1G05060.intron3 1451752..1452215 score=0.198698655029243
IntronExpressionAdditive AT1G05070.intron1 1457512..1457588 score=-0.179991696343687
IntronExpressionAdditive AT1G05070.intron2 1457849..1458329 score=-1.68620672355166
IntronExpressionAdditive AT1G05080.intron2 1460203..1460238 score=-0.0938029985667283
IntronExpressionAdditive AT1G05085.intron1 1461273..1461567 score=-0.145171990209699
IntronExpressionAdditive AT1G05120.intron10 1473823..1473862 score=0.439050826084412
IntronExpressionAdditive AT1G05120.intron12 1474190..1474226 score=0.613629588794884
IntronExpressionAdditive AT1G05120.intron13 1474370..1474565 score=-0.283648677072548
IntronExpressionAdditive AT1G05120.intron15 1475763..1475943 score=0.274660929542453
IntronExpressionAdditive AT1G05120.intron2 1471851..1471887 score=0.363129190198186
IntronExpressionAdditive AT1G05120.intron3 1472030..1472100 score=-0.25136461328645
IntronExpressionAdditive AT1G05120.intron4 1472274..1472343 score=-0.645886288371174
IntronExpressionAdditive AT1G05120.intron5 1472506..1472567 score=0.0721146254951393
IntronExpressionAdditive AT1G05120.intron6 1472821..1472927 score=0.764048903256069
IntronExpressionAdditive AT1G05120.intron7 1473136..1473204 score=0.183773986788684
IntronExpressionAdditive AT1G05120.intron8 1473307..1473343 score=0.615266641016724
IntronExpressionAdditive AT1G05120.intron9 1473529..1473645 score=-0.507934814941182
IntronExpressionAdditive AT1G05160.intron3 1488118..1488194 score=-0.184741388617068
IntronExpressionAdditive AT1G05160.intron5 1488467..1488533 score=1.5415264192712
IntronExpressionAdditive AT1G05160.intron7 1489460..1489563 score=0.48825120065587
IntronExpressionAdditive AT1G05160.intron8 1489950..1490690 score=0.420664296426653
IntronExpressionAdditive AT1G05170.intron12 1493650..1493756 score=0.72156046394868
IntronExpressionAdditive AT1G05170.intron2 1491619..1491826 score=0.788493327876094
IntronExpressionAdditive AT1G05170.intron9 1493248..1493469 score=0.0883220268443356
IntronExpressionAdditive AT1G05180.intron10 1500490..1500562 score=0.0716537703725729
IntronExpressionAdditive AT1G05180.intron11 1500675..1500781 score=-0.269019288329688
IntronExpressionAdditive AT1G05180.intron12 1500972..1501077 score=0.0827952876513815
IntronExpressionAdditive AT1G05180.intron16 1501613..1501647 score=-0.355806473600291
IntronExpressionAdditive AT1G05180.intron3 1498735..1498807 score=-0.196231430776984
IntronExpressionAdditive AT1G05180.intron4 1498911..1499199 score=-0.390268881396584
IntronExpressionAdditive AT1G05180.intron5 1499303..1499441 score=-0.504209641540191
IntronExpressionAdditive AT1G05180.intron6 1499620..1499656 score=-0.787598697354466
IntronExpressionAdditive AT1G05180.intron8 1499984..1500133 score=-0.130681233601647
IntronExpressionAdditive AT1G05180.tu2 1498443..1498516 score=0.577414980032964
IntronExpressionAdditive AT1G05190.intron2 1503251..1503661 score=-0.536226260005773
IntronExpressionAdditive AT1G05200.intron4 1507454..1507490 score=0.489562565979014
IntronExpressionAdditive AT1G05200.intron5 1507933..1507968 score=1.15979410148187
IntronExpressionAdditive AT1G05200.intron7 1508429..1508502 score=1.51666516703405
IntronExpressionAdditive AT1G05205.intron1 1509426..1509674 score=-0.0215747113633760
IntronExpressionAdditive AT1G05205.intron2 1509819..1509990 score=-0.785617929591592
IntronExpressionAdditive AT1G05210.intron1 1510876..1511202 score=-0.212776090047962
IntronExpressionAdditive AT1G05220.intron1 1512264..1512413 score=-0.70395051482265
IntronExpressionAdditive AT1G05230.intron12 1517292..1518548 score=-0.389350851033678
IntronExpressionAdditive AT1G05230.intron8 1515453..1515559 score=0.364778379576506
IntronExpressionAdditive AT1G05230.intron9 1516014..1516432 score=0.215002571439964
IntronExpressionAdditive AT1G05260.intron1 1530038..1530118 score=0.343657134772801
IntronExpressionAdditive AT1G05260.intron3 1530720..1530800 score=-0.349522808593461
IntronExpressionAdditive AT1G05270.intron2 1532152..1532230 score=-0.173439777969617
IntronExpressionAdditive AT1G05270.intron3 1532375..1532445 score=0.399676295625417
IntronExpressionAdditive AT1G05270.intron4 1532657..1532689 score=0.0857025954287977
IntronExpressionAdditive AT1G05270.intron6 1533046..1533336 score=0.219022849754275
IntronExpressionAdditive AT1G05270.intron7 1533409..1533474 score=0.768201490709283
IntronExpressionAdditive AT1G05270.intron8 1533581..1533902 score=0.136820926225159
IntronExpressionAdditive AT1G05280.intron4 1536728..1536912 score=-0.828187394920603
IntronExpressionAdditive AT1G05290.intron1 1539287..1539361 score=-0.834180923811926
IntronExpressionAdditive AT1G05290.intron2 1539689..1539761 score=0.293042694800383
IntronExpressionAdditive AT1G05290.intron3 1539978..1540010 score=0.530046188240127
IntronExpressionAdditive AT1G05300.intron3 1546402..1547044 score=-0.102280094906251
IntronExpressionAdditive AT1G05300.tu3 1545598..1546101 score=0.0805365874669706
IntronExpressionAdditive AT1G05310.intron3 1551426..1551702 score=-0.674118423286776
IntronExpressionAdditive AT1G05320.intron3 1554007..1554688 score=-0.125948939794125
IntronExpressionAdditive AT1G05350.intron10 1562732..1562841 score=-0.0392927921587040
IntronExpressionAdditive AT1G05350.intron13 1563496..1563568 score=0.752776111386988
IntronExpressionAdditive AT1G05350.intron14 1563640..1563892 score=0.362288596939185
IntronExpressionAdditive AT1G05350.intron4 1561616..1561728 score=-0.580285080283654
IntronExpressionAdditive AT1G05350.intron8 1562319..1562504 score=-0.22488058358683
IntronExpressionAdditive AT1G05360.intron1 1564862..1565090 score=-0.374615109394702
IntronExpressionAdditive AT1G05360.intron2 1565365..1565549 score=0.651996771436233
IntronExpressionAdditive AT1G05360.intron3 1565716..1565788 score=-0.487699965122605
IntronExpressionAdditive AT1G05360.intron6 1566716..1566778 score=0.365504360990866
IntronExpressionAdditive AT1G05360.intron7 1567030..1567065 score=-0.218585681171313
IntronExpressionAdditive AT1G05370.intron1 1570101..1570274 score=-0.236922196364679
IntronExpressionAdditive AT1G05370.intron2 1570383..1570453 score=-0.554745988883891
IntronExpressionAdditive AT1G05370.intron3 1570642..1570847 score=-0.0731937328184114
IntronExpressionAdditive AT1G05370.intron6 1571492..1571927 score=-0.386888902205257
IntronExpressionAdditive AT1G05380.intron1 1577129..1577170 score=-0.442246951659667
IntronExpressionAdditive AT1G05380.intron2 1579253..1579294 score=-0.102286263352862
IntronExpressionAdditive AT1G05380.intron4 1579650..1579832 score=0.709888048278562
IntronExpressionAdditive AT1G05380.intron5 1580269..1580599 score=0.103371044862343
IntronExpressionAdditive AT1G05380.intron6 1580704..1581154 score=-0.420641489823808
IntronExpressionAdditive AT1G05400.intron1 1584582..1584889 score=-0.769344529964618
IntronExpressionAdditive AT1G05410.intron1 1585924..1585956 score=0.224155672805227
IntronExpressionAdditive AT1G05410.intron3 1586717..1586858 score=-0.648576939569222
IntronExpressionAdditive AT1G05410.intron6 1587360..1587539 score=-0.955213923316906
IntronExpressionAdditive AT1G05430.intron1 1594422..1594493 score=0.539785088825561
IntronExpressionAdditive AT1G05430.intron3 1595031..1595119 score=0.328443032043457
IntronExpressionAdditive AT1G05430.intron5 1595424..1595648 score=0.66850995326665
IntronExpressionAdditive AT1G05440.intron1 1596661..1596877 score=-0.94845311377008
IntronExpressionAdditive AT1G05450.intron1 1600323..1600571 score=-0.799312668111209
IntronExpressionAdditive AT1G05460.intron3 1603789..1603825 score=-0.0988736575408105
IntronExpressionAdditive AT1G05470.intron2 1609039..1609074 score=-0.183852557330103
IntronExpressionAdditive AT1G05470.intron3 1609215..1609294 score=0.320505956119315
IntronExpressionAdditive AT1G05470.intron4 1609534..1609566 score=-0.550050049685747
IntronExpressionAdditive AT1G05470.intron5 1610427..1610465 score=-1.02016163041333
IntronExpressionAdditive AT1G05470.intron7 1610777..1610992 score=-0.47841689856509
IntronExpressionAdditive AT1G05500.intron1 1625198..1625586 score=-0.563679203379814
IntronExpressionAdditive AT1G05500.intron10 1628429..1628500 score=0.894440276431582
IntronExpressionAdditive AT1G05500.intron11 1628658..1628734 score=-0.797894679141919
IntronExpressionAdditive AT1G05500.intron3 1625865..1626166 score=-0.0657976617540524
IntronExpressionAdditive AT1G05500.intron4 1626347..1626455 score=-0.287271702346103
IntronExpressionAdditive AT1G05500.intron5 1626738..1626774 score=-0.642487224328753
IntronExpressionAdditive AT1G05500.intron6 1626916..1627064 score=0.468651088014863
IntronExpressionAdditive AT1G05500.intron7 1627167..1627533 score=1.19490808682662
IntronExpressionAdditive AT1G05500.intron9 1628060..1628100 score=-0.323374971312762
IntronExpressionAdditive AT1G05510.intron1 1629680..1629999 score=-0.0853213118323244
IntronExpressionAdditive AT1G05510.intron2 1630423..1630499 score=-1.75950014244254
IntronExpressionAdditive AT1G05520.intron1 1631282..1631353 score=-0.186409101675781
IntronExpressionAdditive AT1G05520.intron10 1634108..1634586 score=-0.0165128261151876
IntronExpressionAdditive AT1G05520.intron2 1631495..1631531 score=-0.180612519086535
IntronExpressionAdditive AT1G05520.intron4 1632107..1632955 score=-0.361924282163089
IntronExpressionAdditive AT1G05520.intron6 1633059..1633100 score=0.190926283689804
IntronExpressionAdditive AT1G05520.intron8 1633466..1633575 score=0.141480392522564
IntronExpressionAdditive AT1G05520.intron9 1633818..1633854 score=0.161978210595031
IntronExpressionAdditive AT1G05540.intron1 1639390..1639543 score=-0.158906974632594
IntronExpressionAdditive AT1G05550.intron1 1641694..1641949 score=0.460659735101644
IntronExpressionAdditive AT1G05550.intron2 1642335..1643066 score=-0.351744036639110
IntronExpressionAdditive AT1G05570.intron10 1650875..1650910 score=0.212796919579800
IntronExpressionAdditive AT1G05570.intron11 1651198..1651410 score=-0.240825330749715
IntronExpressionAdditive AT1G05570.intron13 1651585..1651805 score=0.158440864047132
IntronExpressionAdditive AT1G05570.intron15 1652042..1652075 score=0.108658711536515
IntronExpressionAdditive AT1G05570.intron16 1652295..1652478 score=-1.17097358186859
IntronExpressionAdditive AT1G05570.intron20 1653046..1653803 score=-0.191264044449461
IntronExpressionAdditive AT1G05570.intron21 1653912..1654435 score=-0.535517361950784
IntronExpressionAdditive AT1G05570.intron25 1654748..1654785 score=-0.747057159588744
IntronExpressionAdditive AT1G05570.intron28 1655480..1655590 score=0.164241693743857
IntronExpressionAdditive AT1G05570.intron3 1648570..1648607 score=0.326993665212639
IntronExpressionAdditive AT1G05570.intron30 1656031..1656354 score=-0.846069610009182
IntronExpressionAdditive AT1G05570.intron32 1656534..1656721 score=-0.423288778131088
IntronExpressionAdditive AT1G05570.intron35 1657165..1657199 score=-0.0333195038938291
IntronExpressionAdditive AT1G05570.intron37 1657551..1657624 score=-0.385208324455834
IntronExpressionAdditive AT1G05570.intron38 1657774..1657845 score=-0.202064612544431
IntronExpressionAdditive AT1G05570.intron39 1657988..1658236 score=-0.419072995895229
IntronExpressionAdditive AT1G05570.intron5 1649771..1649812 score=-0.967383748208578
IntronExpressionAdditive AT1G05570.intron6 1649992..1650026 score=-0.0361707457510742
IntronExpressionAdditive AT1G05570.intron9 1650572..1650689 score=0.267491082058253
IntronExpressionAdditive AT1G05577.intron1 1662839..1662872 score=-0.391522155244603
IntronExpressionAdditive AT1G05577.intron4 1663930..1663963 score=0.00185183224482825
IntronExpressionAdditive AT1G05580.intron2 1666992..1667184 score=0.209746846840889
IntronExpressionAdditive AT1G05590.intron1 1669518..1669768 score=0.46085892968191
IntronExpressionAdditive AT1G05615.intron1 1677805..1677838 score=0.315972492814122
IntronExpressionAdditive AT1G05615.intron2 1677979..1678093 score=-0.471194212672592
IntronExpressionAdditive AT1G05620.intron1 1679356..1679563 score=0.0383939580105876
IntronExpressionAdditive AT1G05620.intron2 1679709..1679786 score=0.396027827986006
IntronExpressionAdditive AT1G05620.intron3 1679926..1680006 score=0.267292947053004
IntronExpressionAdditive AT1G05620.intron5 1680510..1680583 score=0.599652372161263
IntronExpressionAdditive AT1G05620.intron6 1680723..1680871 score=-0.96644286242795
IntronExpressionAdditive AT1G05620.intron7 1681016..1681117 score=-0.894627451500447
IntronExpressionAdditive AT1G05620.intron8 1681287..1681387 score=0.320305959926348
IntronExpressionAdditive AT1G05630.intron11 1686256..1686332 score=-0.460104027477124
IntronExpressionAdditive AT1G05630.intron12 1686696..1686733 score=0.285556897938933
IntronExpressionAdditive AT1G05630.intron4 1684567..1684602 score=0.382694295519507
IntronExpressionAdditive AT1G05630.intron6 1684998..1685293 score=0.226690416525354
IntronExpressionAdditive AT1G05640.intron1 1688323..1688356 score=-0.783255342621371
IntronExpressionAdditive AT1G05650.intron1 1690481..1690576 score=-0.0635741466798088
IntronExpressionAdditive AT1G05650.intron2 1690838..1690875 score=-0.433116000143308
IntronExpressionAdditive AT1G05650.intron3 1691280..1691623 score=0.0392641689062361
IntronExpressionAdditive AT1G05670.intron1 1700777..1700958 score=0.572913784108613
IntronExpressionAdditive AT1G05670.intron2 1701175..1701250 score=-1.92168670789093
IntronExpressionAdditive AT1G05690.intron1 1707317..1707531 score=-0.00674592608584314
IntronExpressionAdditive AT1G05690.intron3 1708223..1708294 score=-0.160422491263202
IntronExpressionAdditive AT1G05690.intron4 1708946..1708982 score=-0.228606718932574
IntronExpressionAdditive AT1G05700.intron1 1709902..1709933 score=-0.100159348256316
IntronExpressionAdditive AT1G05700.intron2 1710582..1710618 score=-0.849146690149836
IntronExpressionAdditive AT1G05700.intron4 1711335..1711371 score=-1.13158717345368
IntronExpressionAdditive AT1G05700.intron5 1711488..1711561 score=-0.85305554585166
IntronExpressionAdditive AT1G05700.intron6 1711670..1711708 score=0.097627604110317
IntronExpressionAdditive AT1G05700.intron8 1712281..1712316 score=0.607545322010704
IntronExpressionAdditive AT1G05710.intron8 1716749..1716821 score=0.6433244456335
IntronExpressionAdditive AT1G05720.intron1 1717753..1718079 score=0.0872029823412366
IntronExpressionAdditive AT1G05720.intron2 1718372..1718407 score=-0.153760763655703
IntronExpressionAdditive AT1G05730.intron1 1719260..1719620 score=0.404014766619550
IntronExpressionAdditive AT1G05730.intron2 1719906..1719945 score=0.379953536721074
IntronExpressionAdditive AT1G05740.intron2 1721102..1721139 score=-0.0421179075156159
IntronExpressionAdditive AT1G05770.intron1 1725931..1725972 score=0.133537304844329
IntronExpressionAdditive AT1G05780.intron1 1726860..1727941 score=0.58486088769294
IntronExpressionAdditive AT1G05785.intron2 1730323..1730803 score=-0.131029866279295
IntronExpressionAdditive AT1G05785.intron4 1731060..1731273 score=-0.122179546439622
IntronExpressionAdditive AT1G05785.intron5 1731384..1731421 score=-0.0485211428553001
IntronExpressionAdditive AT1G05785.intron7 1731807..1731989 score=-0.781230197977063
IntronExpressionAdditive AT1G05785.intron8 1732094..1732270 score=-0.8843000138729
IntronExpressionAdditive AT1G05790.intron10 1735336..1735443 score=1.25725995491577
IntronExpressionAdditive AT1G05790.intron11 1735806..1735903 score=-0.407129146844005
IntronExpressionAdditive AT1G05790.intron12 1736043..1736115 score=-0.316101810922351
IntronExpressionAdditive AT1G05790.intron14 1736460..1736498 score=0.113232533937506
IntronExpressionAdditive AT1G05790.intron15 1736757..1736792 score=-0.395960792809252
IntronExpressionAdditive AT1G05790.intron3 1733607..1733712 score=-0.177970074704445
IntronExpressionAdditive AT1G05790.intron6 1734046..1734081 score=-0.297142505598458
IntronExpressionAdditive AT1G05790.intron7 1734222..1734652 score=-0.628638730477704
IntronExpressionAdditive AT1G05790.intron9 1734947..1735087 score=0.79839067503348
IntronExpressionAdditive AT1G05805.intron1 1745311..1746071 score=1.09251717285772
IntronExpressionAdditive AT1G05805.intron2 1746499..1746714 score=1.36804413227276
IntronExpressionAdditive AT1G05805.intron3 1746986..1747166 score=0.118873999429184
IntronExpressionAdditive AT1G05805.intron5 1747280..1747319 score=0.250635201723751
IntronExpressionAdditive AT1G05810.intron1 1748780..1749008 score=0.0545725761466713
IntronExpressionAdditive AT1G05820.intron1 1749982..1750315 score=-0.385281192168062
IntronExpressionAdditive AT1G05820.intron3 1750756..1750822 score=-0.619618384089612
IntronExpressionAdditive AT1G05820.intron4 1750970..1751037 score=-0.00676410583585818
IntronExpressionAdditive AT1G05820.intron5 1751292..1751474 score=0.386249887694337
IntronExpressionAdditive AT1G05820.intron6 1751698..1752465 score=-0.317290894857206
IntronExpressionAdditive AT1G05820.intron7 1752634..1752949 score=0.70034205873179
IntronExpressionAdditive AT1G05820.intron8 1753249..1753356 score=-0.0139116658066596
IntronExpressionAdditive AT1G05820.intron9 1753537..1753644 score=-0.44124038326972
IntronExpressionAdditive AT1G05830.intron1 1755112..1755246 score=0.157310650232291
IntronExpressionAdditive AT1G05830.intron11 1758037..1758112 score=-0.473393902409499
IntronExpressionAdditive AT1G05830.intron13 1758401..1758692 score=0.0360413244834594
IntronExpressionAdditive AT1G05830.intron16 1759013..1759081 score=-0.588665798650597
IntronExpressionAdditive AT1G05830.intron17 1759331..1759628 score=-0.0456731565993723
IntronExpressionAdditive AT1G05830.intron18 1759872..1760108 score=0.0962447696191273
IntronExpressionAdditive AT1G05830.intron19 1760252..1760320 score=-0.503488781108428
IntronExpressionAdditive AT1G05830.intron20 1760423..1760680 score=-0.0414951948346505
IntronExpressionAdditive AT1G05830.intron22 1761008..1761040 score=0.374811292731795
IntronExpressionAdditive AT1G05830.intron23 1761222..1761256 score=-0.113181232721705
IntronExpressionAdditive AT1G05830.intron25 1761395..1761508 score=1.30695527833789
IntronExpressionAdditive AT1G05830.intron3 1755472..1755546 score=0.558344259981177
IntronExpressionAdditive AT1G05830.intron4 1755798..1756021 score=1.17646216271380
IntronExpressionAdditive AT1G05830.intron5 1756237..1756344 score=0.321664573032719
IntronExpressionAdditive AT1G05830.intron7 1756989..1757024 score=-0.293161465776965
IntronExpressionAdditive AT1G05830.intron8 1757164..1757201 score=-0.156195669235381
IntronExpressionAdditive AT1G05830.intron9 1757389..1757709 score=-0.673526686274712
IntronExpressionAdditive AT1G05840.intron1 1762986..1763071 score=-0.336474119568504
IntronExpressionAdditive AT1G05840.intron2 1763180..1763288 score=0.110545925982310
IntronExpressionAdditive AT1G05840.intron3 1763421..1763459 score=-0.676359390402842
IntronExpressionAdditive AT1G05840.intron4 1763645..1763723 score=2.34521361337665
IntronExpressionAdditive AT1G05840.intron5 1763865..1763898 score=1.19360248059304
IntronExpressionAdditive AT1G05840.intron6 1764116..1764282 score=0.131685047504949
IntronExpressionAdditive AT1G05840.intron7 1764641..1765268 score=-0.337251867373667
IntronExpressionAdditive AT1G05840.intron8 1765567..1765602 score=-0.242471136126820
IntronExpressionAdditive AT1G05840.intron9 1765853..1765891 score=-0.336385244393775
IntronExpressionAdditive AT1G05850.intron1 1767270..1767301 score=0.702968985046795
IntronExpressionAdditive AT1G05850.intron2 1767524..1767560 score=0.165747125445129
IntronExpressionAdditive AT1G05850.intron3 1768198..1768457 score=-0.0296138799432901
IntronExpressionAdditive AT1G05860.intron1 1769649..1770007 score=-0.313006898436042
IntronExpressionAdditive AT1G05860.intron2 1770409..1770844 score=-0.374236736223378
IntronExpressionAdditive AT1G05870.intron1 1771955..1772026 score=-0.101142031566601
IntronExpressionAdditive AT1G05870.intron4 1772588..1772697 score=-0.903088964895709
IntronExpressionAdditive AT1G05870.tu1 1771544..1771920 score=0.969938492129406
IntronExpressionAdditive AT1G05880.intron13 1778127..1778159 score=-0.317788443865888
IntronExpressionAdditive AT1G05880.intron3 1776295..1776326 score=-0.0574119301748502
IntronExpressionAdditive AT1G05880.intron4 1776552..1776589 score=-0.214936565025431
IntronExpressionAdditive AT1G05880.intron7 1777100..1777171 score=-1.19361500949302
IntronExpressionAdditive AT1G05890.intron1 1779774..1781000 score=0.235108823184353
IntronExpressionAdditive AT1G05890.intron12 1783266..1783297 score=0.751004726540981
IntronExpressionAdditive AT1G05890.intron13 1783443..1783952 score=-0.647669669364206
IntronExpressionAdditive AT1G05890.intron5 1781259..1781662 score=0.399972242117905
IntronExpressionAdditive AT1G05890.intron6 1781905..1782419 score=-0.48396889367813
IntronExpressionAdditive AT1G05890.intron9 1782598..1783081 score=-0.703591915727809
IntronExpressionAdditive AT1G05900.intron1 1787042..1787078 score=0.0898832224278857
IntronExpressionAdditive AT1G05900.intron11 1789266..1789303 score=-0.669516119935924
IntronExpressionAdditive AT1G05900.intron2 1787256..1787410 score=0.308336167810247
IntronExpressionAdditive AT1G05900.intron3 1787550..1787589 score=-0.290314443647206
IntronExpressionAdditive AT1G05900.intron4 1787696..1787765 score=0.271081153624301
IntronExpressionAdditive AT1G05900.intron5 1787950..1788142 score=0.250829221641315
IntronExpressionAdditive AT1G05900.intron7 1788556..1788624 score=-0.166388942451789
IntronExpressionAdditive AT1G05900.intron8 1788837..1788875 score=-0.316746881216332
IntronExpressionAdditive AT1G05910.intron1 1790334..1790733 score=-0.476780087193272
IntronExpressionAdditive AT1G05910.intron10 1795966..1796040 score=-0.334957413597165
IntronExpressionAdditive AT1G05910.intron2 1791024..1791219 score=-0.558826220430446
IntronExpressionAdditive AT1G05910.intron3 1791407..1791481 score=-0.0683937168499375
IntronExpressionAdditive AT1G05910.intron4 1793359..1793399 score=0.359213227298853
IntronExpressionAdditive AT1G05910.intron5 1793673..1793710 score=0.369722614191818
IntronExpressionAdditive AT1G05910.intron6 1793885..1794362 score=0.326117158687449
IntronExpressionAdditive AT1G05910.intron7 1794671..1794996 score=-1.14939247968417
IntronExpressionAdditive AT1G05910.intron8 1795320..1795488 score=-0.545790811443382
IntronExpressionAdditive AT1G05910.intron9 1795603..1795641 score=-0.214934269220882
IntronExpressionAdditive AT1G05940.intron1 1801493..1801527 score=-0.595333481407049
IntronExpressionAdditive AT1G05940.intron2 1801678..1801993 score=-0.0175048658390055
IntronExpressionAdditive AT1G05940.intron4 1802539..1802574 score=-0.116777479878965
IntronExpressionAdditive AT1G05940.intron5 1802871..1802905 score=0.288922224512274
IntronExpressionAdditive AT1G05940.intron7 1803598..1803632 score=-0.438088995034716
IntronExpressionAdditive AT1G05950.intron2 1804875..1804907 score=-0.127230660616513
IntronExpressionAdditive AT1G05950.intron7 1806109..1806510 score=-0.590494483886126
IntronExpressionAdditive AT1G05960.intron1 1808672..1808709 score=0.129060534689823
IntronExpressionAdditive AT1G05960.intron10 1811749..1812405 score=-0.598821269293344
IntronExpressionAdditive AT1G05960.intron11 1812730..1812800 score=-1.14574725535890
IntronExpressionAdditive AT1G05960.intron12 1813025..1813092 score=-0.294733723098976
IntronExpressionAdditive AT1G05960.intron14 1813458..1813867 score=-0.578146414868657
IntronExpressionAdditive AT1G05960.intron16 1814253..1814429 score=0.0864843649502334
IntronExpressionAdditive AT1G05960.intron18 1814787..1814895 score=-0.0894095470455298
IntronExpressionAdditive AT1G05960.intron2 1808924..1809000 score=-0.455765139484772
IntronExpressionAdditive AT1G05960.intron20 1815237..1815336 score=-0.270475128616831
IntronExpressionAdditive AT1G05960.intron3 1809151..1809188 score=0.378733586606664
IntronExpressionAdditive AT1G05960.intron4 1809367..1809476 score=-0.190104815653112
IntronExpressionAdditive AT1G05960.intron5 1809691..1809799 score=-0.669749104547333
IntronExpressionAdditive AT1G05960.intron6 1809954..1810466 score=-0.14932514881582
IntronExpressionAdditive AT1G05960.intron7 1810569..1810824 score=0.0486744684561761
IntronExpressionAdditive AT1G05970.intron4 1816984..1817176 score=0.400200933981959
IntronExpressionAdditive AT1G06010.intron1 1822677..1823303 score=0.296743094949166
IntronExpressionAdditive AT1G06010.intron2 1823409..1823444 score=-0.906474174038079
IntronExpressionAdditive AT1G06020.intron1 1824985..1825264 score=0.0291747240564808
IntronExpressionAdditive AT1G06020.intron3 1825856..1825889 score=-0.0245835207667313
IntronExpressionAdditive AT1G06040.intron3 1829332..1829364 score=-0.124172812985051
IntronExpressionAdditive AT1G06050.intron1 1831682..1832128 score=0.234844051179447
IntronExpressionAdditive AT1G06060.intron1 1833173..1833389 score=-0.415996522458334
IntronExpressionAdditive AT1G06060.intron2 1833567..1833601 score=0.65392480164379
IntronExpressionAdditive AT1G06060.intron5 1834174..1834215 score=-0.80756032925325
IntronExpressionAdditive AT1G06060.intron6 1834365..1834439 score=0.79254588074264
IntronExpressionAdditive AT1G06070.intron1 1835618..1835926 score=0.347790835082422
IntronExpressionAdditive AT1G06070.intron2 1836036..1836068 score=-0.176946752264355
IntronExpressionAdditive AT1G06070.intron3 1836258..1836390 score=-0.433156318330463
IntronExpressionAdditive AT1G06070.intron4 1837143..1837356 score=-0.251751724961061
IntronExpressionAdditive AT1G06080.intron1 1843995..1844535 score=-0.188724297206723
IntronExpressionAdditive AT1G06080.intron4 1845399..1845861 score=-0.173050009179465
IntronExpressionAdditive AT1G06090.intron2 1848525..1848559 score=1.4433783981037
IntronExpressionAdditive AT1G06100.intron1 1851833..1851915 score=0.0633070060713349
IntronExpressionAdditive AT1G06100.intron2 1852135..1852203 score=0.0244164417027299
IntronExpressionAdditive AT1G06100.intron3 1852361..1852468 score=-1.58987432258819
IntronExpressionAdditive AT1G06100.intron4 1852738..1852773 score=-0.588240017715658
IntronExpressionAdditive AT1G06120.intron1 1856303..1856949 score=-0.0964771679671771
IntronExpressionAdditive AT1G06130.intron3 1858606..1858643 score=0.079979094445041
IntronExpressionAdditive AT1G06130.intron4 1858796..1859241 score=-0.124703090597527
IntronExpressionAdditive AT1G06130.intron6 1859755..1859931 score=-0.891395097845786
IntronExpressionAdditive AT1G06130.intron7 1860252..1860573 score=-0.240972668804179
IntronExpressionAdditive AT1G06150.intron1 1869321..1869578 score=0.98070721610536
IntronExpressionAdditive AT1G06150.intron10 1872899..1873079 score=-0.369420440835637
IntronExpressionAdditive AT1G06150.intron2 1869780..1869814 score=-0.490343767405409
IntronExpressionAdditive AT1G06150.intron3 1869994..1870116 score=0.67201155125752
IntronExpressionAdditive AT1G06150.intron4 1870266..1870340 score=1.18742853612267
IntronExpressionAdditive AT1G06150.intron5 1871572..1871641 score=1.21292954400830
IntronExpressionAdditive AT1G06150.intron6 1871790..1872159 score=-0.893125824880767
IntronExpressionAdditive AT1G06150.intron9 1872458..1872591 score=1.86946887729984
IntronExpressionAdditive AT1G06170.intron2 1885266..1885303 score=0.486675462494789
IntronExpressionAdditive AT1G06180.intron1 1889647..1889717 score=-0.154131207724369
IntronExpressionAdditive AT1G06180.intron2 1889969..1890536 score=0.188293134497593
IntronExpressionAdditive AT1G06190.intron3 1893618..1894015 score=0.0379159601012355
IntronExpressionAdditive AT1G06200.intron3 1895165..1895745 score=-0.558456059164043
IntronExpressionAdditive AT1G06200.intron4 1895953..1896739 score=-0.202901386955096
IntronExpressionAdditive AT1G06210.intron1 1897292..1897473 score=0.79647073564334
IntronExpressionAdditive AT1G06210.tu4 1898410..1898481 score=-0.411754718109952
IntronExpressionAdditive AT1G06220.intron1 1900114..1900218 score=-0.385329259352996
IntronExpressionAdditive AT1G06220.intron10 1903897..1903931 score=0.0521405727073817
IntronExpressionAdditive AT1G06220.intron11 1904215..1904429 score=0.0147291663752284
IntronExpressionAdditive AT1G06220.intron7 1903223..1903262 score=-0.412878510212842
IntronExpressionAdditive AT1G06230.intron3 1909730..1909771 score=0.317610139448732
IntronExpressionAdditive AT1G06230.intron4 1909843..1909908 score=0.859614006296444
IntronExpressionAdditive AT1G06230.intron5 1910048..1910122 score=-0.0556775145082592
IntronExpressionAdditive AT1G06230.intron6 1910227..1910301 score=-0.560069024015696
IntronExpressionAdditive AT1G06240.intron4 1912342..1912380 score=0.343504381537288
IntronExpressionAdditive AT1G06240.intron5 1912526..1912596 score=-0.416238995732899
IntronExpressionAdditive AT1G06240.intron6 1912701..1912771 score=-0.474420883913267
IntronExpressionAdditive AT1G06250.intron1 1914094..1914133 score=-0.301269630012702
IntronExpressionAdditive AT1G06270.intron1 1919384..1919457 score=-0.57604825603373
IntronExpressionAdditive AT1G06290.intron1 1922898..1923297 score=-0.184833866349973
IntronExpressionAdditive AT1G06290.intron3 1923481..1923514 score=-0.971626990046458
IntronExpressionAdditive AT1G06290.intron4 1923783..1923926 score=0.108443876495141
IntronExpressionAdditive AT1G06290.intron7 1924337..1924406 score=-0.504326816995528
IntronExpressionAdditive AT1G06290.intron8 1924589..1924630 score=-1.10275365926093
IntronExpressionAdditive AT1G06290.intron9 1924795..1924864 score=-0.671630758178361
IntronExpressionAdditive AT1G06310.intron12 1929670..1929923 score=0.188216782947820
IntronExpressionAdditive AT1G06310.intron2 1927490..1927521 score=-0.0993137169601876
IntronExpressionAdditive AT1G06310.intron3 1927666..1927705 score=-0.7128756487631
IntronExpressionAdditive AT1G06310.intron7 1928502..1928704 score=-0.026483492713873
IntronExpressionAdditive AT1G06310.intron8 1928884..1928915 score=-0.381072497370883
IntronExpressionAdditive AT1G06310.intron9 1929306..1929518 score=1.26665084373685
IntronExpressionAdditive AT1G06320.intron1 1930887..1930966 score=0.452072529066583
IntronExpressionAdditive AT1G06350.intron2 1935899..1935933 score=0.243552797390004
IntronExpressionAdditive AT1G06350.intron3 1936178..1936214 score=-0.115126463003880
IntronExpressionAdditive AT1G06350.intron4 1936399..1936434 score=-0.499952915904697
IntronExpressionAdditive AT1G06360.intron1 1939407..1939444 score=-2.05617214428745
IntronExpressionAdditive AT1G06390.intron10 1949809..1949880 score=0.609134586575433
IntronExpressionAdditive AT1G06390.intron11 1950024..1950098 score=-0.0494228943217221
IntronExpressionAdditive AT1G06390.intron12 1950252..1950290 score=0.371186262946628
IntronExpressionAdditive AT1G06390.intron2 1946983..1948046 score=-0.0751515514622685
IntronExpressionAdditive AT1G06390.intron3 1948270..1948385 score=-0.291255221779097
IntronExpressionAdditive AT1G06390.intron7 1949140..1949250 score=-0.298906658332227
IntronExpressionAdditive AT1G06390.intron8 1949482..1949700 score=-0.784159858433078
IntronExpressionAdditive AT1G06400.intron1 1951529..1952449 score=0.0874812059128548
IntronExpressionAdditive AT1G06410.intron1 1957403..1957444 score=-0.0252681764167254
IntronExpressionAdditive AT1G06410.intron2 1957761..1957824 score=0.337976646588232
IntronExpressionAdditive AT1G06430.intron1 1960583..1960624 score=0.190306493424547
IntronExpressionAdditive AT1G06430.intron3 1961305..1961341 score=-0.516166274041532
IntronExpressionAdditive AT1G06430.intron4 1962536..1962935 score=0.460694868419327
IntronExpressionAdditive AT1G06460.intron1 1967345..1967579 score=-0.484557070333492
IntronExpressionAdditive AT1G06460.intron2 1967762..1967828 score=-1.63891016514448
IntronExpressionAdditive AT1G06460.intron3 1968007..1968150 score=0.161125390652325
IntronExpressionAdditive AT1G06460.intron5 1968720..1968755 score=0.237778393716953
IntronExpressionAdditive AT1G06460.intron6 1968901..1969294 score=-2.12814209450503
IntronExpressionAdditive AT1G06470.intron13 1972843..1973128 score=0.247655620579523
IntronExpressionAdditive AT1G06470.intron14 1973309..1973384 score=0.632641692433597
IntronExpressionAdditive AT1G06470.intron2 1969890..1970395 score=-0.0415318691293234
IntronExpressionAdditive AT1G06470.intron5 1970991..1971058 score=0.123510541004370
IntronExpressionAdditive AT1G06470.intron6 1971240..1971419 score=-0.416992656561862
IntronExpressionAdditive AT1G06470.intron9 1971932..1971999 score=0.997455536482969
IntronExpressionAdditive AT1G06490.intron11 1981101..1981139 score=-0.89996131903051
IntronExpressionAdditive AT1G06490.intron12 1981324..1981403 score=0.179714286281795
IntronExpressionAdditive AT1G06490.intron13 1981579..1981615 score=-0.186715166022263
IntronExpressionAdditive AT1G06490.intron15 1982309..1982445 score=-0.472878198765302
IntronExpressionAdditive AT1G06490.intron16 1982558..1982747 score=-0.624949674137684
IntronExpressionAdditive AT1G06490.intron2 1979186..1979295 score=-0.272948603946374
IntronExpressionAdditive AT1G06490.intron20 1983362..1983399 score=-0.297410658917173
IntronExpressionAdditive AT1G06490.intron21 1983548..1983622 score=-0.19534504733223
IntronExpressionAdditive AT1G06490.intron23 1983979..1984048 score=0.349599673778455
IntronExpressionAdditive AT1G06490.intron25 1984407..1984517 score=0.676425179628458
IntronExpressionAdditive AT1G06490.intron26 1984662..1984698 score=0.212791472121503
IntronExpressionAdditive AT1G06490.intron27 1984916..1984987 score=1.05615863533845
IntronExpressionAdditive AT1G06490.intron30 1985579..1985616 score=-0.308409812764761
IntronExpressionAdditive AT1G06490.intron32 1986112..1986203 score=-0.590462481203355
IntronExpressionAdditive AT1G06490.intron33 1986358..1986395 score=-0.655321015866274
IntronExpressionAdditive AT1G06490.intron35 1986751..1986899 score=0.322252206552018
IntronExpressionAdditive AT1G06490.intron38 1988236..1988271 score=0.275636688395742
IntronExpressionAdditive AT1G06490.intron39 1988374..1988481 score=-0.271631546596306
IntronExpressionAdditive AT1G06490.intron4 1979638..1979671 score=0.0129319783099106
IntronExpressionAdditive AT1G06490.intron5 1979826..1979863 score=0.508474770346672
IntronExpressionAdditive AT1G06490.intron7 1980248..1980289 score=-0.239946462208528
IntronExpressionAdditive AT1G06490.intron8 1980393..1980505 score=-0.0768754606529182
IntronExpressionAdditive AT1G06490.intron9 1980655..1980720 score=0.102386060790895
IntronExpressionAdditive AT1G06510.intron3 1993471..1993506 score=-0.372844450305172
IntronExpressionAdditive AT1G06515.intron2 1990968..1991395 score=0.37614727493135
IntronExpressionAdditive AT1G06515.intron3 1991504..1991618 score=-0.0539970014680395
IntronExpressionAdditive AT1G06540.intron1 2002996..2003034 score=-1.27649606025242
IntronExpressionAdditive AT1G06550.intron1 2003876..2004174 score=-0.265620436456273
IntronExpressionAdditive AT1G06550.intron12 2006122..2006160 score=0.18413957615146
IntronExpressionAdditive AT1G06550.intron13 2006262..2006294 score=-0.170762198797183
IntronExpressionAdditive AT1G06550.intron14 2006439..2006478 score=0.383575643396737
IntronExpressionAdditive AT1G06550.intron15 2006655..2006978 score=-0.415628398725169
IntronExpressionAdditive AT1G06550.intron3 2004248..2004324 score=-0.221507879240709
IntronExpressionAdditive AT1G06550.intron4 2004456..2004645 score=-0.774725303575023
IntronExpressionAdditive AT1G06550.intron5 2004789..2004825 score=-0.286493293370711
IntronExpressionAdditive AT1G06550.intron7 2005229..2005338 score=-0.461375208046701
IntronExpressionAdditive AT1G06550.intron9 2005627..2005702 score=-2.03152135204274
IntronExpressionAdditive AT1G06560.intron1 2007901..2008112 score=0.459155215406081
IntronExpressionAdditive AT1G06560.intron10 2011436..2011506 score=0.228833293670481
IntronExpressionAdditive AT1G06560.intron2 2008497..2008701 score=-0.253505397266052
IntronExpressionAdditive AT1G06560.intron3 2008913..2009244 score=-0.321369254302011
IntronExpressionAdditive AT1G06560.intron4 2009390..2009465 score=0.166183457014931
IntronExpressionAdditive AT1G06560.intron6 2009936..2009971 score=0.321188270566642
IntronExpressionAdditive AT1G06560.intron7 2010307..2010527 score=-0.318442798109609
IntronExpressionAdditive AT1G06560.intron8 2010831..2011044 score=-0.285585652487211
IntronExpressionAdditive AT1G06560.intron9 2011191..2011330 score=0.140185258833804
IntronExpressionAdditive AT1G06590.intron1 2016680..2016897 score=-0.0983256306851818
IntronExpressionAdditive AT1G06590.intron10 2020095..2020717 score=0.216195306408228
IntronExpressionAdditive AT1G06590.intron11 2021039..2021329 score=-0.00578623918584182
IntronExpressionAdditive AT1G06590.intron12 2021401..2021753 score=-0.0142214107973923
IntronExpressionAdditive AT1G06590.intron13 2021930..2022032 score=-0.148578534742944
IntronExpressionAdditive AT1G06590.intron14 2022174..2022210 score=-0.578765996114684
IntronExpressionAdditive AT1G06590.intron16 2022644..2023016 score=0.325013628460054
IntronExpressionAdditive AT1G06590.intron17 2023423..2023459 score=-0.228855144666530
IntronExpressionAdditive AT1G06590.intron19 2024043..2024283 score=0.827921108872824
IntronExpressionAdditive AT1G06590.intron2 2017008..2017088 score=-0.060918572798947
IntronExpressionAdditive AT1G06590.intron3 2017381..2017562 score=0.404279453245981
IntronExpressionAdditive AT1G06590.intron4 2017785..2017886 score=0.498297002661202
IntronExpressionAdditive AT1G06590.intron5 2018104..2018210 score=0.190073808649061
IntronExpressionAdditive AT1G06590.intron6 2018353..2018634 score=-0.610362765513803
IntronExpressionAdditive AT1G06590.intron7 2018707..2018829 score=0.516211532757002
IntronExpressionAdditive AT1G06590.intron8 2018937..2019657 score=-0.245717936777127
IntronExpressionAdditive AT1G06620.intron1 2026135..2026388 score=-0.220966611151598
IntronExpressionAdditive AT1G06620.intron2 2026753..2026791 score=0.625405707422191
IntronExpressionAdditive AT1G06630.intron1 2027810..2028023 score=-0.262198091897844
IntronExpressionAdditive AT1G06630.intron3 2029198..2029233 score=-0.633742494961326
IntronExpressionAdditive AT1G06640.intron2 2032933..2033004 score=1.04595930444728
IntronExpressionAdditive AT1G06650.intron3 2036848..2036884 score=-0.857469552397543
IntronExpressionAdditive AT1G06660.intron1 2037553..2037587 score=0.475380275256399
IntronExpressionAdditive AT1G06660.intron2 2037740..2037777 score=0.330094869243878
IntronExpressionAdditive AT1G06660.intron3 2038597..2038695 score=0.162806281546332
IntronExpressionAdditive AT1G06660.intron4 2038945..2039916 score=-0.351698519652676
IntronExpressionAdditive AT1G06670.intron1 2040661..2040797 score=0.0212722864711851
IntronExpressionAdditive AT1G06670.intron12 2044577..2044688 score=-0.0914168682509724
IntronExpressionAdditive AT1G06670.intron13 2045776..2045810 score=0.361378141860399
IntronExpressionAdditive AT1G06670.intron2 2040977..2041010 score=0.794601134593581
IntronExpressionAdditive AT1G06670.intron4 2041703..2041780 score=0.107801889754259
IntronExpressionAdditive AT1G06670.intron5 2041887..2042121 score=0.157273215153177
IntronExpressionAdditive AT1G06670.intron6 2042322..2042395 score=0.347946599459175
IntronExpressionAdditive AT1G06670.intron8 2042714..2043197 score=-0.248564690600126
IntronExpressionAdditive AT1G06680.intron3 2048658..2048881 score=1.36497762728126
IntronExpressionAdditive AT1G06690.intron1 2049936..2049977 score=0.53929819383697
IntronExpressionAdditive AT1G06690.intron2 2050173..2050454 score=-0.944305136158264
IntronExpressionAdditive AT1G06690.intron3 2050637..2050674 score=0.957136256097897
IntronExpressionAdditive AT1G06690.intron4 2050890..2050926 score=-0.20656262924527
IntronExpressionAdditive AT1G06690.intron5 2051034..2051181 score=0.0597377755203583
IntronExpressionAdditive AT1G06700.intron3 2053085..2053121 score=0.513762568902746
IntronExpressionAdditive AT1G06700.intron4 2053299..2053330 score=-0.0148160784859720
IntronExpressionAdditive AT1G06700.intron5 2053661..2053739 score=-0.692581273282605
IntronExpressionAdditive AT1G06700.intron7 2054269..2054422 score=0.314412920535432
IntronExpressionAdditive AT1G06700.intron8 2054644..2055088 score=-0.806594793154887
IntronExpressionAdditive AT1G06700.tu11 2055299..2055514 score=0.223549563098949
IntronExpressionAdditive AT1G06720.intron10 2064312..2064598 score=-0.54769680453002
IntronExpressionAdditive AT1G06720.intron11 2064924..2065067 score=-1.09521571806888
IntronExpressionAdditive AT1G06720.intron12 2065424..2065721 score=0.102063215492610
IntronExpressionAdditive AT1G06720.intron13 2066043..2066116 score=-0.406183328441795
IntronExpressionAdditive AT1G06720.intron14 2066336..2066480 score=-0.396772302830758
IntronExpressionAdditive AT1G06720.intron17 2067038..2067078 score=-0.723023182442765
IntronExpressionAdditive AT1G06720.intron3 2061448..2061483 score=-0.531674146484106
IntronExpressionAdditive AT1G06720.intron4 2061762..2062156 score=-0.149592533057209
IntronExpressionAdditive AT1G06720.intron5 2062441..2062549 score=0.613939826811783
IntronExpressionAdditive AT1G06720.intron7 2062938..2063336 score=-0.804689774406566
IntronExpressionAdditive AT1G06720.intron8 2063662..2063703 score=-0.0634559949907574
IntronExpressionAdditive AT1G06730.intron1 2068003..2068175 score=-0.619873432586355
IntronExpressionAdditive AT1G06730.intron2 2068505..2068928 score=0.338853552321163
IntronExpressionAdditive AT1G06730.intron3 2069269..2069302 score=-0.123002285395991
IntronExpressionAdditive AT1G06730.intron4 2069525..2069594 score=0.451584698503096
IntronExpressionAdditive AT1G06750.intron1 2074179..2074224 score=0.345973861065863
IntronExpressionAdditive AT1G06750.intron3 2074617..2074658 score=1.13942343715010
IntronExpressionAdditive AT1G06750.intron6 2075595..2075629 score=0.212112590560851
IntronExpressionAdditive AT1G06750.intron7 2075844..2076020 score=-0.351498152883628
IntronExpressionAdditive AT1G06770.intron1 2079428..2079464 score=0.145823757017866
IntronExpressionAdditive AT1G06770.intron2 2079573..2079676 score=-0.429834336494264
IntronExpressionAdditive AT1G06770.intron4 2080338..2080447 score=1.14257351963647
IntronExpressionAdditive AT1G06770.intron5 2080807..2081065 score=-0.318775087456109
IntronExpressionAdditive AT1G06770.tu7 2081214..2081506 score=-0.394902228063701
IntronExpressionAdditive AT1G06780.intron1 2083797..2084156 score=0.571106342094829
IntronExpressionAdditive AT1G06780.intron5 2084580..2084688 score=0.0696090656048095
IntronExpressionAdditive AT1G06780.intron6 2085089..2085200 score=0.187253669314314
IntronExpressionAdditive AT1G06780.intron7 2085589..2085702 score=-0.48691235171476
IntronExpressionAdditive AT1G06780.intron8 2086283..2086529 score=-0.300388900559811
IntronExpressionAdditive AT1G06790.intron1 2087362..2087615 score=-0.138786582426936
IntronExpressionAdditive AT1G06790.intron2 2087757..2087827 score=-0.285290367639281
IntronExpressionAdditive AT1G06790.intron3 2088046..2088273 score=1.06637100992251
IntronExpressionAdditive AT1G06790.intron4 2088384..2088529 score=0.445172485484906
IntronExpressionAdditive AT1G06790.intron5 2088669..2088704 score=-0.114172446869893
IntronExpressionAdditive AT1G06790.tu8 2089085..2089187 score=-0.436415781889519
IntronExpressionAdditive AT1G06820.intron10 2095170..2095209 score=-0.186584904606819
IntronExpressionAdditive AT1G06820.intron11 2095421..2095455 score=-0.344585903443069
IntronExpressionAdditive AT1G06820.intron12 2095718..2095754 score=-0.100512070335912
IntronExpressionAdditive AT1G06820.intron2 2093417..2093487 score=-0.0508648418766549
IntronExpressionAdditive AT1G06820.intron3 2093631..2093666 score=-0.386314683741764
IntronExpressionAdditive AT1G06820.intron4 2093896..2093974 score=-0.882846802958988
IntronExpressionAdditive AT1G06820.intron6 2094377..2094420 score=0.0217987992444634
IntronExpressionAdditive AT1G06820.intron7 2094566..2094655 score=-0.685227902828631
IntronExpressionAdditive AT1G06820.intron8 2094841..2094875 score=-0.874182751961843
IntronExpressionAdditive AT1G06840.intron11 2101228..2101266 score=0.949575769558224
IntronExpressionAdditive AT1G06840.intron12 2101440..2101621 score=-0.597034387647635
IntronExpressionAdditive AT1G06840.intron13 2101786..2101823 score=-0.0686274594479244
IntronExpressionAdditive AT1G06840.intron14 2101988..2102053 score=-0.204125124018272
IntronExpressionAdditive AT1G06840.intron16 2102409..2102443 score=-0.0178598287052903
IntronExpressionAdditive AT1G06840.intron17 2102548..2102623 score=-0.133734044570754
IntronExpressionAdditive AT1G06840.intron19 2102950..2103356 score=-0.54487322549268
IntronExpressionAdditive AT1G06840.intron2 2098423..2098462 score=0.141637546941583
IntronExpressionAdditive AT1G06840.intron3 2098743..2098896 score=-0.725614408692491
IntronExpressionAdditive AT1G06840.intron4 2099002..2099041 score=0.726136132611573
IntronExpressionAdditive AT1G06840.intron5 2099371..2099447 score=-0.476361021461016
IntronExpressionAdditive AT1G06840.intron6 2099621..2099812 score=-0.0387263912942383
IntronExpressionAdditive AT1G06840.intron7 2100346..2100460 score=-0.427303668650487
IntronExpressionAdditive AT1G06840.intron8 2100644..2100682 score=0.466708930045178
IntronExpressionAdditive AT1G06840.intron9 2100825..2101082 score=0.00902517596587098
IntronExpressionAdditive AT1G06850.intron3 2105917..2105983 score=-1.53399329496387
IntronExpressionAdditive AT1G06850.intron4 2106095..2106132 score=-0.055376917227393
IntronExpressionAdditive AT1G06870.intron1 2109517..2109710 score=0.00448534837165768
IntronExpressionAdditive AT1G06870.intron4 2110286..2110321 score=-0.700345334391474
IntronExpressionAdditive AT1G06890.intron10 2114246..2114394 score=0.0500350953641177
IntronExpressionAdditive AT1G06890.intron2 2111867..2112012 score=-0.330059612893861
IntronExpressionAdditive AT1G06890.intron3 2112345..2112422 score=-0.670030882424636
IntronExpressionAdditive AT1G06890.intron4 2112605..2113205 score=0.167989977747323
IntronExpressionAdditive AT1G06890.intron7 2113419..2113902 score=-0.361341033865971
IntronExpressionAdditive AT1G06900.intron1 2115441..2115478 score=0.453470572249191
IntronExpressionAdditive AT1G06900.intron10 2117999..2118175 score=-0.00672907882155436
IntronExpressionAdditive AT1G06900.intron12 2118781..2118817 score=-0.141735414356371
IntronExpressionAdditive AT1G06900.intron13 2118960..2119033 score=-0.62662289480395
IntronExpressionAdditive AT1G06900.intron15 2119360..2119555 score=-0.668144681151912
IntronExpressionAdditive AT1G06900.intron16 2119768..2119947 score=0.670729648250417
IntronExpressionAdditive AT1G06900.intron17 2120055..2120125 score=-0.386190148850067
IntronExpressionAdditive AT1G06900.intron3 2115879..2115956 score=0.0803127317883744
IntronExpressionAdditive AT1G06900.intron5 2116386..2116495 score=0.0762227116559958
IntronExpressionAdditive AT1G06900.intron9 2117669..2117777 score=0.0410369178545407
IntronExpressionAdditive AT1G06910.intron1 2121677..2121755 score=-0.310699045682858
IntronExpressionAdditive AT1G06910.intron2 2122159..2122373 score=-0.0690680127127255
IntronExpressionAdditive AT1G06910.intron3 2122625..2122658 score=-0.166613882239430
IntronExpressionAdditive AT1G06910.intron4 2122766..2122842 score=0.0324925784576793
IntronExpressionAdditive AT1G06910.intron5 2122916..2123360 score=0.111506054260228
IntronExpressionAdditive AT1G06923.intron1 2126998..2127033 score=0.509483261937337
IntronExpressionAdditive AT1G06925.intron1 2128037..2128119 score=-0.472707522353395
IntronExpressionAdditive AT1G06925.intron2 2128302..2128430 score=-0.314710602615213
IntronExpressionAdditive AT1G06950.intron1 2130544..2130618 score=-0.102399345437831
IntronExpressionAdditive AT1G06950.intron10 2134179..2134251 score=-0.98038245102035
IntronExpressionAdditive AT1G06950.intron11 2134433..2134499 score=-0.600066452917468
IntronExpressionAdditive AT1G06950.intron13 2134822..2134856 score=-0.139757430417228
IntronExpressionAdditive AT1G06950.intron2 2131634..2131706 score=0.329907999956053
IntronExpressionAdditive AT1G06950.intron3 2131852..2131994 score=0.787706897404801
IntronExpressionAdditive AT1G06950.intron4 2132183..2132382 score=-0.597106099077509
IntronExpressionAdditive AT1G06950.intron5 2132695..2132802 score=0.141979516535345
IntronExpressionAdditive AT1G06950.intron6 2132955..2132991 score=-0.405554322972112
IntronExpressionAdditive AT1G06950.intron7 2133180..2133526 score=-0.120591380486790
IntronExpressionAdditive AT1G06950.intron8 2133675..2133711 score=-0.134933002452831
IntronExpressionAdditive AT1G06950.intron9 2133814..2134058 score=-0.639486032819684
IntronExpressionAdditive AT1G06960.intron2 2135997..2136379 score=-0.29401319893347
IntronExpressionAdditive AT1G06960.intron4 2136672..2137053 score=-0.260485035555192
IntronExpressionAdditive AT1G06960.intron6 2137155..2137227 score=2.13162490081688
IntronExpressionAdditive AT1G06990.intron2 2149399..2149804 score=0.00996167605460677
IntronExpressionAdditive AT1G07010.intron2 2153326..2153432 score=0.0434731476875998
IntronExpressionAdditive AT1G07010.intron3 2153647..2153720 score=0.111534762170806
IntronExpressionAdditive AT1G07010.intron5 2154188..2154224 score=0.0886689538978226
IntronExpressionAdditive AT1G07010.intron6 2154438..2154513 score=1.12461281211661
IntronExpressionAdditive AT1G07010.intron7 2154647..2154683 score=0.274542599509753
IntronExpressionAdditive AT1G07020.intron1 2155747..2155783 score=0.0912049918140626
IntronExpressionAdditive AT1G07030.intron1 2158857..2159669 score=0.301524764875137
IntronExpressionAdditive AT1G07040.intron1 2161335..2161444 score=0.73388090943072
IntronExpressionAdditive AT1G07040.intron3 2161879..2161918 score=-0.846968316811911
IntronExpressionAdditive AT1G07040.intron4 2162096..2162130 score=0.426755499358308
IntronExpressionAdditive AT1G07040.intron5 2162390..2162430 score=-0.394844192096001
IntronExpressionAdditive AT1G07040.intron6 2162619..2162798 score=-0.339358391530045
IntronExpressionAdditive AT1G07050.intron1 2164407..2164443 score=-2.54324078614359
IntronExpressionAdditive AT1G07060.intron1 2167435..2167650 score=0.0831735979992355
IntronExpressionAdditive AT1G07060.intron2 2167825..2167897 score=-0.96082130674194
IntronExpressionAdditive AT1G07060.intron3 2168164..2168236 score=-0.863462451476283
IntronExpressionAdditive AT1G07070.intron1 2168711..2168879 score=-0.966447313195033
IntronExpressionAdditive AT1G07070.intron2 2168950..2169213 score=0.0292951371256917
IntronExpressionAdditive AT1G07070.intron3 2169565..2169636 score=-0.951823404861288
IntronExpressionAdditive AT1G07080.intron1 2170349..2170385 score=-1.29918558330594
IntronExpressionAdditive AT1G07080.intron2 2170592..2170665 score=-0.927058172413323
IntronExpressionAdditive AT1G07080.intron3 2170847..2171032 score=-0.767395638119527
IntronExpressionAdditive AT1G07080.intron4 2171212..2171627 score=-0.105241618204917
IntronExpressionAdditive AT1G07110.intron1 2178441..2178519 score=-0.38016867164863
IntronExpressionAdditive AT1G07110.intron10 2180872..2180924 score=0.478987868228633
IntronExpressionAdditive AT1G07110.intron11 2181034..2181071 score=0.118676972228935
IntronExpressionAdditive AT1G07110.intron12 2181185..2181360 score=-0.360387815247644
IntronExpressionAdditive AT1G07110.intron13 2181507..2181726 score=-1.02812379133495
IntronExpressionAdditive AT1G07110.intron15 2181838..2181869 score=0.175524019583285
IntronExpressionAdditive AT1G07110.intron16 2181938..2181972 score=0.0148928833113210
IntronExpressionAdditive AT1G07110.intron17 2182149..2182288 score=0.0495968554932841
IntronExpressionAdditive AT1G07110.intron2 2178625..2178697 score=-1.03499207367302
IntronExpressionAdditive AT1G07110.intron21 2183534..2183573 score=-0.175805486190248
IntronExpressionAdditive AT1G07110.intron22 2183682..2183755 score=1.03806801692121
IntronExpressionAdditive AT1G07110.intron5 2179206..2179243 score=0.496069793404613
IntronExpressionAdditive AT1G07110.intron6 2179348..2179889 score=-0.204013620598582
IntronExpressionAdditive AT1G07110.intron7 2180023..2180216 score=-0.92344600232001
IntronExpressionAdditive AT1G07110.intron8 2180356..2180502 score=0.66586823571058
IntronExpressionAdditive AT1G07110.intron9 2180647..2180716 score=-0.595019408576695
IntronExpressionAdditive AT1G07120.intron2 2185176..2185360 score=-0.617332021649809
IntronExpressionAdditive AT1G07120.intron3 2185502..2185571 score=0.451367720629684
IntronExpressionAdditive AT1G07120.intron4 2185930..2186002 score=-0.348960613510567
IntronExpressionAdditive AT1G07140.intron1 2192645..2192970 score=0.132389455340946
IntronExpressionAdditive AT1G07140.intron2 2193153..2193227 score=-0.448900835552338
IntronExpressionAdditive AT1G07140.intron3 2193414..2193482 score=0.508343270560257
IntronExpressionAdditive AT1G07160.intron2 2198955..2199186 score=-0.408176874712335
IntronExpressionAdditive AT1G07170.intron2 2200296..2200369 score=0.183171146489377
IntronExpressionAdditive AT1G07170.tu3 2200481..2200514 score=0.56777360250077
IntronExpressionAdditive AT1G07180.intron1 2204895..2205152 score=-0.0906313819681075
IntronExpressionAdditive AT1G07180.intron5 2206049..2206081 score=0.478883797277454
IntronExpressionAdditive AT1G07180.intron6 2206256..2206301 score=-0.861385467773045
IntronExpressionAdditive AT1G07180.intron7 2206517..2206593 score=-0.5460753646319
IntronExpressionAdditive AT1G07200.intron4 2210867..2211083 score=0.0600053471302288
IntronExpressionAdditive AT1G07210.intron1 2215420..2215494 score=-0.202785325910871
IntronExpressionAdditive AT1G07210.intron2 2215863..2216053 score=-0.799233921437434
IntronExpressionAdditive AT1G07220.intron3 2217860..2217891 score=-0.187095996497164
IntronExpressionAdditive AT1G07220.intron4 2218143..2218178 score=1.23588031538467
IntronExpressionAdditive AT1G07220.intron5 2218545..2218648 score=0.309465814978106
IntronExpressionAdditive AT1G07220.intron6 2218989..2219199 score=0.018279757896049
IntronExpressionAdditive AT1G07230.intron1 2220829..2221180 score=-0.424509694130297
IntronExpressionAdditive AT1G07230.intron2 2221387..2221641 score=-1.18238446483037
IntronExpressionAdditive AT1G07270.intron1 2229783..2229821 score=0.805244015683275
IntronExpressionAdditive AT1G07270.intron10 2231581..2231615 score=-0.264304797989384
IntronExpressionAdditive AT1G07270.intron11 2231797..2231832 score=-0.798960975182996
IntronExpressionAdditive AT1G07270.intron12 2231974..2232005 score=-0.338635210210992
IntronExpressionAdditive AT1G07270.intron13 2232120..2232155 score=0.398362037553061
IntronExpressionAdditive AT1G07270.intron15 2232592..2232634 score=0.736347750227369
IntronExpressionAdditive AT1G07270.intron2 2229982..2230060 score=0.209480055920224
IntronExpressionAdditive AT1G07270.intron3 2230204..2230277 score=0.512420108698591
IntronExpressionAdditive AT1G07270.intron4 2230394..2230498 score=-0.398672923950945
IntronExpressionAdditive AT1G07270.intron6 2230790..2230936 score=-0.696457637829567
IntronExpressionAdditive AT1G07270.intron7 2231042..2231119 score=-0.472184498746527
IntronExpressionAdditive AT1G07270.intron8 2231269..2231410 score=-0.319611103352194
IntronExpressionAdditive AT1G07280.intron16 2238168..2238278 score=-1.46901705040488
IntronExpressionAdditive AT1G07280.intron5 2239919..2240702 score=0.134521166098545
IntronExpressionAdditive AT1G07290.intron1 2242319..2242429 score=-0.178538641439551
IntronExpressionAdditive AT1G07290.intron3 2242816..2243105 score=0.074603945171249
IntronExpressionAdditive AT1G07290.intron4 2243250..2243395 score=-0.0273798777878768
IntronExpressionAdditive AT1G07290.intron6 2243684..2243718 score=0.465270507589597
IntronExpressionAdditive AT1G07320.tu4 2250038..2250118 score=0.00254969795213589
IntronExpressionAdditive AT1G07330.intron1 2251221..2251369 score=0.043513746104129
IntronExpressionAdditive AT1G07330.intron2 2252260..2252333 score=0.122384118514633
IntronExpressionAdditive AT1G07330.intron3 2253129..2253206 score=-0.553665455950518
IntronExpressionAdditive AT1G07340.intron2 2255410..2255510 score=-1.08189731334689
IntronExpressionAdditive AT1G07350.intron2 2257902..2257942 score=-0.487336216675389
IntronExpressionAdditive AT1G07350.intron3 2258442..2258518 score=0.656595101782395
IntronExpressionAdditive AT1G07350.intron4 2258618..2258692 score=-0.900530941999962
IntronExpressionAdditive AT1G07350.intron7 2259382..2259418 score=-0.563442259418541
IntronExpressionAdditive AT1G07350.intron8 2259666..2259991 score=-7.161543508575
IntronExpressionAdditive AT1G07360.intron1 2261408..2261706 score=-0.506789823319723
IntronExpressionAdditive AT1G07360.intron3 2262346..2262581 score=-0.795999727185702
IntronExpressionAdditive AT1G07370.intron1 2263540..2263614 score=-0.248371619403080
IntronExpressionAdditive AT1G07370.intron3 2264069..2264106 score=-0.295220349557548
IntronExpressionAdditive AT1G07380.intron1 2265087..2265374 score=-0.240654643423205
IntronExpressionAdditive AT1G07380.intron2 2265757..2265837 score=-0.553495158740426
IntronExpressionAdditive AT1G07380.intron3 2266019..2266057 score=0.134711886414795
IntronExpressionAdditive AT1G07380.intron4 2266165..2266230 score=-0.202383926784915
IntronExpressionAdditive AT1G07380.intron6 2266767..2266802 score=0.400885897987131
IntronExpressionAdditive AT1G07380.intron7 2267141..2267181 score=-0.410782584628190
IntronExpressionAdditive AT1G07380.intron8 2267570..2267606 score=-0.057080141529256
IntronExpressionAdditive AT1G07380.intron9 2267859..2267893 score=0.305862707431432
IntronExpressionAdditive AT1G07390.intron1 2270207..2270444 score=0.122664361692594
IntronExpressionAdditive AT1G07390.intron3 2270904..2270985 score=0.192708262168527
IntronExpressionAdditive AT1G07390.intron4 2271087..2271272 score=-0.670314916983307
IntronExpressionAdditive AT1G07390.intron6 2271410..2271446 score=-0.0493628783122248
IntronExpressionAdditive AT1G07390.intron7 2271593..2271628 score=-2.22704405142738
IntronExpressionAdditive AT1G07390.intron8 2271777..2271888 score=0.0147114935350657
IntronExpressionAdditive AT1G07390.intron9 2272140..2272360 score=0.304168317572404
IntronExpressionAdditive AT1G07410.intron1 2276423..2276642 score=1.70514450188261
IntronExpressionAdditive AT1G07420.intron2 2277989..2278552 score=-0.74801904248651
IntronExpressionAdditive AT1G07420.intron5 2279120..2279234 score=0.00504084861451208
IntronExpressionAdditive AT1G07420.intron6 2279382..2279417 score=-0.490033187177198
IntronExpressionAdditive AT1G07420.tu4 2278764..2278906 score=0.0608833791074662
IntronExpressionAdditive AT1G07430.intron2 2282061..2282097 score=-0.467957544876198
IntronExpressionAdditive AT1G07440.intron4 2286819..2286887 score=-0.294987352396501
IntronExpressionAdditive AT1G07440.intron6 2287527..2287566 score=-0.414538675168483
IntronExpressionAdditive AT1G07440.tu1 2286150..2286184 score=1.06514809725826
IntronExpressionAdditive AT1G07450.intron3 2288722..2288822 score=-0.962894614019018
IntronExpressionAdditive AT1G07470.intron1 2292483..2292840 score=-0.914416715978201
IntronExpressionAdditive AT1G07470.intron7 2293098..2293312 score=-0.558649562969049
IntronExpressionAdditive AT1G07470.intron8 2293520..2294276 score=-0.180114644271676
IntronExpressionAdditive AT1G07480.intron1 2296717..2297492 score=0.120339202516558
IntronExpressionAdditive AT1G07480.intron5 2297676..2298044 score=0.484970074666173
IntronExpressionAdditive AT1G07480.intron7 2298365..2298435 score=-0.668678743865492
IntronExpressionAdditive AT1G07510.intron1 2305726..2305760 score=0.724525054322846
IntronExpressionAdditive AT1G07510.intron2 2306088..2306125 score=-0.0991534106739606
IntronExpressionAdditive AT1G07510.intron3 2306230..2306398 score=-0.669598668359831
IntronExpressionAdditive AT1G07510.intron4 2306579..2306653 score=-0.491258687612544
IntronExpressionAdditive AT1G07510.intron6 2308061..2308237 score=-0.00587336324134974
IntronExpressionAdditive AT1G07510.intron7 2308636..2308819 score=-0.197755911018851
IntronExpressionAdditive AT1G07550.intron11 2325584..2325720 score=-0.774922094974766
IntronExpressionAdditive AT1G07550.intron3 2323596..2323632 score=0.120021074549757
IntronExpressionAdditive AT1G07550.intron6 2324319..2324660 score=-0.214618101625078
IntronExpressionAdditive AT1G07550.intron9 2324799..2325044 score=-0.103852288971449
IntronExpressionAdditive AT1G07560.intron1 2327440..2327479 score=-0.37172836961804
IntronExpressionAdditive AT1G07560.intron2 2328076..2328151 score=-0.129923663143093
IntronExpressionAdditive AT1G07560.intron4 2328888..2328924 score=-0.307780249432744
IntronExpressionAdditive AT1G07560.intron7 2329413..2329486 score=-1.36894616560517
IntronExpressionAdditive AT1G07570.intron3 2332058..2332094 score=-0.514101071669072
IntronExpressionAdditive AT1G07570.intron6 2332920..2333120 score=-0.378680124742224
IntronExpressionAdditive AT1G07570.tu9 2333559..2333595 score=0.341310475125007
IntronExpressionAdditive AT1G07590.intron1 2337906..2338096 score=-0.810918123070416
IntronExpressionAdditive AT1G07615.intron1 2343353..2343386 score=0.558863068666008
IntronExpressionAdditive AT1G07615.intron2 2343532..2343568 score=0.372440924150794
IntronExpressionAdditive AT1G07615.intron3 2343708..2343821 score=0.414548835724749
IntronExpressionAdditive AT1G07615.intron4 2344004..2344041 score=-0.102033572730173
IntronExpressionAdditive AT1G07630.intron2 2350909..2350944 score=-0.0617844010421803
IntronExpressionAdditive AT1G07645.intron1 2367745..2367780 score=-0.944385715853572
IntronExpressionAdditive AT1G07645.intron2 2368034..2368182 score=-0.82797231347136
IntronExpressionAdditive AT1G07650.intron13 2363106..2363184 score=0.305990360134216
IntronExpressionAdditive AT1G07650.intron15 2363447..2363487 score=0.0293676593395412
IntronExpressionAdditive AT1G07650.intron16 2363606..2363645 score=1.24309128987852
IntronExpressionAdditive AT1G07650.intron17 2363787..2363827 score=-0.41489166018636
IntronExpressionAdditive AT1G07650.intron18 2364017..2364056 score=-0.994333748662477
IntronExpressionAdditive AT1G07650.intron19 2364164..2364235 score=-0.481240683238572
IntronExpressionAdditive AT1G07650.intron22 2364687..2365911 score=-0.356223827663726
IntronExpressionAdditive AT1G07650.intron3 2360740..2360811 score=0.201432197467870
IntronExpressionAdditive AT1G07650.intron4 2361060..2361136 score=-0.407141178967575
IntronExpressionAdditive AT1G07650.intron7 2361800..2361873 score=0.281592619589963
IntronExpressionAdditive AT1G07650.intron8 2362333..2362373 score=-0.129048072389130
IntronExpressionAdditive AT1G07650.intron9 2362485..2362587 score=-0.270571296749976
IntronExpressionAdditive AT1G07670.intron4 2371876..2372531 score=-0.277325805188931
IntronExpressionAdditive AT1G07680.intron2 2376531..2376762 score=-0.399264553557387
IntronExpressionAdditive AT1G07690.intron1 2378206..2378245 score=-0.681058203639861
IntronExpressionAdditive AT1G07690.intron2 2378481..2378618 score=-0.505711050906969
IntronExpressionAdditive AT1G07700.tu4 2379803..2380026 score=0.828955575844393
IntronExpressionAdditive AT1G07700.tu6 2380238..2380312 score=-0.556145012937404
IntronExpressionAdditive AT1G07700.tu9 2380925..2380966 score=0.104894326313285
IntronExpressionAdditive AT1G07705.intron15 2385711..2385744 score=-0.440475320484761
IntronExpressionAdditive AT1G07705.intron2 2382165..2382202 score=0.363286078073025
IntronExpressionAdditive AT1G07705.intron3 2382323..2382354 score=-0.823463332128621
IntronExpressionAdditive AT1G07705.intron4 2382576..2382609 score=-1.15508703996613
IntronExpressionAdditive AT1G07705.intron5 2382749..2382819 score=-0.00651533043820245
IntronExpressionAdditive AT1G07705.intron6 2383038..2383287 score=-0.289202317373983
IntronExpressionAdditive AT1G07705.intron7 2383619..2384086 score=0.161900465109505
IntronExpressionAdditive AT1G07740.intron1 2398749..2399057 score=-0.498217640204426
IntronExpressionAdditive AT1G07745.intron3 2401115..2401147 score=0.197184478378563
IntronExpressionAdditive AT1G07745.intron4 2401263..2401334 score=-0.0443072018477178
IntronExpressionAdditive AT1G07745.intron5 2401482..2401517 score=-0.870688699559163
IntronExpressionAdditive AT1G07745.intron6 2401626..2401700 score=-0.384009543986233
IntronExpressionAdditive AT1G07745.intron8 2402264..2402298 score=-0.220261126077415
IntronExpressionAdditive AT1G07745.tu10 2402487..2402685 score=-0.796341452807395
IntronExpressionAdditive AT1G07750.intron1 2404456..2404526 score=-0.240904379687078
IntronExpressionAdditive AT1G07750.intron2 2405321..2405535 score=-0.376280757613707
IntronExpressionAdditive AT1G07770.intron1 2408497..2408648 score=-0.758068280427369
IntronExpressionAdditive AT1G07770.intron2 2408859..2408891 score=-0.520280954658828
IntronExpressionAdditive AT1G07810.intron1 2416355..2416574 score=-0.581801212455236
IntronExpressionAdditive AT1G07810.intron2 2418281..2418981 score=0.782892348276134
IntronExpressionAdditive AT1G07810.intron6 2419379..2419417 score=-0.843670048647376
IntronExpressionAdditive AT1G07830.intron1 2422401..2422436 score=-0.225135962807712
IntronExpressionAdditive AT1G07830.intron2 2422836..2422871 score=0.189118674696748
IntronExpressionAdditive AT1G07840.intron3 2424334..2424822 score=0.118422817718179
IntronExpressionAdditive AT1G07840.intron5 2424926..2425144 score=0.177715046643362
IntronExpressionAdditive AT1G07840.intron7 2425614..2425645 score=0.00911584752604243
IntronExpressionAdditive AT1G07840.intron8 2425872..2425936 score=-0.490178983480398
IntronExpressionAdditive AT1G07840.tu10 2426107..2426139 score=0.106278766400612
IntronExpressionAdditive AT1G07840.tu3 2424197..2424235 score=-0.327797265201956
IntronExpressionAdditive AT1G07850.intron1 2427808..2427844 score=-0.0663270909817929
IntronExpressionAdditive AT1G07870.intron2 2430709..2430777 score=-0.55519621721864
IntronExpressionAdditive AT1G07870.intron3 2431034..2431068 score=-0.656288463456642
IntronExpressionAdditive AT1G07870.intron4 2431369..2431672 score=-0.162996987009845
IntronExpressionAdditive AT1G07880.intron2 2434355..2434395 score=-0.463745178764666
IntronExpressionAdditive AT1G07890.intron11 2438558..2438590 score=-0.00189823377715091
IntronExpressionAdditive AT1G07890.intron3 2437555..2437630 score=-2.31973171106381
IntronExpressionAdditive AT1G07890.intron8 2437850..2437963 score=-3.50638383405557
IntronExpressionAdditive AT1G07890.tu1 2437316..2437380 score=0.197578412681121
IntronExpressionAdditive AT1G07890.tu8 2437742..2437773 score=-3.54978680198254
IntronExpressionAdditive AT1G07900.intron1 2442888..2443214 score=-0.408635544209052
IntronExpressionAdditive AT1G07910.intron1 2445627..2446624 score=0.467260542620971
IntronExpressionAdditive AT1G07910.intron11 2449511..2449577 score=0.395419551692794
IntronExpressionAdditive AT1G07910.intron12 2449800..2449865 score=0.354653486844407
IntronExpressionAdditive AT1G07910.intron13 2449942..2450053 score=-0.0640482878907878
IntronExpressionAdditive AT1G07910.intron14 2450361..2450471 score=0.0619462805197225
IntronExpressionAdditive AT1G07910.intron15 2450575..2450611 score=0.000357042469671467
IntronExpressionAdditive AT1G07910.intron16 2450842..2450949 score=-0.0719344234779135
IntronExpressionAdditive AT1G07910.intron17 2451271..2451501 score=-0.438839854289379
IntronExpressionAdditive AT1G07910.intron19 2451862..2452006 score=-0.550577062030501
IntronExpressionAdditive AT1G07910.intron2 2447095..2447175 score=-0.257050762592468
IntronExpressionAdditive AT1G07910.intron20 2452113..2452419 score=-0.306228512624626
IntronExpressionAdditive AT1G07910.intron21 2452565..2452602 score=-0.875785928530729
IntronExpressionAdditive AT1G07910.intron22 2452742..2452779 score=0.0465794040243525
IntronExpressionAdditive AT1G07910.intron23 2452886..2452922 score=-1.43932173778851
IntronExpressionAdditive AT1G07910.intron24 2453132..2453378 score=-0.340958788044804
IntronExpressionAdditive AT1G07910.intron25 2453556..2453630 score=1.03104803902717
IntronExpressionAdditive AT1G07910.intron26 2453848..2453954 score=0.928687932157336
IntronExpressionAdditive AT1G07910.intron3 2447247..2447324 score=0.149031450453030
IntronExpressionAdditive AT1G07910.intron4 2447438..2447821 score=-0.605308270888565
IntronExpressionAdditive AT1G07910.intron5 2447962..2447996 score=0.0638349999347636
IntronExpressionAdditive AT1G07910.intron6 2448151..2448182 score=1.0626696884345
IntronExpressionAdditive AT1G07910.intron7 2448368..2448670 score=0.200948417817464
IntronExpressionAdditive AT1G07910.intron8 2448808..2448842 score=0.385199623129243
IntronExpressionAdditive AT1G07910.intron9 2449054..2449093 score=-0.04074782060681
IntronExpressionAdditive AT1G07920.intron1 2455089..2455485 score=-0.481817679556475
IntronExpressionAdditive AT1G07950.intron1 2466321..2466581 score=-0.613092996570988
IntronExpressionAdditive AT1G07960.intron6 2467781..2468277 score=-0.219446998374511
IntronExpressionAdditive AT1G07960.intron8 2468638..2468669 score=0.348825886982715
IntronExpressionAdditive AT1G07960.tu4 2467221..2467570 score=-0.534164558245552
IntronExpressionAdditive AT1G07970.intron1 2469667..2469733 score=-0.666191702732894
IntronExpressionAdditive AT1G07970.intron2 2470167..2470198 score=0.0300063933229559
IntronExpressionAdditive AT1G07970.intron3 2470450..2470621 score=-0.506645640582767
IntronExpressionAdditive AT1G07970.intron4 2470881..2470955 score=0.0981790194336662
IntronExpressionAdditive AT1G07970.intron6 2472089..2472271 score=0.0570863208006289
IntronExpressionAdditive AT1G07980.intron1 2473585..2473659 score=-0.000689762325724896
IntronExpressionAdditive AT1G07980.intron2 2473731..2473912 score=0.158106472875697
IntronExpressionAdditive AT1G07980.intron3 2474097..2474460 score=-0.0783539288246562
IntronExpressionAdditive AT1G07990.intron1 2477446..2477949 score=-0.199724670841118
IntronExpressionAdditive AT1G07990.intron10 2479785..2480145 score=-0.82912001932085
IntronExpressionAdditive AT1G07990.intron11 2480292..2480363 score=-0.376207274602260
IntronExpressionAdditive AT1G07990.intron12 2480527..2480562 score=-0.0741022892131525
IntronExpressionAdditive AT1G07990.intron13 2480772..2480878 score=0.0839387881307385
IntronExpressionAdditive AT1G07990.intron14 2481033..2481178 score=-0.72312562315358
IntronExpressionAdditive AT1G07990.intron15 2481313..2481421 score=-0.349685194445972
IntronExpressionAdditive AT1G07990.intron16 2481710..2481929 score=0.167642393425998
IntronExpressionAdditive AT1G07990.intron18 2482074..2482149 score=0.928340797654611
IntronExpressionAdditive AT1G07990.intron3 2478064..2478164 score=-0.69600038723722
IntronExpressionAdditive AT1G07990.intron4 2478281..2478356 score=0.155701451633887
IntronExpressionAdditive AT1G07990.intron5 2478465..2478567 score=-1.27287693113578
IntronExpressionAdditive AT1G07990.intron6 2478673..2479073 score=-0.162592580598984
IntronExpressionAdditive AT1G07990.intron8 2479255..2479322 score=-0.232940676230837
IntronExpressionAdditive AT1G07990.intron9 2479531..2479566 score=-0.0355776790659501
IntronExpressionAdditive AT1G08000.tu3 2484590..2484727 score=0.351837867327343
IntronExpressionAdditive AT1G08010.intron1 2486966..2486998 score=-1.06239817032987
IntronExpressionAdditive AT1G08010.intron2 2487416..2487824 score=0.63117622491999
IntronExpressionAdditive AT1G08030.intron1 2491166..2491641 score=1.11563573675188
IntronExpressionAdditive AT1G08040.intron1 2495599..2495805 score=-0.882974097961589
IntronExpressionAdditive AT1G08040.intron11 2497438..2497512 score=0.097170563196809
IntronExpressionAdditive AT1G08040.intron12 2497658..2497734 score=-0.260157494672704
IntronExpressionAdditive AT1G08040.intron14 2498045..2498460 score=-0.0826395089321477
IntronExpressionAdditive AT1G08040.intron3 2495916..2495951 score=0.594513904802925
IntronExpressionAdditive AT1G08040.intron4 2496128..2496341 score=0.293009479806293
IntronExpressionAdditive AT1G08040.intron6 2496457..2496683 score=0.248631728474581
IntronExpressionAdditive AT1G08040.intron8 2496825..2496900 score=-0.646607867111603
IntronExpressionAdditive AT1G08040.intron9 2497082..2497294 score=-0.790592496530288
IntronExpressionAdditive AT1G08050.intron1 2500814..2501044 score=0.356534098878173
IntronExpressionAdditive AT1G08060.intron1 2502522..2502558 score=0.55891703111102
IntronExpressionAdditive AT1G08060.intron11 2507813..2508064 score=0.222395976017267
IntronExpressionAdditive AT1G08060.intron12 2508283..2508628 score=-0.273404449845351
IntronExpressionAdditive AT1G08060.intron13 2508966..2509003 score=-0.0656946489964083
IntronExpressionAdditive AT1G08060.intron14 2509108..2509215 score=-0.148859661880032
IntronExpressionAdditive AT1G08060.intron2 2502808..2502843 score=0.0130597637437763
IntronExpressionAdditive AT1G08060.intron4 2503349..2503387 score=-0.474638310428779
IntronExpressionAdditive AT1G08060.intron6 2503867..2503976 score=-0.160518818340658
IntronExpressionAdditive AT1G08060.intron7 2504161..2504272 score=-0.750921955463159
IntronExpressionAdditive AT1G08060.intron8 2505723..2505835 score=0.741815772307679
IntronExpressionAdditive AT1G08060.intron9 2506048..2506536 score=-0.75049691178
IntronExpressionAdditive AT1G08080.intron1 2517151..2517186 score=-0.292171545283806
IntronExpressionAdditive AT1G08080.intron2 2517257..2517329 score=-0.393998608422941
IntronExpressionAdditive AT1G08080.intron4 2517723..2517762 score=-0.626102891372058
IntronExpressionAdditive AT1G08080.intron5 2517939..2518026 score=-0.399219498431309
IntronExpressionAdditive AT1G08090.intron1 2524979..2525014 score=-1.26771265377731
IntronExpressionAdditive AT1G08100.intron1 2528026..2528238 score=0.193101371035781
IntronExpressionAdditive AT1G08110.intron12 2537173..2537274 score=0.260825281314782
IntronExpressionAdditive AT1G08110.intron8 2535863..2536300 score=-0.235750064586154
IntronExpressionAdditive AT1G08110.intron9 2536454..2536837 score=-0.399496638162193
IntronExpressionAdditive AT1G08110.tu5 2535456..2535538 score=-2.03450210092104
IntronExpressionAdditive AT1G08110.tu7 2535579..2535646 score=-0.181788979869199
IntronExpressionAdditive AT1G08125.intron3 2540319..2540353 score=0.0362746308142066
IntronExpressionAdditive AT1G08125.intron5 2540681..2540790 score=-1.02480265389651
IntronExpressionAdditive AT1G08125.intron6 2541006..2541071 score=-0.987030292225137
IntronExpressionAdditive AT1G08125.intron7 2541222..2541574 score=-0.114011374222481
IntronExpressionAdditive AT1G08125.intron8 2541719..2541751 score=-0.0563482959123509
IntronExpressionAdditive AT1G08125.intron9 2541851..2542182 score=-0.170887122237061
IntronExpressionAdditive AT1G08130.intron10 2545083..2545483 score=-0.699055409384979
IntronExpressionAdditive AT1G08130.intron12 2545834..2545869 score=-0.310187425059259
IntronExpressionAdditive AT1G08130.intron13 2546158..2546263 score=-0.839860668647827
IntronExpressionAdditive AT1G08130.intron14 2546481..2546522 score=-0.449265501227613
IntronExpressionAdditive AT1G08130.intron15 2546668..2546773 score=-0.764683570433437
IntronExpressionAdditive AT1G08130.intron16 2546959..2546993 score=-0.738763533375322
IntronExpressionAdditive AT1G08130.intron3 2543383..2543414 score=0.479312992107985
IntronExpressionAdditive AT1G08130.intron4 2543521..2543556 score=0.0328371122344805
IntronExpressionAdditive AT1G08130.intron5 2543663..2543748 score=0.0554718324761897
IntronExpressionAdditive AT1G08130.intron7 2543989..2544694 score=-0.501873284109529
IntronExpressionAdditive AT1G08130.intron9 2544868..2544900 score=-0.181304434943953
IntronExpressionAdditive AT1G08140.intron3 2554719..2554771 score=-0.274713651805092
IntronExpressionAdditive AT1G08150.intron2 2557559..2557626 score=0.0324337181589225
IntronExpressionAdditive AT1G08190.intron1 2567922..2568093 score=0.843060097697086
IntronExpressionAdditive AT1G08190.intron10 2570614..2570646 score=-0.895549424964121
IntronExpressionAdditive AT1G08190.intron12 2570939..2571181 score=-0.624553814296734
IntronExpressionAdditive AT1G08190.intron16 2572079..2572117 score=0.163651492604654
IntronExpressionAdditive AT1G08190.intron17 2572264..2572413 score=-0.443947817011792
IntronExpressionAdditive AT1G08190.intron2 2568451..2568487 score=0.108754227981304
IntronExpressionAdditive AT1G08190.intron4 2569031..2569104 score=0.75098295928765
IntronExpressionAdditive AT1G08190.intron6 2569477..2569512 score=0.748513368377218
IntronExpressionAdditive AT1G08190.intron7 2569757..2569930 score=0.826836167167255
IntronExpressionAdditive AT1G08190.intron8 2570116..2570183 score=1.55780158890594
IntronExpressionAdditive AT1G08190.intron9 2570322..2570434 score=0.395582817989873
IntronExpressionAdditive AT1G08200.intron3 2574786..2575041 score=-0.442354594980301
IntronExpressionAdditive AT1G08200.intron5 2575216..2575779 score=-1.06065733272226
IntronExpressionAdditive AT1G08200.intron8 2576175..2576255 score=-0.607258116054828
IntronExpressionAdditive AT1G08210.intron3 2577565..2577789 score=-0.28263113916984
IntronExpressionAdditive AT1G08210.intron5 2578124..2578273 score=-0.391822666737114
IntronExpressionAdditive AT1G08210.intron6 2578499..2578843 score=0.56949175058419
IntronExpressionAdditive AT1G08210.intron7 2579084..2579406 score=0.297373209715286
IntronExpressionAdditive AT1G08210.intron8 2579709..2579785 score=0.123216520753770
IntronExpressionAdditive AT1G08210.intron9 2579976..2580226 score=0.203348475116075
IntronExpressionAdditive AT1G08220.intron1 2581329..2581473 score=-0.0894543874573086
IntronExpressionAdditive AT1G08220.intron4 2582033..2582068 score=0.686841396641151
IntronExpressionAdditive AT1G08220.intron5 2582174..2582321 score=-0.70463599814915
IntronExpressionAdditive AT1G08220.intron6 2582633..2582744 score=-0.489376413913816
IntronExpressionAdditive AT1G08220.intron7 2582893..2582955 score=0.197130333279367
IntronExpressionAdditive AT1G08220.intron9 2583028..2583099 score=0.196101974309448
IntronExpressionAdditive AT1G08230.intron4 2585080..2586249 score=-0.0137391699502371
IntronExpressionAdditive AT1G08260.intron1 2591113..2591265 score=-1.24737033666328
IntronExpressionAdditive AT1G08260.intron11 2594406..2594724 score=0.349100062931817
IntronExpressionAdditive AT1G08260.intron13 2595161..2595412 score=0.0776774186646993
IntronExpressionAdditive AT1G08260.intron14 2595739..2595922 score=0.324736733735341
IntronExpressionAdditive AT1G08260.intron15 2596106..2596223 score=-0.0510181728905627
IntronExpressionAdditive AT1G08260.intron19 2597059..2597653 score=0.193870284458117
IntronExpressionAdditive AT1G08260.intron2 2591376..2591481 score=-0.208484572440608
IntronExpressionAdditive AT1G08260.intron22 2597766..2597873 score=-0.33367235739442
IntronExpressionAdditive AT1G08260.intron23 2598324..2598727 score=0.0407186379560077
IntronExpressionAdditive AT1G08260.intron26 2599198..2599609 score=0.0953547884318167
IntronExpressionAdditive AT1G08260.intron29 2600449..2600489 score=0.345431051427413
IntronExpressionAdditive AT1G08260.intron31 2600966..2601566 score=-0.423160315067227
IntronExpressionAdditive AT1G08260.intron33 2601849..2602066 score=-0.631225347005463
IntronExpressionAdditive AT1G08260.intron35 2602424..2602725 score=-0.628287966193406
IntronExpressionAdditive AT1G08260.intron36 2602936..2602972 score=-0.0345033981372919
IntronExpressionAdditive AT1G08260.intron38 2603300..2603395 score=-1.11352671226313
IntronExpressionAdditive AT1G08260.intron39 2603585..2603685 score=0.099882559104623
IntronExpressionAdditive AT1G08260.intron4 2591757..2592114 score=0.400885366047581
IntronExpressionAdditive AT1G08260.intron42 2604267..2604472 score=-0.545328496783447
IntronExpressionAdditive AT1G08260.intron43 2604788..2605149 score=0.193376057299787
IntronExpressionAdditive AT1G08260.intron44 2605505..2605536 score=-0.0990262367367162
IntronExpressionAdditive AT1G08260.intron45 2605786..2605824 score=0.241186205129815
IntronExpressionAdditive AT1G08260.intron46 2606013..2606044 score=0.0517182942487648
IntronExpressionAdditive AT1G08260.intron5 2592334..2592453 score=0.938934316017793
IntronExpressionAdditive AT1G08260.intron7 2592916..2593357 score=0.360721082828722
IntronExpressionAdditive AT1G08260.intron9 2593568..2594047 score=-0.477124834959282
IntronExpressionAdditive AT1G08290.intron1 2611256..2612477 score=-0.352590191129026
IntronExpressionAdditive AT1G08300.intron3 2615889..2615926 score=0.0753253140531286
IntronExpressionAdditive AT1G08300.intron4 2616544..2616659 score=0.836322392996116
IntronExpressionAdditive AT1G08310.intron2 2619303..2619374 score=0.214402714868687
IntronExpressionAdditive AT1G08320.intron10 2626007..2626134 score=0.158397459639864
IntronExpressionAdditive AT1G08320.intron11 2626274..2626724 score=-0.00985774254146875
IntronExpressionAdditive AT1G08320.intron12 2626939..2627179 score=-0.36056894300216
IntronExpressionAdditive AT1G08320.intron2 2622579..2623182 score=-0.37351927957967
IntronExpressionAdditive AT1G08320.intron3 2623480..2623550 score=0.0894293750362548
IntronExpressionAdditive AT1G08320.intron6 2624325..2624504 score=0.276318292513358
IntronExpressionAdditive AT1G08320.intron7 2624715..2624763 score=0.375178686856249
IntronExpressionAdditive AT1G08320.intron8 2624920..2625429 score=-0.804232856334048
IntronExpressionAdditive AT1G08320.tu14 2627519..2627655 score=0.137833798166523
IntronExpressionAdditive AT1G08320.tu15 2627759..2627795 score=0.236233508543052
IntronExpressionAdditive AT1G08340.intron2 2631791..2631827 score=0.64968760186879
IntronExpressionAdditive AT1G08340.intron3 2632073..2632216 score=0.865116572272212
IntronExpressionAdditive AT1G08350.intron1 2633202..2633374 score=0.282127986731444
IntronExpressionAdditive AT1G08350.intron3 2634217..2634251 score=0.183417264372038
IntronExpressionAdditive AT1G08350.intron5 2635102..2635184 score=-0.126079241090265
IntronExpressionAdditive AT1G08350.intron8 2635615..2635737 score=0.728782371164187
IntronExpressionAdditive AT1G08360.intron3 2636874..2637048 score=0.167919742625382
IntronExpressionAdditive AT1G08360.intron4 2637259..2637365 score=0.592806293936331
IntronExpressionAdditive AT1G08360.intron9 2636046..2636586 score=-0.0732052339289234
IntronExpressionAdditive AT1G08370.intron1 2638513..2638548 score=-1.62553359931023
IntronExpressionAdditive AT1G08370.intron3 2638761..2638872 score=-0.233441207455188
IntronExpressionAdditive AT1G08370.intron4 2639095..2639203 score=2.67379471907507
IntronExpressionAdditive AT1G08370.intron5 2639341..2639414 score=0.534493485793134
IntronExpressionAdditive AT1G08370.intron6 2639630..2639703 score=0.449725223946398
IntronExpressionAdditive AT1G08370.intron7 2640239..2640275 score=-0.51912574427558
IntronExpressionAdditive AT1G08390.intron1 2642331..2642404 score=-0.0505986735857966
IntronExpressionAdditive AT1G08390.intron2 2642585..2642916 score=0.514494631693885
IntronExpressionAdditive AT1G08400.intron2 2645455..2645493 score=-0.584897664975673
IntronExpressionAdditive AT1G08410.intron1 2646791..2646827 score=-0.791955365158608
IntronExpressionAdditive AT1G08410.intron3 2646970..2647436 score=-0.267792129405344
IntronExpressionAdditive AT1G08410.intron4 2647613..2647763 score=-0.351841652282282
IntronExpressionAdditive AT1G08420.intron1 2650422..2651088 score=-0.492238140428193
IntronExpressionAdditive AT1G08420.intron11 2653724..2653763 score=0.0452521208415811
IntronExpressionAdditive AT1G08420.intron12 2654067..2654655 score=-0.315524864395834
IntronExpressionAdditive AT1G08420.intron15 2655125..2655195 score=0.344692550780752
IntronExpressionAdditive AT1G08420.intron17 2655590..2655625 score=0.243786917763676
IntronExpressionAdditive AT1G08420.intron18 2655845..2655989 score=-0.0285834019126420
IntronExpressionAdditive AT1G08420.intron20 2656387..2656459 score=-0.378633494175669
IntronExpressionAdditive AT1G08420.intron4 2651425..2651606 score=-0.481686738145622
IntronExpressionAdditive AT1G08420.intron6 2651787..2651819 score=0.284302519449102
IntronExpressionAdditive AT1G08420.intron7 2651930..2652441 score=-0.929025864753236
IntronExpressionAdditive AT1G08420.intron8 2652582..2653394 score=-0.591559761284835
IntronExpressionAdditive AT1G08430.intron2 2659262..2659339 score=-0.39135750543042
IntronExpressionAdditive AT1G08430.intron5 2660155..2660306 score=0.208308285376146
IntronExpressionAdditive AT1G08440.intron1 2663229..2663260 score=0.480844177200967
IntronExpressionAdditive AT1G08440.intron3 2664037..2664111 score=0.75962596006029
IntronExpressionAdditive AT1G08440.intron4 2664284..2664355 score=0.264827494432697
IntronExpressionAdditive AT1G08440.intron5 2664531..2664691 score=0.00818745724507254
IntronExpressionAdditive AT1G08450.intron11 2669896..2670121 score=-0.0350815483800754
IntronExpressionAdditive AT1G08450.intron13 2670416..2670526 score=-1.11188636505457
IntronExpressionAdditive AT1G08450.intron14 2670855..2671254 score=-0.364781900329738
IntronExpressionAdditive AT1G08450.intron15 2671401..2671519 score=-0.863172219522798
IntronExpressionAdditive AT1G08450.intron2 2668007..2668272 score=0.992360603381096
IntronExpressionAdditive AT1G08450.intron4 2668387..2668419 score=-0.0623823543968035
IntronExpressionAdditive AT1G08450.intron5 2668527..2668596 score=0.606335388689504
IntronExpressionAdditive AT1G08450.intron6 2668847..2668955 score=0.226245667180969
IntronExpressionAdditive AT1G08450.intron8 2669278..2669349 score=-0.207516958866506
IntronExpressionAdditive AT1G08450.intron9 2669459..2669598 score=0.118783734040428
IntronExpressionAdditive AT1G08460.intron2 2673527..2674123 score=-0.464445170620952
IntronExpressionAdditive AT1G08465.intron1 2676181..2678015 score=-0.488801722047524
IntronExpressionAdditive AT1G08465.intron3 2678479..2678512 score=-0.228042168544347
IntronExpressionAdditive AT1G08465.intron5 2679105..2679214 score=0.179222936459690
IntronExpressionAdditive AT1G08470.intron1 2682661..2682841 score=-0.582585626988172
IntronExpressionAdditive AT1G08470.intron2 2683059..2683263 score=0.685235605594863
IntronExpressionAdditive AT1G08480.intron1 2684575..2684801 score=0.0361319533235680
IntronExpressionAdditive AT1G08480.intron2 2685014..2685166 score=-0.354116042859603
IntronExpressionAdditive AT1G08490.intron1 2686146..2686618 score=0.105880113647529
IntronExpressionAdditive AT1G08490.intron2 2686830..2686901 score=-0.148183887559421
IntronExpressionAdditive AT1G08490.intron4 2687193..2687232 score=0.447417788278015
IntronExpressionAdditive AT1G08490.intron6 2687601..2687634 score=-0.0449607606845606
IntronExpressionAdditive AT1G08500.intron1 2689303..2689342 score=0.399654030290704
IntronExpressionAdditive AT1G08510.intron2 2692185..2692267 score=1.13015699923909
IntronExpressionAdditive AT1G08510.intron3 2692595..2692664 score=-0.427208391334898
IntronExpressionAdditive AT1G08510.intron4 2692840..2692876 score=1.42080916864135
IntronExpressionAdditive AT1G08510.intron5 2693524..2694002 score=0.173397959300466
IntronExpressionAdditive AT1G08520.intron1 2696838..2696969 score=-0.599478468468133
IntronExpressionAdditive AT1G08520.intron10 2699630..2699782 score=0.435782988791592
IntronExpressionAdditive AT1G08520.intron11 2699924..2700000 score=1.45383820672198
IntronExpressionAdditive AT1G08520.intron12 2700149..2700187 score=0.109491289173925
IntronExpressionAdditive AT1G08520.intron2 2697189..2697256 score=-0.18430377703798
IntronExpressionAdditive AT1G08520.intron3 2697363..2697438 score=-0.0404152197242214
IntronExpressionAdditive AT1G08520.intron6 2698207..2698369 score=-0.50848540942034
IntronExpressionAdditive AT1G08530.intron2 2701804..2702199 score=0.570439120784152
IntronExpressionAdditive AT1G08530.intron4 2702741..2702778 score=0.844500532991335
IntronExpressionAdditive AT1G08540.intron1 2703579..2704027 score=0.926473439315501
IntronExpressionAdditive AT1G08550.intron2 2707298..2707397 score=-0.826147837087763
IntronExpressionAdditive AT1G08550.intron3 2707673..2707744 score=0.916096696507462
IntronExpressionAdditive AT1G08550.intron4 2707921..2708164 score=-1.01709234015763
IntronExpressionAdditive AT1G08550.intron6 2708802..2708840 score=0.45285252575724
IntronExpressionAdditive AT1G08570.intron3 2713293..2713506 score=-0.0651105008472353
IntronExpressionAdditive AT1G08570.intron4 2713720..2713787 score=0.184015144181763
IntronExpressionAdditive AT1G08580.intron2 2715574..2715928 score=-0.00152528884252324
IntronExpressionAdditive AT1G08580.intron3 2716102..2716136 score=0.416554771215239
IntronExpressionAdditive AT1G08600.intron1 2724903..2724934 score=0.746481114259943
IntronExpressionAdditive AT1G08600.intron11 2728745..2728820 score=0.442625518525977
IntronExpressionAdditive AT1G08600.intron12 2729149..2729182 score=1.01023272654149
IntronExpressionAdditive AT1G08600.intron13 2729334..2729435 score=0.103633019194506
IntronExpressionAdditive AT1G08600.intron14 2729677..2729984 score=0.138658234803265
IntronExpressionAdditive AT1G08600.intron15 2730168..2730386 score=0.525709053269395
IntronExpressionAdditive AT1G08600.intron17 2730685..2730766 score=0.875661292605265
IntronExpressionAdditive AT1G08600.intron18 2731090..2731179 score=0.731762003956027
IntronExpressionAdditive AT1G08600.intron19 2731351..2731737 score=-0.335580816681345
IntronExpressionAdditive AT1G08600.intron20 2731846..2731917 score=0.182049231201075
IntronExpressionAdditive AT1G08600.intron21 2732160..2732195 score=0.442227234574792
IntronExpressionAdditive AT1G08600.intron22 2732447..2732488 score=0.209371452297773
IntronExpressionAdditive AT1G08600.intron24 2732993..2733029 score=0.97875658396713
IntronExpressionAdditive AT1G08600.intron4 2725393..2725468 score=0.280381641230971
IntronExpressionAdditive AT1G08600.intron5 2725691..2725732 score=1.03978954626283
IntronExpressionAdditive AT1G08600.intron6 2726033..2726479 score=0.186657186925546
IntronExpressionAdditive AT1G08600.intron7 2726768..2726843 score=-0.384208455340594
IntronExpressionAdditive AT1G08600.intron8 2727028..2727438 score=-0.266920123000859
IntronExpressionAdditive AT1G08600.intron9 2727864..2728187 score=-0.190014388490849
IntronExpressionAdditive AT1G08620.intron1 2737861..2737897 score=0.142273089314026
IntronExpressionAdditive AT1G08620.intron2 2738047..2738282 score=0.00407780073593254
IntronExpressionAdditive AT1G08620.intron4 2739171..2739510 score=0.167460357626788
IntronExpressionAdditive AT1G08620.intron5 2739833..2740048 score=-0.573998004676273
IntronExpressionAdditive AT1G08620.intron6 2740485..2740786 score=-0.796769372859968
IntronExpressionAdditive AT1G08620.intron7 2742112..2742148 score=-1.14685526772874
IntronExpressionAdditive AT1G08620.intron8 2742298..2742592 score=0.136982022515697
IntronExpressionAdditive AT1G08620.intron9 2742978..2743017 score=-0.257014952991801
IntronExpressionAdditive AT1G08630.intron13 2747039..2747768 score=0.978233511862148
IntronExpressionAdditive AT1G08630.intron3 2744385..2744417 score=2.14756414522356
IntronExpressionAdditive AT1G08630.intron6 2744821..2744853 score=1.51290185263714
IntronExpressionAdditive AT1G08630.intron7 2744960..2744998 score=1.49061787366572
IntronExpressionAdditive AT1G08630.intron8 2745174..2745211 score=3.17052774107488
IntronExpressionAdditive AT1G08630.intron9 2745706..2746583 score=2.63588463971406
IntronExpressionAdditive AT1G08630.tu13 2746750..2746890 score=-0.0890086286110806
IntronExpressionAdditive AT1G08640.intron1 2748790..2749148 score=-0.0475883367024194
IntronExpressionAdditive AT1G08640.intron2 2749254..2749439 score=-0.351950151909576
IntronExpressionAdditive AT1G08640.intron3 2749581..2749649 score=-0.0260614235811320
IntronExpressionAdditive AT1G08640.intron4 2749803..2750098 score=0.129388290787521
IntronExpressionAdditive AT1G08640.intron6 2750267..2750304 score=0.716135723975808
IntronExpressionAdditive AT1G08640.intron9 2750787..2751035 score=-1.16118402243492
IntronExpressionAdditive AT1G08660.intron4 2757677..2757779 score=-0.234119075798732
IntronExpressionAdditive AT1G08660.intron5 2757957..2758284 score=-0.0936544484298012
IntronExpressionAdditive AT1G08660.intron8 2758727..2758795 score=0.411502622695663
IntronExpressionAdditive AT1G08660.intron9 2758903..2758934 score=-0.0523869213923204
IntronExpressionAdditive AT1G08660.tu3 2757531..2757564 score=-0.273071710334569
IntronExpressionAdditive AT1G08670.intron1 2760871..2761110 score=-0.844029026203693
IntronExpressionAdditive AT1G08680.intron1 2762920..2763213 score=0.252457706561527
IntronExpressionAdditive AT1G08680.intron12 2766841..2766907 score=0.445256071594949
IntronExpressionAdditive AT1G08680.intron13 2767090..2767586 score=-0.653780776303585
IntronExpressionAdditive AT1G08680.intron14 2767771..2768025 score=0.196180403360265
IntronExpressionAdditive AT1G08680.intron15 2768135..2768247 score=-0.235257666320011
IntronExpressionAdditive AT1G08680.intron2 2763363..2764166 score=-0.113954359278920
IntronExpressionAdditive AT1G08680.intron5 2764681..2765022 score=-0.0119951342292258
IntronExpressionAdditive AT1G08680.intron8 2765467..2765538 score=-0.657335494804222
IntronExpressionAdditive AT1G08680.intron9 2766233..2766478 score=-0.503427158800379
IntronExpressionAdditive AT1G08710.intron1 2771956..2772028 score=-1.17533163941451
IntronExpressionAdditive AT1G08710.intron2 2772220..2772400 score=-0.467260655543311
IntronExpressionAdditive AT1G08710.intron5 2773041..2773181 score=1.28984940674737
IntronExpressionAdditive AT1G08710.tu5 2772941..2773006 score=0.558771426330966
IntronExpressionAdditive AT1G08720.intron1 2774503..2774800 score=-1.08092359686923
IntronExpressionAdditive AT1G08720.intron10 2778431..2778675 score=-0.666164010365612
IntronExpressionAdditive AT1G08720.intron12 2778924..2778961 score=-0.523062978519453
IntronExpressionAdditive AT1G08720.intron2 2775289..2775501 score=-0.529862774962415
IntronExpressionAdditive AT1G08720.intron4 2776822..2777521 score=-0.157137946475661
IntronExpressionAdditive AT1G08720.intron6 2777664..2777741 score=0.303153355437562
IntronExpressionAdditive AT1G08720.intron8 2778073..2778144 score=0.600490338864482
IntronExpressionAdditive AT1G08730.intron1 2780010..2780118 score=-0.415292799655948
IntronExpressionAdditive AT1G08730.intron10 2782050..2782127 score=0.513766288649357
IntronExpressionAdditive AT1G08730.intron12 2782387..2782753 score=-0.172276712204685
IntronExpressionAdditive AT1G08730.intron16 2783176..2783207 score=-0.778339158505865
IntronExpressionAdditive AT1G08730.intron17 2783432..2783504 score=-0.527198601384227
IntronExpressionAdditive AT1G08730.intron18 2783680..2783754 score=-0.187216065609592
IntronExpressionAdditive AT1G08730.intron20 2784138..2784172 score=0.415981707422776
IntronExpressionAdditive AT1G08730.intron21 2784454..2784490 score=-0.257154197152502
IntronExpressionAdditive AT1G08730.intron22 2784669..2784892 score=-0.394746264094931
IntronExpressionAdditive AT1G08730.intron24 2785371..2785440 score=0.165984668852300
IntronExpressionAdditive AT1G08730.intron25 2785654..2785690 score=-0.181346781151589
IntronExpressionAdditive AT1G08730.intron26 2785833..2785898 score=-0.270566211796369
IntronExpressionAdditive AT1G08730.intron27 2785966..2786034 score=0.503130458520673
IntronExpressionAdditive AT1G08730.intron3 2780517..2780553 score=0.794163797005081
IntronExpressionAdditive AT1G08730.intron30 2786880..2786918 score=-1.29533905057255
IntronExpressionAdditive AT1G08730.intron31 2787096..2787137 score=-0.305688427244909
IntronExpressionAdditive AT1G08730.intron32 2787285..2787322 score=0.411990806385216
IntronExpressionAdditive AT1G08730.intron34 2787585..2787825 score=-0.344438857808989
IntronExpressionAdditive AT1G08730.intron4 2780730..2780797 score=-0.968319636307953
IntronExpressionAdditive AT1G08730.intron7 2781367..2781402 score=1.29735094764256
IntronExpressionAdditive AT1G08750.intron10 2802890..2802968 score=-0.491387806254848
IntronExpressionAdditive AT1G08750.intron11 2803089..2803161 score=-0.281336778171396
IntronExpressionAdditive AT1G08750.intron12 2803344..2803522 score=-0.061914000146914
IntronExpressionAdditive AT1G08750.intron13 2803630..2803845 score=-0.536132955031693
IntronExpressionAdditive AT1G08750.intron14 2804056..2804208 score=0.249968704200772
IntronExpressionAdditive AT1G08750.intron6 2801390..2801811 score=0.580364200890166
IntronExpressionAdditive AT1G08750.intron7 2801876..2801914 score=1.05236076479606
IntronExpressionAdditive AT1G08750.intron8 2802164..2802353 score=0.00421863790875447
IntronExpressionAdditive AT1G08750.intron9 2802641..2802778 score=0.155861653775600
IntronExpressionAdditive AT1G08760.intron1 2806461..2806720 score=0.589394427965004
IntronExpressionAdditive AT1G08760.intron2 2807050..2807161 score=-0.503804291614529
IntronExpressionAdditive AT1G08760.intron3 2807411..2807450 score=0.188276634503907
IntronExpressionAdditive AT1G08780.intron1 2810246..2810820 score=1.22263587107654
IntronExpressionAdditive AT1G08800.intron1 2813426..2813538 score=0.336968768762553
IntronExpressionAdditive AT1G08800.intron2 2814802..2814843 score=-0.0663231537051718
IntronExpressionAdditive AT1G08800.intron3 2817154..2817379 score=-0.347071068708204
IntronExpressionAdditive AT1G08810.tu3 2819902..2819937 score=-0.501095692437334
IntronExpressionAdditive AT1G08820.intron3 2822637..2822778 score=0.208461438199271
IntronExpressionAdditive AT1G08820.intron4 2823009..2823085 score=0.299290086377204
IntronExpressionAdditive AT1G08820.intron5 2823227..2823602 score=-1.04468354905751
IntronExpressionAdditive AT1G08820.intron7 2823897..2824288 score=0.158063319656759
IntronExpressionAdditive AT1G08820.intron8 2824542..2824760 score=0.493421472474442
IntronExpressionAdditive AT1G08820.intron9 2824919..2825157 score=-0.0374815282909052
IntronExpressionAdditive AT1G08830.intron2 2827277..2827639 score=0.0208021086134675
IntronExpressionAdditive AT1G08830.intron5 2828019..2828091 score=-0.354207927057332
IntronExpressionAdditive AT1G08830.intron6 2828199..2828311 score=0.128377560734282
IntronExpressionAdditive AT1G08830.intron7 2828415..2828496 score=-0.66690559586134
IntronExpressionAdditive AT1G08830.intron9 2828811..2828846 score=-0.289028831403977
IntronExpressionAdditive AT1G08840.intron1 2829734..2829767 score=-1.02377845994153
IntronExpressionAdditive AT1G08840.intron10 2831777..2831884 score=0.261520613274933
IntronExpressionAdditive AT1G08840.intron11 2832152..2832229 score=-0.188085711579128
IntronExpressionAdditive AT1G08840.intron13 2832572..2832608 score=-0.669977866500549
IntronExpressionAdditive AT1G08840.intron14 2832820..2832891 score=-0.0343032892987689
IntronExpressionAdditive AT1G08840.intron15 2833011..2833051 score=-0.317044820979499
IntronExpressionAdditive AT1G08840.intron17 2833717..2834063 score=-0.482939019368394
IntronExpressionAdditive AT1G08840.intron18 2834290..2834437 score=-0.826849828758491
IntronExpressionAdditive AT1G08840.intron2 2829946..2829983 score=-0.691687662082014
IntronExpressionAdditive AT1G08840.intron20 2834547..2834578 score=0.47538129564476
IntronExpressionAdditive AT1G08840.intron21 2834796..2834873 score=-0.398726774363777
IntronExpressionAdditive AT1G08840.intron22 2835007..2835700 score=-0.158317889711286
IntronExpressionAdditive AT1G08840.intron24 2835874..2835911 score=0.699486827121538
IntronExpressionAdditive AT1G08840.intron25 2836052..2836124 score=0.233996640405239
IntronExpressionAdditive AT1G08840.intron26 2836304..2836564 score=-0.00920225357261382
IntronExpressionAdditive AT1G08840.intron28 2836786..2836823 score=-0.638466695890471
IntronExpressionAdditive AT1G08840.intron29 2837073..2837150 score=0.203630539113272
IntronExpressionAdditive AT1G08840.intron31 2837615..2837726 score=0.501258288867153
IntronExpressionAdditive AT1G08840.intron32 2837865..2837938 score=-0.582096768001943
IntronExpressionAdditive AT1G08840.intron4 2830272..2830642 score=-0.473455427778984
IntronExpressionAdditive AT1G08840.intron6 2830927..2830963 score=0.324222633318086
IntronExpressionAdditive AT1G08840.intron8 2831244..2831457 score=0.168558483604065
IntronExpressionAdditive AT1G08845.intron1 2839296..2839802 score=-0.364249424922082
IntronExpressionAdditive AT1G08845.intron2 2839977..2840483 score=-0.354715123497696
IntronExpressionAdditive AT1G08860.intron1 2842363..2842804 score=0.223110806563634
IntronExpressionAdditive AT1G08860.intron10 2844670..2845046 score=0.2650940696876
IntronExpressionAdditive AT1G08860.intron12 2845219..2845294 score=-0.678635734358165
IntronExpressionAdditive AT1G08860.intron14 2845781..2845818 score=0.318361934242967
IntronExpressionAdditive AT1G08860.intron15 2845931..2845998 score=-0.0447736408388015
IntronExpressionAdditive AT1G08860.intron2 2843060..2843139 score=-0.517060136011934
IntronExpressionAdditive AT1G08860.intron3 2843323..2843362 score=0.00513894864366861
IntronExpressionAdditive AT1G08860.intron4 2843501..2843534 score=-0.591489434830242
IntronExpressionAdditive AT1G08860.intron5 2843605..2843710 score=0.194101464326678
IntronExpressionAdditive AT1G08860.intron6 2843934..2843965 score=0.117578887832701
IntronExpressionAdditive AT1G08880.intron1 2847369..2847406 score=-0.726636102475057
IntronExpressionAdditive AT1G08890.intron1 2848509..2848901 score=0.178696584805629
IntronExpressionAdditive AT1G08890.intron10 2850272..2850348 score=-0.96452816440605
IntronExpressionAdditive AT1G08890.intron17 2851565..2851719 score=-0.204079594855484
IntronExpressionAdditive AT1G08890.intron6 2849527..2849748 score=-0.239503878322153
IntronExpressionAdditive AT1G08900.intron13 2854471..2854574 score=-0.693912889478648
IntronExpressionAdditive AT1G08900.intron19 2855387..2855422 score=-1.71510273926907
IntronExpressionAdditive AT1G08900.intron2 2852596..2852676 score=-0.289443535012690
IntronExpressionAdditive AT1G08910.intron11 2858154..2858192 score=-0.226937843312726
IntronExpressionAdditive AT1G08910.intron12 2858332..2858588 score=0.108030944714504
IntronExpressionAdditive AT1G08910.intron14 2858805..2858916 score=0.917337444816876
IntronExpressionAdditive AT1G08910.intron15 2859064..2859179 score=-0.0225673388069768
IntronExpressionAdditive AT1G08910.intron16 2859854..2859924 score=-0.751241295367548
IntronExpressionAdditive AT1G08910.intron20 2856298..2856383 score=0.384247348090213
IntronExpressionAdditive AT1G08910.intron4 2856844..2856913 score=0.293015346104305
IntronExpressionAdditive AT1G08910.intron5 2857023..2857054 score=-0.944317438198247
IntronExpressionAdditive AT1G08910.intron6 2857168..2857421 score=-0.809723972113386
IntronExpressionAdditive AT1G08910.intron8 2857528..2857746 score=-0.0497659878647342
IntronExpressionAdditive AT1G08910.intron9 2857858..2857889 score=0.388843482353922
IntronExpressionAdditive AT1G08920.intron10 2869189..2869220 score=0.83042897444573
IntronExpressionAdditive AT1G08920.intron15 2869796..2869832 score=0.59237954224639
IntronExpressionAdditive AT1G08920.intron4 2868128..2868178 score=0.428063737228040
IntronExpressionAdditive AT1G08920.intron9 2869007..2869048 score=-0.456584994924892
IntronExpressionAdditive AT1G08930.intron1 2873832..2873900 score=0.55679472657653
IntronExpressionAdditive AT1G08930.intron11 2875863..2875917 score=-0.310970595964068
IntronExpressionAdditive AT1G08930.intron13 2876025..2876092 score=-0.0276206367567836
IntronExpressionAdditive AT1G08930.intron15 2876513..2876549 score=-0.871645338508352
IntronExpressionAdditive AT1G08930.intron16 2876753..2876821 score=-0.826727211640127
IntronExpressionAdditive AT1G08930.intron3 2874207..2874243 score=-1.06621048836085
IntronExpressionAdditive AT1G08930.intron4 2874375..2874411 score=-1.43782777941272
IntronExpressionAdditive AT1G08930.intron8 2875097..2875134 score=0.000523046139278161
IntronExpressionAdditive AT1G08940.intron1 2878150..2878492 score=-0.174562411776973
IntronExpressionAdditive AT1G08960.intron1 2880626..2881089 score=0.487944673409137
IntronExpressionAdditive AT1G08970.tu3 2882694..2883114 score=-0.185033284549204
IntronExpressionAdditive AT1G08970.tu6 2883910..2883948 score=0.397229121333298
IntronExpressionAdditive AT1G08980.intron2 2884807..2884913 score=-0.323304917631754
IntronExpressionAdditive AT1G08980.intron4 2885269..2885305 score=-0.677221639504061
IntronExpressionAdditive AT1G08990.intron1 2889502..2889609 score=0.0338570738887210
IntronExpressionAdditive AT1G08990.intron2 2890109..2890187 score=-0.447751679502149
IntronExpressionAdditive AT1G09000.intron1 2891407..2891479 score=0.761861616002941
IntronExpressionAdditive AT1G09000.intron13 2893635..2893674 score=0.0465219925292383
IntronExpressionAdditive AT1G09000.intron14 2893931..2893966 score=-0.578637853006895
IntronExpressionAdditive AT1G09000.intron15 2894373..2894620 score=-0.427183763525274
IntronExpressionAdditive AT1G09000.intron16 2894719..2894853 score=-1.05175371712582
IntronExpressionAdditive AT1G09000.intron2 2891557..2891590 score=-0.68869836209635
IntronExpressionAdditive AT1G09000.intron3 2891760..2891978 score=-0.767553226995914
IntronExpressionAdditive AT1G09000.intron6 2892320..2892354 score=0.120681217537652
IntronExpressionAdditive AT1G09000.intron7 2892502..2892574 score=0.0868871470071384
IntronExpressionAdditive AT1G09010.intron1 2896018..2896087 score=-0.0390125372052886
IntronExpressionAdditive AT1G09010.intron10 2898900..2899015 score=-1.07738911896084
IntronExpressionAdditive AT1G09010.intron2 2896367..2896400 score=-2.59720879592201
IntronExpressionAdditive AT1G09010.intron3 2897209..2897244 score=-0.296508341975104
IntronExpressionAdditive AT1G09010.intron4 2897465..2897531 score=1.62095216463003
IntronExpressionAdditive AT1G09010.intron5 2897749..2897825 score=0.159440734780894
IntronExpressionAdditive AT1G09010.intron6 2898077..2898115 score=-0.759571989283214
IntronExpressionAdditive AT1G09010.intron7 2898226..2898262 score=-1.19408951691704
IntronExpressionAdditive AT1G09020.intron1 2900243..2900317 score=-0.849107011594318
IntronExpressionAdditive AT1G09020.intron10 2902988..2903210 score=-0.087447068573079
IntronExpressionAdditive AT1G09020.intron11 2903422..2903827 score=-0.5058927446815
IntronExpressionAdditive AT1G09020.intron12 2903936..2904075 score=-0.060915895989152
IntronExpressionAdditive AT1G09020.intron2 2900463..2900615 score=0.550655414645026
IntronExpressionAdditive AT1G09020.intron3 2900726..2900800 score=1.39586361050280
IntronExpressionAdditive AT1G09020.intron4 2900942..2901236 score=0.365002176595137
IntronExpressionAdditive AT1G09020.intron5 2901457..2901685 score=-0.234353570444604
IntronExpressionAdditive AT1G09020.intron6 2901900..2902010 score=-0.184671791669649
IntronExpressionAdditive AT1G09020.intron7 2902230..2902340 score=-0.0987404699009966
IntronExpressionAdditive AT1G09020.intron8 2902455..2902628 score=0.201095385370563
IntronExpressionAdditive AT1G09020.intron9 2902739..2902771 score=0.352452740289955
IntronExpressionAdditive AT1G09040.intron1 2911571..2912134 score=-0.0553847261764243
IntronExpressionAdditive AT1G09060.intron1 2921357..2921424 score=-1.34771717310269
IntronExpressionAdditive AT1G09060.intron10 2924111..2924182 score=-0.0482439685000544
IntronExpressionAdditive AT1G09060.intron11 2924333..2924365 score=0.430412746907982
IntronExpressionAdditive AT1G09060.intron12 2924550..2924625 score=0.706320723675912
IntronExpressionAdditive AT1G09060.intron13 2925302..2925618 score=0.257461904456075
IntronExpressionAdditive AT1G09060.intron2 2921526..2921595 score=-0.137130842071760
IntronExpressionAdditive AT1G09060.intron3 2921740..2921780 score=0.111374158636986
IntronExpressionAdditive AT1G09060.intron6 2922521..2922625 score=-0.219342450065292
IntronExpressionAdditive AT1G09060.intron8 2923717..2923789 score=0.261368060601533
IntronExpressionAdditive AT1G09080.intron3 2930905..2931023 score=-0.0988093659344117
IntronExpressionAdditive AT1G09090.intron12 2936287..2936324 score=0.40211465737188
IntronExpressionAdditive AT1G09090.intron4 2933831..2933863 score=-0.202212416931515
IntronExpressionAdditive AT1G09090.intron6 2934992..2935027 score=-0.750340599070966
IntronExpressionAdditive AT1G09090.intron8 2935378..2935412 score=-0.678223227879144
IntronExpressionAdditive AT1G09100.intron1 2936759..2936794 score=-0.407092102916111
IntronExpressionAdditive AT1G09100.intron2 2936973..2937075 score=-0.138667583132039
IntronExpressionAdditive AT1G09100.intron3 2937272..2937341 score=0.595923544902022
IntronExpressionAdditive AT1G09100.intron5 2937640..2937715 score=0.282227191443097
IntronExpressionAdditive AT1G09100.intron8 2938482..2938659 score=-0.264064221225818
IntronExpressionAdditive AT1G09100.intron9 2938840..2939109 score=0.331537910462524
IntronExpressionAdditive AT1G09130.intron10 2941718..2941895 score=0.0364107362853941
IntronExpressionAdditive AT1G09130.intron3 2940216..2940327 score=-0.0788937828557554
IntronExpressionAdditive AT1G09130.intron4 2940469..2940505 score=-0.170985785332076
IntronExpressionAdditive AT1G09130.intron5 2940577..2940723 score=-0.0557882666781165
IntronExpressionAdditive AT1G09130.intron6 2940862..2940932 score=-0.121476101087270
IntronExpressionAdditive AT1G09130.intron7 2941075..2941181 score=-1.19590463844118
IntronExpressionAdditive AT1G09130.intron9 2941470..2941508 score=0.244027136077804
IntronExpressionAdditive AT1G09140.intron1 2942896..2943139 score=0.538369009152218
IntronExpressionAdditive AT1G09140.intron3 2943607..2944123 score=0.0979797064489414
IntronExpressionAdditive AT1G09140.intron5 2944454..2944706 score=-0.53577595279089
IntronExpressionAdditive AT1G09140.intron7 2944779..2944887 score=-0.597172263183176
IntronExpressionAdditive AT1G09140.intron8 2944954..2945032 score=1.19978146424037
IntronExpressionAdditive AT1G09140.intron9 2945108..2945180 score=-0.504276686109786
IntronExpressionAdditive AT1G09150.intron1 2946398..2946511 score=0.302044274906669
IntronExpressionAdditive AT1G09150.intron2 2946688..2947176 score=-0.780064731614249
IntronExpressionAdditive AT1G09150.intron3 2947293..2947337 score=-0.171655709871028
IntronExpressionAdditive AT1G09150.intron4 2947450..2947529 score=-0.107725003633172
IntronExpressionAdditive AT1G09150.intron5 2947645..2948061 score=-0.00542890335162452
IntronExpressionAdditive AT1G09150.intron7 2948497..2948678 score=-0.273124152543599
IntronExpressionAdditive AT1G09150.intron8 2948783..2948856 score=-0.426653792751019
IntronExpressionAdditive AT1G09155.intron2 2950518..2950559 score=0.231320857612198
IntronExpressionAdditive AT1G09160.intron3 2953429..2953496 score=-0.0698110069631402
IntronExpressionAdditive AT1G09160.intron4 2953756..2953826 score=0.729584435665343
IntronExpressionAdditive AT1G09160.intron6 2954163..2954275 score=-0.211803775377334
IntronExpressionAdditive AT1G09160.intron9 2955279..2955464 score=-0.424765127769537
IntronExpressionAdditive AT1G09170.intron10 2959745..2959777 score=-0.384514726182083
IntronExpressionAdditive AT1G09170.intron12 2960218..2960288 score=0.655471421879804
IntronExpressionAdditive AT1G09170.intron13 2960395..2960493 score=-0.521228594016443
IntronExpressionAdditive AT1G09170.intron15 2960761..2960797 score=-1.21735823833600
IntronExpressionAdditive AT1G09170.intron16 2961128..2961169 score=0.743734225737481
IntronExpressionAdditive AT1G09170.intron17 2961353..2961524 score=-0.224500023736078
IntronExpressionAdditive AT1G09170.intron2 2957260..2957300 score=0.0774433445977003
IntronExpressionAdditive AT1G09170.intron3 2957592..2957632 score=-0.473897303419826
IntronExpressionAdditive AT1G09170.intron4 2957893..2957929 score=0.522477668787467
IntronExpressionAdditive AT1G09170.intron5 2958265..2958412 score=-0.333028680387054
IntronExpressionAdditive AT1G09170.intron6 2958665..2958770 score=0.447708065113118
IntronExpressionAdditive AT1G09170.intron7 2958913..2958991 score=0.309002783290173
IntronExpressionAdditive AT1G09170.intron9 2959483..2959561 score=-0.34076280843898
IntronExpressionAdditive AT1G09180.intron1 2965301..2965342 score=0.648966174556694
IntronExpressionAdditive AT1G09190.intron1 2967478..2968113 score=0.9950005007747
IntronExpressionAdditive AT1G09190.intron2 2968256..2968358 score=0.153477350798222
IntronExpressionAdditive AT1G09190.intron4 2968568..2968930 score=-0.331225615617055
IntronExpressionAdditive AT1G09190.intron5 2969128..2969346 score=0.319248864723641
IntronExpressionAdditive AT1G09190.intron6 2969488..2969559 score=-0.320438872556065
IntronExpressionAdditive AT1G09190.intron7 2969669..2969738 score=0.145692276566545
IntronExpressionAdditive AT1G09190.intron8 2969806..2969957 score=-0.573019287925881
IntronExpressionAdditive AT1G09210.intron1 2973221..2973299 score=0.063844010843526
IntronExpressionAdditive AT1G09210.intron10 2975461..2975493 score=-0.0181631820636448
IntronExpressionAdditive AT1G09210.intron11 2975750..2975828 score=0.204093625422217
IntronExpressionAdditive AT1G09210.intron12 2975968..2976532 score=0.110892942230538
IntronExpressionAdditive AT1G09210.intron2 2973447..2973806 score=-0.613869337737947
IntronExpressionAdditive AT1G09210.intron5 2973988..2974019 score=-0.362199833965765
IntronExpressionAdditive AT1G09210.intron6 2974125..2974539 score=0.657681029225872
IntronExpressionAdditive AT1G09210.intron9 2975036..2975170 score=0.209350339399975
IntronExpressionAdditive AT1G09230.intron1 2979789..2979829 score=0.133816133587493
IntronExpressionAdditive AT1G09230.intron10 2982165..2982316 score=0.274528832450668
IntronExpressionAdditive AT1G09230.intron2 2979942..2979975 score=0.283490068943895
IntronExpressionAdditive AT1G09230.intron3 2980083..2980193 score=-0.754184037387092
IntronExpressionAdditive AT1G09230.intron4 2980306..2980559 score=0.4417969230099
IntronExpressionAdditive AT1G09230.intron5 2980777..2980812 score=-1.12684169705373
IntronExpressionAdditive AT1G09230.intron6 2981028..2981246 score=-0.635167744048552
IntronExpressionAdditive AT1G09230.intron7 2981452..2981508 score=1.86990665929039
IntronExpressionAdditive AT1G09230.intron8 2981619..2981759 score=0.0737006418896223
IntronExpressionAdditive AT1G09230.intron9 2981984..2982056 score=0.0375607739159386
IntronExpressionAdditive AT1G09270.intron10 2996928..2997159 score=-0.290014428219208
IntronExpressionAdditive AT1G09270.intron11 2997345..2997416 score=1.04872486174906
IntronExpressionAdditive AT1G09270.intron2 2994727..2995123 score=-0.440426018006028
IntronExpressionAdditive AT1G09270.intron4 2995301..2995514 score=0.411371281731369
IntronExpressionAdditive AT1G09270.intron6 2995665..2995850 score=0.452656652115453
IntronExpressionAdditive AT1G09270.intron7 2996097..2996130 score=-1.88658792571920
IntronExpressionAdditive AT1G09270.intron8 2996415..2996604 score=0.440916179637205
IntronExpressionAdditive AT1G09270.intron9 2996713..2996788 score=0.108566834579000
IntronExpressionAdditive AT1G09280.intron1 2998934..2999013 score=-0.610537740530722
IntronExpressionAdditive AT1G09280.intron3 2999340..2999374 score=-0.0641851940289591
IntronExpressionAdditive AT1G09280.intron5 2999689..2999725 score=-0.218665968268684
IntronExpressionAdditive AT1G09280.intron6 2999949..2999984 score=0.118864859911962
IntronExpressionAdditive AT1G09280.intron7 3000150..3000485 score=-0.125954070894896
IntronExpressionAdditive AT1G09280.intron8 3000708..3001041 score=0.235373239841219
IntronExpressionAdditive AT1G09290.intron2 3002126..3002157 score=-0.406848776249633
IntronExpressionAdditive AT1G09290.intron3 3002371..3002558 score=-0.860684416497155
IntronExpressionAdditive AT1G09290.intron5 3003105..3003176 score=-0.248966672853779
IntronExpressionAdditive AT1G09290.intron6 3003354..3003431 score=0.91733419142846
IntronExpressionAdditive AT1G09300.intron1 3004035..3004343 score=-0.334591172855869
IntronExpressionAdditive AT1G09300.intron10 3007099..3007277 score=-0.407608225095618
IntronExpressionAdditive AT1G09300.intron11 3007379..3007654 score=-0.38609862837848
IntronExpressionAdditive AT1G09300.intron12 3007763..3007875 score=0.189087320768493
IntronExpressionAdditive AT1G09300.intron2 3004449..3004485 score=0.36832839696439
IntronExpressionAdditive AT1G09300.intron4 3004987..3005061 score=0.419693667432034
IntronExpressionAdditive AT1G09300.intron5 3005279..3005749 score=0.0286780043654959
IntronExpressionAdditive AT1G09300.intron7 3006077..3006112 score=-0.72315379896618
IntronExpressionAdditive AT1G09300.intron8 3006259..3006549 score=0.228406798347126
IntronExpressionAdditive AT1G09300.intron9 3006793..3006860 score=-0.166174686462087
IntronExpressionAdditive AT1G09320.intron1 3010278..3010351 score=-0.569803030627873
IntronExpressionAdditive AT1G09320.intron3 3011516..3011593 score=0.997103128695333
IntronExpressionAdditive AT1G09330.intron1 3013123..3013225 score=0.328830020903051
IntronExpressionAdditive AT1G09330.intron2 3013368..3013967 score=-0.062598877609094
IntronExpressionAdditive AT1G09330.intron3 3014170..3014204 score=0.136780732259158
IntronExpressionAdditive AT1G09330.intron5 3014645..3014864 score=-0.571408182467862
IntronExpressionAdditive AT1G09340.intron1 3015567..3015937 score=-1.14776515417174
IntronExpressionAdditive AT1G09340.intron3 3016338..3016447 score=0.355137356385138
IntronExpressionAdditive AT1G09340.intron4 3016555..3016594 score=0.507225781227193
IntronExpressionAdditive AT1G09340.intron5 3016706..3016741 score=-1.28331385628235
IntronExpressionAdditive AT1G09340.intron6 3016882..3017030 score=-1.44926374335053
IntronExpressionAdditive AT1G09340.intron8 3017538..3017643 score=-0.862582178973745
IntronExpressionAdditive AT1G09350.intron2 3020613..3020741 score=-0.243096441815961
IntronExpressionAdditive AT1G09350.intron3 3020918..3020961 score=-0.141727523235659
IntronExpressionAdditive AT1G09380.intron2 3026808..3026840 score=-0.67702697447324
IntronExpressionAdditive AT1G09380.intron6 3027749..3029112 score=0.334076173248774
IntronExpressionAdditive AT1G09390.intron1 3031599..3032042 score=0.574206413644336
IntronExpressionAdditive AT1G09390.intron3 3032546..3032643 score=-0.0524240567773551
IntronExpressionAdditive AT1G09390.intron4 3032934..3033157 score=-0.462612050124286
IntronExpressionAdditive AT1G09400.intron2 3034430..3034464 score=-0.0187820947610052
IntronExpressionAdditive AT1G09420.intron10 3041087..3041118 score=0.793394578848996
IntronExpressionAdditive AT1G09420.intron11 3041370..3041587 score=-0.91867977958598
IntronExpressionAdditive AT1G09420.intron2 3039193..3039232 score=0.0883220007910727
IntronExpressionAdditive AT1G09420.intron4 3039663..3039738 score=-1.21533247212648
IntronExpressionAdditive AT1G09420.intron6 3040057..3040092 score=-0.499000180271154
IntronExpressionAdditive AT1G09420.intron7 3040312..3040388 score=-1.02385870641477
IntronExpressionAdditive AT1G09420.intron8 3040568..3040603 score=0.0170402525339746
IntronExpressionAdditive AT1G09420.intron9 3040740..3040805 score=0.00402738225926041
IntronExpressionAdditive AT1G09430.intron1 3042285..3042463 score=1.23059504009143
IntronExpressionAdditive AT1G09430.intron11 3044763..3044835 score=-0.0334860794148476
IntronExpressionAdditive AT1G09430.intron4 3043088..3043335 score=0.160050950809984
IntronExpressionAdditive AT1G09430.intron5 3043447..3043479 score=0.569262219023242
IntronExpressionAdditive AT1G09430.intron7 3043805..3043881 score=-0.522123234242713
IntronExpressionAdditive AT1G09440.intron4 3046364..3046396 score=-1.67626408540141
IntronExpressionAdditive AT1G09450.intron1 3049090..3049133 score=0.0372636959935741
IntronExpressionAdditive AT1G09450.intron11 3052044..3052123 score=0.391805650010427
IntronExpressionAdditive AT1G09450.intron3 3049469..3049657 score=0.212515054870439
IntronExpressionAdditive AT1G09450.intron4 3049769..3049873 score=-0.291693221122718
IntronExpressionAdditive AT1G09450.intron5 3050524..3050670 score=-1.07083995915507
IntronExpressionAdditive AT1G09450.intron6 3050811..3051068 score=0.202966873266729
IntronExpressionAdditive AT1G09450.intron7 3051244..3051281 score=-0.189247616612948
IntronExpressionAdditive AT1G09450.intron9 3051753..3051825 score=1.31369660666465
IntronExpressionAdditive AT1G09460.intron1 3054531..3054600 score=0.196598569651906
IntronExpressionAdditive AT1G09470.intron1 3055570..3055609 score=0.234753609804774
IntronExpressionAdditive AT1G09470.intron3 3056286..3056520 score=0.114366576762569
IntronExpressionAdditive AT1G09470.intron4 3056662..3056738 score=0.46369224713384
IntronExpressionAdditive AT1G09480.intron1 3058174..3058491 score=-0.307067069412545
IntronExpressionAdditive AT1G09480.intron2 3058735..3059250 score=0.619945761216357
IntronExpressionAdditive AT1G09480.intron3 3059473..3059751 score=0.147838826113140
IntronExpressionAdditive AT1G09480.intron5 3060422..3060458 score=0.508885016852179
IntronExpressionAdditive AT1G09490.intron1 3064295..3064679 score=1.14534240175917
IntronExpressionAdditive AT1G09490.intron2 3064866..3065181 score=0.402487020180137
IntronExpressionAdditive AT1G09500.intron4 3067519..3067551 score=0.267155531648969
IntronExpressionAdditive AT1G09500.tu3 3066977..3067267 score=-0.685491675503003
IntronExpressionAdditive AT1G09510.intron1 3069789..3069859 score=-0.472125842161174
IntronExpressionAdditive AT1G09510.intron3 3070155..3070190 score=-0.86493282540498
IntronExpressionAdditive AT1G09530.intron3 3076887..3077135 score=-0.685998712453189
IntronExpressionAdditive AT1G09530.intron4 3077282..3077317 score=0.413800241190458
IntronExpressionAdditive AT1G09530.intron6 3078450..3078526 score=-0.219313788711090
IntronExpressionAdditive AT1G09530.intron7 3078601..3078971 score=-0.107479485898122
IntronExpressionAdditive AT1G09540.intron2 3086700..3086809 score=0.312439901932563
IntronExpressionAdditive AT1G09550.intron11 3091892..3092019 score=-0.166142501200126
IntronExpressionAdditive AT1G09550.intron2 3090076..3090322 score=0.894283557384546
IntronExpressionAdditive AT1G09550.intron3 3089791..3090499 score=-0.300099334738667
IntronExpressionAdditive AT1G09550.intron5 3090753..3090789 score=-0.0618008961606546
IntronExpressionAdditive AT1G09550.intron6 3090902..3090938 score=-0.789217115190766
IntronExpressionAdditive AT1G09550.intron7 3091110..3091386 score=-0.544859241974708
IntronExpressionAdditive AT1G09570.intron1 3095723..3095758 score=0.476780300673696
IntronExpressionAdditive AT1G09570.intron2 3096088..3096129 score=1.06450267864086
IntronExpressionAdditive AT1G09570.intron3 3096966..3097080 score=0.285262602219573
IntronExpressionAdditive AT1G09570.intron4 3099235..3099976 score=0.182507484249746
IntronExpressionAdditive AT1G09580.intron1 3104879..3105407 score=-0.265641444301031
IntronExpressionAdditive AT1G09600.intron4 3110325..3110394 score=-0.437287778190868
IntronExpressionAdditive AT1G09600.intron6 3111050..3111088 score=0.326407394246603
IntronExpressionAdditive AT1G09620.intron2 3116494..3116527 score=0.0341938869229495
IntronExpressionAdditive AT1G09630.intron1 3118883..3119349 score=-0.463632385821984
IntronExpressionAdditive AT1G09640.intron1 3120019..3120084 score=-0.0082647453193131
IntronExpressionAdditive AT1G09640.intron2 3120195..3120263 score=-1.27742510412335
IntronExpressionAdditive AT1G09640.intron3 3120549..3120580 score=-0.120762842403591
IntronExpressionAdditive AT1G09640.intron4 3120690..3120726 score=-1.03442513313847
IntronExpressionAdditive AT1G09640.intron5 3120837..3120918 score=-0.409161523259903
IntronExpressionAdditive AT1G09640.intron6 3121056..3121119 score=-1.50723296166836
IntronExpressionAdditive AT1G09640.intron7 3121654..3121756 score=-1.49061389986009
IntronExpressionAdditive AT1G09645.intron1 3123285..3124011 score=-0.480463223072415
IntronExpressionAdditive AT1G09660.intron4 3128413..3128778 score=-1.01047767331836
IntronExpressionAdditive AT1G09660.intron6 3129188..3129292 score=0.324479296525839
IntronExpressionAdditive AT1G09660.intron7 3129427..3130033 score=0.107788597029388
IntronExpressionAdditive AT1G09660.intron8 3130179..3130546 score=-0.248182703390760
IntronExpressionAdditive AT1G09700.intron1 3138934..3139322 score=-0.312215772759985
IntronExpressionAdditive AT1G09700.intron2 3139609..3140032 score=0.134717961001033
IntronExpressionAdditive AT1G09710.intron3 3141529..3141709 score=-0.0208263964297572
IntronExpressionAdditive AT1G09710.intron4 3141850..3141990 score=1.03769193497367
IntronExpressionAdditive AT1G09710.intron5 3142418..3142905 score=-0.375232491495099
IntronExpressionAdditive AT1G09710.intron6 3143088..3143196 score=-0.483591606834944
IntronExpressionAdditive AT1G09730.intron10 3152029..3152426 score=0.222405471907558
IntronExpressionAdditive AT1G09730.intron11 3152572..3152653 score=-0.141083545765626
IntronExpressionAdditive AT1G09730.intron12 3152885..3152962 score=0.653426080808266
IntronExpressionAdditive AT1G09730.intron14 3153745..3154039 score=-0.10191065709542
IntronExpressionAdditive AT1G09730.intron2 3149147..3149345 score=-0.509278822071742
IntronExpressionAdditive AT1G09730.intron3 3149515..3150105 score=0.218138419498396
IntronExpressionAdditive AT1G09730.intron4 3150210..3150420 score=-0.081948536996683
IntronExpressionAdditive AT1G09730.intron7 3151023..3151128 score=-0.931078082926846
IntronExpressionAdditive AT1G09730.intron8 3151313..3151425 score=0.0447053433582573
IntronExpressionAdditive AT1G09730.intron9 3151505..3151856 score=-0.362848014434922
IntronExpressionAdditive AT1G09740.intron2 3155016..3155194 score=-0.484485950851807
IntronExpressionAdditive AT1G09740.intron3 3155336..3155592 score=-0.123703266474747
IntronExpressionAdditive AT1G09740.intron4 3155837..3155981 score=0.087158014562782
IntronExpressionAdditive AT1G09750.intron1 3158604..3158638 score=-1.58733044432875
IntronExpressionAdditive AT1G09760.intron3 3159835..3159910 score=-1.31021441614142
IntronExpressionAdditive AT1G09760.intron4 3160072..3160567 score=-1.07134424848765
IntronExpressionAdditive AT1G09760.intron6 3161044..3161358 score=-0.6089772495899
IntronExpressionAdditive AT1G09760.intron7 3161465..3161501 score=0.150903576871705
IntronExpressionAdditive AT1G09770.intron1 3162183..3162290 score=0.187359795213120
IntronExpressionAdditive AT1G09780.intron1 3165709..3165783 score=0.330923935376433
IntronExpressionAdditive AT1G09780.intron2 3165969..3166006 score=-1.61796783870104
IntronExpressionAdditive AT1G09780.intron4 3166428..3166503 score=-0.0195763304853800
IntronExpressionAdditive AT1G09780.intron5 3167219..3167253 score=0.578014583118406
IntronExpressionAdditive AT1G09790.intron4 3170043..3170515 score=-0.0890559731906
IntronExpressionAdditive AT1G09795.intron1 3173878..3174413 score=-0.29525249873829
IntronExpressionAdditive AT1G09795.intron10 3176418..3176563 score=-0.644960700718611
IntronExpressionAdditive AT1G09795.intron3 3174736..3174960 score=0.638178905692662
IntronExpressionAdditive AT1G09795.intron4 3175066..3175101 score=-0.298318897849313
IntronExpressionAdditive AT1G09795.intron6 3175457..3175711 score=0.165655934337073
IntronExpressionAdditive AT1G09795.intron7 3175866..3175902 score=-0.106614647256209
IntronExpressionAdditive AT1G09795.intron8 3176046..3176284 score=0.691634832953423
IntronExpressionAdditive AT1G09800.intron1 3177226..3177297 score=0.45177167418082
IntronExpressionAdditive AT1G09800.intron2 3177442..3177552 score=0.0843177203121879
IntronExpressionAdditive AT1G09800.intron3 3177877..3178308 score=0.00899545338025386
IntronExpressionAdditive AT1G09800.intron5 3178691..3178803 score=0.320744565090595
IntronExpressionAdditive AT1G09800.intron6 3178914..3179097 score=0.130105106956273
IntronExpressionAdditive AT1G09800.intron7 3179203..3179453 score=-0.361212055730055
IntronExpressionAdditive AT1G09800.intron8 3179566..3179810 score=-0.685586282137938
IntronExpressionAdditive AT1G09800.intron9 3179918..3180058 score=0.134636215903452
IntronExpressionAdditive AT1G09810.intron2 3181781..3181815 score=-0.784243848423682
IntronExpressionAdditive AT1G09810.intron5 3182821..3182959 score=-0.981940531659526
IntronExpressionAdditive AT1G09810.intron6 3183105..3183182 score=-0.580173020599412
IntronExpressionAdditive AT1G09810.intron8 3183390..3184015 score=0.418152350429816
IntronExpressionAdditive AT1G09812.intron1 3188150..3188441 score=-0.0789371316768401
IntronExpressionAdditive AT1G09815.intron1 3189760..3189823 score=-0.148252978437505
IntronExpressionAdditive AT1G09830.intron2 3193882..3194097 score=-0.364267769334676
IntronExpressionAdditive AT1G09840.intron3 3196612..3197120 score=-0.925012891976606
IntronExpressionAdditive AT1G09840.intron8 3198016..3198405 score=0.154274592997146
IntronExpressionAdditive AT1G09840.intron9 3198547..3198579 score=0.424145267608449
IntronExpressionAdditive AT1G09840.tu18 3200055..3200088 score=0.209754726528563
IntronExpressionAdditive AT1G09850.intron2 3202942..3203026 score=-0.790328680841313
IntronExpressionAdditive AT1G09850.intron3 3203211..3203242 score=-0.136866912487183
IntronExpressionAdditive AT1G09850.intron4 3203710..3203744 score=0.148278083986858
IntronExpressionAdditive AT1G09870.intron1 3205979..3206098 score=-0.0265088434752417
IntronExpressionAdditive AT1G09870.intron2 3206198..3206235 score=0.371954623587474
IntronExpressionAdditive AT1G09870.intron3 3206565..3206672 score=1.20891169465796
IntronExpressionAdditive AT1G09870.intron5 3207101..3207353 score=-0.535832309282286
IntronExpressionAdditive AT1G09870.intron8 3207714..3207787 score=0.377431598734948
IntronExpressionAdditive AT1G09870.intron9 3208004..3208076 score=1.14857815212282
IntronExpressionAdditive AT1G09880.intron2 3209309..3209341 score=0.111255387002317
IntronExpressionAdditive AT1G09880.intron5 3210080..3210117 score=0.468782592535864
IntronExpressionAdditive AT1G09880.intron6 3210254..3210290 score=-0.316787509561717
IntronExpressionAdditive AT1G09890.intron3 3215653..3215726 score=-0.192903997007469
IntronExpressionAdditive AT1G09890.intron4 3215873..3215947 score=0.455348583869268
IntronExpressionAdditive AT1G09890.intron7 3216602..3216635 score=-0.461208018493863
IntronExpressionAdditive AT1G09910.intron1 3220382..3220419 score=0.860116573366892
IntronExpressionAdditive AT1G09910.intron10 3222831..3222865 score=0.042787036695879
IntronExpressionAdditive AT1G09910.intron11 3223227..3223339 score=0.189480636154294
IntronExpressionAdditive AT1G09910.intron13 3223660..3223697 score=-0.640005993714787
IntronExpressionAdditive AT1G09910.intron14 3223836..3224305 score=0.30682799934015
IntronExpressionAdditive AT1G09910.intron2 3220703..3220772 score=0.458014900395923
IntronExpressionAdditive AT1G09910.intron3 3220957..3220995 score=0.604773678855663
IntronExpressionAdditive AT1G09910.intron4 3221167..3221243 score=0.155166683733132
IntronExpressionAdditive AT1G09910.intron6 3221636..3221707 score=-1.30462818135650
IntronExpressionAdditive AT1G09910.intron8 3222141..3222289 score=-1.00871557780806
IntronExpressionAdditive AT1G09910.intron9 3222512..3222621 score=-0.193607220172063
IntronExpressionAdditive AT1G09920.intron2 3225219..3225255 score=1.44089048500875
IntronExpressionAdditive AT1G09920.intron3 3225433..3225898 score=0.0478671197966208
IntronExpressionAdditive AT1G09920.intron4 3226193..3226787 score=-0.220155791661564
IntronExpressionAdditive AT1G09932.intron3 3231183..3231507 score=0.225414302778131
IntronExpressionAdditive AT1G09932.intron5 3231802..3231876 score=-0.592240134120698
IntronExpressionAdditive AT1G09932.intron6 3232168..3232382 score=0.273114889194608
IntronExpressionAdditive AT1G09932.intron7 3232605..3232644 score=-0.096687146109917
IntronExpressionAdditive AT1G09932.tu9 3232889..3232924 score=0.478162495433785
IntronExpressionAdditive AT1G09935.intron7 3235157..3235195 score=0.207528170794833
IntronExpressionAdditive AT1G09935.intron8 3235376..3235453 score=0.112213434931778
IntronExpressionAdditive AT1G09940.intron2 3238774..3238841 score=-1.13708509645533
IntronExpressionAdditive AT1G09960.intron1 3244807..3245137 score=-0.0177218358731635
IntronExpressionAdditive AT1G09960.intron2 3245891..3245995 score=-0.312521480448515
IntronExpressionAdditive AT1G09960.intron4 3246311..3246498 score=0.357845947090885
IntronExpressionAdditive AT1G09980.intron10 3259176..3259462 score=-0.427615113379675
IntronExpressionAdditive AT1G09980.intron15 3261061..3261216 score=0.39808100059254
IntronExpressionAdditive AT1G09980.intron4 3257649..3257790 score=-0.219498247785237
IntronExpressionAdditive AT1G10010.intron1 3266291..3266800 score=-0.175142859130336
IntronExpressionAdditive AT1G10010.intron2 3267082..3267158 score=-0.664136865840844
IntronExpressionAdditive AT1G10010.intron3 3267405..3267477 score=-0.639219250560845
IntronExpressionAdditive AT1G10010.intron4 3267662..3267779 score=-0.361442119631078
IntronExpressionAdditive AT1G10010.intron5 3268124..3268161 score=0.34922735046791
IntronExpressionAdditive AT1G10020.intron1 3270714..3271013 score=0.218172542130207
IntronExpressionAdditive AT1G10030.intron1 3274139..3275213 score=-0.00662919588003801
IntronExpressionAdditive AT1G10040.intron2 3276176..3276214 score=-0.159635043850066
IntronExpressionAdditive AT1G10040.intron6 3276731..3276801 score=0.0776014935454495
IntronExpressionAdditive AT1G10040.intron7 3276916..3276953 score=1.07994551580392
IntronExpressionAdditive AT1G10040.intron8 3277177..3277283 score=-0.175557602155082
IntronExpressionAdditive AT1G10040.intron9 3277579..3277721 score=-0.121311662313655
IntronExpressionAdditive AT1G10050.intron2 3279846..3280264 score=-0.599499061480756
IntronExpressionAdditive AT1G10050.intron7 3282247..3282318 score=-0.625245233386195
IntronExpressionAdditive AT1G10060.intron2 3284781..3284924 score=0.19574147356391
IntronExpressionAdditive AT1G10060.intron3 3285335..3285413 score=0.747637178839099
IntronExpressionAdditive AT1G10060.intron6 3286003..3286039 score=0.177948502023204
IntronExpressionAdditive AT1G10070.intron7 3289245..3289282 score=0.728827231762053
IntronExpressionAdditive AT1G10070.intron8 3289435..3289473 score=1.84060191861132
IntronExpressionAdditive AT1G10090.intron10 3295379..3295880 score=-0.163201032118502
IntronExpressionAdditive AT1G10090.intron2 3291208..3291638 score=-0.0179430074986978
IntronExpressionAdditive AT1G10090.intron3 3291963..3292035 score=-0.95333887632632
IntronExpressionAdditive AT1G10090.intron4 3292320..3292532 score=-0.324885047940298
IntronExpressionAdditive AT1G10090.intron5 3292900..3293223 score=-0.79407177728574
IntronExpressionAdditive AT1G10090.intron6 3293551..3294085 score=-0.133263754690542
IntronExpressionAdditive AT1G10090.intron7 3294335..3294438 score=0.680523741706761
IntronExpressionAdditive AT1G10090.intron8 3294547..3294586 score=-0.152836693655416
IntronExpressionAdditive AT1G10090.intron9 3294851..3294954 score=0.263976527943044
IntronExpressionAdditive AT1G10095.intron1 3297619..3297737 score=-0.585155171506148
IntronExpressionAdditive AT1G10095.intron2 3297990..3298301 score=-0.0426558681858738
IntronExpressionAdditive AT1G10095.intron4 3298569..3298711 score=-0.935447286487309
IntronExpressionAdditive AT1G10095.intron5 3298892..3299007 score=-0.177546128028626
IntronExpressionAdditive AT1G10095.intron6 3299118..3299291 score=0.691047727161804
IntronExpressionAdditive AT1G10095.intron7 3299480..3299584 score=0.205442083281933
IntronExpressionAdditive AT1G10095.intron9 3300168..3300238 score=0.128436068484694
IntronExpressionAdditive AT1G10100.intron2 3301127..3301314 score=0.187441850334885
IntronExpressionAdditive AT1G10120.intron3 3304658..3304693 score=-0.217565348297498
IntronExpressionAdditive AT1G10130.intron1 3311183..3311328 score=-1.47927277240495
IntronExpressionAdditive AT1G10130.intron10 3314202..3314308 score=-0.225434161719964
IntronExpressionAdditive AT1G10130.intron11 3314455..3314696 score=-0.233817363557052
IntronExpressionAdditive AT1G10130.intron12 3314843..3315026 score=-0.0260394733543445
IntronExpressionAdditive AT1G10130.intron13 3315169..3315490 score=-0.23769578417225
IntronExpressionAdditive AT1G10130.intron14 3315613..3315872 score=0.253722465422920
IntronExpressionAdditive AT1G10130.intron15 3316050..3316337 score=-1.30302107819988
IntronExpressionAdditive AT1G10130.intron16 3316515..3316870 score=-0.177535234261879
IntronExpressionAdditive AT1G10130.intron17 3317152..3317258 score=0.0247158674824637
IntronExpressionAdditive AT1G10130.intron18 3317444..3317731 score=-0.438206311679193
IntronExpressionAdditive AT1G10130.intron19 3317989..3318056 score=-1.57040303519690
IntronExpressionAdditive AT1G10130.intron20 3318276..3318346 score=-0.00824535253110566
IntronExpressionAdditive AT1G10130.intron21 3318464..3318496 score=-0.461209654672129
IntronExpressionAdditive AT1G10130.intron22 3318749..3318827 score=0.199116070104997
IntronExpressionAdditive AT1G10130.intron23 3318910..3319054 score=-0.665309738553996
IntronExpressionAdditive AT1G10130.intron24 3319241..3319849 score=-0.790238455997928
IntronExpressionAdditive AT1G10130.intron27 3320246..3320533 score=-0.111899124588366
IntronExpressionAdditive AT1G10130.intron28 3320645..3320756 score=-0.54322331081104
IntronExpressionAdditive AT1G10130.intron3 3311589..3312347 score=-0.0625187220440597
IntronExpressionAdditive AT1G10130.intron30 3321142..3321176 score=-0.347013877471512
IntronExpressionAdditive AT1G10130.intron32 3321483..3321597 score=-0.311563922519047
IntronExpressionAdditive AT1G10130.intron33 3321734..3321846 score=-0.617036682946273
IntronExpressionAdditive AT1G10130.intron5 3312530..3312893 score=0.389340970339687
IntronExpressionAdditive AT1G10130.intron6 3313003..3313214 score=-0.0800992502620439
IntronExpressionAdditive AT1G10130.intron7 3313281..3313565 score=-1.02308254355716
IntronExpressionAdditive AT1G10130.intron9 3313860..3314085 score=-0.082158191374008
IntronExpressionAdditive AT1G10155.intron1 3328049..3328107 score=0.131600377609231
IntronExpressionAdditive AT1G10180.intron2 3338869..3339013 score=-0.577994242448653
IntronExpressionAdditive AT1G10180.intron3 3339227..3339307 score=-0.402090621753329
IntronExpressionAdditive AT1G10180.intron4 3339830..3339867 score=0.391940869066463
IntronExpressionAdditive AT1G10180.intron5 3340945..3341059 score=0.461160526144653
IntronExpressionAdditive AT1G10180.intron6 3341165..3341348 score=-0.514602059057716
IntronExpressionAdditive AT1G10200.intron1 3346877..3346951 score=-2.79682720774913
IntronExpressionAdditive AT1G10210.tu3 3349364..3349434 score=0.0287202834882796
IntronExpressionAdditive AT1G10220.intron1 3352629..3354261 score=-0.326730729767881
IntronExpressionAdditive AT1G10240.intron1 3357469..3357574 score=-0.539827883408988
IntronExpressionAdditive AT1G10240.intron2 3358090..3358267 score=0.0527265338357625
IntronExpressionAdditive AT1G10240.intron3 3359308..3359721 score=-0.81187462991859
IntronExpressionAdditive AT1G10280.intron1 3367432..3368131 score=0.151653928119216
IntronExpressionAdditive AT1G10290.intron1 3370922..3371099 score=-0.0765008258621622
IntronExpressionAdditive AT1G10290.intron13 3374520..3374569 score=-0.399144740082646
IntronExpressionAdditive AT1G10290.intron14 3374752..3374940 score=-0.882472654332654
IntronExpressionAdditive AT1G10290.intron16 3375211..3375320 score=-0.143153283163328
IntronExpressionAdditive AT1G10290.intron18 3375850..3376142 score=0.0202193083178223
IntronExpressionAdditive AT1G10290.intron2 3371273..3371311 score=-0.0540244457769951
IntronExpressionAdditive AT1G10290.intron20 3376469..3376537 score=0.253255231982129
IntronExpressionAdditive AT1G10290.intron21 3376716..3376858 score=-0.250109888165497
IntronExpressionAdditive AT1G10290.intron3 3371489..3371524 score=0.210078291772538
IntronExpressionAdditive AT1G10290.intron4 3371748..3372186 score=0.293757578399798
IntronExpressionAdditive AT1G10290.intron7 3372862..3372933 score=-0.554344379905348
IntronExpressionAdditive AT1G10290.intron8 3373212..3373932 score=-0.53922738571388
IntronExpressionAdditive AT1G10310.intron1 3381821..3381961 score=-1.09858695306338
IntronExpressionAdditive AT1G10310.intron2 3382357..3382657 score=-0.516789081413684
IntronExpressionAdditive AT1G10310.intron3 3382947..3383266 score=-0.0283090523885900
IntronExpressionAdditive AT1G10310.intron4 3383506..3383573 score=0.707192569157771
IntronExpressionAdditive AT1G10320.intron2 3385388..3385427 score=-0.0435359397673909
IntronExpressionAdditive AT1G10320.intron3 3385534..3385866 score=-0.521274731150502
IntronExpressionAdditive AT1G10320.intron4 3386074..3386303 score=-0.8612204319342
IntronExpressionAdditive AT1G10320.intron5 3386477..3387170 score=-0.296460181710851
IntronExpressionAdditive AT1G10320.intron8 3387886..3387918 score=0.112545273894989
IntronExpressionAdditive AT1G10360.intron1 3396102..3396438 score=0.293384203341754
IntronExpressionAdditive AT1G10370.intron1 3397636..3397925 score=0.429045716636673
IntronExpressionAdditive AT1G10380.intron1 3401244..3401390 score=-0.19016306241553
IntronExpressionAdditive AT1G10380.intron2 3401905..3401938 score=-0.675032478617414
IntronExpressionAdditive AT1G10385.intron1 3403429..3403462 score=-0.90839430473755
IntronExpressionAdditive AT1G10390.intron10 3411445..3411506 score=-0.280533432873345
IntronExpressionAdditive AT1G10390.intron11 3411896..3411996 score=0.243192124775423
IntronExpressionAdditive AT1G10390.intron12 3412174..3412471 score=0.107400931317581
IntronExpressionAdditive AT1G10390.intron2 3408097..3408384 score=0.180628573689378
IntronExpressionAdditive AT1G10390.intron3 3408645..3408685 score=-0.999964162576592
IntronExpressionAdditive AT1G10390.intron4 3408901..3409009 score=0.142705421128708
IntronExpressionAdditive AT1G10390.intron6 3409349..3409381 score=0.622730474458886
IntronExpressionAdditive AT1G10390.intron7 3409568..3409663 score=1.00320566218874
IntronExpressionAdditive AT1G10390.intron8 3410323..3410395 score=-1.33796437994336
IntronExpressionAdditive AT1G10390.intron9 3410676..3410711 score=0.51294063495372
IntronExpressionAdditive AT1G10390.tu14 3412610..3412674 score=-1.05363470299518
IntronExpressionAdditive AT1G10410.intron2 3417177..3417212 score=-1.64967865151007
IntronExpressionAdditive AT1G10410.intron3 3417430..3417503 score=-0.624985591364395
IntronExpressionAdditive AT1G10410.intron4 3417649..3417721 score=0.154821396327498
IntronExpressionAdditive AT1G10410.intron8 3418751..3418904 score=-0.620094505685764
IntronExpressionAdditive AT1G10417.intron1 3425083..3425184 score=0.222136452760076
IntronExpressionAdditive AT1G10417.intron2 3425401..3425544 score=-0.513931269916178
IntronExpressionAdditive AT1G10417.intron4 3425867..3425900 score=-0.00468032593173707
IntronExpressionAdditive AT1G10417.intron5 3426258..3426331 score=-0.540495804367376
IntronExpressionAdditive AT1G10430.intron1 3428899..3428933 score=-1.59091146976407
IntronExpressionAdditive AT1G10430.intron2 3429183..3429219 score=-0.933098705896232
IntronExpressionAdditive AT1G10430.intron3 3429434..3429472 score=0.391073556430466
IntronExpressionAdditive AT1G10430.intron5 3429865..3430048 score=-0.759894606122594
IntronExpressionAdditive AT1G10450.intron1 3432446..3432521 score=0.407113823513923
IntronExpressionAdditive AT1G10450.intron10 3435293..3435329 score=0.0802325410013393
IntronExpressionAdditive AT1G10450.intron11 3435911..3436031 score=-0.83100199937066
IntronExpressionAdditive AT1G10450.intron12 3436662..3436700 score=-0.42225393657379
IntronExpressionAdditive AT1G10450.intron15 3437323..3437363 score=-0.254378738138412
IntronExpressionAdditive AT1G10450.intron17 3437754..3437792 score=-0.73703540576329
IntronExpressionAdditive AT1G10450.intron18 3438000..3438036 score=-0.142228266821672
IntronExpressionAdditive AT1G10450.intron2 3432659..3432734 score=-0.0774910679467251
IntronExpressionAdditive AT1G10450.intron3 3432960..3432993 score=0.287387568804276
IntronExpressionAdditive AT1G10450.intron4 3433141..3433210 score=0.17123862762129
IntronExpressionAdditive AT1G10450.intron5 3433395..3433474 score=0.331365951213457
IntronExpressionAdditive AT1G10450.intron6 3433699..3433912 score=-0.500199691525303
IntronExpressionAdditive AT1G10450.intron8 3434472..3434550 score=-0.688833952704036
IntronExpressionAdditive AT1G10470.intron2 3443175..3443354 score=0.130361512476166
IntronExpressionAdditive AT1G10490.intron1 3453274..3453507 score=-0.89762481350645
IntronExpressionAdditive AT1G10490.intron12 3456139..3456558 score=-0.151825418185897
IntronExpressionAdditive AT1G10490.intron13 3456735..3456766 score=0.304995532419579
IntronExpressionAdditive AT1G10490.intron16 3457259..3457401 score=0.0744062636673817
IntronExpressionAdditive AT1G10490.intron17 3457625..3457725 score=1.02889288930902
IntronExpressionAdditive AT1G10490.intron2 3453691..3453730 score=0.0871525379062776
IntronExpressionAdditive AT1G10490.intron20 3458142..3458220 score=-0.653380761444521
IntronExpressionAdditive AT1G10490.intron21 3458365..3458606 score=-0.0475105919304541
IntronExpressionAdditive AT1G10490.intron23 3458780..3458921 score=-0.72184567886182
IntronExpressionAdditive AT1G10490.intron24 3459126..3459201 score=-0.379595697561036
IntronExpressionAdditive AT1G10490.intron25 3459379..3459498 score=0.582605824615651
IntronExpressionAdditive AT1G10490.intron3 3453958..3454066 score=-0.0197007673495156
IntronExpressionAdditive AT1G10490.intron5 3454491..3454529 score=0.456181141354852
IntronExpressionAdditive AT1G10490.intron7 3455000..3455032 score=-0.0200297803258069
IntronExpressionAdditive AT1G10490.intron8 3455181..3455212 score=-0.608664466763727
IntronExpressionAdditive AT1G10500.intron2 3460898..3461144 score=-0.484196671081897
IntronExpressionAdditive AT1G10510.intron1 3461825..3461866 score=0.467816602511433
IntronExpressionAdditive AT1G10510.intron10 3464119..3464196 score=-0.0121748607484029
IntronExpressionAdditive AT1G10510.intron11 3464343..3464414 score=-0.468936068503805
IntronExpressionAdditive AT1G10510.intron12 3464523..3464592 score=1.75331186794243
IntronExpressionAdditive AT1G10510.intron14 3464872..3464939 score=-1.44255597554654
IntronExpressionAdditive AT1G10510.intron15 3465080..3465156 score=0.491293130514043
IntronExpressionAdditive AT1G10510.intron17 3465448..3465486 score=0.150582635944825
IntronExpressionAdditive AT1G10510.intron2 3462192..3462379 score=0.143176236334006
IntronExpressionAdditive AT1G10510.intron3 3462632..3462712 score=-0.0591701778425626
IntronExpressionAdditive AT1G10510.intron5 3463101..3463170 score=0.398299610827841
IntronExpressionAdditive AT1G10510.intron6 3463319..3463356 score=-0.681563697157677
IntronExpressionAdditive AT1G10510.intron7 3463533..3463574 score=0.0416839132124392
IntronExpressionAdditive AT1G10510.intron8 3463681..3463759 score=0.301544769823508
IntronExpressionAdditive AT1G10510.intron9 3463862..3464012 score=0.111461853595116
IntronExpressionAdditive AT1G10520.intron10 3468377..3468452 score=-0.400622541316324
IntronExpressionAdditive AT1G10520.intron11 3468643..3468755 score=-0.0659896768569998
IntronExpressionAdditive AT1G10520.intron13 3469043..3469118 score=0.70529480069873
IntronExpressionAdditive AT1G10520.intron2 3466335..3466491 score=-0.585512303437621
IntronExpressionAdditive AT1G10520.intron3 3466847..3466961 score=-0.688412757463202
IntronExpressionAdditive AT1G10520.intron5 3467304..3467376 score=0.611092631862966
IntronExpressionAdditive AT1G10520.intron6 3467491..3467646 score=-0.385503783668714
IntronExpressionAdditive AT1G10520.intron7 3467893..3467924 score=-0.264382113637161
IntronExpressionAdditive AT1G10520.intron8 3468032..3468065 score=0.52806409578268
IntronExpressionAdditive AT1G10520.intron9 3468203..3468275 score=-0.553077350542514
IntronExpressionAdditive AT1G10522.intron4 3470438..3471056 score=-0.118003941530395
IntronExpressionAdditive AT1G10530.intron1 3471912..3472025 score=-0.0522286225010948
IntronExpressionAdditive AT1G10530.intron2 3472142..3472175 score=0.112479821645692
IntronExpressionAdditive AT1G10540.intron10 3476930..3476966 score=0.766236272772799
IntronExpressionAdditive AT1G10540.intron11 3477100..3477136 score=-0.417439111788084
IntronExpressionAdditive AT1G10540.intron12 3477356..3477433 score=0.258187374693511
IntronExpressionAdditive AT1G10540.intron5 3475989..3476056 score=0.0940226852357029
IntronExpressionAdditive AT1G10540.intron7 3476351..3476389 score=0.597403358913506
IntronExpressionAdditive AT1G10550.intron1 3479657..3480081 score=-1.14197924927533
IntronExpressionAdditive AT1G10550.intron2 3480420..3480456 score=0.137002834127226
IntronExpressionAdditive AT1G10570.intron11 3489817..3490007 score=-0.489972658623454
IntronExpressionAdditive AT1G10570.intron12 3490180..3490250 score=-0.0455057003845792
IntronExpressionAdditive AT1G10570.intron13 3490497..3490570 score=1.23528563138777
IntronExpressionAdditive AT1G10570.intron15 3490921..3490956 score=-0.705109549920988
IntronExpressionAdditive AT1G10570.intron2 3488075..3488296 score=0.694498957142077
IntronExpressionAdditive AT1G10570.intron4 3488368..3488443 score=-0.415481876884381
IntronExpressionAdditive AT1G10570.intron5 3488578..3488611 score=-1.09429776335671
IntronExpressionAdditive AT1G10570.intron6 3488969..3489178 score=-0.0632192286895313
IntronExpressionAdditive AT1G10570.intron8 3489282..3489473 score=0.0820922349574123
IntronExpressionAdditive AT1G10580.intron1 3491627..3491810 score=-0.0820781381243783
IntronExpressionAdditive AT1G10585.intron2 3494717..3494890 score=0.285508968069374
IntronExpressionAdditive AT1G10590.intron1 3502540..3502682 score=0.507541168595392
IntronExpressionAdditive AT1G10590.intron2 3503054..3503302 score=-0.102446126433725
IntronExpressionAdditive AT1G10600.intron3 3504114..3504328 score=-0.688748767314854
IntronExpressionAdditive AT1G10600.intron6 3504656..3504693 score=-0.539138296972069
IntronExpressionAdditive AT1G10600.intron7 3504800..3504837 score=-0.101472793727171
IntronExpressionAdditive AT1G10600.intron8 3504939..3504975 score=-0.234650219100090
IntronExpressionAdditive AT1G10610.intron1 3506581..3506724 score=-0.418782576066344
IntronExpressionAdditive AT1G10610.intron2 3507221..3507252 score=0.163825294794179
IntronExpressionAdditive AT1G10610.intron3 3507364..3507546 score=-0.493196521349117
IntronExpressionAdditive AT1G10610.intron7 3508587..3508625 score=0.340811901674203
IntronExpressionAdditive AT1G10620.intron3 3509748..3509781 score=-0.371546286721437
IntronExpressionAdditive AT1G10620.intron5 3510101..3510135 score=0.266964698166728
IntronExpressionAdditive AT1G10620.intron6 3510320..3510462 score=-0.545334940116026
IntronExpressionAdditive AT1G10620.intron7 3510966..3511002 score=0.472297463080676
IntronExpressionAdditive AT1G10630.intron1 3513184..3513296 score=-0.566309774875149
IntronExpressionAdditive AT1G10630.intron3 3513652..3513686 score=-0.086278875807708
IntronExpressionAdditive AT1G10630.intron4 3513871..3514055 score=-0.358755759579892
IntronExpressionAdditive AT1G10630.intron6 3514339..3514597 score=0.192223374888549
IntronExpressionAdditive AT1G10640.intron1 3516074..3516107 score=0.115038277775087
IntronExpressionAdditive AT1G10640.intron2 3516385..3516494 score=-0.0664964738167898
IntronExpressionAdditive AT1G10650.intron3 3525443..3525758 score=0.524641829592608
IntronExpressionAdditive AT1G10657.intron2 3530731..3530798 score=-0.512401808852115
IntronExpressionAdditive AT1G10657.intron3 3530975..3531181 score=-0.174717674704256
IntronExpressionAdditive AT1G10660.intron11 3533950..3534068 score=0.670765981070288
IntronExpressionAdditive AT1G10660.intron12 3534169..3534209 score=-0.0498704851138524
IntronExpressionAdditive AT1G10660.intron13 3534353..3534502 score=0.64009425114894
IntronExpressionAdditive AT1G10660.intron14 3534571..3534606 score=-0.163986652962848
IntronExpressionAdditive AT1G10660.intron4 3532670..3532834 score=-0.719001506189741
IntronExpressionAdditive AT1G10660.intron8 3533334..3533446 score=0.866070263151594
IntronExpressionAdditive AT1G10670.intron10 3537247..3537319 score=-1.97052745377337
IntronExpressionAdditive AT1G10670.intron13 3537831..3537867 score=-0.203119553258381
IntronExpressionAdditive AT1G10670.intron4 3535903..3536091 score=-0.651796999758087
IntronExpressionAdditive AT1G10670.intron8 3536895..3536926 score=0.754863020229923
IntronExpressionAdditive AT1G10670.tu3 3535653..3535728 score=0.199908414539707
IntronExpressionAdditive AT1G10680.intron1 3538717..3538784 score=0.136985303538429
IntronExpressionAdditive AT1G10680.intron10 3542601..3542673 score=0.197718672252573
IntronExpressionAdditive AT1G10680.intron12 3543062..3543390 score=-0.518677117450457
IntronExpressionAdditive AT1G10680.intron2 3539172..3539243 score=-0.228996823778165
IntronExpressionAdditive AT1G10680.intron6 3540826..3540897 score=-0.305702574882896
IntronExpressionAdditive AT1G10700.intron1 3554541..3554794 score=-0.179968781694264
IntronExpressionAdditive AT1G10700.intron2 3555160..3555196 score=0.396425014762819
IntronExpressionAdditive AT1G10700.intron3 3555376..3555409 score=0.471084621640618
IntronExpressionAdditive AT1G10700.intron4 3555481..3555702 score=0.0760655866265777
IntronExpressionAdditive AT1G10700.intron5 3555844..3555880 score=0.671965086717026
IntronExpressionAdditive AT1G10700.intron6 3556025..3556099 score=0.514633147794308
IntronExpressionAdditive AT1G10710.intron1 3558696..3558807 score=-0.519561726151416
IntronExpressionAdditive AT1G10710.intron10 3560801..3561199 score=-0.389027965926951
IntronExpressionAdditive AT1G10710.intron2 3558991..3559062 score=-0.371868567528078
IntronExpressionAdditive AT1G10710.intron6 3559966..3560039 score=-0.217093699669056
IntronExpressionAdditive AT1G10710.intron7 3560111..3560217 score=0.85800773240123
IntronExpressionAdditive AT1G10710.tu10 3560390..3560663 score=-0.730565130226628
IntronExpressionAdditive AT1G10720.intron1 3563574..3563607 score=-0.496569508991893
IntronExpressionAdditive AT1G10730.intron1 3565637..3565706 score=-0.599602374024595
IntronExpressionAdditive AT1G10730.intron2 3565884..3565956 score=-0.314196501779414
IntronExpressionAdditive AT1G10730.intron3 3566065..3566101 score=-1.25902146582569
IntronExpressionAdditive AT1G10730.intron4 3566523..3566565 score=0.418499664027631
IntronExpressionAdditive AT1G10730.intron7 3566933..3566966 score=0.333808932748901
IntronExpressionAdditive AT1G10730.intron8 3567163..3567194 score=0.70504703589016
IntronExpressionAdditive AT1G10730.intron9 3567377..3567409 score=-0.0276089442457926
IntronExpressionAdditive AT1G10740.intron5 3569288..3569397 score=-0.683719038518682
IntronExpressionAdditive AT1G10740.intron7 3569759..3569795 score=-0.0647925158771686
IntronExpressionAdditive AT1G10750.intron1 3575467..3575967 score=-0.377052582033692
IntronExpressionAdditive AT1G10750.intron2 3576339..3576371 score=-0.328135639387602
IntronExpressionAdditive AT1G10750.intron4 3576626..3577184 score=0.36229967461014
IntronExpressionAdditive AT1G10750.intron5 3577529..3577598 score=-0.92477241519946
IntronExpressionAdditive AT1G10750.intron6 3577706..3577911 score=0.493575646752821
IntronExpressionAdditive AT1G10760.intron1 3581410..3581480 score=0.254406251494481
IntronExpressionAdditive AT1G10760.intron10 3584017..3584121 score=-1.17112495724955
IntronExpressionAdditive AT1G10760.intron12 3584516..3584655 score=-1.02660881734680
IntronExpressionAdditive AT1G10760.intron13 3584834..3584939 score=-1.14515553614696
IntronExpressionAdditive AT1G10760.intron15 3585305..3585342 score=-0.806181554017934
IntronExpressionAdditive AT1G10760.intron17 3585671..3585703 score=0.0368382563219821
IntronExpressionAdditive AT1G10760.intron19 3586092..3586296 score=-0.0255293698277109
IntronExpressionAdditive AT1G10760.intron2 3581667..3581701 score=0.580505395782642
IntronExpressionAdditive AT1G10760.intron20 3586547..3586617 score=-0.662046695421118
IntronExpressionAdditive AT1G10760.intron21 3586823..3586893 score=-0.465435700905119
IntronExpressionAdditive AT1G10760.intron24 3587602..3587638 score=-0.128174785919513
IntronExpressionAdditive AT1G10760.intron25 3587816..3587856 score=-0.221432141822666
IntronExpressionAdditive AT1G10760.intron26 3588331..3588654 score=-0.160758801978427
IntronExpressionAdditive AT1G10760.intron28 3589074..3589146 score=-1.11510533833611
IntronExpressionAdditive AT1G10760.intron29 3589287..3589323 score=-0.504252342036984
IntronExpressionAdditive AT1G10760.intron30 3589465..3589503 score=-0.291245412338063
IntronExpressionAdditive AT1G10760.intron31 3589619..3589763 score=-0.233116812719514
IntronExpressionAdditive AT1G10760.intron4 3582088..3582125 score=-0.195457543711739
IntronExpressionAdditive AT1G10760.intron5 3582270..3582585 score=-0.228642512682449
IntronExpressionAdditive AT1G10760.intron6 3582702..3583015 score=-0.217857177804480
IntronExpressionAdditive AT1G10760.intron7 3583153..3583305 score=1.23113154869861
IntronExpressionAdditive AT1G10760.intron9 3583734..3583770 score=0.694712572799136
IntronExpressionAdditive AT1G10780.intron1 3593107..3593178 score=0.28216941387095
IntronExpressionAdditive AT1G10780.intron3 3594355..3594936 score=0.429232263521209
IntronExpressionAdditive AT1G10790.intron1 3596655..3596895 score=-0.0144152276796890
IntronExpressionAdditive AT1G10810.intron1 3599613..3599650 score=-0.622456641523134
IntronExpressionAdditive AT1G10810.intron2 3599887..3599924 score=0.0297655969278474
IntronExpressionAdditive AT1G10820.intron1 3601553..3601662 score=0.226906753438062
IntronExpressionAdditive AT1G10820.intron10 3604687..3604758 score=0.100716267014461
IntronExpressionAdditive AT1G10820.intron3 3601987..3602140 score=-0.196320386349159
IntronExpressionAdditive AT1G10820.intron4 3602246..3602317 score=-0.4942272137772
IntronExpressionAdditive AT1G10820.intron5 3602463..3602929 score=1.22786462234276
IntronExpressionAdditive AT1G10820.intron6 3603068..3603908 score=-0.155954787936436
IntronExpressionAdditive AT1G10820.intron7 3604021..3604365 score=-0.767004860469486
IntronExpressionAdditive AT1G10820.tu9 3604545..3604584 score=-0.99655124714626
IntronExpressionAdditive AT1G10830.intron1 3606115..3606398 score=-0.197288964872984
IntronExpressionAdditive AT1G10830.intron2 3606758..3606794 score=-0.393993310855668
IntronExpressionAdditive AT1G10840.intron1 3607958..3607992 score=0.778048790750421
IntronExpressionAdditive AT1G10840.intron10 3609919..3610025 score=-0.838642180172407
IntronExpressionAdditive AT1G10840.intron2 3608174..3608499 score=0.531651966677205
IntronExpressionAdditive AT1G10840.intron4 3608605..3608677 score=0.317616449729265
IntronExpressionAdditive AT1G10840.intron5 3608790..3608866 score=-0.779655692768343
IntronExpressionAdditive AT1G10840.intron6 3608975..3609010 score=-0.171092184392205
IntronExpressionAdditive AT1G10840.intron7 3609194..3609374 score=-0.177470015517116
IntronExpressionAdditive AT1G10840.tu12 3610199..3610234 score=0.155064585776646
IntronExpressionAdditive AT1G10850.intron1 3613562..3613633 score=0.64619919821011
IntronExpressionAdditive AT1G10865.intron1 3614837..3615024 score=-0.0847292499932124
IntronExpressionAdditive AT1G10865.intron3 3615308..3615997 score=0.0288038074047288
IntronExpressionAdditive AT1G10870.intron1 3617010..3617190 score=-0.312787504602006
IntronExpressionAdditive AT1G10870.intron11 3621257..3621984 score=-0.546939449837965
IntronExpressionAdditive AT1G10870.intron14 3622092..3622343 score=-0.243591479695009
IntronExpressionAdditive AT1G10870.intron15 3622485..3622690 score=-0.0700504512825672
IntronExpressionAdditive AT1G10870.intron16 3622837..3622878 score=0.325151069350705
IntronExpressionAdditive AT1G10870.intron17 3623014..3623323 score=0.262309514530161
IntronExpressionAdditive AT1G10870.intron18 3623460..3623525 score=-0.358758900398010
IntronExpressionAdditive AT1G10870.intron2 3617721..3617790 score=-0.0975992297824123
IntronExpressionAdditive AT1G10870.intron3 3617935..3618003 score=0.702913041298156
IntronExpressionAdditive AT1G10870.intron4 3618258..3618480 score=1.07310811343025
IntronExpressionAdditive AT1G10870.intron5 3618811..3619164 score=0.257853434012365
IntronExpressionAdditive AT1G10870.intron7 3619414..3619873 score=1.63980176110091
IntronExpressionAdditive AT1G10870.intron8 3620048..3620290 score=-0.391550550448147
IntronExpressionAdditive AT1G10870.intron9 3620616..3620968 score=-0.685933310390334
IntronExpressionAdditive AT1G10880.intron1 3624257..3624288 score=0.227794040991294
IntronExpressionAdditive AT1G10880.intron2 3624538..3624612 score=-0.529036019290739
IntronExpressionAdditive AT1G10880.intron4 3625086..3625154 score=-0.421305229506576
IntronExpressionAdditive AT1G10880.intron5 3625437..3625789 score=1.01953639378423
IntronExpressionAdditive AT1G10880.intron6 3626376..3626408 score=-0.586923238121215
IntronExpressionAdditive AT1G10890.intron1 3627798..3627947 score=0.290372019754898
IntronExpressionAdditive AT1G10890.intron2 3628444..3628873 score=0.181192817568168
IntronExpressionAdditive AT1G10890.intron3 3629413..3629795 score=1.06234060789078
IntronExpressionAdditive AT1G10890.intron4 3630085..3630232 score=-0.978370960925263
IntronExpressionAdditive AT1G10890.intron5 3630551..3630878 score=-0.253131299918651
IntronExpressionAdditive AT1G10900.intron1 3632668..3632707 score=0.536295157934483
IntronExpressionAdditive AT1G10900.intron2 3633080..3633116 score=0.855625736612226
IntronExpressionAdditive AT1G10900.intron3 3633299..3633445 score=-0.286280056067145
IntronExpressionAdditive AT1G10900.intron5 3633910..3634056 score=-0.454627200388954
IntronExpressionAdditive AT1G10900.intron6 3634251..3634770 score=-0.356617783462034
IntronExpressionAdditive AT1G10900.intron7 3635016..3635273 score=0.0574164771281021
IntronExpressionAdditive AT1G10900.intron8 3636345..3636380 score=0.241963344017244
IntronExpressionAdditive AT1G10900.intron9 3636628..3636997 score=0.106534392583101
IntronExpressionAdditive AT1G10910.intron1 3640223..3640510 score=0.674941625572245
IntronExpressionAdditive AT1G10910.intron3 3641007..3641190 score=-0.435261482052904
IntronExpressionAdditive AT1G10910.intron4 3641588..3641881 score=-0.874712330732802
IntronExpressionAdditive AT1G10910.intron5 3642208..3642351 score=-0.444048447048037
IntronExpressionAdditive AT1G10910.intron6 3642573..3642713 score=-0.41916021970518
IntronExpressionAdditive AT1G10910.intron8 3643367..3643402 score=0.374218521474394
IntronExpressionAdditive AT1G10910.intron9 3643587..3643693 score=-1.30893064104649
IntronExpressionAdditive AT1G10920.intron2 3646404..3646479 score=1.42337548342107
IntronExpressionAdditive AT1G10920.intron3 3647384..3647489 score=0.737483022558995
IntronExpressionAdditive AT1G10930.intron1 3648364..3648438 score=0.104767983628872
IntronExpressionAdditive AT1G10930.intron12 3650733..3650771 score=-0.0404202107610050
IntronExpressionAdditive AT1G10930.intron15 3651435..3651542 score=0.0132605944447881
IntronExpressionAdditive AT1G10930.intron16 3651759..3651831 score=0.946817931466469
IntronExpressionAdditive AT1G10930.intron19 3652689..3652766 score=-0.174183111324168
IntronExpressionAdditive AT1G10930.intron2 3648548..3648616 score=0.151563736521119
IntronExpressionAdditive AT1G10930.intron21 3653342..3653544 score=0.144947570119276
IntronExpressionAdditive AT1G10930.intron22 3653966..3654180 score=-0.775888927948805
IntronExpressionAdditive AT1G10930.intron23 3654252..3654641 score=-0.239865264421095
IntronExpressionAdditive AT1G10930.intron25 3655119..3655423 score=-0.23139135777512
IntronExpressionAdditive AT1G10930.intron3 3648729..3648767 score=0.364009644855109
IntronExpressionAdditive AT1G10930.intron4 3648950..3649013 score=0.841812117743004
IntronExpressionAdditive AT1G10930.intron5 3649186..3649222 score=0.679552447026746
IntronExpressionAdditive AT1G10930.intron6 3649430..3649603 score=0.183531711629916
IntronExpressionAdditive AT1G10930.intron7 3649717..3649785 score=0.686277166143805
IntronExpressionAdditive AT1G10930.intron8 3649961..3649998 score=0.415428494737007
IntronExpressionAdditive AT1G10930.intron9 3650206..3650416 score=-0.572316880234254
IntronExpressionAdditive AT1G10940.intron2 3656579..3656650 score=-0.33112385609843
IntronExpressionAdditive AT1G10940.intron3 3656800..3656879 score=-0.862635273325444
IntronExpressionAdditive AT1G10940.intron5 3657228..3657484 score=0.173981460183691
IntronExpressionAdditive AT1G10940.intron8 3657837..3658019 score=-0.272732461516531
IntronExpressionAdditive AT1G10950.intron1 3659428..3660283 score=0.88328262774195
IntronExpressionAdditive AT1G10950.intron10 3662841..3663149 score=-0.273108675117948
IntronExpressionAdditive AT1G10950.intron3 3660749..3661012 score=-0.236264154519775
IntronExpressionAdditive AT1G10950.intron5 3661266..3661305 score=-0.24217613044126
IntronExpressionAdditive AT1G10950.intron6 3661535..3661608 score=0.606454774459654
IntronExpressionAdditive AT1G10950.intron7 3661861..3661961 score=-0.53263358111311
IntronExpressionAdditive AT1G10950.intron8 3662178..3662251 score=-0.440800349055564
IntronExpressionAdditive AT1G10950.intron9 3662392..3662426 score=-0.493866066240327
IntronExpressionAdditive AT1G10970.intron1 3665646..3665750 score=0.0711581350159044
IntronExpressionAdditive AT1G10970.intron2 3666655..3666905 score=0.269881162228401
IntronExpressionAdditive AT1G10980.intron1 3667702..3667847 score=0.59967792278805
IntronExpressionAdditive AT1G10980.intron2 3668022..3668056 score=-0.0206293655502239
IntronExpressionAdditive AT1G10980.intron3 3668191..3668336 score=-0.173123168284420
IntronExpressionAdditive AT1G10980.intron4 3669367..3669476 score=-0.209802994334097
IntronExpressionAdditive AT1G11000.intron1 3672437..3672476 score=0.987565510670684
IntronExpressionAdditive AT1G11000.intron10 3674053..3674728 score=-0.360863853501517
IntronExpressionAdditive AT1G11000.intron12 3674946..3675018 score=-0.708275952346577
IntronExpressionAdditive AT1G11000.intron14 3675538..3675692 score=-0.122568922742034
IntronExpressionAdditive AT1G11000.intron3 3672695..3672731 score=0.832798060707897
IntronExpressionAdditive AT1G11000.intron5 3673132..3673307 score=0.708081977435352
IntronExpressionAdditive AT1G11000.intron8 3673616..3673687 score=0.226700175669831
IntronExpressionAdditive AT1G11000.intron9 3673828..3673908 score=-0.721901551825309
IntronExpressionAdditive AT1G11020.intron1 3677428..3677712 score=-0.502773980365555
IntronExpressionAdditive AT1G11020.intron2 3677856..3677924 score=-0.152032766043059
IntronExpressionAdditive AT1G11040.intron2 3680534..3680761 score=-0.0591320402065623
IntronExpressionAdditive AT1G11060.intron1 3685320..3685612 score=0.124328859748809
IntronExpressionAdditive AT1G11060.intron12 3689373..3689408 score=-0.300455146148025
IntronExpressionAdditive AT1G11060.intron3 3686266..3686399 score=0.638942916188436
IntronExpressionAdditive AT1G11060.intron4 3686577..3686970 score=-0.30744071576332
IntronExpressionAdditive AT1G11060.intron5 3687224..3687265 score=0.260765414400479
IntronExpressionAdditive AT1G11060.intron6 3687437..3687473 score=-0.530401480855806
IntronExpressionAdditive AT1G11060.intron7 3687640..3687675 score=-0.0803192209543187
IntronExpressionAdditive AT1G11060.intron9 3688690..3688835 score=0.448281683763742
IntronExpressionAdditive AT1G11070.intron1 3690638..3690858 score=-0.237671492836891
IntronExpressionAdditive AT1G11070.intron4 3692456..3692576 score=-0.55059544820819
IntronExpressionAdditive AT1G11080.intron2 3695334..3695454 score=0.423040966686527
IntronExpressionAdditive AT1G11080.intron4 3695832..3695888 score=-0.890705897203293
IntronExpressionAdditive AT1G11080.intron5 3696259..3696328 score=1.50066360979457
IntronExpressionAdditive AT1G11080.intron6 3696544..3696578 score=-0.352537975964849
IntronExpressionAdditive AT1G11080.intron9 3697163..3697404 score=1.10487096051411
IntronExpressionAdditive AT1G11100.intron10 3708461..3708565 score=0.248096992319520
IntronExpressionAdditive AT1G11100.intron11 3708864..3708964 score=-0.246330883651054
IntronExpressionAdditive AT1G11100.intron12 3709071..3709142 score=-0.411179175219171
IntronExpressionAdditive AT1G11100.intron2 3704364..3704398 score=0.136422194730136
IntronExpressionAdditive AT1G11100.intron5 3705626..3705663 score=-0.302770618049396
IntronExpressionAdditive AT1G11100.intron6 3706107..3706176 score=-1.13297894774796
IntronExpressionAdditive AT1G11100.intron8 3706742..3706913 score=-0.4912886148882
IntronExpressionAdditive AT1G11100.intron9 3707061..3707264 score=-0.122242841883920
IntronExpressionAdditive AT1G11110.intron1 3710279..3710316 score=-0.112251417790216
IntronExpressionAdditive AT1G11110.intron4 3711048..3711158 score=0.360610824790137
IntronExpressionAdditive AT1G11110.intron5 3711292..3711538 score=0.33092771092592
IntronExpressionAdditive AT1G11110.intron6 3711718..3711940 score=-0.287838063655233
IntronExpressionAdditive AT1G11120.intron1 3715487..3717078 score=0.125318959713481
IntronExpressionAdditive AT1G11120.intron2 3717194..3718847 score=-0.577167616525673
IntronExpressionAdditive AT1G11130.intron1 3723234..3723491 score=-0.465598978339165
IntronExpressionAdditive AT1G11130.intron10 3725493..3725528 score=-1.73782087676997
IntronExpressionAdditive AT1G11130.intron11 3725936..3726008 score=-0.0196195845307957
IntronExpressionAdditive AT1G11130.intron14 3726721..3726757 score=-0.518405231590709
IntronExpressionAdditive AT1G11130.intron15 3726991..3727103 score=-0.819750550278531
IntronExpressionAdditive AT1G11130.intron2 3723782..3724015 score=-0.646174426564392
IntronExpressionAdditive AT1G11130.intron7 3724597..3724663 score=-1.68767061599449
IntronExpressionAdditive AT1G11130.intron8 3724730..3724804 score=-0.851008831076434
IntronExpressionAdditive AT1G11145.intron1 3727658..3727694 score=1.02125372620558
IntronExpressionAdditive AT1G11160.intron1 3734002..3734074 score=-0.612228748519357
IntronExpressionAdditive AT1G11160.intron10 3737060..3737259 score=-0.212474503008271
IntronExpressionAdditive AT1G11160.intron13 3738419..3738493 score=-0.233361906994792
IntronExpressionAdditive AT1G11160.intron14 3738601..3738674 score=-0.155896724073537
IntronExpressionAdditive AT1G11160.intron15 3738811..3738848 score=-0.806377469927473
IntronExpressionAdditive AT1G11160.intron16 3739025..3739094 score=0.538339419749407
IntronExpressionAdditive AT1G11160.intron17 3739161..3739228 score=0.320507183415471
IntronExpressionAdditive AT1G11160.intron2 3734318..3734385 score=-0.294027480930368
IntronExpressionAdditive AT1G11160.intron4 3734892..3734961 score=-0.117735805174689
IntronExpressionAdditive AT1G11160.intron5 3735103..3735142 score=0.535263756359695
IntronExpressionAdditive AT1G11160.intron6 3735290..3735330 score=0.343345046995125
IntronExpressionAdditive AT1G11160.intron8 3735767..3736199 score=-0.0305002741634197
IntronExpressionAdditive AT1G11170.intron12 3743330..3743361 score=-1.01572052029686
IntronExpressionAdditive AT1G11170.intron14 3743734..3743771 score=0.407815030246063
IntronExpressionAdditive AT1G11170.intron16 3743886..3743962 score=-0.57674951646184
IntronExpressionAdditive AT1G11170.intron18 3740879..3740988 score=0.244305672844679
IntronExpressionAdditive AT1G11170.intron4 3741800..3741875 score=0.0572550418899402
IntronExpressionAdditive AT1G11170.intron5 3742014..3742157 score=-0.395022562083322
IntronExpressionAdditive AT1G11170.intron8 3742482..3742553 score=0.0596685760647382
IntronExpressionAdditive AT1G11170.intron9 3742699..3742883 score=-0.810750105253482
IntronExpressionAdditive AT1G11170.tu18 3744029..3744067 score=0.717440309869179
IntronExpressionAdditive AT1G11170.tu2 3741255..3741460 score=-0.160420828669189
IntronExpressionAdditive AT1G11180.intron1 3745951..3746155 score=-0.203113508812799
IntronExpressionAdditive AT1G11180.intron10 3747962..3748036 score=0.289886906795593
IntronExpressionAdditive AT1G11180.intron2 3746557..3746771 score=0.00740641067613748
IntronExpressionAdditive AT1G11180.intron4 3746839..3746873 score=-0.513480085732145
IntronExpressionAdditive AT1G11180.intron5 3747089..3747123 score=0.0873020201173714
IntronExpressionAdditive AT1G11180.intron8 3747655..3747722 score=-0.531674288384517
IntronExpressionAdditive AT1G11190.intron2 3750734..3751179 score=0.641844013822403
IntronExpressionAdditive AT1G11190.intron5 3751606..3751690 score=-0.272713408327432
IntronExpressionAdditive AT1G11190.intron6 3751764..3751836 score=0.182873441397875
IntronExpressionAdditive AT1G11190.intron8 3752349..3752492 score=-0.89722240158323
IntronExpressionAdditive AT1G11200.intron1 3753455..3753819 score=-0.642740979521524
IntronExpressionAdditive AT1G11200.intron3 3754680..3755238 score=-0.223312742100408
IntronExpressionAdditive AT1G11220.intron1 3760376..3760572 score=0.204763589387397
IntronExpressionAdditive AT1G11230.intron1 3763799..3763863 score=0.605952240299252
IntronExpressionAdditive AT1G11240.intron2 3767692..3767862 score=0.104867349777140
IntronExpressionAdditive AT1G11260.intron1 3777634..3777844 score=0.209882717083684
IntronExpressionAdditive AT1G11260.intron2 3778220..3778877 score=1.34991056251605
IntronExpressionAdditive AT1G11280.intron1 3787761..3787802 score=0.508128375386698
IntronExpressionAdditive AT1G11280.intron2 3788023..3788057 score=0.199167149339237
IntronExpressionAdditive AT1G11280.intron5 3788885..3789033 score=0.597408599477778
IntronExpressionAdditive AT1G11300.intron1 3795686..3795719 score=-1.11131667381259
IntronExpressionAdditive AT1G11300.intron10 3799515..3799552 score=0.543282014200924
IntronExpressionAdditive AT1G11300.intron12 3800170..3800374 score=0.280280198934518
IntronExpressionAdditive AT1G11300.intron3 3796160..3796191 score=0.316247490660792
IntronExpressionAdditive AT1G11300.intron4 3796420..3796962 score=0.0515997725744262
IntronExpressionAdditive AT1G11300.intron7 3797509..3797700 score=-0.327841284982737
IntronExpressionAdditive AT1G11300.intron9 3799269..3799321 score=0.056729849705276
IntronExpressionAdditive AT1G11310.intron1 3801299..3801371 score=-1.94833151621143
IntronExpressionAdditive AT1G11310.intron10 3802821..3802894 score=-1.13813525800867
IntronExpressionAdditive AT1G11310.intron12 3803385..3803421 score=-0.410767168304012
IntronExpressionAdditive AT1G11310.intron13 3803576..3803722 score=-0.515330069776177
IntronExpressionAdditive AT1G11310.intron5 3801997..3802032 score=0.169342442723526
IntronExpressionAdditive AT1G11310.intron6 3802146..3802185 score=-0.315825352376052
IntronExpressionAdditive AT1G11320.intron1 3807340..3807371 score=-0.485739001339234
IntronExpressionAdditive AT1G11330.intron1 3811682..3811718 score=-0.313620353327761
IntronExpressionAdditive AT1G11330.intron2 3811931..3811969 score=-0.393351233829436
IntronExpressionAdditive AT1G11330.intron3 3812181..3812219 score=-0.397723499494289
IntronExpressionAdditive AT1G11330.intron4 3812481..3812517 score=-0.304607117047492
IntronExpressionAdditive AT1G11330.intron6 3813036..3813073 score=-0.097371464408595
IntronExpressionAdditive AT1G11340.intron4 3815283..3815353 score=0.90095989302058
IntronExpressionAdditive AT1G11340.intron6 3815813..3815888 score=-0.680836718221446
IntronExpressionAdditive AT1G11350.intron3 3818607..3818682 score=-0.380559234497209
IntronExpressionAdditive AT1G11350.intron4 3818936..3818971 score=0.356347393735115
IntronExpressionAdditive AT1G11350.intron6 3819388..3819455 score=-0.656041720230915
IntronExpressionAdditive AT1G11360.intron2 3821840..3822119 score=0.278953663328308
IntronExpressionAdditive AT1G11370.intron1 3828605..3829904 score=-0.962345071136374
IntronExpressionAdditive AT1G11370.intron2 3830372..3830793 score=-0.714269490162923
IntronExpressionAdditive AT1G11380.intron1 3833004..3833114 score=0.398843606415452
IntronExpressionAdditive AT1G11380.intron2 3833266..3833302 score=0.590859881504582
IntronExpressionAdditive AT1G11380.intron3 3833514..3833583 score=0.491415971566646
IntronExpressionAdditive AT1G11390.intron1 3834897..3835029 score=-0.286705431279082
IntronExpressionAdditive AT1G11390.intron3 3835666..3835700 score=-0.084005460243221
IntronExpressionAdditive AT1G11390.intron4 3837079..3837259 score=-0.250566091474916
IntronExpressionAdditive AT1G11400.intron3 3838184..3838650 score=-0.296302709540003
IntronExpressionAdditive AT1G11400.intron5 3838976..3839161 score=0.408865573347475
IntronExpressionAdditive AT1G11400.intron6 3839343..3839380 score=-1.40342925223388
IntronExpressionAdditive AT1G11400.intron7 3839599..3839807 score=1.13368343668173
IntronExpressionAdditive AT1G11410.intron1 3842555..3842624 score=-0.791399473369485
IntronExpressionAdditive AT1G11410.intron2 3842771..3842841 score=-0.146674299815473
IntronExpressionAdditive AT1G11410.intron3 3843320..3843351 score=-1.56247368616743
IntronExpressionAdditive AT1G11410.intron4 3843631..3843704 score=0.887387137870848
IntronExpressionAdditive AT1G11420.intron1 3845324..3845356 score=0.0824228348838758
IntronExpressionAdditive AT1G11420.intron3 3845683..3845724 score=-0.0804124825060446
IntronExpressionAdditive AT1G11420.intron4 3845829..3845867 score=-1.37421404292337
IntronExpressionAdditive AT1G11420.intron5 3846378..3846409 score=-0.200571672330212
IntronExpressionAdditive AT1G11430.intron1 3847672..3848390 score=0.0584678933836881
IntronExpressionAdditive AT1G11430.intron2 3848499..3848573 score=0.295612303192114
IntronExpressionAdditive AT1G11430.intron3 3848680..3848748 score=-0.374857674745038
IntronExpressionAdditive AT1G11450.intron1 3853635..3853717 score=-0.275168533196721
IntronExpressionAdditive AT1G11450.intron7 3855057..3855093 score=-1.12254719425248
IntronExpressionAdditive AT1G11450.tu1 3853265..3853375 score=0.0401405569217137
IntronExpressionAdditive AT1G11450.tu4 3853894..3853959 score=0.605296692335167
IntronExpressionAdditive AT1G11460.intron1 3857258..3857926 score=-0.502405645123064
IntronExpressionAdditive AT1G11460.intron4 3858627..3858903 score=-0.171226306733458
IntronExpressionAdditive AT1G11470.intron2 3860293..3860329 score=0.174599139579287
IntronExpressionAdditive AT1G11475.intron1 3862662..3862698 score=-1.2469501843966
IntronExpressionAdditive AT1G11475.intron2 3862809..3863475 score=0.161429854094107
IntronExpressionAdditive AT1G11475.intron3 3863725..3863766 score=-0.521790115645289
IntronExpressionAdditive AT1G11480.intron3 3865126..3865196 score=1.51648651384662
IntronExpressionAdditive AT1G11480.intron4 3865446..3865492 score=-0.231973264936145
IntronExpressionAdditive AT1G11480.intron5 3866446..3866629 score=0.98764248654608
IntronExpressionAdditive AT1G11530.intron1 3874655..3874839 score=0.595480668667023
IntronExpressionAdditive AT1G11530.intron2 3874989..3875141 score=-0.0420632722194554
IntronExpressionAdditive AT1G11540.intron2 3876025..3876103 score=-0.387768668573986
IntronExpressionAdditive AT1G11540.intron3 3876276..3876455 score=-0.192563515309224
IntronExpressionAdditive AT1G11545.intron1 3879100..3879478 score=0.605644378716687
IntronExpressionAdditive AT1G11545.intron3 3879995..3880066 score=-0.0552349224249413
IntronExpressionAdditive AT1G11610.intron2 3908181..3908216 score=0.650366522116723
IntronExpressionAdditive AT1G11650.intron1 3915208..3915379 score=0.00695736446758626
IntronExpressionAdditive AT1G11650.intron2 3915917..3916987 score=-0.568510602528489
IntronExpressionAdditive AT1G11650.intron3 3917092..3917127 score=-0.391367956209606
IntronExpressionAdditive AT1G11650.intron4 3917311..3917392 score=-0.67076445726866
IntronExpressionAdditive AT1G11650.intron7 3917507..3917652 score=-1.26408154815373
IntronExpressionAdditive AT1G11660.intron1 3922230..3922300 score=-0.483768357728902
IntronExpressionAdditive AT1G11660.intron2 3922587..3922656 score=0.713727971669694
IntronExpressionAdditive AT1G11660.intron5 3923016..3923163 score=0.172171180113305
IntronExpressionAdditive AT1G11660.intron6 3923385..3923478 score=-0.71131193737295
IntronExpressionAdditive AT1G11660.intron7 3923634..3923704 score=0.295507785689763
IntronExpressionAdditive AT1G11660.intron8 3923843..3923915 score=0.249514760251156
IntronExpressionAdditive AT1G11660.intron9 3924100..3924211 score=0.220957255003074
IntronExpressionAdditive AT1G11670.intron5 3929618..3930238 score=-0.0457863135993836
IntronExpressionAdditive AT1G11680.intron1 3938735..3938880 score=0.504425813143266
IntronExpressionAdditive AT1G11680.intron2 3939387..3939567 score=-0.22991889221741
IntronExpressionAdditive AT1G11720.intron1 3953622..3953708 score=-0.137674750220315
IntronExpressionAdditive AT1G11720.intron10 3955986..3956024 score=0.435597837196573
IntronExpressionAdditive AT1G11720.intron11 3956246..3956284 score=-0.348835527647188
IntronExpressionAdditive AT1G11720.intron12 3956424..3956461 score=-0.083031355670162
IntronExpressionAdditive AT1G11720.intron2 3953948..3954056 score=-0.0765460286681882
IntronExpressionAdditive AT1G11720.intron4 3954602..3954638 score=1.39738724983525
IntronExpressionAdditive AT1G11720.intron5 3954795..3954829 score=-0.691646333362678
IntronExpressionAdditive AT1G11720.intron7 3955198..3955272 score=0.185978106883942
IntronExpressionAdditive AT1G11720.intron8 3955485..3955562 score=-0.128524325980367
IntronExpressionAdditive AT1G11730.intron1 3957598..3957974 score=-0.046979803589153
IntronExpressionAdditive AT1G11730.intron2 3958262..3958297 score=-0.0895294527646883
IntronExpressionAdditive AT1G11730.intron5 3958799..3958862 score=0.275735347488325
IntronExpressionAdditive AT1G11730.intron6 3958979..3959020 score=-1.24393052765907
IntronExpressionAdditive AT1G11730.intron7 3959173..3959214 score=-0.0637953176538596
IntronExpressionAdditive AT1G11730.intron9 3959612..3959646 score=-0.311616870072133
IntronExpressionAdditive AT1G11740.intron1 3963552..3964834 score=0.0587545078136392
IntronExpressionAdditive AT1G11740.intron3 3965330..3965503 score=-0.366457763819677
IntronExpressionAdditive AT1G11750.intron1 3967727..3967760 score=0.095258938263660
IntronExpressionAdditive AT1G11750.intron2 3967867..3967984 score=0.766514766324749
IntronExpressionAdditive AT1G11750.intron3 3968057..3968316 score=-0.154089029775196
IntronExpressionAdditive AT1G11750.intron4 3968538..3968605 score=0.393851161072932
IntronExpressionAdditive AT1G11750.intron6 3968938..3969014 score=-0.903370002342919
IntronExpressionAdditive AT1G11750.intron8 3969305..3969449 score=0.242528387878961
IntronExpressionAdditive AT1G11755.intron1 3970034..3970138 score=0.189254271282545
IntronExpressionAdditive AT1G11755.intron5 3970961..3970997 score=0.351200358520196
IntronExpressionAdditive AT1G11760.intron1 3972835..3973221 score=0.0305236991101555
IntronExpressionAdditive AT1G11780.intron1 3977747..3977788 score=-0.246089616672962
IntronExpressionAdditive AT1G11780.intron2 3977998..3978033 score=0.670795895470185
IntronExpressionAdditive AT1G11780.intron3 3978136..3978174 score=0.0515285594783805
IntronExpressionAdditive AT1G11790.intron1 3981741..3983167 score=-0.705533590497963
IntronExpressionAdditive AT1G11790.intron3 3983450..3983487 score=-0.701905325199441
IntronExpressionAdditive AT1G11790.intron4 3983739..3983774 score=0.717056729842352
IntronExpressionAdditive AT1G11790.intron6 3984075..3984184 score=0.330938960907895
IntronExpressionAdditive AT1G11790.intron7 3984360..3984396 score=0.151390405003069
IntronExpressionAdditive AT1G11790.tu9 3984497..3984532 score=0.0277288610364711
IntronExpressionAdditive AT1G11800.intron1 3986124..3986160 score=0.501464263033783
IntronExpressionAdditive AT1G11800.intron2 3986307..3986340 score=-1.13411130402705
IntronExpressionAdditive AT1G11800.intron3 3986547..3986701 score=0.26850044569371
IntronExpressionAdditive AT1G11820.intron1 3991285..3991941 score=0.338737069234119
IntronExpressionAdditive AT1G11820.intron3 3993016..3993235 score=-0.188295732461123
IntronExpressionAdditive AT1G11840.intron10 3996503..3996572 score=0.0812754143129203
IntronExpressionAdditive AT1G11840.intron11 3996827..3996864 score=0.622228601319417
IntronExpressionAdditive AT1G11840.intron15 3997385..3997463 score=1.04526229046669
IntronExpressionAdditive AT1G11840.intron4 3995489..3995947 score=0.310990638298433
IntronExpressionAdditive AT1G11840.intron9 3996357..3996395 score=-0.150892938237496
IntronExpressionAdditive AT1G11860.intron2 4001446..4001778 score=-2.28250226882864
IntronExpressionAdditive AT1G11860.intron4 4002369..4002438 score=-1.67803348377115
IntronExpressionAdditive AT1G11870.intron3 4004333..4004479 score=-0.414974817116783
IntronExpressionAdditive AT1G11870.intron5 4004917..4004949 score=0.484785000346660
IntronExpressionAdditive AT1G11870.intron6 4005094..4005312 score=-0.367488545893332
IntronExpressionAdditive AT1G11880.intron2 4008334..4008368 score=0.402022830720231
IntronExpressionAdditive AT1G11880.intron4 4008975..4009205 score=-0.0842904215486173
IntronExpressionAdditive AT1G11890.intron1 4010938..4011349 score=0.302736805513975
IntronExpressionAdditive AT1G11890.intron2 4011901..4011941 score=-1.49602124880040
IntronExpressionAdditive AT1G11890.intron4 4012380..4012412 score=-0.0657542330851706
IntronExpressionAdditive AT1G11890.intron5 4012665..4012699 score=0.501335505144124
IntronExpressionAdditive AT1G11900.intron1 4014212..4014393 score=-0.358987046052158
IntronExpressionAdditive AT1G11905.intron1 4015236..4015746 score=0.320356081805682
IntronExpressionAdditive AT1G11910.intron10 4019027..4019064 score=0.231769805217030
IntronExpressionAdditive AT1G11910.intron11 4019208..4019358 score=0.476476580295193
IntronExpressionAdditive AT1G11910.intron12 4019434..4019505 score=-1.23369548092781
IntronExpressionAdditive AT1G11910.intron13 4019871..4020787 score=-0.0108956736311088
IntronExpressionAdditive AT1G11910.intron4 4017877..4017914 score=-0.498927043347068
IntronExpressionAdditive AT1G11910.intron5 4018022..4018094 score=-0.0300399589409333
IntronExpressionAdditive AT1G11910.intron7 4018383..4018421 score=-0.62847584846029
IntronExpressionAdditive AT1G11910.intron8 4018594..4018630 score=0.274377621075826
IntronExpressionAdditive AT1G11910.intron9 4018818..4018854 score=-0.215293903823067
IntronExpressionAdditive AT1G11920.intron1 4023875..4023948 score=-1.17232612236897
IntronExpressionAdditive AT1G11930.intron2 4029199..4029265 score=-0.736332234353296
IntronExpressionAdditive AT1G11930.intron3 4029413..4029595 score=0.223442311933918
IntronExpressionAdditive AT1G11930.intron5 4029988..4030019 score=-0.611516245463054
IntronExpressionAdditive AT1G11940.intron1 4031928..4031965 score=-0.701893298871648
IntronExpressionAdditive AT1G11940.intron3 4032369..4032405 score=0.31576159924054
IntronExpressionAdditive AT1G11940.intron5 4032731..4033407 score=-0.522474151868689
IntronExpressionAdditive AT1G11950.intron1 4034835..4034873 score=0.127483964328374
IntronExpressionAdditive AT1G11950.intron10 4037463..4037539 score=-0.334951022077877
IntronExpressionAdditive AT1G11950.intron2 4035061..4035098 score=-0.145373322747492
IntronExpressionAdditive AT1G11950.intron3 4035205..4035244 score=-0.675197482448943
IntronExpressionAdditive AT1G11950.intron4 4035353..4035390 score=-0.362911361183604
IntronExpressionAdditive AT1G11950.intron5 4035714..4035750 score=0.126315778231020
IntronExpressionAdditive AT1G11950.intron9 4037275..4037315 score=0.226336005362784
IntronExpressionAdditive AT1G11960.intron10 4042309..4042342 score=-0.0975410252918513
IntronExpressionAdditive AT1G11960.intron12 4039629..4042780 score=-0.928865963379507
IntronExpressionAdditive AT1G11960.intron13 4043288..4043626 score=-0.468565666344728
IntronExpressionAdditive AT1G11960.intron2 4040203..4040237 score=0.223126718453873
IntronExpressionAdditive AT1G11960.intron3 4040527..4040563 score=-0.677614469016171
IntronExpressionAdditive AT1G11960.intron4 4041001..4041036 score=-0.560213635024559
IntronExpressionAdditive AT1G11960.intron5 4041318..4041528 score=-0.597599495921197
IntronExpressionAdditive AT1G11960.intron9 4042128..4042165 score=-0.228306799652688
IntronExpressionAdditive AT1G11990.intron1 4046546..4046599 score=0.599263270844587
IntronExpressionAdditive AT1G11990.intron2 4046879..4046947 score=0.337422865622488
IntronExpressionAdditive AT1G11990.intron3 4047159..4047196 score=0.743601053757803
IntronExpressionAdditive AT1G11990.intron7 4047960..4047991 score=-0.0820786140897047
IntronExpressionAdditive AT1G11990.intron9 4048362..4048690 score=-0.572488420134479
IntronExpressionAdditive AT1G12000.intron1 4050247..4050279 score=-0.0465480476879597
IntronExpressionAdditive AT1G12000.intron10 4052149..4052217 score=0.0450177401928024
IntronExpressionAdditive AT1G12000.intron12 4052633..4052671 score=-0.22947869693578
IntronExpressionAdditive AT1G12000.intron13 4052776..4052882 score=0.347410067220509
IntronExpressionAdditive AT1G12000.intron14 4053054..4053118 score=-0.68705073123175
IntronExpressionAdditive AT1G12000.intron15 4053303..4053515 score=-1.37842225077065
IntronExpressionAdditive AT1G12000.intron2 4050389..4050425 score=0.844164460803667
IntronExpressionAdditive AT1G12000.intron6 4051140..4051217 score=0.847733565349511
IntronExpressionAdditive AT1G12000.intron8 4051634..4051849 score=-0.783202860505053
IntronExpressionAdditive AT1G12000.intron9 4051957..4051990 score=-0.52646742334625
IntronExpressionAdditive AT1G12010.intron1 4056437..4056530 score=0.108730108068084
IntronExpressionAdditive AT1G12010.intron2 4056781..4056816 score=-0.0609962807011508
IntronExpressionAdditive AT1G12010.intron3 4057247..4057320 score=-0.0279233964882509
IntronExpressionAdditive AT1G12030.intron1 4065374..4065915 score=-0.114769357988351
IntronExpressionAdditive AT1G12050.intron1 4073172..4073469 score=-0.0926805251257739
IntronExpressionAdditive AT1G12050.intron12 4075453..4075490 score=0.560004189029955
IntronExpressionAdditive AT1G12050.intron13 4075709..4075744 score=-0.418189538774509
IntronExpressionAdditive AT1G12050.intron4 4073947..4073984 score=0.293597982023002
IntronExpressionAdditive AT1G12050.intron5 4074161..4074196 score=-0.253081812823284
IntronExpressionAdditive AT1G12050.intron6 4074465..4074504 score=-0.0553493382424473
IntronExpressionAdditive AT1G12050.intron7 4074646..4074684 score=-0.137644900906041
IntronExpressionAdditive AT1G12050.intron9 4074938..4075273 score=-0.777569292657772
IntronExpressionAdditive AT1G12070.intron3 4079586..4079703 score=-0.495147051118399
IntronExpressionAdditive AT1G12070.intron4 4079856..4079891 score=-0.180990855098012
IntronExpressionAdditive AT1G12080.intron1 4084371..4084439 score=0.229320919088471
IntronExpressionAdditive AT1G12110.intron1 4105450..4105595 score=0.536212449191911
IntronExpressionAdditive AT1G12110.intron4 4106749..4108210 score=0.424692417580379
IntronExpressionAdditive AT1G12120.intron1 4116265..4116302 score=-0.510430406756586
IntronExpressionAdditive AT1G12120.intron2 4116509..4117224 score=0.123662516550863
IntronExpressionAdditive AT1G12130.intron1 4119205..4119554 score=1.00978893658818
IntronExpressionAdditive AT1G12130.intron4 4120318..4120353 score=0.0182811596787556
IntronExpressionAdditive AT1G12140.intron1 4121922..4122365 score=-0.210698875596557
IntronExpressionAdditive AT1G12140.intron5 4122884..4122915 score=-0.198029420920123
IntronExpressionAdditive AT1G12150.intron1 4124996..4125108 score=-0.126454286634371
IntronExpressionAdditive AT1G12160.intron4 4127321..4127618 score=-0.476995090540355
IntronExpressionAdditive AT1G12180.intron1 4130501..4130532 score=-0.507260977974634
IntronExpressionAdditive AT1G12200.intron1 4138194..4138352 score=-0.393028439574061
IntronExpressionAdditive AT1G12200.intron4 4138933..4139004 score=-1.03291282217716
IntronExpressionAdditive AT1G12200.intron5 4139221..4139255 score=-1.26246410208491
IntronExpressionAdditive AT1G12200.intron6 4139527..4139592 score=-0.267915180431013
IntronExpressionAdditive AT1G12230.intron10 4150245..4150320 score=1.72480455304462
IntronExpressionAdditive AT1G12230.intron2 4148355..4148643 score=0.496467214739117
IntronExpressionAdditive AT1G12230.intron3 4148817..4149040 score=1.03669037213154
IntronExpressionAdditive AT1G12230.intron5 4149320..4149400 score=0.508545314868364
IntronExpressionAdditive AT1G12240.intron1 4154376..4154971 score=4.2729396561478
IntronExpressionAdditive AT1G12240.intron3 4155328..4155769 score=1.06506980676473
IntronExpressionAdditive AT1G12240.intron5 4156986..4157020 score=1.98714668895568
IntronExpressionAdditive AT1G12244.intron1 4158055..4158091 score=0.0313147784583277
IntronExpressionAdditive AT1G12244.intron3 4158485..4158590 score=-0.26785128437552
IntronExpressionAdditive AT1G12244.intron4 4158666..4158700 score=-0.801849252014524
IntronExpressionAdditive AT1G12250.intron1 4159455..4159523 score=0.287221081415436
IntronExpressionAdditive AT1G12250.intron3 4159750..4159828 score=-0.0695493437631706
IntronExpressionAdditive AT1G12250.intron4 4159967..4160038 score=-1.06412229705894
IntronExpressionAdditive AT1G12250.intron5 4160183..4160701 score=0.171639639151356
IntronExpressionAdditive AT1G12260.intron1 4163818..4163852 score=-0.226932406089170
IntronExpressionAdditive AT1G12270.intron2 4173401..4173515 score=-0.134183315400003
IntronExpressionAdditive AT1G12270.intron3 4173667..4173703 score=1.27694354256538
IntronExpressionAdditive AT1G12270.intron4 4173997..4174030 score=0.329900719956239
IntronExpressionAdditive AT1G12270.intron5 4174182..4174431 score=0.619383558918373
IntronExpressionAdditive AT1G12330.intron1 4194784..4194936 score=0.56246681627732
IntronExpressionAdditive AT1G12350.intron2 4198997..4199034 score=-0.266726952639511
IntronExpressionAdditive AT1G12350.intron3 4199228..4199699 score=1.216236238979
IntronExpressionAdditive AT1G12350.intron7 4199839..4199981 score=0.556944437389426
IntronExpressionAdditive AT1G12360.intron1 4201233..4201867 score=-0.049893382458005
IntronExpressionAdditive AT1G12360.intron10 4203615..4203646 score=-0.722571161672136
IntronExpressionAdditive AT1G12360.intron12 4204038..4204108 score=-1.15513286419608
IntronExpressionAdditive AT1G12360.intron13 4204288..4204463 score=-0.330636544270675
IntronExpressionAdditive AT1G12360.intron15 4204826..4204859 score=0.189798074855233
IntronExpressionAdditive AT1G12360.intron17 4205174..4205210 score=0.429573586241425
IntronExpressionAdditive AT1G12360.intron18 4205476..4205650 score=-0.0477199141446232
IntronExpressionAdditive AT1G12360.intron2 4202010..4202080 score=-0.274542473711154
IntronExpressionAdditive AT1G12360.intron20 4205990..4206030 score=-0.357214104589491
IntronExpressionAdditive AT1G12360.intron3 4202226..4202257 score=-0.174949703127607
IntronExpressionAdditive AT1G12360.intron5 4202506..4202547 score=-0.217608996099008
IntronExpressionAdditive AT1G12360.intron6 4202690..4202924 score=0.0864793090078743
IntronExpressionAdditive AT1G12360.intron8 4203105..4203141 score=-1.41212785795222
IntronExpressionAdditive AT1G12360.intron9 4203356..4203397 score=0.52397254760488
IntronExpressionAdditive AT1G12370.intron10 4208326..4208397 score=0.190486422895105
IntronExpressionAdditive AT1G12370.intron2 4206689..4206726 score=-1.27427568472430
IntronExpressionAdditive AT1G12370.intron4 4207019..4207087 score=-0.062504185364963
IntronExpressionAdditive AT1G12370.intron5 4207160..4207191 score=-0.88301521430413
IntronExpressionAdditive AT1G12410.intron1 4223138..4223208 score=-0.0848337679826152
IntronExpressionAdditive AT1G12410.intron3 4223457..4223745 score=0.413845641505369
IntronExpressionAdditive AT1G12410.intron4 4223921..4223960 score=0.534650035311654
IntronExpressionAdditive AT1G12410.intron5 4224135..4224208 score=0.156510419448557
IntronExpressionAdditive AT1G12410.intron8 4224726..4224801 score=-0.428423733331167
IntronExpressionAdditive AT1G12420.intron1 4227065..4227101 score=-0.555943282542354
IntronExpressionAdditive AT1G12420.intron2 4227209..4227281 score=-0.597565014645609
IntronExpressionAdditive AT1G12430.intron1 4234277..4234314 score=-0.647585171823204
IntronExpressionAdditive AT1G12430.intron10 4236248..4236318 score=-0.886881543806933
IntronExpressionAdditive AT1G12430.intron11 4236537..4236643 score=-0.616482565565762
IntronExpressionAdditive AT1G12430.intron12 4236754..4236787 score=-0.589059922758992
IntronExpressionAdditive AT1G12430.intron14 4237322..4237356 score=-0.119574375734875
IntronExpressionAdditive AT1G12430.intron15 4237787..4237857 score=-0.899005957410454
IntronExpressionAdditive AT1G12430.intron4 4234947..4234983 score=-0.199457903674468
IntronExpressionAdditive AT1G12430.intron6 4235362..4235402 score=-1.23764563091931
IntronExpressionAdditive AT1G12440.tu2 4242373..4242750 score=-0.0176950876727062
IntronExpressionAdditive AT1G12450.intron1 4244810..4244916 score=0.344037917975794
IntronExpressionAdditive AT1G12450.intron2 4245183..4245252 score=-0.340837231203880
IntronExpressionAdditive AT1G12450.intron3 4245508..4245547 score=-0.212307073680214
IntronExpressionAdditive AT1G12470.intron10 4253816..4253891 score=-0.340973414064283
IntronExpressionAdditive AT1G12470.intron11 4254017..4254094 score=-0.098173473925279
IntronExpressionAdditive AT1G12470.intron12 4254235..4254352 score=-0.407002146644425
IntronExpressionAdditive AT1G12470.intron13 4254530..4254645 score=-0.0113047822493224
IntronExpressionAdditive AT1G12470.intron14 4254786..4254863 score=-0.0329545489356262
IntronExpressionAdditive AT1G12470.intron15 4254970..4255001 score=-0.0310325484636117
IntronExpressionAdditive AT1G12470.intron16 4255183..4255251 score=0.424860563624287
IntronExpressionAdditive AT1G12470.intron17 4255385..4255534 score=0.135011116569108
IntronExpressionAdditive AT1G12470.intron18 4255747..4255877 score=-0.116798591167467
IntronExpressionAdditive AT1G12470.intron19 4256166..4256202 score=0.304297536872397
IntronExpressionAdditive AT1G12470.intron2 4251898..4251932 score=0.00352795465162427
IntronExpressionAdditive AT1G12470.intron3 4252106..4252141 score=0.0293121872258231
IntronExpressionAdditive AT1G12470.intron4 4252320..4252468 score=0.363176890923077
IntronExpressionAdditive AT1G12470.intron5 4252776..4252808 score=0.263350264096469
IntronExpressionAdditive AT1G12470.intron7 4253136..4253201 score=0.562130352561829
IntronExpressionAdditive AT1G12470.intron8 4253414..4253482 score=-0.460896374366873
IntronExpressionAdditive AT1G12470.intron9 4253627..4253744 score=-0.636525479533334
IntronExpressionAdditive AT1G12480.intron1 4257772..4257836 score=-0.0662971999780554
IntronExpressionAdditive AT1G12500.intron1 4263956..4264244 score=0.153688024223126
IntronExpressionAdditive AT1G12520.intron2 4267882..4268031 score=-0.953019324165245
IntronExpressionAdditive AT1G12530.intron1 4269497..4269531 score=-0.437573538051653
IntronExpressionAdditive AT1G12530.intron2 4269686..4270569 score=0.189615980682166
IntronExpressionAdditive AT1G12540.intron1 4273271..4273311 score=-0.0555274963869221
IntronExpressionAdditive AT1G12550.intron1 4275098..4275277 score=0.207526134399459
IntronExpressionAdditive AT1G12560.intron1 4276722..4276918 score=0.432094929474937
IntronExpressionAdditive AT1G12570.intron3 4279848..4280005 score=-0.103263878595553
IntronExpressionAdditive AT1G12580.intron1 4282995..4283384 score=-0.474528543869524
IntronExpressionAdditive AT1G12580.intron3 4284624..4284735 score=-0.237626146770530
IntronExpressionAdditive AT1G12580.intron4 4285161..4285363 score=-0.113131633559371
IntronExpressionAdditive AT1G12600.intron1 4286634..4286747 score=-0.281807351382453
IntronExpressionAdditive AT1G12600.intron2 4286957..4287072 score=-0.508368877199636
IntronExpressionAdditive AT1G12600.intron4 4287566..4287779 score=-0.122835809983661
IntronExpressionAdditive AT1G12600.intron6 4288327..4288609 score=-0.1166957583245
IntronExpressionAdditive AT1G12640.intron5 4304774..4304811 score=0.279191697555067
IntronExpressionAdditive AT1G12640.intron6 4305102..4305285 score=-0.192839189930386
IntronExpressionAdditive AT1G12650.intron11 4307374..4307411 score=-1.11316439798463
IntronExpressionAdditive AT1G12680.intron1 4320478..4320512 score=-0.0713794558363678
IntronExpressionAdditive AT1G12680.intron2 4320910..4321474 score=0.320609847257009
IntronExpressionAdditive AT1G12680.intron3 4322333..4322702 score=-0.823987585388741
IntronExpressionAdditive AT1G12700.intron1 4323344..4323733 score=0.153249738029072
IntronExpressionAdditive AT1G12700.intron2 4324048..4324081 score=-0.389753293429103
IntronExpressionAdditive AT1G12700.intron4 4324374..4324416 score=0.909383962329937
IntronExpressionAdditive AT1G12710.intron1 4327394..4327658 score=-1.85084975930275
IntronExpressionAdditive AT1G12730.intron1 4334836..4335059 score=0.199302417492562
IntronExpressionAdditive AT1G12730.intron12 4337053..4337131 score=-0.309397994403458
IntronExpressionAdditive AT1G12730.intron14 4337366..4337472 score=0.380401378781498
IntronExpressionAdditive AT1G12730.intron3 4335162..4335381 score=-0.642399950999865
IntronExpressionAdditive AT1G12730.intron6 4335570..4335715 score=0.241320535288493
IntronExpressionAdditive AT1G12730.intron7 4335895..4335965 score=-1.31287100242547
IntronExpressionAdditive AT1G12730.intron9 4336438..4336658 score=0.072202629917473
IntronExpressionAdditive AT1G12740.intron2 4343068..4343106 score=-0.0346410749617654
IntronExpressionAdditive AT1G12740.intron3 4343314..4343352 score=0.824825663278117
IntronExpressionAdditive AT1G12740.intron6 4343979..4344012 score=-0.183293403282217
IntronExpressionAdditive AT1G12740.intron8 4344372..4344449 score=-0.98174119215638
IntronExpressionAdditive AT1G12750.intron2 4345473..4345504 score=0.28454148474775
IntronExpressionAdditive AT1G12750.intron3 4345710..4345782 score=0.121270506135366
IntronExpressionAdditive AT1G12750.intron4 4345974..4346404 score=0.0094432634311492
IntronExpressionAdditive AT1G12750.intron5 4346926..4347399 score=-0.221026789242497
IntronExpressionAdditive AT1G12750.intron8 4347793..4348197 score=1.07787944020579
IntronExpressionAdditive AT1G12750.tu8 4347541..4347757 score=1.32024655322620
IntronExpressionAdditive AT1G12760.intron3 4349382..4349607 score=-0.769469371461558
IntronExpressionAdditive AT1G12770.intron1 4351260..4351782 score=-0.149591924807675
IntronExpressionAdditive AT1G12780.intron1 4356376..4356414 score=2.63020418076717
IntronExpressionAdditive AT1G12780.intron4 4356966..4357184 score=1.0049203677364
IntronExpressionAdditive AT1G12780.intron6 4357569..4357601 score=0.646755036904284
IntronExpressionAdditive AT1G12780.intron7 4357744..4357884 score=0.506127628343649
IntronExpressionAdditive AT1G12790.intron2 4359736..4359855 score=-0.253680442736452
IntronExpressionAdditive AT1G12790.intron5 4360276..4360345 score=-0.644366015187107
IntronExpressionAdditive AT1G12790.intron8 4360858..4361123 score=-0.203975196434082
IntronExpressionAdditive AT1G12800.intron10 4363812..4363885 score=0.457979511486121
IntronExpressionAdditive AT1G12800.intron12 4364840..4364877 score=-0.203296736574444
IntronExpressionAdditive AT1G12800.intron4 4362465..4362500 score=0.736507082614274
IntronExpressionAdditive AT1G12810.intron2 4367778..4368456 score=2.41543630710842
IntronExpressionAdditive AT1G12820.intron1 4369653..4369689 score=-1.12558562776433
IntronExpressionAdditive AT1G12820.intron3 4370956..4371065 score=0.340906000847200
IntronExpressionAdditive AT1G12840.intron1 4375692..4375799 score=-0.0114169490436096
IntronExpressionAdditive AT1G12840.intron10 4377819..4378087 score=-0.159036047179297
IntronExpressionAdditive AT1G12840.intron2 4375908..4375946 score=0.0321525874274318
IntronExpressionAdditive AT1G12840.intron4 4376301..4376456 score=-0.928135540395612
IntronExpressionAdditive AT1G12840.intron5 4376595..4376780 score=-0.469469032457548
IntronExpressionAdditive AT1G12840.intron7 4377174..4377319 score=0.0921980643367592
IntronExpressionAdditive AT1G12840.intron8 4377470..4377510 score=0.102339637232637
IntronExpressionAdditive AT1G12850.intron1 4380667..4380955 score=0.887488456564459
IntronExpressionAdditive AT1G12860.intron1 4383405..4384724 score=0.381539492799683
IntronExpressionAdditive AT1G12860.intron4 4386213..4386245 score=-1.12694801019996
IntronExpressionAdditive AT1G12870.intron1 4387280..4387917 score=0.227119326122951
IntronExpressionAdditive AT1G12900.intron2 4393141..4393176 score=-2.18366748168166
IntronExpressionAdditive AT1G12900.intron3 4393461..4393501 score=-0.652834619198141
IntronExpressionAdditive AT1G12900.intron5 4393954..4393994 score=1.08867655874634
IntronExpressionAdditive AT1G12900.intron6 4394138..4394207 score=1.01337727574273
IntronExpressionAdditive AT1G12920.intron1 4397958..4398033 score=-0.181989065081935
IntronExpressionAdditive AT1G12930.intron1 4398855..4398892 score=-0.471396578662702
IntronExpressionAdditive AT1G12930.intron10 4401468..4401506 score=-0.905514921797144
IntronExpressionAdditive AT1G12930.intron11 4401689..4401760 score=0.141683380116284
IntronExpressionAdditive AT1G12930.intron12 4401910..4402100 score=0.544269015398283
IntronExpressionAdditive AT1G12930.intron13 4402243..4402494 score=-0.264941541441681
IntronExpressionAdditive AT1G12930.intron14 4402709..4402897 score=-0.406687266944657
IntronExpressionAdditive AT1G12930.intron15 4403250..4403286 score=-0.711203305790885
IntronExpressionAdditive AT1G12930.intron16 4403434..4403669 score=-0.846273094634842
IntronExpressionAdditive AT1G12930.intron17 4403850..4403949 score=0.973294412953643
IntronExpressionAdditive AT1G12930.intron18 4404097..4404247 score=0.180281789364689
IntronExpressionAdditive AT1G12930.intron4 4399451..4399528 score=-0.813257513793234
IntronExpressionAdditive AT1G12930.intron5 4399772..4399884 score=-0.0938698352873695
IntronExpressionAdditive AT1G12930.intron6 4399997..4400148 score=-0.880995869729674
IntronExpressionAdditive AT1G12930.intron7 4400368..4400510 score=-0.622779135312318
IntronExpressionAdditive AT1G12930.intron8 4400733..4400950 score=0.361200837581995
IntronExpressionAdditive AT1G12940.intron1 4417080..4417387 score=-0.82309209546036
IntronExpressionAdditive AT1G12950.intron1 4420233..4420374 score=-0.00442780330690712
IntronExpressionAdditive AT1G12950.intron2 4421109..4421243 score=0.83281267605856
IntronExpressionAdditive AT1G12950.intron4 4421572..4421612 score=0.258578605428189
IntronExpressionAdditive AT1G12950.intron7 4422321..4422352 score=-0.363075489565593
IntronExpressionAdditive AT1G12970.intron1 4424318..4424711 score=-0.237712849345854
IntronExpressionAdditive AT1G12990.intron1 4434060..4434388 score=-0.81703255821419
IntronExpressionAdditive AT1G13000.intron11 4438345..4438414 score=-0.313384788616781
IntronExpressionAdditive AT1G13000.intron12 4438555..4438631 score=-0.0678797974150543
IntronExpressionAdditive AT1G13000.intron13 4438774..4439072 score=0.396196500718077
IntronExpressionAdditive AT1G13000.intron2 4436628..4436860 score=-0.42247610981406
IntronExpressionAdditive AT1G13000.intron6 4437333..4437411 score=-0.0141533990680836
IntronExpressionAdditive AT1G13000.intron9 4437920..4437991 score=-1.70120774630989
IntronExpressionAdditive AT1G13020.intron1 4440949..4441063 score=-0.0733920744074098
IntronExpressionAdditive AT1G13020.intron2 4441593..4442287 score=-0.082746664361246
IntronExpressionAdditive AT1G13030.intron1 4444484..4444521 score=0.342744549827588
IntronExpressionAdditive AT1G13030.intron10 4446508..4446541 score=-0.200591237154619
IntronExpressionAdditive AT1G13030.intron12 4446986..4447056 score=0.147959327875168
IntronExpressionAdditive AT1G13030.intron3 4444958..4445035 score=0.116035802613280
IntronExpressionAdditive AT1G13030.intron4 4445163..4445199 score=-0.0152591485386744
IntronExpressionAdditive AT1G13030.intron5 4445405..4445477 score=-0.0602197191343164
IntronExpressionAdditive AT1G13030.intron6 4445549..4445583 score=0.236927993828732
IntronExpressionAdditive AT1G13030.intron7 4445798..4445875 score=0.243857691635681
IntronExpressionAdditive AT1G13030.intron8 4446060..4446268 score=-0.565309314705247
IntronExpressionAdditive AT1G13060.intron1 4452370..4452577 score=0.847963081061536
IntronExpressionAdditive AT1G13060.intron3 4453053..4453224 score=-0.499792733336481
IntronExpressionAdditive AT1G13060.intron4 4453452..4453848 score=-0.518487868045926
IntronExpressionAdditive AT1G13060.intron6 4454216..4454506 score=0.677244270013663
IntronExpressionAdditive AT1G13120.intron10 4471904..4471937 score=-0.748627141095079
IntronExpressionAdditive AT1G13120.intron2 4469850..4469886 score=-0.345040687493908
IntronExpressionAdditive AT1G13120.intron5 4470307..4470420 score=-0.780443626096411
IntronExpressionAdditive AT1G13120.intron6 4470569..4470807 score=-0.615245031964362
IntronExpressionAdditive AT1G13120.intron8 4471137..4471255 score=0.28327588596386
IntronExpressionAdditive AT1G13120.intron9 4471651..4471687 score=-0.551277188938354
IntronExpressionAdditive AT1G13130.intron1 4475199..4476320 score=-0.0661079744259713
IntronExpressionAdditive AT1G13160.intron10 4486945..4486982 score=0.39718919161489
IntronExpressionAdditive AT1G13160.intron2 4485359..4485393 score=-0.387696067145002
IntronExpressionAdditive AT1G13160.intron4 4485795..4485969 score=-1.17482125851035
IntronExpressionAdditive AT1G13160.intron5 4486155..4486368 score=-0.845265205309257
IntronExpressionAdditive AT1G13160.intron9 4486803..4486840 score=0.626438466135472
IntronExpressionAdditive AT1G13170.intron1 4489020..4489056 score=-0.137793396469923
IntronExpressionAdditive AT1G13170.intron2 4489470..4489501 score=-0.312154669134005
IntronExpressionAdditive AT1G13170.intron3 4489849..4489922 score=-0.221224848366305
IntronExpressionAdditive AT1G13170.intron4 4490139..4490281 score=-0.685781436963954
IntronExpressionAdditive AT1G13170.intron5 4490788..4490860 score=0.523639489514548
IntronExpressionAdditive AT1G13170.intron6 4491038..4491214 score=-0.0485042703089091
IntronExpressionAdditive AT1G13170.intron7 4491643..4491678 score=-0.135973287205024
IntronExpressionAdditive AT1G13180.intron1 4495442..4495478 score=1.38153552983061
IntronExpressionAdditive AT1G13180.intron2 4495996..4496344 score=-0.808400103359594
IntronExpressionAdditive AT1G13180.intron3 4496551..4496731 score=-0.143140603943411
IntronExpressionAdditive AT1G13180.intron4 4496872..4496946 score=-0.034385390990364
IntronExpressionAdditive AT1G13180.intron5 4497119..4497479 score=-0.824537328766499
IntronExpressionAdditive AT1G13180.intron8 4498046..4498082 score=0.0991066842721148
IntronExpressionAdditive AT1G13190.intron1 4499062..4499574 score=0.261333664745766
IntronExpressionAdditive AT1G13195.intron2 4502305..4502489 score=0.352082524702318
IntronExpressionAdditive AT1G13195.intron4 4503016..4503121 score=0.0354276829053433
IntronExpressionAdditive AT1G13210.intron1 4509898..4509934 score=-0.607983415125071
IntronExpressionAdditive AT1G13210.intron3 4510498..4510563 score=-0.123022696638658
IntronExpressionAdditive AT1G13210.intron4 4510845..4511090 score=0.797537039623964
IntronExpressionAdditive AT1G13210.intron6 4511205..4511241 score=-0.150107701113580
IntronExpressionAdditive AT1G13210.intron7 4511587..4511621 score=0.351258705948769
IntronExpressionAdditive AT1G13210.intron8 4511806..4511837 score=0.298582987909785
IntronExpressionAdditive AT1G13210.intron9 4512772..4512807 score=-0.317497734311834
IntronExpressionAdditive AT1G13220.intron1 4516008..4516115 score=-0.256800156836779
IntronExpressionAdditive AT1G13220.intron2 4516354..4516460 score=0.284116445844152
IntronExpressionAdditive AT1G13220.intron3 4516844..4516877 score=-0.278481054397198
IntronExpressionAdditive AT1G13220.intron4 4517243..4517274 score=0.235698201931615
IntronExpressionAdditive AT1G13230.intron1 4521041..4521330 score=-0.820242512713728
IntronExpressionAdditive AT1G13270.intron10 4546750..4546961 score=0.501308087336146
IntronExpressionAdditive AT1G13270.intron2 4545201..4545306 score=0.104435862604235
IntronExpressionAdditive AT1G13270.intron3 4545410..4545483 score=-1.95356473742258
IntronExpressionAdditive AT1G13270.intron5 4546023..4546056 score=-0.657952475241178
IntronExpressionAdditive AT1G13290.intron1 4550978..4551014 score=0.632845784416014
IntronExpressionAdditive AT1G13300.intron2 4557634..4557717 score=-0.316038458534877
IntronExpressionAdditive AT1G13300.intron3 4557933..4558220 score=-0.530826973403138
IntronExpressionAdditive AT1G13310.intron1 4561637..4561676 score=0.0109066275072024
IntronExpressionAdditive AT1G13320.intron11 4565613..4565732 score=-0.717765769646566
IntronExpressionAdditive AT1G13320.intron12 4565879..4565948 score=-0.680603480605778
IntronExpressionAdditive AT1G13320.intron13 4566161..4566272 score=-0.264620229117244
IntronExpressionAdditive AT1G13320.intron14 4566607..4566911 score=-0.496574715072272
IntronExpressionAdditive AT1G13320.intron15 4567393..4567506 score=-0.188766363629313
IntronExpressionAdditive AT1G13320.intron2 4563852..4563887 score=1.38083691498402
IntronExpressionAdditive AT1G13320.intron3 4564028..4564066 score=-0.52575150897279
IntronExpressionAdditive AT1G13320.intron6 4564250..4564453 score=0.558743990043075
IntronExpressionAdditive AT1G13320.intron8 4564785..4564822 score=-0.577427687707679
IntronExpressionAdditive AT1G13320.intron9 4564968..4565404 score=0.0806413357498995
IntronExpressionAdditive AT1G13330.intron2 4568179..4568327 score=-1.15135350361451
IntronExpressionAdditive AT1G13330.intron3 4568782..4568850 score=-0.724740510571642
IntronExpressionAdditive AT1G13330.intron5 4569237..4569273 score=-0.809605015741994
IntronExpressionAdditive AT1G13350.intron3 4573508..4573580 score=-0.328443248340619
IntronExpressionAdditive AT1G13350.intron4 4573806..4573844 score=-0.0649582449799149
IntronExpressionAdditive AT1G13350.intron5 4574070..4574467 score=-0.016536362273199
IntronExpressionAdditive AT1G13350.intron7 4574768..4575089 score=-0.556309884579636
IntronExpressionAdditive AT1G13350.intron8 4575298..4575368 score=0.558022138280951
IntronExpressionAdditive AT1G13350.intron9 4575846..4576189 score=-0.736756437833188
IntronExpressionAdditive AT1G13380.intron1 4589475..4589509 score=0.124941003592319
IntronExpressionAdditive AT1G13380.intron2 4589896..4590083 score=-0.0835468156541224
IntronExpressionAdditive AT1G13390.intron4 4593693..4593982 score=0.0173784442910261
IntronExpressionAdditive AT1G13400.intron2 4598001..4598073 score=-0.262694163952435
IntronExpressionAdditive AT1G13400.intron4 4597782..4598545 score=-0.233869087860465
IntronExpressionAdditive AT1G13410.intron1 4601762..4601832 score=0.558071822621108
IntronExpressionAdditive AT1G13440.intron1 4608600..4608638 score=-0.912824034578825
IntronExpressionAdditive AT1G13440.intron10 4609972..4610123 score=-0.530437225859691
IntronExpressionAdditive AT1G13440.intron11 4610271..4610305 score=-0.620568571376521
IntronExpressionAdditive AT1G13440.intron2 4608809..4608846 score=-0.0949056908093864
IntronExpressionAdditive AT1G13440.intron5 4609323..4609393 score=-1.05951639908793
IntronExpressionAdditive AT1G13440.intron8 4609571..4609832 score=-0.275084384145328
IntronExpressionAdditive AT1G13450.intron1 4613211..4613248 score=-0.324744313153440
IntronExpressionAdditive AT1G13450.intron2 4613574..4613647 score=1.42503228149661
IntronExpressionAdditive AT1G13450.intron3 4613942..4614120 score=-0.0147843246067588
IntronExpressionAdditive AT1G13450.intron4 4614224..4614415 score=0.317854989342845
IntronExpressionAdditive AT1G13450.tu6 4615228..4615329 score=0.128376534187162
IntronExpressionAdditive AT1G13460.intron2 4616143..4616342 score=0.00408604416307993
IntronExpressionAdditive AT1G13490.intron1 4625513..4625584 score=-0.626435796143338
IntronExpressionAdditive AT1G13520.intron1 4632738..4632877 score=0.474515576159437
IntronExpressionAdditive AT1G13530.intron1 4634573..4634609 score=0.811259411429308
IntronExpressionAdditive AT1G13530.intron2 4634808..4634888 score=-0.570533889159512
IntronExpressionAdditive AT1G13560.intron12 4640689..4640727 score=0.441618628774004
IntronExpressionAdditive AT1G13560.intron13 4640801..4640874 score=-0.460776560787443
IntronExpressionAdditive AT1G13560.intron15 4641155..4641223 score=-0.839556982579172
IntronExpressionAdditive AT1G13560.intron16 4641329..4641368 score=1.14197705044059
IntronExpressionAdditive AT1G13560.intron17 4641485..4641524 score=-1.17368349493757
IntronExpressionAdditive AT1G13560.intron19 4641744..4641920 score=-1.55008068903141
IntronExpressionAdditive AT1G13560.intron2 4639050..4639190 score=-0.104984827201561
IntronExpressionAdditive AT1G13560.intron5 4639510..4639547 score=0.281196169610816
IntronExpressionAdditive AT1G13560.intron8 4639923..4640201 score=-0.319750467013404
IntronExpressionAdditive AT1G13570.intron1 4642816..4642854 score=-1.22918661931068
IntronExpressionAdditive AT1G13570.intron2 4643048..4643088 score=-0.0427060205460519
IntronExpressionAdditive AT1G13570.intron3 4643961..4644116 score=0.316249014851727
IntronExpressionAdditive AT1G13580.intron2 4645041..4645079 score=0.768939014959392
IntronExpressionAdditive AT1G13580.intron5 4645581..4645656 score=-0.0128568108085121
IntronExpressionAdditive AT1G13580.intron6 4645836..4645906 score=-0.736371716841528
IntronExpressionAdditive AT1G13580.intron7 4646224..4646589 score=-0.267467992325415
IntronExpressionAdditive AT1G13605.intron1 4658647..4658713 score=-0.375123689461966
IntronExpressionAdditive AT1G13609.intron1 4662876..4662916 score=-3.57385498420859
IntronExpressionAdditive AT1G13610.intron4 4665062..4665246 score=0.36205487597004
IntronExpressionAdditive AT1G13610.intron6 4665317..4665622 score=0.443797937621
IntronExpressionAdditive AT1G13630.intron1 4672283..4672390 score=-0.328587399396375
IntronExpressionAdditive AT1G13635.intron1 4674622..4674698 score=-0.453606298755348
IntronExpressionAdditive AT1G13635.intron4 4675409..4675440 score=-0.00195172775018308
IntronExpressionAdditive AT1G13640.intron1 4679419..4679453 score=-1.38835877067244
IntronExpressionAdditive AT1G13650.intron2 4680926..4680962 score=-0.917509615025157
IntronExpressionAdditive AT1G13650.intron3 4681546..4681842 score=0.22967857967982
IntronExpressionAdditive AT1G13650.tu7 4682139..4682173 score=-0.79969602657819
IntronExpressionAdditive AT1G13680.intron1 4690962..4691207 score=-0.211888888881194
IntronExpressionAdditive AT1G13680.intron2 4691354..4691430 score=-0.268814514304777
IntronExpressionAdditive AT1G13680.intron3 4691539..4691688 score=0.707320532320742
IntronExpressionAdditive AT1G13690.intron1 4693790..4693935 score=-0.760478503204112
IntronExpressionAdditive AT1G13700.intron2 4695332..4695370 score=0.724748701923367
IntronExpressionAdditive AT1G13700.intron3 4695645..4695904 score=-0.152288229580474
IntronExpressionAdditive AT1G13730.intron1 4710216..4710436 score=-0.350332229546148
IntronExpressionAdditive AT1G13730.intron6 4711891..4711941 score=-1.11839212188002
IntronExpressionAdditive AT1G13730.intron7 4712058..4712098 score=-0.0341319031143419
IntronExpressionAdditive AT1G13740.intron1 4714602..4714709 score=-0.175539799447814
IntronExpressionAdditive AT1G13750.intron3 4716621..4716658 score=-0.029816029494689
IntronExpressionAdditive AT1G13750.intron6 4717299..4717373 score=0.316497974748066
IntronExpressionAdditive AT1G13750.intron8 4717662..4717702 score=-0.262920935129067
IntronExpressionAdditive AT1G13770.intron1 4721831..4721901 score=0.243067174227023
IntronExpressionAdditive AT1G13770.intron11 4723476..4723507 score=-0.360872556842264
IntronExpressionAdditive AT1G13770.intron13 4723855..4723926 score=-0.0114926802408797
IntronExpressionAdditive AT1G13770.intron14 4724142..4724204 score=-0.352035879450769
IntronExpressionAdditive AT1G13770.intron2 4722007..4722041 score=-1.16975910141924
IntronExpressionAdditive AT1G13770.intron3 4722147..4722183 score=-0.582016613305328
IntronExpressionAdditive AT1G13770.intron4 4722251..4722314 score=0.736634521226636
IntronExpressionAdditive AT1G13770.intron6 4722569..4722641 score=1.90042895207245
IntronExpressionAdditive AT1G13780.intron3 4725925..4725994 score=-0.730469875175968
IntronExpressionAdditive AT1G13790.intron2 4728925..4728968 score=-0.988291825416398
IntronExpressionAdditive AT1G13790.intron3 4729073..4729120 score=-1.34605329668415
IntronExpressionAdditive AT1G13790.intron4 4729561..4729667 score=-0.0317030405352466
IntronExpressionAdditive AT1G13790.intron5 4729888..4729968 score=0.177696101566286
IntronExpressionAdditive AT1G13820.intron1 4735811..4736026 score=0.172546117917327
IntronExpressionAdditive AT1G13820.intron3 4736320..4736363 score=0.343397418761745
IntronExpressionAdditive AT1G13820.intron6 4736840..4736914 score=0.187057003127410
IntronExpressionAdditive AT1G13830.intron3 4740696..4740770 score=-0.388371107320286
IntronExpressionAdditive AT1G13860.intron10 4744836..4744872 score=0.0353042851178544
IntronExpressionAdditive AT1G13860.intron11 4745131..4745202 score=0.218464381151914
IntronExpressionAdditive AT1G13860.intron13 4745735..4745770 score=-0.0172547317167149
IntronExpressionAdditive AT1G13860.intron7 4743920..4744215 score=-1.25425016839775
IntronExpressionAdditive AT1G13860.intron9 4744573..4744608 score=0.149154921829890
IntronExpressionAdditive AT1G13860.tu1 4743234..4743270 score=1.27979284520009
IntronExpressionAdditive AT1G13870.intron1 4748355..4748537 score=-0.466290233268685
IntronExpressionAdditive AT1G13880.intron1 4749104..4749546 score=-0.0121252041215631
IntronExpressionAdditive AT1G13890.intron1 4751941..4752018 score=0.666676228040733
IntronExpressionAdditive AT1G13890.intron2 4752158..4752333 score=-0.573210774746249
IntronExpressionAdditive AT1G13890.intron3 4752504..4752538 score=-0.0402758426154605
IntronExpressionAdditive AT1G13890.intron4 4752650..4752721 score=-0.383001651466708
IntronExpressionAdditive AT1G13910.intron10 4757635..4757667 score=-0.662920995360617
IntronExpressionAdditive AT1G13910.intron5 4756782..4756820 score=-0.401626709959646
IntronExpressionAdditive AT1G13910.intron6 4756994..4757030 score=0.672104289348168
IntronExpressionAdditive AT1G13910.intron9 4757452..4757527 score=0.464901825057898
IntronExpressionAdditive AT1G13920.intron1 4758219..4758255 score=-0.169925775066708
IntronExpressionAdditive AT1G13920.intron2 4758402..4758471 score=0.0944675740504439
IntronExpressionAdditive AT1G13940.intron1 4764772..4764851 score=0.259445333598834
IntronExpressionAdditive AT1G13940.intron2 4765599..4765667 score=-0.482416892650218
IntronExpressionAdditive AT1G13940.intron3 4765924..4766329 score=-0.0524583685549478
IntronExpressionAdditive AT1G13950.intron1 4773736..4773981 score=0.313127341563098
IntronExpressionAdditive AT1G13950.intron4 4774451..4774530 score=0.0061551073536187
IntronExpressionAdditive AT1G13960.intron3 4777240..4777665 score=-0.297233804870439
IntronExpressionAdditive AT1G13960.intron6 4778686..4778761 score=0.764418962553609
IntronExpressionAdditive AT1G13970.intron2 4780077..4780113 score=0.828140984813362
IntronExpressionAdditive AT1G13970.intron6 4781350..4781385 score=-0.455231239101937
IntronExpressionAdditive AT1G13970.intron8 4781943..4781980 score=-0.38204652091949
IntronExpressionAdditive AT1G13970.intron9 4782200..4782355 score=-0.894847792141889
IntronExpressionAdditive AT1G13980.intron1 4788644..4789400 score=0.42612215878038
IntronExpressionAdditive AT1G13980.intron2 4790313..4790715 score=0.475384351131699
IntronExpressionAdditive AT1G13990.intron1 4795215..4795618 score=0.933781840934214
IntronExpressionAdditive AT1G13990.intron4 4796254..4796291 score=0.480342847535071
IntronExpressionAdditive AT1G14000.intron10 4799837..4799868 score=0.554515551776017
IntronExpressionAdditive AT1G14000.intron2 4798176..4798322 score=-0.509512593917933
IntronExpressionAdditive AT1G14000.intron4 4798718..4798754 score=0.0917239889232017
IntronExpressionAdditive AT1G14000.intron5 4798940..4798977 score=-0.377766254618277
IntronExpressionAdditive AT1G14000.intron8 4799457..4799500 score=-0.45274202987116
IntronExpressionAdditive AT1G14010.intron2 4800724..4801256 score=-0.264974243300709
IntronExpressionAdditive AT1G14020.intron1 4803178..4803220 score=-0.845014304823613
IntronExpressionAdditive AT1G14020.intron3 4803506..4803580 score=0.260638696245338
IntronExpressionAdditive AT1G14020.intron4 4803768..4803841 score=-0.171563027119472
IntronExpressionAdditive AT1G14020.intron5 4804155..4804228 score=0.273977144754943
IntronExpressionAdditive AT1G14020.intron6 4804467..4804542 score=0.134098128608184
IntronExpressionAdditive AT1G14020.intron7 4804715..4804820 score=0.475529225083619
IntronExpressionAdditive AT1G14030.intron2 4806184..4806250 score=0.0608865870694596
IntronExpressionAdditive AT1G14030.intron5 4806893..4806931 score=0.209783907522779
IntronExpressionAdditive AT1G14040.intron1 4811175..4811809 score=-0.376846776687786
IntronExpressionAdditive AT1G14040.intron10 4814138..4814176 score=0.165205821857114
IntronExpressionAdditive AT1G14040.intron6 4812959..4812990 score=-0.495601871481534
IntronExpressionAdditive AT1G14120.intron1 4833916..4833992 score=0.372705379497203
IntronExpressionAdditive AT1G14120.intron2 4834336..4834444 score=0.416920364399913
IntronExpressionAdditive AT1G14120.intron3 4834885..4834921 score=0.87321390742947
IntronExpressionAdditive AT1G14130.intron1 4836622..4836663 score=-0.206573557040608
IntronExpressionAdditive AT1G14130.intron2 4837070..4837444 score=-0.187905338563101
IntronExpressionAdditive AT1G14140.intron1 4838668..4839089 score=-0.516800701036734
IntronExpressionAdditive AT1G14170.intron4 4844561..4844636 score=-0.09656783352211
IntronExpressionAdditive AT1G14170.intron7 4845318..4845609 score=0.150336118372418
IntronExpressionAdditive AT1G14180.intron1 4847311..4847641 score=-0.474917587093327
IntronExpressionAdditive AT1G14205.intron2 4855874..4855937 score=-0.566741320011674
IntronExpressionAdditive AT1G14205.intron3 4856115..4856387 score=-0.161103385158074
IntronExpressionAdditive AT1G14205.intron5 4856460..4856498 score=-0.328125207891348
IntronExpressionAdditive AT1G14220.intron3 4859389..4859464 score=-0.455131274454930
IntronExpressionAdditive AT1G14230.intron1 4862149..4862290 score=-0.510225875539418
IntronExpressionAdditive AT1G14230.intron2 4862457..4862534 score=0.0114153676956163
IntronExpressionAdditive AT1G14230.intron3 4862746..4862872 score=-0.244888532847264
IntronExpressionAdditive AT1G14240.intron6 4865941..4866373 score=-0.669899055921207
IntronExpressionAdditive AT1G14240.intron7 4866552..4867115 score=-0.0963539229975205
IntronExpressionAdditive AT1G14250.intron12 4868509..4868602 score=0.0966558518888153
IntronExpressionAdditive AT1G14250.intron2 4869303..4869738 score=-0.138561147221824
IntronExpressionAdditive AT1G14250.intron4 4869980..4870015 score=-0.0752507004586139
IntronExpressionAdditive AT1G14260.intron1 4873010..4873121 score=-0.871044825199462
IntronExpressionAdditive AT1G14260.intron2 4873448..4873523 score=0.66528272866317
IntronExpressionAdditive AT1G14260.intron5 4873992..4874028 score=0.0997247717552892
IntronExpressionAdditive AT1G14270.intron11 4876802..4876918 score=-0.517546221321327
IntronExpressionAdditive AT1G14270.intron3 4875499..4875531 score=0.147635977419171
IntronExpressionAdditive AT1G14270.intron4 4875679..4875718 score=-0.169621203124885
IntronExpressionAdditive AT1G14270.intron7 4876184..4876299 score=-0.128576722049056
IntronExpressionAdditive AT1G14270.tu10 4876475..4876511 score=0.570034550016486
IntronExpressionAdditive AT1G14290.intron1 4880883..4881521 score=1.05359197192107
IntronExpressionAdditive AT1G14300.intron1 4882705..4882779 score=0.184828516635068
IntronExpressionAdditive AT1G14300.intron2 4882916..4882989 score=0.546457499603587
IntronExpressionAdditive AT1G14300.intron3 4883170..4883242 score=0.181141136740382
IntronExpressionAdditive AT1G14300.intron4 4883382..4883455 score=-1.21906942514594
IntronExpressionAdditive AT1G14300.intron5 4883633..4883778 score=0.167526830587055
IntronExpressionAdditive AT1G14300.intron6 4884024..4884059 score=-1.12664160858970
IntronExpressionAdditive AT1G14300.intron7 4884345..4884381 score=0.320157928101057
IntronExpressionAdditive AT1G14310.intron1 4885163..4885239 score=-0.851967338047598
IntronExpressionAdditive AT1G14310.intron3 4885607..4885647 score=0.218440542252099
IntronExpressionAdditive AT1G14310.intron5 4885941..4886010 score=0.283366473619705
IntronExpressionAdditive AT1G14310.intron6 4886112..4886185 score=-0.612312243140393
IntronExpressionAdditive AT1G14310.intron8 4886508..4886543 score=-0.755363513737898
IntronExpressionAdditive AT1G14320.intron1 4888288..4888400 score=-0.133290706965763
IntronExpressionAdditive AT1G14320.intron5 4889270..4889310 score=-0.318569434751458
IntronExpressionAdditive AT1G14340.intron1 4897490..4897602 score=0.0141295671702116
IntronExpressionAdditive AT1G14340.intron3 4897978..4898010 score=-1.33276805867607
IntronExpressionAdditive AT1G14340.intron4 4898224..4898261 score=-1.19273735880263
IntronExpressionAdditive AT1G14350.intron4 4908643..4909108 score=-0.716601813656318
IntronExpressionAdditive AT1G14350.intron7 4909225..4909258 score=0.502664372934423
IntronExpressionAdditive AT1G14350.tu1 4908010..4908125 score=0.0532112652207016
IntronExpressionAdditive AT1G14360.intron1 4911754..4911824 score=-0.0278350732953361
IntronExpressionAdditive AT1G14360.intron3 4912176..4912324 score=0.933891303940767
IntronExpressionAdditive AT1G14360.intron6 4912727..4912900 score=0.0850536075123499
IntronExpressionAdditive AT1G14370.intron1 4915959..4916167 score=0.233215070536384
IntronExpressionAdditive AT1G14370.intron3 4916782..4916853 score=-0.150121378887602
IntronExpressionAdditive AT1G14370.intron4 4916996..4917067 score=-0.343360572749958
IntronExpressionAdditive AT1G14370.intron5 4917241..4917458 score=-0.88209472511538
IntronExpressionAdditive AT1G14380.intron4 4919759..4919868 score=-0.240159776214977
IntronExpressionAdditive AT1G14380.intron8 4920811..4921418 score=-0.716311360621314
IntronExpressionAdditive AT1G14390.intron1 4925533..4925567 score=-0.00394412442298657
IntronExpressionAdditive AT1G14400.intron2 4927594..4927665 score=0.364097759579709
IntronExpressionAdditive AT1G14400.intron3 4927777..4927848 score=-0.421168375459214
IntronExpressionAdditive AT1G14400.intron4 4927941..4927978 score=0.146114072117480
IntronExpressionAdditive AT1G14400.intron5 4928195..4928343 score=1.05486054290729
IntronExpressionAdditive AT1G14410.intron4 4929982..4930060 score=-0.496584482102762
IntronExpressionAdditive AT1G14410.intron6 4930433..4930570 score=0.669920987394255
IntronExpressionAdditive AT1G14420.intron2 4933107..4933170 score=-1.00188966006024
IntronExpressionAdditive AT1G14440.intron2 4940087..4940537 score=-0.678233566128833
IntronExpressionAdditive AT1G14450.intron1 4946492..4947226 score=-0.209444805952765
IntronExpressionAdditive AT1G14460.intron5 4950678..4950719 score=0.290104437237235
IntronExpressionAdditive AT1G14480.intron1 4956990..4957127 score=-0.555621210543063
IntronExpressionAdditive AT1G14510.intron1 4962450..4962485 score=0.149816734467695
IntronExpressionAdditive AT1G14510.intron2 4962769..4963021 score=0.0095821849146386
IntronExpressionAdditive AT1G14510.intron3 4963308..4963984 score=-0.405702307306555
IntronExpressionAdditive AT1G14520.intron1 4968394..4968429 score=0.381784005033927
IntronExpressionAdditive AT1G14520.intron3 4968837..4968876 score=-0.584143830178039
IntronExpressionAdditive AT1G14520.intron5 4969235..4969288 score=0.166502885422896
IntronExpressionAdditive AT1G14520.intron7 4969794..4969897 score=0.0106245085752275
IntronExpressionAdditive AT1G14520.intron8 4970047..4970121 score=0.287764793625267
IntronExpressionAdditive AT1G14530.intron11 4972961..4973102 score=-0.789393318884095
IntronExpressionAdditive AT1G14530.intron13 4973300..4973373 score=-0.559587570725482
IntronExpressionAdditive AT1G14530.intron5 4971723..4971930 score=-0.70626350213591
IntronExpressionAdditive AT1G14530.intron7 4972053..4972296 score=-0.0089888963804093
IntronExpressionAdditive AT1G14530.intron9 4972556..4972667 score=-0.208060505926262
IntronExpressionAdditive AT1G14550.intron2 4979514..4979580 score=-0.371665802189222
IntronExpressionAdditive AT1G14550.intron3 4979769..4979821 score=0.0210608307975734
IntronExpressionAdditive AT1G14560.intron1 4981463..4981532 score=-0.856227265606044
IntronExpressionAdditive AT1G14560.intron2 4981710..4981746 score=-0.691271384326394
IntronExpressionAdditive AT1G14560.intron3 4981994..4982034 score=0.866880333783156
IntronExpressionAdditive AT1G14560.intron4 4982249..4982456 score=-0.0756390934268762
IntronExpressionAdditive AT1G14560.intron5 4982667..4982744 score=1.10721100171979
IntronExpressionAdditive AT1G14560.intron6 4982920..4982961 score=-0.288578710666108
IntronExpressionAdditive AT1G14570.intron10 4985809..4986126 score=-0.0519758634701957
IntronExpressionAdditive AT1G14570.intron11 4986244..4986317 score=-0.262591258814527
IntronExpressionAdditive AT1G14570.intron12 4986598..4986635 score=-0.802536645191021
IntronExpressionAdditive AT1G14570.intron5 4983994..4984390 score=0.0572310414797377
IntronExpressionAdditive AT1G14570.intron6 4984567..4984603 score=-0.638612969878175
IntronExpressionAdditive AT1G14570.intron7 4984749..4985388 score=-1.87258614267966
IntronExpressionAdditive AT1G14570.intron9 4985672..4985707 score=-0.310124593857724
IntronExpressionAdditive AT1G14580.intron1 4989878..4989947 score=0.960016386549953
IntronExpressionAdditive AT1G14580.intron2 4990259..4990443 score=1.21793004580273
IntronExpressionAdditive AT1G14580.intron3 4990881..4991585 score=-0.27138348495911
IntronExpressionAdditive AT1G14590.intron2 4999633..4999667 score=-0.385348506821282
IntronExpressionAdditive AT1G14590.intron3 5000065..5000354 score=0.297115507834688
IntronExpressionAdditive AT1G14600.intron1 5001486..5001957 score=0.0519976405352268
IntronExpressionAdditive AT1G14600.intron2 5002106..5002750 score=-0.640204924385354
IntronExpressionAdditive AT1G14600.intron4 5002821..5002918 score=0.0614844689452572
IntronExpressionAdditive AT1G14600.intron5 5003105..5003138 score=0.986877697314993
IntronExpressionAdditive AT1G14610.intron10 5011829..5011865 score=0.675672685123303
IntronExpressionAdditive AT1G14610.intron11 5011937..5012075 score=-0.741897909712132
IntronExpressionAdditive AT1G14610.intron12 5012216..5012320 score=0.47266294560721
IntronExpressionAdditive AT1G14610.intron14 5012592..5012704 score=-0.331464895035476
IntronExpressionAdditive AT1G14610.intron15 5012809..5012850 score=-0.730488579234338
IntronExpressionAdditive AT1G14610.intron18 5013466..5014044 score=-0.258297410910006
IntronExpressionAdditive AT1G14610.intron2 5008938..5008973 score=-0.326273545189365
IntronExpressionAdditive AT1G14610.intron6 5010248..5010324 score=-0.351764297438816
IntronExpressionAdditive AT1G14610.intron7 5010769..5010806 score=-0.871846260482955
IntronExpressionAdditive AT1G14620.intron4 5015699..5015986 score=-0.132158130609254
IntronExpressionAdditive AT1G14630.intron2 5020662..5020989 score=-0.244482419845575
IntronExpressionAdditive AT1G14650.intron1 5027855..5028036 score=-0.446788865950670
IntronExpressionAdditive AT1G14660.intron1 5032313..5032349 score=-1.14751913831707
IntronExpressionAdditive AT1G14660.intron11 5034912..5034947 score=0.634067425240856
IntronExpressionAdditive AT1G14660.intron12 5035054..5035088 score=0.0869093770938357
IntronExpressionAdditive AT1G14660.intron13 5035261..5035293 score=0.174698408318135
IntronExpressionAdditive AT1G14660.intron14 5035431..5035472 score=-0.890624867937686
IntronExpressionAdditive AT1G14660.intron17 5036015..5036163 score=0.283760028714804
IntronExpressionAdditive AT1G14660.intron4 5033124..5033203 score=0.257698444681580
IntronExpressionAdditive AT1G14660.intron5 5033459..5033674 score=-0.485935081777276
IntronExpressionAdditive AT1G14660.intron7 5034029..5034097 score=-0.427220199569333
IntronExpressionAdditive AT1G14660.intron8 5034315..5034505 score=-0.735492245080205
IntronExpressionAdditive AT1G14660.intron9 5034577..5034616 score=-0.142000546001792
IntronExpressionAdditive AT1G14670.intron1 5037819..5038211 score=0.216009373621498
IntronExpressionAdditive AT1G14670.intron3 5038849..5038885 score=-0.072596217270988
IntronExpressionAdditive AT1G14670.intron4 5039053..5039122 score=-0.374435832479616
IntronExpressionAdditive AT1G14670.intron5 5039301..5039374 score=0.029596851626329
IntronExpressionAdditive AT1G14685.tu1 5042323..5042355 score=0.231629140705387
IntronExpressionAdditive AT1G14685.tu3 5042905..5042972 score=-0.717780224022007
IntronExpressionAdditive AT1G14690.intron1 5052463..5052618 score=-0.74323689211614
IntronExpressionAdditive AT1G14690.intron10 5054659..5054694 score=-0.983588560498291
IntronExpressionAdditive AT1G14690.intron6 5053394..5053426 score=0.171922696398329
IntronExpressionAdditive AT1G14690.intron8 5053945..5053980 score=-0.571659573431496
IntronExpressionAdditive AT1G14700.intron1 5059004..5059391 score=-1.14290253301316
IntronExpressionAdditive AT1G14700.intron2 5059632..5059663 score=-1.72141828333877
IntronExpressionAdditive AT1G14700.intron5 5060139..5060317 score=0.54899669801677
IntronExpressionAdditive AT1G14700.intron7 5060641..5060727 score=-0.208017977867522
IntronExpressionAdditive AT1G14710.tu9 5064818..5064931 score=-0.0171047653314475
IntronExpressionAdditive AT1G14720.intron1 5067342..5067646 score=-0.136673657048458
IntronExpressionAdditive AT1G14720.intron2 5067999..5068066 score=0.908337714859276
IntronExpressionAdditive AT1G14730.intron1 5073483..5073523 score=-1.03591077920139
IntronExpressionAdditive AT1G14730.intron2 5073629..5073963 score=0.0155838809957766
IntronExpressionAdditive AT1G14730.intron3 5074171..5074206 score=0.82237424846215
IntronExpressionAdditive AT1G14750.intron1 5079701..5079775 score=-0.380768071680363
IntronExpressionAdditive AT1G14750.intron5 5080319..5080432 score=0.160795857409788
IntronExpressionAdditive AT1G14750.intron6 5080797..5080948 score=1.39149052745243
IntronExpressionAdditive AT1G14750.intron7 5081279..5081384 score=0.00974438144121605
IntronExpressionAdditive AT1G14755.intron1 5083827..5083905 score=0.0125592796193375
IntronExpressionAdditive AT1G14770.intron2 5087696..5087735 score=-0.438864416679104
IntronExpressionAdditive AT1G14770.intron3 5087917..5087994 score=-0.0366091689724313
IntronExpressionAdditive AT1G14770.tu6 5088438..5088599 score=0.407511046920865
IntronExpressionAdditive AT1G14780.intron2 5091696..5092003 score=-0.614066150170203
IntronExpressionAdditive AT1G14780.intron3 5092327..5092436 score=-0.318007715934769
IntronExpressionAdditive AT1G14790.intron1 5095146..5095180 score=-1.25350699363664
IntronExpressionAdditive AT1G14810.intron1 5102765..5102797 score=0.0308730903907506
IntronExpressionAdditive AT1G14810.intron2 5103147..5103261 score=-0.0902917473005923
IntronExpressionAdditive AT1G14810.intron4 5103619..5103694 score=-0.254898886641043
IntronExpressionAdditive AT1G14810.intron5 5103776..5103849 score=-0.483631200062584
IntronExpressionAdditive AT1G14820.intron4 5105591..5105665 score=0.202682540639549
IntronExpressionAdditive AT1G14820.intron6 5105910..5106128 score=-1.11963665820862
IntronExpressionAdditive AT1G14820.tu1 5105019..5105094 score=-0.0875208804850818
IntronExpressionAdditive AT1G14820.tu9 5106561..5106665 score=-0.0592839847384543
IntronExpressionAdditive AT1G14830.intron1 5107812..5107852 score=-0.437780360229174
IntronExpressionAdditive AT1G14830.intron10 5110056..5110164 score=-0.552821693336305
IntronExpressionAdditive AT1G14830.intron12 5110447..5110595 score=-0.538812582666744
IntronExpressionAdditive AT1G14830.intron13 5110725..5110794 score=0.233304832497127
IntronExpressionAdditive AT1G14830.intron14 5111010..5111132 score=-0.652690561792056
IntronExpressionAdditive AT1G14830.intron15 5111263..5111299 score=-0.961230279004864
IntronExpressionAdditive AT1G14830.intron3 5108361..5108431 score=0.564515651959808
IntronExpressionAdditive AT1G14830.intron4 5108539..5108576 score=0.216447271519872
IntronExpressionAdditive AT1G14830.intron5 5108835..5109130 score=0.360069413998346
IntronExpressionAdditive AT1G14830.intron6 5109246..5109280 score=-0.59696983579171
IntronExpressionAdditive AT1G14830.intron7 5109423..5109497 score=0.499712018357722
IntronExpressionAdditive AT1G14830.intron9 5109921..5109953 score=-1.06970220257348
IntronExpressionAdditive AT1G14840.intron3 5113371..5113407 score=-0.250965348267474
IntronExpressionAdditive AT1G14840.intron5 5113756..5113832 score=-1.01556571496818
IntronExpressionAdditive AT1G14840.intron7 5114331..5114366 score=0.0550682245576225
IntronExpressionAdditive AT1G14840.intron8 5114808..5114880 score=0.731778605028072
IntronExpressionAdditive AT1G14850.intron1 5117020..5117056 score=-1.00116961685683
IntronExpressionAdditive AT1G14850.intron11 5122661..5122734 score=0.156736787761719
IntronExpressionAdditive AT1G14850.intron12 5122991..5123063 score=0.454948603312437
IntronExpressionAdditive AT1G14850.intron3 5117768..5118082 score=0.440323685698934
IntronExpressionAdditive AT1G14850.intron4 5118515..5118585 score=-0.365883350189256
IntronExpressionAdditive AT1G14850.intron5 5118841..5119023 score=-0.675321265161927
IntronExpressionAdditive AT1G14850.intron6 5119558..5119710 score=0.0141504138018247
IntronExpressionAdditive AT1G14850.intron7 5120040..5120080 score=0.0195340554584784
IntronExpressionAdditive AT1G14850.intron8 5120331..5120405 score=-0.684062277338376
IntronExpressionAdditive AT1G14850.intron9 5122044..5122126 score=-0.945186641657016
IntronExpressionAdditive AT1G14860.intron1 5125067..5125102 score=0.995048149731408
IntronExpressionAdditive AT1G14870.intron2 5129060..5129254 score=0.543701240508158
IntronExpressionAdditive AT1G14880.intron3 5133380..5133513 score=-0.874675240519817
IntronExpressionAdditive AT1G14910.intron1 5140666..5140739 score=0.34427749626773
IntronExpressionAdditive AT1G14910.intron10 5142376..5142441 score=-0.234013079250015
IntronExpressionAdditive AT1G14910.intron11 5142612..5142687 score=-0.807371007809749
IntronExpressionAdditive AT1G14910.intron12 5142906..5143011 score=0.350450431590577
IntronExpressionAdditive AT1G14910.intron2 5140950..5140986 score=0.74118984791265
IntronExpressionAdditive AT1G14910.intron4 5141343..5141420 score=0.642896761564345
IntronExpressionAdditive AT1G14910.intron6 5141702..5141743 score=0.216660915855807
IntronExpressionAdditive AT1G14910.intron8 5141994..5142067 score=-0.717199295163878
IntronExpressionAdditive AT1G14910.intron9 5142187..5142260 score=0.441034318551751
IntronExpressionAdditive AT1G14940.intron1 5155089..5155239 score=0.71163886224052
IntronExpressionAdditive AT1G14970.intron1 5162229..5162297 score=-0.196964070996056
IntronExpressionAdditive AT1G14970.intron3 5162821..5162927 score=0.0588019719014387
IntronExpressionAdditive AT1G14970.intron5 5163495..5163558 score=0.0973545249802719
IntronExpressionAdditive AT1G14970.intron6 5163833..5163871 score=0.228043466396166
IntronExpressionAdditive AT1G14970.intron9 5164376..5164484 score=-0.250085477648884
IntronExpressionAdditive AT1G14980.intron1 5165983..5166266 score=-0.104702415966835
IntronExpressionAdditive AT1G14980.intron2 5166462..5166499 score=0.542232967787526
IntronExpressionAdditive AT1G14990.intron1 5167421..5167535 score=-0.799229881997255
IntronExpressionAdditive AT1G15020.intron10 5174921..5175027 score=-0.409763005372571
IntronExpressionAdditive AT1G15020.intron11 5175292..5175422 score=-0.629514485673545
IntronExpressionAdditive AT1G15020.intron12 5175561..5175593 score=-0.405722684598787
IntronExpressionAdditive AT1G15020.intron13 5175662..5175856 score=0.251028014431151
IntronExpressionAdditive AT1G15020.intron4 5173872..5173911 score=-0.548997939375659
IntronExpressionAdditive AT1G15020.intron5 5174089..5174160 score=0.0411500099194571
IntronExpressionAdditive AT1G15020.intron6 5174237..5174271 score=-0.485968687490021
IntronExpressionAdditive AT1G15030.intron2 5178396..5178434 score=-1.95024819553
IntronExpressionAdditive AT1G15030.intron3 5178770..5179140 score=0.694509967493483
IntronExpressionAdditive AT1G15030.intron4 5179316..5179347 score=0.278390964970664
IntronExpressionAdditive AT1G15030.intron5 5179488..5179598 score=-0.0458313414879795
IntronExpressionAdditive AT1G15040.tu3 5180304..5180377 score=2.38644092596475
IntronExpressionAdditive AT1G15050.intron2 5182503..5182578 score=-0.872467342826055
IntronExpressionAdditive AT1G15050.intron4 5182993..5183070 score=0.0528712694219104
IntronExpressionAdditive AT1G15060.intron1 5184101..5184181 score=-0.621086329417024
IntronExpressionAdditive AT1G15060.intron2 5184331..5184551 score=-0.448090865266713
IntronExpressionAdditive AT1G15060.intron3 5184761..5184911 score=0.157858827383549
IntronExpressionAdditive AT1G15060.intron4 5185175..5185212 score=0.24828276567973
IntronExpressionAdditive AT1G15060.intron6 5185530..5185570 score=0.357489897859368
IntronExpressionAdditive AT1G15080.intron1 5187843..5187916 score=-0.975475403422275
IntronExpressionAdditive AT1G15080.intron3 5188460..5188527 score=1.17131335183074
IntronExpressionAdditive AT1G15080.intron4 5188665..5188697 score=-0.632261675588544
IntronExpressionAdditive AT1G15080.intron5 5188831..5188905 score=0.249115553175905
IntronExpressionAdditive AT1G15080.intron7 5189256..5189329 score=1.60062991658099
IntronExpressionAdditive AT1G15110.intron1 5199438..5199539 score=-0.166424154338452
IntronExpressionAdditive AT1G15110.intron10 5201159..5201226 score=1.57874007362585
IntronExpressionAdditive AT1G15110.intron11 5201503..5201534 score=-1.11031290010273
IntronExpressionAdditive AT1G15110.intron3 5199898..5199964 score=0.0631757127089064
IntronExpressionAdditive AT1G15110.intron5 5200292..5200332 score=0.069093230150317
IntronExpressionAdditive AT1G15110.intron7 5200591..5200636 score=-0.0450747744130265
IntronExpressionAdditive AT1G15110.intron8 5200826..5200863 score=0.361247588894072
IntronExpressionAdditive AT1G15110.intron9 5201015..5201049 score=0.333877177823499
IntronExpressionAdditive AT1G15120.intron1 5202914..5203665 score=0.236291211919561
IntronExpressionAdditive AT1G15125.intron1 5204659..5204693 score=-0.693397581050763
IntronExpressionAdditive AT1G15125.intron2 5205053..5205087 score=-0.283795787136546
IntronExpressionAdditive AT1G15125.intron3 5205481..5205550 score=0.600870844157075
IntronExpressionAdditive AT1G15130.intron1 5206683..5206795 score=0.121538887809507
IntronExpressionAdditive AT1G15130.intron2 5206974..5207080 score=0.395366709414723
IntronExpressionAdditive AT1G15130.intron3 5207180..5207256 score=-0.438818846413082
IntronExpressionAdditive AT1G15130.intron6 5207860..5208040 score=-0.338160351873871
IntronExpressionAdditive AT1G15130.intron7 5209055..5209120 score=0.312304518555556
IntronExpressionAdditive AT1G15140.intron6 5210847..5210879 score=0.0611889441106648
IntronExpressionAdditive AT1G15140.intron7 5211060..5211529 score=-0.106107635219456
IntronExpressionAdditive AT1G15150.intron3 5213780..5213821 score=-0.0967518532550316
IntronExpressionAdditive AT1G15150.intron4 5213932..5214281 score=-0.852654792071033
IntronExpressionAdditive AT1G15165.intron1 5217958..5218069 score=-1.52554840566697
IntronExpressionAdditive AT1G15165.intron3 5218503..5218971 score=-0.471293964461634
IntronExpressionAdditive AT1G15165.intron5 5219266..5219337 score=-0.617528156425474
IntronExpressionAdditive AT1G15165.intron6 5219419..5219486 score=0.742401162471327
IntronExpressionAdditive AT1G15165.intron7 5219701..5219770 score=-0.0652881123106494
IntronExpressionAdditive AT1G15170.intron4 5221892..5221964 score=1.19362832854181
IntronExpressionAdditive AT1G15170.intron5 5222272..5222385 score=2.26206744245562
IntronExpressionAdditive AT1G15180.intron2 5225376..5225594 score=0.0303251541667778
IntronExpressionAdditive AT1G15180.intron4 5225701..5225737 score=-0.249186974707354
IntronExpressionAdditive AT1G15180.intron5 5226032..5226150 score=-0.398821069494944
IntronExpressionAdditive AT1G15200.intron1 5229042..5229326 score=1.36365973760496
IntronExpressionAdditive AT1G15200.intron3 5229438..5229475 score=0.0090857790519689
IntronExpressionAdditive AT1G15200.intron4 5229646..5229935 score=-0.243345978544605
IntronExpressionAdditive AT1G15200.intron6 5230303..5230334 score=-0.539007395452288
IntronExpressionAdditive AT1G15200.intron7 5230525..5230600 score=0.615509528861887
IntronExpressionAdditive AT1G15210.intron4 5233760..5233797 score=-0.589809390545357
IntronExpressionAdditive AT1G15210.intron5 5233989..5234026 score=-0.137450187364893
IntronExpressionAdditive AT1G15210.intron6 5234948..5235016 score=-0.708064569901126
IntronExpressionAdditive AT1G15215.intron2 5238151..5238189 score=-0.270550555497795
IntronExpressionAdditive AT1G15215.intron3 5238331..5238368 score=-0.573371353586585
IntronExpressionAdditive AT1G15215.intron4 5238516..5238553 score=0.186931938304050
IntronExpressionAdditive AT1G15215.intron6 5238927..5239153 score=0.79295764474652
IntronExpressionAdditive AT1G15215.intron7 5239225..5239263 score=0.471888778799781
IntronExpressionAdditive AT1G15215.intron9 5239653..5239690 score=-0.582395419006768
IntronExpressionAdditive AT1G15220.intron3 5240902..5240936 score=-0.227910255236664
IntronExpressionAdditive AT1G15220.tu5 5241147..5241183 score=1.52529273673833
IntronExpressionAdditive AT1G15240.intron1 5243904..5244009 score=-0.67595486442409
IntronExpressionAdditive AT1G15240.intron2 5244431..5244465 score=0.248622938643894
IntronExpressionAdditive AT1G15240.intron4 5244936..5244970 score=0.626210945452364
IntronExpressionAdditive AT1G15240.intron5 5246055..5246088 score=0.198864196246563
IntronExpressionAdditive AT1G15240.intron6 5246232..5246305 score=-0.0627447197864058
IntronExpressionAdditive AT1G15250.intron1 5248864..5248930 score=0.0227949418365178
IntronExpressionAdditive AT1G15270.intron1 5250974..5251271 score=-0.730528453085966
IntronExpressionAdditive AT1G15270.intron2 5251480..5251786 score=-0.492560773604103
IntronExpressionAdditive AT1G15280.intron10 5255568..5255798 score=-0.142269121386803
IntronExpressionAdditive AT1G15280.intron11 5256046..5256148 score=1.21950597938989
IntronExpressionAdditive AT1G15280.intron12 5256326..5256368 score=-0.75207821432402
IntronExpressionAdditive AT1G15280.intron2 5252391..5252428 score=0.380675821022883
IntronExpressionAdditive AT1G15280.intron3 5252937..5253262 score=0.323108725340682
IntronExpressionAdditive AT1G15280.intron4 5253371..5253481 score=-1.30364624306836
IntronExpressionAdditive AT1G15280.intron6 5253739..5253782 score=0.635346038274388
IntronExpressionAdditive AT1G15280.intron7 5254528..5254636 score=-0.152310081047962
IntronExpressionAdditive AT1G15280.intron8 5254842..5255094 score=0.7738849400304
IntronExpressionAdditive AT1G15280.intron9 5255280..5255428 score=0.319030860267461
IntronExpressionAdditive AT1G15290.intron1 5258797..5259041 score=0.0113689645165029
IntronExpressionAdditive AT1G15290.intron10 5261272..5261414 score=0.225589503396833
IntronExpressionAdditive AT1G15290.intron12 5261703..5261767 score=0.0886621761276302
IntronExpressionAdditive AT1G15290.intron13 5262297..5262562 score=-0.606532577330953
IntronExpressionAdditive AT1G15290.intron14 5262753..5262894 score=-0.596898177810779
IntronExpressionAdditive AT1G15290.intron16 5263597..5263633 score=-0.213436815537059
IntronExpressionAdditive AT1G15290.intron18 5264185..5264333 score=-0.199412215370325
IntronExpressionAdditive AT1G15290.intron2 5259158..5259226 score=-0.0139407288081424
IntronExpressionAdditive AT1G15290.intron3 5259369..5259474 score=-0.489348857041758
IntronExpressionAdditive AT1G15290.intron5 5259935..5260003 score=-0.445603252874534
IntronExpressionAdditive AT1G15290.intron6 5260226..5260267 score=0.261702315589549
IntronExpressionAdditive AT1G15290.intron8 5260648..5260718 score=0.301021929088241
IntronExpressionAdditive AT1G15310.intron2 5269643..5269679 score=-0.533693619505021
IntronExpressionAdditive AT1G15310.intron3 5269926..5270182 score=0.525119738791158
IntronExpressionAdditive AT1G15310.intron5 5270400..5271496 score=-0.210875967534845
IntronExpressionAdditive AT1G15310.intron8 5271653..5271689 score=0.342201189822290
IntronExpressionAdditive AT1G15320.intron2 5273333..5273439 score=0.255577660401127
IntronExpressionAdditive AT1G15340.intron1 5277028..5277381 score=0.240715683025416
IntronExpressionAdditive AT1G15350.intron3 5278676..5278745 score=-0.573615371081793
IntronExpressionAdditive AT1G15350.intron5 5279193..5279427 score=0.125429055491942
IntronExpressionAdditive AT1G15360.intron1 5283739..5283962 score=-0.869072196872911
IntronExpressionAdditive AT1G15370.intron1 5287197..5287738 score=-0.0251262996905938
IntronExpressionAdditive AT1G15380.intron5 5291320..5291877 score=0.56865264044217
IntronExpressionAdditive AT1G15390.intron2 5295217..5295254 score=-0.591440276728538
IntronExpressionAdditive AT1G15400.intron2 5296044..5296255 score=0.279040839126024
IntronExpressionAdditive AT1G15410.intron1 5298392..5298540 score=-0.0854986308069252
IntronExpressionAdditive AT1G15410.intron2 5300314..5300354 score=0.0415370634719221
IntronExpressionAdditive AT1G15420.intron1 5301970..5302111 score=-0.585230764790671
IntronExpressionAdditive AT1G15420.intron2 5302253..5302286 score=-0.551702840373789
IntronExpressionAdditive AT1G15420.intron3 5302431..5302472 score=0.575753214275742
IntronExpressionAdditive AT1G15420.intron4 5302615..5302655 score=0.418612123399231
IntronExpressionAdditive AT1G15420.intron6 5303155..5303193 score=-0.352866559557346
IntronExpressionAdditive AT1G15430.tu2 5304510..5304973 score=-0.730737525910909
IntronExpressionAdditive AT1G15440.intron1 5306342..5306374 score=-0.377558094900232
IntronExpressionAdditive AT1G15440.intron2 5306663..5306699 score=-0.00405235075001653
IntronExpressionAdditive AT1G15440.intron3 5307062..5307097 score=0.437554648590464
IntronExpressionAdditive AT1G15440.intron4 5307538..5307655 score=0.425818549891744
IntronExpressionAdditive AT1G15440.intron5 5307767..5307838 score=-0.390307277664296
IntronExpressionAdditive AT1G15460.intron10 5312863..5313011 score=0.591846644027454
IntronExpressionAdditive AT1G15460.intron12 5313550..5314014 score=-0.390548065516298
IntronExpressionAdditive AT1G15460.intron2 5310455..5310560 score=0.246383732662032
IntronExpressionAdditive AT1G15460.intron4 5311324..5311370 score=0.602778709641269
IntronExpressionAdditive AT1G15460.intron5 5311543..5311579 score=0.362686054163286
IntronExpressionAdditive AT1G15460.intron7 5311953..5311988 score=0.841568468416057
IntronExpressionAdditive AT1G15460.intron8 5312200..5312234 score=-1.31959087413989
IntronExpressionAdditive AT1G15470.intron1 5315728..5315764 score=1.08841809391266
IntronExpressionAdditive AT1G15470.intron2 5315952..5316132 score=0.135935500988195
IntronExpressionAdditive AT1G15470.intron3 5316353..5316463 score=0.228403713420177
IntronExpressionAdditive AT1G15470.intron4 5316577..5316722 score=-0.70933821178932
IntronExpressionAdditive AT1G15470.intron5 5316940..5316976 score=-0.447023574818173
IntronExpressionAdditive AT1G15480.intron1 5318098..5318206 score=-0.451607895230007
IntronExpressionAdditive AT1G15480.intron2 5318343..5318466 score=-0.341751824553261
IntronExpressionAdditive AT1G15480.intron3 5318997..5319102 score=0.515338383266366
IntronExpressionAdditive AT1G15490.intron1 5320997..5321033 score=1.25030645550157
IntronExpressionAdditive AT1G15490.intron2 5321280..5321316 score=-0.418243821204023
IntronExpressionAdditive AT1G15490.intron3 5321566..5321749 score=-0.812742048608427
IntronExpressionAdditive AT1G15490.intron6 5322963..5323067 score=0.0672306838667833
IntronExpressionAdditive AT1G15500.intron1 5327210..5327305 score=0.139011967483278
IntronExpressionAdditive AT1G15520.intron12 5335320..5335353 score=-1.65291287047953
IntronExpressionAdditive AT1G15520.intron14 5336117..5336149 score=-0.225472441714646
IntronExpressionAdditive AT1G15520.intron16 5336730..5336765 score=0.183530716881738
IntronExpressionAdditive AT1G15520.intron17 5336876..5336912 score=-0.525113894050648
IntronExpressionAdditive AT1G15520.intron18 5337135..5337207 score=0.317296677252594
IntronExpressionAdditive AT1G15520.intron19 5337320..5337352 score=0.863221847807792
IntronExpressionAdditive AT1G15520.intron2 5332607..5332646 score=-0.0526866521468174
IntronExpressionAdditive AT1G15520.intron20 5337495..5337531 score=-0.164048453995443
IntronExpressionAdditive AT1G15520.intron21 5337704..5337744 score=-0.142769865369871
IntronExpressionAdditive AT1G15520.intron4 5333161..5333234 score=-0.464829682547198
IntronExpressionAdditive AT1G15520.intron5 5333386..5333422 score=-0.382991704704233
IntronExpressionAdditive AT1G15520.intron9 5334612..5334689 score=-0.472699692542548
IntronExpressionAdditive AT1G15550.intron1 5345213..5345500 score=0.998835746846994
IntronExpressionAdditive AT1G15570.intron1 5362132..5362921 score=-0.112849315462316
IntronExpressionAdditive AT1G15570.intron10 5365066..5365132 score=0.500526947872564
IntronExpressionAdditive AT1G15570.intron2 5363247..5363280 score=-0.884274608584735
IntronExpressionAdditive AT1G15570.intron3 5363594..5363664 score=-0.298019966626676
IntronExpressionAdditive AT1G15570.intron4 5363843..5363912 score=0.391912759344497
IntronExpressionAdditive AT1G15570.intron5 5364051..5364089 score=0.639280237904514
IntronExpressionAdditive AT1G15570.intron6 5364263..5364598 score=-0.465063011259514
IntronExpressionAdditive AT1G15590.intron1 5367828..5367970 score=-1.07924875388697
IntronExpressionAdditive AT1G15590.intron2 5368120..5368195 score=0.607518755844524
IntronExpressionAdditive AT1G15600.intron2 5369468..5369537 score=-0.414952319149333
IntronExpressionAdditive AT1G15630.intron2 5377626..5377665 score=-0.186432704904671
IntronExpressionAdditive AT1G15640.intron1 5379465..5379507 score=-0.253405301424536
IntronExpressionAdditive AT1G15640.intron2 5379697..5379769 score=0.294949588678328
IntronExpressionAdditive AT1G15660.intron1 5381397..5381949 score=-0.853254592353034
IntronExpressionAdditive AT1G15660.intron10 5384840..5384874 score=-0.848318224053953
IntronExpressionAdditive AT1G15660.intron2 5382136..5382204 score=-0.585404446717085
IntronExpressionAdditive AT1G15660.intron3 5382341..5382375 score=0.586805396891842
IntronExpressionAdditive AT1G15660.intron7 5383762..5383905 score=-0.337769622168117
IntronExpressionAdditive AT1G15660.intron8 5384084..5384339 score=-0.315681008688769
IntronExpressionAdditive AT1G15690.intron1 5399417..5399481 score=-0.515091650155313
IntronExpressionAdditive AT1G15690.intron2 5400169..5400204 score=0.059687107423978
IntronExpressionAdditive AT1G15690.intron4 5400817..5400853 score=0.550974731939701
IntronExpressionAdditive AT1G15690.intron5 5401247..5401323 score=-1.61457109749503
IntronExpressionAdditive AT1G15690.intron8 5401889..5401960 score=-0.124636553462057
IntronExpressionAdditive AT1G15730.intron2 5407927..5407996 score=0.848126339565645
IntronExpressionAdditive AT1G15730.intron3 5408142..5408875 score=-0.150756387672982
IntronExpressionAdditive AT1G15730.intron7 5409095..5409166 score=-0.284090604954519
IntronExpressionAdditive AT1G15740.intron1 5411042..5411445 score=0.536283127140205
IntronExpressionAdditive AT1G15740.intron10 5413322..5413354 score=0.134864969266063
IntronExpressionAdditive AT1G15740.intron12 5413651..5413725 score=-1.08166895617170
IntronExpressionAdditive AT1G15740.intron13 5413900..5413940 score=1.04157543389966
IntronExpressionAdditive AT1G15740.intron15 5414270..5414310 score=-0.408431297560122
IntronExpressionAdditive AT1G15740.intron3 5411925..5411961 score=-0.167262539517401
IntronExpressionAdditive AT1G15740.intron4 5412217..5412294 score=0.56402221905303
IntronExpressionAdditive AT1G15740.intron5 5412476..5412551 score=0.59675628629977
IntronExpressionAdditive AT1G15740.intron7 5412847..5412883 score=0.442901705353235
IntronExpressionAdditive AT1G15740.intron8 5412987..5413057 score=0.286730848593564
IntronExpressionAdditive AT1G15750.intron1 5415301..5415337 score=0.272475065728018
IntronExpressionAdditive AT1G15750.intron11 5417805..5417843 score=0.508969450439808
IntronExpressionAdditive AT1G15750.intron12 5418096..5418265 score=0.769044374462196
IntronExpressionAdditive AT1G15750.intron16 5418984..5419018 score=0.064721940588991
IntronExpressionAdditive AT1G15750.intron18 5419418..5419488 score=-0.554235824251093
IntronExpressionAdditive AT1G15750.intron19 5419705..5419744 score=0.0741810043846135
IntronExpressionAdditive AT1G15750.intron2 5415581..5415649 score=-0.190535603968247
IntronExpressionAdditive AT1G15750.intron20 5419922..5419954 score=0.0664946314480593
IntronExpressionAdditive AT1G15770.intron1 5427196..5427268 score=-0.069458932807559
IntronExpressionAdditive AT1G15770.intron2 5427728..5428105 score=-0.110606358677578
IntronExpressionAdditive AT1G15770.intron3 5428219..5428692 score=-0.299553171233352
IntronExpressionAdditive AT1G15770.intron4 5428952..5428988 score=0.374127748860299
IntronExpressionAdditive AT1G15780.intron1 5430662..5430694 score=0.288200846009049
IntronExpressionAdditive AT1G15780.intron10 5435686..5435760 score=0.0158316963844161
IntronExpressionAdditive AT1G15780.intron4 5431704..5431779 score=0.301257231688705
IntronExpressionAdditive AT1G15780.intron5 5433094..5433598 score=-0.808835184739823
IntronExpressionAdditive AT1G15780.intron8 5435186..5435257 score=-0.474184284913896
IntronExpressionAdditive AT1G15780.intron9 5435396..5435537 score=-0.0767629759472693
IntronExpressionAdditive AT1G15790.intron2 5438554..5438723 score=1.08310662001099
IntronExpressionAdditive AT1G15790.intron3 5438861..5438932 score=0.426861854589279
IntronExpressionAdditive AT1G15790.intron4 5439154..5439226 score=-0.511972016601999
IntronExpressionAdditive AT1G15790.intron5 5439414..5439486 score=-0.479172676002592
IntronExpressionAdditive AT1G15800.intron3 5441807..5443224 score=0.140033835218164
IntronExpressionAdditive AT1G15810.intron1 5445370..5445440 score=0.460520045367619
IntronExpressionAdditive AT1G15810.intron2 5445612..5445722 score=0.0229565445061597
IntronExpressionAdditive AT1G15810.intron3 5445864..5445938 score=0.343119418206487
IntronExpressionAdditive AT1G15820.intron1 5447283..5447318 score=2.37343180827181
IntronExpressionAdditive AT1G15850.intron2 5453628..5453955 score=0.60643928464497
IntronExpressionAdditive AT1G15860.intron1 5455115..5455368 score=-0.791693331485031
IntronExpressionAdditive AT1G15860.intron2 5455526..5455591 score=0.241085938191323
IntronExpressionAdditive AT1G15860.intron7 5456455..5456563 score=-0.698815843475403
IntronExpressionAdditive AT1G15870.intron1 5457440..5457618 score=-0.270720656626268
IntronExpressionAdditive AT1G15880.intron1 5458835..5458870 score=-0.786759790383113
IntronExpressionAdditive AT1G15880.intron2 5459054..5459088 score=0.3610707695959
IntronExpressionAdditive AT1G15910.intron1 5465753..5465888 score=0.376150199461564
IntronExpressionAdditive AT1G15910.intron2 5467354..5468424 score=-0.60843068823402
IntronExpressionAdditive AT1G15930.intron1 5471466..5471498 score=-0.549868642764475
IntronExpressionAdditive AT1G15930.intron3 5471755..5472079 score=0.229868647074261
IntronExpressionAdditive AT1G15930.intron4 5472440..5472476 score=0.0354021697051143
IntronExpressionAdditive AT1G15940.intron1 5473782..5474001 score=0.453338911605173
IntronExpressionAdditive AT1G15940.intron11 5476708..5476775 score=0.23034988883911
IntronExpressionAdditive AT1G15940.intron13 5476992..5477058 score=1.00992748375032
IntronExpressionAdditive AT1G15940.intron2 5474301..5474378 score=-0.612469280469386
IntronExpressionAdditive AT1G15940.intron3 5474593..5474624 score=-0.304659546149227
IntronExpressionAdditive AT1G15940.intron4 5474804..5474880 score=-1.37858970583232
IntronExpressionAdditive AT1G15940.intron5 5475099..5475312 score=-0.440393494815968
IntronExpressionAdditive AT1G15940.intron7 5476053..5476126 score=0.659222079899143
IntronExpressionAdditive AT1G15940.intron8 5476235..5476270 score=-0.0579577421750979
IntronExpressionAdditive AT1G15950.intron1 5478980..5479074 score=-0.859298948666574
IntronExpressionAdditive AT1G15950.intron2 5479251..5479699 score=-0.173172318272288
IntronExpressionAdditive AT1G15950.intron3 5479983..5480094 score=-1.28547988948864
IntronExpressionAdditive AT1G15950.intron4 5480492..5481592 score=0.401532568965911
IntronExpressionAdditive AT1G15960.intron1 5482534..5482570 score=-0.0860238387274275
IntronExpressionAdditive AT1G15960.intron4 5483099..5483173 score=0.00647425878397028
IntronExpressionAdditive AT1G15960.intron5 5483354..5483388 score=0.713006343988747
IntronExpressionAdditive AT1G15960.intron7 5483755..5483802 score=1.90664783531119
IntronExpressionAdditive AT1G15960.intron8 5483950..5484024 score=0.0675847004788933
IntronExpressionAdditive AT1G15960.intron9 5484173..5484889 score=0.00856517509045977
IntronExpressionAdditive AT1G15970.intron3 5487289..5487972 score=-0.876700758783871
IntronExpressionAdditive AT1G15980.intron6 5490954..5490995 score=0.0902003485296825
IntronExpressionAdditive AT1G15990.intron2 5492476..5492507 score=1.39288463069313
IntronExpressionAdditive AT1G15990.intron4 5493180..5493215 score=0.0244098471598313
IntronExpressionAdditive AT1G16000.intron1 5494746..5495028 score=-0.463436102104794
IntronExpressionAdditive AT1G16010.intron1 5495707..5495743 score=-0.118335859463914
IntronExpressionAdditive AT1G16010.intron4 5497101..5497179 score=-0.0949129836988382
IntronExpressionAdditive AT1G16020.intron1 5498347..5498526 score=-1.46481191430798
IntronExpressionAdditive AT1G16020.intron2 5498852..5498958 score=0.663988552684076
IntronExpressionAdditive AT1G16020.intron3 5499129..5499160 score=-0.687144207510405
IntronExpressionAdditive AT1G16020.intron4 5499372..5499442 score=-1.23111928377777
IntronExpressionAdditive AT1G16020.intron5 5499515..5499591 score=-0.238970620331033
IntronExpressionAdditive AT1G16020.intron6 5499768..5499809 score=0.192380231802222
IntronExpressionAdditive AT1G16025.intron1 5501668..5501739 score=0.569684505740415
IntronExpressionAdditive AT1G16040.intron2 5505094..5505274 score=-0.451674533959531
IntronExpressionAdditive AT1G16040.intron3 5505349..5505941 score=-0.532102297513583
IntronExpressionAdditive AT1G16040.intron7 5506229..5506303 score=0.8141873421739
IntronExpressionAdditive AT1G16060.intron5 5509276..5509457 score=0.0379930531941989
IntronExpressionAdditive AT1G16060.intron8 5510164..5511113 score=-0.757344894369164
IntronExpressionAdditive AT1G16070.intron10 5513258..5513290 score=0.171398155565606
IntronExpressionAdditive AT1G16070.intron6 5512472..5512513 score=0.0442603382139181
IntronExpressionAdditive AT1G16070.intron7 5512665..5512850 score=-1.00370394077119
IntronExpressionAdditive AT1G16070.intron9 5513074..5513110 score=-0.403316288301737
IntronExpressionAdditive AT1G16080.intron1 5514759..5514869 score=-0.272862705357260
IntronExpressionAdditive AT1G16090.intron3 5517165..5517233 score=-0.951179969605952
IntronExpressionAdditive AT1G16090.intron4 5517376..5517446 score=-0.728414849913553
IntronExpressionAdditive AT1G16120.intron2 5523772..5523808 score=-0.426137058777682
IntronExpressionAdditive AT1G16130.intron1 5526556..5526590 score=0.285891696333362
IntronExpressionAdditive AT1G16130.intron2 5526734..5526775 score=-0.69093802534445
IntronExpressionAdditive AT1G16160.intron2 5537062..5537098 score=0.0772991442539487
IntronExpressionAdditive AT1G16170.intron1 5539280..5539494 score=-0.487433497864158
IntronExpressionAdditive AT1G16180.intron2 5541424..5541465 score=0.346386969121869
IntronExpressionAdditive AT1G16180.intron4 5541855..5541918 score=-0.2942966427952
IntronExpressionAdditive AT1G16180.intron5 5542175..5542354 score=-0.349050178594952
IntronExpressionAdditive AT1G16190.intron1 5543358..5543561 score=-0.605872645839922
IntronExpressionAdditive AT1G16190.intron10 5545450..5545557 score=0.0301917332924830
IntronExpressionAdditive AT1G16190.intron11 5545672..5545743 score=-0.597775383803361
IntronExpressionAdditive AT1G16190.intron2 5543815..5544000 score=-0.0428844462499504
IntronExpressionAdditive AT1G16190.intron3 5544101..5544137 score=-0.374884916991972
IntronExpressionAdditive AT1G16190.intron5 5544398..5544438 score=-0.655064281482327
IntronExpressionAdditive AT1G16190.intron6 5544653..5544687 score=-0.32551825153749
IntronExpressionAdditive AT1G16190.intron7 5544862..5545304 score=-0.718112697451915
IntronExpressionAdditive AT1G16210.intron1 5546397..5546466 score=0.411123540437496
IntronExpressionAdditive AT1G16210.intron2 5546608..5546859 score=-0.0296184563852296
IntronExpressionAdditive AT1G16220.intron2 5549471..5549507 score=-0.9039164015197
IntronExpressionAdditive AT1G16220.intron3 5549649..5549724 score=0.282566969920634
IntronExpressionAdditive AT1G16230.intron1 5553525..5553565 score=-0.484679949087248
IntronExpressionAdditive AT1G16240.intron1 5555360..5555434 score=-0.207805957899578
IntronExpressionAdditive AT1G16240.intron6 5556373..5556584 score=0.0433701539144541
IntronExpressionAdditive AT1G16270.intron1 5566374..5566409 score=0.477226420136569
IntronExpressionAdditive AT1G16270.intron2 5566554..5566661 score=-0.555389086260561
IntronExpressionAdditive AT1G16270.intron4 5567146..5567183 score=0.340908279993722
IntronExpressionAdditive AT1G16270.intron7 5567750..5567865 score=-0.100677093815388
IntronExpressionAdditive AT1G16280.intron1 5568638..5568741 score=0.181097525515977
IntronExpressionAdditive AT1G16280.intron2 5568913..5568978 score=0.206216316805674
IntronExpressionAdditive AT1G16280.intron4 5569398..5569432 score=-0.166729954338711
IntronExpressionAdditive AT1G16290.intron1 5570974..5571011 score=-0.605743461961585
IntronExpressionAdditive AT1G16290.intron10 5573073..5573178 score=-0.544949641122463
IntronExpressionAdditive AT1G16290.intron2 5571183..5571222 score=-0.0409484269556876
IntronExpressionAdditive AT1G16290.intron3 5571373..5571447 score=0.834256561731553
IntronExpressionAdditive AT1G16290.intron4 5571588..5571662 score=-0.914744497219382
IntronExpressionAdditive AT1G16290.intron5 5571796..5571832 score=-0.502560667932422
IntronExpressionAdditive AT1G16290.intron6 5572054..5572191 score=-0.0125624019376415
IntronExpressionAdditive AT1G16290.intron7 5572407..5572478 score=-0.110574124960227
IntronExpressionAdditive AT1G16290.intron8 5572629..5572701 score=-0.376484752656164
IntronExpressionAdditive AT1G16290.intron9 5572841..5572874 score=1.49315436390018
IntronExpressionAdditive AT1G16300.intron1 5574538..5574786 score=0.205068516593994
IntronExpressionAdditive AT1G16300.intron10 5576664..5576699 score=-0.169817445529521
IntronExpressionAdditive AT1G16300.intron11 5576886..5576923 score=-0.329630323853477
IntronExpressionAdditive AT1G16300.intron13 5577257..5577332 score=-0.849044598017907
IntronExpressionAdditive AT1G16300.intron2 5574893..5574969 score=0.176974225365140
IntronExpressionAdditive AT1G16300.intron3 5575079..5575258 score=0.472454228068928
IntronExpressionAdditive AT1G16300.intron5 5575437..5575612 score=-0.0415370082485191
IntronExpressionAdditive AT1G16300.intron6 5575802..5575872 score=-0.0556790460246359
IntronExpressionAdditive AT1G16300.intron7 5576020..5576137 score=0.0250592931202181
IntronExpressionAdditive AT1G16300.intron9 5576460..5576496 score=0.296824878764784
IntronExpressionAdditive AT1G16310.intron1 5578748..5579144 score=0.481205461029141
IntronExpressionAdditive AT1G16330.intron1 5582523..5582562 score=0.187592114679553
IntronExpressionAdditive AT1G16330.intron5 5583379..5583455 score=0.0482755074210911
IntronExpressionAdditive AT1G16330.intron8 5584162..5584344 score=0.439653786930313
IntronExpressionAdditive AT1G16340.intron13 5590030..5590110 score=-0.392395690411788
IntronExpressionAdditive AT1G16340.intron14 5590334..5590370 score=0.759391879665177
IntronExpressionAdditive AT1G16340.intron4 5588321..5588355 score=0.557765785920775
IntronExpressionAdditive AT1G16350.intron2 5592054..5592095 score=-0.595327575495056
IntronExpressionAdditive AT1G16350.intron3 5592366..5592397 score=-0.294416609457510
IntronExpressionAdditive AT1G16360.intron1 5593547..5593621 score=0.89707122407109
IntronExpressionAdditive AT1G16360.intron3 5594421..5594457 score=0.397659295847655
IntronExpressionAdditive AT1G16360.intron5 5594801..5594873 score=0.687018573715104
IntronExpressionAdditive AT1G16380.intron1 5598777..5598854 score=-1.29323899046493
IntronExpressionAdditive AT1G16380.intron2 5599829..5599878 score=-0.238171317204445
IntronExpressionAdditive AT1G16380.intron3 5600886..5601144 score=0.00752888167977086
IntronExpressionAdditive AT1G16400.intron2 5606654..5606852 score=-0.00302263386233655
IntronExpressionAdditive AT1G16410.intron3 5610387..5610656 score=-0.135911547909493
IntronExpressionAdditive AT1G16420.intron1 5613100..5613455 score=0.251023381970441
IntronExpressionAdditive AT1G16430.intron1 5614773..5615146 score=-0.182453257683109
IntronExpressionAdditive AT1G16445.intron2 5618210..5618401 score=0.243385046524330
IntronExpressionAdditive AT1G16445.intron3 5618617..5618689 score=-0.164818260415105
IntronExpressionAdditive AT1G16445.intron4 5618791..5618860 score=0.415265721417155
IntronExpressionAdditive AT1G16460.intron11 5621745..5621822 score=-0.248271058954997
IntronExpressionAdditive AT1G16460.intron12 5622040..5622382 score=0.155637594800229
IntronExpressionAdditive AT1G16460.intron6 5620575..5620607 score=-0.000267135632955094
IntronExpressionAdditive AT1G16460.intron7 5620679..5620756 score=-0.296370031013412
IntronExpressionAdditive AT1G16460.intron8 5620981..5621053 score=-0.222416462217749
IntronExpressionAdditive AT1G16460.intron9 5621196..5621597 score=0.0466503089971643
IntronExpressionAdditive AT1G16470.intron10 5624371..5624552 score=0.157401242039622
IntronExpressionAdditive AT1G16470.intron12 5624958..5625166 score=-0.516380960467285
IntronExpressionAdditive AT1G16470.intron6 5623570..5623680 score=0.0393433554561725
IntronExpressionAdditive AT1G16470.tu3 5622913..5623059 score=1.00770483529238
IntronExpressionAdditive AT1G16500.intron1 5639297..5639411 score=1.19279576926080
IntronExpressionAdditive AT1G16520.intron1 5649169..5649549 score=-0.724022558781549
IntronExpressionAdditive AT1G16520.intron2 5649704..5649736 score=0.114020794399840
IntronExpressionAdditive AT1G16520.intron3 5649910..5649946 score=-1.24670207162962
IntronExpressionAdditive AT1G16520.intron4 5650046..5650082 score=0.640834121484481
IntronExpressionAdditive AT1G16520.intron6 5650514..5650556 score=-0.579289581050227
IntronExpressionAdditive AT1G16520.intron7 5650627..5650664 score=-0.614532120684349
IntronExpressionAdditive AT1G16520.intron8 5650807..5650879 score=0.144948716424500
IntronExpressionAdditive AT1G16530.intron1 5651771..5652461 score=-0.103874301311955
IntronExpressionAdditive AT1G16540.intron1 5659618..5659690 score=-0.407858433363271
IntronExpressionAdditive AT1G16540.intron10 5662403..5662587 score=0.0672415783541674
IntronExpressionAdditive AT1G16540.intron11 5662762..5662836 score=-0.618027365666588
IntronExpressionAdditive AT1G16540.intron13 5663225..5663292 score=-0.279205998627035
IntronExpressionAdditive AT1G16540.intron14 5663470..5663577 score=0.401893988515427
IntronExpressionAdditive AT1G16540.intron15 5663901..5663940 score=0.275831887528748
IntronExpressionAdditive AT1G16540.intron17 5664294..5664326 score=-0.116189592934698
IntronExpressionAdditive AT1G16540.intron19 5664800..5664838 score=-0.356535737318491
IntronExpressionAdditive AT1G16540.intron2 5660096..5660210 score=0.099953875026614
IntronExpressionAdditive AT1G16540.intron20 5665015..5665056 score=0.0793913487726653
IntronExpressionAdditive AT1G16540.intron4 5660752..5660859 score=-0.232910155890703
IntronExpressionAdditive AT1G16540.intron5 5661118..5661311 score=-1.10800122832432
IntronExpressionAdditive AT1G16540.intron7 5661570..5661779 score=-0.0873337131852504
IntronExpressionAdditive AT1G16540.intron9 5662103..5662239 score=-0.515142804519732
IntronExpressionAdditive AT1G16560.intron3 5668460..5668500 score=0.107953674753047
IntronExpressionAdditive AT1G16560.intron4 5668759..5668834 score=1.07841109480501
IntronExpressionAdditive AT1G16570.intron11 5672756..5672827 score=-0.809968651933017
IntronExpressionAdditive AT1G16570.intron12 5673128..5673164 score=-0.275721721883182
IntronExpressionAdditive AT1G16570.intron9 5672315..5672387 score=0.926304716430083
IntronExpressionAdditive AT1G16590.intron2 5674081..5674117 score=0.0595822922080343
IntronExpressionAdditive AT1G16610.intron12 5678232..5678266 score=0.282471077252392
IntronExpressionAdditive AT1G16610.intron2 5676004..5676253 score=1.27141532322750
IntronExpressionAdditive AT1G16610.intron4 5676578..5676720 score=0.0228327094292132
IntronExpressionAdditive AT1G16610.intron5 5676864..5676979 score=-1.26940785584033
IntronExpressionAdditive AT1G16640.intron1 5686822..5687132 score=-0.723964248705785
IntronExpressionAdditive AT1G16650.intron1 5688126..5688160 score=-0.133739529216357
IntronExpressionAdditive AT1G16650.intron11 5690825..5690860 score=0.0567620575072403
IntronExpressionAdditive AT1G16650.intron2 5688274..5688311 score=-0.593647873748408
IntronExpressionAdditive AT1G16650.intron3 5688462..5688532 score=0.334491728025139
IntronExpressionAdditive AT1G16650.intron4 5688674..5688982 score=0.166205999507375
IntronExpressionAdditive AT1G16650.intron5 5689088..5689263 score=-0.479035290756962
IntronExpressionAdditive AT1G16650.intron6 5689447..5689588 score=0.0469452212966689
IntronExpressionAdditive AT1G16650.intron7 5689887..5689924 score=0.116746567291598
IntronExpressionAdditive AT1G16650.intron8 5690138..5690212 score=-0.827134462891634
IntronExpressionAdditive AT1G16670.intron1 5697592..5697774 score=-1.03569313956605
IntronExpressionAdditive AT1G16670.intron2 5697907..5697976 score=0.219718019016677
IntronExpressionAdditive AT1G16670.intron4 5698426..5698496 score=-0.316769725728097
IntronExpressionAdditive AT1G16680.intron1 5702913..5703013 score=0.076622605439306
IntronExpressionAdditive AT1G16680.intron10 5705107..5705217 score=0.0266936765180632
IntronExpressionAdditive AT1G16680.intron3 5703283..5703362 score=0.00628104921672666
IntronExpressionAdditive AT1G16680.intron4 5703537..5703682 score=0.117336950446203
IntronExpressionAdditive AT1G16680.intron5 5704182..5704222 score=0.0168610747068177
IntronExpressionAdditive AT1G16680.intron6 5704325..5704357 score=-0.0375041756624672
IntronExpressionAdditive AT1G16690.intron10 5708524..5708586 score=-0.316168875702006
IntronExpressionAdditive AT1G16690.intron11 5706248..5708763 score=-0.439183564132981
IntronExpressionAdditive AT1G16690.intron12 5709097..5709128 score=0.472433288214528
IntronExpressionAdditive AT1G16690.intron14 5709532..5709568 score=0.443096235863366
IntronExpressionAdditive AT1G16690.intron2 5706599..5706638 score=-0.277494883490709
IntronExpressionAdditive AT1G16690.intron3 5706845..5707316 score=-0.0281306022012325
IntronExpressionAdditive AT1G16690.intron5 5707609..5707788 score=-0.576859882591703
IntronExpressionAdditive AT1G16690.intron6 5707888..5708053 score=-0.17261532275572
IntronExpressionAdditive AT1G16690.intron8 5708235..5708449 score=-0.39732969484966
IntronExpressionAdditive AT1G16700.intron1 5709854..5709927 score=-0.225587074916597
IntronExpressionAdditive AT1G16700.intron2 5710070..5710443 score=0.192412229381750
IntronExpressionAdditive AT1G16700.intron3 5710591..5710772 score=-0.144321225179774
IntronExpressionAdditive AT1G16700.intron6 5711327..5711361 score=-0.141403339578307
IntronExpressionAdditive AT1G16700.intron8 5711505..5711537 score=0.344496264106155
IntronExpressionAdditive AT1G16705.intron1 5712249..5712351 score=-0.451201153411944
IntronExpressionAdditive AT1G16705.intron2 5712499..5712799 score=-0.129185990670384
IntronExpressionAdditive AT1G16705.intron3 5712980..5713152 score=0.437435098036194
IntronExpressionAdditive AT1G16705.intron4 5713327..5713363 score=0.473691355557065
IntronExpressionAdditive AT1G16710.intron1 5714915..5715307 score=-0.216318010684723
IntronExpressionAdditive AT1G16710.intron10 5719660..5719695 score=-0.327520145946174
IntronExpressionAdditive AT1G16710.intron11 5720059..5720126 score=-0.579863896485677
IntronExpressionAdditive AT1G16710.intron12 5720309..5720385 score=-0.427419503543302
IntronExpressionAdditive AT1G16710.intron13 5720548..5720621 score=0.431819341554852
IntronExpressionAdditive AT1G16710.intron14 5721156..5721188 score=0.0725743349305321
IntronExpressionAdditive AT1G16710.intron15 5721441..5721515 score=0.295327951869037
IntronExpressionAdditive AT1G16710.intron3 5715628..5715695 score=-0.254821784284438
IntronExpressionAdditive AT1G16710.intron4 5716305..5716342 score=-0.324846737627075
IntronExpressionAdditive AT1G16710.intron7 5718872..5719185 score=-0.446021875548422
IntronExpressionAdditive AT1G16710.intron9 5719439..5719471 score=-0.96355989746702
IntronExpressionAdditive AT1G16720.intron10 5725764..5725800 score=0.925991594630574
IntronExpressionAdditive AT1G16720.intron11 5725905..5726015 score=-0.390743392476388
IntronExpressionAdditive AT1G16720.intron3 5724372..5724408 score=-0.237364025979739
IntronExpressionAdditive AT1G16720.intron4 5724519..5724586 score=-0.381398258487313
IntronExpressionAdditive AT1G16720.intron6 5724992..5725057 score=0.74345707370398
IntronExpressionAdditive AT1G16720.intron7 5725198..5725235 score=-0.295057701264621
IntronExpressionAdditive AT1G16720.intron8 5725387..5725464 score=-4.96716065753454
IntronExpressionAdditive AT1G16740.intron1 5727951..5728691 score=-0.160144643520093
IntronExpressionAdditive AT1G16750.intron3 5729900..5729936 score=-0.409030937765717
IntronExpressionAdditive AT1G16750.intron5 5730222..5730293 score=0.488963597477976
IntronExpressionAdditive AT1G16750.intron9 5731420..5731460 score=-0.873236405965967
IntronExpressionAdditive AT1G16760.intron3 5734887..5734918 score=-0.0283157172955393
IntronExpressionAdditive AT1G16760.intron6 5735686..5735719 score=-0.23376240784764
IntronExpressionAdditive AT1G16780.intron1 5739552..5739661 score=0.911531552699242
IntronExpressionAdditive AT1G16780.intron10 5742563..5742599 score=0.545247855102166
IntronExpressionAdditive AT1G16780.intron11 5742781..5742850 score=0.195337508417649
IntronExpressionAdditive AT1G16780.intron13 5743406..5743443 score=-0.190105005882261
IntronExpressionAdditive AT1G16780.intron2 5739916..5739956 score=-0.245153360056892
IntronExpressionAdditive AT1G16780.intron4 5740339..5740633 score=-0.303848032056975
IntronExpressionAdditive AT1G16780.intron6 5741143..5741214 score=-1.14532377811892
IntronExpressionAdditive AT1G16780.intron7 5741566..5741863 score=0.461963365475019
IntronExpressionAdditive AT1G16780.intron9 5742113..5742358 score=-0.927514337969835
IntronExpressionAdditive AT1G16800.intron1 5745586..5745619 score=0.0593096518252277
IntronExpressionAdditive AT1G16800.intron10 5751220..5751583 score=-0.563188756798594
IntronExpressionAdditive AT1G16800.intron12 5751877..5751949 score=0.407559898577024
IntronExpressionAdditive AT1G16800.intron13 5752168..5752350 score=0.140537829748833
IntronExpressionAdditive AT1G16800.intron14 5752557..5752934 score=-0.276386109582529
IntronExpressionAdditive AT1G16800.intron16 5753321..5753782 score=-0.282732804681207
IntronExpressionAdditive AT1G16800.intron17 5754011..5754228 score=-0.383883420932336
IntronExpressionAdditive AT1G16800.intron18 5754399..5754586 score=-0.896887138362226
IntronExpressionAdditive AT1G16800.intron3 5747045..5747170 score=0.0183631320261271
IntronExpressionAdditive AT1G16800.intron5 5747466..5747504 score=0.364379945641067
IntronExpressionAdditive AT1G16800.intron6 5748459..5748570 score=0.968777114324168
IntronExpressionAdditive AT1G16800.intron7 5749015..5749153 score=-0.714120850497944
IntronExpressionAdditive AT1G16800.intron8 5750431..5750466 score=-0.441027129829891
IntronExpressionAdditive AT1G16800.intron9 5750818..5751056 score=0.391560714112662
IntronExpressionAdditive AT1G16810.intron20 5755661..5756083 score=0.530270676970392
IntronExpressionAdditive AT1G16810.intron4 5756328..5756359 score=0.229827548463598
IntronExpressionAdditive AT1G16820.intron1 5757227..5757266 score=-0.0885826598434414
IntronExpressionAdditive AT1G16820.intron3 5757560..5758339 score=0.717379038706263
IntronExpressionAdditive AT1G16830.intron1 5759045..5759580 score=0.113756084787057
IntronExpressionAdditive AT1G16830.intron2 5759796..5760014 score=-0.0399046159475782
IntronExpressionAdditive AT1G16830.intron3 5760153..5760715 score=0.140175895962227
IntronExpressionAdditive AT1G16840.tu8 5763241..5763497 score=0.301888655071395
IntronExpressionAdditive AT1G16860.intron1 5767658..5768175 score=-0.602861351054081
IntronExpressionAdditive AT1G16860.intron2 5769158..5769368 score=-0.546792886622528
IntronExpressionAdditive AT1G16870.intron1 5771092..5771168 score=0.0599902831989937
IntronExpressionAdditive AT1G16870.intron3 5771569..5771643 score=0.176911795027363
IntronExpressionAdditive AT1G16870.intron4 5771962..5771998 score=-0.0307106194318221
IntronExpressionAdditive AT1G16870.intron5 5772285..5772405 score=0.268352660142089
IntronExpressionAdditive AT1G16880.intron10 5775806..5775839 score=-0.225201904588959
IntronExpressionAdditive AT1G16880.intron4 5774596..5774929 score=1.24417951598467
IntronExpressionAdditive AT1G16880.intron6 5775037..5775105 score=-1.12158826011746
IntronExpressionAdditive AT1G16880.tu8 5775324..5775389 score=2.00507203552498
IntronExpressionAdditive AT1G16890.intron2 5776788..5776858 score=0.211699552813777
IntronExpressionAdditive AT1G16890.intron3 5777042..5777971 score=-0.190032356306809
IntronExpressionAdditive AT1G16890.tu8 5778152..5778222 score=0.407147871919932
IntronExpressionAdditive AT1G16900.intron1 5779410..5779444 score=-0.238429847179404
IntronExpressionAdditive AT1G16900.intron2 5779557..5779588 score=-0.0283318960611966
IntronExpressionAdditive AT1G16900.intron3 5779852..5780008 score=-0.0412632141158876
IntronExpressionAdditive AT1G16900.intron4 5780154..5780229 score=-0.317659512580658
IntronExpressionAdditive AT1G16900.intron5 5780372..5780481 score=-0.336823519409352
IntronExpressionAdditive AT1G16900.intron7 5781167..5781240 score=-0.566148433856469
IntronExpressionAdditive AT1G16900.intron8 5781562..5781594 score=-0.212928197573173
IntronExpressionAdditive AT1G16900.intron9 5781931..5781972 score=-0.586250817997706
IntronExpressionAdditive AT1G16920.intron1 5788639..5788784 score=0.540049670506546
IntronExpressionAdditive AT1G16930.intron1 5790940..5790977 score=0.185167930828195
IntronExpressionAdditive AT1G16970.intron1 5801270..5801307 score=-0.465109198360435
IntronExpressionAdditive AT1G16970.intron10 5803818..5804029 score=0.0339071095428129
IntronExpressionAdditive AT1G16970.intron11 5804099..5804202 score=0.119551804191464
IntronExpressionAdditive AT1G16970.intron13 5804570..5804602 score=-0.317331569740031
IntronExpressionAdditive AT1G16970.intron14 5804812..5804879 score=0.113656421246370
IntronExpressionAdditive AT1G16970.intron16 5805350..5805620 score=-0.410492178686092
IntronExpressionAdditive AT1G16970.intron2 5801542..5801618 score=-0.197944853264871
IntronExpressionAdditive AT1G16970.intron4 5801965..5802033 score=0.453471722866742
IntronExpressionAdditive AT1G16970.intron5 5802148..5802228 score=0.0134128889159655
IntronExpressionAdditive AT1G16970.intron6 5802341..5802414 score=0.0289993465697164
IntronExpressionAdditive AT1G16970.intron7 5802522..5802834 score=0.127784045286100
IntronExpressionAdditive AT1G16970.intron8 5803071..5803324 score=-0.669274933076262
IntronExpressionAdditive AT1G16970.intron9 5803431..5803605 score=-0.328340774290625
IntronExpressionAdditive AT1G16980.intron2 5807662..5807696 score=-0.80630369283202
IntronExpressionAdditive AT1G16980.intron3 5808351..5808625 score=-0.0374587862594285
IntronExpressionAdditive AT1G16980.intron6 5809149..5809349 score=-0.335422857419726
IntronExpressionAdditive AT1G17000.intron1 5812851..5812925 score=-1.02763676598464
IntronExpressionAdditive AT1G17000.intron13 5815861..5816056 score=0.403985868874425
IntronExpressionAdditive AT1G17000.intron4 5813729..5813794 score=0.766357728749657
IntronExpressionAdditive AT1G17000.intron6 5814363..5814472 score=0.238227635467695
IntronExpressionAdditive AT1G17000.intron9 5814678..5815007 score=0.293759838917800
IntronExpressionAdditive AT1G17010.intron1 5817927..5818067 score=-0.491928591191825
IntronExpressionAdditive AT1G17010.intron3 5818801..5818839 score=-0.345662589151173
IntronExpressionAdditive AT1G17020.intron1 5820524..5820747 score=-0.749617957754059
IntronExpressionAdditive AT1G17030.intron1 5822775..5822919 score=-0.520939554006161
IntronExpressionAdditive AT1G17030.intron2 5823559..5823593 score=-0.451188721615442
IntronExpressionAdditive AT1G17040.intron1 5825270..5825451 score=-0.603031667403782
IntronExpressionAdditive AT1G17040.intron4 5826199..5826237 score=-0.530678921273518
IntronExpressionAdditive AT1G17040.intron7 5827103..5827139 score=0.576038557655796
IntronExpressionAdditive AT1G17050.intron1 5829494..5829784 score=0.111529555869593
IntronExpressionAdditive AT1G17050.intron3 5830215..5830252 score=-1.56768854762267
IntronExpressionAdditive AT1G17050.intron4 5830365..5830401 score=-0.489643322097376
IntronExpressionAdditive AT1G17060.intron2 5832944..5832980 score=0.395256689925668
IntronExpressionAdditive AT1G17060.intron4 5833526..5834230 score=0.312488991417413
IntronExpressionAdditive AT1G17060.intron5 5834793..5834897 score=-0.462628540960998
IntronExpressionAdditive AT1G17080.intron1 5840499..5840568 score=1.52218703811423
IntronExpressionAdditive AT1G17080.intron3 5840901..5841280 score=-0.829797411269331
IntronExpressionAdditive AT1G17110.intron1 5846362..5846395 score=-0.670479498960272
IntronExpressionAdditive AT1G17110.intron11 5848506..5848579 score=-1.75457730912174
IntronExpressionAdditive AT1G17110.intron12 5848798..5848869 score=0.819575360091
IntronExpressionAdditive AT1G17110.intron13 5849304..5849406 score=-0.848472542466202
IntronExpressionAdditive AT1G17110.intron14 5850042..5850622 score=-0.118587164334488
IntronExpressionAdditive AT1G17110.intron2 5846504..5846543 score=-0.288214104057663
IntronExpressionAdditive AT1G17110.intron3 5846789..5846849 score=-1.91048128559276
IntronExpressionAdditive AT1G17110.intron5 5847213..5847250 score=0.807695395106157
IntronExpressionAdditive AT1G17110.intron7 5847721..5847757 score=-0.904895381845785
IntronExpressionAdditive AT1G17110.intron9 5848109..5848182 score=-1.42477763983492
IntronExpressionAdditive AT1G17130.intron1 5854509..5854786 score=0.136936434898113
IntronExpressionAdditive AT1G17130.intron4 5855269..5855307 score=-0.371826608406616
IntronExpressionAdditive AT1G17130.intron5 5855485..5855670 score=-0.388475910279664
IntronExpressionAdditive AT1G17130.intron6 5855796..5855828 score=-0.886444527725475
IntronExpressionAdditive AT1G17130.intron7 5856004..5856073 score=0.04625989966202
IntronExpressionAdditive AT1G17140.intron2 5857999..5858217 score=-1.09198844880096
IntronExpressionAdditive AT1G17145.intron2 5860836..5861133 score=-0.0847396336183368
IntronExpressionAdditive AT1G17145.intron4 5861498..5861532 score=0.0632911074074663
IntronExpressionAdditive AT1G17145.intron5 5861653..5861686 score=-0.763135742281005
IntronExpressionAdditive AT1G17145.intron6 5861790..5861972 score=0.176786173755729
IntronExpressionAdditive AT1G17145.intron8 5862355..5862488 score=0.0530628106411560
IntronExpressionAdditive AT1G17150.intron1 5865846..5866143 score=-0.049208702015319
IntronExpressionAdditive AT1G17160.intron1 5868357..5868461 score=-0.334088024190719
IntronExpressionAdditive AT1G17200.intron1 5878696..5879306 score=-0.283439515086639
IntronExpressionAdditive AT1G17200.intron2 5879499..5879537 score=-1.96287488212637
IntronExpressionAdditive AT1G17210.intron1 5880572..5880608 score=-0.338432417629416
IntronExpressionAdditive AT1G17210.intron4 5883249..5883428 score=-0.541754740861303
IntronExpressionAdditive AT1G17210.intron5 5883651..5884094 score=0.329182689054657
IntronExpressionAdditive AT1G17210.intron6 5884386..5884462 score=-0.290312460219174
IntronExpressionAdditive AT1G17220.intron1 5886920..5886993 score=0.279334821060473
IntronExpressionAdditive AT1G17220.intron10 5889420..5889593 score=-0.230633328010117
IntronExpressionAdditive AT1G17220.intron11 5889852..5889928 score=1.36004467419419
IntronExpressionAdditive AT1G17220.intron2 5887065..5887206 score=-1.05242035788164
IntronExpressionAdditive AT1G17220.intron5 5887857..5887932 score=-0.0942999243706758
IntronExpressionAdditive AT1G17220.intron6 5888014..5888270 score=-0.334853681000418
IntronExpressionAdditive AT1G17220.intron7 5888443..5888520 score=-0.4754121322574
IntronExpressionAdditive AT1G17220.intron8 5888627..5888739 score=-0.399066570068431
IntronExpressionAdditive AT1G17220.intron9 5889021..5889091 score=-0.543031882675385
IntronExpressionAdditive AT1G17230.intron1 5894281..5894319 score=0.418657175216356
IntronExpressionAdditive AT1G17260.intron1 5904138..5904187 score=0.57249288990483
IntronExpressionAdditive AT1G17260.intron10 5906209..5906281 score=0.433201646454207
IntronExpressionAdditive AT1G17260.intron11 5906425..5906501 score=0.836454524784777
IntronExpressionAdditive AT1G17260.intron13 5906979..5907015 score=0.390020083879588
IntronExpressionAdditive AT1G17260.intron14 5907298..5907408 score=0.576304085997122
IntronExpressionAdditive AT1G17260.intron16 5907665..5907742 score=1.29178398765012
IntronExpressionAdditive AT1G17260.intron17 5907921..5907989 score=0.320792859560877
IntronExpressionAdditive AT1G17260.intron18 5908179..5908214 score=-0.486987421835112
IntronExpressionAdditive AT1G17260.intron19 5908441..5908512 score=-0.155637566231483
IntronExpressionAdditive AT1G17260.intron2 5904332..5904368 score=-0.00496231315785316
IntronExpressionAdditive AT1G17260.intron4 5904732..5904768 score=0.708748349647152
IntronExpressionAdditive AT1G17260.intron5 5904979..5905014 score=0.190383388790238
IntronExpressionAdditive AT1G17260.intron6 5905235..5905303 score=-0.760275896304794
IntronExpressionAdditive AT1G17260.intron8 5905783..5905856 score=-1.78743000857965
IntronExpressionAdditive AT1G17260.intron9 5906001..5906069 score=0.256837646054429
IntronExpressionAdditive AT1G17270.intron1 5909738..5909772 score=0.67824208194345
IntronExpressionAdditive AT1G17270.intron2 5910079..5910304 score=-0.296077751938251
IntronExpressionAdditive AT1G17280.intron11 5919248..5919937 score=-0.291130299161234
IntronExpressionAdditive AT1G17280.intron2 5917431..5917538 score=0.725277024910628
IntronExpressionAdditive AT1G17280.intron3 5917679..5918037 score=0.471030853133266
IntronExpressionAdditive AT1G17280.intron6 5918142..5918338 score=-0.570845476255548
IntronExpressionAdditive AT1G17280.intron8 5918418..5918750 score=0.0995577671146498
IntronExpressionAdditive AT1G17280.intron9 5918906..5919062 score=0.0141265169854387
IntronExpressionAdditive AT1G17290.intron1 5923023..5923675 score=-0.148718894416166
IntronExpressionAdditive AT1G17290.intron10 5925157..5925225 score=-0.735860394191781
IntronExpressionAdditive AT1G17290.intron11 5925438..5925474 score=-0.534128853632481
IntronExpressionAdditive AT1G17290.intron12 5925588..5925621 score=-0.73062961940086
IntronExpressionAdditive AT1G17290.intron3 5923795..5923828 score=-0.713619268541042
IntronExpressionAdditive AT1G17290.intron5 5924051..5924131 score=0.830432625412077
IntronExpressionAdditive AT1G17290.intron6 5924238..5924276 score=0.0288199046607226
IntronExpressionAdditive AT1G17290.intron7 5924428..5924460 score=-1.12426016465688
IntronExpressionAdditive AT1G17290.intron8 5924600..5924716 score=0.00248580999677697
IntronExpressionAdditive AT1G17290.intron9 5924869..5924940 score=-0.488668250962362
IntronExpressionAdditive AT1G17300.intron1 5927309..5927347 score=0.0441692353803702
IntronExpressionAdditive AT1G17330.intron1 5930112..5930777 score=0.93972171880679
IntronExpressionAdditive AT1G17330.intron6 5931419..5931450 score=1.00994905969218
IntronExpressionAdditive AT1G17340.intron1 5934342..5934563 score=0.124756126180944
IntronExpressionAdditive AT1G17340.intron10 5937080..5937116 score=0.632154347559353
IntronExpressionAdditive AT1G17340.intron12 5937490..5937564 score=0.216529935014233
IntronExpressionAdditive AT1G17340.intron13 5937774..5937809 score=-0.360172078072538
IntronExpressionAdditive AT1G17340.intron14 5938024..5938061 score=-0.145892369884249
IntronExpressionAdditive AT1G17340.intron3 5935142..5935216 score=1.01084394443367
IntronExpressionAdditive AT1G17340.intron4 5935467..5935537 score=0.0422182520605849
IntronExpressionAdditive AT1G17340.intron5 5935697..5935800 score=-0.530447983452432
IntronExpressionAdditive AT1G17340.intron7 5936204..5936244 score=0.52267334211017
IntronExpressionAdditive AT1G17340.intron8 5936454..5936489 score=0.0246724032146478
IntronExpressionAdditive AT1G17340.intron9 5936660..5936729 score=-0.735704248859365
IntronExpressionAdditive AT1G17350.intron1 5941870..5942233 score=0.390886341072504
IntronExpressionAdditive AT1G17350.intron2 5942439..5942705 score=-0.195417419725393
IntronExpressionAdditive AT1G17350.intron3 5942880..5942989 score=0.494169859636665
IntronExpressionAdditive AT1G17350.intron4 5943136..5943278 score=0.3011078375298
IntronExpressionAdditive AT1G17350.intron5 5943485..5943553 score=-0.74546630525609
IntronExpressionAdditive AT1G17350.intron7 5943884..5944034 score=0.448093905606665
IntronExpressionAdditive AT1G17360.intron1 5947481..5947548 score=0.623873343268819
IntronExpressionAdditive AT1G17360.intron3 5947940..5948009 score=0.815545089478116
IntronExpressionAdditive AT1G17370.intron1 5952103..5952170 score=0.301431375040339
IntronExpressionAdditive AT1G17370.intron10 5953858..5954070 score=0.421100264957657
IntronExpressionAdditive AT1G17370.intron11 5954273..5954597 score=0.749579760487212
IntronExpressionAdditive AT1G17370.intron2 5952389..5952428 score=0.0508259928212515
IntronExpressionAdditive AT1G17370.intron3 5952613..5952646 score=-0.419077752420962
IntronExpressionAdditive AT1G17370.intron4 5952793..5952869 score=-0.501844102597947
IntronExpressionAdditive AT1G17370.intron5 5952938..5953123 score=-1.10344323556820
IntronExpressionAdditive AT1G17370.intron7 5953278..5953310 score=0.962548416092163
IntronExpressionAdditive AT1G17370.intron9 5953641..5953711 score=0.319196907452154
IntronExpressionAdditive AT1G17380.intron1 5955908..5955983 score=0.348624135686118
IntronExpressionAdditive AT1G17380.intron2 5956426..5956476 score=0.204927678069317
IntronExpressionAdditive AT1G17380.intron3 5956581..5956829 score=0.164504016781913
IntronExpressionAdditive AT1G17400.intron3 5961886..5961999 score=-0.630151682803827
IntronExpressionAdditive AT1G17410.intron1 5968710..5968749 score=-0.362841161058759
IntronExpressionAdditive AT1G17410.intron2 5968888..5969000 score=0.948146790339286
IntronExpressionAdditive AT1G17410.intron3 5969180..5969218 score=0.110630622487157
IntronExpressionAdditive AT1G17410.intron4 5969475..5969660 score=0.124735422059809
IntronExpressionAdditive AT1G17420.intron1 5977896..5977933 score=-0.915752087417826
IntronExpressionAdditive AT1G17420.intron2 5978359..5978467 score=0.181645026594566
IntronExpressionAdditive AT1G17420.intron3 5978718..5978749 score=0.469936198466063
IntronExpressionAdditive AT1G17420.intron4 5979185..5979542 score=0.0448542813699621
IntronExpressionAdditive AT1G17430.intron2 5983249..5983471 score=0.0643144543707672
IntronExpressionAdditive AT1G17430.intron3 5983612..5983751 score=0.545900460610689
IntronExpressionAdditive AT1G17440.intron10 5986650..5986790 score=0.367465289920142
IntronExpressionAdditive AT1G17440.intron4 5984582..5984657 score=-0.688903195835805
IntronExpressionAdditive AT1G17440.intron8 5985260..5985327 score=-0.800540910883686
IntronExpressionAdditive AT1G17440.intron9 5985966..5986208 score=-0.33282535161912
IntronExpressionAdditive AT1G17450.intron1 5988787..5988979 score=0.393463534520825
IntronExpressionAdditive AT1G17450.intron10 5993068..5993177 score=-0.286003071569172
IntronExpressionAdditive AT1G17450.intron11 5993573..5993611 score=-1.16281535386291
IntronExpressionAdditive AT1G17450.intron3 5989512..5989619 score=0.0920981155357582
IntronExpressionAdditive AT1G17450.intron4 5989726..5989799 score=-0.267496403599379
IntronExpressionAdditive AT1G17450.intron5 5990576..5990859 score=-0.236118139968895
IntronExpressionAdditive AT1G17450.intron6 5991302..5991367 score=-0.375338008676594
IntronExpressionAdditive AT1G17450.intron7 5991915..5992163 score=-0.0721791733558445
IntronExpressionAdditive AT1G17450.intron9 5992787..5992823 score=0.519361548478533
IntronExpressionAdditive AT1G17455.intron1 5997383..5997817 score=-0.687768957134831
IntronExpressionAdditive AT1G17460.intron1 5998989..5999468 score=-0.576163900793641
IntronExpressionAdditive AT1G17460.intron2 5999691..5999726 score=-0.138863719639369
IntronExpressionAdditive AT1G17460.intron3 5999956..6000237 score=0.115259453969389
[truncated: 3,889,423 more chars]
