# Supplementary material for: Whole genome transcriptome polymorphisms in Arabidopsis thaliana
Source: Genome Biol. 2008 Nov 24;9(11):R165. doi: 10.1186/gb-2008-9-11-r165 (PMC2614497; doi:10.1186/gb-2008-9-11-r165)
Supplement: Additional data file 4 — Genome tracks of SFPs, indels, expression variation, ASE, splicing variation and transcribed fragment variation. [file gb-2008-9-11-r165-S4.tgz › IntronSplicing_chr2.txt]

#3/3/08
#gBrowser annotation for intron expression.


[IntronExpressionAdditive]
glyph= xyplot
graph_type = boxes
bump=1
fgcolor = red
bgcolor = red
height = 25
min_score=-3
max_score=3
label = 1
key = Intron Expression additive effect d score 


[IntronExpressionDominant]
glyph= xyplot
graph_type = boxes
bump=1
fgcolor = red
bgcolor = red
height = 25
min_score=-3
max_score=3
label = 1
key = Intron Expression dominant effect d score 


[IntronExpressionMaternal]
glyph= xyplot
graph_type = boxes
bump=1
fgcolor = red
bgcolor = red
height = 25
min_score=-3
max_score=3
label = 1
key = Intron Expression maternal effect d score 


reference=Chr2

IntronExpressionAdditive AT2G01060.intron1 73999..74032 score=0.854521018145671
IntronExpressionAdditive AT2G01060.intron2 74146..74186 score=0.367188771398741
IntronExpressionAdditive AT2G01060.intron7 74905..75119 score=-1.27489415131608
IntronExpressionAdditive AT2G01060.tu6 74622..74694 score=-0.6061294648439
IntronExpressionAdditive AT2G01070.intron2 76817..76849 score=-0.791850798580724
IntronExpressionAdditive AT2G01070.intron3 76994..77105 score=-0.0386758013272859
IntronExpressionAdditive AT2G01070.intron4 77316..77460 score=1.08577673741631
IntronExpressionAdditive AT2G01080.intron1 78692..78981 score=0.331788676768396
IntronExpressionAdditive AT2G01090.intron2 80310..80773 score=0.473741823759459
IntronExpressionAdditive AT2G01100.intron3 81506..81649 score=-0.203752899758169
IntronExpressionAdditive AT2G01100.tu5 81801..82158 score=-0.888102021925946
IntronExpressionAdditive AT2G01110.intron1 83984..84056 score=-0.286085252255837
IntronExpressionAdditive AT2G01110.intron2 84385..84423 score=-0.101482723291586
IntronExpressionAdditive AT2G01110.intron3 84736..84768 score=-0.516150968297386
IntronExpressionAdditive AT2G01120.intron3 87686..87722 score=-0.686750438980238
IntronExpressionAdditive AT2G01120.intron4 87898..87930 score=-0.677777361369444
IntronExpressionAdditive AT2G01130.intron1 89354..89391 score=-0.308861508840847
IntronExpressionAdditive AT2G01130.intron11 92564..92633 score=-0.734305511458133
IntronExpressionAdditive AT2G01130.intron14 93400..93503 score=-0.517250934804802
IntronExpressionAdditive AT2G01130.intron15 93615..93681 score=0.922411451938331
IntronExpressionAdditive AT2G01130.intron18 94395..94432 score=-1.56805939624852
IntronExpressionAdditive AT2G01130.intron3 89867..90009 score=0.752453297974626
IntronExpressionAdditive AT2G01130.intron5 90376..90564 score=0.0156694579129033
IntronExpressionAdditive AT2G01130.intron8 91334..91594 score=-0.105340927745817
IntronExpressionAdditive AT2G01130.intron9 91841..92028 score=-0.801756107326071
IntronExpressionAdditive AT2G01140.intron1 95636..95709 score=-0.859614069646938
IntronExpressionAdditive AT2G01140.intron2 95860..95897 score=0.539283837509435
IntronExpressionAdditive AT2G01140.intron3 96219..96254 score=-0.476745846561367
IntronExpressionAdditive AT2G01170.intron3 102927..102963 score=-0.176260405709726
IntronExpressionAdditive AT2G01170.intron4 103293..103324 score=0.565758182477774
IntronExpressionAdditive AT2G01170.intron6 103843..103878 score=0.667270157073648
IntronExpressionAdditive AT2G01180.tu3 108152..108484 score=-0.443007982343104
IntronExpressionAdditive AT2G01190.intron1 116328..116404 score=-0.279546111292370
IntronExpressionAdditive AT2G01200.intron3 118522..118597 score=0.101254490968047
IntronExpressionAdditive AT2G01220.intron10 125399..125577 score=-0.611965746799405
IntronExpressionAdditive AT2G01220.intron3 123759..123796 score=-0.257683094276343
IntronExpressionAdditive AT2G01220.intron5 124124..124443 score=0.0797853629897727
IntronExpressionAdditive AT2G01220.intron9 124922..125259 score=-0.531369263704171
IntronExpressionAdditive AT2G01240.intron1 128583..128615 score=-0.447874787579051
IntronExpressionAdditive AT2G01250.intron4 133623..133735 score=0.637734519718013
IntronExpressionAdditive AT2G01250.intron7 134280..134317 score=0.528074664075813
IntronExpressionAdditive AT2G01260.intron2 136105..136137 score=0.0509994411543128
IntronExpressionAdditive AT2G01260.intron4 136290..136592 score=-0.208008359233758
IntronExpressionAdditive AT2G01260.tu2 135723..135910 score=-0.611426056012545
IntronExpressionAdditive AT2G01270.intron1 139657..139873 score=-0.50444486391973
IntronExpressionAdditive AT2G01270.intron10 141551..141584 score=0.246974912397021
IntronExpressionAdditive AT2G01270.intron2 139948..139993 score=0.419116648690209
IntronExpressionAdditive AT2G01270.intron3 140101..140178 score=0.203322943317690
IntronExpressionAdditive AT2G01270.intron4 140393..140668 score=-0.196355207908621
IntronExpressionAdditive AT2G01270.intron6 140776..140811 score=-0.0916869536035601
IntronExpressionAdditive AT2G01270.intron7 140963..140994 score=-0.821862302851626
IntronExpressionAdditive AT2G01270.intron9 141288..141329 score=-0.349894673147153
IntronExpressionAdditive AT2G01275.intron1 142812..142844 score=0.0954873429107742
IntronExpressionAdditive AT2G01275.intron3 143283..143514 score=-0.905949295371482
IntronExpressionAdditive AT2G01275.intron5 143850..144081 score=-0.982525606543513
IntronExpressionAdditive AT2G01280.intron10 147311..147349 score=0.631411083615449
IntronExpressionAdditive AT2G01280.intron11 147562..147782 score=-0.369849187066402
IntronExpressionAdditive AT2G01280.intron13 147963..148032 score=-0.368619665637097
IntronExpressionAdditive AT2G01280.intron14 148138..148174 score=1.14610886685439
IntronExpressionAdditive AT2G01280.intron4 146193..146231 score=1.31511298979426
IntronExpressionAdditive AT2G01280.intron5 146373..146409 score=-0.568389787184686
IntronExpressionAdditive AT2G01280.intron6 146517..146986 score=-0.405178473443442
IntronExpressionAdditive AT2G01280.intron7 145977..146088 score=0.410210101286843
IntronExpressionAdditive AT2G01320.intron10 156060..156321 score=-0.246118751903322
IntronExpressionAdditive AT2G01320.intron11 156654..156725 score=0.153728483187338
IntronExpressionAdditive AT2G01320.intron12 156957..157031 score=0.727970790824676
IntronExpressionAdditive AT2G01320.intron15 157729..157762 score=0.276418021363091
IntronExpressionAdditive AT2G01320.intron3 154524..154562 score=-0.861502550278607
IntronExpressionAdditive AT2G01320.intron6 154983..155024 score=0.238950194336461
IntronExpressionAdditive AT2G01320.intron7 155133..155200 score=-0.925471021045996
IntronExpressionAdditive AT2G01320.intron8 155445..155591 score=-1.75822811127303
IntronExpressionAdditive AT2G01330.intron4 159953..160020 score=1.22746039026005
IntronExpressionAdditive AT2G01340.intron2 164698..164861 score=0.177607947506511
IntronExpressionAdditive AT2G01350.intron4 166088..166156 score=0.530253868126051
IntronExpressionAdditive AT2G01350.intron5 166300..166448 score=-1.12739666115787
IntronExpressionAdditive AT2G01400.intron1 174437..174722 score=0.693169956512276
IntronExpressionAdditive AT2G01420.intron2 180726..180793 score=0.769600688432064
IntronExpressionAdditive AT2G01420.intron3 180971..181472 score=-0.872580250890085
IntronExpressionAdditive AT2G01430.intron1 188078..189304 score=-0.298416540155097
IntronExpressionAdditive AT2G01430.intron3 189793..189974 score=-0.461295729853094
IntronExpressionAdditive AT2G01440.intron1 194729..194803 score=0.0178222921669056
IntronExpressionAdditive AT2G01440.intron10 197200..197378 score=1.08336988668404
IntronExpressionAdditive AT2G01440.intron11 197695..197767 score=0.0280310921637407
IntronExpressionAdditive AT2G01440.intron15 198916..198964 score=0.386842055076922
IntronExpressionAdditive AT2G01440.intron2 194943..194980 score=-0.197481212570854
IntronExpressionAdditive AT2G01440.intron3 195158..195290 score=-0.862068954646505
IntronExpressionAdditive AT2G01440.intron4 195510..195545 score=-0.167746303608158
IntronExpressionAdditive AT2G01440.intron6 195955..196129 score=1.00956271433295
IntronExpressionAdditive AT2G01440.intron7 196424..196458 score=-0.103083645660367
IntronExpressionAdditive AT2G01440.intron9 196785..196999 score=-0.365715847859710
IntronExpressionAdditive AT2G01450.intron13 202347..202894 score=-0.224008182161865
IntronExpressionAdditive AT2G01450.intron2 199947..200019 score=0.547212712366806
IntronExpressionAdditive AT2G01450.intron7 201095..201131 score=0.575333138307927
IntronExpressionAdditive AT2G01450.intron8 201237..201303 score=-0.204212618974285
IntronExpressionAdditive AT2G01450.tu11 202027..202068 score=0.433214575952613
IntronExpressionAdditive AT2G01450.tu15 203058..203098 score=0.894440593646305
IntronExpressionAdditive AT2G01460.intron11 208911..208946 score=0.263179847073153
IntronExpressionAdditive AT2G01460.intron12 209089..209145 score=-0.771548176364191
IntronExpressionAdditive AT2G01460.intron13 209249..209290 score=0.0724160799395302
IntronExpressionAdditive AT2G01460.intron14 209533..209570 score=-0.555802204079855
IntronExpressionAdditive AT2G01460.intron15 209684..210019 score=0.191960083694361
IntronExpressionAdditive AT2G01460.intron16 210090..210301 score=0.0337299175050238
IntronExpressionAdditive AT2G01460.intron17 210626..210871 score=-0.0695099471135821
IntronExpressionAdditive AT2G01460.intron3 206655..206690 score=-0.179529476548956
IntronExpressionAdditive AT2G01460.intron6 207220..207368 score=-0.0844996837821156
IntronExpressionAdditive AT2G01460.intron7 207440..207512 score=0.134792589555763
IntronExpressionAdditive AT2G01460.intron8 207718..207991 score=1.05274654311270
IntronExpressionAdditive AT2G01470.intron1 212310..212375 score=-0.7692759818706
IntronExpressionAdditive AT2G01470.intron3 212770..213028 score=-0.340457410154361
IntronExpressionAdditive AT2G01470.intron5 213132..213169 score=-0.603507170807274
IntronExpressionAdditive AT2G01470.intron6 213317..213425 score=-0.126231910435684
IntronExpressionAdditive AT2G01470.intron8 213791..213895 score=-0.169599091491983
IntronExpressionAdditive AT2G01470.intron9 214045..214111 score=0.925977635902167
IntronExpressionAdditive AT2G01480.intron1 217371..217901 score=-0.455162129025889
IntronExpressionAdditive AT2G01480.intron2 218049..218153 score=0.153708773036513
IntronExpressionAdditive AT2G01480.intron5 218776..218893 score=0.258085065079286
IntronExpressionAdditive AT2G01480.intron6 219149..219215 score=-0.238866035286701
IntronExpressionAdditive AT2G01480.intron7 219432..219509 score=0.751800062597027
IntronExpressionAdditive AT2G01480.intron8 219724..219793 score=0.0177903594032805
IntronExpressionAdditive AT2G01480.intron9 220091..220159 score=0.904868089185116
IntronExpressionAdditive AT2G01490.intron3 221799..222029 score=-0.329609912708696
IntronExpressionAdditive AT2G01490.intron5 222368..222443 score=-0.0291727425605397
IntronExpressionAdditive AT2G01490.intron6 222657..222688 score=-0.219635105418896
IntronExpressionAdditive AT2G01490.intron7 222843..222913 score=-0.303751165608584
IntronExpressionAdditive AT2G01500.intron1 224840..225090 score=0.154395596435824
IntronExpressionAdditive AT2G01560.intron1 250723..250759 score=-0.415087052837058
IntronExpressionAdditive AT2G01560.intron2 250972..251005 score=-0.453561128449165
IntronExpressionAdditive AT2G01600.intron10 270744..270810 score=0.111442724830702
IntronExpressionAdditive AT2G01600.intron13 271356..271395 score=-0.58585017075803
IntronExpressionAdditive AT2G01600.intron14 271587..271914 score=0.276232654461748
IntronExpressionAdditive AT2G01600.intron2 269252..269285 score=-0.0585301155663207
IntronExpressionAdditive AT2G01600.intron7 270194..270631 score=-0.975902561011202
IntronExpressionAdditive AT2G01620.intron1 278524..278559 score=-0.85333804433636
IntronExpressionAdditive AT2G01630.intron3 279694..279761 score=0.315332999368077
IntronExpressionAdditive AT2G01630.intron4 279835..279904 score=0.0693541828012358
IntronExpressionAdditive AT2G01630.intron6 281180..281845 score=0.184245533730016
IntronExpressionAdditive AT2G01640.intron2 283279..283316 score=-0.786152696903585
IntronExpressionAdditive AT2G01650.intron1 285076..285122 score=-0.549895356319661
IntronExpressionAdditive AT2G01660.intron1 290973..291084 score=-0.479318798971343
IntronExpressionAdditive AT2G01660.tu3 291367..291749 score=-0.567479505056237
IntronExpressionAdditive AT2G01680.intron1 306927..306961 score=-0.784299277912011
IntronExpressionAdditive AT2G01690.intron1 309316..309425 score=0.119368188406922
IntronExpressionAdditive AT2G01690.intron11 311619..311696 score=-0.708599668515891
IntronExpressionAdditive AT2G01690.intron12 311850..311954 score=0.72699349956042
IntronExpressionAdditive AT2G01690.intron13 312096..312134 score=-0.378988606211463
IntronExpressionAdditive AT2G01690.intron17 312648..312685 score=0.371563465189877
IntronExpressionAdditive AT2G01690.intron18 312828..312983 score=-0.320707239352092
IntronExpressionAdditive AT2G01690.intron5 310451..310520 score=-0.840262129876745
IntronExpressionAdditive AT2G01690.intron8 311068..311142 score=-0.453672123437313
IntronExpressionAdditive AT2G01720.intron1 317318..317499 score=-1.21097271822206
IntronExpressionAdditive AT2G01720.intron2 317606..317679 score=-1.09837828402232
IntronExpressionAdditive AT2G01720.intron4 318037..318108 score=-0.782905189696327
IntronExpressionAdditive AT2G01720.intron5 318364..318589 score=-0.503918731012607
IntronExpressionAdditive AT2G01720.intron6 319239..319469 score=-0.0772556288680347
IntronExpressionAdditive AT2G01720.intron7 319582..319871 score=-0.532816529016402
IntronExpressionAdditive AT2G01720.intron8 320054..320088 score=0.319063556833819
IntronExpressionAdditive AT2G01730.intron10 322476..322657 score=0.210291635617039
IntronExpressionAdditive AT2G01730.intron12 323029..323132 score=0.662292821786617
IntronExpressionAdditive AT2G01730.intron6 321699..321735 score=-0.571362903357256
IntronExpressionAdditive AT2G01730.intron7 321842..321888 score=-0.286599176649466
IntronExpressionAdditive AT2G01730.intron8 322066..322103 score=-1.30456542628517
IntronExpressionAdditive AT2G01730.intron9 322219..322323 score=-0.730661836353359
IntronExpressionAdditive AT2G01735.intron3 325413..325454 score=-0.0114663105423285
IntronExpressionAdditive AT2G01735.intron4 325633..325667 score=-0.164524276414692
IntronExpressionAdditive AT2G01750.intron1 328605..328741 score=-0.761532966346934
IntronExpressionAdditive AT2G01750.intron10 331693..331729 score=0.0964968947935569
IntronExpressionAdditive AT2G01750.intron2 328884..329451 score=0.221182677912153
IntronExpressionAdditive AT2G01750.intron4 329828..329869 score=-0.450903735111148
IntronExpressionAdditive AT2G01750.intron5 330119..330154 score=-0.514733513565181
IntronExpressionAdditive AT2G01750.intron6 330368..330404 score=-0.322673312835542
IntronExpressionAdditive AT2G01750.intron7 330625..330863 score=-0.570582452311439
IntronExpressionAdditive AT2G01750.intron9 331450..331482 score=-0.143409268846105
IntronExpressionAdditive AT2G01770.intron1 335278..335344 score=-1.00556487489014
IntronExpressionAdditive AT2G01770.intron3 335742..336106 score=-0.808046537607619
IntronExpressionAdditive AT2G01780.intron3 338565..339084 score=-0.306643544150303
IntronExpressionAdditive AT2G01780.intron4 339633..339689 score=-0.831779289860016
IntronExpressionAdditive AT2G01790.intron1 341692..341761 score=-0.579426641775605
IntronExpressionAdditive AT2G01810.intron2 348190..348383 score=0.490003559822838
IntronExpressionAdditive AT2G01818.intron1 353950..354307 score=-0.633875391493532
IntronExpressionAdditive AT2G01818.intron3 354916..355334 score=-0.212047069068586
IntronExpressionAdditive AT2G01820.intron1 358215..358312 score=-0.569699425635375
IntronExpressionAdditive AT2G01830.intron10 367426..367494 score=0.69286788325047
IntronExpressionAdditive AT2G01830.intron11 367759..369337 score=-0.260023972141501
IntronExpressionAdditive AT2G01830.intron13 369569..369645 score=-0.625631583763396
IntronExpressionAdditive AT2G01830.intron2 363647..363681 score=-0.193324611888994
IntronExpressionAdditive AT2G01830.intron4 365091..365127 score=-0.744824570645585
IntronExpressionAdditive AT2G01830.intron6 365738..365771 score=-0.497984744721761
IntronExpressionAdditive AT2G01830.intron7 366024..366181 score=0.0187426351775786
IntronExpressionAdditive AT2G01830.intron8 366366..366404 score=-1.15108473357478
IntronExpressionAdditive AT2G01830.tu13 369458..369494 score=0.402052488894866
IntronExpressionAdditive AT2G01850.intron3 386129..386484 score=1.64412175112719
IntronExpressionAdditive AT2G01880.intron2 391936..391976 score=-1.68650654586382
IntronExpressionAdditive AT2G01880.intron5 392613..392921 score=-0.185542519922436
IntronExpressionAdditive AT2G01880.intron6 393193..393719 score=-0.356218508679418
IntronExpressionAdditive AT2G01890.intron3 397625..397656 score=-0.0266206086439342
IntronExpressionAdditive AT2G01890.intron7 398363..398925 score=-0.0372149361707042
IntronExpressionAdditive AT2G01900.intron1 406387..406561 score=0.607130315641033
IntronExpressionAdditive AT2G01900.intron3 407258..407771 score=0.525475107469356
IntronExpressionAdditive AT2G01900.intron4 407985..408166 score=0.0092991121118566
IntronExpressionAdditive AT2G01905.intron2 410609..410886 score=0.0280439962046868
IntronExpressionAdditive AT2G01905.intron3 411021..411096 score=0.189289535957524
IntronExpressionAdditive AT2G01905.intron4 411243..411570 score=0.747899140125616
IntronExpressionAdditive AT2G01905.intron8 411924..413319 score=0.0927760450788288
IntronExpressionAdditive AT2G01910.intron1 417320..417561 score=0.037291968132466
IntronExpressionAdditive AT2G01910.intron5 418780..418818 score=-0.353654203313276
IntronExpressionAdditive AT2G01910.intron9 419589..419625 score=-1.06134441097393
IntronExpressionAdditive AT2G01918.intron2 424626..425349 score=0.485929344621997
IntronExpressionAdditive AT2G01930.tu3 428262..428582 score=0.945595731719287
IntronExpressionAdditive AT2G01940.intron1 432822..433018 score=0.517518176429981
IntronExpressionAdditive AT2G01940.intron2 433520..434101 score=0.58316777295257
IntronExpressionAdditive AT2G01960.intron1 450898..451052 score=-0.852314088922737
IntronExpressionAdditive AT2G01970.intron1 452500..452643 score=-0.38315031598785
IntronExpressionAdditive AT2G01970.intron3 453403..453477 score=0.0670657541182846
IntronExpressionAdditive AT2G01970.intron6 454471..454615 score=-0.0607033306796662
IntronExpressionAdditive AT2G01980.intron1 457298..457379 score=-0.0768754259826558
IntronExpressionAdditive AT2G01980.intron11 459059..459397 score=0.249699689421948
IntronExpressionAdditive AT2G01980.intron12 459806..459873 score=-0.258007970631732
IntronExpressionAdditive AT2G01980.intron14 460083..460230 score=-0.844923971427186
IntronExpressionAdditive AT2G01980.intron15 460534..460571 score=-0.115511313497273
IntronExpressionAdditive AT2G01980.intron16 460901..461012 score=-0.343808773741673
IntronExpressionAdditive AT2G01980.intron18 461381..461416 score=0.0298380568238040
IntronExpressionAdditive AT2G01980.intron19 461688..461726 score=-0.342998445237891
IntronExpressionAdditive AT2G01980.intron20 461978..462014 score=-0.799803184746294
IntronExpressionAdditive AT2G01980.intron3 457619..457668 score=0.0467777626163894
IntronExpressionAdditive AT2G01980.intron6 458215..458252 score=-1.31995560471509
IntronExpressionAdditive AT2G01980.intron7 458427..458459 score=-0.161419813586249
IntronExpressionAdditive AT2G01980.intron9 458713..458958 score=0.431221386953791
IntronExpressionAdditive AT2G01990.intron1 465713..466082 score=1.07647793949012
IntronExpressionAdditive AT2G01990.intron3 466509..466617 score=0.328447806373925
IntronExpressionAdditive AT2G02000.intron3 470575..470726 score=0.509890262757036
IntronExpressionAdditive AT2G02000.intron5 471607..471841 score=-0.919479431190563
IntronExpressionAdditive AT2G02010.intron1 474892..475408 score=-0.0871365436796538
IntronExpressionAdditive AT2G02010.intron5 476214..476378 score=0.0842627938563488
IntronExpressionAdditive AT2G02030.intron1 482402..482861 score=-0.0327159182132031
IntronExpressionAdditive AT2G02040.intron1 487708..487780 score=-0.582515583276102
IntronExpressionAdditive AT2G02040.intron3 488805..488836 score=0.725287909657306
IntronExpressionAdditive AT2G02050.intron1 490388..491655 score=-0.601995696178976
IntronExpressionAdditive AT2G02060.intron1 495950..495989 score=-0.427092565800152
IntronExpressionAdditive AT2G02060.intron5 497251..497332 score=0.188125488620122
IntronExpressionAdditive AT2G02060.intron6 497485..497981 score=-0.225877867786828
IntronExpressionAdditive AT2G02070.intron1 505694..505767 score=-0.929498267293788
IntronExpressionAdditive AT2G02070.intron2 506444..507879 score=0.21919362522047
IntronExpressionAdditive AT2G02080.intron1 519330..520906 score=0.937221983826638
IntronExpressionAdditive AT2G02080.intron3 521324..521436 score=0.450760613832157
IntronExpressionAdditive AT2G02090.intron1 524058..524169 score=0.201300921456628
IntronExpressionAdditive AT2G02090.intron2 524383..524524 score=0.257367828428672
IntronExpressionAdditive AT2G02090.intron4 524842..524877 score=-0.156376532215069
IntronExpressionAdditive AT2G02090.intron5 525092..525162 score=0.466921106096653
IntronExpressionAdditive AT2G02090.intron6 525373..525439 score=-0.462112287815899
IntronExpressionAdditive AT2G02090.intron7 525660..525693 score=1.55626280260297
IntronExpressionAdditive AT2G02090.intron8 525869..525937 score=-0.0543233159587515
IntronExpressionAdditive AT2G02090.intron9 526049..526120 score=-1.87823551668947
IntronExpressionAdditive AT2G02120.intron1 538385..538554 score=-0.213479905412012
IntronExpressionAdditive AT2G02130.intron1 540125..540156 score=-0.562425785676626
IntronExpressionAdditive AT2G02147.intron1 546725..546804 score=0.994731410189886
IntronExpressionAdditive AT2G02150.intron2 547815..547885 score=-0.527082180315162
IntronExpressionAdditive AT2G02150.intron5 548413..548453 score=0.157032157199233
IntronExpressionAdditive AT2G02150.intron6 548848..548884 score=0.408957521721436
IntronExpressionAdditive AT2G02150.intron7 549026..549101 score=-0.167730968919594
IntronExpressionAdditive AT2G02150.intron8 549356..549464 score=0.461638677020818
IntronExpressionAdditive AT2G02150.intron9 549644..550028 score=-0.462510822907781
IntronExpressionAdditive AT2G02160.intron1 555159..555234 score=-0.150109423068266
IntronExpressionAdditive AT2G02160.intron2 555397..555728 score=-0.665304659140543
IntronExpressionAdditive AT2G02170.intron1 556844..557016 score=0.884617207837042
IntronExpressionAdditive AT2G02170.intron5 558516..558566 score=-1.44873383596625
IntronExpressionAdditive AT2G02180.intron10 562791..562824 score=0.478692137313107
IntronExpressionAdditive AT2G02180.intron2 561339..561371 score=0.112171665221802
IntronExpressionAdditive AT2G02180.intron3 561480..561662 score=0.252421803697654
IntronExpressionAdditive AT2G02180.intron7 562113..562649 score=-0.0634575395165232
IntronExpressionAdditive AT2G02230.intron1 590944..590980 score=0.446376978817635
IntronExpressionAdditive AT2G02240.intron1 592784..592824 score=-0.141590394481667
IntronExpressionAdditive AT2G02240.intron2 593040..593118 score=-0.786571575366482
IntronExpressionAdditive AT2G02300.intron1 606974..607042 score=0.206377474728534
IntronExpressionAdditive AT2G02300.intron2 607350..607416 score=-0.190916760837632
IntronExpressionAdditive AT2G02310.intron1 609201..609439 score=0.540684391908016
IntronExpressionAdditive AT2G02310.intron2 609685..609722 score=-0.543506054850561
IntronExpressionAdditive AT2G02320.intron1 611023..611060 score=0.886021907602253
IntronExpressionAdditive AT2G02320.intron2 611338..611407 score=-0.325688486245739
IntronExpressionAdditive AT2G02340.intron2 616816..616903 score=0.243045951651096
IntronExpressionAdditive AT2G02350.intron1 618424..618460 score=1.13447931718420
IntronExpressionAdditive AT2G02350.intron2 618634..618775 score=-1.16854832352805
IntronExpressionAdditive AT2G02360.intron1 620119..620156 score=-0.644562447136742
IntronExpressionAdditive AT2G02360.intron2 620367..620404 score=0.571858117958238
IntronExpressionAdditive AT2G02370.intron2 621412..621806 score=-0.636901671175594
IntronExpressionAdditive AT2G02370.intron5 622425..622491 score=-0.815174799489512
IntronExpressionAdditive AT2G02370.intron6 622750..622787 score=1.11944581382659
IntronExpressionAdditive AT2G02380.intron2 627062..627097 score=0.59154505453321
IntronExpressionAdditive AT2G02380.intron3 627195..627260 score=-0.597421052906682
IntronExpressionAdditive AT2G02380.intron5 627624..627763 score=-1.39641450193208
IntronExpressionAdditive AT2G02380.intron7 627944..628349 score=-0.217612674601322
IntronExpressionAdditive AT2G02390.intron10 630383..630485 score=-1.29023391101713
IntronExpressionAdditive AT2G02390.intron3 629208..629495 score=-0.445796142012003
IntronExpressionAdditive AT2G02390.intron7 629779..629921 score=-0.309427578325000
IntronExpressionAdditive AT2G02390.intron8 629998..630065 score=-0.544881386894326
IntronExpressionAdditive AT2G02390.intron9 630167..630278 score=-0.494781745734196
IntronExpressionAdditive AT2G02390.tu12 630626..630691 score=1.00581859919948
IntronExpressionAdditive AT2G02410.intron1 632868..633167 score=0.133675407387266
IntronExpressionAdditive AT2G02410.intron2 633275..633316 score=0.0762139509614419
IntronExpressionAdditive AT2G02410.intron3 633574..633605 score=-0.574205379721378
IntronExpressionAdditive AT2G02410.intron6 634093..634129 score=1.70555097780944
IntronExpressionAdditive AT2G02440.intron1 638143..638658 score=-0.261766171256562
IntronExpressionAdditive AT2G02440.intron2 638880..639131 score=-0.605929594942788
IntronExpressionAdditive AT2G02450.intron1 648476..648575 score=0.102801563206643
IntronExpressionAdditive AT2G02450.intron2 649119..649866 score=-0.697147403003859
IntronExpressionAdditive AT2G02450.tu4 650403..650439 score=-1.62294864241796
IntronExpressionAdditive AT2G02470.intron1 652925..653285 score=-0.140571429949847
IntronExpressionAdditive AT2G02470.intron3 653582..654070 score=0.0297213813120731
IntronExpressionAdditive AT2G02480.intron3 663471..663651 score=-0.305993540464595
IntronExpressionAdditive AT2G02480.intron6 665152..665187 score=-0.0989627906555474
IntronExpressionAdditive AT2G02500.intron2 671261..671407 score=-1.35538576962618
IntronExpressionAdditive AT2G02500.intron8 672246..672425 score=-0.73686197166239
IntronExpressionAdditive AT2G02510.intron1 674107..674474 score=-0.992716739233379
IntronExpressionAdditive AT2G02540.intron1 683993..684271 score=0.102772796531951
IntronExpressionAdditive AT2G02560.intron1 689933..690243 score=0.606369555887938
IntronExpressionAdditive AT2G02560.intron12 693058..693130 score=1.12919300202689
IntronExpressionAdditive AT2G02560.intron15 693624..693709 score=-0.468912781829706
IntronExpressionAdditive AT2G02560.intron16 693854..694028 score=0.0203373288198748
IntronExpressionAdditive AT2G02560.intron17 694141..694258 score=0.418287417702107
IntronExpressionAdditive AT2G02560.intron19 694665..694739 score=-1.35352401339526
IntronExpressionAdditive AT2G02560.intron20 694883..694967 score=-0.401465094246735
IntronExpressionAdditive AT2G02560.intron21 695143..695216 score=0.409151695157319
IntronExpressionAdditive AT2G02560.intron22 695477..695543 score=0.0136036508493969
IntronExpressionAdditive AT2G02560.intron25 696348..696416 score=0.393725906473522
IntronExpressionAdditive AT2G02560.intron26 696565..696639 score=-0.547147038824684
IntronExpressionAdditive AT2G02560.intron28 697007..697074 score=0.557949884271165
IntronExpressionAdditive AT2G02560.intron4 690645..690714 score=0.167793411714283
IntronExpressionAdditive AT2G02560.intron5 690954..691172 score=-0.216004029736222
IntronExpressionAdditive AT2G02560.intron6 691389..691648 score=-0.7578016071028
IntronExpressionAdditive AT2G02560.intron7 691826..691940 score=-0.0445470156373569
IntronExpressionAdditive AT2G02560.intron8 692118..692298 score=-0.223084136680191
IntronExpressionAdditive AT2G02570.intron12 699651..700164 score=-1.96399044888376
IntronExpressionAdditive AT2G02570.intron13 700310..700670 score=-0.263938122361272
IntronExpressionAdditive AT2G02570.intron8 698759..698791 score=0.26512510352271
IntronExpressionAdditive AT2G02590.intron1 705593..705956 score=-0.161040779459485
IntronExpressionAdditive AT2G02710.tu12 760840..760987 score=0.44060962466745
IntronExpressionAdditive AT2G02720.intron2 764155..764225 score=0.0593543058694414
IntronExpressionAdditive AT2G02730.intron11 766361..766435 score=-0.327424525704958
IntronExpressionAdditive AT2G02730.intron15 767050..767089 score=-0.0231286070880068
IntronExpressionAdditive AT2G02730.intron4 765164..765200 score=-1.48262689146951
IntronExpressionAdditive AT2G02730.intron7 765526..765562 score=0.494809949039171
IntronExpressionAdditive AT2G02730.intron8 765883..766104 score=-0.442437899177531
IntronExpressionAdditive AT2G02740.intron1 769630..769665 score=0.0512525876517316
IntronExpressionAdditive AT2G02740.intron3 769985..770063 score=0.143270439028206
IntronExpressionAdditive AT2G02740.intron4 770492..770529 score=0.383614949467066
IntronExpressionAdditive AT2G02740.intron6 770642..770676 score=-0.409544082091269
IntronExpressionAdditive AT2G02760.intron1 773912..774234 score=-0.685709004668838
IntronExpressionAdditive AT2G02780.intron5 783092..783131 score=-0.802343715072157
IntronExpressionAdditive AT2G02780.intron6 783323..783359 score=-1.00236097642986
IntronExpressionAdditive AT2G02790.intron1 788029..788593 score=-0.719150145519866
IntronExpressionAdditive AT2G02790.intron3 789181..789213 score=-0.29678697667515
IntronExpressionAdditive AT2G02790.intron4 789433..789469 score=-0.160409347011946
IntronExpressionAdditive AT2G02800.intron2 797364..797584 score=-0.90245282655768
IntronExpressionAdditive AT2G02800.intron3 797810..797879 score=-1.16684433954445
IntronExpressionAdditive AT2G02800.intron4 798046..798114 score=-0.474639818487198
IntronExpressionAdditive AT2G02800.intron6 795674..799151 score=-0.618210110961759
IntronExpressionAdditive AT2G02810.intron1 801747..801889 score=-0.281955200178523
IntronExpressionAdditive AT2G02810.intron3 802261..802416 score=-0.0324302955707086
IntronExpressionAdditive AT2G02810.intron5 802600..802632 score=-0.225609421426874
IntronExpressionAdditive AT2G02820.intron1 804840..804881 score=0.317910484872078
IntronExpressionAdditive AT2G02820.intron5 806033..806107 score=0.445532158329402
IntronExpressionAdditive AT2G02850.intron1 826839..827480 score=-0.34448003286238
IntronExpressionAdditive AT2G02860.intron1 828732..828766 score=0.158495061238601
IntronExpressionAdditive AT2G02860.intron12 831114..831404 score=0.0938827237751683
IntronExpressionAdditive AT2G02860.intron14 831529..831973 score=-0.353820689112660
IntronExpressionAdditive AT2G02860.intron6 830125..830300 score=0.620416814656611
IntronExpressionAdditive AT2G02860.intron8 830632..830828 score=0.309023189952683
IntronExpressionAdditive AT2G02880.intron1 841864..842642 score=-0.0375797675855231
IntronExpressionAdditive AT2G02880.intron2 842855..842891 score=-0.954846324703664
IntronExpressionAdditive AT2G02890.intron2 845173..845861 score=-0.263862634382363
IntronExpressionAdditive AT2G02890.intron3 846190..846366 score=-0.776966251442577
IntronExpressionAdditive AT2G02910.intron3 848077..848112 score=0.0541419787542166
IntronExpressionAdditive AT2G02910.intron4 848370..848401 score=0.475216517832672
IntronExpressionAdditive AT2G02910.intron5 848766..848802 score=-0.369155819185903
IntronExpressionAdditive AT2G02910.intron6 848947..849016 score=0.572895718524516
IntronExpressionAdditive AT2G02910.intron8 849428..849464 score=0.144539220128011
IntronExpressionAdditive AT2G02960.intron1 862496..862577 score=-0.119088671864302
IntronExpressionAdditive AT2G02960.intron6 863314..863557 score=0.177135630599481
IntronExpressionAdditive AT2G02960.intron7 863673..863709 score=-0.51933842801778
IntronExpressionAdditive AT2G02960.tu11 864024..864218 score=-1.00662736967037
IntronExpressionAdditive AT2G02970.intron2 865981..866052 score=-0.744635993229829
IntronExpressionAdditive AT2G02970.intron4 866484..866520 score=0.202494393146276
IntronExpressionAdditive AT2G02970.intron5 866691..866896 score=0.240133609780288
IntronExpressionAdditive AT2G02970.intron7 867235..867303 score=-0.00661061313766674
IntronExpressionAdditive AT2G02990.intron1 873822..873857 score=-0.114521541191578
IntronExpressionAdditive AT2G03000.intron1 876479..876812 score=-0.139046171430595
IntronExpressionAdditive AT2G03020.intron1 883266..883297 score=0.0104809002552558
IntronExpressionAdditive AT2G03060.intron1 901796..902115 score=-0.546327723305697
IntronExpressionAdditive AT2G03060.intron2 902227..902405 score=0.520940598976486
IntronExpressionAdditive AT2G03060.intron3 902513..902544 score=-0.0705462883385938
IntronExpressionAdditive AT2G03060.intron4 902699..902886 score=0.0136349537788371
IntronExpressionAdditive AT2G03070.intron10 908248..908279 score=-0.947289615737815
IntronExpressionAdditive AT2G03070.intron5 906834..906873 score=-0.507262599097447
IntronExpressionAdditive AT2G03070.intron6 907056..907132 score=0.871233351059571
IntronExpressionAdditive AT2G03070.intron7 907205..907272 score=0.341086551017118
IntronExpressionAdditive AT2G03070.intron8 907559..907628 score=0.699976367789093
IntronExpressionAdditive AT2G03070.intron9 907701..907949 score=0.824090484371913
IntronExpressionAdditive AT2G03110.intron1 935834..935875 score=-0.308434098966672
IntronExpressionAdditive AT2G03110.intron2 936095..936171 score=-0.515558901505815
IntronExpressionAdditive AT2G03110.intron3 936418..936454 score=0.438120901104944
IntronExpressionAdditive AT2G03120.intron1 937610..937829 score=0.498593280629695
IntronExpressionAdditive AT2G03120.intron10 939829..939978 score=0.526865106047329
IntronExpressionAdditive AT2G03120.intron2 938005..938077 score=-0.825683223735804
IntronExpressionAdditive AT2G03120.intron4 938437..938654 score=-0.440032941856317
IntronExpressionAdditive AT2G03120.intron5 938836..938905 score=-0.422622371388882
IntronExpressionAdditive AT2G03120.intron6 939018..939089 score=0.0210669227976777
IntronExpressionAdditive AT2G03140.intron10 948910..949024 score=0.107360854980374
IntronExpressionAdditive AT2G03140.intron11 949856..949893 score=0.125648013799688
IntronExpressionAdditive AT2G03140.intron2 943115..943182 score=-0.306473815043705
IntronExpressionAdditive AT2G03140.intron3 943516..943552 score=0.405582203286249
IntronExpressionAdditive AT2G03140.intron4 943701..944017 score=0.0919504661600776
IntronExpressionAdditive AT2G03140.intron5 944557..944592 score=-0.615116847783285
IntronExpressionAdditive AT2G03140.intron7 947323..947359 score=-0.145771935704389
IntronExpressionAdditive AT2G03140.intron8 947638..947850 score=0.456153869976095
IntronExpressionAdditive AT2G03140.intron9 948307..948520 score=-0.35162118081258
IntronExpressionAdditive AT2G03150.intron1 952117..952154 score=-0.875446009719586
IntronExpressionAdditive AT2G03150.intron11 955980..956262 score=-0.0832631309836964
IntronExpressionAdditive AT2G03150.intron4 953201..953318 score=1.16698281917598
IntronExpressionAdditive AT2G03150.intron6 954287..954901 score=0.0160797330694909
IntronExpressionAdditive AT2G03150.intron7 955015..955050 score=-0.0100729440002585
IntronExpressionAdditive AT2G03150.intron8 955151..955327 score=0.340753198428732
IntronExpressionAdditive AT2G03150.intron9 955553..955584 score=-0.340767742595995
IntronExpressionAdditive AT2G03240.intron1 973811..973878 score=0.781216977616933
IntronExpressionAdditive AT2G03240.intron10 976304..976586 score=0.636580330512957
IntronExpressionAdditive AT2G03240.intron3 974393..974471 score=-0.817424030695591
IntronExpressionAdditive AT2G03240.intron4 974695..974727 score=0.0723668476052612
IntronExpressionAdditive AT2G03240.intron5 974908..974945 score=-1.19914198039204
IntronExpressionAdditive AT2G03240.intron8 975873..975905 score=-0.310008251949976
IntronExpressionAdditive AT2G03250.intron10 985032..985104 score=-0.840628356816144
IntronExpressionAdditive AT2G03250.intron11 985477..986097 score=-0.106154047868012
IntronExpressionAdditive AT2G03250.intron2 982555..982631 score=-0.292744258427100
IntronExpressionAdditive AT2G03250.intron4 983257..983513 score=-0.0398554720618914
IntronExpressionAdditive AT2G03250.intron8 984610..984750 score=-0.433939837546597
IntronExpressionAdditive AT2G03260.intron10 990653..991473 score=0.0371973626357278
IntronExpressionAdditive AT2G03260.intron4 989078..989113 score=1.39540129178842
IntronExpressionAdditive AT2G03260.intron6 989622..989657 score=0.0482209094805469
IntronExpressionAdditive AT2G03260.intron7 989843..989876 score=-0.871739748805568
IntronExpressionAdditive AT2G03260.intron8 990018..990087 score=0.636746850322543
IntronExpressionAdditive AT2G03280.intron2 996703..996738 score=-0.760117162463248
IntronExpressionAdditive AT2G03280.intron4 997327..997366 score=-0.108456653719068
IntronExpressionAdditive AT2G03310.intron1 1006554..1006601 score=-0.67643477911404
IntronExpressionAdditive AT2G03330.intron1 1008838..1013089 score=0.185619710113585
IntronExpressionAdditive AT2G03340.intron1 1014960..1014994 score=0.706705108278345
IntronExpressionAdditive AT2G03340.intron3 1015994..1016403 score=-0.322965312354121
IntronExpressionAdditive AT2G03350.intron2 1020365..1020801 score=-0.221881155475208
IntronExpressionAdditive AT2G03370.intron1 1025989..1026776 score=0.261829921620788
IntronExpressionAdditive AT2G03390.intron4 1031282..1031319 score=0.0562805653525364
IntronExpressionAdditive AT2G03390.intron5 1031525..1031601 score=-1.3636438076933
IntronExpressionAdditive AT2G03390.intron6 1031706..1031778 score=-0.267365017230802
IntronExpressionAdditive AT2G03430.intron1 1036327..1036364 score=0.0962940307998177
IntronExpressionAdditive AT2G03430.intron2 1036542..1036579 score=0.56377966456898
IntronExpressionAdditive AT2G03430.intron3 1036787..1036963 score=-0.0940655718817752
IntronExpressionAdditive AT2G03430.intron4 1037149..1037219 score=0.600814806290279
IntronExpressionAdditive AT2G03470.intron2 1046899..1046935 score=-0.935563829434906
IntronExpressionAdditive AT2G03470.intron4 1047136..1047526 score=-0.216640105393569
IntronExpressionAdditive AT2G03480.intron2 1052010..1052048 score=0.343169274814094
IntronExpressionAdditive AT2G03480.intron4 1052588..1052657 score=-0.700285220346578
IntronExpressionAdditive AT2G03480.intron5 1050985..1052957 score=0.00541588466273104
IntronExpressionAdditive AT2G03500.intron1 1060190..1060410 score=-0.327038074348654
IntronExpressionAdditive AT2G03500.intron2 1061099..1061526 score=0.044152983971013
IntronExpressionAdditive AT2G03500.intron3 1061705..1061776 score=-0.340761858304433
IntronExpressionAdditive AT2G03510.intron1 1066932..1067121 score=-0.278385129061984
IntronExpressionAdditive AT2G03510.intron2 1067266..1067303 score=-0.274893543209314
IntronExpressionAdditive AT2G03510.intron4 1067552..1067583 score=1.18439833350129
IntronExpressionAdditive AT2G03510.intron5 1067804..1067992 score=0.32502768401581
IntronExpressionAdditive AT2G03510.intron6 1068189..1068259 score=0.186579735747200
IntronExpressionAdditive AT2G03520.intron3 1070184..1070445 score=-0.99435240120655
IntronExpressionAdditive AT2G03520.intron5 1070554..1070592 score=0.214362210050261
IntronExpressionAdditive AT2G03520.intron6 1071052..1071089 score=0.243211204609848
IntronExpressionAdditive AT2G03530.intron1 1071699..1071839 score=-1.36097589915680
IntronExpressionAdditive AT2G03530.intron3 1072389..1072420 score=-1.10645136326601
IntronExpressionAdditive AT2G03540.intron2 1074103..1074251 score=-0.589383777354349
IntronExpressionAdditive AT2G03580.intron1 1093310..1093529 score=-0.258948430327092
IntronExpressionAdditive AT2G03580.intron2 1093749..1094031 score=-0.631724008690955
IntronExpressionAdditive AT2G03580.intron3 1094286..1094323 score=0.685849016301937
IntronExpressionAdditive AT2G03590.intron3 1095819..1095862 score=0.0135724541563191
IntronExpressionAdditive AT2G03590.intron4 1096007..1096080 score=0.284766613158081
IntronExpressionAdditive AT2G03600.intron4 1098167..1098207 score=-0.998311321003532
IntronExpressionAdditive AT2G03610.intron1 1099244..1099571 score=-0.186159873681732
IntronExpressionAdditive AT2G03620.intron5 1101633..1101706 score=-0.000945589607285844
IntronExpressionAdditive AT2G03620.intron6 1102285..1102652 score=-0.544744952070818
IntronExpressionAdditive AT2G03640.intron1 1104716..1104750 score=2.50549815538099
IntronExpressionAdditive AT2G03640.intron2 1104901..1104939 score=0.434125931815223
IntronExpressionAdditive AT2G03640.intron5 1105491..1105527 score=2.24331216583153
IntronExpressionAdditive AT2G03640.intron8 1106137..1106209 score=0.973129862248817
IntronExpressionAdditive AT2G03640.intron9 1106485..1106669 score=3.57180018458554
IntronExpressionAdditive AT2G03667.intron2 1116897..1116978 score=-0.770344045073531
IntronExpressionAdditive AT2G03667.intron3 1117049..1117150 score=-0.24950492312256
IntronExpressionAdditive AT2G03670.intron1 1117742..1117777 score=-0.768459344679828
IntronExpressionAdditive AT2G03670.intron10 1119671..1119708 score=0.515862080329518
IntronExpressionAdditive AT2G03670.intron5 1118480..1118515 score=-0.105215070595036
IntronExpressionAdditive AT2G03670.intron6 1118662..1118701 score=0.0233405412343313
IntronExpressionAdditive AT2G03680.intron1 1120864..1120976 score=0.447858549237311
IntronExpressionAdditive AT2G03680.intron2 1121681..1121717 score=0.229087319333945
IntronExpressionAdditive AT2G03710.intron2 1129806..1130459 score=-0.80853995295531
IntronExpressionAdditive AT2G03710.intron3 1130645..1130683 score=0.305851418905024
IntronExpressionAdditive AT2G03710.intron5 1130944..1131009 score=-0.389600235957325
IntronExpressionAdditive AT2G03710.intron9 1131434..1131474 score=-0.097743031582818
IntronExpressionAdditive AT2G03720.intron1 1132555..1132730 score=0.171580244687179
IntronExpressionAdditive AT2G03730.intron5 1139325..1139359 score=-0.245107774571032
IntronExpressionAdditive AT2G03730.intron7 1139632..1139759 score=-0.465971719959324
IntronExpressionAdditive AT2G03740.intron1 1143395..1143661 score=0.0702585452363438
IntronExpressionAdditive AT2G03780.intron5 1153771..1153963 score=-0.442053108063265
IntronExpressionAdditive AT2G03780.intron6 1154132..1154165 score=0.0292924843244462
IntronExpressionAdditive AT2G03800.intron2 1157137..1157241 score=-0.103880119853947
IntronExpressionAdditive AT2G03800.intron3 1157419..1157488 score=-0.00123153762783523
IntronExpressionAdditive AT2G03800.intron4 1157638..1157710 score=0.52263109360022
IntronExpressionAdditive AT2G03800.intron5 1157783..1157959 score=-0.701350352076496
IntronExpressionAdditive AT2G03800.intron7 1158252..1158287 score=0.33270919336261
IntronExpressionAdditive AT2G03810.intron2 1161728..1162481 score=-0.736213505308327
IntronExpressionAdditive AT2G03810.intron3 1162707..1162779 score=-0.26174406443293
IntronExpressionAdditive AT2G03810.intron6 1164080..1164112 score=0.301005606131865
IntronExpressionAdditive AT2G03810.tu1 1161111..1161258 score=0.529646708898996
IntronExpressionAdditive AT2G03810.tu2 1161545..1161689 score=-0.796423201752748
IntronExpressionAdditive AT2G03810.tu3 1162550..1162588 score=-0.127984119022669
IntronExpressionAdditive AT2G03820.intron1 1166700..1166887 score=-0.300447903012111
IntronExpressionAdditive AT2G03830.intron2 1171512..1171553 score=0.286321541052088
IntronExpressionAdditive AT2G03830.intron3 1171754..1171937 score=-0.0121159866679613
IntronExpressionAdditive AT2G03870.intron1 1180110..1180187 score=0.0635316885839
IntronExpressionAdditive AT2G03870.intron5 1180733..1180844 score=-0.931728799357441
IntronExpressionAdditive AT2G03870.intron6 1181093..1181126 score=-0.384283842502425
IntronExpressionAdditive AT2G03930.intron3 1205570..1206088 score=0.461945018338912
IntronExpressionAdditive AT2G03980.intron2 1259453..1260798 score=-0.188995029017912
IntronExpressionAdditive AT2G03980.intron3 1261214..1261373 score=0.18770013395335
IntronExpressionAdditive AT2G04020.intron1 1274740..1274774 score=0.166299496384022
IntronExpressionAdditive AT2G04025.intron1 1277096..1277329 score=-0.592145039870401
IntronExpressionAdditive AT2G04025.intron2 1277439..1277574 score=-0.631644419825688
IntronExpressionAdditive AT2G04030.intron10 1283738..1283778 score=-0.245331266511200
IntronExpressionAdditive AT2G04030.intron12 1284136..1284208 score=-1.64366274280073
IntronExpressionAdditive AT2G04030.intron18 1285279..1285348 score=0.0194608083964178
IntronExpressionAdditive AT2G04030.intron2 1282220..1282293 score=-0.72373367166598
IntronExpressionAdditive AT2G04030.intron4 1282614..1282865 score=-0.654995441438921
IntronExpressionAdditive AT2G04030.intron6 1283016..1283052 score=-0.301253148727297
IntronExpressionAdditive AT2G04030.intron8 1283401..1283466 score=-1.87099673103497
IntronExpressionAdditive AT2G04039.intron5 1334020..1334053 score=-0.105771642223584
IntronExpressionAdditive AT2G04039.tu4 1333694..1333735 score=1.07695881358579
IntronExpressionAdditive AT2G04040.intron5 1336148..1336185 score=0.392324187278513
IntronExpressionAdditive AT2G04040.intron9 1335220..1335511 score=-0.0787171898582035
IntronExpressionAdditive AT2G04046.intron1 1315904..1315938 score=0.545382859803957
IntronExpressionAdditive AT2G04050.intron2 1338181..1338289 score=-0.424594127387773
IntronExpressionAdditive AT2G04060.intron4 1343871..1343909 score=-1.01216738934852
IntronExpressionAdditive AT2G04070.intron1 1354656..1354692 score=-0.499653163006243
IntronExpressionAdditive AT2G04080.intron1 1357884..1358240 score=-0.610811888567198
IntronExpressionAdditive AT2G04080.intron5 1358831..1358866 score=-0.188219635325876
IntronExpressionAdditive AT2G04090.intron3 1363493..1363616 score=0.51868508975413
IntronExpressionAdditive AT2G04100.intron3 1377723..1378770 score=-0.461621093515826
IntronExpressionAdditive AT2G04160.intron5 1403875..1405311 score=-0.0150646310938385
IntronExpressionAdditive AT2G04160.intron6 1405535..1406751 score=-0.0320237659221115
IntronExpressionAdditive AT2G04160.intron8 1407312..1407346 score=0.132803108258372
IntronExpressionAdditive AT2G04170.intron3 1417903..1417939 score=1.49382065236033
IntronExpressionAdditive AT2G04170.intron8 1419256..1419361 score=-0.320552371637938
IntronExpressionAdditive AT2G04190.intron2 1428095..1428130 score=-0.213181211013844
IntronExpressionAdditive AT2G04190.intron3 1428526..1429402 score=-0.674017069688588
IntronExpressionAdditive AT2G04230.intron1 1447345..1447385 score=-0.700740205594764
IntronExpressionAdditive AT2G04230.intron3 1448553..1448609 score=0.178165245333821
IntronExpressionAdditive AT2G04235.intron1 1451760..1452095 score=-0.0171853786556732
IntronExpressionAdditive AT2G04235.intron10 1454216..1454404 score=1.42526340449419
IntronExpressionAdditive AT2G04235.intron11 1454583..1454621 score=-0.466863047887875
IntronExpressionAdditive AT2G04235.intron12 1454757..1454796 score=-0.286315996760613
IntronExpressionAdditive AT2G04235.intron2 1452288..1452661 score=-0.439384260552124
IntronExpressionAdditive AT2G04235.intron4 1452732..1452799 score=-0.122435701558407
IntronExpressionAdditive AT2G04235.intron5 1452902..1452977 score=-0.596195686416853
IntronExpressionAdditive AT2G04235.intron6 1453112..1453358 score=-0.576559715693175
IntronExpressionAdditive AT2G04240.tu2 1462561..1462787 score=-0.369005723513367
IntronExpressionAdditive AT2G04270.intron10 1477906..1478092 score=0.172424251609531
IntronExpressionAdditive AT2G04270.intron11 1478298..1478335 score=0.231604089994230
IntronExpressionAdditive AT2G04270.intron12 1478543..1478758 score=0.781313406412815
IntronExpressionAdditive AT2G04270.intron13 1478905..1478974 score=-0.552257139697351
IntronExpressionAdditive AT2G04270.intron15 1479376..1479449 score=-0.735246409401412
IntronExpressionAdditive AT2G04270.intron16 1479700..1479776 score=-0.0382679767153942
IntronExpressionAdditive AT2G04270.intron2 1475053..1475309 score=0.8494726053301
IntronExpressionAdditive AT2G04270.intron3 1475422..1475568 score=0.743384268782155
IntronExpressionAdditive AT2G04270.intron5 1475773..1475919 score=1.01972855297137
IntronExpressionAdditive AT2G04270.intron7 1476202..1476278 score=0.352840807421158
IntronExpressionAdditive AT2G04270.intron9 1477799..1477838 score=1.82179347712476
IntronExpressionAdditive AT2G04300.intron13 1496369..1496470 score=-0.78568564585747
IntronExpressionAdditive AT2G04300.intron4 1494357..1494389 score=-0.0552620974479942
IntronExpressionAdditive AT2G04300.intron5 1494563..1494746 score=0.381396112865621
IntronExpressionAdditive AT2G04305.intron1 1501950..1501988 score=-0.740977383387218
IntronExpressionAdditive AT2G04305.intron2 1502305..1502442 score=-0.441535680465391
IntronExpressionAdditive AT2G04305.intron3 1502547..1502731 score=-0.350626282550685
IntronExpressionAdditive AT2G04305.intron4 1503558..1503594 score=-0.125226198752081
IntronExpressionAdditive AT2G04340.intron1 1513601..1514351 score=0.195506071642328
IntronExpressionAdditive AT2G04340.intron2 1514671..1514782 score=0.100640082705212
IntronExpressionAdditive AT2G04340.intron3 1515041..1515076 score=-0.00514419271037401
IntronExpressionAdditive AT2G04350.intron11 1518435..1518471 score=0.00176482209160236
IntronExpressionAdditive AT2G04350.intron13 1518942..1518977 score=-0.495844357852675
IntronExpressionAdditive AT2G04350.intron2 1515963..1516033 score=-0.614543855437762
IntronExpressionAdditive AT2G04350.intron6 1517156..1517192 score=-0.834782147099443
IntronExpressionAdditive AT2G04350.intron7 1517335..1517415 score=0.29302838996385
IntronExpressionAdditive AT2G04350.intron9 1517924..1517998 score=0.345963722193646
IntronExpressionAdditive AT2G04360.intron1 1519785..1519825 score=-0.421053723398198
IntronExpressionAdditive AT2G04360.intron3 1520114..1520148 score=-0.0919076521509265
IntronExpressionAdditive AT2G04360.intron4 1520402..1520437 score=0.780056562649045
IntronExpressionAdditive AT2G04360.intron5 1520613..1520649 score=-0.636817803855675
IntronExpressionAdditive AT2G04400.intron1 1531379..1531563 score=0.317368333525148
IntronExpressionAdditive AT2G04400.intron3 1532122..1532338 score=0.0426952981528060
IntronExpressionAdditive AT2G04400.intron7 1533010..1533121 score=0.198985739639048
IntronExpressionAdditive AT2G04400.intron8 1533230..1533301 score=0.102377507397592
IntronExpressionAdditive AT2G04410.intron2 1534310..1534982 score=-0.693762916267367
IntronExpressionAdditive AT2G04430.intron1 1539194..1539490 score=-0.715606713287878
IntronExpressionAdditive AT2G04430.intron3 1539708..1539923 score=0.427595523399446
IntronExpressionAdditive AT2G04430.intron4 1540060..1540315 score=-0.614865523229522
IntronExpressionAdditive AT2G04430.intron5 1540386..1540565 score=-1.17370537468432
IntronExpressionAdditive AT2G04440.intron1 1541688..1541726 score=0.167903253661964
IntronExpressionAdditive AT2G04440.intron3 1542123..1542203 score=-0.435790768304557
IntronExpressionAdditive AT2G04440.intron4 1542356..1542462 score=-1.05254613635131
IntronExpressionAdditive AT2G04450.intron4 1544269..1544415 score=0.514819961451001
IntronExpressionAdditive AT2G04450.intron6 1544697..1544870 score=-0.91543040419079
IntronExpressionAdditive AT2G04480.intron1 1554890..1554971 score=-0.374447953704458
IntronExpressionAdditive AT2G04480.intron2 1555122..1555346 score=0.0969446413471885
IntronExpressionAdditive AT2G04520.intron1 1575301..1575603 score=-0.586048392244393
IntronExpressionAdditive AT2G04530.intron1 1577195..1577437 score=-0.206340077272281
IntronExpressionAdditive AT2G04530.intron2 1577619..1577656 score=0.105213232495840
IntronExpressionAdditive AT2G04530.intron3 1577761..1577792 score=-0.355147707578225
IntronExpressionAdditive AT2G04530.intron4 1577930..1577967 score=-0.452330870576994
IntronExpressionAdditive AT2G04530.intron5 1578142..1578178 score=0.521584989763302
IntronExpressionAdditive AT2G04540.intron10 1583555..1583590 score=0.00617515224663902
IntronExpressionAdditive AT2G04540.intron12 1583921..1584101 score=-0.0216770439098518
IntronExpressionAdditive AT2G04540.intron3 1582025..1582092 score=0.0152406981228484
IntronExpressionAdditive AT2G04540.intron4 1582195..1582231 score=1.18853341041313
IntronExpressionAdditive AT2G04540.intron5 1582380..1582455 score=0.610437115297974
IntronExpressionAdditive AT2G04540.intron6 1582562..1582641 score=-0.412159887332619
IntronExpressionAdditive AT2G04540.intron9 1583237..1583277 score=1.46908606926758
IntronExpressionAdditive AT2G04550.intron1 1588769..1588914 score=-0.0591783765177658
IntronExpressionAdditive AT2G04570.intron1 1595103..1595321 score=0.39375150545705
IntronExpressionAdditive AT2G04580.intron1 1600099..1600345 score=0.204568728866140
IntronExpressionAdditive AT2G04630.intron1 1619235..1619268 score=-0.69871705610865
IntronExpressionAdditive AT2G04630.intron5 1619926..1620070 score=-0.8147229603003
IntronExpressionAdditive AT2G04650.intron11 1623978..1624197 score=-0.719690943523584
IntronExpressionAdditive AT2G04650.intron3 1622452..1622525 score=0.403344908074666
IntronExpressionAdditive AT2G04650.intron4 1622708..1622741 score=-0.389239681160429
IntronExpressionAdditive AT2G04650.intron6 1623125..1623158 score=0.566614338033702
IntronExpressionAdditive AT2G04650.intron8 1623459..1623635 score=-1.41115390733997
IntronExpressionAdditive AT2G04660.intron1 1625170..1625242 score=0.129972083785107
IntronExpressionAdditive AT2G04660.intron10 1627831..1627935 score=0.0680203450223335
IntronExpressionAdditive AT2G04660.intron11 1628120..1628156 score=-0.377883737101821
IntronExpressionAdditive AT2G04660.intron3 1625710..1625823 score=-0.581390505550347
IntronExpressionAdditive AT2G04660.intron4 1626140..1626210 score=-0.136178040407755
IntronExpressionAdditive AT2G04660.intron5 1626313..1626344 score=0.340134920967111
IntronExpressionAdditive AT2G04660.intron6 1626629..1626736 score=-1.09930864750916
IntronExpressionAdditive AT2G04660.intron7 1627183..1627219 score=0.893666717810823
IntronExpressionAdditive AT2G04660.intron8 1627471..1627504 score=-0.686895191227978
IntronExpressionAdditive AT2G04675.intron1 1637849..1638439 score=-0.250145065807981
IntronExpressionAdditive AT2G04690.intron1 1644801..1645308 score=1.40869834775588
IntronExpressionAdditive AT2G04690.intron2 1645379..1645413 score=0.889044292255047
IntronExpressionAdditive AT2G04690.intron3 1645686..1645717 score=-0.409126591719189
IntronExpressionAdditive AT2G04690.intron6 1646077..1646110 score=0.105156010658419
IntronExpressionAdditive AT2G04700.intron2 1647306..1647372 score=-0.268141585204457
IntronExpressionAdditive AT2G04700.intron4 1647633..1648025 score=-1.00679042180165
IntronExpressionAdditive AT2G04700.intron5 1648170..1648241 score=-0.490934459510606
IntronExpressionAdditive AT2G04740.intron1 1657616..1657865 score=-0.378412439545170
IntronExpressionAdditive AT2G04740.intron4 1659078..1659153 score=0.0414020760293787
IntronExpressionAdditive AT2G04750.intron3 1660261..1660336 score=-0.932336687570846
IntronExpressionAdditive AT2G04750.intron4 1660523..1660559 score=-0.71591299386004
IntronExpressionAdditive AT2G04750.intron7 1661353..1661386 score=0.289322421566671
IntronExpressionAdditive AT2G04780.tu3 1677043..1677440 score=-0.675183632905233
IntronExpressionAdditive AT2G04842.intron1 1698731..1698775 score=0.279102721861556
IntronExpressionAdditive AT2G04842.intron3 1699396..1699434 score=-0.488403761858058
IntronExpressionAdditive AT2G04842.intron4 1699859..1699895 score=-0.278439817752136
IntronExpressionAdditive AT2G04842.intron5 1700185..1700258 score=-1.63706036875280
IntronExpressionAdditive AT2G04842.intron7 1700659..1700914 score=-1.09547167629527
IntronExpressionAdditive AT2G04845.intron4 1702818..1702897 score=1.31936469555083
IntronExpressionAdditive AT2G04845.intron5 1703139..1703328 score=-0.280369041089890
IntronExpressionAdditive AT2G04845.intron6 1703436..1703776 score=-0.144947279885667
IntronExpressionAdditive AT2G04850.intron1 1704900..1704935 score=-1.36292127320644
IntronExpressionAdditive AT2G04865.intron2 1713028..1713103 score=-0.0508965162146208
IntronExpressionAdditive AT2G04865.intron4 1713791..1713867 score=-0.403896636652194
IntronExpressionAdditive AT2G04880.intron1 1718164..1718438 score=-0.253145398956308
IntronExpressionAdditive AT2G04880.intron5 1719650..1719689 score=0.201401040060324
IntronExpressionAdditive AT2G04890.intron1 1721908..1722205 score=-0.40705309218571
IntronExpressionAdditive AT2G04900.intron2 1722633..1722741 score=0.381798462143324
IntronExpressionAdditive AT2G04900.intron3 1722891..1722967 score=-0.225709382257194
IntronExpressionAdditive AT2G04900.intron4 1723076..1723467 score=-0.311304964932855
IntronExpressionAdditive AT2G04940.intron1 1736693..1736759 score=0.213781739054914
IntronExpressionAdditive AT2G04940.intron10 1739328..1739572 score=-0.345297834045067
IntronExpressionAdditive AT2G04940.intron11 1740079..1740119 score=-0.341535978820848
IntronExpressionAdditive AT2G04940.intron2 1736944..1737016 score=0.0932958331603535
IntronExpressionAdditive AT2G04940.intron3 1737160..1737234 score=-0.51839124403321
IntronExpressionAdditive AT2G04940.intron4 1737432..1737620 score=0.111998541254884
IntronExpressionAdditive AT2G04940.intron5 1737767..1737804 score=-0.080224804569918
IntronExpressionAdditive AT2G04940.intron6 1737911..1737947 score=-0.71937209877783
IntronExpressionAdditive AT2G04940.intron7 1738050..1738700 score=-0.142199225930025
IntronExpressionAdditive AT2G04940.intron8 1738867..1738937 score=0.818283470903462
IntronExpressionAdditive AT2G04940.intron9 1739006..1739181 score=-0.636800885513152
IntronExpressionAdditive AT2G05120.intron3 1843206..1843578 score=-0.844956921174796
IntronExpressionAdditive AT2G05120.intron4 1844341..1844519 score=0.153976746759976
IntronExpressionAdditive AT2G05120.intron7 1846604..1846637 score=-0.168017752282983
IntronExpressionAdditive AT2G05160.intron2 1859312..1859343 score=-1.13382803284090
IntronExpressionAdditive AT2G05170.intron3 1870953..1870991 score=-0.510223523430172
IntronExpressionAdditive AT2G05170.intron5 1873295..1873400 score=-0.167289325541101
IntronExpressionAdditive AT2G05210.intron1 1891295..1892039 score=0.171774705381372
IntronExpressionAdditive AT2G05210.intron11 1893913..1893948 score=0.452389856918985
IntronExpressionAdditive AT2G05210.intron6 1892946..1893570 score=-0.0748084244242986
IntronExpressionAdditive AT2G05260.intron1 1918404..1918661 score=-0.394645164730886
IntronExpressionAdditive AT2G05310.intron1 1933615..1933936 score=2.94061240040189
IntronExpressionAdditive AT2G05350.intron1 1950060..1950167 score=0.482370930501587
IntronExpressionAdditive AT2G05350.intron3 1950797..1951448 score=0.332736245023889
IntronExpressionAdditive AT2G05350.intron4 1951876..1952018 score=-0.524939957839956
IntronExpressionAdditive AT2G05380.intron1 1967192..1967524 score=3.35419956573417
IntronExpressionAdditive AT2G05420.intron2 1984364..1984397 score=1.00571724304519
IntronExpressionAdditive AT2G05420.intron3 1984777..1984888 score=-0.344810190755719
IntronExpressionAdditive AT2G05440.intron1 1993206..1993525 score=0.812529245970184
IntronExpressionAdditive AT2G05500.intron1 2014519..2015243 score=-0.379883491041027
IntronExpressionAdditive AT2G05510.intron1 2015963..2016147 score=-0.179208463543609
IntronExpressionAdditive AT2G05520.intron1 2026426..2026459 score=0.614711989860576
IntronExpressionAdditive AT2G05540.intron1 2033423..2033572 score=1.78053312815408
IntronExpressionAdditive AT2G05590.intron2 2067751..2067824 score=0.600075256728187
IntronExpressionAdditive AT2G05590.intron5 2068210..2068538 score=0.337373391938193
IntronExpressionAdditive AT2G05630.intron2 2083553..2083737 score=0.945806626680356
IntronExpressionAdditive AT2G05630.intron4 2083995..2084680 score=-0.0335672130482389
IntronExpressionAdditive AT2G05710.intron17 2145883..2145914 score=0.0446052243950827
IntronExpressionAdditive AT2G05710.intron2 2142058..2142098 score=-0.277807133768066
IntronExpressionAdditive AT2G05710.intron3 2142385..2142419 score=0.482964232031218
IntronExpressionAdditive AT2G05710.intron4 2142685..2142756 score=-0.772614419081452
IntronExpressionAdditive AT2G05710.intron9 2143850..2144077 score=-1.18418433040611
IntronExpressionAdditive AT2G05720.intron1 2147662..2147769 score=-0.271827335238015
IntronExpressionAdditive AT2G05752.intron2 2169675..2170008 score=-0.392477267412647
IntronExpressionAdditive AT2G05755.intron1 2171094..2171200 score=-0.70822135153053
IntronExpressionAdditive AT2G05755.intron2 2171478..2171664 score=0.76811754675145
IntronExpressionAdditive AT2G05755.intron3 2171956..2172140 score=0.495799561741591
IntronExpressionAdditive AT2G05755.intron4 2172364..2172502 score=-0.691488971321523
IntronExpressionAdditive AT2G05755.intron9 2173257..2173326 score=-0.106607966663458
IntronExpressionAdditive AT2G05760.intron1 2181135..2181273 score=-0.166623247421679
IntronExpressionAdditive AT2G05760.intron12 2183262..2183298 score=0.281487466265825
IntronExpressionAdditive AT2G05760.intron3 2181653..2181684 score=-0.295689506349530
IntronExpressionAdditive AT2G05760.intron7 2182378..2182448 score=-0.297131686956367
IntronExpressionAdditive AT2G05760.intron8 2182556..2182632 score=-0.531881022517941
IntronExpressionAdditive AT2G05760.intron9 2182781..2182961 score=0.845141190785942
IntronExpressionAdditive AT2G05790.intron1 2199498..2199539 score=0.775148551577316
IntronExpressionAdditive AT2G05790.intron2 2200947..2201162 score=0.341100413907015
IntronExpressionAdditive AT2G05810.intron1 2214346..2215089 score=-0.134286737474108
IntronExpressionAdditive AT2G05830.intron11 2230635..2230748 score=0.440946160574111
IntronExpressionAdditive AT2G05830.intron12 2230895..2230964 score=-0.567076061667923
IntronExpressionAdditive AT2G05840.intron2 2234487..2234522 score=-0.115013644009719
IntronExpressionAdditive AT2G05840.intron6 2235135..2235358 score=0.755277645281299
IntronExpressionAdditive AT2G05840.intron7 2235505..2235649 score=0.144793469470628
IntronExpressionAdditive AT2G05840.intron8 2235759..2235944 score=1.12654019486952
IntronExpressionAdditive AT2G05850.intron1 2243812..2244028 score=0.101522396851273
IntronExpressionAdditive AT2G05910.intron1 2258882..2259063 score=-0.202144394148805
IntronExpressionAdditive AT2G05990.intron12 2324456..2324490 score=0.193194481196035
IntronExpressionAdditive AT2G05990.intron2 2322424..2322765 score=0.298570608665163
IntronExpressionAdditive AT2G05990.intron4 2323164..2323199 score=0.741528646312075
IntronExpressionAdditive AT2G05990.intron5 2323346..2323383 score=0.498366479888873
IntronExpressionAdditive AT2G05990.intron6 2323489..2323525 score=-0.446044332053626
IntronExpressionAdditive AT2G05990.intron7 2323667..2323701 score=0.234661097484474
IntronExpressionAdditive AT2G06000.tu1 2327384..2327552 score=0.277453418158071
IntronExpressionAdditive AT2G06005.intron12 2335154..2335262 score=-1.24519064660228
IntronExpressionAdditive AT2G06005.intron13 2335365..2335401 score=0.320144295863583
IntronExpressionAdditive AT2G06005.intron2 2332698..2332901 score=-0.381927939319164
IntronExpressionAdditive AT2G06005.intron5 2333128..2333647 score=0.100919621145242
IntronExpressionAdditive AT2G06005.intron6 2333842..2334308 score=-0.273337567495944
IntronExpressionAdditive AT2G06005.intron8 2334424..2334538 score=-0.492084683239612
IntronExpressionAdditive AT2G06005.intron9 2334646..2334829 score=-0.672814494999857
IntronExpressionAdditive AT2G06010.intron1 2336962..2337681 score=-0.763513281586533
IntronExpressionAdditive AT2G06010.intron2 2337942..2337978 score=0.615077091625445
IntronExpressionAdditive AT2G06010.intron3 2338224..2338261 score=1.59742890689539
IntronExpressionAdditive AT2G06020.intron1 2342894..2343961 score=0.397634930531722
IntronExpressionAdditive AT2G06020.intron3 2344286..2345564 score=-0.371321157158846
IntronExpressionAdditive AT2G06020.intron4 2345778..2345812 score=-0.278074327691499
IntronExpressionAdditive AT2G06025.intron4 2350529..2350595 score=0.832237987027375
IntronExpressionAdditive AT2G06025.intron5 2350671..2350828 score=-0.931818731697405
IntronExpressionAdditive AT2G06025.intron7 2351083..2351119 score=3.46066594073183
IntronExpressionAdditive AT2G06025.intron8 2351334..2351369 score=0.0354700395374872
IntronExpressionAdditive AT2G06025.intron9 2351546..2351655 score=1.58246569971579
IntronExpressionAdditive AT2G06040.intron1 2352417..2352486 score=-0.643414881650598
IntronExpressionAdditive AT2G06040.intron3 2352879..2353027 score=-0.91674382451811
IntronExpressionAdditive AT2G06040.intron4 2353278..2353351 score=-0.933445059476636
IntronExpressionAdditive AT2G06040.intron5 2353887..2353957 score=-0.501414032822973
IntronExpressionAdditive AT2G06050.intron4 2360394..2361592 score=0.105228412324117
IntronExpressionAdditive AT2G06050.intron5 2361835..2361872 score=0.888464399488548
IntronExpressionAdditive AT2G06050.tu7 2362014..2362051 score=-1.07012900880451
IntronExpressionAdditive AT2G06200.intron1 2426531..2426603 score=-0.768402192212907
IntronExpressionAdditive AT2G06210.intron10 2432332..2432676 score=-0.233384769899865
IntronExpressionAdditive AT2G06210.intron13 2433462..2433613 score=-0.311862524764514
IntronExpressionAdditive AT2G06210.intron14 2433878..2433915 score=-0.300602899560103
IntronExpressionAdditive AT2G06210.intron15 2434057..2434332 score=-0.79609259811545
IntronExpressionAdditive AT2G06210.intron16 2434446..2434623 score=-0.161810020157982
IntronExpressionAdditive AT2G06210.intron2 2429704..2429847 score=-1.05896456904086
IntronExpressionAdditive AT2G06210.intron20 2435246..2435353 score=0.556093583731288
IntronExpressionAdditive AT2G06210.intron21 2435459..2435592 score=-0.114588847978680
IntronExpressionAdditive AT2G06210.intron22 2435739..2435878 score=0.268581672047344
IntronExpressionAdditive AT2G06210.intron24 2436269..2436422 score=-0.345218870124264
IntronExpressionAdditive AT2G06210.intron4 2430318..2430597 score=-0.650358960324956
IntronExpressionAdditive AT2G06210.intron5 2430851..2430888 score=0.830713478326977
IntronExpressionAdditive AT2G06210.intron7 2431245..2431396 score=-0.487746509034302
IntronExpressionAdditive AT2G06210.intron8 2431578..2431903 score=-0.109313381786867
IntronExpressionAdditive AT2G06210.intron9 2432141..2432177 score=0.25502204147738
IntronExpressionAdditive AT2G06255.intron1 2457796..2459116 score=0.133577814587642
IntronExpressionAdditive AT2G06500.intron1 2581412..2581567 score=-0.0945151014257438
IntronExpressionAdditive AT2G06500.intron3 2582657..2582912 score=-0.118098126472037
IntronExpressionAdditive AT2G06510.intron1 2585095..2585133 score=0.297734604299233
IntronExpressionAdditive AT2G06510.intron5 2585475..2585903 score=0.88252838540541
IntronExpressionAdditive AT2G06530.intron1 2588911..2589115 score=0.985350126724005
IntronExpressionAdditive AT2G06530.intron3 2589584..2589656 score=-0.129637078363197
IntronExpressionAdditive AT2G06530.intron4 2589834..2590191 score=-0.484280822619679
IntronExpressionAdditive AT2G06555.intron2 2604515..2604552 score=-0.72082253521402
IntronExpressionAdditive AT2G06845.intron1 2755048..2755084 score=1.09575591241144
IntronExpressionAdditive AT2G06845.intron2 2755526..2755599 score=0.0972494441639693
IntronExpressionAdditive AT2G06850.intron1 2763825..2764248 score=-1.73261430876981
IntronExpressionAdditive AT2G06850.intron3 2764676..2764986 score=0.73459523183848
IntronExpressionAdditive AT2G06860.intron5 2768044..2768151 score=-0.108292287409095
IntronExpressionAdditive AT2G06860.intron8 2769026..2769057 score=0.86425089227416
IntronExpressionAdditive AT2G06925.intron1 2842656..2842725 score=-0.905951255224076
IntronExpressionAdditive AT2G06925.intron2 2842938..2843081 score=-0.86047380313729
IntronExpressionAdditive AT2G06960.intron1 2867871..2869845 score=0.233033818300575
IntronExpressionAdditive AT2G06990.intron1 2896210..2896247 score=0.361253914649005
IntronExpressionAdditive AT2G06990.intron10 2899072..2899107 score=-0.650617582050661
IntronExpressionAdditive AT2G06990.intron11 2899285..2899570 score=-0.298841995695889
IntronExpressionAdditive AT2G06990.intron12 2899781..2899856 score=0.285748653534249
IntronExpressionAdditive AT2G06990.intron14 2900253..2900543 score=-0.233949326869421
IntronExpressionAdditive AT2G06990.intron15 2900726..2900761 score=0.0885612206653491
IntronExpressionAdditive AT2G06990.intron2 2896635..2896671 score=0.73353761854701
IntronExpressionAdditive AT2G06990.intron3 2896783..2896818 score=0.19037130275374
IntronExpressionAdditive AT2G06990.intron4 2896954..2897137 score=-0.341559309952503
IntronExpressionAdditive AT2G06990.intron5 2897381..2897421 score=-0.86457734084272
IntronExpressionAdditive AT2G06990.intron6 2897533..2897569 score=0.281309567087803
IntronExpressionAdditive AT2G06990.intron7 2897714..2898196 score=-0.301353503909394
IntronExpressionAdditive AT2G06990.intron9 2898707..2898890 score=-0.101023480304403
IntronExpressionAdditive AT2G07020.intron5 2910686..2910845 score=-0.473147759305186
IntronExpressionAdditive AT2G07050.intron1 2924819..2925564 score=0.0458570818234171
IntronExpressionAdditive AT2G07050.intron10 2928646..2928677 score=0.115036514157551
IntronExpressionAdditive AT2G07050.intron11 2928857..2928889 score=1.11859453595337
IntronExpressionAdditive AT2G07050.intron12 2929035..2929099 score=0.174748866723976
IntronExpressionAdditive AT2G07050.intron14 2929422..2929499 score=-0.0111114231872169
IntronExpressionAdditive AT2G07050.intron15 2929707..2929748 score=0.125441661426627
IntronExpressionAdditive AT2G07050.intron16 2929907..2929945 score=0.796137694151408
IntronExpressionAdditive AT2G07050.intron2 2925809..2925850 score=0.0563624270956705
IntronExpressionAdditive AT2G07050.intron4 2926359..2926390 score=0.685212801387205
IntronExpressionAdditive AT2G07050.intron5 2926531..2927031 score=0.0325721013816097
IntronExpressionAdditive AT2G07050.intron6 2927284..2927459 score=-0.259694932127514
IntronExpressionAdditive AT2G07050.intron7 2927674..2927822 score=0.305983972063139
IntronExpressionAdditive AT2G07050.intron8 2927965..2928296 score=-0.352236772242277
IntronExpressionAdditive AT2G07170.intron4 2977482..2977556 score=0.441049811673907
IntronExpressionAdditive AT2G07170.intron5 2978261..2978334 score=-0.810889879037101
IntronExpressionAdditive AT2G07170.intron6 2978510..2978614 score=-0.53072948116677
IntronExpressionAdditive AT2G07180.intron1 2981683..2981757 score=-0.827228744040642
IntronExpressionAdditive AT2G07180.intron2 2981905..2981980 score=-0.862531839936376
IntronExpressionAdditive AT2G07180.intron3 2982199..2982345 score=-1.23367950620018
IntronExpressionAdditive AT2G07215.intron1 2996935..2997002 score=-2.3433464553543
IntronExpressionAdditive AT2G07215.intron2 2997331..2997687 score=-4.47191034600317
IntronExpressionAdditive AT2G07240.intron10 3009824..3009864 score=0.183293063333884
IntronExpressionAdditive AT2G07240.intron13 3010723..3011078 score=-0.203075167176613
IntronExpressionAdditive AT2G07240.intron14 3011862..3012017 score=-0.0908568134607204
IntronExpressionAdditive AT2G07240.intron2 3008219..3008292 score=-1.65013309046447
IntronExpressionAdditive AT2G07240.intron3 3008418..3008464 score=0.275410250875581
IntronExpressionAdditive AT2G07240.intron6 3009009..3009049 score=-0.26086692115289
IntronExpressionAdditive AT2G07240.intron7 3009156..3009306 score=-0.691792932708719
IntronExpressionAdditive AT2G07240.intron8 3009377..3009733 score=0.499463864431205
IntronExpressionAdditive AT2G07280.intron1 3026547..3026694 score=-0.971169043951529
IntronExpressionAdditive AT2G07280.intron2 3026866..3026903 score=0.187682532477306
IntronExpressionAdditive AT2G07280.intron4 3027576..3027610 score=0.396457822044732
IntronExpressionAdditive AT2G07280.intron6 3027812..3027944 score=-0.560253275918507
IntronExpressionAdditive AT2G07280.intron7 3028015..3028414 score=0.125416728752265
IntronExpressionAdditive AT2G07280.intron9 3028610..3028797 score=0.190200631058131
IntronExpressionAdditive AT2G07300.intron2 3031102..3031178 score=0.215793697901454
IntronExpressionAdditive AT2G07300.intron4 3031467..3031507 score=-0.624884853554256
IntronExpressionAdditive AT2G07310.intron1 3035081..3035116 score=0.232129590144381
IntronExpressionAdditive AT2G07310.intron2 3035339..3035374 score=-0.423861355528182
IntronExpressionAdditive AT2G07310.intron3 3035481..3035869 score=0.106005228968544
IntronExpressionAdditive AT2G07310.intron4 3036084..3036198 score=-0.218736255225271
IntronExpressionAdditive AT2G07320.intron1 3037515..3039290 score=-0.205780034539190
IntronExpressionAdditive AT2G07320.intron5 3040316..3040928 score=-0.439417612324507
IntronExpressionAdditive AT2G07320.intron7 3041407..3042021 score=-0.590177524214186
IntronExpressionAdditive AT2G07340.intron1 3045670..3045734 score=-0.356908252926465
IntronExpressionAdditive AT2G07340.intron2 3045839..3046021 score=-0.712747221785303
IntronExpressionAdditive AT2G07340.intron4 3046389..3046428 score=-1.24312432203109
IntronExpressionAdditive AT2G07360.intron1 3047690..3047744 score=-0.585421173738235
IntronExpressionAdditive AT2G07360.intron14 3053249..3053360 score=0.0240377355157569
IntronExpressionAdditive AT2G07360.intron15 3053505..3053543 score=-1.68197127692638
IntronExpressionAdditive AT2G07360.intron16 3053722..3053756 score=-1.09985623598884
IntronExpressionAdditive AT2G07360.intron19 3054359..3054392 score=-0.0780806306402369
IntronExpressionAdditive AT2G07360.intron20 3054677..3054985 score=0.232550169384831
IntronExpressionAdditive AT2G07360.intron22 3055536..3055764 score=-0.139377615020552
IntronExpressionAdditive AT2G07360.intron23 3056053..3056202 score=-0.159136204652654
IntronExpressionAdditive AT2G07360.intron25 3056535..3056648 score=-1.25419120922245
IntronExpressionAdditive AT2G07360.intron4 3048283..3048319 score=0.425018379166909
IntronExpressionAdditive AT2G07360.intron6 3048830..3049091 score=-0.516824964799281
IntronExpressionAdditive AT2G07360.intron7 3049403..3049778 score=0.151927746945848
IntronExpressionAdditive AT2G07360.intron9 3050332..3050963 score=-0.912794737044137
IntronExpressionAdditive AT2G07560.intron6 3172611..3172645 score=-0.28433899447513
IntronExpressionAdditive AT2G07680.intron14 3519204..3519273 score=-1.48324187511368
IntronExpressionAdditive AT2G07680.intron16 3519775..3519808 score=-0.673791191046371
IntronExpressionAdditive AT2G07680.intron19 3520385..3520421 score=-0.128259078718622
IntronExpressionAdditive AT2G07680.intron2 3516297..3516891 score=-0.044787626051996
IntronExpressionAdditive AT2G07680.intron20 3520595..3520667 score=-0.474823887711283
IntronExpressionAdditive AT2G07680.intron21 3520773..3520881 score=-0.24158655488567
IntronExpressionAdditive AT2G07680.intron23 3521206..3521420 score=-0.0100920375363426
IntronExpressionAdditive AT2G07680.intron25 3521963..3522034 score=-0.148805710160287
IntronExpressionAdditive AT2G07680.intron4 3517032..3517099 score=0.517756057989718
IntronExpressionAdditive AT2G07680.intron5 3517239..3517451 score=0.0699946957714829
IntronExpressionAdditive AT2G07690.intron10 3525312..3525350 score=-0.0514336990662981
IntronExpressionAdditive AT2G07690.intron11 3525528..3525606 score=-0.119460127387766
IntronExpressionAdditive AT2G07690.intron12 3525823..3526000 score=-0.510028844327121
IntronExpressionAdditive AT2G07690.intron15 3526575..3526609 score=-1.12347762495281
IntronExpressionAdditive AT2G07690.intron16 3526817..3526853 score=1.58879462980209
IntronExpressionAdditive AT2G07690.intron17 3527041..3527076 score=-0.453812712484489
IntronExpressionAdditive AT2G07690.intron3 3523871..3523903 score=0.000979981264646628
IntronExpressionAdditive AT2G07690.intron4 3524046..3524093 score=-0.293669854462622
IntronExpressionAdditive AT2G07690.intron5 3524240..3524275 score=-0.0108539558008802
IntronExpressionAdditive AT2G07690.intron6 3524412..3524485 score=-0.207184034899914
IntronExpressionAdditive AT2G07690.intron9 3525055..3525094 score=-1.10261547201969
IntronExpressionAdditive AT2G07740.intron1 3570847..3570883 score=0.411703766121850
IntronExpressionAdditive AT2G07750.intron5 3578860..3579231 score=1.66250404433801
IntronExpressionAdditive AT2G07760.intron2 3585452..3585567 score=-1.29548693729299
IntronExpressionAdditive AT2G10440.intron10 4024096..4024328 score=0.446289508800189
IntronExpressionAdditive AT2G10440.intron11 4024543..4024929 score=-0.702727452989821
IntronExpressionAdditive AT2G10440.intron5 4023001..4023113 score=-0.146956864191235
IntronExpressionAdditive AT2G10550.intron1 4103325..4103468 score=-0.887558315687109
IntronExpressionAdditive AT2G10555.intron3 4109475..4109526 score=-0.252016214350311
IntronExpressionAdditive AT2G10602.intron2 4142302..4142376 score=-0.212953554422511
IntronExpressionAdditive AT2G10950.intron1 4323019..4323239 score=-0.463484232883577
IntronExpressionAdditive AT2G10950.intron2 4323456..4324318 score=-0.164864530829988
IntronExpressionAdditive AT2G10965.intron3 4331262..4331546 score=-2.26487187454182
IntronExpressionAdditive AT2G10975.intron1 4342293..4342466 score=-0.590829624349229
IntronExpressionAdditive AT2G10975.intron2 4342758..4342794 score=-0.158890237559201
IntronExpressionAdditive AT2G10980.intron1 4343475..4343546 score=0.621571139865013
IntronExpressionAdditive AT2G11000.intron1 4348683..4349142 score=0.0327598575936062
IntronExpressionAdditive AT2G11000.intron10 4352255..4353127 score=-0.00116503411185337
IntronExpressionAdditive AT2G11000.intron12 4353490..4353816 score=-0.673727117316911
IntronExpressionAdditive AT2G11000.intron13 4354219..4354257 score=-0.395399659098891
IntronExpressionAdditive AT2G11000.intron14 4354475..4354510 score=-0.484944192255272
IntronExpressionAdditive AT2G11000.intron2 4349325..4349396 score=0.207637918169688
IntronExpressionAdditive AT2G11000.intron3 4349495..4349536 score=-0.0784773334576277
IntronExpressionAdditive AT2G11000.intron4 4349749..4349787 score=0.496300717889087
IntronExpressionAdditive AT2G11000.intron5 4350167..4350234 score=0.517761071325739
IntronExpressionAdditive AT2G11000.intron6 4350305..4350382 score=-0.479156196687975
IntronExpressionAdditive AT2G11000.intron7 4350600..4350893 score=0.200045638359306
IntronExpressionAdditive AT2G11000.intron8 4351081..4351696 score=-0.205445496341918
IntronExpressionAdditive AT2G11490.intron1 4611501..4611539 score=0.562275116084863
IntronExpressionAdditive AT2G11520.intron1 4625864..4626087 score=-0.403602240264628
IntronExpressionAdditive AT2G11520.intron4 4627170..4627502 score=-1.06013821395145
IntronExpressionAdditive AT2G11810.intron1 4750784..4751285 score=0.140101216758579
IntronExpressionAdditive AT2G11810.intron2 4751582..4751619 score=-0.640205516915033
IntronExpressionAdditive AT2G11810.intron3 4751841..4752551 score=0.224377126518198
IntronExpressionAdditive AT2G11810.intron7 4753392..4753429 score=-0.468867495487488
IntronExpressionAdditive AT2G11830.intron1 4779391..4779906 score=0.216806487418680
IntronExpressionAdditive AT2G11890.intron4 4810742..4811191 score=-0.0618992928168163
IntronExpressionAdditive AT2G11910.intron2 4813422..4814070 score=-0.291434433113398
IntronExpressionAdditive AT2G12400.intron1 5012597..5012634 score=-0.333321588636474
IntronExpressionAdditive AT2G12400.intron3 5013173..5013209 score=-0.220088367984270
IntronExpressionAdditive AT2G12400.intron4 5013283..5013315 score=-0.821681891606841
IntronExpressionAdditive AT2G12400.intron7 5014042..5014831 score=-0.426671527037443
IntronExpressionAdditive AT2G12405.intron1 5017967..5018040 score=-0.380984161154487
IntronExpressionAdditive AT2G12462.intron1 5058036..5058249 score=-0.167485287185854
IntronExpressionAdditive AT2G12465.intron1 5062797..5062833 score=-0.478667180975635
IntronExpressionAdditive AT2G12480.intron11 5079379..5079451 score=0.139925074144889
IntronExpressionAdditive AT2G12480.intron6 5078435..5078644 score=0.156676875711219
IntronExpressionAdditive AT2G12550.intron1 5122359..5123264 score=-0.231347621211884
IntronExpressionAdditive AT2G12550.intron3 5123646..5123789 score=-2.27349058067190
IntronExpressionAdditive AT2G12550.intron6 5124230..5124264 score=-0.271589736267358
IntronExpressionAdditive AT2G12550.intron7 5124509..5124546 score=-0.509186832709068
IntronExpressionAdditive AT2G12550.intron8 5124649..5124799 score=-0.0899914403674786
IntronExpressionAdditive AT2G12550.intron9 5125080..5125150 score=0.845827845146166
IntronExpressionAdditive AT2G12646.intron1 5174770..5175325 score=0.264966685653983
IntronExpressionAdditive AT2G12646.intron3 5175867..5176040 score=0.525719966691646
IntronExpressionAdditive AT2G12875.intron1 5296580..5296617 score=0.00268520063346936
IntronExpressionAdditive AT2G12875.intron2 5297157..5297505 score=-0.473405299804486
IntronExpressionAdditive AT2G12875.intron4 5298021..5298322 score=-0.182998860153330
IntronExpressionAdditive AT2G12900.intron4 5301875..5302191 score=-0.553824035819583
IntronExpressionAdditive AT2G12935.intron1 5322280..5322713 score=0.206138137182575
IntronExpressionAdditive AT2G12935.intron3 5322961..5323033 score=-0.696387582307759
IntronExpressionAdditive AT2G13150.intron2 5445099..5445330 score=-0.739149225693496
IntronExpressionAdditive AT2G13360.intron1 5546634..5546670 score=0.822508165487975
IntronExpressionAdditive AT2G13360.intron2 5546922..5546988 score=-0.557367247247622
IntronExpressionAdditive AT2G13370.intron1 5552137..5552205 score=0.424514100058242
IntronExpressionAdditive AT2G13370.intron10 5554860..5555190 score=-0.23926042460753
IntronExpressionAdditive AT2G13370.intron12 5555669..5556153 score=-0.234840448173450
IntronExpressionAdditive AT2G13370.intron13 5556441..5556584 score=-0.127485260222967
IntronExpressionAdditive AT2G13370.intron14 5556690..5556725 score=0.646707829746644
IntronExpressionAdditive AT2G13370.intron15 5556869..5556904 score=-0.737427513990706
IntronExpressionAdditive AT2G13370.intron16 5557056..5557386 score=-0.264223749307153
IntronExpressionAdditive AT2G13370.intron18 5557761..5558017 score=-0.101737017262545
IntronExpressionAdditive AT2G13370.intron19 5558187..5558262 score=0.270977409130392
IntronExpressionAdditive AT2G13370.intron2 5552318..5552354 score=-1.07532448412852
IntronExpressionAdditive AT2G13370.intron20 5558397..5558467 score=-0.280027211607711
IntronExpressionAdditive AT2G13370.intron21 5558798..5558877 score=-0.70204391550072
IntronExpressionAdditive AT2G13370.intron22 5559085..5559386 score=-0.203847279141315
IntronExpressionAdditive AT2G13370.intron24 5559780..5560172 score=0.820892267054951
IntronExpressionAdditive AT2G13370.intron27 5560644..5560953 score=-1.00057737923128
IntronExpressionAdditive AT2G13370.intron28 5561428..5561576 score=0.163280827354721
IntronExpressionAdditive AT2G13370.intron29 5561720..5561759 score=-0.0661402873388171
IntronExpressionAdditive AT2G13370.intron3 5552754..5552831 score=0.637399061404113
IntronExpressionAdditive AT2G13370.intron30 5562790..5563220 score=0.256109143366422
IntronExpressionAdditive AT2G13370.intron4 5553048..5553084 score=-0.851985299268136
IntronExpressionAdditive AT2G13370.intron5 5553298..5553373 score=0.0607538326339424
IntronExpressionAdditive AT2G13370.intron6 5553600..5553707 score=0.238057976077300
IntronExpressionAdditive AT2G13370.intron7 5554048..5554084 score=-0.0772855491435636
IntronExpressionAdditive AT2G13370.intron8 5554237..5554459 score=-1.76676198463335
IntronExpressionAdditive AT2G13430.intron1 5597170..5597368 score=-0.734086051885106
IntronExpressionAdditive AT2G13430.intron2 5597901..5598005 score=-2.00133964852813
IntronExpressionAdditive AT2G13440.intron1 5600541..5600606 score=0.579146157125714
IntronExpressionAdditive AT2G13440.intron10 5604568..5604786 score=-0.262174476505156
IntronExpressionAdditive AT2G13440.intron12 5605112..5605145 score=0.363106679563879
IntronExpressionAdditive AT2G13440.intron2 5600719..5600755 score=-0.639904695711418
IntronExpressionAdditive AT2G13440.intron3 5601045..5601155 score=-1.10469147313153
IntronExpressionAdditive AT2G13440.intron4 5601335..5601811 score=0.803522549751788
IntronExpressionAdditive AT2G13440.intron5 5601997..5602107 score=0.190152717682363
IntronExpressionAdditive AT2G13440.intron6 5602361..5602650 score=-0.364004176477028
IntronExpressionAdditive AT2G13440.intron7 5602838..5603517 score=0.175500139608709
IntronExpressionAdditive AT2G13440.intron8 5603782..5603886 score=0.175404826845807
IntronExpressionAdditive AT2G13440.intron9 5604250..5604390 score=0.607864516264384
IntronExpressionAdditive AT2G13510.intron1 5637391..5637571 score=0.0979429572196692
IntronExpressionAdditive AT2G13540.intron1 5644216..5644287 score=-0.784651542376841
IntronExpressionAdditive AT2G13540.intron10 5646876..5647277 score=0.133406209780334
IntronExpressionAdditive AT2G13540.intron11 5647419..5647521 score=-0.882238211762515
IntronExpressionAdditive AT2G13540.intron13 5647858..5648003 score=-0.0515420495556131
IntronExpressionAdditive AT2G13540.intron14 5648291..5648440 score=0.160769877911669
IntronExpressionAdditive AT2G13540.intron3 5644536..5644963 score=-0.544980790900702
IntronExpressionAdditive AT2G13540.intron4 5645065..5645165 score=0.291280696527109
IntronExpressionAdditive AT2G13540.intron5 5645235..5645345 score=-0.99083116011042
IntronExpressionAdditive AT2G13540.intron6 5645598..5645708 score=-0.656102681525803
IntronExpressionAdditive AT2G13540.intron7 5645913..5646098 score=0.542753069671869
IntronExpressionAdditive AT2G13540.intron8 5646206..5646350 score=-0.0560841195332275
IntronExpressionAdditive AT2G13540.intron9 5646573..5646732 score=-1.16365725011135
IntronExpressionAdditive AT2G13560.intron10 5659941..5660038 score=0.717533690437186
IntronExpressionAdditive AT2G13560.intron11 5660185..5660298 score=-0.193973696488094
IntronExpressionAdditive AT2G13560.intron12 5660433..5660611 score=0.372009860613119
IntronExpressionAdditive AT2G13560.intron13 5660758..5660797 score=0.0680371415125768
IntronExpressionAdditive AT2G13560.intron14 5660904..5660935 score=-2.12077425926508
IntronExpressionAdditive AT2G13560.intron15 5661080..5661148 score=0.0397487561051948
IntronExpressionAdditive AT2G13560.intron16 5661223..5661539 score=-0.171561635643937
IntronExpressionAdditive AT2G13560.intron17 5661650..5661716 score=0.126226796383591
IntronExpressionAdditive AT2G13560.intron18 5661862..5661976 score=-0.175489145309325
IntronExpressionAdditive AT2G13560.intron3 5657716..5657751 score=0.466075313118159
IntronExpressionAdditive AT2G13560.intron4 5658009..5658049 score=0.710338740465667
IntronExpressionAdditive AT2G13560.intron6 5658596..5658810 score=-0.381772567098971
IntronExpressionAdditive AT2G13560.intron8 5659131..5659341 score=0.0794104864647419
IntronExpressionAdditive AT2G13560.intron9 5659515..5659692 score=-0.406020289483757
IntronExpressionAdditive AT2G13650.intron7 5697420..5697577 score=-0.654769853141574
IntronExpressionAdditive AT2G13680.intron11 5704991..5705029 score=-0.740156219892865
IntronExpressionAdditive AT2G13680.intron12 5705176..5705217 score=-0.139210710927672
IntronExpressionAdditive AT2G13680.intron15 5706016..5706262 score=-0.197113547821644
IntronExpressionAdditive AT2G13680.intron17 5706551..5706587 score=-0.246767258727131
IntronExpressionAdditive AT2G13680.intron18 5706730..5706791 score=-1.50195556847100
IntronExpressionAdditive AT2G13680.intron2 5702612..5702859 score=-0.210264691932656
IntronExpressionAdditive AT2G13680.intron20 5707049..5707373 score=0.0151109440105973
IntronExpressionAdditive AT2G13680.intron24 5708141..5708433 score=-0.726730118742752
IntronExpressionAdditive AT2G13680.intron25 5708679..5708754 score=0.901809987256394
IntronExpressionAdditive AT2G13680.intron26 5708897..5708968 score=0.249887939218804
IntronExpressionAdditive AT2G13680.intron28 5709327..5709544 score=-0.288429975077534
IntronExpressionAdditive AT2G13680.intron29 5709734..5709765 score=-0.272236093689829
IntronExpressionAdditive AT2G13680.intron3 5703137..5703217 score=1.04429875874804
IntronExpressionAdditive AT2G13680.intron31 5710059..5710205 score=-0.0997044784872959
IntronExpressionAdditive AT2G13680.intron32 5710465..5710505 score=-0.0477747174161397
IntronExpressionAdditive AT2G13680.intron34 5710904..5710935 score=-0.430745024370699
IntronExpressionAdditive AT2G13680.intron35 5711082..5711152 score=-0.842996084033032
IntronExpressionAdditive AT2G13680.intron36 5711363..5711399 score=0.775472348945486
IntronExpressionAdditive AT2G13680.intron38 5711854..5711888 score=0.837446830924956
IntronExpressionAdditive AT2G13680.intron4 5703327..5703394 score=0.884084795293397
IntronExpressionAdditive AT2G13680.intron6 5703779..5703845 score=0.397391913685487
IntronExpressionAdditive AT2G13680.intron7 5703988..5704241 score=0.36484742835201
IntronExpressionAdditive AT2G13680.intron8 5704385..5704459 score=-0.0301142771391334
IntronExpressionAdditive AT2G13690.intron1 5714689..5715164 score=0.198022460007943
IntronExpressionAdditive AT2G13720.intron2 5731640..5731820 score=-0.0832609455036813
IntronExpressionAdditive AT2G13790.intron3 5749609..5750275 score=-0.386715100490347
IntronExpressionAdditive AT2G13790.intron4 5750452..5751041 score=-0.246332850930841
IntronExpressionAdditive AT2G13790.intron5 5751325..5751365 score=-0.674947343275369
IntronExpressionAdditive AT2G13790.intron7 5751501..5752197 score=0.0549912756944332
IntronExpressionAdditive AT2G13800.intron3 5760943..5761755 score=-0.608834737610899
IntronExpressionAdditive AT2G13800.intron5 5761898..5762122 score=0.39036811370713
IntronExpressionAdditive AT2G13800.intron7 5762194..5762617 score=-0.933744232655269
IntronExpressionAdditive AT2G13810.intron1 5775642..5775864 score=0.0562863495263527
IntronExpressionAdditive AT2G13810.intron3 5775939..5776008 score=-0.185166741164122
IntronExpressionAdditive AT2G13810.intron4 5776149..5777451 score=0.176451664408187
IntronExpressionAdditive AT2G13810.intron5 5777543..5777723 score=1.03003266912795
IntronExpressionAdditive AT2G13810.intron6 5777861..5777897 score=-0.567032942211708
IntronExpressionAdditive AT2G13810.intron7 5777967..5778001 score=0.88417467354627
IntronExpressionAdditive AT2G13810.intron9 5778661..5778780 score=-0.155217664995892
IntronExpressionAdditive AT2G13820.intron1 5781535..5782715 score=0.258903562331524
IntronExpressionAdditive AT2G13820.intron2 5782960..5782992 score=0.269809536475298
IntronExpressionAdditive AT2G13840.intron1 5796102..5796173 score=0.261938405629966
IntronExpressionAdditive AT2G13840.intron2 5796360..5796700 score=-0.440488205843684
IntronExpressionAdditive AT2G13840.intron3 5797058..5797126 score=-0.348079291236019
IntronExpressionAdditive AT2G13840.intron4 5797270..5797762 score=-0.121422090006901
IntronExpressionAdditive AT2G14000.intron1 5892234..5892270 score=-0.290905254354095
IntronExpressionAdditive AT2G14010.intron4 5897785..5897906 score=-0.600004669006569
IntronExpressionAdditive AT2G14010.intron8 5898928..5899163 score=-0.720063530533469
IntronExpressionAdditive AT2G14045.intron2 5913783..5913923 score=0.35257946760663
IntronExpressionAdditive AT2G14045.intron5 5914396..5914846 score=0.526982377131235
IntronExpressionAdditive AT2G14045.intron7 5915029..5915064 score=-0.475587748708279
IntronExpressionAdditive AT2G14050.intron11 5918887..5919173 score=-0.228449167857848
IntronExpressionAdditive AT2G14050.intron12 5919310..5919347 score=0.200082119195453
IntronExpressionAdditive AT2G14050.intron13 5919490..5919704 score=-0.00734993407578217
IntronExpressionAdditive AT2G14050.intron14 5919856..5919894 score=-0.087493409728244
IntronExpressionAdditive AT2G14050.intron16 5920252..5920507 score=0.198611412903267
IntronExpressionAdditive AT2G14050.intron5 5917427..5917494 score=0.0275036206168573
IntronExpressionAdditive AT2G14050.intron6 5917638..5917848 score=0.588743184929212
IntronExpressionAdditive AT2G14050.intron7 5917990..5918031 score=-0.170572723533683
IntronExpressionAdditive AT2G14050.intron8 5918178..5918216 score=0.585005619220749
IntronExpressionAdditive AT2G14050.intron9 5918355..5918558 score=0.693067614546326
IntronExpressionAdditive AT2G14080.intron1 5933069..5933105 score=-0.0618302913963551
IntronExpressionAdditive AT2G14080.intron2 5934381..5934420 score=-0.759998990500702
IntronExpressionAdditive AT2G14120.intron1 5961464..5961536 score=0.282665693228224
IntronExpressionAdditive AT2G14120.intron10 5963107..5963138 score=-0.486866203630954
IntronExpressionAdditive AT2G14120.intron12 5963546..5963628 score=-0.750326421363195
IntronExpressionAdditive AT2G14120.intron13 5963878..5964282 score=-0.505545420416961
IntronExpressionAdditive AT2G14120.intron14 5964480..5964556 score=0.084749532996117
IntronExpressionAdditive AT2G14120.intron15 5964660..5964942 score=-0.298039597417496
IntronExpressionAdditive AT2G14120.intron16 5965125..5965452 score=0.194324467984560
IntronExpressionAdditive AT2G14120.intron18 5965747..5965974 score=-0.21372071018437
IntronExpressionAdditive AT2G14120.intron3 5961825..5961895 score=-0.555353501231747
IntronExpressionAdditive AT2G14120.intron6 5962537..5962654 score=0.401867870335104
IntronExpressionAdditive AT2G14170.intron10 5986169..5986398 score=0.150391982532106
IntronExpressionAdditive AT2G14170.intron12 5986826..5986938 score=0.705652101330014
IntronExpressionAdditive AT2G14170.intron13 5987141..5987177 score=0.453173229047454
IntronExpressionAdditive AT2G14170.intron14 5987398..5987577 score=-0.591120379054596
IntronExpressionAdditive AT2G14170.intron15 5987717..5987752 score=-0.706598698009865
IntronExpressionAdditive AT2G14170.intron16 5987930..5987970 score=0.171145159380195
IntronExpressionAdditive AT2G14170.intron17 5988087..5988122 score=-0.415112175380733
IntronExpressionAdditive AT2G14170.intron5 5985288..5985558 score=0.689520067808646
IntronExpressionAdditive AT2G14170.intron8 5985667..5985952 score=-0.210474477516947
IntronExpressionAdditive AT2G14210.intron1 6025818..6025852 score=-1.06471542422480
IntronExpressionAdditive AT2G14210.intron2 6026169..6028170 score=0.471425709093972
IntronExpressionAdditive AT2G14210.intron3 6028318..6029583 score=0.0838609121106583
IntronExpressionAdditive AT2G14250.intron1 6044287..6044323 score=0.497195266961964
IntronExpressionAdditive AT2G14250.intron2 6044503..6044579 score=11.6713119692597
IntronExpressionAdditive AT2G14250.intron4 6044972..6045213 score=1.43858278185305
IntronExpressionAdditive AT2G14255.intron1 6046302..6046369 score=-0.81827608978305
IntronExpressionAdditive AT2G14255.intron2 6046583..6046691 score=-0.0232126731010114
IntronExpressionAdditive AT2G14255.intron3 6046854..6046958 score=-0.564785812542554
IntronExpressionAdditive AT2G14255.intron4 6047103..6047154 score=0.737736458623442
IntronExpressionAdditive AT2G14255.intron5 6047295..6047376 score=-0.978229705343214
IntronExpressionAdditive AT2G14255.intron6 6047473..6047541 score=2.12530017731895
IntronExpressionAdditive AT2G14255.intron7 6047722..6047758 score=-0.691209761031709
IntronExpressionAdditive AT2G14260.intron2 6048779..6048947 score=-0.587846714036655
IntronExpressionAdditive AT2G14260.intron3 6049125..6049164 score=-0.0970022863021208
IntronExpressionAdditive AT2G14260.intron4 6049301..6049436 score=-0.596956790816905
IntronExpressionAdditive AT2G14260.intron8 6050146..6050181 score=-0.27422376828333
IntronExpressionAdditive AT2G14260.intron9 6050323..6050391 score=0.238327523049293
IntronExpressionAdditive AT2G14260.tu11 6050644..6050772 score=0.123752155143659
IntronExpressionAdditive AT2G14285.intron1 6059760..6059905 score=-0.101386759478843
IntronExpressionAdditive AT2G14285.intron2 6060086..6060892 score=1.74285048560668
IntronExpressionAdditive AT2G14390.intron2 6118452..6118529 score=-0.0560569709928
IntronExpressionAdditive AT2G14440.intron2 6150892..6151055 score=-0.375106332053077
IntronExpressionAdditive AT2G14510.intron1 6178632..6179100 score=-0.108787864609331
IntronExpressionAdditive AT2G14510.intron5 6180421..6180813 score=-0.298067895054291
IntronExpressionAdditive AT2G14520.intron4 6190219..6190251 score=1.24147785012679
IntronExpressionAdditive AT2G14520.intron6 6190609..6190899 score=-0.122565090534609
IntronExpressionAdditive AT2G14520.intron8 6191041..6191109 score=0.179649828888586
IntronExpressionAdditive AT2G14530.intron1 6194955..6195063 score=0.809359604364395
IntronExpressionAdditive AT2G14530.intron2 6195282..6195464 score=-0.526798283335079
IntronExpressionAdditive AT2G14530.intron3 6195709..6196117 score=0.203952620992361
IntronExpressionAdditive AT2G14530.intron4 6196298..6196517 score=-0.371901640877473
IntronExpressionAdditive AT2G14530.intron5 6196664..6196917 score=0.471276142332485
IntronExpressionAdditive AT2G14540.intron1 6205817..6205924 score=-0.802429416257282
IntronExpressionAdditive AT2G14570.intron1 6229292..6229395 score=-0.00254759818112985
IntronExpressionAdditive AT2G14570.intron3 6229933..6230465 score=0.349642481388961
IntronExpressionAdditive AT2G14680.intron1 6285404..6285855 score=-0.635290323519633
IntronExpressionAdditive AT2G14680.intron10 6288430..6288466 score=-1.35454997905348
IntronExpressionAdditive AT2G14680.intron11 6288900..6289045 score=0.502161865884711
IntronExpressionAdditive AT2G14680.intron12 6289187..6289260 score=0.294142154728373
IntronExpressionAdditive AT2G14680.intron14 6289801..6290053 score=-0.615207336346558
IntronExpressionAdditive AT2G14680.intron15 6290341..6290377 score=-0.439961428699006
IntronExpressionAdditive AT2G14680.intron16 6290518..6290559 score=-0.528246984346929
IntronExpressionAdditive AT2G14680.intron2 6286014..6286125 score=-0.130699645911443
IntronExpressionAdditive AT2G14680.intron4 6286370..6286410 score=-0.29786976136917
IntronExpressionAdditive AT2G14680.intron5 6286556..6286915 score=-0.124346056010637
IntronExpressionAdditive AT2G14680.intron7 6287060..6287104 score=-0.301467652379477
IntronExpressionAdditive AT2G14680.intron8 6287400..6288144 score=-1.26066689525895
IntronExpressionAdditive AT2G14680.intron9 6288255..6288325 score=-1.22505322485649
IntronExpressionAdditive AT2G14690.intron1 6291371..6291446 score=0.187795560907292
IntronExpressionAdditive AT2G14700.intron1 6299691..6301584 score=-0.0341884720781389
IntronExpressionAdditive AT2G14700.intron2 6301800..6301975 score=0.277930327192787
IntronExpressionAdditive AT2G14700.intron3 6302114..6302550 score=-0.949748757562757
IntronExpressionAdditive AT2G14720.intron1 6308090..6308124 score=0.637683838067756
IntronExpressionAdditive AT2G14720.intron2 6308336..6308492 score=-0.50374449396053
IntronExpressionAdditive AT2G14720.intron3 6308860..6309651 score=-0.0143322547415981
IntronExpressionAdditive AT2G14740.intron1 6317076..6317878 score=-0.720988543263512
IntronExpressionAdditive AT2G14740.intron11 6319205..6319240 score=-0.211707781885547
IntronExpressionAdditive AT2G14740.intron6 6317982..6318022 score=0.108185678534993
IntronExpressionAdditive AT2G14740.intron7 6318126..6318600 score=0.882936861647546
IntronExpressionAdditive AT2G14750.intron1 6321413..6321445 score=-1.27155876052461
IntronExpressionAdditive AT2G14750.intron5 6322264..6322298 score=-1.17570012565301
IntronExpressionAdditive AT2G14750.intron6 6322371..6322405 score=-0.88148895480765
IntronExpressionAdditive AT2G14760.intron2 6329192..6329264 score=-0.367515866714258
IntronExpressionAdditive AT2G14810.intron1 6364673..6365378 score=-0.292887644356561
IntronExpressionAdditive AT2G14820.intron2 6366063..6366495 score=-0.317468718446992
IntronExpressionAdditive AT2G14830.intron1 6369670..6369705 score=-0.203409580380758
IntronExpressionAdditive AT2G14830.intron2 6369859..6371408 score=-0.166451411080903
IntronExpressionAdditive AT2G14835.intron10 6377091..6377273 score=-0.665099990152277
IntronExpressionAdditive AT2G14835.intron11 6377494..6377568 score=0.0484506204270185
IntronExpressionAdditive AT2G14835.intron4 6374376..6374599 score=-0.455648373033881
IntronExpressionAdditive AT2G14835.intron5 6374702..6375180 score=0.160155635370121
IntronExpressionAdditive AT2G14835.intron7 6375537..6376293 score=-0.00730687913531737
IntronExpressionAdditive AT2G14835.intron8 6376398..6376567 score=-0.748413159175138
IntronExpressionAdditive AT2G14835.intron9 6376915..6376951 score=-0.432792486945816
IntronExpressionAdditive AT2G14835.tu3 6374049..6374157 score=-0.530255006640036
IntronExpressionAdditive AT2G14850.intron1 6393070..6393278 score=-0.541920146087978
IntronExpressionAdditive AT2G14860.intron1 6395040..6395109 score=-0.298968845091711
IntronExpressionAdditive AT2G14860.intron2 6395260..6395678 score=-0.902571172399408
IntronExpressionAdditive AT2G14860.intron3 6395997..6396309 score=-0.40993763512609
IntronExpressionAdditive AT2G14880.intron1 6400914..6401527 score=-0.169380416945194
IntronExpressionAdditive AT2G14890.tu2 6407268..6407719 score=0.955847966856438
IntronExpressionAdditive AT2G14900.intron1 6411364..6411859 score=1.03936162703649
IntronExpressionAdditive AT2G14910.intron4 6414774..6414886 score=-0.515475023715307
IntronExpressionAdditive AT2G14910.intron5 6415173..6415646 score=-0.319734984081159
IntronExpressionAdditive AT2G15000.intron2 6488282..6488594 score=-0.514915035200371
IntronExpressionAdditive AT2G15000.intron3 6488776..6488845 score=-1.06859540774310
IntronExpressionAdditive AT2G15000.intron5 6489157..6489227 score=-0.667750861620732
IntronExpressionAdditive AT2G15080.tu2 6543809..6543879 score=0.462362649788054
IntronExpressionAdditive AT2G15230.intron3 6620322..6620574 score=-0.0869845454898211
IntronExpressionAdditive AT2G15230.intron7 6621354..6621638 score=0.0237737566601585
IntronExpressionAdditive AT2G15230.intron8 6621826..6621937 score=-1.46143434718607
IntronExpressionAdditive AT2G15240.intron1 6623155..6623192 score=-0.461023069638269
IntronExpressionAdditive AT2G15240.intron4 6623742..6623784 score=-0.504474226993018
IntronExpressionAdditive AT2G15240.intron5 6623967..6624257 score=-1.60544105376369
IntronExpressionAdditive AT2G15240.intron6 6624402..6624448 score=-0.454525765264358
IntronExpressionAdditive AT2G15240.intron7 6624659..6624807 score=1.03961096036349
IntronExpressionAdditive AT2G15240.intron8 6624917..6625255 score=0.634877957417117
IntronExpressionAdditive AT2G15240.intron9 6625401..6625839 score=-0.349003106977892
IntronExpressionAdditive AT2G15260.intron4 6638886..6639197 score=-0.677175680012184
IntronExpressionAdditive AT2G15260.intron5 6639622..6640853 score=0.387372819197189
IntronExpressionAdditive AT2G15270.intron1 6645359..6645961 score=-0.178519210589355
IntronExpressionAdditive AT2G15280.intron2 6647303..6647380 score=-0.487588498278771
IntronExpressionAdditive AT2G15280.intron3 6647596..6647842 score=-0.351202912091957
IntronExpressionAdditive AT2G15280.intron7 6648490..6649024 score=0.00564627070628535
IntronExpressionAdditive AT2G15290.intron2 6650003..6650192 score=0.145452401256511
IntronExpressionAdditive AT2G15290.intron3 6650548..6650688 score=-0.234391032553397
IntronExpressionAdditive AT2G15310.intron1 6661233..6661302 score=0.00806334906475578
IntronExpressionAdditive AT2G15327.intron1 6679261..6679337 score=-0.0266410681258062
IntronExpressionAdditive AT2G15400.intron1 6720622..6720698 score=-0.421764741513666
IntronExpressionAdditive AT2G15420.intron1 6731120..6731587 score=0.126404161515004
IntronExpressionAdditive AT2G15420.intron2 6731815..6731851 score=-1.00413610710916
IntronExpressionAdditive AT2G15420.intron7 6735005..6735176 score=-1.20231164408456
IntronExpressionAdditive AT2G15430.intron1 6741225..6741405 score=-2.27081438373957
IntronExpressionAdditive AT2G15430.intron2 6741674..6742245 score=0.174423428127915
IntronExpressionAdditive AT2G15490.intron2 6769834..6769984 score=0.139359592830548
IntronExpressionAdditive AT2G15500.intron2 6771224..6771327 score=-0.601481775148075
IntronExpressionAdditive AT2G15500.intron4 6771480..6771702 score=0.161853742769396
IntronExpressionAdditive AT2G15530.intron2 6780305..6780849 score=-0.131120790996375
IntronExpressionAdditive AT2G15530.intron3 6781068..6781107 score=-0.280957673203401
IntronExpressionAdditive AT2G15530.intron5 6782911..6783319 score=1.60020441296458
IntronExpressionAdditive AT2G15530.intron6 6783391..6783465 score=0.070794677152451
IntronExpressionAdditive AT2G15530.intron8 6783829..6783973 score=-0.266425874594734
IntronExpressionAdditive AT2G15560.intron1 6796955..6796996 score=-0.581561834627697
IntronExpressionAdditive AT2G15570.intron1 6798958..6799741 score=-0.529434184011635
IntronExpressionAdditive AT2G15580.intron2 6805222..6805541 score=0.148890985048044
IntronExpressionAdditive AT2G15590.intron1 6809410..6809446 score=0.947574668206079
IntronExpressionAdditive AT2G15620.intron1 6818094..6818169 score=0.0950470228523248
IntronExpressionAdditive AT2G15620.intron3 6818930..6818965 score=-0.63037839894771
IntronExpressionAdditive AT2G15670.intron1 6835539..6836061 score=-0.485322902029914
IntronExpressionAdditive AT2G15695.intron1 6841770..6841910 score=0.813789617178867
IntronExpressionAdditive AT2G15695.intron2 6842095..6842164 score=-0.890837546172894
IntronExpressionAdditive AT2G15695.intron4 6842563..6842633 score=-0.945553549282907
IntronExpressionAdditive AT2G15695.intron5 6842923..6843156 score=2.32411773257112
IntronExpressionAdditive AT2G15710.intron3 6851101..6851137 score=-0.96760965725537
IntronExpressionAdditive AT2G15710.intron5 6851710..6851746 score=0.6263241120507
IntronExpressionAdditive AT2G15710.intron6 6851956..6852027 score=0.317933862451862
IntronExpressionAdditive AT2G15730.intron1 6856956..6857027 score=0.118113185839504
IntronExpressionAdditive AT2G15730.intron2 6857458..6857526 score=0.428279381795437
IntronExpressionAdditive AT2G15730.intron3 6857844..6858234 score=-0.146563414649999
IntronExpressionAdditive AT2G15730.intron5 6858707..6858742 score=0.150981410465746
IntronExpressionAdditive AT2G15750.intron1 6870147..6870178 score=-0.411969820743614
IntronExpressionAdditive AT2G15750.intron2 6870356..6870505 score=0.218134007474632
IntronExpressionAdditive AT2G15770.intron1 6878731..6878772 score=0.0615602803013701
IntronExpressionAdditive AT2G15780.intron1 6880999..6881207 score=-0.0824255942967534
IntronExpressionAdditive AT2G15790.intron1 6885114..6885182 score=0.721328217443864
IntronExpressionAdditive AT2G15790.intron2 6885273..6885344 score=-0.492179015870669
IntronExpressionAdditive AT2G15790.intron3 6885416..6885513 score=-0.551254551750803
IntronExpressionAdditive AT2G15790.intron4 6885623..6885721 score=-0.153693459731640
IntronExpressionAdditive AT2G15790.intron5 6885864..6886322 score=-0.717946414345335
IntronExpressionAdditive AT2G15790.intron7 6886657..6886694 score=-2.23622610695365
IntronExpressionAdditive AT2G15790.intron8 6887290..6887545 score=0.118673531285613
IntronExpressionAdditive AT2G15860.intron1 6913007..6913474 score=-0.643734366796078
IntronExpressionAdditive AT2G15860.intron3 6914105..6914278 score=0.000314258411254595
IntronExpressionAdditive AT2G15860.intron4 6914560..6914597 score=1.03578757940481
IntronExpressionAdditive AT2G15860.intron6 6914987..6915450 score=-0.0197363644154037
IntronExpressionAdditive AT2G15860.intron7 6915636..6915748 score=-0.44445687462177
IntronExpressionAdditive AT2G15860.intron8 6916029..6916065 score=-0.168267758009804
IntronExpressionAdditive AT2G15890.intron3 6928622..6928820 score=-0.301230866152807
IntronExpressionAdditive AT2G15900.intron1 6934564..6934795 score=0.107969588299332
IntronExpressionAdditive AT2G15900.intron10 6938172..6938359 score=0.145205859249094
IntronExpressionAdditive AT2G15900.intron11 6938502..6938536 score=-0.219759456639750
IntronExpressionAdditive AT2G15900.intron12 6938792..6938928 score=0.507621056831262
IntronExpressionAdditive AT2G15900.intron13 6939190..6939227 score=-0.0865314838214322
IntronExpressionAdditive AT2G15900.intron3 6935544..6935581 score=-0.221680057425351
IntronExpressionAdditive AT2G15900.intron4 6935775..6935851 score=-0.0972277548274113
IntronExpressionAdditive AT2G15900.intron5 6936651..6936807 score=-0.578495872226863
IntronExpressionAdditive AT2G15900.intron6 6936959..6937031 score=0.496844954114881
IntronExpressionAdditive AT2G15900.intron7 6937210..6937243 score=0.518615143363142
IntronExpressionAdditive AT2G15900.intron8 6937389..6937425 score=-0.624538508790792
IntronExpressionAdditive AT2G15900.intron9 6937534..6937676 score=0.734513885208368
IntronExpressionAdditive AT2G15910.intron1 6940304..6940340 score=-0.169577209704703
IntronExpressionAdditive AT2G15910.intron2 6940487..6940519 score=-1.21360187135546
IntronExpressionAdditive AT2G15910.intron3 6940935..6941586 score=1.29542898526313
IntronExpressionAdditive AT2G15910.intron4 6941695..6942091 score=1.20454356748417
IntronExpressionAdditive AT2G15970.intron2 6957609..6957822 score=-0.933303781659916
IntronExpressionAdditive AT2G16005.intron1 6966546..6966616 score=-0.24211156386837
IntronExpressionAdditive AT2G16015.intron1 6977635..6977737 score=-0.0373351644622447
IntronExpressionAdditive AT2G16090.intron1 6994611..6994647 score=0.5195632331167
IntronExpressionAdditive AT2G16090.intron3 6995465..6995536 score=-0.101603028810059
IntronExpressionAdditive AT2G16090.intron4 6996025..6996066 score=-0.187419477516334
IntronExpressionAdditive AT2G16090.intron5 6996389..6996458 score=0.90579302843015
IntronExpressionAdditive AT2G16090.intron6 6996528..6996700 score=0.147671120053133
IntronExpressionAdditive AT2G16210.intron5 7035138..7035865 score=0.0395086884259198
IntronExpressionAdditive AT2G16230.intron1 7043412..7043564 score=-0.0301777176632087
IntronExpressionAdditive AT2G16230.intron2 7043968..7044453 score=-0.611219901974573
IntronExpressionAdditive AT2G16230.intron3 7044882..7044918 score=-0.242134401819362
IntronExpressionAdditive AT2G16270.intron1 7052925..7052958 score=-0.0470305294798111
IntronExpressionAdditive AT2G16290.intron1 7066859..7067089 score=-0.140260729588520
IntronExpressionAdditive AT2G16340.intron1 7080262..7080295 score=-2.04461914190828
IntronExpressionAdditive AT2G16365.intron1 7081529..7081960 score=0.488361499056896
IntronExpressionAdditive AT2G16365.tu6 7086090..7086163 score=-0.675924691615334
IntronExpressionAdditive AT2G16370.intron4 7089955..7090024 score=-0.0367739017531817
IntronExpressionAdditive AT2G16370.intron5 7090096..7090454 score=0.547007042780984
IntronExpressionAdditive AT2G16370.intron8 7090905..7090940 score=0.0284022397725779
IntronExpressionAdditive AT2G16380.intron10 7095224..7095296 score=0.0742618510408207
IntronExpressionAdditive AT2G16380.intron3 7093566..7093710 score=0.121367016579197
IntronExpressionAdditive AT2G16380.intron7 7094688..7094720 score=0.675299719344121
IntronExpressionAdditive AT2G16380.intron8 7094828..7094887 score=0.938066379361733
IntronExpressionAdditive AT2G16380.intron9 7095033..7095069 score=0.624038187529992
IntronExpressionAdditive AT2G16385.intron1 7102160..7102477 score=0.0683753505181898
IntronExpressionAdditive AT2G16390.intron2 7105699..7105967 score=0.332598423788091
IntronExpressionAdditive AT2G16390.intron3 7106185..7106411 score=0.144030525582833
IntronExpressionAdditive AT2G16400.intron2 7109182..7109222 score=-1.18841678623764
IntronExpressionAdditive AT2G16400.intron4 7110365..7110480 score=-0.140843841145742
IntronExpressionAdditive AT2G16405.intron1 7113102..7113171 score=0.0238203288816878
IntronExpressionAdditive AT2G16405.intron3 7113531..7113564 score=-0.64526867665323
IntronExpressionAdditive AT2G16405.intron4 7113823..7113971 score=0.00978021917569926
IntronExpressionAdditive AT2G16405.intron5 7114111..7114189 score=0.162798478090808
IntronExpressionAdditive AT2G16405.intron6 7114372..7114407 score=-0.863587568208618
IntronExpressionAdditive AT2G16405.intron7 7114659..7114803 score=-0.112316041530704
IntronExpressionAdditive AT2G16405.intron9 7115260..7115294 score=-0.0890989504618372
IntronExpressionAdditive AT2G16430.intron1 7127813..7127846 score=0.156328696319731
IntronExpressionAdditive AT2G16430.intron2 7127986..7128052 score=0.982649858824943
IntronExpressionAdditive AT2G16430.intron3 7128291..7128328 score=-0.973522627938302
IntronExpressionAdditive AT2G16430.intron4 7128517..7128588 score=-0.416798040668
IntronExpressionAdditive AT2G16430.intron5 7128882..7128914 score=0.623445549198703
IntronExpressionAdditive AT2G16430.intron8 7129465..7129585 score=-0.0596990577947528
IntronExpressionAdditive AT2G16440.intron11 7135896..7135936 score=0.947767290022288
IntronExpressionAdditive AT2G16440.intron12 7136124..7136195 score=-0.267902204191822
IntronExpressionAdditive AT2G16440.intron13 7136303..7136338 score=0.397688159451542
IntronExpressionAdditive AT2G16440.intron3 7134108..7134144 score=-0.100326668949615
IntronExpressionAdditive AT2G16440.intron8 7135191..7135230 score=1.03943990555386
IntronExpressionAdditive AT2G16460.intron2 7140942..7140978 score=0.098215616831947
IntronExpressionAdditive AT2G16460.intron3 7141051..7141152 score=-0.18500032460011
IntronExpressionAdditive AT2G16460.intron4 7141263..7141297 score=0.389453162575937
IntronExpressionAdditive AT2G16460.intron5 7141442..7141844 score=-0.62831827859635
IntronExpressionAdditive AT2G16460.intron7 7142236..7142367 score=-0.322596503518142
IntronExpressionAdditive AT2G16480.intron2 7148538..7148786 score=0.205564783430329
IntronExpressionAdditive AT2G16490.intron2 7153433..7153624 score=0.41586263399828
IntronExpressionAdditive AT2G16490.intron3 7153798..7154184 score=-0.60577157931279
IntronExpressionAdditive AT2G16490.intron4 7154418..7154735 score=0.55881599385115
IntronExpressionAdditive AT2G16510.intron1 7167223..7167262 score=0.967634595322936
IntronExpressionAdditive AT2G16510.intron2 7167622..7167722 score=1.60425029993020
IntronExpressionAdditive AT2G16520.intron1 7169207..7169241 score=-0.309971437097758
IntronExpressionAdditive AT2G16530.intron2 7170649..7170700 score=0.465257810985762
IntronExpressionAdditive AT2G16530.intron6 7171579..7171921 score=-0.388432371478867
IntronExpressionAdditive AT2G16580.intron1 7192511..7193475 score=0.0247532346809254
IntronExpressionAdditive AT2G16595.intron1 7205555..7205586 score=-0.524574446129977
IntronExpressionAdditive AT2G16595.intron2 7205763..7206347 score=0.110324506897859
IntronExpressionAdditive AT2G16595.intron5 7206569..7206602 score=0.446672946388428
IntronExpressionAdditive AT2G16595.intron6 7206852..7206887 score=-0.619573628690782
IntronExpressionAdditive AT2G16595.intron7 7207034..7207071 score=0.52924227751038
IntronExpressionAdditive AT2G16630.intron1 7216526..7216564 score=-0.052681185013442
IntronExpressionAdditive AT2G16630.intron2 7217258..7217561 score=0.490917009493153
IntronExpressionAdditive AT2G16640.intron2 7222226..7222442 score=-0.431395150862959
IntronExpressionAdditive AT2G16650.intron1 7223159..7223197 score=0.753144647250356
IntronExpressionAdditive AT2G16650.intron2 7223508..7223583 score=0.557472862652668
IntronExpressionAdditive AT2G16660.intron1 7226604..7227333 score=-0.260356082338361
IntronExpressionAdditive AT2G16660.intron2 7228230..7228267 score=0.414918117324881
IntronExpressionAdditive AT2G16700.intron2 7252189..7252379 score=-1.92499401155608
IntronExpressionAdditive AT2G16710.intron1 7255601..7256770 score=-0.499055036488982
IntronExpressionAdditive AT2G16710.intron2 7256917..7256952 score=-0.468083577012118
IntronExpressionAdditive AT2G16730.intron1 7269195..7269271 score=-0.902528956790355
IntronExpressionAdditive AT2G16730.intron11 7271733..7271773 score=-0.503485187345753
IntronExpressionAdditive AT2G16730.intron12 7271880..7271920 score=-0.673416682913655
IntronExpressionAdditive AT2G16730.intron14 7272317..7272357 score=-0.160992950405257
IntronExpressionAdditive AT2G16730.intron2 7269781..7269843 score=-0.564407420283616
IntronExpressionAdditive AT2G16730.intron5 7270571..7270641 score=-0.995979254928572
IntronExpressionAdditive AT2G16730.intron9 7271337..7271411 score=0.660138157498635
IntronExpressionAdditive AT2G16750.intron1 7278423..7278784 score=-0.160402068119331
IntronExpressionAdditive AT2G16750.intron11 7281229..7281261 score=0.0313803774032882
IntronExpressionAdditive AT2G16750.intron4 7279217..7279255 score=-0.712339254871282
IntronExpressionAdditive AT2G16750.intron6 7279585..7279655 score=-0.954326193218854
IntronExpressionAdditive AT2G16750.intron8 7280385..7280422 score=-1.37434058860516
IntronExpressionAdditive AT2G16760.intron1 7283262..7283404 score=-0.981003011049622
IntronExpressionAdditive AT2G16770.intron2 7287666..7287773 score=0.648233569994801
IntronExpressionAdditive AT2G16780.intron2 7289180..7289250 score=-0.348408936445076
IntronExpressionAdditive AT2G16780.intron3 7289401..7289479 score=0.43279135702399
IntronExpressionAdditive AT2G16780.intron5 7290125..7290330 score=-0.351398062805473
IntronExpressionAdditive AT2G16790.intron1 7291592..7291628 score=0.151962206274367
IntronExpressionAdditive AT2G16790.intron4 7292059..7292130 score=-0.432027907648325
IntronExpressionAdditive AT2G16800.intron1 7293215..7293425 score=1.05845253405744
IntronExpressionAdditive AT2G16835.intron2 7303258..7303294 score=-0.839143931466388
IntronExpressionAdditive AT2G16850.intron1 7309040..7309207 score=-0.481896575753092
IntronExpressionAdditive AT2G16850.intron2 7309733..7309774 score=-0.301300311536565
IntronExpressionAdditive AT2G16860.intron3 7312050..7312084 score=0.261619485184533
IntronExpressionAdditive AT2G16860.intron4 7312296..7312894 score=-0.304058094146439
IntronExpressionAdditive AT2G16860.intron5 7313074..7313513 score=-0.126268818666541
IntronExpressionAdditive AT2G16870.intron1 7316625..7316702 score=0.147832082705101
IntronExpressionAdditive AT2G16890.intron2 7325363..7325440 score=0.143111762928722
IntronExpressionAdditive AT2G16890.intron3 7325826..7325900 score=-0.501374349041997
IntronExpressionAdditive AT2G16890.tu2 7324964..7325286 score=-0.147956101033741
IntronExpressionAdditive AT2G16900.intron1 7331663..7331743 score=-0.117697274329981
IntronExpressionAdditive AT2G16900.intron4 7332529..7332903 score=0.140858389843579
IntronExpressionAdditive AT2G16900.tu3 7332133..7332206 score=-0.306935191613739
IntronExpressionAdditive AT2G16910.intron3 7339348..7339386 score=0.287494459973565
IntronExpressionAdditive AT2G16910.intron6 7340545..7340617 score=0.121841528670712
IntronExpressionAdditive AT2G16920.intron3 7342522..7342563 score=0.219645474431114
IntronExpressionAdditive AT2G16920.intron5 7343240..7343278 score=0.779929208447125
IntronExpressionAdditive AT2G16920.intron6 7343505..7343947 score=-0.478540543595842
IntronExpressionAdditive AT2G16920.intron7 7345974..7346192 score=-0.234652542881352
IntronExpressionAdditive AT2G16940.intron10 7352529..7352603 score=0.68922806713266
IntronExpressionAdditive AT2G16940.intron12 7352851..7353543 score=-0.0735766721766437
IntronExpressionAdditive AT2G16940.intron13 7354151..7354265 score=-0.00230449058675877
IntronExpressionAdditive AT2G16940.intron2 7350227..7350298 score=1.49780647850075
IntronExpressionAdditive AT2G16940.intron3 7350403..7350476 score=-0.392213563601908
IntronExpressionAdditive AT2G16940.intron4 7350700..7350775 score=-0.640033248583633
IntronExpressionAdditive AT2G16940.intron5 7350847..7351125 score=0.0151435880984010
IntronExpressionAdditive AT2G16940.intron6 7351264..7351549 score=-0.0608684015737394
IntronExpressionAdditive AT2G16940.intron7 7351658..7351722 score=1.00699758334188
IntronExpressionAdditive AT2G16940.intron8 7351832..7351982 score=0.360817077164837
IntronExpressionAdditive AT2G16940.intron9 7352307..7352382 score=0.324818208855846
IntronExpressionAdditive AT2G16950.intron1 7361203..7361968 score=-0.415871115367528
IntronExpressionAdditive AT2G16950.intron10 7363549..7363622 score=0.232800044283967
IntronExpressionAdditive AT2G16950.intron12 7363885..7364004 score=-0.207666180670641
IntronExpressionAdditive AT2G16950.intron16 7364584..7364618 score=0.0274506219767906
IntronExpressionAdditive AT2G16950.intron19 7365197..7365234 score=-0.6775311775908
IntronExpressionAdditive AT2G16950.intron2 7362333..7362436 score=0.417394548443504
IntronExpressionAdditive AT2G16950.intron20 7365381..7365635 score=-0.457794279280493
IntronExpressionAdditive AT2G16950.intron21 7365769..7365881 score=-0.0213196395511545
IntronExpressionAdditive AT2G16950.intron22 7366055..7366130 score=-1.87080633269066
IntronExpressionAdditive AT2G16950.intron23 7366341..7366381 score=-0.624819439039386
IntronExpressionAdditive AT2G16950.intron24 7366562..7366597 score=-0.267991994122029
IntronExpressionAdditive AT2G16950.intron25 7366707..7366744 score=-0.338403717721531
IntronExpressionAdditive AT2G16950.intron26 7366853..7366924 score=0.676160806732718
IntronExpressionAdditive AT2G16950.intron27 7367116..7367253 score=0.229736609293623
IntronExpressionAdditive AT2G16950.intron29 7367363..7367437 score=-0.0089878777728465
IntronExpressionAdditive AT2G16950.intron3 7362575..7362644 score=-0.0152492473886973
IntronExpressionAdditive AT2G16950.intron30 7367544..7367575 score=-0.462070512633195
IntronExpressionAdditive AT2G16950.intron4 7362749..7362798 score=0.707276709136507
IntronExpressionAdditive AT2G16950.intron7 7362907..7363047 score=-0.379766397094340
IntronExpressionAdditive AT2G16950.intron8 7363165..7363208 score=-0.0499651324728179
IntronExpressionAdditive AT2G16960.intron11 7373901..7374290 score=-0.775426955407165
IntronExpressionAdditive AT2G16960.intron13 7374509..7374543 score=-0.155132048309619
IntronExpressionAdditive AT2G16960.intron15 7374858..7375031 score=-0.742614439680032
IntronExpressionAdditive AT2G16960.intron18 7375175..7375208 score=0.217229181921842
IntronExpressionAdditive AT2G16960.intron31 7371826..7371942 score=0.758552624602164
IntronExpressionAdditive AT2G16960.intron4 7372224..7372259 score=-0.703026615868739
IntronExpressionAdditive AT2G16960.intron8 7372815..7373105 score=-0.381344683604333
IntronExpressionAdditive AT2G16960.intron9 7373531..7373570 score=-0.429837412954223
IntronExpressionAdditive AT2G16970.intron1 7376816..7377487 score=-0.139066838569419
IntronExpressionAdditive AT2G16970.intron11 7382220..7382333 score=-0.933877689927073
IntronExpressionAdditive AT2G16970.intron2 7377889..7379437 score=-0.111362911452703
IntronExpressionAdditive AT2G16970.intron5 7380258..7380603 score=-0.644375363675686
IntronExpressionAdditive AT2G16970.intron8 7380843..7381054 score=-1.08139749669156
IntronExpressionAdditive AT2G16970.intron9 7381129..7382077 score=-0.107605189526077
IntronExpressionAdditive AT2G16980.intron11 7386984..7387464 score=-0.466375592253955
IntronExpressionAdditive AT2G16980.intron2 7384002..7385125 score=-0.369193341661813
IntronExpressionAdditive AT2G16980.intron4 7385487..7385522 score=1.09484575689434
IntronExpressionAdditive AT2G16980.intron8 7386639..7386708 score=1.36197534742226
IntronExpressionAdditive AT2G16980.tu13 7387607..7387716 score=0.969397214232542
IntronExpressionAdditive AT2G16990.intron3 7390440..7390838 score=-0.203212929494177
IntronExpressionAdditive AT2G16990.intron4 7391380..7392332 score=1.03708084104289
IntronExpressionAdditive AT2G16990.intron9 7393555..7393591 score=-0.116421068603819
IntronExpressionAdditive AT2G17000.intron1 7396055..7396257 score=-0.264814247436920
IntronExpressionAdditive AT2G17010.intron1 7400286..7400320 score=-0.815845685084474
IntronExpressionAdditive AT2G17010.intron3 7400926..7400960 score=-1.05677648577984
IntronExpressionAdditive AT2G17010.intron5 7401466..7401717 score=-0.822055065013783
IntronExpressionAdditive AT2G17020.intron1 7405120..7405155 score=-0.0678117299285643
IntronExpressionAdditive AT2G17020.intron2 7405302..7405337 score=-0.611471390181565
IntronExpressionAdditive AT2G17030.intron1 7407410..7407660 score=-0.685153151828498
IntronExpressionAdditive AT2G17033.intron2 7408321..7408628 score=-1.59568011708206
IntronExpressionAdditive AT2G17040.intron1 7414375..7414411 score=-0.402183565101578
IntronExpressionAdditive AT2G17040.intron2 7414704..7414776 score=-0.148745201612316
IntronExpressionAdditive AT2G17050.intron1 7418166..7418311 score=-0.116733740410810
IntronExpressionAdditive AT2G17050.intron3 7419364..7419405 score=0.384155732620827
IntronExpressionAdditive AT2G17060.intron3 7432157..7432188 score=0.101238496412047
IntronExpressionAdditive AT2G17060.intron5 7433560..7433594 score=-0.729986014268197
IntronExpressionAdditive AT2G17090.intron6 7443485..7443521 score=-0.423767100357717
IntronExpressionAdditive AT2G17110.intron1 7451169..7451239 score=0.733183249413491
IntronExpressionAdditive AT2G17110.intron2 7451487..7451564 score=-0.380808796947366
IntronExpressionAdditive AT2G17110.intron3 7451821..7451961 score=-0.617989755160221
IntronExpressionAdditive AT2G17120.intron1 7466888..7467098 score=-0.0333748878842239
IntronExpressionAdditive AT2G17130.intron1 7468443..7468586 score=0.185146351503660
IntronExpressionAdditive AT2G17130.intron3 7468919..7468951 score=-0.824217850877804
IntronExpressionAdditive AT2G17140.intron1 7472394..7472658 score=-0.292101317045499
IntronExpressionAdditive AT2G17140.intron2 7472919..7473269 score=0.124210616833854
IntronExpressionAdditive AT2G17150.intron1 7474974..7475272 score=0.0322192584386779
IntronExpressionAdditive AT2G17150.intron2 7476313..7476345 score=-0.227718700434007
IntronExpressionAdditive AT2G17150.intron3 7476455..7476702 score=-0.205358656322679
IntronExpressionAdditive AT2G17150.intron4 7477803..7478137 score=-0.0770224035811612
IntronExpressionAdditive AT2G17160.intron2 7480797..7481016 score=-0.128743485369415
IntronExpressionAdditive AT2G17160.intron5 7479882..7480553 score=-0.59067792820113
IntronExpressionAdditive AT2G17170.intron2 7482368..7482544 score=0.0672244396246299
IntronExpressionAdditive AT2G17170.intron5 7483069..7483146 score=-0.588635553270832
IntronExpressionAdditive AT2G17170.intron6 7483370..7483404 score=-1.50698053142796
IntronExpressionAdditive AT2G17190.intron1 7485238..7485315 score=-0.238711201881562
IntronExpressionAdditive AT2G17190.intron3 7485671..7485774 score=-0.259368416591205
IntronExpressionAdditive AT2G17190.intron4 7485850..7486205 score=-0.43330013632162
IntronExpressionAdditive AT2G17190.intron6 7486520..7486556 score=-0.465083273107758
IntronExpressionAdditive AT2G17190.intron7 7486839..7487047 score=-0.497101691947357
IntronExpressionAdditive AT2G17190.intron8 7487894..7488147 score=-0.4553207705744
IntronExpressionAdditive AT2G17200.intron1 7489379..7489633 score=-0.205182283269022
IntronExpressionAdditive AT2G17200.intron3 7489801..7490056 score=-0.118915118603332
IntronExpressionAdditive AT2G17200.intron6 7490827..7491008 score=0.382918592579465
IntronExpressionAdditive AT2G17200.intron7 7491838..7491906 score=-0.258216148060111
IntronExpressionAdditive AT2G17220.intron2 7495392..7495434 score=-0.6593591900842
IntronExpressionAdditive AT2G17220.intron3 7495579..7495615 score=0.758592890877817
IntronExpressionAdditive AT2G17220.intron4 7495826..7495860 score=-0.0997271625101586
IntronExpressionAdditive AT2G17220.intron5 7496015..7496051 score=0.703618313535136
IntronExpressionAdditive AT2G17220.intron6 7496465..7496748 score=0.217463314528407
IntronExpressionAdditive AT2G17240.intron1 7505573..7505827 score=-0.595058433700757
IntronExpressionAdditive AT2G17250.intron1 7507000..7507036 score=0.752974521054302
IntronExpressionAdditive AT2G17250.intron10 7508662..7508702 score=0.984193025413823
IntronExpressionAdditive AT2G17250.intron11 7508925..7509000 score=-0.0439355164808108
IntronExpressionAdditive AT2G17250.intron12 7509183..7509464 score=-0.090823521080017
IntronExpressionAdditive AT2G17250.intron13 7509609..7509650 score=0.962493121791163
IntronExpressionAdditive AT2G17260.intron1 7512093..7512170 score=-0.145925713464947
IntronExpressionAdditive AT2G17270.intron2 7518218..7518252 score=0.296282156581639
IntronExpressionAdditive AT2G17270.intron3 7518364..7518588 score=0.451271068156263
IntronExpressionAdditive AT2G17280.intron3 7520428..7520614 score=-0.995887984346368
IntronExpressionAdditive AT2G17290.intron1 7523731..7523974 score=0.0763367144850043
IntronExpressionAdditive AT2G17290.intron2 7524798..7524936 score=-0.918407616924438
IntronExpressionAdditive AT2G17290.intron5 7525557..7525595 score=-0.612206873774027
IntronExpressionAdditive AT2G17305.intron1 7535088..7535158 score=0.0839690326966728
IntronExpressionAdditive AT2G17305.intron2 7535571..7535603 score=-0.247705991866107
IntronExpressionAdditive AT2G17320.intron1 7540692..7540731 score=-0.507118885451732
IntronExpressionAdditive AT2G17320.intron10 7542267..7542772 score=-0.0803568365105712
IntronExpressionAdditive AT2G17320.intron5 7541321..7541359 score=-0.575679209789173
IntronExpressionAdditive AT2G17320.intron7 7541755..7542170 score=-0.568671659724086
IntronExpressionAdditive AT2G17340.intron1 7548795..7548861 score=-0.725139946718089
IntronExpressionAdditive AT2G17340.intron10 7550429..7550565 score=-0.951347770229189
IntronExpressionAdditive AT2G17340.intron11 7550742..7550972 score=-0.312339098641763
IntronExpressionAdditive AT2G17340.intron2 7548966..7549133 score=0.372401442662445
IntronExpressionAdditive AT2G17340.intron6 7549682..7549718 score=0.265467220087359
IntronExpressionAdditive AT2G17340.intron7 7549893..7550251 score=-0.184563179921507
IntronExpressionAdditive AT2G17360.intron1 7553715..7554001 score=-0.320191523681182
IntronExpressionAdditive AT2G17360.intron3 7554446..7554692 score=-0.096047399504946
IntronExpressionAdditive AT2G17370.intron1 7558009..7558043 score=-0.183688691553750
IntronExpressionAdditive AT2G17380.intron1 7560224..7561011 score=-0.381763999612841
IntronExpressionAdditive AT2G17380.intron4 7561526..7561820 score=-0.356749208684851
IntronExpressionAdditive AT2G17390.intron2 7562980..7563014 score=-0.483110265896316
IntronExpressionAdditive AT2G17390.intron6 7564029..7564067 score=-0.0471912630008882
IntronExpressionAdditive AT2G17390.intron7 7564212..7564469 score=-0.321253948537198
IntronExpressionAdditive AT2G17410.intron1 7566228..7566875 score=-0.913240044813863
IntronExpressionAdditive AT2G17410.intron2 7568528..7568563 score=-0.78384924948925
IntronExpressionAdditive AT2G17410.intron3 7568711..7568746 score=0.512320120857118
IntronExpressionAdditive AT2G17410.intron4 7568925..7568990 score=0.241362105455615
IntronExpressionAdditive AT2G17410.intron5 7569064..7569235 score=0.0850098450455671
IntronExpressionAdditive AT2G17410.intron6 7569382..7569454 score=-0.412375918851816
IntronExpressionAdditive AT2G17410.intron7 7569678..7569784 score=0.310273332960031
IntronExpressionAdditive AT2G17420.intron1 7572508..7573189 score=0.377843706219378
IntronExpressionAdditive AT2G17430.intron1 7575290..7575500 score=0.117667361600042
IntronExpressionAdditive AT2G17430.intron3 7575886..7576039 score=0.29803117845789
IntronExpressionAdditive AT2G17440.intron1 7578962..7579285 score=-1.78766506276651
IntronExpressionAdditive AT2G17440.intron2 7580249..7580325 score=-0.43926210085453
IntronExpressionAdditive AT2G17442.intron3 7581546..7581619 score=0.45024486719265
IntronExpressionAdditive AT2G17442.intron4 7581825..7581860 score=-0.631225366516322
IntronExpressionAdditive AT2G17470.intron1 7592336..7592514 score=-0.722990192118174
IntronExpressionAdditive AT2G17470.intron3 7592989..7593303 score=0.409702253674176
IntronExpressionAdditive AT2G17470.intron5 7593853..7594812 score=0.207852018404851
IntronExpressionAdditive AT2G17480.intron1 7598066..7598106 score=0.104127025304473
IntronExpressionAdditive AT2G17480.intron11 7599756..7599798 score=0.331159530259791
IntronExpressionAdditive AT2G17480.intron12 7599946..7599984 score=0.181073930558774
IntronExpressionAdditive AT2G17480.intron13 7600266..7600300 score=0.0241167002922152
IntronExpressionAdditive AT2G17480.intron14 7600445..7600482 score=0.417039124440297
IntronExpressionAdditive AT2G17480.intron6 7598884..7598920 score=-0.639500438012842
IntronExpressionAdditive AT2G17480.intron9 7599379..7599414 score=0.132725862398706
IntronExpressionAdditive AT2G17500.intron11 7615294..7615330 score=0.86256210672196
IntronExpressionAdditive AT2G17500.intron12 7615475..7615511 score=0.64660258168874
IntronExpressionAdditive AT2G17500.intron14 7615874..7615913 score=0.864849841956477
IntronExpressionAdditive AT2G17500.intron7 7614276..7614347 score=-0.255142039332183
IntronExpressionAdditive AT2G17500.intron8 7614482..7614519 score=0.163592079325799
IntronExpressionAdditive AT2G17500.intron9 7614690..7614726 score=-0.0928224963690247
IntronExpressionAdditive AT2G17510.intron1 7616693..7616856 score=-0.272631322872785
IntronExpressionAdditive AT2G17510.intron10 7619101..7619300 score=0.00797409090152329
IntronExpressionAdditive AT2G17510.intron11 7619447..7619482 score=0.591941216912322
IntronExpressionAdditive AT2G17510.intron12 7619585..7619617 score=0.604055543652382
IntronExpressionAdditive AT2G17510.intron13 7619765..7619979 score=-0.184857345491870
IntronExpressionAdditive AT2G17510.intron14 7620175..7620208 score=0.0388793326343459
IntronExpressionAdditive AT2G17510.intron15 7620432..7620545 score=-0.528439371939454
IntronExpressionAdditive AT2G17510.intron16 7620903..7621075 score=0.0232864426146119
IntronExpressionAdditive AT2G17510.intron18 7621588..7621627 score=-1.31112503118174
IntronExpressionAdditive AT2G17510.intron19 7621870..7621905 score=0.180235009489453
IntronExpressionAdditive AT2G17510.intron2 7616963..7617004 score=-0.506282450072927
IntronExpressionAdditive AT2G17510.intron20 7622104..7622390 score=-0.71578195710264
IntronExpressionAdditive AT2G17510.intron3 7617155..7617390 score=-0.3559812278216
IntronExpressionAdditive AT2G17510.intron4 7617495..7617534 score=-0.402352195979635
IntronExpressionAdditive AT2G17510.intron5 7617684..7617762 score=0.539521930556533
IntronExpressionAdditive AT2G17510.intron6 7617833..7617979 score=0.242099399191792
IntronExpressionAdditive AT2G17510.intron7 7618154..7618474 score=-0.00712720379742535
IntronExpressionAdditive AT2G17510.intron8 7618721..7618758 score=-0.430291291660222
IntronExpressionAdditive AT2G17510.intron9 7618901..7618936 score=0.374342005479516
IntronExpressionAdditive AT2G17520.intron1 7624443..7624511 score=-0.280274569560746
IntronExpressionAdditive AT2G17520.intron2 7624729..7624871 score=-0.49971785527866
IntronExpressionAdditive AT2G17520.intron3 7625201..7625236 score=0.0780881433551327
IntronExpressionAdditive AT2G17520.intron4 7626612..7626645 score=0.347413749653933
IntronExpressionAdditive AT2G17520.intron5 7626900..7627123 score=-0.858078618997653
IntronExpressionAdditive AT2G17520.intron6 7627408..7627440 score=-1.07981483357849
IntronExpressionAdditive AT2G17520.intron7 7627804..7627835 score=0.750418376521811
IntronExpressionAdditive AT2G17530.intron2 7633827..7634378 score=-0.580686776525365
IntronExpressionAdditive AT2G17530.intron3 7635183..7635380 score=0.73288229133878
IntronExpressionAdditive AT2G17540.intron1 7638623..7638802 score=0.387377889481871
IntronExpressionAdditive AT2G17550.intron4 7642487..7642523 score=-0.321173344160898
IntronExpressionAdditive AT2G17560.intron1 7649583..7649656 score=0.283469307309001
IntronExpressionAdditive AT2G17570.intron1 7651402..7651912 score=0.177982401812006
IntronExpressionAdditive AT2G17580.intron2 7653841..7653878 score=1.38836134245857
IntronExpressionAdditive AT2G17580.intron3 7654083..7654119 score=-0.327090943093987
IntronExpressionAdditive AT2G17580.intron5 7654418..7654490 score=-0.948815337852074
IntronExpressionAdditive AT2G17580.intron8 7654994..7655028 score=-0.129214746517843
IntronExpressionAdditive AT2G17580.intron9 7655204..7655274 score=-0.179035232552018
IntronExpressionAdditive AT2G17620.intron2 7671549..7671615 score=0.0342845848381757
IntronExpressionAdditive AT2G17640.intron2 7675553..7675588 score=-0.118304883785257
IntronExpressionAdditive AT2G17640.intron4 7675946..7676374 score=0.199661198801878
IntronExpressionAdditive AT2G17640.intron7 7676513..7676547 score=0.135486265424734
IntronExpressionAdditive AT2G17640.intron9 7677078..7677110 score=-0.788029252581213
IntronExpressionAdditive AT2G17650.intron1 7678462..7678498 score=-0.095998042803883
IntronExpressionAdditive AT2G17695.intron1 7691688..7691724 score=-0.129110260197153
IntronExpressionAdditive AT2G17700.intron1 7693004..7693230 score=-0.926340194908796
IntronExpressionAdditive AT2G17700.intron10 7695077..7695154 score=-0.365178735471828
IntronExpressionAdditive AT2G17700.intron14 7695960..7696140 score=-0.767750394480425
IntronExpressionAdditive AT2G17700.intron3 7693338..7693412 score=-0.82465708983146
IntronExpressionAdditive AT2G17700.intron4 7693559..7693666 score=0.268547017046265
IntronExpressionAdditive AT2G17700.intron5 7693871..7693906 score=-0.622999533251847
IntronExpressionAdditive AT2G17700.intron6 7694047..7694230 score=-0.531071318780672
IntronExpressionAdditive AT2G17700.intron7 7694373..7694433 score=-0.513439010226594
IntronExpressionAdditive AT2G17700.intron9 7694856..7694890 score=-0.521612001641743
IntronExpressionAdditive AT2G17710.intron2 7701350..7701467 score=0.0429382864552521
IntronExpressionAdditive AT2G17720.intron2 7704980..7705199 score=0.310578051906938
IntronExpressionAdditive AT2G17720.intron3 7705383..7705424 score=0.107524935560756
IntronExpressionAdditive AT2G17720.intron4 7705535..7705676 score=-0.515347245195692
IntronExpressionAdditive AT2G17720.intron7 7706288..7706358 score=-4.41567862168175
IntronExpressionAdditive AT2G17730.intron2 7711741..7711777 score=-0.968857931225864
IntronExpressionAdditive AT2G17730.intron3 7711916..7711993 score=-0.987543285354729
IntronExpressionAdditive AT2G17750.intron1 7716702..7716738 score=-0.411865674322659
IntronExpressionAdditive AT2G17750.intron4 7717326..7717363 score=-0.647260256211841
IntronExpressionAdditive AT2G17750.intron5 7717644..7718061 score=-0.241448056696630
IntronExpressionAdditive AT2G17760.intron1 7720946..7720978 score=-1.22276834124248
IntronExpressionAdditive AT2G17760.intron2 7721161..7721522 score=-0.993018874433729
IntronExpressionAdditive AT2G17760.intron3 7721818..7721931 score=-0.376717790911283
IntronExpressionAdditive AT2G17760.intron4 7722168..7722246 score=-0.344999243312999
IntronExpressionAdditive AT2G17760.intron5 7722421..7722452 score=-0.387888803854532
IntronExpressionAdditive AT2G17760.intron7 7722743..7722780 score=-0.845289282973119
IntronExpressionAdditive AT2G17760.intron8 7722890..7722966 score=-0.593969352715087
IntronExpressionAdditive AT2G17780.intron11 7734198..7734384 score=0.733627097894536
IntronExpressionAdditive AT2G17780.intron2 7732456..7732497 score=0.88440242886395
IntronExpressionAdditive AT2G17780.intron7 7732789..7732903 score=-0.0558224173549034
IntronExpressionAdditive AT2G17780.intron8 7733052..7733091 score=-0.250898373317291
IntronExpressionAdditive AT2G17780.intron9 7733569..7733606 score=0.286417994507907
IntronExpressionAdditive AT2G17787.intron1 7738601..7738900 score=-1.06729741165508
IntronExpressionAdditive AT2G17787.intron2 7739219..7739288 score=0.981688438276448
IntronExpressionAdditive AT2G17790.intron10 7743486..7743832 score=-0.183578706961599
IntronExpressionAdditive AT2G17790.intron12 7744271..7744311 score=-0.132967481203169
IntronExpressionAdditive AT2G17790.intron13 7744485..7744689 score=0.358150898372766
IntronExpressionAdditive AT2G17790.intron14 7744801..7744915 score=-0.429520128803333
IntronExpressionAdditive AT2G17790.intron15 7745120..7745296 score=-0.148910660114680
IntronExpressionAdditive AT2G17790.intron17 7745569..7745605 score=-0.756636386717965
IntronExpressionAdditive AT2G17790.intron18 7745788..7745825 score=-0.248340613454275
IntronExpressionAdditive AT2G17790.intron20 7746150..7746189 score=-0.982885136146401
IntronExpressionAdditive AT2G17790.intron3 7740865..7741497 score=0.126526207073762
IntronExpressionAdditive AT2G17790.intron4 7741763..7741943 score=0.451907358818884
IntronExpressionAdditive AT2G17790.intron5 7742048..7742200 score=0.108281886886406
IntronExpressionAdditive AT2G17790.intron6 7742337..7742372 score=0.107221487143699
IntronExpressionAdditive AT2G17790.intron7 7742476..7742551 score=0.340357757275714
IntronExpressionAdditive AT2G17790.intron8 7742698..7742770 score=-0.370813425332327
IntronExpressionAdditive AT2G17790.intron9 7743007..7743308 score=-0.382926206087842
IntronExpressionAdditive AT2G17800.intron4 7747505..7747609 score=-0.0866492045735587
IntronExpressionAdditive AT2G17800.intron5 7747790..7747828 score=-0.834809007528669
IntronExpressionAdditive AT2G17800.intron6 7747968..7748009 score=0.223629338188211
IntronExpressionAdditive AT2G17800.intron7 7748148..7748582 score=-0.313368900279325
IntronExpressionAdditive AT2G17800.intron9 7748825..7748863 score=-0.0385629931321141
IntronExpressionAdditive AT2G17820.intron10 7753520..7753558 score=0.166564500483443
IntronExpressionAdditive AT2G17820.intron11 7754342..7754414 score=1.50284110401077
IntronExpressionAdditive AT2G17820.intron5 7752129..7752168 score=0.475624065310872
IntronExpressionAdditive AT2G17820.intron7 7752556..7752631 score=-0.399150016308828
IntronExpressionAdditive AT2G17820.intron8 7752781..7752894 score=0.486083634137333
IntronExpressionAdditive AT2G17820.intron9 7753156..7753229 score=-1.08322685520546
IntronExpressionAdditive AT2G17840.intron2 7763386..7763423 score=0.0249067887554074
IntronExpressionAdditive AT2G17840.intron3 7763638..7763855 score=0.136802484457854
IntronExpressionAdditive AT2G17850.intron2 7767345..7767378 score=0.179037859004677
IntronExpressionAdditive AT2G17890.intron11 7779169..7779243 score=0.457171993804434
IntronExpressionAdditive AT2G17890.intron3 7777534..7777570 score=-0.048832289724985
IntronExpressionAdditive AT2G17900.intron1 7780655..7781054 score=0.0579286365547359
IntronExpressionAdditive AT2G17900.intron10 7782934..7782970 score=-0.0916723573008672
IntronExpressionAdditive AT2G17900.intron11 7783070..7783183 score=-0.832924622208826
IntronExpressionAdditive AT2G17900.intron12 7783352..7783421 score=0.181670035049846
IntronExpressionAdditive AT2G17900.intron13 7783571..7783644 score=-0.349773213268251
IntronExpressionAdditive AT2G17900.intron2 7781192..7781448 score=-0.499902744451646
IntronExpressionAdditive AT2G17900.intron3 7781586..7781622 score=1.27501775708042
IntronExpressionAdditive AT2G17900.intron4 7781767..7781841 score=-0.464139925071116
IntronExpressionAdditive AT2G17900.intron5 7782022..7782059 score=0.395430924323816
IntronExpressionAdditive AT2G17900.intron9 7782706..7782781 score=0.822058252249211
IntronExpressionAdditive AT2G17930.intron11 7797406..7797730 score=-0.163263734562887
IntronExpressionAdditive AT2G17930.intron12 7798156..7798193 score=-0.432828700546644
IntronExpressionAdditive AT2G17930.intron13 7798582..7798655 score=-0.310008509955101
IntronExpressionAdditive AT2G17930.intron14 7799376..7800097 score=-0.222416796921779
IntronExpressionAdditive AT2G17930.intron17 7800719..7801050 score=0.249102619670901
IntronExpressionAdditive AT2G17930.intron18 7801531..7801605 score=-1.04205804381279
IntronExpressionAdditive AT2G17930.intron2 7791957..7791992 score=0.609704981860502
IntronExpressionAdditive AT2G17930.intron20 7802211..7802473 score=-0.219203325708125
IntronExpressionAdditive AT2G17930.intron22 7803919..7804309 score=-1.03471623954194
IntronExpressionAdditive AT2G17930.intron23 7805592..7805767 score=0.366885732681272
IntronExpressionAdditive AT2G17930.intron26 7806054..7806303 score=-0.00337971625663285
IntronExpressionAdditive AT2G17930.intron27 7806485..7806873 score=-0.0230260264870293
IntronExpressionAdditive AT2G17930.intron29 7807120..7807568 score=-0.0391392386072825
IntronExpressionAdditive AT2G17930.intron31 7807781..7807850 score=-0.582495116325426
IntronExpressionAdditive AT2G17930.intron32 7807997..7808327 score=0.830248462701458
IntronExpressionAdditive AT2G17930.intron4 7792962..7793033 score=-0.731756828619346
IntronExpressionAdditive AT2G17930.intron5 7793508..7793583 score=-1.05968086558462
IntronExpressionAdditive AT2G17930.intron6 7794050..7794088 score=-0.517564941246862
IntronExpressionAdditive AT2G17930.intron7 7794406..7794456 score=-0.568130243317014
IntronExpressionAdditive AT2G17930.intron8 7794865..7794904 score=-0.750952544959706
IntronExpressionAdditive AT2G17930.intron9 7796237..7796348 score=-0.46445559932811
IntronExpressionAdditive AT2G17940.intron1 7810091..7810159 score=0.264658256741789
IntronExpressionAdditive AT2G17950.intron2 7816738..7817191 score=0.0884746953770459
IntronExpressionAdditive AT2G17960.intron1 7819663..7819894 score=-0.709830181654589
IntronExpressionAdditive AT2G17970.intron2 7826656..7826693 score=0.159326720182320
IntronExpressionAdditive AT2G17970.intron4 7827277..7827311 score=0.243670766136028
IntronExpressionAdditive AT2G17970.tu7 7828017..7828171 score=-0.216166898036816
IntronExpressionAdditive AT2G17975.intron2 7829564..7829599 score=-0.937883722866962
IntronExpressionAdditive AT2G17975.intron3 7829789..7830043 score=0.429696244964524
IntronExpressionAdditive AT2G17975.intron6 7830544..7830822 score=-0.179515715953161
IntronExpressionAdditive AT2G17990.intron1 7834249..7834478 score=0.57568675980603
IntronExpressionAdditive AT2G17990.intron2 7835415..7835450 score=-0.855852241399787
IntronExpressionAdditive AT2G18000.intron1 7836220..7836401 score=0.186479638944838
IntronExpressionAdditive AT2G18000.intron2 7836533..7836570 score=0.600849646158603
IntronExpressionAdditive AT2G18000.intron3 7836868..7836908 score=-0.00418933297250889
IntronExpressionAdditive AT2G18020.intron1 7844791..7844866 score=-1.12175192889145
IntronExpressionAdditive AT2G18030.intron2 7847691..7847865 score=0.5234366933118
IntronExpressionAdditive AT2G18030.tu5 7848282..7848321 score=1.43569012809549
IntronExpressionAdditive AT2G18040.intron1 7849690..7850474 score=-0.394466991322842
IntronExpressionAdditive AT2G18050.intron1 7852999..7853075 score=-0.239404517678136
IntronExpressionAdditive AT2G18060.intron1 7856144..7856851 score=-0.476444662295618
IntronExpressionAdditive AT2G18060.intron2 7857129..7857207 score=-0.0797363679607503
IntronExpressionAdditive AT2G18070.intron1 7859925..7860593 score=0.278317941686614
IntronExpressionAdditive AT2G18080.intron2 7864916..7864990 score=-0.110890610868097
IntronExpressionAdditive AT2G18080.intron6 7865782..7865820 score=0.424799544278402
IntronExpressionAdditive AT2G18080.intron9 7866406..7866475 score=-0.263147649168931
IntronExpressionAdditive AT2G18090.intron3 7872346..7872449 score=-0.737426199636613
IntronExpressionAdditive AT2G18100.intron12 7877912..7877983 score=-0.280066319109436
IntronExpressionAdditive AT2G18100.intron14 7878229..7878264 score=0.087062891888981
IntronExpressionAdditive AT2G18100.intron2 7875423..7875461 score=0.232922441050067
IntronExpressionAdditive AT2G18100.intron3 7876065..7876135 score=-1.03964146813599
IntronExpressionAdditive AT2G18100.intron9 7877425..7877461 score=-0.427533999551501
IntronExpressionAdditive AT2G18110.intron15 7879378..7879804 score=0.676033293580588
IntronExpressionAdditive AT2G18120.intron1 7884136..7884280 score=-0.654774242404202
IntronExpressionAdditive AT2G18130.intron4 7887650..7888124 score=0.92159689526423
IntronExpressionAdditive AT2G18130.intron6 7888755..7889923 score=0.252993102913699
IntronExpressionAdditive AT2G18140.intron1 7895100..7895142 score=0.176916313285421
IntronExpressionAdditive AT2G18150.intron2 7900057..7900094 score=-0.326475882802939
IntronExpressionAdditive AT2G18180.intron3 7918919..7918955 score=-0.857002195125575
IntronExpressionAdditive AT2G18196.intron1 7928196..7928415 score=-0.271945156597562
IntronExpressionAdditive AT2G18196.intron2 7928524..7929181 score=-0.401765757194095
IntronExpressionAdditive AT2G18220.intron10 7938343..7938592 score=0.0415223361714406
IntronExpressionAdditive AT2G18220.intron2 7935619..7935654 score=0.341236275756726
IntronExpressionAdditive AT2G18220.intron7 7937557..7937631 score=-0.615968570509984
IntronExpressionAdditive AT2G18220.intron8 7937778..7937981 score=0.899972400110036
IntronExpressionAdditive AT2G18230.intron1 7939254..7939289 score=-0.220185041088981
IntronExpressionAdditive AT2G18230.intron4 7939791..7939823 score=-0.93797424254536
IntronExpressionAdditive AT2G18230.intron5 7940013..7940197 score=0.367156543140957
IntronExpressionAdditive AT2G18230.intron6 7940274..7940349 score=-1.04185281353532
IntronExpressionAdditive AT2G18230.intron8 7940675..7941213 score=-0.798380973230942
IntronExpressionAdditive AT2G18240.intron1 7942901..7943087 score=0.259492295859356
IntronExpressionAdditive AT2G18240.intron2 7943372..7943444 score=0.542662529290841
IntronExpressionAdditive AT2G18245.intron2 7945330..7945891 score=-0.193704100604960
IntronExpressionAdditive AT2G18250.intron1 7947203..7947243 score=0.103923625812477
IntronExpressionAdditive AT2G18250.intron2 7947392..7948079 score=-0.538095900290361
IntronExpressionAdditive AT2G18250.intron5 7948366..7948435 score=-0.491181941185799
IntronExpressionAdditive AT2G18280.intron2 7953522..7953702 score=1.98945028114514
IntronExpressionAdditive AT2G18290.intron1 7955666..7955737 score=0.191513105019118
IntronExpressionAdditive AT2G18290.intron2 7955886..7956455 score=0.0471228387382336
IntronExpressionAdditive AT2G18290.intron3 7956559..7956597 score=0.845524931059797
IntronExpressionAdditive AT2G18290.intron5 7956904..7956938 score=-0.350739403201722
IntronExpressionAdditive AT2G18300.intron1 7960162..7960197 score=1.05611893740097
IntronExpressionAdditive AT2G18330.intron2 7973380..7973603 score=0.601356495438797
IntronExpressionAdditive AT2G18330.intron3 7973785..7973821 score=-0.282093491925180
IntronExpressionAdditive AT2G18330.intron4 7974184..7974372 score=-0.139205031966406
IntronExpressionAdditive AT2G18330.intron5 7974512..7974587 score=-0.110422975165115
IntronExpressionAdditive AT2G18330.intron7 7975274..7975423 score=0.670054614138614
IntronExpressionAdditive AT2G18340.intron1 7976640..7976848 score=0.976992220775797
IntronExpressionAdditive AT2G18360.intron3 7984423..7985245 score=-0.406237408395011
IntronExpressionAdditive AT2G18360.intron4 7985635..7985780 score=0.195647744622934
IntronExpressionAdditive AT2G18370.intron1 7988116..7988409 score=0.527279929399075
IntronExpressionAdditive AT2G18380.intron1 7990236..7990725 score=-0.00297251351383712
IntronExpressionAdditive AT2G18390.intron1 7995470..7995542 score=0.164570415691236
IntronExpressionAdditive AT2G18400.intron1 7997174..7997487 score=-0.720343401085718
IntronExpressionAdditive AT2G18410.intron3 7998445..7998515 score=0.0406006753365809
IntronExpressionAdditive AT2G18450.intron1 8004695..8004788 score=0.379398840304176
IntronExpressionAdditive AT2G18450.intron10 8006666..8006697 score=0.0227043595504480
IntronExpressionAdditive AT2G18450.intron11 8006905..8006943 score=0.277096400834717
IntronExpressionAdditive AT2G18450.intron14 8007615..8007766 score=-0.622235621034442
IntronExpressionAdditive AT2G18450.intron2 8004862..8004898 score=0.206512234517262
IntronExpressionAdditive AT2G18450.intron4 8005227..8005275 score=-0.090522236393095
IntronExpressionAdditive AT2G18450.intron5 8005496..8005532 score=-0.282490714560172
IntronExpressionAdditive AT2G18450.intron8 8006263..8006304 score=-0.578510769802166
IntronExpressionAdditive AT2G18450.intron9 8006492..8006560 score=-0.327018535667854
IntronExpressionAdditive AT2G18460.intron1 8008594..8008708 score=0.160066042535260
IntronExpressionAdditive AT2G18460.intron3 8009047..8009084 score=-0.322748368885395
IntronExpressionAdditive AT2G18460.intron6 8009748..8009855 score=-0.208967068971467
IntronExpressionAdditive AT2G18465.intron2 8010544..8010578 score=0.796775523527985
IntronExpressionAdditive AT2G18465.intron3 8010896..8010932 score=-1.09451058844038
IntronExpressionAdditive AT2G18465.intron4 8011088..8011157 score=-0.485232736604072
IntronExpressionAdditive AT2G18465.intron5 8011303..8011625 score=0.3106007047086
IntronExpressionAdditive AT2G18470.intron2 8012848..8012884 score=0.148068044498468
IntronExpressionAdditive AT2G18470.intron3 8013070..8013139 score=-0.0378873749365211
IntronExpressionAdditive AT2G18470.intron4 8013252..8013293 score=-0.656788774975948
IntronExpressionAdditive AT2G18510.intron2 8039330..8039399 score=0.301636615156510
IntronExpressionAdditive AT2G18510.intron3 8039577..8039639 score=0.0846366922455057
IntronExpressionAdditive AT2G18510.intron4 8039758..8040007 score=-0.164763248633205
IntronExpressionAdditive AT2G18510.intron6 8040077..8040145 score=-0.549875945362758
IntronExpressionAdditive AT2G18510.intron8 8040439..8040473 score=-0.162837641431324
IntronExpressionAdditive AT2G18530.intron3 8047632..8047668 score=0.534306218193216
IntronExpressionAdditive AT2G18550.intron1 8057011..8057611 score=0.209413383837967
IntronExpressionAdditive AT2G18550.intron2 8057973..8058144 score=-0.411519174855566
IntronExpressionAdditive AT2G18590.intron1 8077665..8078415 score=-0.383446702003441
IntronExpressionAdditive AT2G18590.intron3 8079063..8079135 score=-0.899767095744223
IntronExpressionAdditive AT2G18600.intron1 8080545..8080610 score=-0.276282082398006
IntronExpressionAdditive AT2G18600.intron2 8080760..8080827 score=-0.683250805882632
IntronExpressionAdditive AT2G18600.intron3 8080942..8080975 score=0.930985779321456
IntronExpressionAdditive AT2G18600.intron4 8081159..8081408 score=-0.463661653159555
IntronExpressionAdditive AT2G18600.intron5 8081656..8081839 score=-0.578063918288655
IntronExpressionAdditive AT2G18610.intron1 8083916..8084302 score=-0.103482649818541
IntronExpressionAdditive AT2G18630.intron1 8088047..8088148 score=-0.310831046643964
IntronExpressionAdditive AT2G18630.intron2 8089415..8089446 score=0.0103313715025825
IntronExpressionAdditive AT2G18670.intron1 8101170..8101417 score=-0.131361860060271
IntronExpressionAdditive AT2G18700.intron2 8118452..8118484 score=0.690890753937377
IntronExpressionAdditive AT2G18710.intron5 8121198..8121308 score=0.186292587777018
IntronExpressionAdditive AT2G18720.intron1 8122574..8122608 score=-0.401798958004834
IntronExpressionAdditive AT2G18720.intron2 8122876..8122914 score=-0.432264534784432
IntronExpressionAdditive AT2G18720.intron3 8123202..8123239 score=-0.224856087977640
IntronExpressionAdditive AT2G18720.intron5 8123640..8123672 score=-0.153457171781812
IntronExpressionAdditive AT2G18730.intron1 8126409..8126725 score=0.020793190703502
IntronExpressionAdditive AT2G18740.intron1 8130497..8131388 score=-0.506682182386823
IntronExpressionAdditive AT2G18740.intron5 8131568..8131604 score=-0.717819287244881
IntronExpressionAdditive AT2G18740.intron7 8131678..8131719 score=-0.452187316219795
IntronExpressionAdditive AT2G18750.intron3 8133029..8133140 score=-0.214276634537293
IntronExpressionAdditive AT2G18750.intron4 8133247..8133322 score=0.294244984195915
IntronExpressionAdditive AT2G18750.intron7 8134211..8134247 score=-1.19328293294257
IntronExpressionAdditive AT2G18750.intron9 8134785..8134828 score=-0.472077805527473
IntronExpressionAdditive AT2G18750.tu1 8132602..8132633 score=-0.198749600639675
IntronExpressionAdditive AT2G18760.intron1 8136327..8136400 score=-0.130088293634823
IntronExpressionAdditive AT2G18760.intron2 8137006..8137069 score=-0.732213670283086
IntronExpressionAdditive AT2G18760.intron3 8137494..8137717 score=-0.643939900093237
IntronExpressionAdditive AT2G18760.intron6 8139874..8139916 score=-0.886862256740621
IntronExpressionAdditive AT2G18770.intron1 8141906..8142017 score=0.055160494428034
IntronExpressionAdditive AT2G18770.intron2 8142195..8142343 score=-0.398875021008048
IntronExpressionAdditive AT2G18770.intron3 8142449..8142566 score=-0.328955476714389
IntronExpressionAdditive AT2G18770.intron5 8142971..8143003 score=0.127409858981929
IntronExpressionAdditive AT2G18770.intron6 8143182..8143214 score=0.186121073300181
IntronExpressionAdditive AT2G18790.intron1 8149323..8149400 score=0.502805989676455
IntronExpressionAdditive AT2G18790.intron2 8150210..8150246 score=1.00537739377172
IntronExpressionAdditive AT2G18790.intron3 8150600..8150947 score=0.96338983197069
IntronExpressionAdditive AT2G18840.intron1 8165868..8166475 score=0.336481106029143
IntronExpressionAdditive AT2G18850.intron2 8168127..8168198 score=-0.293447057263152
IntronExpressionAdditive AT2G18850.intron3 8168408..8168444 score=-0.575779476261205
IntronExpressionAdditive AT2G18850.intron5 8168954..8168994 score=-0.215817065933436
IntronExpressionAdditive AT2G18850.intron8 8169629..8169664 score=-0.407632000981756
IntronExpressionAdditive AT2G18860.intron3 8171734..8171767 score=-0.395178295797972
IntronExpressionAdditive AT2G18860.intron5 8172586..8172655 score=-0.961638702514244
IntronExpressionAdditive AT2G18870.intron2 8174963..8175032 score=-0.187414338669149
IntronExpressionAdditive AT2G18870.intron3 8175542..8175699 score=-0.960767750985034
IntronExpressionAdditive AT2G18870.intron6 8174563..8174742 score=-0.617116346081924
IntronExpressionAdditive AT2G18876.intron11 8178278..8178319 score=-0.0389946833832755
IntronExpressionAdditive AT2G18876.intron13 8178585..8178657 score=-0.330363068070631
IntronExpressionAdditive AT2G18876.intron16 8179195..8179233 score=0.135691488644210
IntronExpressionAdditive AT2G18876.intron7 8177289..8177613 score=-0.275610643422684
IntronExpressionAdditive AT2G18876.intron8 8177764..8177799 score=0.49586613503095
IntronExpressionAdditive AT2G18876.intron9 8177948..8178014 score=0.405098341784937
IntronExpressionAdditive AT2G18876.tu5 8176921..8176962 score=0.0177926247708428
IntronExpressionAdditive AT2G18880.intron1 8184467..8184790 score=0.00286901765462056
IntronExpressionAdditive AT2G18880.intron2 8185152..8185185 score=-1.40597550205662
IntronExpressionAdditive AT2G18890.intron6 8192376..8192640 score=-0.312989043120509
IntronExpressionAdditive AT2G18890.intron7 8192862..8193514 score=-0.369164165104352
IntronExpressionAdditive AT2G18900.intron10 8197816..8197851 score=-0.72113355062948
IntronExpressionAdditive AT2G18900.intron12 8198199..8198313 score=-0.727086162946571
IntronExpressionAdditive AT2G18900.intron13 8198737..8198807 score=-0.62396540726089
IntronExpressionAdditive AT2G18900.intron2 8196054..8196098 score=-1.21940624723102
IntronExpressionAdditive AT2G18900.intron4 8196490..8196563 score=-0.76745792792438
IntronExpressionAdditive AT2G18900.intron7 8197113..8197148 score=0.981943271284579
IntronExpressionAdditive AT2G18910.intron1 8200158..8200493 score=-0.151189481559454
IntronExpressionAdditive AT2G18910.intron2 8200683..8200830 score=0.42451977149063
IntronExpressionAdditive AT2G18915.intron2 8203485..8204073 score=-0.0319740077621963
IntronExpressionAdditive AT2G18950.intron1 8214621..8214782 score=-1.34895056009564
IntronExpressionAdditive AT2G18950.intron10 8216592..8216625 score=0.349403003481672
IntronExpressionAdditive AT2G18950.intron2 8214893..8214965 score=0.0140107201650196
IntronExpressionAdditive AT2G18950.intron3 8215352..8215421 score=0.241564227525566
IntronExpressionAdditive AT2G18950.intron4 8215522..8215586 score=0.104797307582058
IntronExpressionAdditive AT2G18950.intron5 8215690..8215763 score=-0.497904632303701
IntronExpressionAdditive AT2G18960.intron1 8228981..8230235 score=-0.174977422937662
IntronExpressionAdditive AT2G18960.intron12 8233329..8233400 score=-0.165746612521606
IntronExpressionAdditive AT2G18960.intron2 8230416..8230452 score=0.295026155622334
IntronExpressionAdditive AT2G18960.intron3 8230736..8230769 score=-1.25839162980974
IntronExpressionAdditive AT2G18960.intron5 8231774..8231805 score=0.662750820057311
IntronExpressionAdditive AT2G18960.intron7 8232226..8232267 score=-0.0704644512629296
IntronExpressionAdditive AT2G18960.intron8 8232447..8232520 score=-0.716251048744316
IntronExpressionAdditive AT2G18960.intron9 8232773..8233110 score=-0.140152461868741
IntronExpressionAdditive AT2G18970.intron1 8236488..8236560 score=-0.578687106202535
IntronExpressionAdditive AT2G18980.intron1 8240908..8240973 score=0.428642227772132
IntronExpressionAdditive AT2G18980.intron2 8241260..8241453 score=-0.284987582240732
IntronExpressionAdditive AT2G18980.intron3 8241741..8242122 score=0.00132473676100208
IntronExpressionAdditive AT2G18990.intron2 8246418..8246556 score=-0.597675118564376
IntronExpressionAdditive AT2G19010.intron1 8250420..8250938 score=-0.065411053394236
IntronExpressionAdditive AT2G19010.intron2 8251224..8251455 score=-0.632128691294234
IntronExpressionAdditive AT2G19010.intron3 8251735..8251826 score=-0.427944942680139
IntronExpressionAdditive AT2G19050.intron1 8260740..8261205 score=0.136592951543293
IntronExpressionAdditive AT2G19060.intron2 8264735..8265367 score=-0.0131659411932167
IntronExpressionAdditive AT2G19060.intron3 8265765..8266008 score=-0.806948338525308
IntronExpressionAdditive AT2G19070.intron1 8267670..8268013 score=-0.677779641804295
IntronExpressionAdditive AT2G19080.intron1 8270118..8270585 score=-0.180022666117383
IntronExpressionAdditive AT2G19080.intron2 8270941..8271015 score=-0.256107326613764
IntronExpressionAdditive AT2G19080.intron4 8271279..8271350 score=-0.196705708517870
IntronExpressionAdditive AT2G19090.intron1 8272974..8273009 score=0.385577153291533
IntronExpressionAdditive AT2G19090.intron2 8273318..8273356 score=-0.859178191496743
IntronExpressionAdditive AT2G19110.intron1 8286129..8286489 score=-0.130791252915964
IntronExpressionAdditive AT2G19110.intron2 8287027..8287968 score=0.0223579256425255
IntronExpressionAdditive AT2G19110.intron3 8288299..8289701 score=-0.0882179763164146
IntronExpressionAdditive AT2G19110.intron6 8290453..8290494 score=-0.881939526420798
IntronExpressionAdditive AT2G19110.intron7 8290847..8290885 score=0.262449195981922
IntronExpressionAdditive AT2G19120.intron1 8294346..8294379 score=0.554872174201365
IntronExpressionAdditive AT2G19120.intron2 8296219..8296255 score=-0.248462024989171
IntronExpressionAdditive AT2G19120.intron3 8296408..8296560 score=0.156790881272671
IntronExpressionAdditive AT2G19120.intron4 8296699..8296734 score=-0.672212833082297
IntronExpressionAdditive AT2G19120.intron5 8296916..8297204 score=0.160034975190934
IntronExpressionAdditive AT2G19120.intron6 8297450..8297960 score=0.159292118418114
IntronExpressionAdditive AT2G19150.intron2 8312734..8313238 score=0.438440195240275
IntronExpressionAdditive AT2G19150.intron4 8314249..8314317 score=1.33443957456520
IntronExpressionAdditive AT2G19160.intron1 8317246..8317848 score=0.293002908092252
IntronExpressionAdditive AT2G19160.intron2 8318384..8318639 score=0.191407377977004
IntronExpressionAdditive AT2G19160.intron3 8318794..8318905 score=-1.38666875125856
IntronExpressionAdditive AT2G19160.intron5 8319271..8319304 score=-0.168471299940016
IntronExpressionAdditive AT2G19160.intron6 8319445..8319769 score=0.292185051703737
IntronExpressionAdditive AT2G19160.intron9 8320287..8320501 score=-0.635739465700811
IntronExpressionAdditive AT2G19170.intron10 8324798..8325396 score=0.413331934951172
IntronExpressionAdditive AT2G19170.intron2 8322026..8322064 score=0.842363456457305
IntronExpressionAdditive AT2G19170.intron3 8322382..8322420 score=0.00851869534365156
IntronExpressionAdditive AT2G19170.intron4 8322774..8322812 score=1.09408485395364
IntronExpressionAdditive AT2G19170.intron5 8323169..8323308 score=-0.625173827613409
IntronExpressionAdditive AT2G19170.intron6 8323460..8323492 score=-1.17787338169349
IntronExpressionAdditive AT2G19170.intron7 8323644..8323682 score=0.35628838599053
IntronExpressionAdditive AT2G19170.intron9 8324363..8324435 score=-0.220310189179109
IntronExpressionAdditive AT2G19180.intron1 8332239..8332503 score=0.234643505279478
IntronExpressionAdditive AT2G19180.intron2 8332722..8332759 score=0.299291258521203
IntronExpressionAdditive AT2G19190.intron10 8335511..8335558 score=-0.443970473473246
IntronExpressionAdditive AT2G19190.intron2 8333863..8334267 score=0.390455659854764
IntronExpressionAdditive AT2G19190.intron6 8334734..8334836 score=0.0482306248696526
IntronExpressionAdditive AT2G19190.intron7 8334947..8334982 score=0.0799486545654265
IntronExpressionAdditive AT2G19190.intron9 8335264..8335333 score=-0.221143836748199
IntronExpressionAdditive AT2G19200.intron1 8340406..8340517 score=0.378084158332672
IntronExpressionAdditive AT2G19200.intron2 8340833..8340974 score=0.38291358095054
IntronExpressionAdditive AT2G19200.intron3 8341118..8341158 score=-0.795872135080146
IntronExpressionAdditive AT2G19210.intron12 8346206..8346278 score=0.393646054269554
IntronExpressionAdditive AT2G19210.intron6 8344307..8344378 score=-0.679127617956782
IntronExpressionAdditive AT2G19240.intron2 8358510..8358616 score=0.580662008318082
IntronExpressionAdditive AT2G19240.intron3 8359010..8359158 score=-0.594726727191941
IntronExpressionAdditive AT2G19240.intron4 8359341..8359412 score=-0.36803600488935
IntronExpressionAdditive AT2G19260.intron1 8363387..8364107 score=0.370462010942658
IntronExpressionAdditive AT2G19260.intron2 8365923..8365994 score=0.0853389024467447
IntronExpressionAdditive AT2G19260.intron3 8366145..8366183 score=-0.786493936548601
IntronExpressionAdditive AT2G19260.intron5 8366564..8366907 score=0.091892651668584
IntronExpressionAdditive AT2G19270.intron1 8367673..8368039 score=0.292675630431092
IntronExpressionAdditive AT2G19280.intron1 8369634..8369673 score=0.129367513210252
IntronExpressionAdditive AT2G19280.intron2 8371890..8372005 score=-0.357777921658382
IntronExpressionAdditive AT2G19330.intron1 8380346..8380384 score=-0.0190910008665160
IntronExpressionAdditive AT2G19330.intron2 8380774..8380806 score=-0.051131471905653
IntronExpressionAdditive AT2G19350.intron1 8383602..8383991 score=-0.59371826603021
IntronExpressionAdditive AT2G19360.intron1 8385924..8386268 score=-0.309383547883362
IntronExpressionAdditive AT2G19360.intron4 8389191..8389609 score=-0.126935545914974
IntronExpressionAdditive AT2G19360.intron6 8389739..8389824 score=0.596604601903347
IntronExpressionAdditive AT2G19380.intron3 8391382..8391484 score=-0.465749542541633
IntronExpressionAdditive AT2G19380.intron4 8391700..8391805 score=0.108225846881184
IntronExpressionAdditive AT2G19380.intron5 8392051..8392340 score=-0.459112116429197
IntronExpressionAdditive AT2G19385.intron2 8394493..8394563 score=-0.405752058788398
IntronExpressionAdditive AT2G19385.intron3 8394768..8394903 score=-0.587296524878243
IntronExpressionAdditive AT2G19385.intron4 8395293..8395361 score=-0.386995788913801
IntronExpressionAdditive AT2G19385.intron5 8395505..8395570 score=0.0132642823732501
IntronExpressionAdditive AT2G19390.intron1 8397847..8397910 score=-0.233146946064284
IntronExpressionAdditive AT2G19390.intron10 8401114..8401151 score=-0.56090762641849
IntronExpressionAdditive AT2G19390.intron11 8401453..8401984 score=-0.489278617816879
IntronExpressionAdditive AT2G19390.intron12 8402385..8402782 score=-0.669477717167919
IntronExpressionAdditive AT2G19390.intron13 8403082..8403118 score=-0.931779355533968
IntronExpressionAdditive AT2G19390.intron14 8403684..8404204 score=-0.150233065051565
IntronExpressionAdditive AT2G19390.intron15 8404343..8404670 score=-0.841644380664976
IntronExpressionAdditive AT2G19390.intron2 8398201..8398389 score=0.0583496833141126
IntronExpressionAdditive AT2G19390.intron4 8398539..8398627 score=0.769700806686132
IntronExpressionAdditive AT2G19390.intron5 8398766..8398842 score=-0.154491412998574
IntronExpressionAdditive AT2G19390.intron6 8399372..8399649 score=0.0342960192076173
IntronExpressionAdditive AT2G19390.intron7 8399868..8399941 score=-0.719924879435662
IntronExpressionAdditive AT2G19400.intron1 8406653..8406684 score=1.19623157297677
IntronExpressionAdditive AT2G19400.intron10 8408771..8408811 score=-0.300249886129659
IntronExpressionAdditive AT2G19400.intron11 8408918..8408955 score=0.915205586134733
IntronExpressionAdditive AT2G19400.intron12 8409259..8409324 score=0.0574048130460978
IntronExpressionAdditive AT2G19400.intron4 8407097..8407133 score=0.89592363321243
IntronExpressionAdditive AT2G19400.intron7 8407782..8407934 score=0.828492888294279
IntronExpressionAdditive AT2G19400.intron8 8408045..8408119 score=1.23515769598308
IntronExpressionAdditive AT2G19400.intron9 8408411..8408479 score=0.260532973285969
IntronExpressionAdditive AT2G19410.intron2 8413064..8413102 score=0.769461784740816
IntronExpressionAdditive AT2G19410.intron3 8413535..8413753 score=-0.738828624293008
IntronExpressionAdditive AT2G19410.intron7 8415063..8415251 score=-0.576367959296370
IntronExpressionAdditive AT2G19410.intron8 8415546..8415641 score=0.961200865634503
IntronExpressionAdditive AT2G19420.intron2 8419436..8420569 score=0.498088429842232
IntronExpressionAdditive AT2G19420.intron9 8418796..8419256 score=0.283656392990841
IntronExpressionAdditive AT2G19430.intron10 8424579..8424687 score=-0.606122100087477
IntronExpressionAdditive AT2G19430.intron2 8422791..8422978 score=-0.433120333819386
IntronExpressionAdditive AT2G19430.intron4 8423118..8423154 score=-0.831355892126187
IntronExpressionAdditive AT2G19430.intron7 8423551..8423794 score=-0.989914649401077
IntronExpressionAdditive AT2G19430.intron8 8423948..8423986 score=0.595370722338334
IntronExpressionAdditive AT2G19430.intron9 8424212..8424397 score=-0.173550514878118
IntronExpressionAdditive AT2G19440.intron1 8425869..8425905 score=-0.241357018558873
IntronExpressionAdditive AT2G19440.intron2 8426479..8426515 score=-0.0609047629742352
IntronExpressionAdditive AT2G19450.intron10 8435596..8435670 score=0.558622264144383
IntronExpressionAdditive AT2G19450.intron13 8435987..8436026 score=-0.303984501313601
IntronExpressionAdditive AT2G19450.intron3 8434233..8434272 score=-0.221246601226253
IntronExpressionAdditive AT2G19450.intron5 8434590..8434633 score=1.19482545817262
IntronExpressionAdditive AT2G19450.intron6 8434780..8434816 score=-0.324718563133237
IntronExpressionAdditive AT2G19450.intron7 8434962..8434999 score=-0.145525837729621
IntronExpressionAdditive AT2G19470.intron11 8442969..8443148 score=0.35136015408238
IntronExpressionAdditive AT2G19470.intron2 8441328..8441361 score=0.436591395444141
IntronExpressionAdditive AT2G19470.intron5 8441907..8441984 score=-0.832229835290988
IntronExpressionAdditive AT2G19470.intron8 8442388..8442427 score=-0.316280987554219
IntronExpressionAdditive AT2G19480.intron10 8447857..8448015 score=-0.700265067598722
IntronExpressionAdditive AT2G19480.intron2 8445869..8446082 score=0.134126146185680
IntronExpressionAdditive AT2G19480.intron3 8446190..8446296 score=-1.12589179650605
IntronExpressionAdditive AT2G19480.intron4 8446439..8446798 score=0.132636232119994
IntronExpressionAdditive AT2G19480.intron6 8446902..8446935 score=-0.101197076103573
IntronExpressionAdditive AT2G19480.intron7 8447157..8447234 score=-1.48665902776678
IntronExpressionAdditive AT2G19480.intron8 8447427..8447603 score=-0.295765213704840
IntronExpressionAdditive AT2G19490.intron1 8448878..8449032 score=0.454740085702984
IntronExpressionAdditive AT2G19490.intron7 8450535..8450603 score=-0.698356173084728
IntronExpressionAdditive AT2G19500.intron3 8452632..8453098 score=-0.110599441536111
IntronExpressionAdditive AT2G19500.intron4 8453438..8453735 score=-0.0220784779364739
IntronExpressionAdditive AT2G19520.intron1 8463372..8463691 score=-0.459725142093063
IntronExpressionAdditive AT2G19520.intron12 8465794..8465830 score=-0.432068644484675
IntronExpressionAdditive AT2G19520.intron3 8463973..8464008 score=0.935291925065778
IntronExpressionAdditive AT2G19520.intron4 8464149..8464254 score=-0.28555536634652
IntronExpressionAdditive AT2G19520.intron5 8464427..8464493 score=-0.449802152169503
IntronExpressionAdditive AT2G19520.intron7 8464814..8464848 score=0.732182701354823
IntronExpressionAdditive AT2G19530.intron1 8467622..8468021 score=-0.0745895310402771
IntronExpressionAdditive AT2G19540.intron1 8468942..8469007 score=-0.286655497634259
IntronExpressionAdditive AT2G19540.intron10 8471017..8471054 score=-0.320198546096786
IntronExpressionAdditive AT2G19540.intron2 8469223..8469386 score=-0.3875535789372
IntronExpressionAdditive AT2G19540.intron4 8469747..8469824 score=-0.55513717940926
IntronExpressionAdditive AT2G19540.intron6 8470212..8470251 score=-0.296258004948548
IntronExpressionAdditive AT2G19540.intron9 8470791..8470832 score=0.314316261952290
IntronExpressionAdditive AT2G19560.intron1 8473159..8473195 score=-0.120822847033029
IntronExpressionAdditive AT2G19560.intron10 8474930..8474966 score=0.764170106174804
IntronExpressionAdditive AT2G19560.intron11 8475148..8475220 score=0.146961986521114
IntronExpressionAdditive AT2G19560.intron12 8475476..8475948 score=-0.0172713021317885
IntronExpressionAdditive AT2G19560.intron3 8473490..8473779 score=0.00521422559810202
IntronExpressionAdditive AT2G19560.intron4 8473916..8473991 score=-0.466124920318864
IntronExpressionAdditive AT2G19560.intron6 8474250..8474323 score=0.29508097056076
IntronExpressionAdditive AT2G19560.intron8 8474571..8474651 score=0.151340121522336
IntronExpressionAdditive AT2G19590.intron1 8483899..8483968 score=0.652713224826229
IntronExpressionAdditive AT2G19590.intron2 8484218..8484291 score=-0.00945695437025689
IntronExpressionAdditive AT2G19600.intron1 8486617..8486785 score=0.0761127101574529
IntronExpressionAdditive AT2G19600.intron10 8488335..8488489 score=1.31943208867170
IntronExpressionAdditive AT2G19600.intron14 8489225..8489264 score=0.0388209870695842
IntronExpressionAdditive AT2G19600.intron15 8489413..8489593 score=0.274336842550412
IntronExpressionAdditive AT2G19600.intron17 8489954..8490062 score=-0.845561188503812
IntronExpressionAdditive AT2G19600.intron19 8490416..8490449 score=0.306717504996168
IntronExpressionAdditive AT2G19600.intron2 8486858..8486932 score=0.796524510355095
IntronExpressionAdditive AT2G19600.intron3 8487038..8487075 score=-0.473814055162914
IntronExpressionAdditive AT2G19600.intron5 8487365..8487399 score=-0.652746414891857
IntronExpressionAdditive AT2G19600.intron6 8487547..8487615 score=-0.0611044640302901
IntronExpressionAdditive AT2G19600.intron7 8487790..8487831 score=-0.922626228059352
IntronExpressionAdditive AT2G19600.intron9 8488160..8488229 score=-0.667168413086289
IntronExpressionAdditive AT2G19610.intron2 8491949..8491985 score=0.410102402769506
IntronExpressionAdditive AT2G19620.intron1 8493439..8493511 score=-0.568882465691578
IntronExpressionAdditive AT2G19620.intron10 8495166..8495655 score=-0.51080297738558
IntronExpressionAdditive AT2G19620.intron4 8494056..8494093 score=1.06495937098342
IntronExpressionAdditive AT2G19620.intron5 8494218..8494288 score=-0.284577051107210
IntronExpressionAdditive AT2G19620.intron6 8494393..8494470 score=0.0759878142897492
IntronExpressionAdditive AT2G19620.intron7 8494583..8494658 score=0.499824739190335
IntronExpressionAdditive AT2G19620.intron8 8494835..8494868 score=-0.366988974317387
IntronExpressionAdditive AT2G19670.intron2 8506830..8506861 score=-1.43516229968841
IntronExpressionAdditive AT2G19670.intron3 8507014..8507051 score=-0.112504144919793
IntronExpressionAdditive AT2G19670.intron5 8507436..8507469 score=-0.00275745362824502
IntronExpressionAdditive AT2G19670.intron7 8507828..8507865 score=-0.627374760548697
IntronExpressionAdditive AT2G19690.intron1 8510585..8510617 score=-0.0827950981460238
IntronExpressionAdditive AT2G19690.intron2 8510763..8510803 score=-0.616534247224639
IntronExpressionAdditive AT2G19690.intron3 8510991..8511386 score=-0.456072034108959
IntronExpressionAdditive AT2G19710.intron1 8513528..8513574 score=-0.51257968128164
IntronExpressionAdditive AT2G19710.intron2 8513766..8513857 score=-0.828150108563699
IntronExpressionAdditive AT2G19710.intron4 8514285..8514316 score=-0.0386795473104851
IntronExpressionAdditive AT2G19710.intron5 8514502..8514565 score=-0.367749292419885
IntronExpressionAdditive AT2G19720.intron2 8517642..8518173 score=-0.240452596688004
IntronExpressionAdditive AT2G19730.intron3 8518667..8518808 score=0.346195173984471
IntronExpressionAdditive AT2G19730.intron6 8518983..8519414 score=-0.0792732688693099
IntronExpressionAdditive AT2G19730.intron7 8519663..8519818 score=-0.500337406807341
IntronExpressionAdditive AT2G19740.intron1 8520820..8521126 score=0.420772626742060
IntronExpressionAdditive AT2G19750.intron2 8522111..8522808 score=-0.346768716694698
IntronExpressionAdditive AT2G19760.intron1 8524282..8524350 score=0.647273471496552
IntronExpressionAdditive AT2G19760.intron2 8524547..8524978 score=0.00157898462872667
IntronExpressionAdditive AT2G19770.intron1 8527109..8527517 score=-0.135470325648139
IntronExpressionAdditive AT2G19770.intron2 8527832..8528045 score=-0.154530305919979
IntronExpressionAdditive AT2G19790.intron1 8534519..8534866 score=-0.308334335060189
IntronExpressionAdditive AT2G19800.intron3 8538561..8538595 score=1.53460263096643
IntronExpressionAdditive AT2G19800.intron4 8538742..8538777 score=0.210568005028057
IntronExpressionAdditive AT2G19800.intron5 8538998..8539029 score=-0.432513500112861
IntronExpressionAdditive AT2G19800.intron6 8539155..8539212 score=0.861523923524551
IntronExpressionAdditive AT2G19800.intron7 8539351..8539562 score=1.01942855438250
IntronExpressionAdditive AT2G19830.intron6 8566136..8566349 score=0.287765744680707
IntronExpressionAdditive AT2G19860.intron1 8578402..8578854 score=0.157338047050939
IntronExpressionAdditive AT2G19860.intron3 8579398..8579436 score=0.622607998184541
IntronExpressionAdditive AT2G19860.intron4 8579584..8579621 score=0.616271060766634
IntronExpressionAdditive AT2G19860.intron6 8580021..8580055 score=-0.118902537908231
IntronExpressionAdditive AT2G19860.intron7 8580272..8580311 score=0.608779880059125
IntronExpressionAdditive AT2G19880.intron1 8588900..8589109 score=-0.531732813239397
IntronExpressionAdditive AT2G19880.intron10 8591066..8591101 score=0.301595641859025
IntronExpressionAdditive AT2G19880.intron11 8591355..8591532 score=0.251091349699234
IntronExpressionAdditive AT2G19880.intron12 8591685..8591792 score=0.262448120502363
IntronExpressionAdditive AT2G19880.intron13 8591940..8592013 score=0.00627609706310567
IntronExpressionAdditive AT2G19880.intron2 8589294..8589335 score=0.99263981358112
IntronExpressionAdditive AT2G19880.intron3 8589552..8589673 score=-0.452367372521132
IntronExpressionAdditive AT2G19880.intron4 8589868..8589901 score=0.007941028185204
IntronExpressionAdditive AT2G19880.intron5 8590087..8590159 score=0.87570187094509
IntronExpressionAdditive AT2G19880.intron6 8590328..8590393 score=1.06360655264625
IntronExpressionAdditive AT2G19880.intron7 8590564..8590600 score=-1.01224561086953
IntronExpressionAdditive AT2G19880.intron9 8590889..8590922 score=0.68077909080507
IntronExpressionAdditive AT2G19890.intron2 8594978..8596327 score=-0.0437416661767279
IntronExpressionAdditive AT2G19900.intron12 8601119..8601154 score=0.436597717701476
IntronExpressionAdditive AT2G19900.intron13 8601301..8601338 score=-0.735693542399564
IntronExpressionAdditive AT2G19900.intron14 8601451..8601520 score=0.255931213770354
IntronExpressionAdditive AT2G19900.intron17 8602082..8602118 score=0.14544440495164
IntronExpressionAdditive AT2G19900.intron2 8599474..8599539 score=-0.809059581509228
IntronExpressionAdditive AT2G19900.intron5 8599994..8600065 score=0.0245958840126954
IntronExpressionAdditive AT2G19900.intron6 8600206..8600243 score=0.0372157893942784
IntronExpressionAdditive AT2G19910.intron1 8603192..8603232 score=-0.71260898880369
IntronExpressionAdditive AT2G19910.intron10 8605515..8605811 score=-0.260200332713163
IntronExpressionAdditive AT2G19910.intron12 8605993..8606028 score=-0.0500715453474171
IntronExpressionAdditive AT2G19910.intron13 8606312..8606377 score=-0.729486129195388
IntronExpressionAdditive AT2G19910.intron14 8606670..8606775 score=-0.243817815003981
IntronExpressionAdditive AT2G19910.intron15 8606913..8606986 score=0.142836709543422
IntronExpressionAdditive AT2G19910.intron17 8607427..8607467 score=0.181586169989243
IntronExpressionAdditive AT2G19910.intron2 8603450..8603486 score=0.213908157155269
IntronExpressionAdditive AT2G19910.intron3 8603847..8603883 score=0.596929255839368
IntronExpressionAdditive AT2G19910.intron4 8604066..8604102 score=-1.13251259393182
IntronExpressionAdditive AT2G19910.intron5 8604424..8604458 score=-0.88600867167063
IntronExpressionAdditive AT2G19910.intron6 8604742..8604812 score=-0.86192404899352
IntronExpressionAdditive AT2G19910.intron9 8605374..8605415 score=-1.13029082489347
IntronExpressionAdditive AT2G19920.intron1 8609451..8609483 score=0.0340904512965908
IntronExpressionAdditive AT2G19920.intron13 8612474..8612510 score=-0.551803229253199
IntronExpressionAdditive AT2G19920.intron15 8613017..8613052 score=-0.738106625014102
IntronExpressionAdditive AT2G19920.intron17 8613518..8613595 score=0.0858196418051616
IntronExpressionAdditive AT2G19920.intron2 8609691..8609763 score=0.106321149361123
IntronExpressionAdditive AT2G19920.intron4 8610307..8610343 score=0.730570365060525
IntronExpressionAdditive AT2G19920.intron5 8610618..8610692 score=-0.556586332416277
IntronExpressionAdditive AT2G19920.intron6 8610998..8611108 score=-0.0477452504161394
IntronExpressionAdditive AT2G19920.intron7 8611291..8611329 score=0.447603112915947
IntronExpressionAdditive AT2G19920.intron9 8611654..8611999 score=1.11562037218727
IntronExpressionAdditive AT2G19930.intron11 8617520..8617697 score=-0.74100286304033
IntronExpressionAdditive AT2G19930.intron13 8617974..8618081 score=-0.0316793437341503
IntronExpressionAdditive AT2G19930.intron14 8618310..8618455 score=-0.198125947047429
IntronExpressionAdditive AT2G19930.intron15 8618599..8618668 score=0.214095126251158
IntronExpressionAdditive AT2G19930.intron16 8618844..8618954 score=-0.223120177961942
IntronExpressionAdditive AT2G19930.intron3 8615593..8615629 score=-0.110885383721382
IntronExpressionAdditive AT2G19930.intron8 8616971..8617010 score=-0.262194000183286
IntronExpressionAdditive AT2G19940.intron10 8621871..8621902 score=-0.756341011181533
IntronExpressionAdditive AT2G19940.intron11 8622004..8622041 score=-0.843101654769462
IntronExpressionAdditive AT2G19940.intron12 8622183..8622219 score=-0.363720730036235
IntronExpressionAdditive AT2G19940.intron15 8622749..8622818 score=0.755438790298843
IntronExpressionAdditive AT2G19940.intron3 8620368..8620402 score=1.43247073276972
IntronExpressionAdditive AT2G19940.intron4 8620613..8620883 score=-0.240536885994799
IntronExpressionAdditive AT2G19940.intron5 8621031..8621100 score=1.23061061860479
IntronExpressionAdditive AT2G19940.tu2 8620104..8620135 score=1.24645843009035
IntronExpressionAdditive AT2G19950.intron1 8623480..8623515 score=0.303458832671027
IntronExpressionAdditive AT2G19950.intron10 8625509..8625573 score=-0.216248888096363
IntronExpressionAdditive AT2G19950.intron11 8625832..8625866 score=-0.0165639047365099
IntronExpressionAdditive AT2G19950.intron12 8625974..8626042 score=0.593257521686435
IntronExpressionAdditive AT2G19950.intron14 8626300..8626441 score=0.170039434894608
IntronExpressionAdditive AT2G19950.intron15 8626663..8626743 score=0.206808041470899
IntronExpressionAdditive AT2G19950.intron16 8626845..8626882 score=0.752518271581
IntronExpressionAdditive AT2G19950.intron17 8627023..8627134 score=0.653422192099346
IntronExpressionAdditive AT2G19950.intron18 8627815..8627850 score=-1.01841118926050
IntronExpressionAdditive AT2G19950.intron19 8628033..8628069 score=0.642411851563104
IntronExpressionAdditive AT2G19950.intron2 8623626..8623663 score=0.00152696000413272
IntronExpressionAdditive AT2G19950.intron4 8623915..8623983 score=0.884895984564165
IntronExpressionAdditive AT2G19950.intron7 8624417..8624711 score=1.03265921757879
IntronExpressionAdditive AT2G19950.intron8 8624890..8624930 score=-0.299070308319036
IntronExpressionAdditive AT2G19950.intron9 8625038..8625363 score=-0.336465149588639
IntronExpressionAdditive AT2G20000.intron1 8639463..8639532 score=0.129602172478555
IntronExpressionAdditive AT2G20000.intron10 8641927..8642108 score=-0.619401989016794
IntronExpressionAdditive AT2G20000.intron11 8642468..8642539 score=-0.476681841580796
IntronExpressionAdditive AT2G20000.intron12 8642675..8642890 score=-0.457525532871537
IntronExpressionAdditive AT2G20000.intron14 8643029..8643142 score=-0.92215832035221
IntronExpressionAdditive AT2G20000.intron15 8643276..8643838 score=0.181236412082278
IntronExpressionAdditive AT2G20000.intron3 8640155..8640226 score=-0.494865704625149
IntronExpressionAdditive AT2G20000.intron5 8640548..8640581 score=0.51841842021738
IntronExpressionAdditive AT2G20000.intron6 8640756..8640832 score=0.185373037001689
IntronExpressionAdditive AT2G20000.intron7 8640935..8641002 score=1.00425840565035
IntronExpressionAdditive AT2G20000.intron8 8641251..8641320 score=0.409888798724376
IntronExpressionAdditive AT2G20000.intron9 8641569..8641642 score=-0.381017360142922
IntronExpressionAdditive AT2G20010.intron2 8646261..8646341 score=0.112491986438189
IntronExpressionAdditive AT2G20020.intron1 8652379..8652522 score=0.107907219313522
IntronExpressionAdditive AT2G20020.intron2 8652665..8652776 score=-0.877108513219494
IntronExpressionAdditive AT2G20040.intron7 8658715..8658752 score=-0.75158629827121
IntronExpressionAdditive AT2G20040.intron8 8659038..8659106 score=0.0493972637687808
IntronExpressionAdditive AT2G20040.intron9 8659219..8659254 score=0.582591384252392
IntronExpressionAdditive AT2G20050.intron1 8659887..8659924 score=-0.210535858442846
IntronExpressionAdditive AT2G20060.intron1 8666207..8666385 score=0.0783803446958369
IntronExpressionAdditive AT2G20060.intron2 8666532..8666600 score=-0.373146764751872
IntronExpressionAdditive AT2G20060.intron4 8666904..8667162 score=-0.468095883970198
IntronExpressionAdditive AT2G20060.intron5 8667452..8667521 score=-0.962775390920798
IntronExpressionAdditive AT2G20080.intron4 8671000..8671557 score=-0.420590582947389
IntronExpressionAdditive AT2G20100.intron4 8686288..8686506 score=-0.0292787017495844
IntronExpressionAdditive AT2G20100.intron5 8687138..8687204 score=0.0670327868463751
IntronExpressionAdditive AT2G20100.intron6 8687312..8687609 score=-0.643468208357446
IntronExpressionAdditive AT2G20100.intron7 8687679..8687751 score=-1.06462840256480
IntronExpressionAdditive AT2G20110.intron1 8691918..8692017 score=-0.00971273229002566
IntronExpressionAdditive AT2G20110.intron3 8692449..8692488 score=1.36079191566020
IntronExpressionAdditive AT2G20110.intron5 8693052..8693115 score=0.114575950502478
IntronExpressionAdditive AT2G20110.intron6 8693557..8693598 score=1.13406757843449
IntronExpressionAdditive AT2G20120.intron1 8695000..8696151 score=-0.407855527622293
IntronExpressionAdditive AT2G20130.intron1 8698040..8698735 score=-0.219804907560038
IntronExpressionAdditive AT2G20130.intron6 8698884..8699071 score=0.119636744172064
IntronExpressionAdditive AT2G20140.intron2 8700725..8700979 score=-1.28073100057834
IntronExpressionAdditive AT2G20140.intron3 8701198..8701271 score=0.515343429273358
IntronExpressionAdditive AT2G20140.intron4 8701519..8701559 score=-0.417594468194486
IntronExpressionAdditive AT2G20140.intron5 8701741..8701777 score=0.630663595997317
IntronExpressionAdditive AT2G20142.intron1 8703135..8703190 score=0.191850098413238
IntronExpressionAdditive AT2G20170.intron1 8708257..8708877 score=0.177926701149619
IntronExpressionAdditive AT2G20170.intron3 8709115..8709152 score=-0.448999987276778
IntronExpressionAdditive AT2G20170.intron5 8709501..8709537 score=0.400581929859071
IntronExpressionAdditive AT2G20170.intron6 8709722..8710045 score=-0.231628260524173
IntronExpressionAdditive AT2G20180.intron3 8712113..8712187 score=-0.339106931808438
IntronExpressionAdditive AT2G20180.intron4 8712328..8712436 score=0.344163087173904
IntronExpressionAdditive AT2G20180.intron6 8712635..8712703 score=-1.11940106332131
IntronExpressionAdditive AT2G20180.intron9 8713756..8713824 score=-0.801549550095842
IntronExpressionAdditive AT2G20180.tu11 8713896..8713931 score=0.160288501177360
IntronExpressionAdditive AT2G20190.intron10 8722897..8723073 score=-0.407309807528248
IntronExpressionAdditive AT2G20190.intron13 8723574..8723614 score=0.89647609819121
IntronExpressionAdditive AT2G20190.intron14 8723725..8723931 score=-0.109530004696371
IntronExpressionAdditive AT2G20190.intron16 8724436..8724472 score=-0.154535085755997
IntronExpressionAdditive AT2G20190.intron17 8724666..8724774 score=-0.72295549970241
IntronExpressionAdditive AT2G20190.intron18 8725063..8725159 score=0.152473880101564
IntronExpressionAdditive AT2G20190.intron19 8725268..8725308 score=0.0582039495015128
IntronExpressionAdditive AT2G20190.intron2 8719333..8719399 score=-0.0926430526235333
IntronExpressionAdditive AT2G20190.intron3 8719508..8719577 score=0.611717935673872
IntronExpressionAdditive AT2G20190.intron5 8719888..8720242 score=-0.240404416419769
IntronExpressionAdditive AT2G20190.intron7 8720386..8720452 score=-0.440089818407485
IntronExpressionAdditive AT2G20190.intron9 8722726..8722757 score=-0.532773440836646
IntronExpressionAdditive AT2G20208.intron1 8728033..8728141 score=-0.454947248571905
IntronExpressionAdditive AT2G20210.intron1 8728839..8728916 score=-0.00441017673767136
IntronExpressionAdditive AT2G20210.intron10 8730928..8731072 score=-0.840991974390227
IntronExpressionAdditive AT2G20210.intron13 8731591..8731631 score=0.601640282691006
IntronExpressionAdditive AT2G20210.intron15 8731986..8732025 score=-0.126941291562669
IntronExpressionAdditive AT2G20210.intron2 8729090..8729126 score=0.668571387545036
IntronExpressionAdditive AT2G20210.intron5 8729780..8729815 score=0.0141314206484657
IntronExpressionAdditive AT2G20210.intron6 8729962..8729998 score=0.187051152900411
IntronExpressionAdditive AT2G20210.intron7 8730215..8730251 score=-0.369390303920369
IntronExpressionAdditive AT2G20210.intron8 8730505..8730546 score=-0.648187028402326
IntronExpressionAdditive AT2G20210.intron9 8730648..8730855 score=-0.0453281613116338
IntronExpressionAdditive AT2G20230.intron1 8733167..8733514 score=0.453081497285137
IntronExpressionAdditive AT2G20230.intron2 8733626..8733662 score=0.149483633061966
IntronExpressionAdditive AT2G20240.intron1 8735418..8735449 score=0.268491332744684
IntronExpressionAdditive AT2G20240.intron3 8737229..8737392 score=0.448081401537906
IntronExpressionAdditive AT2G20250.intron1 8742148..8742181 score=0.352110613428159
IntronExpressionAdditive AT2G20250.intron2 8742299..8742340 score=0.450526096226348
IntronExpressionAdditive AT2G20250.intron4 8742727..8742763 score=0.772323594280233
IntronExpressionAdditive AT2G20250.intron5 8742907..8742944 score=0.842635343809215
IntronExpressionAdditive AT2G20260.intron1 8744223..8744595 score=1.11010081929351
IntronExpressionAdditive AT2G20270.intron1 8745176..8745283 score=-0.333233049278864
IntronExpressionAdditive AT2G20270.intron2 8745393..8745475 score=0.296439502433435
IntronExpressionAdditive AT2G20270.intron3 8745620..8746199 score=-0.295809853914451
IntronExpressionAdditive AT2G20270.intron4 8746336..8746376 score=0.00472558051292582
IntronExpressionAdditive AT2G20280.intron4 8748060..8748578 score=0.222163016590633
IntronExpressionAdditive AT2G20280.intron5 8748730..8748767 score=-1.00993864208679
IntronExpressionAdditive AT2G20280.intron7 8749116..8749227 score=0.254752251335496
IntronExpressionAdditive AT2G20290.intron12 8752570..8752607 score=-0.00605544441353556
IntronExpressionAdditive AT2G20290.intron13 8752712..8752749 score=0.0419387115625274
IntronExpressionAdditive AT2G20290.intron14 8752895..8752930 score=-0.0856131656718274
IntronExpressionAdditive AT2G20290.intron15 8753147..8753185 score=-0.976197167359516
IntronExpressionAdditive AT2G20290.intron18 8753921..8754030 score=-1.80119681072832
IntronExpressionAdditive AT2G20290.intron20 8754538..8754575 score=0.318091312101458
IntronExpressionAdditive AT2G20290.intron22 8754872..8754940 score=-0.632436566262597
IntronExpressionAdditive AT2G20290.intron26 8755696..8755767 score=-0.0712895450109111
IntronExpressionAdditive AT2G20290.intron27 8755911..8756311 score=-0.0155750954874263
IntronExpressionAdditive AT2G20290.intron29 8756452..8756516 score=-0.250200304764888
IntronExpressionAdditive AT2G20290.intron3 8750805..8750878 score=0.0346966431467051
IntronExpressionAdditive AT2G20290.intron30 8756732..8756768 score=-0.523564300536918
IntronExpressionAdditive AT2G20290.intron32 8757186..8757412 score=0.308700664773806
IntronExpressionAdditive AT2G20290.intron33 8757702..8757853 score=0.0423548967165642
IntronExpressionAdditive AT2G20290.intron35 8758060..8758096 score=-0.248813206667866
IntronExpressionAdditive AT2G20290.intron36 8758333..8758369 score=0.742476395169551
IntronExpressionAdditive AT2G20290.intron37 8758546..8758587 score=0.125874555366201
IntronExpressionAdditive AT2G20290.intron38 8758770..8758845 score=-0.612398274693794
IntronExpressionAdditive AT2G20290.intron4 8750950..8751016 score=1.29321168906454
IntronExpressionAdditive AT2G20290.intron5 8751121..8751158 score=-0.413021218388929
IntronExpressionAdditive AT2G20290.intron9 8751912..8751948 score=0.878587287465405
IntronExpressionAdditive AT2G20300.intron2 8764574..8764614 score=-0.855501382845099
IntronExpressionAdditive AT2G20300.intron5 8765863..8765974 score=0.0953099748893716
IntronExpressionAdditive AT2G20300.intron7 8766305..8766741 score=-0.311962994933359
IntronExpressionAdditive AT2G20310.intron1 8769306..8769345 score=0.753822856382319
IntronExpressionAdditive AT2G20310.intron2 8769452..8769772 score=0.290975964211554
IntronExpressionAdditive AT2G20320.intron1 8775188..8775260 score=-0.815685987268905
IntronExpressionAdditive AT2G20320.intron10 8777778..8778067 score=-0.237368256878307
IntronExpressionAdditive AT2G20320.intron11 8778172..8778655 score=-1.14807036113677
IntronExpressionAdditive AT2G20320.intron13 8778844..8778881 score=-0.306442516695636
IntronExpressionAdditive AT2G20320.intron14 8779027..8779058 score=0.302914417796894
IntronExpressionAdditive AT2G20320.intron2 8775439..8775558 score=1.05931697140233
IntronExpressionAdditive AT2G20320.intron3 8775861..8776004 score=0.125353169270621
IntronExpressionAdditive AT2G20320.intron7 8777145..8777215 score=-0.726890464140753
IntronExpressionAdditive AT2G20320.intron8 8777335..8777376 score=0.214072281860888
IntronExpressionAdditive AT2G20320.intron9 8777636..8777668 score=-0.426918368191799
IntronExpressionAdditive AT2G20330.intron2 8780551..8780584 score=0.153370732089405
IntronExpressionAdditive AT2G20330.intron4 8781156..8781230 score=-0.421727707137938
IntronExpressionAdditive AT2G20330.intron5 8781370..8781446 score=0.476693739046587
IntronExpressionAdditive AT2G20330.intron6 8781659..8781733 score=-0.62878440640149
IntronExpressionAdditive AT2G20340.intron11 8789120..8789194 score=0.345039099124195
IntronExpressionAdditive AT2G20340.intron12 8789333..8789402 score=-0.299249277124018
IntronExpressionAdditive AT2G20340.intron2 8787155..8787311 score=-0.644687072687284
IntronExpressionAdditive AT2G20340.intron3 8787483..8787518 score=-0.65927947553224
IntronExpressionAdditive AT2G20340.intron8 8786888..8788902 score=-0.384614047516992
IntronExpressionAdditive AT2G20350.intron1 8792227..8792263 score=-0.40040486955891
IntronExpressionAdditive AT2G20360.intron1 8793251..8793328 score=-0.212267933565937
IntronExpressionAdditive AT2G20360.intron2 8793468..8793952 score=-0.863671516535566
IntronExpressionAdditive AT2G20360.intron3 8794024..8794057 score=0.256657773647333
IntronExpressionAdditive AT2G20360.intron4 8794238..8794307 score=-1.86477264700595
IntronExpressionAdditive AT2G20360.intron6 8794617..8794815 score=0.0215200438354253
IntronExpressionAdditive AT2G20360.intron7 8794958..8795105 score=-0.706927685918213
IntronExpressionAdditive AT2G20380.intron1 8802552..8802623 score=0.662174389981874
IntronExpressionAdditive AT2G20390.intron1 8803738..8803773 score=-0.530659409981846
IntronExpressionAdditive AT2G20390.intron2 8804029..8804669 score=-0.700042119709801
IntronExpressionAdditive AT2G20390.intron3 8804850..8805062 score=-0.230730556608902
IntronExpressionAdditive AT2G20400.intron1 8806420..8806636 score=-1.38452942783162
IntronExpressionAdditive AT2G20400.intron2 8807287..8807325 score=0.754927366563293
IntronExpressionAdditive AT2G20400.intron3 8807580..8807616 score=-1.14619865290161
IntronExpressionAdditive AT2G20400.intron5 8807974..8808154 score=0.0489180371457184
IntronExpressionAdditive AT2G20400.intron6 8808256..8808292 score=-0.662266106991918
IntronExpressionAdditive AT2G20400.intron7 8808403..8808475 score=1.32837795629525
IntronExpressionAdditive AT2G20410.intron3 8810042..8810114 score=0.550915940745943
IntronExpressionAdditive AT2G20410.intron4 8810227..8810299 score=0.251548885617346
IntronExpressionAdditive AT2G20410.intron6 8810523..8810559 score=-0.458051758707677
IntronExpressionAdditive AT2G20420.intron1 8812811..8812880 score=-0.0626948988990229
IntronExpressionAdditive AT2G20420.intron10 8814699..8814769 score=0.183612931484155
IntronExpressionAdditive AT2G20420.intron2 8813067..8813102 score=-0.958706123527945
IntronExpressionAdditive AT2G20420.intron5 8813571..8813642 score=-0.59105645976645
IntronExpressionAdditive AT2G20420.intron6 8813786..8813822 score=1.71299424144308
IntronExpressionAdditive AT2G20430.intron1 8816207..8816389 score=-0.299896041377526
IntronExpressionAdditive AT2G20430.intron2 8816658..8816768 score=-0.5740881685523
IntronExpressionAdditive AT2G20440.intron1 8818124..8818201 score=-0.386203519438935
IntronExpressionAdditive AT2G20440.intron10 8820095..8820133 score=0.948491639854912
IntronExpressionAdditive AT2G20440.intron11 8820430..8820513 score=-1.21469120934212
IntronExpressionAdditive AT2G20440.intron2 8818306..8818377 score=-0.373970507129486
IntronExpressionAdditive AT2G20440.intron5 8819112..8819145 score=0.521323958415073
IntronExpressionAdditive AT2G20440.intron6 8819249..8819320 score=0.507078739609567
IntronExpressionAdditive AT2G20440.intron8 8819748..8819785 score=0.130425534673413
IntronExpressionAdditive AT2G20450.intron1 8821008..8821044 score=-0.698362268090352
IntronExpressionAdditive AT2G20450.intron2 8821269..8821411 score=-0.255641566047878
IntronExpressionAdditive AT2G20450.intron3 8821619..8821679 score=-0.781531539212938
IntronExpressionAdditive AT2G20450.intron4 8821906..8822044 score=0.182308363020620
IntronExpressionAdditive AT2G20465.intron1 8832394..8832469 score=-0.569076624022551
IntronExpressionAdditive AT2G20470.intron10 8835829..8835865 score=0.944684079938737
IntronExpressionAdditive AT2G20470.intron12 8836256..8836297 score=-0.233477989570832
IntronExpressionAdditive AT2G20470.intron3 8833837..8833913 score=-0.55047207522788
IntronExpressionAdditive AT2G20470.intron5 8834316..8834354 score=0.0395093093355761
IntronExpressionAdditive AT2G20470.intron6 8834550..8834586 score=0.652966081151424
IntronExpressionAdditive AT2G20470.intron7 8834734..8835089 score=0.074870784367118
IntronExpressionAdditive AT2G20480.intron1 8837917..8838413 score=-0.0838499062690568
IntronExpressionAdditive AT2G20490.intron3 8839040..8839508 score=-0.852269760782557
IntronExpressionAdditive AT2G20495.intron2 8840561..8840706 score=-0.156808409724043
IntronExpressionAdditive AT2G20495.intron3 8840845..8841103 score=-0.215757352640058
IntronExpressionAdditive AT2G20495.intron4 8841212..8841325 score=0.211848807119233
IntronExpressionAdditive AT2G20495.intron6 8841687..8841724 score=-0.378421489238059
IntronExpressionAdditive AT2G20510.intron1 8843223..8843259 score=-0.407672166864488
IntronExpressionAdditive AT2G20510.intron10 8845155..8845192 score=-0.704049555143165
IntronExpressionAdditive AT2G20510.intron2 8843408..8843443 score=-0.000202286052925345
IntronExpressionAdditive AT2G20510.intron3 8843546..8843582 score=0.0839086438393247
IntronExpressionAdditive AT2G20510.intron5 8843891..8843929 score=0.156311005820702
IntronExpressionAdditive AT2G20510.intron9 8844847..8845045 score=0.124809829883034
IntronExpressionAdditive AT2G20530.intron4 8849548..8849765 score=-0.442676606071381
IntronExpressionAdditive AT2G20530.intron5 8849944..8850010 score=-0.527370962119393
IntronExpressionAdditive AT2G20530.intron7 8850559..8850631 score=0.175249652244214
IntronExpressionAdditive AT2G20550.intron1 8853604..8853747 score=-0.69083847037025
IntronExpressionAdditive AT2G20560.intron1 8855897..8855987 score=0.312985040441523
IntronExpressionAdditive AT2G20560.intron2 8856452..8856631 score=-0.613846345069067
IntronExpressionAdditive AT2G20562.intron1 8857656..8857763 score=0.929399957771459
IntronExpressionAdditive AT2G20570.intron1 8863106..8863226 score=-0.530702316325628
IntronExpressionAdditive AT2G20570.intron3 8864029..8864066 score=-0.117140004643513
IntronExpressionAdditive AT2G20570.intron4 8864132..8864210 score=-0.0711731671623056
IntronExpressionAdditive AT2G20580.intron1 8866447..8866693 score=-0.115592696809643
IntronExpressionAdditive AT2G20580.intron10 8869013..8869050 score=0.669922342117845
IntronExpressionAdditive AT2G20580.intron13 8869620..8869654 score=-1.03095366982542
IntronExpressionAdditive AT2G20580.intron14 8869799..8869834 score=0.275686037051728
IntronExpressionAdditive AT2G20580.intron15 8870091..8870162 score=0.606380554563998
IntronExpressionAdditive AT2G20580.intron17 8870625..8870657 score=0.350064779062187
IntronExpressionAdditive AT2G20580.intron18 8870769..8870807 score=-0.297634766610715
IntronExpressionAdditive AT2G20580.intron19 8870949..8871018 score=-0.688129185822691
IntronExpressionAdditive AT2G20580.intron20 8871343..8871375 score=0.352518027328328
IntronExpressionAdditive AT2G20580.intron22 8871647..8871679 score=0.86260251716097
IntronExpressionAdditive AT2G20580.intron4 8867245..8867284 score=-0.6436229137052
IntronExpressionAdditive AT2G20580.intron5 8867465..8867603 score=0.614310525288492
IntronExpressionAdditive AT2G20580.intron6 8867710..8867746 score=-1.11980386782915
IntronExpressionAdditive AT2G20580.intron7 8867922..8868034 score=-0.127069153043711
IntronExpressionAdditive AT2G20580.intron8 8868214..8868293 score=-0.69907516015029
IntronExpressionAdditive AT2G20580.intron9 8868400..8868721 score=0.257512047498794
IntronExpressionAdditive AT2G20585.intron1 8872467..8872611 score=0.079943440205059
IntronExpressionAdditive AT2G20585.intron2 8872861..8873397 score=-0.410621414013224
IntronExpressionAdditive AT2G20585.intron3 8873594..8873628 score=0.626337446091796
IntronExpressionAdditive AT2G20590.intron4 8874946..8874982 score=-0.77541978607966
IntronExpressionAdditive AT2G20590.intron5 8875090..8875126 score=0.402996967158513
IntronExpressionAdditive AT2G20590.intron8 8875723..8875754 score=-0.229186265595654
IntronExpressionAdditive AT2G20610.intron4 8885600..8885673 score=1.28281168627985
IntronExpressionAdditive AT2G20610.intron7 8886352..8886386 score=-1.24895786324537
IntronExpressionAdditive AT2G20610.intron8 8886775..8886997 score=-1.18900981021591
IntronExpressionAdditive AT2G20616.intron1 8894605..8894663 score=-0.0577817957364729
IntronExpressionAdditive AT2G20620.intron1 8899216..8899252 score=-0.551526319819699
IntronExpressionAdditive AT2G20620.intron3 8899612..8899684 score=-0.805532522544802
IntronExpressionAdditive AT2G20620.intron4 8899901..8899971 score=0.694278332775915
IntronExpressionAdditive AT2G20620.intron5 8900081..8900120 score=-0.455868017281971
IntronExpressionAdditive AT2G20625.intron1 8903401..8903475 score=0.115740716952528
IntronExpressionAdditive AT2G20625.intron3 8903771..8903948 score=-0.204404802239698
IntronExpressionAdditive AT2G20630.intron1 8904522..8904882 score=-0.961938876355701
IntronExpressionAdditive AT2G20630.intron2 8905065..8905102 score=1.17782386059503
IntronExpressionAdditive AT2G20630.intron5 8906089..8906676 score=-0.0762123447409197
IntronExpressionAdditive AT2G20635.intron1 8907543..8907584 score=0.808183074480367
IntronExpressionAdditive AT2G20635.intron2 8907769..8907953 score=1.07112530390882
IntronExpressionAdditive AT2G20635.intron3 8908108..8908142 score=-0.121021589482233
IntronExpressionAdditive AT2G20650.intron1 8910888..8910959 score=-0.604541160859931
IntronExpressionAdditive AT2G20650.intron10 8913120..8913188 score=-0.905786705171508
IntronExpressionAdditive AT2G20650.intron11 8913334..8913403 score=-0.140768695391558
IntronExpressionAdditive AT2G20650.intron12 8913581..8913615 score=0.447580378876043
IntronExpressionAdditive AT2G20650.intron13 8913758..8913865 score=0.231013347162596
IntronExpressionAdditive AT2G20650.intron2 8911258..8911289 score=0.0591478097824767
IntronExpressionAdditive AT2G20650.intron4 8911933..8912080 score=-0.118097903630775
IntronExpressionAdditive AT2G20650.intron5 8912232..8912408 score=-0.090171306218295
IntronExpressionAdditive AT2G20650.intron7 8912629..8912700 score=-0.346175702432031
IntronExpressionAdditive AT2G20650.intron9 8912984..8913018 score=-0.081788465141631
IntronExpressionAdditive AT2G20670.intron1 8919809..8919930 score=1.14784137728094
IntronExpressionAdditive AT2G20680.intron2 8929062..8929172 score=0.35148774534432
IntronExpressionAdditive AT2G20680.intron3 8929325..8929431 score=-0.66467675759486
IntronExpressionAdditive AT2G20690.intron1 8931256..8931652 score=0.0498165456224814
IntronExpressionAdditive AT2G20700.intron1 8932456..8932494 score=0.116661322016516
IntronExpressionAdditive AT2G20725.intron2 8941832..8942052 score=-0.741440199598133
IntronExpressionAdditive AT2G20725.intron3 8942259..8942313 score=0.269220705438280
IntronExpressionAdditive AT2G20740.intron4 8943083..8943465 score=1.42526469588657
IntronExpressionAdditive AT2G20740.intron5 8943610..8943711 score=0.615010951229871
IntronExpressionAdditive AT2G20740.intron7 8944072..8944134 score=-0.159674788689846
IntronExpressionAdditive AT2G20750.intron1 8948439..8948505 score=-0.328032296111092
IntronExpressionAdditive AT2G20750.intron2 8948955..8949064 score=0.399426557334534
IntronExpressionAdditive AT2G20760.intron1 8950875..8950943 score=-0.946107469301195
IntronExpressionAdditive AT2G20760.intron2 8951130..8951741 score=-0.554658084851388
IntronExpressionAdditive AT2G20770.intron1 8952609..8952682 score=-0.263924594791542
IntronExpressionAdditive AT2G20770.intron2 8952873..8952908 score=-0.569296858625504
IntronExpressionAdditive AT2G20770.intron4 8953301..8953340 score=0.10805909205734
IntronExpressionAdditive AT2G20770.intron5 8953692..8953762 score=-0.0293046678386642
IntronExpressionAdditive AT2G20780.intron1 8955939..8955973 score=0.200595031515521
IntronExpressionAdditive AT2G20790.intron1 8957300..8957374 score=0.749865332213069
IntronExpressionAdditive AT2G20790.intron4 8958540..8958641 score=0.579496869755892
IntronExpressionAdditive AT2G20790.intron5 8958932..8959004 score=0.0233569674395758
IntronExpressionAdditive AT2G20800.intron1 8960664..8960700 score=-1.19045275866885
IntronExpressionAdditive AT2G20800.intron2 8960989..8961061 score=-0.571832034336997
IntronExpressionAdditive AT2G20800.intron5 8962404..8962669 score=0.296747885531826
IntronExpressionAdditive AT2G20815.intron1 8967998..8968285 score=1.11980088706972
IntronExpressionAdditive AT2G20815.intron3 8968464..8968708 score=-0.4521495357307
IntronExpressionAdditive AT2G20820.intron2 8971634..8971876 score=0.0204994680917379
IntronExpressionAdditive AT2G20820.intron4 8972141..8972180 score=0.679478007570216
IntronExpressionAdditive AT2G20825.intron1 8973424..8973610 score=-0.586452352778114
IntronExpressionAdditive AT2G20830.intron2 8975987..8976420 score=-0.341357372936479
IntronExpressionAdditive AT2G20840.intron10 8980738..8980777 score=-0.701226132273794
IntronExpressionAdditive AT2G20840.intron11 8980925..8981382 score=-0.706196564380131
IntronExpressionAdditive AT2G20840.intron5 8979658..8979768 score=-0.127401862462030
IntronExpressionAdditive AT2G20840.intron6 8979917..8979953 score=-0.220972019948037
IntronExpressionAdditive AT2G20840.intron7 8980070..8980140 score=-0.467284232539100
IntronExpressionAdditive AT2G20840.intron8 8980281..8980351 score=1.16085198152511
IntronExpressionAdditive AT2G20840.intron9 8980465..8980640 score=-0.090164962887024
IntronExpressionAdditive AT2G20850.intron1 8982867..8982903 score=-1.37108360488381
IntronExpressionAdditive AT2G20850.intron10 8985397..8985434 score=-0.0441578117240347
IntronExpressionAdditive AT2G20850.intron12 8985734..8985767 score=1.36615349205800
IntronExpressionAdditive AT2G20850.intron3 8983328..8983396 score=0.181018903333318
IntronExpressionAdditive AT2G20850.intron6 8984786..8984857 score=-1.25958895825589
IntronExpressionAdditive AT2G20850.intron7 8984930..8984999 score=-0.63039643073627
IntronExpressionAdditive AT2G20850.intron8 8985113..8985144 score=0.244952372344461
IntronExpressionAdditive AT2G20890.intron1 8995055..8995087 score=-0.70547629200038
IntronExpressionAdditive AT2G20900.intron1 8996567..8996831 score=0.056524513055386
IntronExpressionAdditive AT2G20900.intron10 8999266..8999307 score=-0.115035355968544
IntronExpressionAdditive AT2G20900.intron3 8997429..8997498 score=-0.150406960050933
IntronExpressionAdditive AT2G20900.intron4 8997672..8997780 score=0.0288006387449359
IntronExpressionAdditive AT2G20900.intron5 8997999..8998290 score=-1.07946002245074
IntronExpressionAdditive AT2G20900.intron6 8998402..8998483 score=-0.600585576183373
IntronExpressionAdditive AT2G20900.intron7 8998592..8998762 score=0.141798875169414
IntronExpressionAdditive AT2G20900.tu15 9000074..9000108 score=-0.8107360987649
IntronExpressionAdditive AT2G20920.intron1 9006136..9006213 score=-1.21177048696029
IntronExpressionAdditive AT2G20930.intron1 9008113..9008149 score=0.404463000098452
IntronExpressionAdditive AT2G20930.intron2 9008253..9008318 score=0.337388148987428
IntronExpressionAdditive AT2G20930.intron4 9008606..9008675 score=-0.583431108170812
IntronExpressionAdditive AT2G20950.intron2 9010273..9010309 score=-0.0229652373943722
IntronExpressionAdditive AT2G20950.intron3 9010421..9010494 score=0.402351660042881
IntronExpressionAdditive AT2G20950.intron7 9011114..9011148 score=-0.258873152935126
IntronExpressionAdditive AT2G20950.intron8 9011299..9011376 score=-1.53137589240699
IntronExpressionAdditive AT2G20950.tu11 9011621..9011655 score=-0.761901794925978
IntronExpressionAdditive AT2G20960.intron1 9013844..9014094 score=-0.879948389649323
IntronExpressionAdditive AT2G20960.intron2 9014315..9014356 score=0.58113589323915
IntronExpressionAdditive AT2G20970.intron1 9017162..9017199 score=-1.09639250060333
IntronExpressionAdditive AT2G20980.intron10 9020628..9020779 score=-0.0676284789555868
IntronExpressionAdditive AT2G20980.intron2 9019019..9019051 score=-0.103559667889753
IntronExpressionAdditive AT2G20980.intron5 9019544..9019579 score=-0.449573474832803
IntronExpressionAdditive AT2G20980.intron8 9020165..9020200 score=-0.0196323673503367
IntronExpressionAdditive AT2G20980.intron9 9020307..9020414 score=0.483983618369676
IntronExpressionAdditive AT2G20990.intron1 9022060..9022277 score=-0.510109093141631
IntronExpressionAdditive AT2G20990.intron2 9022385..9022416 score=0.386612035821652
IntronExpressionAdditive AT2G20990.intron3 9022526..9022588 score=0.303342484754753
IntronExpressionAdditive AT2G20990.intron4 9022763..9022875 score=-0.571376671509054
IntronExpressionAdditive AT2G20990.intron5 9023023..9023071 score=-0.451773655385793
IntronExpressionAdditive AT2G20990.intron6 9023214..9023324 score=-0.114211104131313
IntronExpressionAdditive AT2G20990.intron7 9023431..9023700 score=0.180546818873460
IntronExpressionAdditive AT2G21050.intron1 9041538..9041613 score=-0.690688612095745
IntronExpressionAdditive AT2G21050.intron4 9042350..9042782 score=0.0347887812852051
IntronExpressionAdditive AT2G21070.intron1 9048264..9048300 score=-0.053166435957544
IntronExpressionAdditive AT2G21070.intron4 9049383..9049446 score=-0.566048212434433
IntronExpressionAdditive AT2G21070.intron7 9049809..9049882 score=-0.465884104924199
IntronExpressionAdditive AT2G21070.intron8 9049996..9050109 score=0.211785886779054
IntronExpressionAdditive AT2G21120.intron1 9059257..9059332 score=-0.748363709685811
IntronExpressionAdditive AT2G21120.intron2 9059478..9059551 score=-0.103125519598891
IntronExpressionAdditive AT2G21120.intron3 9059700..9059923 score=-0.197979167864976
IntronExpressionAdditive AT2G21120.intron8 9060953..9061134 score=-0.530650903512116
IntronExpressionAdditive AT2G21140.intron1 9068760..9068909 score=-1.41488444068909
IntronExpressionAdditive AT2G21150.intron1 9072653..9072875 score=-0.729135021545393
IntronExpressionAdditive AT2G21150.intron10 9074703..9074773 score=0.402749914028027
IntronExpressionAdditive AT2G21150.intron2 9072988..9073024 score=-0.746669128797308
IntronExpressionAdditive AT2G21150.intron4 9073332..9073726 score=-0.069883355801832
IntronExpressionAdditive AT2G21150.intron5 9073874..9073910 score=-0.711080226367535
IntronExpressionAdditive AT2G21150.intron6 9074058..9074095 score=-0.648168500205259
IntronExpressionAdditive AT2G21150.intron7 9074197..9074234 score=-0.00299593395382367
IntronExpressionAdditive AT2G21150.intron9 9074556..9074594 score=0.252283701691140
IntronExpressionAdditive AT2G21160.intron1 9075689..9075993 score=0.00874857937156894
IntronExpressionAdditive AT2G21160.intron4 9076535..9076749 score=-0.567732631149799
IntronExpressionAdditive AT2G21160.intron8 9077141..9077213 score=-0.728684143152558
IntronExpressionAdditive AT2G21170.intron3 9078592..9078659 score=-0.0712272501520529
IntronExpressionAdditive AT2G21170.intron4 9078838..9078879 score=-0.337891656169169
IntronExpressionAdditive AT2G21170.intron5 9078986..9079054 score=0.681755934459972
IntronExpressionAdditive AT2G21170.intron6 9079306..9079374 score=-1.57336707817601
IntronExpressionAdditive AT2G21170.intron8 9079584..9079925 score=0.142180480669215
IntronExpressionAdditive AT2G21190.intron1 9088259..9088331 score=-0.26160869002866
IntronExpressionAdditive AT2G21190.intron2 9088633..9088877 score=-0.37363889447681
IntronExpressionAdditive AT2G21190.intron4 9089247..9089461 score=0.144001085589542
IntronExpressionAdditive AT2G21190.intron5 9089617..9089654 score=0.213411046789586
IntronExpressionAdditive AT2G21230.intron1 9101220..9101600 score=-0.202374072257437
IntronExpressionAdditive AT2G21235.intron1 9104069..9104281 score=0.0260484922762530
IntronExpressionAdditive AT2G21235.intron2 9104416..9104452 score=0.304773813537326
IntronExpressionAdditive AT2G21240.intron4 9109717..9109977 score=-0.101419803341387
IntronExpressionAdditive AT2G21250.intron5 9111293..9111328 score=0.0267233285797476
IntronExpressionAdditive AT2G21250.intron6 9111509..9111793 score=1.07431330564523
IntronExpressionAdditive AT2G21260.intron1 9113015..9113629 score=-0.0478208971517422
IntronExpressionAdditive AT2G21260.intron5 9114026..9114132 score=-0.0397758359783359
IntronExpressionAdditive AT2G21270.intron10 9115916..9115951 score=-0.288704283119488
IntronExpressionAdditive AT2G21270.intron11 9116131..9116268 score=-0.681942075842718
IntronExpressionAdditive AT2G21270.intron12 9116559..9116595 score=0.276652385173392
IntronExpressionAdditive AT2G21270.intron13 9116907..9116974 score=0.704359575250949
IntronExpressionAdditive AT2G21270.intron6 9115207..9115280 score=0.231176001893808
IntronExpressionAdditive AT2G21270.intron7 9115385..9115774 score=0.246781459911499
IntronExpressionAdditive AT2G21270.tu4 9114693..9114901 score=-0.899639228189647
IntronExpressionAdditive AT2G21270.tu5 9114932..9115069 score=-0.406339119500811
IntronExpressionAdditive AT2G21280.intron1 9117825..9117863 score=0.0783657259286074
IntronExpressionAdditive AT2G21280.intron10 9119382..9119608 score=-0.214767717423059
IntronExpressionAdditive AT2G21280.intron2 9117974..9118054 score=-0.563253455587776
IntronExpressionAdditive AT2G21280.intron3 9118123..9118196 score=-0.742579284782696
IntronExpressionAdditive AT2G21280.intron4 9118334..9118408 score=1.05014624915737
IntronExpressionAdditive AT2G21280.intron5 9118554..9118624 score=0.462818202331714
IntronExpressionAdditive AT2G21280.intron6 9118727..9118768 score=-0.628254368756942
IntronExpressionAdditive AT2G21280.intron8 9119059..9119127 score=0.316710788735748
IntronExpressionAdditive AT2G21280.intron9 9119234..9119270 score=0.343913313334016
IntronExpressionAdditive AT2G21300.intron11 9124590..9124655 score=0.411447177664294
IntronExpressionAdditive AT2G21300.intron12 9124805..9124841 score=-0.06367712250724
IntronExpressionAdditive AT2G21300.intron13 9124945..9125133 score=0.400990034419828
IntronExpressionAdditive AT2G21300.intron14 9125390..9125502 score=-0.759050958379652
IntronExpressionAdditive AT2G21300.intron16 9125897..9126246 score=0.105615969518574
IntronExpressionAdditive AT2G21300.intron17 9126422..9126806 score=-0.00157498943326126
IntronExpressionAdditive AT2G21300.intron2 9121805..9121844 score=1.32474227324558
IntronExpressionAdditive AT2G21300.intron3 9122185..9122255 score=0.746179478395924
IntronExpressionAdditive AT2G21300.intron4 9122957..9122998 score=-0.490357411432666
IntronExpressionAdditive AT2G21300.intron5 9123146..9123183 score=0.778152314144251
IntronExpressionAdditive AT2G21300.intron7 9123827..9124050 score=-0.293755175037804
IntronExpressionAdditive AT2G21300.intron9 9124229..9124265 score=-0.223114670991606
IntronExpressionAdditive AT2G21300.tu18 9126875..9126983 score=0.647909321101227
IntronExpressionAdditive AT2G21320.intron1 9133667..9133814 score=1.0415196372923
IntronExpressionAdditive AT2G21320.intron2 9134172..9134204 score=0.559369170677599
IntronExpressionAdditive AT2G21320.intron3 9134350..9134420 score=0.925428136933095
IntronExpressionAdditive AT2G21320.intron4 9134603..9134643 score=0.642255293481898
IntronExpressionAdditive AT2G21330.intron7 9136293..9136324 score=-0.197927555013348
IntronExpressionAdditive AT2G21330.intron8 9136508..9136584 score=-0.896190017806059
IntronExpressionAdditive AT2G21340.intron1 9140222..9140755 score=0.303704626422272
IntronExpressionAdditive AT2G21340.intron10 9142411..9142478 score=-0.430198218305499
IntronExpressionAdditive AT2G21340.intron12 9142804..9142875 score=0.400649510825320
IntronExpressionAdditive AT2G21340.intron2 9140933..9140969 score=-0.513097964633307
IntronExpressionAdditive AT2G21340.intron5 9141285..9141398 score=-0.435533476271284
IntronExpressionAdditive AT2G21340.intron6 9141580..9141615 score=-0.280830368388841
IntronExpressionAdditive AT2G21340.intron7 9141858..9141894 score=-0.238585546992285
IntronExpressionAdditive AT2G21340.intron9 9142199..9142275 score=-0.167903224379161
IntronExpressionAdditive AT2G21350.intron2 9143708..9143779 score=0.649692099724712
IntronExpressionAdditive AT2G21370.intron2 9144862..9145114 score=0.203165706385813
IntronExpressionAdditive AT2G21370.intron6 9146063..9146138 score=-0.0262402234185262
IntronExpressionAdditive AT2G21380.intron11 9151342..9151379 score=-0.126604485071108
IntronExpressionAdditive AT2G21380.intron12 9151627..9151731 score=-0.426545172352285
IntronExpressionAdditive AT2G21380.intron13 9151903..9152088 score=-1.90469746753335
IntronExpressionAdditive AT2G21380.intron14 9152266..9152303 score=-1.01044692583686
IntronExpressionAdditive AT2G21380.intron16 9152811..9152879 score=0.625551203477898
IntronExpressionAdditive AT2G21380.intron18 9153450..9153555 score=-0.220200006679072
IntronExpressionAdditive AT2G21380.intron19 9153773..9153957 score=0.136583547514242
IntronExpressionAdditive AT2G21380.intron2 9149270..9149347 score=-0.433378006904711
IntronExpressionAdditive AT2G21380.intron21 9154027..9154103 score=0.0315880064798754
IntronExpressionAdditive AT2G21380.intron22 9154281..9154317 score=-0.0203297527221351
IntronExpressionAdditive AT2G21380.intron23 9155240..9155528 score=-0.283259781329701
IntronExpressionAdditive AT2G21380.intron4 9149708..9149781 score=0.245552260177864
IntronExpressionAdditive AT2G21380.intron5 9149897..9150157 score=-0.955323277325314
IntronExpressionAdditive AT2G21380.intron7 9150409..9150882 score=-0.106832416161704
IntronExpressionAdditive AT2G21380.intron9 9150988..9151239 score=0.289929388028801
IntronExpressionAdditive AT2G21385.intron1 9156868..9156939 score=-0.0371479130007762
IntronExpressionAdditive AT2G21385.intron2 9157046..9157154 score=-0.324023446350029
IntronExpressionAdditive AT2G21385.intron4 9157474..9157511 score=0.385517678974369
IntronExpressionAdditive AT2G21385.intron6 9157871..9157904 score=-0.275792099987703
IntronExpressionAdditive AT2G21385.intron7 9158048..9158123 score=0.0319475712558264
IntronExpressionAdditive AT2G21385.intron8 9158306..9158421 score=0.0452155458837801
IntronExpressionAdditive AT2G21390.intron2 9159706..9160042 score=0.405218684118008
IntronExpressionAdditive AT2G21400.intron1 9165667..9166279 score=-0.24330755553953
IntronExpressionAdditive AT2G21410.intron1 9169996..9170027 score=-0.979563661722722
IntronExpressionAdditive AT2G21410.intron10 9172784..9173115 score=-1.69721066257476
IntronExpressionAdditive AT2G21410.intron11 9173291..9173465 score=-0.300344857963467
IntronExpressionAdditive AT2G21410.intron12 9173671..9173712 score=-0.395337839454484
IntronExpressionAdditive AT2G21410.intron13 9173966..9174002 score=-0.138085754269281
IntronExpressionAdditive AT2G21410.intron16 9174655..9174834 score=-0.248199238793624
IntronExpressionAdditive AT2G21410.intron3 9170328..9170395 score=-0.781653463605563
IntronExpressionAdditive AT2G21410.intron4 9170535..9170783 score=0.547875711963708
IntronExpressionAdditive AT2G21410.intron5 9170924..9170961 score=-0.263977026356707
IntronExpressionAdditive AT2G21410.intron6 9171180..9171437 score=-0.0830861850601976
IntronExpressionAdditive AT2G21410.intron7 9171611..9172189 score=-0.432234547699085
IntronExpressionAdditive AT2G21410.intron8 9172365..9172401 score=0.342288552426796
IntronExpressionAdditive AT2G21420.intron1 9177195..9177644 score=-0.150115372604009
IntronExpressionAdditive AT2G21430.intron1 9179579..9179689 score=0.622373701925057
IntronExpressionAdditive AT2G21440.intron1 9181412..9181592 score=-0.679260731501077
IntronExpressionAdditive AT2G21440.intron10 9183807..9183877 score=-0.0192908676597211
IntronExpressionAdditive AT2G21440.intron11 9184061..9184655 score=-0.400986637119913
IntronExpressionAdditive AT2G21440.intron13 9185278..9185346 score=0.733589114558199
IntronExpressionAdditive AT2G21440.intron16 9185790..9185823 score=-0.00362102164021983
IntronExpressionAdditive AT2G21440.intron17 9185936..9186005 score=0.434015568178729
IntronExpressionAdditive AT2G21440.intron2 9181739..9181775 score=-0.225878420742237
IntronExpressionAdditive AT2G21440.intron3 9181990..9182031 score=0.122644097020541
IntronExpressionAdditive AT2G21440.intron4 9182162..9182228 score=0.164378219266221
IntronExpressionAdditive AT2G21440.intron5 9182477..9182548 score=0.130082096618845
IntronExpressionAdditive AT2G21440.intron6 9183090..9183153 score=-0.768328470658854
IntronExpressionAdditive AT2G21440.intron8 9183495..9183565 score=-0.288460952428907
IntronExpressionAdditive AT2G21450.intron1 9188496..9188567 score=-0.143392303096708
IntronExpressionAdditive AT2G21450.intron2 9188753..9188787 score=-0.433756264725989
IntronExpressionAdditive AT2G21470.intron2 9206092..9206515 score=-0.125414091818706
IntronExpressionAdditive AT2G21470.intron4 9206910..9207018 score=-0.662032417271326
IntronExpressionAdditive AT2G21470.intron5 9207196..9207265 score=-0.660063624701558
IntronExpressionAdditive AT2G21470.intron6 9207771..9207808 score=1.03791715260583
IntronExpressionAdditive AT2G21470.intron7 9208065..9208101 score=-0.56837474107822
IntronExpressionAdditive AT2G21470.intron8 9208244..9208279 score=-0.344772371586846
IntronExpressionAdditive AT2G21470.tu11 9208724..9208864 score=0.0665174374373371
IntronExpressionAdditive AT2G21490.intron1 9213506..9213720 score=0.173307506233434
IntronExpressionAdditive AT2G21500.intron5 9216128..9216332 score=-0.169112918383154
IntronExpressionAdditive AT2G21500.intron6 9216803..9217094 score=0.219619345129912
IntronExpressionAdditive AT2G21500.tu3 9214988..9215024 score=-0.173451158527586
IntronExpressionAdditive AT2G21510.intron3 9218520..9218560 score=0.344014010836652
IntronExpressionAdditive AT2G21510.intron5 9219003..9219039 score=-1.04163090954805
IntronExpressionAdditive AT2G21510.intron6 9219288..9219324 score=-0.263071712993706
IntronExpressionAdditive AT2G21510.intron7 9219478..9219659 score=-0.0222690692350858
IntronExpressionAdditive AT2G21510.intron9 9219778..9219858 score=0.678337591237164
IntronExpressionAdditive AT2G21520.intron5 9224517..9224596 score=0.51745398006476
IntronExpressionAdditive AT2G21520.intron6 9224715..9224789 score=0.668249133460797
IntronExpressionAdditive AT2G21520.intron7 9224902..9224941 score=0.166554507185539
IntronExpressionAdditive AT2G21520.intron9 9225342..9225435 score=-0.765921259300157
IntronExpressionAdditive AT2G21530.intron3 9227151..9227189 score=-0.528206426207402
IntronExpressionAdditive AT2G21540.intron3 9228090..9228245 score=0.0965572575116179
IntronExpressionAdditive AT2G21540.intron4 9228635..9228672 score=-0.954943377924392
IntronExpressionAdditive AT2G21540.intron7 9229268..9229449 score=0.431510298280481
IntronExpressionAdditive AT2G21540.intron9 9229556..9229589 score=0.470460027104855
IntronExpressionAdditive AT2G21550.intron1 9234802..9234908 score=-0.769936138438653
IntronExpressionAdditive AT2G21550.intron3 9235441..9235480 score=-0.660530088156011
IntronExpressionAdditive AT2G21550.intron6 9236488..9236528 score=-0.296419424778292
IntronExpressionAdditive AT2G21550.intron9 9237121..9237157 score=-0.244611718837389
IntronExpressionAdditive AT2G21580.intron1 9243701..9243736 score=1.60787569648163
IntronExpressionAdditive AT2G21580.intron3 9243887..9244453 score=0.0528695467524622
IntronExpressionAdditive AT2G21590.intron10 9248170..9248209 score=-0.89704376994797
IntronExpressionAdditive AT2G21590.intron12 9248314..9248347 score=0.218422646204414
IntronExpressionAdditive AT2G21590.intron13 9248491..9248524 score=-0.113214829413789
IntronExpressionAdditive AT2G21590.intron14 9248666..9248734 score=-0.707656520034579
IntronExpressionAdditive AT2G21590.intron2 9246023..9246060 score=0.0390180898847383
IntronExpressionAdditive AT2G21590.intron3 9246222..9246375 score=-0.307767093440107
IntronExpressionAdditive AT2G21590.intron4 9246662..9246738 score=-0.0901103926266361
IntronExpressionAdditive AT2G21590.intron5 9246969..9247038 score=0.080152711805687
IntronExpressionAdditive AT2G21590.intron6 9247227..9247262 score=-0.296939390897610
IntronExpressionAdditive AT2G21600.intron1 9250108..9250578 score=0.903351852116649
IntronExpressionAdditive AT2G21600.intron2 9250988..9251239 score=0.493759352451324
IntronExpressionAdditive AT2G21600.intron3 9251422..9251559 score=0.450092084682354
IntronExpressionAdditive AT2G21610.intron2 9252851..9252954 score=-0.393885546392952
IntronExpressionAdditive AT2G21610.intron3 9253275..9253343 score=-0.167063058916542
IntronExpressionAdditive AT2G21610.intron4 9253598..9253721 score=-0.083551639576696
IntronExpressionAdditive AT2G21620.intron1 9256070..9256140 score=-1.13494463122079
IntronExpressionAdditive AT2G21620.intron3 9256249..9256546 score=0.522169399332711
IntronExpressionAdditive AT2G21630.intron8 9260114..9260180 score=-0.631361062709947
IntronExpressionAdditive AT2G21630.intron9 9260468..9260534 score=0.621474521945587
IntronExpressionAdditive AT2G21640.intron11 9261585..9262019 score=0.131909490922321
IntronExpressionAdditive AT2G21650.intron1 9267030..9267436 score=0.342247562025396
IntronExpressionAdditive AT2G21660.intron3 9273001..9273260 score=-3.66258194874719
IntronExpressionAdditive AT2G21690.intron1 9277427..9277524 score=-0.551788676749996
IntronExpressionAdditive AT2G21710.intron1 9278686..9278718 score=-0.754232568163664
IntronExpressionAdditive AT2G21710.intron4 9279659..9279734 score=-0.0578775214894319
IntronExpressionAdditive AT2G21720.intron1 9281037..9281151 score=0.652602975773813
IntronExpressionAdditive AT2G21720.intron3 9281659..9281700 score=0.446633774886757
IntronExpressionAdditive AT2G21720.intron4 9281922..9281994 score=-0.0190433804404661
IntronExpressionAdditive AT2G21720.intron7 9283065..9283237 score=-0.0974600136050108
IntronExpressionAdditive AT2G21720.intron8 9283569..9283636 score=-0.126133226152926
IntronExpressionAdditive AT2G21770.intron1 9292077..9292411 score=-0.213026697382698
IntronExpressionAdditive AT2G21770.intron11 9295449..9295486 score=-0.552355869298022
IntronExpressionAdditive AT2G21770.intron4 9293075..9293113 score=-0.920416274652559
IntronExpressionAdditive AT2G21770.intron5 9293361..9293397 score=-0.109887864411313
IntronExpressionAdditive AT2G21790.intron1 9300888..9300958 score=0.866434024229863
IntronExpressionAdditive AT2G21790.intron10 9303000..9303040 score=0.594218932586715
IntronExpressionAdditive AT2G21790.intron11 9303255..9303323 score=0.0317827463669059
IntronExpressionAdditive AT2G21790.intron12 9303459..9303529 score=0.38312477565631
IntronExpressionAdditive AT2G21790.intron13 9303801..9303838 score=-0.346359192019871
IntronExpressionAdditive AT2G21790.intron14 9304012..9304047 score=0.256017105024896
IntronExpressionAdditive AT2G21790.intron15 9304292..9304327 score=-0.0523958456368369
IntronExpressionAdditive AT2G21790.intron6 9302147..9302183 score=-0.311706499128626
IntronExpressionAdditive AT2G21790.intron7 9302399..9302430 score=-0.700205609118924
IntronExpressionAdditive AT2G21790.intron8 9302573..9302642 score=-0.98544722848086
IntronExpressionAdditive AT2G21790.intron9 9302817..9302856 score=-0.135668202749536
IntronExpressionAdditive AT2G21800.intron10 9308335..9308366 score=0.657359364172411
IntronExpressionAdditive AT2G21800.intron11 9308548..9308587 score=0.296576110944734
IntronExpressionAdditive AT2G21800.intron2 9305896..9305967 score=1.14138463015400
IntronExpressionAdditive AT2G21800.intron3 9306080..9306261 score=0.0454854481489448
IntronExpressionAdditive AT2G21800.intron4 9306509..9306544 score=-0.96831362455298
IntronExpressionAdditive AT2G21800.intron6 9306951..9307567 score=-0.851677746410759
IntronExpressionAdditive AT2G21800.intron9 9308125..9308197 score=-0.866841868988044
IntronExpressionAdditive AT2G21870.intron1 9327614..9327655 score=0.241453629126208
IntronExpressionAdditive AT2G21870.intron5 9328109..9328282 score=-0.0073318044070615
IntronExpressionAdditive AT2G21870.intron7 9328838..9329086 score=-0.352419725326576
IntronExpressionAdditive AT2G21870.intron8 9329370..9329563 score=-0.569688081728173
IntronExpressionAdditive AT2G21880.intron3 9332454..9332491 score=-1.03090974714054
IntronExpressionAdditive AT2G21880.intron5 9332880..9332915 score=-0.085395049176535
IntronExpressionAdditive AT2G21900.intron1 9341495..9342785 score=-0.398271043177873
IntronExpressionAdditive AT2G21900.intron2 9342970..9343044 score=0.344580702093802
IntronExpressionAdditive AT2G21920.intron1 9350972..9351280 score=-0.992666332019304
IntronExpressionAdditive AT2G21920.intron2 9351424..9351903 score=0.152248584158778
IntronExpressionAdditive AT2G21920.intron3 9352040..9353105 score=-1.04049037201809
IntronExpressionAdditive AT2G21920.intron4 9353250..9353867 score=-0.770283843369103
IntronExpressionAdditive AT2G21940.intron1 9357693..9357726 score=-0.27033355204064
IntronExpressionAdditive AT2G21940.intron10 9359091..9359128 score=1.05677577956477
IntronExpressionAdditive AT2G21940.intron11 9359271..9359317 score=-0.128044759565399
IntronExpressionAdditive AT2G21940.intron7 9358614..9358725 score=0.133931895459025
IntronExpressionAdditive AT2G21940.intron9 9358844..9358947 score=-0.554147280353936
IntronExpressionAdditive AT2G21940.tu14 9359644..9359680 score=-1.11058281019214
IntronExpressionAdditive AT2G21940.tu4 9358071..9358110 score=0.389203437169913
IntronExpressionAdditive AT2G21960.intron3 9362638..9362705 score=0.170093762047956
IntronExpressionAdditive AT2G21960.intron4 9362831..9363045 score=-0.258971381535242
IntronExpressionAdditive AT2G21960.intron5 9363161..9363196 score=0.421826279355923
IntronExpressionAdditive AT2G21970.intron1 9364537..9364578 score=0.327204912831686
IntronExpressionAdditive AT2G22000.intron1 9369777..9369909 score=0.0120586194463288
IntronExpressionAdditive AT2G22010.intron1 9371371..9371408 score=0.173364790077779
IntronExpressionAdditive AT2G22010.intron3 9371942..9372090 score=0.142797554756769
IntronExpressionAdditive AT2G22010.intron4 9372233..9372270 score=1.04161586227695
IntronExpressionAdditive AT2G22010.intron5 9372592..9372664 score=-0.0491300215456478
IntronExpressionAdditive AT2G22010.intron7 9373094..9373202 score=-0.0281448910838299
IntronExpressionAdditive AT2G22010.intron8 9373418..9373450 score=0.502710749583244
IntronExpressionAdditive AT2G22010.intron9 9374367..9374407 score=-0.324560999911951
IntronExpressionAdditive AT2G22040.intron2 9381912..9381946 score=0.534174288745532
IntronExpressionAdditive AT2G22040.intron8 9382917..9382948 score=0.140070419813459
IntronExpressionAdditive AT2G22040.intron9 9383120..9383153 score=0.382385635621028
IntronExpressionAdditive AT2G22050.intron1 9384557..9384591 score=0.205785126045634
IntronExpressionAdditive AT2G22080.intron1 9393879..9394000 score=-0.226281681897023
IntronExpressionAdditive AT2G22080.intron2 9394183..9394627 score=0.229928113014987
IntronExpressionAdditive AT2G22090.intron1 9395650..9396481 score=1.18643989948774
IntronExpressionAdditive AT2G22120.intron1 9401238..9401482 score=-0.408202409539275
IntronExpressionAdditive AT2G22120.intron2 9401629..9401956 score=-0.709638929509425
IntronExpressionAdditive AT2G22120.intron3 9402166..9402205 score=-0.702619844438851
IntronExpressionAdditive AT2G22120.intron4 9402355..9402808 score=-0.0143227677076871
IntronExpressionAdditive AT2G22120.intron5 9402982..9403272 score=-0.216474164257191
IntronExpressionAdditive AT2G22125.intron1 9413582..9413656 score=-0.293756967457126
IntronExpressionAdditive AT2G22125.intron2 9413936..9414227 score=-0.0134405864318608
IntronExpressionAdditive AT2G22125.intron3 9414365..9414513 score=0.0424303851296949
IntronExpressionAdditive AT2G22125.intron4 9417606..9417745 score=-0.637321042648319
IntronExpressionAdditive AT2G22125.intron6 9420865..9420900 score=-0.510894321581487
IntronExpressionAdditive AT2G22125.intron7 9421075..9421128 score=-0.0727542088861296
IntronExpressionAdditive AT2G22140.intron1 9422224..9422260 score=-0.611863846183437
IntronExpressionAdditive AT2G22140.intron10 9425227..9425369 score=-0.67954454102589
IntronExpressionAdditive AT2G22140.intron2 9422451..9422944 score=0.140507496454193
IntronExpressionAdditive AT2G22140.intron3 9423094..9423128 score=-0.388562671906849
IntronExpressionAdditive AT2G22140.intron4 9423259..9423294 score=-0.432315624738111
IntronExpressionAdditive AT2G22140.intron5 9423509..9424005 score=-0.909993416349643
IntronExpressionAdditive AT2G22140.intron6 9424154..9424258 score=-0.142219201532831
IntronExpressionAdditive AT2G22140.intron7 9424425..9424476 score=1.01160724011595
IntronExpressionAdditive AT2G22140.intron8 9424654..9424865 score=-0.301519133047160
IntronExpressionAdditive AT2G22170.intron1 9434615..9434725 score=0.75381068283695
IntronExpressionAdditive AT2G22190.intron1 9441155..9441293 score=1.25560128932017
IntronExpressionAdditive AT2G22190.intron9 9442720..9442856 score=-0.405618084032695
IntronExpressionAdditive AT2G22230.intron2 9457453..9457526 score=-0.784005784606196
IntronExpressionAdditive AT2G22230.intron3 9457711..9458126 score=0.314581146904382
IntronExpressionAdditive AT2G22240.intron3 9459708..9459744 score=-1.31523443108742
IntronExpressionAdditive AT2G22240.intron5 9460582..9460806 score=0.338902511808674
IntronExpressionAdditive AT2G22250.intron1 9465225..9465294 score=-0.550626697792934
IntronExpressionAdditive AT2G22250.intron12 9467560..9467908 score=-0.0511622836975427
IntronExpressionAdditive AT2G22250.intron2 9465500..9465536 score=-0.251069766454404
IntronExpressionAdditive AT2G22250.intron4 9465904..9465975 score=-0.326124912477569
IntronExpressionAdditive AT2G22250.intron5 9466123..9466192 score=0.119318327042644
IntronExpressionAdditive AT2G22250.intron9 9467132..9467207 score=-0.848469178854145
IntronExpressionAdditive AT2G22250.tu12 9467442..9467476 score=0.734423449039864
IntronExpressionAdditive AT2G22260.intron12 9468218..9468330 score=0.409239487749556
IntronExpressionAdditive AT2G22260.intron3 9468631..9468705 score=-0.687128007999962
IntronExpressionAdditive AT2G22260.intron4 9468916..9468993 score=-0.300386924597640
IntronExpressionAdditive AT2G22260.intron5 9469282..9469389 score=0.298081333174505
IntronExpressionAdditive AT2G22260.intron6 9469570..9469649 score=0.685653278112117
IntronExpressionAdditive AT2G22260.intron7 9469862..9469903 score=-0.182275482164113
IntronExpressionAdditive AT2G22270.intron2 9471202..9471238 score=-0.0145822918534436
IntronExpressionAdditive AT2G22270.intron4 9471647..9471680 score=0.082192518490678
IntronExpressionAdditive AT2G22290.intron1 9473762..9474056 score=-0.24170623823886
IntronExpressionAdditive AT2G22300.intron1 9478710..9479252 score=-1.08616041742992
IntronExpressionAdditive AT2G22300.intron10 9481583..9481619 score=-0.546948165294437
IntronExpressionAdditive AT2G22300.intron11 9482317..9482348 score=-1.52793014179552
IntronExpressionAdditive AT2G22300.intron12 9482935..9483010 score=-0.89854257688678
IntronExpressionAdditive AT2G22300.intron2 9479393..9479459 score=0.00686171715688071
IntronExpressionAdditive AT2G22300.intron3 9479604..9479675 score=0.848387165307342
IntronExpressionAdditive AT2G22300.intron4 9479852..9480097 score=0.301154288592623
IntronExpressionAdditive AT2G22300.intron6 9480313..9480349 score=-0.332582998756253
IntronExpressionAdditive AT2G22300.intron7 9480530..9480609 score=-0.378569407240671
IntronExpressionAdditive AT2G22310.intron2 9484503..9484715 score=0.409251612006422
IntronExpressionAdditive AT2G22310.intron4 9485146..9485328 score=0.261862891445273
IntronExpressionAdditive AT2G22310.intron5 9485623..9485772 score=0.283739877257033
IntronExpressionAdditive AT2G22330.intron1 9496748..9497331 score=0.316111969292597
IntronExpressionAdditive AT2G22360.intron1 9504934..9505495 score=0.452425007854017
IntronExpressionAdditive AT2G22360.intron3 9505717..9505756 score=-0.924919906129773
IntronExpressionAdditive AT2G22360.intron4 9505904..9506354 score=-0.0214776050060277
IntronExpressionAdditive AT2G22360.intron6 9506429..9506467 score=-1.06239349384542
IntronExpressionAdditive AT2G22360.intron7 9506605..9506642 score=-0.0332129846452857
IntronExpressionAdditive AT2G22400.intron13 9515327..9515401 score=-0.0186743840780924
IntronExpressionAdditive AT2G22400.intron14 9515549..9515640 score=0.325832532061304
IntronExpressionAdditive AT2G22400.intron2 9512413..9512486 score=-0.0593600532064877
IntronExpressionAdditive AT2G22400.intron3 9513030..9513096 score=-0.62717603740385
IntronExpressionAdditive AT2G22400.intron4 9513437..9513512 score=1.07026479349687
IntronExpressionAdditive AT2G22400.intron5 9513654..9513689 score=0.742590658512896
IntronExpressionAdditive AT2G22400.intron6 9513799..9513835 score=0.0158207674535162
IntronExpressionAdditive AT2G22400.intron8 9514334..9514580 score=0.90082089096735
IntronExpressionAdditive AT2G22425.intron2 9522087..9522120 score=1.90548282370071
IntronExpressionAdditive AT2G22450.intron1 9537775..9537888 score=-1.00430472036305
IntronExpressionAdditive AT2G22450.intron2 9538284..9538318 score=0.120345189859441
IntronExpressionAdditive AT2G22450.intron3 9538573..9538648 score=-0.223622743728908
IntronExpressionAdditive AT2G22450.intron4 9539017..9539048 score=-0.853340053331092
IntronExpressionAdditive AT2G22475.intron2 9549245..9550968 score=-0.334895336922553
IntronExpressionAdditive AT2G22475.tu4 9551290..9551616 score=-0.0383225161139176
IntronExpressionAdditive AT2G22480.intron7 9554126..9554161 score=1.22396755949418
IntronExpressionAdditive AT2G22480.intron8 9554377..9554452 score=-1.50824164743702
IntronExpressionAdditive AT2G22480.intron9 9554594..9554630 score=-0.397263246594181
IntronExpressionAdditive AT2G22490.intron1 9561496..9561564 score=0.517354588212692
IntronExpressionAdditive AT2G22490.intron3 9562025..9562099 score=0.93386243349815
IntronExpressionAdditive AT2G22490.intron4 9562243..9562279 score=-0.0923808488717029
IntronExpressionAdditive AT2G22490.intron5 9562384..9562601 score=-0.16097889292093
IntronExpressionAdditive AT2G22530.intron10 9583138..9583241 score=-0.896260748547113
IntronExpressionAdditive AT2G22530.intron11 9583390..9583425 score=0.260077265077513
IntronExpressionAdditive AT2G22530.intron12 9583603..9583639 score=0.539262336702781
IntronExpressionAdditive AT2G22530.intron13 9583750..9583820 score=-0.67214731436004
IntronExpressionAdditive AT2G22530.intron3 9580809..9580846 score=-0.246144854202752
IntronExpressionAdditive AT2G22530.intron4 9581823..9581899 score=1.26389177437536
IntronExpressionAdditive AT2G22530.intron6 9582374..9582411 score=0.600428227347346
IntronExpressionAdditive AT2G22530.intron7 9582629..9582665 score=0.259148575893332
IntronExpressionAdditive AT2G22540.intron1 9587674..9588507 score=0.0523957539410551
IntronExpressionAdditive AT2G22540.intron2 9588653..9588934 score=0.871041518867353
IntronExpressionAdditive AT2G22540.intron3 9589005..9589297 score=2.03217556659615
IntronExpressionAdditive AT2G22540.intron5 9589385..9589951 score=0.278085440833653
IntronExpressionAdditive AT2G22540.intron8 9590305..9590623 score=0.00470286646683409
IntronExpressionAdditive AT2G22570.intron2 9596814..9596850 score=0.961541879373421
IntronExpressionAdditive AT2G22570.intron6 9597580..9597687 score=-0.722776625881924
IntronExpressionAdditive AT2G22570.tu4 9597072..9597113 score=-0.58926503688661
IntronExpressionAdditive AT2G22600.intron3 9605169..9605206 score=0.619600489362002
IntronExpressionAdditive AT2G22600.intron4 9605420..9605457 score=0.0963025814617691
IntronExpressionAdditive AT2G22600.intron6 9605927..9605964 score=0.00527786316292519
IntronExpressionAdditive AT2G22610.intron1 9606815..9606918 score=-0.0104828624895409
IntronExpressionAdditive AT2G22610.intron10 9608986..9609018 score=-0.547362325988737
IntronExpressionAdditive AT2G22610.intron11 9609351..9609386 score=0.603374752840785
IntronExpressionAdditive AT2G22610.intron13 9609899..9609972 score=1.04456671055348
IntronExpressionAdditive AT2G22610.intron14 9610044..9610115 score=-0.85395500539991
IntronExpressionAdditive AT2G22610.intron15 9610288..9610363 score=-1.36602791927609
IntronExpressionAdditive AT2G22610.intron16 9610655..9610692 score=-0.761003844307726
IntronExpressionAdditive AT2G22610.intron18 9611009..9611050 score=0.332628353166965
IntronExpressionAdditive AT2G22610.intron3 9607444..9607477 score=-0.551097502912238
IntronExpressionAdditive AT2G22610.intron4 9607690..9607735 score=-0.995620837259735
IntronExpressionAdditive AT2G22610.intron5 9607839..9607908 score=-0.722590028383353
IntronExpressionAdditive AT2G22610.intron7 9608346..9608382 score=0.000704567809499673
IntronExpressionAdditive AT2G22610.intron9 9608729..9608767 score=0.00602109276289343
IntronExpressionAdditive AT2G22620.intron10 9614700..9614741 score=-0.467485755901299
IntronExpressionAdditive AT2G22620.intron11 9614912..9615337 score=0.0781008410460084
IntronExpressionAdditive AT2G22620.intron13 9615908..9617098 score=0.248951471452505
IntronExpressionAdditive AT2G22620.intron15 9617285..9617323 score=-0.965165161986825
IntronExpressionAdditive AT2G22620.intron2 9612544..9612668 score=0.561643733111976
IntronExpressionAdditive AT2G22620.intron4 9613183..9613440 score=-0.91317848024289
IntronExpressionAdditive AT2G22630.intron1 9625777..9626749 score=-0.467543332115785
IntronExpressionAdditive AT2G22630.intron2 9626850..9627789 score=-0.48506312520488
IntronExpressionAdditive AT2G22630.intron4 9627940..9628004 score=-0.210162633910809
IntronExpressionAdditive AT2G22630.intron5 9628253..9628318 score=0.0629674310701692
IntronExpressionAdditive AT2G22630.intron6 9628423..9628499 score=-0.0551654996660432
IntronExpressionAdditive AT2G22640.intron1 9630507..9630839 score=-0.705671688685094
IntronExpressionAdditive AT2G22650.intron1 9632235..9632405 score=-1.18597759155054
IntronExpressionAdditive AT2G22650.intron2 9632665..9632843 score=-0.958312328041144
IntronExpressionAdditive AT2G22660.intron1 9634569..9634779 score=-0.837731088476998
IntronExpressionAdditive AT2G22660.intron5 9636064..9636137 score=-0.67238771334646
IntronExpressionAdditive AT2G22660.intron6 9636699..9636730 score=-1.1743368691897
IntronExpressionAdditive AT2G22660.intron9 9637269..9637308 score=-0.774044688431155
IntronExpressionAdditive AT2G22660.tu8 9637031..9637067 score=-0.449659320533381
IntronExpressionAdditive AT2G22670.intron2 9643754..9643905 score=-0.533039564568317
IntronExpressionAdditive AT2G22670.intron4 9644702..9644774 score=0.449836240977298
IntronExpressionAdditive AT2G22670.intron5 9645030..9645068 score=0.0130474129715692
IntronExpressionAdditive AT2G22670.intron6 9645285..9645340 score=-0.180862648469303
IntronExpressionAdditive AT2G22670.intron7 9645410..9645451 score=-0.32076891298607
IntronExpressionAdditive AT2G22690.intron1 9658070..9658217 score=-0.420782642261667
IntronExpressionAdditive AT2G22690.tu2 9658258..9658401 score=0.834538703588146
IntronExpressionAdditive AT2G22720.intron1 9664735..9665329 score=0.152273114623901
IntronExpressionAdditive AT2G22720.intron3 9665589..9665625 score=0.175882103374530
IntronExpressionAdditive AT2G22720.intron5 9666086..9666162 score=-1.09540453866290
IntronExpressionAdditive AT2G22720.intron6 9667014..9667083 score=0.176658469952164
IntronExpressionAdditive AT2G22720.intron8 9667454..9667487 score=-1.11278225157485
IntronExpressionAdditive AT2G22730.intron1 9668258..9668368 score=-0.880254993672032
IntronExpressionAdditive AT2G22730.intron3 9668820..9668906 score=0.147638084041927
IntronExpressionAdditive AT2G22730.intron5 9669192..9669399 score=-0.537416206137099
IntronExpressionAdditive AT2G22730.intron7 9669621..9669658 score=-0.0964350517379395
IntronExpressionAdditive AT2G22740.intron3 9673784..9673897 score=0.503570474627131
IntronExpressionAdditive AT2G22750.intron1 9679737..9679978 score=-0.679481677172638
IntronExpressionAdditive AT2G22750.intron2 9680436..9680471 score=0.403346306643388
IntronExpressionAdditive AT2G22750.tu5 9680767..9680950 score=0.183017645449878
IntronExpressionAdditive AT2G22770.intron1 9692429..9692742 score=0.824416914010901
IntronExpressionAdditive AT2G22780.intron2 9697332..9697404 score=0.799638535855972
IntronExpressionAdditive AT2G22780.intron5 9697804..9697845 score=0.777922162596373
IntronExpressionAdditive AT2G22780.intron7 9698409..9698553 score=-0.993658496501649
IntronExpressionAdditive AT2G22800.intron2 9712643..9712698 score=-0.118451853655024
IntronExpressionAdditive AT2G22830.intron1 9731114..9731190 score=-0.340248286282586
IntronExpressionAdditive AT2G22830.intron3 9732228..9732259 score=0.50123784013898
IntronExpressionAdditive AT2G22830.intron4 9732472..9732503 score=0.156943590929936
IntronExpressionAdditive AT2G22830.intron5 9732687..9732759 score=-0.348359890055267
IntronExpressionAdditive AT2G22840.intron2 9736622..9736770 score=-0.0971034443439704
IntronExpressionAdditive AT2G22840.intron3 9737262..9737409 score=0.175158664947907
IntronExpressionAdditive AT2G22860.intron1 9744880..9745002 score=0.608484503551662
IntronExpressionAdditive AT2G22870.intron2 9747226..9747501 score=-0.18812728162225
IntronExpressionAdditive AT2G22870.intron3 9747722..9747760 score=0.713961644616897
IntronExpressionAdditive AT2G22900.intron1 9752070..9752377 score=-0.149728124484786
IntronExpressionAdditive AT2G22910.intron2 9757766..9757907 score=-0.337497908383979
IntronExpressionAdditive AT2G22910.intron3 9758198..9758421 score=0.319129027709782
IntronExpressionAdditive AT2G22920.intron10 9763584..9764235 score=-0.862167770974272
IntronExpressionAdditive AT2G22920.intron6 9762502..9762536 score=-1.2961211713254
IntronExpressionAdditive AT2G22920.intron7 9762715..9762754 score=-0.78191187596207
IntronExpressionAdditive AT2G22920.intron9 9761196..9761370 score=-0.368131303390491
IntronExpressionAdditive AT2G22950.intron1 9773371..9773438 score=0.527607580847084
IntronExpressionAdditive AT2G22950.intron4 9775842..9775882 score=0.392952459336048
IntronExpressionAdditive AT2G22950.intron6 9776520..9776593 score=1.03129715876907
IntronExpressionAdditive AT2G22960.intron3 9778829..9779368 score=0.306434341737913
IntronExpressionAdditive AT2G22960.intron6 9779834..9779875 score=0.06764006598158
IntronExpressionAdditive AT2G22970.intron12 9784669..9785053 score=0.408696725865818
IntronExpressionAdditive AT2G22970.intron4 9782773..9782966 score=-0.107008319494255
IntronExpressionAdditive AT2G22970.intron5 9783190..9783322 score=0.300250725257108
IntronExpressionAdditive AT2G22970.intron8 9783809..9784065 score=-0.361938469769495
IntronExpressionAdditive AT2G22980.intron11 9788314..9788767 score=2.81084397101108
IntronExpressionAdditive AT2G22980.intron12 9789641..9789672 score=1.57161014022742
IntronExpressionAdditive AT2G22980.intron6 9787243..9787281 score=-0.320101336852437
IntronExpressionAdditive AT2G22980.intron8 9787593..9787854 score=1.04160770605351
IntronExpressionAdditive AT2G22980.intron9 9787992..9788207 score=0.656864072943513
IntronExpressionAdditive AT2G22990.intron10 9795715..9795796 score=-0.114805958989221
IntronExpressionAdditive AT2G22990.intron12 9796250..9796504 score=1.46902643272826
IntronExpressionAdditive AT2G22990.intron5 9794324..9794495 score=3.57297137351007
IntronExpressionAdditive AT2G22990.intron8 9794954..9795293 score=1.19593603885252
IntronExpressionAdditive AT2G23000.intron1 9799508..9799546 score=0.641562163780895
IntronExpressionAdditive AT2G23000.intron11 9801843..9802569 score=0.300676483603441
IntronExpressionAdditive AT2G23000.intron2 9799731..9799772 score=0.590438469129957
IntronExpressionAdditive AT2G23000.intron4 9800093..9800514 score=-0.535453880886256
IntronExpressionAdditive AT2G23000.intron7 9800857..9800893 score=0.145329024763543
IntronExpressionAdditive AT2G23000.intron9 9801347..9801490 score=-0.137487191853578
IntronExpressionAdditive AT2G23010.intron11 9808763..9809001 score=-0.033511694300514
IntronExpressionAdditive AT2G23010.intron4 9806661..9807188 score=0.566450376973519
IntronExpressionAdditive AT2G23010.intron7 9807359..9807408 score=-0.264188762816103
IntronExpressionAdditive AT2G23010.intron9 9807780..9808483 score=0.0178435223300860
IntronExpressionAdditive AT2G23030.intron3 9811643..9812406 score=0.072174122325925
IntronExpressionAdditive AT2G23030.intron7 9813201..9813356 score=-0.267809372891380
IntronExpressionAdditive AT2G23030.intron8 9813466..9813502 score=-0.368001888939545
IntronExpressionAdditive AT2G23070.intron3 9831642..9831683 score=0.216270882445544
IntronExpressionAdditive AT2G23070.intron4 9831813..9831890 score=0.282183458152344
IntronExpressionAdditive AT2G23070.intron5 9831999..9832071 score=0.614474489622961
IntronExpressionAdditive AT2G23070.intron6 9832236..9832388 score=-0.342478714440243
IntronExpressionAdditive AT2G23070.intron7 9832593..9832773 score=-0.0614451578072724
IntronExpressionAdditive AT2G23070.intron8 9832993..9833069 score=0.191900307007907
IntronExpressionAdditive AT2G23070.intron9 9833246..9833531 score=-0.474944291009021
IntronExpressionAdditive AT2G23080.intron1 9834536..9834609 score=0.282295011119608
IntronExpressionAdditive AT2G23080.intron3 9835073..9835110 score=-0.651098113874288
IntronExpressionAdditive AT2G23080.intron4 9835319..9835421 score=1.01083164495663
IntronExpressionAdditive AT2G23080.intron5 9835566..9835640 score=0.461970357985918
IntronExpressionAdditive AT2G23080.intron7 9835913..9835992 score=0.500562682052467
IntronExpressionAdditive AT2G23090.intron1 9836971..9837012 score=0.180114130231310
IntronExpressionAdditive AT2G23090.intron2 9837168..9837241 score=-0.862472521010358
IntronExpressionAdditive AT2G23093.intron1 9839464..9839568 score=0.389026594268245
IntronExpressionAdditive AT2G23093.intron2 9839778..9839814 score=0.0761758408240699
IntronExpressionAdditive AT2G23093.intron5 9840546..9840651 score=1.00945985818913
IntronExpressionAdditive AT2G23093.intron6 9840909..9840979 score=-0.0566255402275412
IntronExpressionAdditive AT2G23093.intron8 9841281..9841317 score=0.322724280821107
IntronExpressionAdditive AT2G23096.intron4 9842486..9842524 score=0.382930787401227
IntronExpressionAdditive AT2G23096.intron6 9842914..9842991 score=-0.485815331690305
IntronExpressionAdditive AT2G23130.tu3 9851954..9852057 score=0.90905616804551
IntronExpressionAdditive AT2G23140.intron1 9854998..9855149 score=0.283514143568612
IntronExpressionAdditive AT2G23140.intron2 9855356..9855539 score=0.0613450743958294
IntronExpressionAdditive AT2G23150.intron3 9864704..9865080 score=-0.359794276232533
IntronExpressionAdditive AT2G23170.intron1 9872600..9873013 score=-0.524770865443403
IntronExpressionAdditive AT2G23190.intron1 9884776..9884948 score=-0.00541862373135746
IntronExpressionAdditive AT2G23220.intron1 9892192..9892585 score=-0.256890917027848
IntronExpressionAdditive AT2G23230.intron3 9900856..9900896 score=0.243973652229947
IntronExpressionAdditive AT2G23230.intron4 9901148..9901335 score=0.127505013217747
IntronExpressionAdditive AT2G23230.intron5 9901735..9901808 score=-0.243936192024820
IntronExpressionAdditive AT2G23240.intron1 9903240..9903271 score=-0.186626279089608
IntronExpressionAdditive AT2G23300.intron1 9923368..9923475 score=-0.0647406107476211
IntronExpressionAdditive AT2G23310.intron1 9925150..9925541 score=-0.219265291544337
IntronExpressionAdditive AT2G23320.intron1 9932720..9932786 score=0.239241952948614
IntronExpressionAdditive AT2G23348.intron1 9948751..9949833 score=0.0453895704656109
IntronExpressionAdditive AT2G23350.intron1 9950661..9950764 score=0.0378653949538294
IntronExpressionAdditive AT2G23350.intron3 9951667..9951733 score=-0.914624175542635
IntronExpressionAdditive AT2G23350.intron4 9951841..9951872 score=-0.094828173506722
IntronExpressionAdditive AT2G23350.intron5 9952040..9952073 score=1.29286934673213
IntronExpressionAdditive AT2G23350.intron6 9952246..9952277 score=0.711281635475548
IntronExpressionAdditive AT2G23350.intron7 9952495..9952532 score=-0.287014590522166
IntronExpressionAdditive AT2G23360.intron9 9956577..9956829 score=0.659564421209063
IntronExpressionAdditive AT2G23370.intron1 9960280..9960357 score=1.32144998051123
IntronExpressionAdditive AT2G23370.intron10 9961887..9961955 score=0.886875590694794
IntronExpressionAdditive AT2G23370.intron4 9960865..9960899 score=0.21408748761463
IntronExpressionAdditive AT2G23370.intron6 9961261..9961303 score=0.585328910791635
IntronExpressionAdditive AT2G23370.intron8 9961705..9961740 score=0.427221870791924
IntronExpressionAdditive AT2G23380.intron1 9962710..9962961 score=-0.124834766130948
IntronExpressionAdditive AT2G23380.intron10 9965645..9965683 score=-0.14919330135315
IntronExpressionAdditive AT2G23380.intron11 9965936..9965968 score=-1.21050008390910
IntronExpressionAdditive AT2G23380.intron12 9966156..9966229 score=0.878515034589417
IntronExpressionAdditive AT2G23380.intron3 9963489..9963521 score=-0.541311023126869
IntronExpressionAdditive AT2G23380.intron5 9964001..9964112 score=0.861385907787334
IntronExpressionAdditive AT2G23380.intron6 9964332..9964373 score=1.14516576719128
IntronExpressionAdditive AT2G23390.intron1 9967699..9967773 score=0.171133255149326
IntronExpressionAdditive AT2G23390.intron10 9970373..9970450 score=-0.296845709525588
IntronExpressionAdditive AT2G23390.intron2 9967984..9968020 score=-0.612147416081581
IntronExpressionAdditive AT2G23390.intron3 9968285..9968391 score=0.983243249036258
IntronExpressionAdditive AT2G23390.intron4 9968498..9968678 score=0.677274523766662
IntronExpressionAdditive AT2G23390.intron5 9968751..9968939 score=1.00943950232765
IntronExpressionAdditive AT2G23390.intron7 9969284..9969427 score=-0.0333111147359417
IntronExpressionAdditive AT2G23390.intron8 9969829..9969866 score=0.0616385675707817
IntronExpressionAdditive AT2G23390.intron9 9970078..9970185 score=0.3087050862073
IntronExpressionAdditive AT2G23400.intron4 9971992..9972186 score=0.623410620966658
IntronExpressionAdditive AT2G23410.intron3 9974296..9974645 score=-0.318285586401976
IntronExpressionAdditive AT2G23420.intron10 9981058..9981095 score=-0.00191543716911866
IntronExpressionAdditive AT2G23420.intron12 9981464..9981500 score=-0.128805157855193
IntronExpressionAdditive AT2G23420.intron13 9981643..9981674 score=0.0303352379353074
IntronExpressionAdditive AT2G23420.intron14 9981846..9981880 score=0.197292853802956
IntronExpressionAdditive AT2G23420.intron3 9979495..9979527 score=-1.45206020593098
IntronExpressionAdditive AT2G23420.intron4 9979715..9979746 score=-0.0376854868235994
IntronExpressionAdditive AT2G23420.intron6 9980112..9980188 score=0.154461152001491
IntronExpressionAdditive AT2G23420.intron8 9980618..9980691 score=-0.87935976619864
IntronExpressionAdditive AT2G23420.intron9 9980767..9980838 score=-0.0917877887304208
IntronExpressionAdditive AT2G23450.intron2 9997474..9997509 score=-0.258033957797032
IntronExpressionAdditive AT2G23450.tu4 9998338..9998375 score=0.0512340858951923
IntronExpressionAdditive AT2G23460.intron1 10003860..10003896 score=0.166239884672931
IntronExpressionAdditive AT2G23460.intron3 10004458..10004494 score=-0.447608979587427
IntronExpressionAdditive AT2G23460.intron5 10005111..10005147 score=-0.503688115416468
IntronExpressionAdditive AT2G23460.intron6 10005367..10005442 score=-1.20627103053602
IntronExpressionAdditive AT2G23470.intron5 10007183..10007219 score=-0.495379903492225
IntronExpressionAdditive AT2G23510.intron2 10019596..10020022 score=-0.0137523360349598
IntronExpressionAdditive AT2G23530.intron4 10029474..10029585 score=-0.421963485038659
IntronExpressionAdditive AT2G23540.intron3 10032432..10032502 score=0.0871593573571078
IntronExpressionAdditive AT2G23550.intron2 10035415..10035450 score=0.454770223482396
IntronExpressionAdditive AT2G23560.intron2 10036920..10036955 score=-0.572038899169637
IntronExpressionAdditive AT2G23570.intron2 10039307..10039344 score=-0.617594645530084
IntronExpressionAdditive AT2G23580.intron1 10040722..10040758 score=-0.510020784470158
IntronExpressionAdditive AT2G23580.intron2 10040939..10040975 score=-0.407981473469227
IntronExpressionAdditive AT2G23590.intron2 10042186..10042579 score=-1.14358367701694
IntronExpressionAdditive AT2G23600.intron2 10050057..10050271 score=1.99715846103315
IntronExpressionAdditive AT2G23610.intron2 10052024..10052799 score=-1.86114292443579
IntronExpressionAdditive AT2G23620.intron1 10054927..10055286 score=-0.207734451282576
IntronExpressionAdditive AT2G23620.intron2 10055610..10055861 score=0.199547492766994
IntronExpressionAdditive AT2G23630.intron1 10059963..10060006 score=0.993596394465298
IntronExpressionAdditive AT2G23630.intron2 10060149..10060223 score=0.125233094293067
IntronExpressionAdditive AT2G23630.intron4 10061090..10061131 score=-0.00827190051079073
IntronExpressionAdditive AT2G23630.intron5 10061247..10061337 score=0.098124325016319
IntronExpressionAdditive AT2G23630.intron6 10061624..10061781 score=-1.08232187492426
IntronExpressionAdditive AT2G23640.intron2 10065074..10065188 score=-0.916402496796042
IntronExpressionAdditive AT2G23640.intron3 10065698..10065908 score=0.291297284941428
IntronExpressionAdditive AT2G23680.intron1 10073447..10073937 score=-0.169632086282554
IntronExpressionAdditive AT2G23690.intron1 10079850..10082296 score=0.189864766327418
IntronExpressionAdditive AT2G23700.intron10 10086747..10086851 score=-0.446414723220308
IntronExpressionAdditive AT2G23700.intron2 10084218..10084251 score=0.0796542374282577
IntronExpressionAdditive AT2G23700.intron5 10084773..10084808 score=-0.405949409984417
IntronExpressionAdditive AT2G23700.intron8 10086216..10086434 score=-0.73438586924939
IntronExpressionAdditive AT2G23740.intron1 10104955..10105023 score=1.18739694908459
IntronExpressionAdditive AT2G23740.intron3 10105904..10105944 score=-0.247945248539959
IntronExpressionAdditive AT2G23740.intron4 10106110..10106147 score=-0.090006414364448
IntronExpressionAdditive AT2G23740.intron5 10106330..10106361 score=-0.315744390233646
IntronExpressionAdditive AT2G23740.intron9 10109714..10109748 score=0.117663117453906
IntronExpressionAdditive AT2G23760.intron1 10115711..10116369 score=-0.031495503813325
IntronExpressionAdditive AT2G23760.intron2 10116872..10117656 score=-0.0157561309106848
IntronExpressionAdditive AT2G23760.intron3 10118157..10118780 score=-0.394360261710414
IntronExpressionAdditive AT2G23780.intron1 10131405..10131481 score=-0.362490923719066
IntronExpressionAdditive AT2G23790.intron1 10133223..10133938 score=2.65768326583926
IntronExpressionAdditive AT2G23810.intron1 10143378..10143854 score=0.747979744430415
IntronExpressionAdditive AT2G23820.intron1 10147965..10148765 score=-0.675177380081933
IntronExpressionAdditive AT2G23820.intron4 10149256..10149287 score=0.708946211464633
IntronExpressionAdditive AT2G23830.intron1 10150843..10150993 score=-0.0758958844417295
IntronExpressionAdditive AT2G23830.intron3 10151142..10151371 score=-0.822146110143565
IntronExpressionAdditive AT2G23840.intron1 10161195..10161236 score=0.142788279424344
IntronExpressionAdditive AT2G23840.intron4 10161723..10161796 score=0.644224705969867
IntronExpressionAdditive AT2G23840.intron6 10162157..10162232 score=0.359269398690114
IntronExpressionAdditive AT2G23890.intron10 10179888..10180171 score=-0.461485436389799
IntronExpressionAdditive AT2G23890.intron3 10178347..10178412 score=-0.497965156029052
IntronExpressionAdditive AT2G23890.intron4 10178592..10178628 score=0.278608079529614
IntronExpressionAdditive AT2G23890.intron6 10179026..10179065 score=0.194722069621157
IntronExpressionAdditive AT2G23890.intron7 10179210..10179352 score=-0.53776446395949
IntronExpressionAdditive AT2G23890.intron9 10179716..10179750 score=-0.00912490146359951
IntronExpressionAdditive AT2G23900.intron4 10182757..10182827 score=-1.18962540625157
IntronExpressionAdditive AT2G23910.intron1 10185096..10185271 score=-0.149845785771231
IntronExpressionAdditive AT2G23910.intron3 10185784..10186237 score=-0.75833933940855
IntronExpressionAdditive AT2G23930.intron2 10189657..10189734 score=0.30311151115704
IntronExpressionAdditive AT2G23930.intron4 10189959..10189995 score=-0.111967574933607
IntronExpressionAdditive AT2G23940.intron1 10191376..10191415 score=-0.605150332703135
IntronExpressionAdditive AT2G23950.intron2 10195121..10195161 score=0.161082829133662
IntronExpressionAdditive AT2G23950.intron3 10195522..10195602 score=-0.452285151309140
IntronExpressionAdditive AT2G23960.intron1 10203622..10204080 score=-0.258763798919387
IntronExpressionAdditive AT2G23960.intron2 10204501..10204538 score=-0.444912063983388
IntronExpressionAdditive AT2G23970.intron1 10207144..10207612 score=-0.597202548186445
IntronExpressionAdditive AT2G23970.intron2 10207976..10208012 score=-0.763341047727748
IntronExpressionAdditive AT2G23980.intron2 10209417..10209452 score=0.0740172990202442
IntronExpressionAdditive AT2G23980.intron7 10211103..10211442 score=-0.134810629359243
IntronExpressionAdditive AT2G23985.intron1 10212471..10212689 score=0.685492079310868
IntronExpressionAdditive AT2G23985.intron3 10212799..10212942 score=1.58785940153249
IntronExpressionAdditive AT2G23990.intron1 10214355..10214388 score=-0.0914214806372233
IntronExpressionAdditive AT2G23990.intron2 10214595..10214707 score=-1.16799264153077
IntronExpressionAdditive AT2G24000.intron1 10216832..10218605 score=-0.118004122196036
IntronExpressionAdditive AT2G24000.intron3 10219148..10219862 score=-0.557775035073312
IntronExpressionAdditive AT2G24010.intron1 10221955..10222808 score=-0.419974270537967
IntronExpressionAdditive AT2G24010.intron4 10223514..10223549 score=0.603048391222546
IntronExpressionAdditive AT2G24020.intron2 10225169..10225247 score=0.201328098254529
IntronExpressionAdditive AT2G24020.intron3 10225385..10225632 score=0.241775961204109
IntronExpressionAdditive AT2G24020.intron5 10225779..10225882 score=1.20631489421371
IntronExpressionAdditive AT2G24020.intron6 10226061..10226245 score=-0.399122658652666
IntronExpressionAdditive AT2G24030.tu4 10228751..10228933 score=0.24434994092379
IntronExpressionAdditive AT2G24050.intron7 10235201..10235354 score=-0.193143471075647
IntronExpressionAdditive AT2G24060.intron1 10236834..10237421 score=-0.0195789009156262
IntronExpressionAdditive AT2G24060.intron4 10237496..10237682 score=0.451690009464466
IntronExpressionAdditive AT2G24060.intron8 10238132..10238207 score=-0.794500829413037
IntronExpressionAdditive AT2G24070.intron2 10239010..10239081 score=-0.0381588107361785
IntronExpressionAdditive AT2G24070.intron4 10239503..10239541 score=0.249690607090769
IntronExpressionAdditive AT2G24070.intron7 10241388..10242284 score=-0.0499811281582581
IntronExpressionAdditive AT2G24090.intron1 10249357..10249645 score=-0.163218195011632
IntronExpressionAdditive AT2G24090.intron2 10249820..10250360 score=0.0173618835275813
IntronExpressionAdditive AT2G24100.intron4 10252891..10252927 score=-0.376443430683849
IntronExpressionAdditive AT2G24120.intron13 10258420..10258639 score=1.21869205824558
IntronExpressionAdditive AT2G24120.intron14 10259081..10259155 score=-0.440326202719711
IntronExpressionAdditive AT2G24120.intron17 10259761..10259870 score=-0.0630205733022266
IntronExpressionAdditive AT2G24120.intron18 10259974..10260008 score=-0.164784999373417
IntronExpressionAdditive AT2G24120.intron19 10260116..10260226 score=-0.602862326899238
IntronExpressionAdditive AT2G24120.intron2 10256576..10256833 score=-0.082713691038826
IntronExpressionAdditive AT2G24120.intron20 10260411..10260485 score=-0.103521329357312
IntronExpressionAdditive AT2G24120.intron7 10257296..10257360 score=-0.885766922016292
IntronExpressionAdditive AT2G24120.intron9 10257662..10257733 score=-0.374959435346096
IntronExpressionAdditive AT2G24130.intron1 10265308..10265346 score=-0.264762852863286
IntronExpressionAdditive AT2G24130.intron2 10267810..10267843 score=-0.291201832832261
IntronExpressionAdditive AT2G24140.intron2 10270832..10270863 score=-0.324107346569016
IntronExpressionAdditive AT2G24150.intron1 10273365..10273739 score=0.342442011801559
IntronExpressionAdditive AT2G24170.intron1 10282697..10282733 score=0.185349684450861
IntronExpressionAdditive AT2G24170.intron5 10283517..10283803 score=-0.000631894076213836
IntronExpressionAdditive AT2G24190.intron2 10291448..10291484 score=0.00333214101460288
IntronExpressionAdditive AT2G24190.intron4 10291933..10291967 score=-0.529051397192623
IntronExpressionAdditive AT2G24200.intron3 10294677..10294751 score=0.396487763192739
IntronExpressionAdditive AT2G24200.intron5 10295044..10295082 score=0.041646347116529
IntronExpressionAdditive AT2G24200.intron7 10295567..10295641 score=-0.576842498790048
IntronExpressionAdditive AT2G24210.intron1 10301625..10301704 score=-0.802923230313117
IntronExpressionAdditive AT2G24210.intron3 10302647..10302880 score=-0.300199933887831
IntronExpressionAdditive AT2G24210.intron6 10303953..10304118 score=0.22689823590545
IntronExpressionAdditive AT2G24255.intron1 10322919..10323038 score=-0.772356634141511
IntronExpressionAdditive AT2G24260.intron1 10327133..10327832 score=0.258815394560081
IntronExpressionAdditive AT2G24260.intron3 10328170..10328395 score=0.241585700133763
IntronExpressionAdditive AT2G24260.intron4 10328613..10328695 score=0.843651893891228
IntronExpressionAdditive AT2G24270.intron1 10334524..10334560 score=0.538412043342056
IntronExpressionAdditive AT2G24270.intron2 10334706..10334780 score=-0.373801168787739
IntronExpressionAdditive AT2G24280.intron1 10342070..10342139 score=0.277559285336854
IntronExpressionAdditive AT2G24280.intron3 10342584..10342619 score=0.518357950699599
IntronExpressionAdditive AT2G24280.intron4 10342767..10342801 score=0.476052827690174
IntronExpressionAdditive AT2G24280.intron5 10342977..10343024 score=0.651569087162983
IntronExpressionAdditive AT2G24280.intron6 10343240..10343273 score=-0.180343134773081
IntronExpressionAdditive AT2G24280.intron7 10343487..10343560 score=-0.651779335366793
IntronExpressionAdditive AT2G24280.intron8 10343664..10343846 score=0.752834534041427
IntronExpressionAdditive AT2G24290.intron1 10346110..10346216 score=-1.09763437969020
IntronExpressionAdditive AT2G24290.intron2 10346288..10346566 score=0.417762482035089
IntronExpressionAdditive AT2G24300.intron2 10348076..10348290 score=0.471439958862704
IntronExpressionAdditive AT2G24300.intron3 10348435..10348467 score=0.13679220570426
IntronExpressionAdditive AT2G24300.intron5 10348585..10348660 score=-0.911519663970162
IntronExpressionAdditive AT2G24300.intron7 10349174..10349248 score=-0.0457048000620342
IntronExpressionAdditive AT2G24300.intron8 10349465..10349500 score=-0.243128774175214
IntronExpressionAdditive AT2G24300.intron9 10349747..10349787 score=0.225675141174202
IntronExpressionAdditive AT2G24320.intron2 10353121..10353157 score=0.615890128839861
IntronExpressionAdditive AT2G24320.intron3 10353442..10353578 score=-0.192503569547389
IntronExpressionAdditive AT2G24330.intron1 10354682..10354752 score=-0.217024534914670
IntronExpressionAdditive AT2G24330.intron2 10355203..10355906 score=-0.465569215481514
IntronExpressionAdditive AT2G24330.intron4 10356280..10356321 score=0.323065901632819
IntronExpressionAdditive AT2G24340.intron4 10363679..10365364 score=-0.0494630681446428
IntronExpressionAdditive AT2G24340.intron5 10362606..10366546 score=0.180659069449383
IntronExpressionAdditive AT2G24350.intron1 10368530..10368826 score=0.0774262279046898
IntronExpressionAdditive AT2G24350.intron10 10371135..10371209 score=-0.596481524712213
IntronExpressionAdditive AT2G24350.intron3 10369285..10369321 score=0.00825198490874677
IntronExpressionAdditive AT2G24350.intron4 10369618..10369658 score=0.0409125921179266
IntronExpressionAdditive AT2G24350.intron5 10369767..10369804 score=-0.62347669373139
IntronExpressionAdditive AT2G24350.intron6 10370312..10370388 score=-0.993454464292889
IntronExpressionAdditive AT2G24350.intron7 10370529..10370606 score=-0.0373247534303782
IntronExpressionAdditive AT2G24350.intron8 10370751..10370818 score=-0.0503715394424431
IntronExpressionAdditive AT2G24350.intron9 10370997..10371028 score=0.173984423727563
IntronExpressionAdditive AT2G24360.intron1 10372199..10372235 score=-0.530666986780683
IntronExpressionAdditive AT2G24360.intron2 10373303..10373517 score=-0.086557645462968
IntronExpressionAdditive AT2G24370.intron5 10378988..10379024 score=0.0712412791541522
IntronExpressionAdditive AT2G24370.intron7 10379454..10379493 score=0.617001210869936
IntronExpressionAdditive AT2G24370.intron8 10379655..10379733 score=-1.70821027227429
IntronExpressionAdditive AT2G24390.intron5 10381309..10381380 score=0.290234057185018
IntronExpressionAdditive AT2G24390.intron6 10381542..10381579 score=-0.333673613426659
IntronExpressionAdditive AT2G24420.intron11 10389141..10389173 score=0.135288622256973
IntronExpressionAdditive AT2G24420.intron12 10389357..10389395 score=0.0306223256803958
IntronExpressionAdditive AT2G24420.intron13 10389502..10389575 score=0.0355774252330739
IntronExpressionAdditive AT2G24420.intron14 10389790..10390011 score=0.424160768592945
IntronExpressionAdditive AT2G24420.intron3 10387660..10387695 score=-0.0620139335752105
IntronExpressionAdditive AT2G24420.intron6 10388203..10388239 score=-0.321106502178199
IntronExpressionAdditive AT2G24420.intron7 10388392..10388425 score=-1.05467401053092
IntronExpressionAdditive AT2G24420.intron8 10388530..10388562 score=-1.36863424798893
IntronExpressionAdditive AT2G24430.intron1 10391165..10391239 score=-0.216843391351078
IntronExpressionAdditive AT2G24430.intron2 10391663..10393264 score=0.120993828600648
IntronExpressionAdditive AT2G24430.intron4 10393558..10393662 score=0.435465005481936
IntronExpressionAdditive AT2G24440.intron1 10398533..10398743 score=-0.157936263430460
IntronExpressionAdditive AT2G24440.intron2 10398889..10398996 score=-0.285608096541581
IntronExpressionAdditive AT2G24440.intron3 10399135..10399401 score=-0.106350897253168
IntronExpressionAdditive AT2G24470.intron1 10403160..10403629 score=-0.496052506043015
IntronExpressionAdditive AT2G24490.intron2 10405999..10406032 score=1.09040759074499
IntronExpressionAdditive AT2G24490.intron4 10406350..10406383 score=0.0573567255280954
IntronExpressionAdditive AT2G24490.intron5 10406521..10406885 score=-0.151750882044555
IntronExpressionAdditive AT2G24490.intron9 10407239..10407347 score=-0.295980759533096
IntronExpressionAdditive AT2G24520.intron10 10425734..10425770 score=0.139762429408267
IntronExpressionAdditive AT2G24520.intron12 10426245..10426281 score=-0.724649097400636
IntronExpressionAdditive AT2G24520.intron13 10426538..10426614 score=0.56993633882565
IntronExpressionAdditive AT2G24520.intron3 10424220..10424256 score=-1.26488781414244
IntronExpressionAdditive AT2G24520.intron4 10424398..10424473 score=-1.83116480245057
IntronExpressionAdditive AT2G24520.intron6 10424871..10424948 score=-0.0390273777453467
IntronExpressionAdditive AT2G24520.intron7 10425277..10425311 score=-0.669124023243397
IntronExpressionAdditive AT2G24520.intron9 10425483..10425555 score=-1.6940501627006
IntronExpressionAdditive AT2G24550.intron1 10435709..10435748 score=0.866696732666372
IntronExpressionAdditive AT2G24560.intron1 10439246..10439422 score=0.103054989034415
IntronExpressionAdditive AT2G24570.intron2 10445219..10445588 score=-0.257045857918221
IntronExpressionAdditive AT2G24590.intron1 10456774..10456840 score=0.436452692167758
IntronExpressionAdditive AT2G24590.intron5 10457754..10457862 score=-0.600184917337534
IntronExpressionAdditive AT2G24600.tu3 10459437..10459473 score=1.12623577046826
IntronExpressionAdditive AT2G24600.tu5 10459854..10459955 score=1.06816815373890
IntronExpressionAdditive AT2G24610.intron1 10464204..10464308 score=0.505658870237712
IntronExpressionAdditive AT2G24610.intron2 10464991..10465062 score=0.972767340223016
IntronExpressionAdditive AT2G24610.intron3 10465382..10465717 score=0.669451264673755
IntronExpressionAdditive AT2G24610.intron6 10466611..10466648 score=0.240977105381707
IntronExpressionAdditive AT2G24615.intron1 10468566..10469562 score=-1.1436110301305
IntronExpressionAdditive AT2G24630.intron2 10479465..10479505 score=0.106430691309966
IntronExpressionAdditive AT2G24630.intron3 10479831..10479906 score=0.0181426367520673
IntronExpressionAdditive AT2G24640.intron1 10483273..10483344 score=-0.480919523286507
IntronExpressionAdditive AT2G24640.intron10 10485825..10486119 score=-0.729334832467555
IntronExpressionAdditive AT2G24640.intron2 10483452..10483515 score=1.4200406499626
IntronExpressionAdditive AT2G24640.intron3 10483796..10483873 score=0.103770603844287
IntronExpressionAdditive AT2G24640.intron4 10483977..10484049 score=0.588607664281483
IntronExpressionAdditive AT2G24640.intron5 10484229..10484745 score=-0.357602931261823
IntronExpressionAdditive AT2G24640.intron7 10485165..10485199 score=0.0493896881705363
IntronExpressionAdditive AT2G24650.intron10 10493155..10493222 score=-0.156090663268174
IntronExpressionAdditive AT2G24650.intron11 10493760..10493863 score=-0.204552376778304
IntronExpressionAdditive AT2G24650.intron12 10494088..10494228 score=0.872730594254359
IntronExpressionAdditive AT2G24650.intron2 10488669..10490511 score=-0.396512985663828
IntronExpressionAdditive AT2G24650.intron7 10491291..10491557 score=1.16756983480635
IntronExpressionAdditive AT2G24650.intron8 10492004..10492054 score=1.65326074249188
IntronExpressionAdditive AT2G24680.intron1 10501230..10501263 score=0.171396351156315
IntronExpressionAdditive AT2G24680.intron2 10501769..10501850 score=0.0343158077635635
IntronExpressionAdditive AT2G24680.intron4 10502924..10503212 score=-0.344865066398402
IntronExpressionAdditive AT2G24680.intron7 10503460..10503696 score=0.316898121903306
IntronExpressionAdditive AT2G24680.intron8 10503916..10504664 score=-0.0851782293787631
IntronExpressionAdditive AT2G24690.intron1 10506893..10506929 score=-0.734839185753553
IntronExpressionAdditive AT2G24690.intron2 10507188..10507263 score=0.0662332584017207
IntronExpressionAdditive AT2G24690.intron7 10509466..10509747 score=0.187826875190884
IntronExpressionAdditive AT2G24690.intron8 10509894..10510069 score=-0.418088826172838
IntronExpressionAdditive AT2G24693.intron2 10513499..10513577 score=0.865882554339478
IntronExpressionAdditive AT2G24710.intron1 10524359..10524398 score=-0.121702983873695
IntronExpressionAdditive AT2G24710.intron2 10524832..10524897 score=0.594486063264197
IntronExpressionAdditive AT2G24710.intron3 10525225..10525261 score=-0.154001706931308
IntronExpressionAdditive AT2G24710.intron4 10526793..10527289 score=0.38664158871903
IntronExpressionAdditive AT2G24720.intron1 10530753..10530792 score=0.141662992191260
IntronExpressionAdditive AT2G24765.intron1 10570005..10570038 score=-0.0222462916900681
IntronExpressionAdditive AT2G24765.intron2 10570186..10570221 score=0.455664904163152
IntronExpressionAdditive AT2G24765.intron3 10570372..10570825 score=-0.514090495252975
IntronExpressionAdditive AT2G24765.intron4 10570933..10571013 score=-0.397323595192415
IntronExpressionAdditive AT2G24765.intron5 10571150..10571505 score=-0.482968723024619
IntronExpressionAdditive AT2G24765.intron6 10571580..10571689 score=-0.709368846520808
IntronExpressionAdditive AT2G24765.intron8 10571908..10571940 score=-0.520219707866016
IntronExpressionAdditive AT2G24800.intron2 10579007..10579091 score=-0.320120170736057
IntronExpressionAdditive AT2G24820.intron1 10582530..10582563 score=-0.610940949174161
IntronExpressionAdditive AT2G24820.intron2 10582712..10582746 score=-0.723831759583574
IntronExpressionAdditive AT2G24830.intron1 10585099..10585172 score=0.241820086595325
IntronExpressionAdditive AT2G24830.intron2 10585360..10585506 score=-0.542936846080074
IntronExpressionAdditive AT2G24830.intron3 10585934..10586046 score=0.477918864089379
IntronExpressionAdditive AT2G24850.intron1 10590310..10590380 score=-0.0327455876692213
IntronExpressionAdditive AT2G24850.intron2 10590560..10590658 score=-0.24396318688689
IntronExpressionAdditive AT2G24860.intron2 10594565..10595092 score=0.2078174815031
IntronExpressionAdditive AT2G24950.intron1 10620421..10620453 score=0.257070345940661
IntronExpressionAdditive AT2G24950.intron6 10621689..10622227 score=0.0125372801383156
IntronExpressionAdditive AT2G24960.intron1 10624666..10624707 score=-0.169235414414184
IntronExpressionAdditive AT2G24960.intron5 10626537..10626568 score=0.203139343516913
IntronExpressionAdditive AT2G24970.intron2 10627599..10627671 score=0.394458496244637
IntronExpressionAdditive AT2G24970.intron3 10627883..10627991 score=-0.447379505484995
IntronExpressionAdditive AT2G24990.intron1 10632801..10634236 score=-0.331228832234313
IntronExpressionAdditive AT2G24990.intron10 10634780..10634955 score=0.529325151250648
IntronExpressionAdditive AT2G24990.intron8 10634417..10634457 score=0.279424931722451
IntronExpressionAdditive AT2G25000.intron2 10637182..10637296 score=-0.844189515438382
IntronExpressionAdditive AT2G25000.intron3 10637625..10637663 score=-0.84547072545635
IntronExpressionAdditive AT2G25050.intron1 10661768..10661945 score=-0.658241791417978
IntronExpressionAdditive AT2G25050.intron14 10665355..10665734 score=-0.501704777724589
IntronExpressionAdditive AT2G25050.intron5 10662436..10662643 score=0.0009476128701664
IntronExpressionAdditive AT2G25050.intron8 10663041..10663334 score=0.214733448341727
IntronExpressionAdditive AT2G25070.intron5 10671593..10671631 score=0.813585181900512
IntronExpressionAdditive AT2G25070.intron7 10672070..10672140 score=-1.04004391026684
IntronExpressionAdditive AT2G25070.intron9 10672500..10672801 score=0.122791270549744
IntronExpressionAdditive AT2G25080.intron1 10675486..10675754 score=-0.0342274645330184
IntronExpressionAdditive AT2G25080.intron3 10676059..10676366 score=1.61313949661054
IntronExpressionAdditive AT2G25090.intron1 10678438..10678926 score=0.0306148217718723
IntronExpressionAdditive AT2G25100.intron1 10687019..10687125 score=0.356289016145709
IntronExpressionAdditive AT2G25100.intron3 10687600..10687636 score=-0.436233634216307
IntronExpressionAdditive AT2G25100.intron6 10688039..10688322 score=0.684598538482461
IntronExpressionAdditive AT2G25100.intron8 10688797..10688902 score=0.670316810593499
IntronExpressionAdditive AT2G25110.intron1 10691619..10691730 score=-1.47539636520356
IntronExpressionAdditive AT2G25110.intron2 10691940..10692012 score=-0.385495867924812
IntronExpressionAdditive AT2G25110.intron3 10692194..10692368 score=-0.0194997814438777
IntronExpressionAdditive AT2G25110.intron4 10692477..10692549 score=0.601547354305584
IntronExpressionAdditive AT2G25110.intron5 10692696..10692802 score=0.0103465427777484
IntronExpressionAdditive AT2G25120.intron1 10697306..10697675 score=-0.277527629046541
IntronExpressionAdditive AT2G25130.intron1 10703224..10703425 score=-0.653749896723693
IntronExpressionAdditive AT2G25140.intron2 10706341..10706377 score=0.447741109344478
IntronExpressionAdditive AT2G25140.intron3 10706764..10706801 score=0.694398336000864
IntronExpressionAdditive AT2G25140.intron4 10707266..10707342 score=0.0197780980409121
IntronExpressionAdditive AT2G25140.intron5 10707566..10707639 score=-0.472539318599273
IntronExpressionAdditive AT2G25140.intron7 10708039..10708076 score=-0.426854805557722
IntronExpressionAdditive AT2G25160.intron1 10716694..10716964 score=-0.691420320370999
IntronExpressionAdditive AT2G25170.intron1 10721627..10721709 score=-0.0773777636058863
IntronExpressionAdditive AT2G25170.intron10 10724008..10724042 score=0.699364220589599
IntronExpressionAdditive AT2G25170.intron12 10724508..10724543 score=0.145676523625953
IntronExpressionAdditive AT2G25170.intron13 10724719..10724752 score=-0.359931069688396
IntronExpressionAdditive AT2G25170.intron14 10724922..10725630 score=-0.275474507747896
IntronExpressionAdditive AT2G25170.intron15 10725916..10726198 score=-0.353761326770416
IntronExpressionAdditive AT2G25170.intron17 10726549..10726641 score=0.231441118504719
IntronExpressionAdditive AT2G25170.intron18 10726813..10726926 score=0.203262423367306
IntronExpressionAdditive AT2G25170.intron19 10727110..10727636 score=0.43605127743886
IntronExpressionAdditive AT2G25170.intron2 10721856..10721932 score=-0.630487249886747
IntronExpressionAdditive AT2G25170.intron20 10727891..10728317 score=-0.571126921365782
IntronExpressionAdditive AT2G25170.intron22 10728707..10728782 score=0.442462977963513
IntronExpressionAdditive AT2G25170.intron23 10728922..10728958 score=-0.258852680383711
IntronExpressionAdditive AT2G25170.intron24 10729081..10729154 score=-0.210871269818663
IntronExpressionAdditive AT2G25170.intron25 10729270..10729419 score=-0.0595079919162155
IntronExpressionAdditive AT2G25170.intron27 10730048..10730081 score=-0.301832540301355
IntronExpressionAdditive AT2G25170.intron28 10730263..10730304 score=-1.56015297641092
IntronExpressionAdditive AT2G25170.intron3 10722112..10722175 score=-0.439265577902133
IntronExpressionAdditive AT2G25170.intron4 10722471..10722591 score=-0.30493603114036
IntronExpressionAdditive AT2G25170.intron7 10723309..10723348 score=1.07336790635695
IntronExpressionAdditive AT2G25170.intron9 10723853..10723932 score=0.0098375668450207
IntronExpressionAdditive AT2G25180.intron1 10731633..10731668 score=0.812709251399046
IntronExpressionAdditive AT2G25180.intron2 10732738..10732927 score=-1.63256032184154
IntronExpressionAdditive AT2G25180.intron5 10733638..10733830 score=0.70722485692129
IntronExpressionAdditive AT2G25190.intron1 10741550..10741808 score=-0.86757987505359
IntronExpressionAdditive AT2G25190.intron2 10742140..10742177 score=-0.621991284127521
IntronExpressionAdditive AT2G25210.intron1 10747093..10747384 score=-0.277809628733783
IntronExpressionAdditive AT2G25220.intron1 10750129..10750239 score=1.45047431289482
IntronExpressionAdditive AT2G25220.intron4 10750865..10750939 score=-0.521291906889466
IntronExpressionAdditive AT2G25220.intron5 10751145..10751176 score=-1.27844119639555
IntronExpressionAdditive AT2G25220.intron8 10751897..10752010 score=-0.640361271096865
IntronExpressionAdditive AT2G25230.intron1 10754950..10755022 score=0.164919122200907
IntronExpressionAdditive AT2G25260.intron2 10762963..10762999 score=-0.257401975591565
IntronExpressionAdditive AT2G25260.intron3 10763150..10763183 score=-0.676303111317483
IntronExpressionAdditive AT2G25260.intron5 10763513..10763549 score=0.540786357346634
IntronExpressionAdditive AT2G25260.intron6 10763792..10763946 score=-0.37544692816545
IntronExpressionAdditive AT2G25260.intron7 10764235..10764270 score=-0.399880255772936
IntronExpressionAdditive AT2G25270.intron7 10768575..10768609 score=0.153094300782875
IntronExpressionAdditive AT2G25270.intron8 10768971..10769008 score=1.06366154170586
IntronExpressionAdditive AT2G25280.intron1 10769880..10770026 score=-0.546841286074104
IntronExpressionAdditive AT2G25280.intron2 10770245..10770315 score=0.73134390357473
IntronExpressionAdditive AT2G25280.intron3 10770636..10770672 score=-0.198404299244717
IntronExpressionAdditive AT2G25280.intron7 10771429..10771645 score=-0.486434856189539
IntronExpressionAdditive AT2G25295.intron1 10777082..10777257 score=-0.523050309563438
IntronExpressionAdditive AT2G25300.intron1 10779044..10779077 score=-0.339609257965748
IntronExpressionAdditive AT2G25300.intron11 10781020..10781058 score=-0.669184089625196
IntronExpressionAdditive AT2G25300.intron2 10779218..10779254 score=-0.510083898030755
IntronExpressionAdditive AT2G25300.intron3 10779432..10779619 score=-0.250429263967702
IntronExpressionAdditive AT2G25300.intron5 10779840..10779875 score=0.118930659250706
IntronExpressionAdditive AT2G25300.intron6 10780057..10780159 score=-0.096154825365471
IntronExpressionAdditive AT2G25300.intron7 10780261..10780450 score=0.408109040776050
IntronExpressionAdditive AT2G25300.intron9 10780700..10780738 score=-0.407022271194817
IntronExpressionAdditive AT2G25310.intron1 10784642..10784825 score=0.069490086281128
IntronExpressionAdditive AT2G25310.intron3 10785191..10785226 score=-0.614549017999884
IntronExpressionAdditive AT2G25310.intron4 10785341..10785510 score=0.844735590721749
IntronExpressionAdditive AT2G25310.intron5 10785688..10785721 score=0.369454970616045
IntronExpressionAdditive AT2G25320.intron2 10789743..10789854 score=0.339640668254650
IntronExpressionAdditive AT2G25320.intron3 10790110..10790181 score=-0.0711117568441878
IntronExpressionAdditive AT2G25320.intron5 10791380..10791519 score=-0.667320925332953
IntronExpressionAdditive AT2G25320.intron6 10791810..10791881 score=0.0559160902537098
IntronExpressionAdditive AT2G25320.intron7 10792618..10792715 score=-0.218757927061131
IntronExpressionAdditive AT2G25320.intron9 10793655..10793694 score=-1.3199486481426
IntronExpressionAdditive AT2G25330.intron1 10796054..10796093 score=0.261733088334767
IntronExpressionAdditive AT2G25340.intron3 10800530..10800662 score=0.156616031997652
IntronExpressionAdditive AT2G25344.intron1 10802400..10802655 score=-0.357171283911822
IntronExpressionAdditive AT2G25350.intron1 10804756..10804860 score=0.35214139098127
IntronExpressionAdditive AT2G25350.intron2 10805039..10805144 score=-0.303809292538174
IntronExpressionAdditive AT2G25350.intron3 10805285..10805357 score=-0.0506777671736217
IntronExpressionAdditive AT2G25350.intron4 10805505..10805650 score=-0.415661124537538
IntronExpressionAdditive AT2G25350.intron5 10805791..10805861 score=-0.147233638050282
IntronExpressionAdditive AT2G25350.intron7 10807006..10807044 score=0.313886140647935
IntronExpressionAdditive AT2G25350.intron8 10807363..10807398 score=0.103909773129274
IntronExpressionAdditive AT2G25350.intron9 10807644..10807720 score=0.0545045522535915
IntronExpressionAdditive AT2G25355.intron3 10808676..10808895 score=-0.281725210378979
IntronExpressionAdditive AT2G25355.intron4 10809041..10809179 score=0.058920413734467
IntronExpressionAdditive AT2G25355.intron5 10809284..10809542 score=-0.6213550217611
IntronExpressionAdditive AT2G25355.intron6 10809722..10809982 score=0.565430271753918
IntronExpressionAdditive AT2G25355.intron7 10810090..10810319 score=-0.0207978172911214
IntronExpressionAdditive AT2G25370.intron2 10815024..10815526 score=-0.112980875338512
IntronExpressionAdditive AT2G25410.intron1 10822257..10822290 score=0.177906877086490
IntronExpressionAdditive AT2G25420.intron11 10827008..10827077 score=-0.928007698149162
IntronExpressionAdditive AT2G25420.intron2 10824453..10824526 score=0.430373732242299
IntronExpressionAdditive AT2G25420.intron3 10824666..10824701 score=-0.407415497416132
IntronExpressionAdditive AT2G25420.intron5 10825093..10825127 score=0.296216190894947
IntronExpressionAdditive AT2G25420.intron6 10825341..10825415 score=-0.607164039176813
IntronExpressionAdditive AT2G25420.intron8 10825948..10826306 score=0.130158957038297
IntronExpressionAdditive AT2G25420.intron9 10826520..10826557 score=0.132462540229470
IntronExpressionAdditive AT2G25430.intron1 10829616..10829690 score=0.216727521632433
IntronExpressionAdditive AT2G25440.intron2 10834526..10834808 score=-0.134502989291933
IntronExpressionAdditive AT2G25450.intron1 10837615..10837685 score=2.39564739204523
IntronExpressionAdditive AT2G25460.intron1 10840302..10840789 score=0.821636198049732
IntronExpressionAdditive AT2G25460.intron2 10841316..10841365 score=-0.98411681030256
IntronExpressionAdditive AT2G25460.intron3 10841705..10841854 score=0.0810542364547494
IntronExpressionAdditive AT2G25470.intron3 10846248..10846446 score=-0.20124216360918
IntronExpressionAdditive AT2G25480.intron1 10850086..10850476 score=0.180834482582429
IntronExpressionAdditive AT2G25480.intron2 10850682..10850722 score=-0.716011406883138
IntronExpressionAdditive AT2G25480.intron4 10851135..10851245 score=-0.479428699222227
IntronExpressionAdditive AT2G25480.intron7 10851677..10851934 score=-0.404503191276892
IntronExpressionAdditive AT2G25490.intron1 10857020..10857227 score=0.88036858816999
IntronExpressionAdditive AT2G25510.intron1 10863699..10863815 score=-0.0783390623752952
IntronExpressionAdditive AT2G25530.intron10 10872520..10872565 score=0.113560352328843
IntronExpressionAdditive AT2G25530.intron11 10872773..10872811 score=-1.18159478548775
IntronExpressionAdditive AT2G25530.intron12 10872985..10873361 score=-0.0332129446106465
IntronExpressionAdditive AT2G25530.intron3 10870747..10870781 score=-0.261974853528667
IntronExpressionAdditive AT2G25530.intron5 10871178..10871210 score=-0.968982895978219
IntronExpressionAdditive AT2G25530.intron7 10871677..10871920 score=0.567307674834806
IntronExpressionAdditive AT2G25530.intron8 10872083..10872155 score=-0.748559078021497
IntronExpressionAdditive AT2G25540.intron13 10878587..10879000 score=0.246491438894110
IntronExpressionAdditive AT2G25540.intron4 10875794..10875865 score=0.762666784851933
IntronExpressionAdditive AT2G25540.intron5 10876119..10876159 score=-0.00381462166413856
IntronExpressionAdditive AT2G25540.intron7 10876641..10876710 score=-0.368066547301854
IntronExpressionAdditive AT2G25540.intron9 10877458..10877529 score=-0.737813070976245
IntronExpressionAdditive AT2G25560.intron1 10887997..10888642 score=-0.302037970076102
IntronExpressionAdditive AT2G25565.intron1 10891292..10891720 score=-0.772171197170352
IntronExpressionAdditive AT2G25570.intron1 10893209..10893319 score=-0.184072887223092
IntronExpressionAdditive AT2G25570.intron2 10893427..10893674 score=-0.343751608507322
IntronExpressionAdditive AT2G25570.intron3 10893812..10893850 score=-0.870635111395937
IntronExpressionAdditive AT2G25570.intron4 10893998..10894196 score=-0.0579008755052253
IntronExpressionAdditive AT2G25570.intron6 10894513..10894552 score=-0.03655171676595
IntronExpressionAdditive AT2G25570.intron8 10894727..10894797 score=-1.14919034866418
IntronExpressionAdditive AT2G25580.intron1 10897047..10897191 score=-0.180314863841865
IntronExpressionAdditive AT2G25590.intron1 10898809..10898915 score=1.09954031019991
IntronExpressionAdditive AT2G25590.intron2 10899240..10899277 score=-0.274360183430167
IntronExpressionAdditive AT2G25590.intron3 10899420..10900213 score=0.3658101510567
IntronExpressionAdditive AT2G25590.intron4 10900287..10900327 score=-0.0721471017764843
IntronExpressionAdditive AT2G25590.intron5 10900513..10900590 score=0.809915724873335
IntronExpressionAdditive AT2G25600.intron10 10904355..10904391 score=-1.01863190324998
IntronExpressionAdditive AT2G25600.intron11 10904991..10905099 score=-1.30608269384780
IntronExpressionAdditive AT2G25600.intron2 10902387..10902563 score=-0.493134169605439
IntronExpressionAdditive AT2G25600.intron4 10902924..10902962 score=-0.544913086446090
IntronExpressionAdditive AT2G25600.intron6 10903450..10903481 score=0.739182695218508
IntronExpressionAdditive AT2G25600.intron7 10903554..10903626 score=0.544966627090079
IntronExpressionAdditive AT2G25600.intron8 10903884..10903917 score=0.59241595891894
IntronExpressionAdditive AT2G25605.intron1 10906754..10906945 score=0.661856764219339
IntronExpressionAdditive AT2G25605.intron2 10907061..10907134 score=0.78945010134813
IntronExpressionAdditive AT2G25605.intron4 10907421..10907457 score=-0.336654859405144
IntronExpressionAdditive AT2G25605.intron6 10907775..10907843 score=0.480392389388939
IntronExpressionAdditive AT2G25610.intron2 10909123..10909225 score=1.21066055667238
IntronExpressionAdditive AT2G25620.intron1 10910802..10911064 score=-0.792644516100732
IntronExpressionAdditive AT2G25620.intron2 10911363..10911400 score=0.0370462877566104
IntronExpressionAdditive AT2G25620.intron3 10911653..10911732 score=-0.133134722903081
IntronExpressionAdditive AT2G25640.intron1 10917676..10917861 score=0.165203868945477
IntronExpressionAdditive AT2G25640.intron2 10919790..10919874 score=-0.0987638466778586
IntronExpressionAdditive AT2G25640.intron3 10920201..10920457 score=-0.431851809308729
IntronExpressionAdditive AT2G25640.intron4 10920565..10920717 score=-0.348246334857505
IntronExpressionAdditive AT2G25650.intron1 10922104..10922140 score=0.556881504984788
IntronExpressionAdditive AT2G25660.intron1 10923700..10923741 score=1.05224274173865
IntronExpressionAdditive AT2G25660.intron10 10927537..10927830 score=0.239927851711324
IntronExpressionAdditive AT2G25660.intron12 10927984..10928305 score=-0.176028016248631
IntronExpressionAdditive AT2G25660.intron13 10928375..10928411 score=-0.768841580513641
IntronExpressionAdditive AT2G25660.intron14 10928667..10928973 score=0.433461881932821
IntronExpressionAdditive AT2G25660.intron15 10929552..10929587 score=-0.466737054821782
IntronExpressionAdditive AT2G25660.intron16 10929754..10930368 score=-0.360992207899991
IntronExpressionAdditive AT2G25660.intron18 10930805..10930839 score=0.989135313724449
IntronExpressionAdditive AT2G25660.intron19 10931069..10931137 score=0.963280533447983
IntronExpressionAdditive AT2G25660.intron20 10931322..10931506 score=-0.283670001415485
IntronExpressionAdditive AT2G25660.intron21 10931654..10932089 score=0.238185462565172
IntronExpressionAdditive AT2G25660.intron22 10932379..10932521 score=0.779232728463589
IntronExpressionAdditive AT2G25660.intron3 10924389..10924423 score=0.664682438655599
IntronExpressionAdditive AT2G25660.intron4 10924694..10924782 score=-0.323681205521147
IntronExpressionAdditive AT2G25660.intron5 10925080..10925161 score=0.593201323459934
IntronExpressionAdditive AT2G25660.intron6 10925594..10925628 score=0.200263040581129
IntronExpressionAdditive AT2G25660.intron7 10926525..10926667 score=0.335964350827969
IntronExpressionAdditive AT2G25660.intron8 10926855..10927105 score=-0.241199946388610
IntronExpressionAdditive AT2G25670.intron1 10936528..10936634 score=-0.0085321883120226
IntronExpressionAdditive AT2G25670.intron2 10936992..10937320 score=-1.17041385849657
IntronExpressionAdditive AT2G25690.intron2 10947735..10947766 score=-0.470871976598074
IntronExpressionAdditive AT2G25690.intron4 10949121..10949231 score=-0.123720491217491
IntronExpressionAdditive AT2G25700.intron1 10956167..10956235 score=-0.405719066838789
IntronExpressionAdditive AT2G25710.intron10 10961787..10962037 score=0.23205303111722
IntronExpressionAdditive AT2G25710.intron3 10959917..10959992 score=0.386667248575077
IntronExpressionAdditive AT2G25710.intron5 10960462..10960527 score=-0.173354579383556
IntronExpressionAdditive AT2G25710.intron7 10960951..10960989 score=0.0172649605846744
IntronExpressionAdditive AT2G25710.intron8 10961180..10961290 score=-0.365012360563265
IntronExpressionAdditive AT2G25710.intron9 10961439..10961645 score=-1.66855963009130
IntronExpressionAdditive AT2G25730.intron1 10964008..10964151 score=-0.470357513704403
IntronExpressionAdditive AT2G25730.intron10 10968045..10968148 score=-1.36676909137163
IntronExpressionAdditive AT2G25730.intron11 10968258..10968295 score=-0.921108226775306
IntronExpressionAdditive AT2G25730.intron12 10968698..10968771 score=-0.506941752592097
IntronExpressionAdditive AT2G25730.intron14 10969541..10969717 score=-2.31985621813192
IntronExpressionAdditive AT2G25730.intron16 10970559..10970767 score=-1.68565060959986
IntronExpressionAdditive AT2G25730.intron17 10971140..10971211 score=0.394931274031344
IntronExpressionAdditive AT2G25730.intron19 10972146..10972433 score=-0.158953315712915
IntronExpressionAdditive AT2G25730.intron2 10964304..10964503 score=0.84766308399845
IntronExpressionAdditive AT2G25730.intron21 10973121..10973345 score=-0.992308955183288
IntronExpressionAdditive AT2G25730.intron22 10973662..10974221 score=0.427787905942122
IntronExpressionAdditive AT2G25730.intron23 10974365..10974614 score=-0.352539023793103
IntronExpressionAdditive AT2G25730.intron24 10974792..10975285 score=0.00457238065135594
IntronExpressionAdditive AT2G25730.intron25 10975764..10975944 score=0.0319757119978034
IntronExpressionAdditive AT2G25730.intron26 10976194..10976299 score=-0.947622487446902
IntronExpressionAdditive AT2G25730.intron27 10976557..10977371 score=-0.218134144911286
IntronExpressionAdditive AT2G25730.intron28 10977548..10977618 score=-1.31861618115206
IntronExpressionAdditive AT2G25730.intron29 10977894..10977963 score=-0.0140981576274832
IntronExpressionAdditive AT2G25730.intron30 10978283..10978620 score=-0.715028073630161
IntronExpressionAdditive AT2G25730.intron4 10964852..10965170 score=0.820619625801694
IntronExpressionAdditive AT2G25730.intron5 10965279..10965314 score=0.308931277223767
IntronExpressionAdditive AT2G25730.intron6 10965580..10966094 score=0.480558717810765
IntronExpressionAdditive AT2G25730.intron7 10966232..10966696 score=-0.439298811668987
IntronExpressionAdditive AT2G25730.intron8 10967194..10967389 score=-0.529945001311525
IntronExpressionAdditive AT2G25730.intron9 10967634..10967931 score=-0.289948348412313
IntronExpressionAdditive AT2G25737.intron1 10984506..10984544 score=0.805087706506821
IntronExpressionAdditive AT2G25737.intron10 10986338..10986409 score=-0.292086128821779
IntronExpressionAdditive AT2G25737.intron11 10986590..10986623 score=-0.203127614784341
IntronExpressionAdditive AT2G25737.intron4 10985198..10985234 score=-0.674992378254969
IntronExpressionAdditive AT2G25740.intron1 10987510..10988019 score=-1.03478354640779
IntronExpressionAdditive AT2G25740.intron4 10988315..10988389 score=-0.847999963169108
IntronExpressionAdditive AT2G25740.intron5 10988534..10988879 score=-2.14983710761596
IntronExpressionAdditive AT2G25740.intron7 10989671..10989708 score=1.40365644237511
IntronExpressionAdditive AT2G25740.intron9 10990267..10990456 score=-0.0130461819122971
IntronExpressionAdditive AT2G25760.intron1 10992285..10992324 score=-1.31060090739243
IntronExpressionAdditive AT2G25760.intron10 10994091..10994198 score=0.0905121538301629
IntronExpressionAdditive AT2G25760.intron16 10995040..10995076 score=-0.369261929897367
IntronExpressionAdditive AT2G25760.intron17 10995251..10995390 score=-0.710059021108887
IntronExpressionAdditive AT2G25760.intron2 10992536..10992613 score=-0.672981483990847
IntronExpressionAdditive AT2G25760.intron4 10993001..10993072 score=-0.560122734695686
IntronExpressionAdditive AT2G25790.intron1 11010225..11010723 score=0.0286786891980743
IntronExpressionAdditive AT2G25800.intron2 11014446..11014516 score=0.246626569071241
IntronExpressionAdditive AT2G25800.intron3 11015035..11015072 score=-0.360457562951793
IntronExpressionAdditive AT2G25800.intron4 11016054..11016235 score=-0.481174946342634
IntronExpressionAdditive AT2G25810.intron1 11019884..11019921 score=0.737353841131972
IntronExpressionAdditive AT2G25810.intron2 11020202..11020556 score=-0.778400786614084
IntronExpressionAdditive AT2G25830.intron1 11026346..11026530 score=0.00441130675388555
IntronExpressionAdditive AT2G25830.intron2 11026743..11026958 score=-0.731910694617468
IntronExpressionAdditive AT2G25830.intron3 11027315..11027584 score=-0.534600105275605
IntronExpressionAdditive AT2G25830.intron4 11027762..11027871 score=0.402642862408542
IntronExpressionAdditive AT2G25830.intron5 11028077..11028439 score=0.23493999847662
IntronExpressionAdditive AT2G25840.intron11 11031005..11031294 score=0.111566284393299
IntronExpressionAdditive AT2G25840.intron12 11031393..11031424 score=-0.354699156480235
IntronExpressionAdditive AT2G25840.intron13 11031495..11031609 score=-0.131554469028075
IntronExpressionAdditive AT2G25840.intron14 11031750..11031825 score=0.109106842028701
IntronExpressionAdditive AT2G25840.intron15 11031935..11032037 score=0.317573063216515
IntronExpressionAdditive AT2G25840.intron3 11029363..11029593 score=-0.367910403654783
IntronExpressionAdditive AT2G25840.intron4 11029719..11029756 score=1.30968285494595
IntronExpressionAdditive AT2G25840.intron6 11030017..11030056 score=0.378854563049222
IntronExpressionAdditive AT2G25840.intron7 11030283..11030356 score=0.0740803549301561
IntronExpressionAdditive AT2G25840.intron8 11030605..11030817 score=-0.115491477112499
IntronExpressionAdditive AT2G25850.intron10 11035575..11035755 score=-0.160198082865226
IntronExpressionAdditive AT2G25850.intron12 11035897..11036176 score=-0.302281529619690
IntronExpressionAdditive AT2G25850.intron13 11036399..11036435 score=0.08345236468979
IntronExpressionAdditive AT2G25850.intron14 11036557..11036626 score=-0.812519670747519
IntronExpressionAdditive AT2G25850.intron15 11036826..11037163 score=0.0291842630471234
IntronExpressionAdditive AT2G25850.intron16 11037270..11037341 score=0.276685193004322
IntronExpressionAdditive AT2G25850.intron6 11033347..11033533 score=-0.468885603902748
IntronExpressionAdditive AT2G25850.intron7 11033788..11033855 score=0.739011314844429
IntronExpressionAdditive AT2G25850.intron8 11034832..11034938 score=0.70647812352371
IntronExpressionAdditive AT2G25850.tu1 11032620..11032849 score=1.78914132144005
IntronExpressionAdditive AT2G25850.tu5 11033164..11033236 score=0.333581804426715
IntronExpressionAdditive AT2G25870.intron10 11040813..11040844 score=0.0176403729284451
IntronExpressionAdditive AT2G25870.intron11 11041101..11041138 score=0.95960872283097
IntronExpressionAdditive AT2G25870.intron2 11038945..11038986 score=0.698180480850603
IntronExpressionAdditive AT2G25870.intron3 11039195..11039353 score=-0.569134073509073
IntronExpressionAdditive AT2G25870.intron4 11039575..11039607 score=0.251230985321158
IntronExpressionAdditive AT2G25870.intron6 11039906..11039939 score=0.602790976122406
IntronExpressionAdditive AT2G25870.intron7 11040169..11040205 score=0.0645318206968572
IntronExpressionAdditive AT2G25870.intron8 11040315..11040518 score=-2.16081590435564
IntronExpressionAdditive AT2G25870.intron9 11040703..11040738 score=-0.319703713279266
IntronExpressionAdditive AT2G25880.intron2 11042231..11042305 score=0.118108254600530
IntronExpressionAdditive AT2G25880.intron3 11042446..11042482 score=0.826809726035797
IntronExpressionAdditive AT2G25880.intron5 11042834..11042870 score=-0.728736544574604
IntronExpressionAdditive AT2G25880.intron6 11043005..11043041 score=0.667965643911013
IntronExpressionAdditive AT2G25880.intron7 11043256..11043290 score=-0.713427298822319
IntronExpressionAdditive AT2G25880.intron8 11043432..11043818 score=-0.270349348385342
IntronExpressionAdditive AT2G25910.intron1 11056524..11056628 score=-0.0324694574687492
IntronExpressionAdditive AT2G25910.intron10 11058485..11058977 score=-1.52530010148758
IntronExpressionAdditive AT2G25910.intron2 11056702..11056776 score=-0.293601575431497
IntronExpressionAdditive AT2G25910.intron4 11056927..11057103 score=0.410733903805314
IntronExpressionAdditive AT2G25910.intron5 11057405..11057443 score=-0.158587507508365
IntronExpressionAdditive AT2G25910.intron6 11057552..11057697 score=-0.740545637132817
IntronExpressionAdditive AT2G25910.intron7 11057878..11057941 score=-0.272293421965497
IntronExpressionAdditive AT2G25920.intron1 11062055..11062092 score=-0.998448565841208
IntronExpressionAdditive AT2G25920.intron2 11062243..11062316 score=0.205020085480825
IntronExpressionAdditive AT2G25920.intron3 11062532..11062859 score=-0.0144973313057959
IntronExpressionAdditive AT2G25930.intron1 11066756..11067070 score=-0.920539098110598
IntronExpressionAdditive AT2G25930.intron2 11067922..11069037 score=-0.540718467041171
IntronExpressionAdditive AT2G25940.intron1 11070821..11070890 score=0.565803365042038
IntronExpressionAdditive AT2G25940.intron2 11071174..11071246 score=-0.0560144480049356
IntronExpressionAdditive AT2G25940.intron3 11071536..11071571 score=-0.284135585711681
IntronExpressionAdditive AT2G25940.intron4 11071854..11071889 score=1.13256337713130
IntronExpressionAdditive AT2G25940.intron7 11072563..11072776 score=-1.19936621701022
IntronExpressionAdditive AT2G25950.intron1 11075929..11076146 score=0.443447536090087
IntronExpressionAdditive AT2G25950.intron2 11076294..11076649 score=-1.71752722962445
IntronExpressionAdditive AT2G25950.intron4 11076758..11076790 score=0.0594470599680796
IntronExpressionAdditive AT2G25950.intron6 11077056..11077164 score=0.903517006738624
IntronExpressionAdditive AT2G25950.intron7 11077346..11077528 score=0.918047299818692
IntronExpressionAdditive AT2G25970.intron1 11079917..11081390 score=-0.812482325135379
IntronExpressionAdditive AT2G25970.intron2 11081542..11081578 score=-1.03270754138922
IntronExpressionAdditive AT2G25970.intron3 11081723..11081759 score=0.0713436484389404
IntronExpressionAdditive AT2G25980.intron1 11085046..11085079 score=1.88391016391217
IntronExpressionAdditive AT2G25980.intron3 11086331..11086502 score=0.332448931926455
IntronExpressionAdditive AT2G25980.intron4 11086804..11086936 score=0.808428923193047
IntronExpressionAdditive AT2G26000.intron1 11088812..11089406 score=-0.480222458588288
IntronExpressionAdditive AT2G26000.intron10 11091689..11091726 score=-0.594375255725489
IntronExpressionAdditive AT2G26000.intron11 11091832..11091867 score=-0.474142197433769
IntronExpressionAdditive AT2G26000.intron2 11089648..11089717 score=-0.0693627537060551
IntronExpressionAdditive AT2G26000.intron3 11089858..11089995 score=-1.24088430334566
IntronExpressionAdditive AT2G26000.intron4 11090174..11090243 score=-0.278471854788021
IntronExpressionAdditive AT2G26000.intron5 11090388..11090521 score=-0.864197817661223
IntronExpressionAdditive AT2G26000.intron7 11090847..11090885 score=0.645727724090977
IntronExpressionAdditive AT2G26000.intron8 11091209..11091282 score=-0.32970621967153
IntronExpressionAdditive AT2G26000.intron9 11091390..11091425 score=1.18527012043269
IntronExpressionAdditive AT2G26060.intron1 11109677..11109887 score=-0.157432210677650
IntronExpressionAdditive AT2G26060.intron2 11110072..11110317 score=-0.392749188091236
IntronExpressionAdditive AT2G26060.intron5 11111000..11111177 score=0.496434388815248
IntronExpressionAdditive AT2G26060.intron7 11111324..11111501 score=-0.543965490325704
IntronExpressionAdditive AT2G26060.intron8 11111616..11111761 score=0.237959151581987
IntronExpressionAdditive AT2G26060.intron9 11111910..11112083 score=0.160586012487012
IntronExpressionAdditive AT2G26070.intron2 11113712..11114015 score=-0.448529873810392
IntronExpressionAdditive AT2G26080.intron1 11116493..11116564 score=1.28655093599360
IntronExpressionAdditive AT2G26080.intron10 11118483..11118515 score=-0.0696420921355523
IntronExpressionAdditive AT2G26080.intron11 11118745..11118816 score=-0.90087295019868
IntronExpressionAdditive AT2G26080.intron12 11118954..11119146 score=0.0863662661395898
IntronExpressionAdditive AT2G26080.intron14 11119525..11119598 score=-0.501288815950214
IntronExpressionAdditive AT2G26080.intron2 11116702..11116742 score=0.524556102444357
IntronExpressionAdditive AT2G26080.intron3 11116885..11116919 score=-0.405248557924835
IntronExpressionAdditive AT2G26080.intron6 11117565..11117603 score=0.573405021231175
IntronExpressionAdditive AT2G26080.intron8 11118016..11118052 score=0.443135882972579
IntronExpressionAdditive AT2G26100.intron1 11123388..11123423 score=0.0870175170269845
IntronExpressionAdditive AT2G26100.intron2 11123601..11123635 score=-0.631243790763096
IntronExpressionAdditive AT2G26100.intron4 11123976..11124016 score=-0.401420674487441
IntronExpressionAdditive AT2G26100.intron6 11124547..11124622 score=0.625317793859789
IntronExpressionAdditive AT2G26140.intron1 11139970..11140007 score=0.571267883322215
IntronExpressionAdditive AT2G26140.intron2 11140592..11140705 score=-0.178823931026324
IntronExpressionAdditive AT2G26140.intron3 11140845..11140921 score=0.112114848166471
IntronExpressionAdditive AT2G26140.intron4 11141226..11141295 score=0.256060370520278
IntronExpressionAdditive AT2G26140.intron6 11141806..11141976 score=0.58735972873709
IntronExpressionAdditive AT2G26150.intron1 11143269..11143323 score=0.591951809537687
IntronExpressionAdditive AT2G26180.intron1 11151122..11151158 score=-0.890032732566002
IntronExpressionAdditive AT2G26180.intron3 11151626..11151657 score=-0.188654855641624
IntronExpressionAdditive AT2G26190.intron1 11155389..11155425 score=1.02249157065181
IntronExpressionAdditive AT2G26190.intron4 11156082..11156117 score=-0.213410311994143
IntronExpressionAdditive AT2G26190.intron5 11156259..11156403 score=-0.0205612286235395
IntronExpressionAdditive AT2G26190.intron8 11157221..11157461 score=-0.623667232772131
IntronExpressionAdditive AT2G26200.intron10 11162149..11162217 score=-0.964951236470805
IntronExpressionAdditive AT2G26200.intron11 11162582..11162653 score=0.776616023712726
IntronExpressionAdditive AT2G26200.intron3 11160298..11160825 score=-0.209965140129765
IntronExpressionAdditive AT2G26200.intron5 11160929..11160965 score=0.224202616403471
IntronExpressionAdditive AT2G26200.intron6 11161111..11161258 score=-0.1886235921138
IntronExpressionAdditive AT2G26200.intron7 11161438..11161608 score=0.651228275405673
IntronExpressionAdditive AT2G26200.intron8 11161719..11161787 score=-0.227638391100926
IntronExpressionAdditive AT2G26200.intron9 11161858..11162039 score=0.424266082596444
IntronExpressionAdditive AT2G26210.intron1 11164333..11164606 score=-0.366340941603649
IntronExpressionAdditive AT2G26210.intron3 11164907..11164938 score=0.404503218824887
IntronExpressionAdditive AT2G26210.intron4 11165080..11165328 score=0.554715378491445
IntronExpressionAdditive AT2G26210.intron7 11165724..11165761 score=-0.227496034499996
IntronExpressionAdditive AT2G26210.intron8 11165907..11165975 score=0.244681165122561
IntronExpressionAdditive AT2G26230.intron3 11172445..11172480 score=-0.304471709904633
IntronExpressionAdditive AT2G26230.intron4 11172623..11172693 score=0.358706163327656
IntronExpressionAdditive AT2G26230.intron5 11172871..11173190 score=0.332510719406629
IntronExpressionAdditive AT2G26230.intron6 11173343..11173379 score=0.687872896941315
IntronExpressionAdditive AT2G26230.intron8 11173854..11173922 score=-0.657890881443869
IntronExpressionAdditive AT2G26240.intron1 11174718..11174787 score=-0.40206256680282
IntronExpressionAdditive AT2G26240.intron2 11174956..11175350 score=-0.156784555024481
IntronExpressionAdditive AT2G26250.intron2 11179187..11179699 score=-0.307384453407418
IntronExpressionAdditive AT2G26260.intron10 11188663..11188923 score=-0.0699876171868043
IntronExpressionAdditive AT2G26260.intron11 11189165..11189302 score=0.102266175851387
IntronExpressionAdditive AT2G26260.intron12 11189494..11189601 score=-0.574267282404084
IntronExpressionAdditive AT2G26260.intron13 11189709..11189744 score=-0.365694269434931
IntronExpressionAdditive AT2G26260.intron2 11185566..11185598 score=-0.687452192958388
IntronExpressionAdditive AT2G26260.intron6 11186260..11186986 score=-0.470561672570706
IntronExpressionAdditive AT2G26260.intron7 11187203..11187674 score=-0.526621470859083
IntronExpressionAdditive AT2G26260.intron8 11187800..11188229 score=0.119262349710144
IntronExpressionAdditive AT2G26270.intron2 11192143..11192494 score=0.467543029252181
IntronExpressionAdditive AT2G26270.intron3 11192781..11192817 score=-0.75427676386169
IntronExpressionAdditive AT2G26270.intron4 11192996..11193217 score=0.245499797134825
IntronExpressionAdditive AT2G26270.intron5 11193399..11193509 score=-0.280460873612735
IntronExpressionAdditive AT2G26270.intron7 11193981..11194121 score=-0.65625536464812
IntronExpressionAdditive AT2G26270.intron8 11194328..11194473 score=0.549311222225828
IntronExpressionAdditive AT2G26280.intron1 11195513..11195614 score=1.12748751525831
IntronExpressionAdditive AT2G26280.intron2 11195790..11196116 score=-0.399206174630996
IntronExpressionAdditive AT2G26280.intron3 11196228..11196303 score=0.26233598075142
IntronExpressionAdditive AT2G26280.intron6 11197886..11198237 score=-0.00945486069155854
IntronExpressionAdditive AT2G26290.intron3 11200216..11200472 score=-1.04073883420727
IntronExpressionAdditive AT2G26290.intron4 11200770..11200839 score=-0.569649007374888
IntronExpressionAdditive AT2G26300.intron1 11204733..11204949 score=-0.333728204595657
IntronExpressionAdditive AT2G26300.intron10 11207151..11207187 score=-0.147384234342581
IntronExpressionAdditive AT2G26300.intron13 11207638..11207673 score=0.378703640058044
IntronExpressionAdditive AT2G26300.intron2 11205244..11205283 score=0.413277002220149
IntronExpressionAdditive AT2G26300.intron3 11205390..11205461 score=-0.100407201016418
IntronExpressionAdditive AT2G26300.intron5 11205711..11205825 score=0.348788690821881
IntronExpressionAdditive AT2G26300.intron7 11206187..11206222 score=0.167450921404235
IntronExpressionAdditive AT2G26300.intron8 11206435..11206551 score=-0.122279235265803
IntronExpressionAdditive AT2G26300.intron9 11206679..11206791 score=-0.661849424867571
IntronExpressionAdditive AT2G26310.intron2 11209611..11209664 score=0.569663782109985
IntronExpressionAdditive AT2G26310.intron3 11209773..11209808 score=-0.0597407390379556
IntronExpressionAdditive AT2G26310.intron4 11209951..11210028 score=-0.977406203919767
IntronExpressionAdditive AT2G26310.intron5 11210238..11210310 score=-0.42527743096948
IntronExpressionAdditive AT2G26310.intron6 11210379..11210451 score=-0.440721237672346
IntronExpressionAdditive AT2G26310.intron8 11210707..11210866 score=-0.131086959942508
IntronExpressionAdditive AT2G26320.intron1 11212567..11213058 score=0.197401749998674
IntronExpressionAdditive AT2G26330.intron1 11215798..11215869 score=0.26226970284334
IntronExpressionAdditive AT2G26330.intron10 11217914..11217954 score=0.439527682252563
IntronExpressionAdditive AT2G26330.intron12 11218283..11218319 score=-0.211136069718451
IntronExpressionAdditive AT2G26330.intron15 11218716..11218781 score=0.525030153828227
IntronExpressionAdditive AT2G26330.intron17 11219034..11219082 score=-0.931368930584873
IntronExpressionAdditive AT2G26330.intron18 11219192..11219241 score=0.226866585361333
IntronExpressionAdditive AT2G26330.intron20 11219529..11219715 score=-0.489738858144965
IntronExpressionAdditive AT2G26330.intron23 11219960..11220037 score=0.657714347889759
IntronExpressionAdditive AT2G26330.intron24 11220177..11220215 score=0.0343239682282872
IntronExpressionAdditive AT2G26330.intron26 11220547..11220705 score=-0.882112170182742
IntronExpressionAdditive AT2G26330.intron4 11216913..11216950 score=0.690299557305254
IntronExpressionAdditive AT2G26330.intron7 11217378..11217669 score=0.7132032472161
IntronExpressionAdditive AT2G26340.intron1 11222572..11222747 score=-1.08664134552309
IntronExpressionAdditive AT2G26340.intron4 11223107..11223145 score=-0.154437097670845
IntronExpressionAdditive AT2G26340.intron5 11223249..11223282 score=0.531812184751139
IntronExpressionAdditive AT2G26350.intron1 11224953..11225141 score=0.201151583919302
IntronExpressionAdditive AT2G26350.intron2 11225452..11225642 score=0.43888148735431
IntronExpressionAdditive AT2G26350.intron3 11225777..11225811 score=-0.0757323737460523
IntronExpressionAdditive AT2G26350.intron4 11226167..11226234 score=-1.46046812328253
IntronExpressionAdditive AT2G26350.intron6 11226477..11226512 score=-0.306265708209420
IntronExpressionAdditive AT2G26350.intron8 11226934..11226975 score=-0.124421387940169
IntronExpressionAdditive AT2G26360.intron2 11229303..11229369 score=-0.285376294894752
IntronExpressionAdditive AT2G26370.intron1 11231832..11232424 score=0.146844126460280
IntronExpressionAdditive AT2G26390.intron1 11236957..11237122 score=-0.590794876149897
IntronExpressionAdditive AT2G26400.intron1 11239267..11239299 score=0.368330936694984
IntronExpressionAdditive AT2G26410.intron2 11242681..11242752 score=-0.373652269103413
IntronExpressionAdditive AT2G26420.intron1 11246905..11247160 score=-0.683626945335786
IntronExpressionAdditive AT2G26420.intron3 11247601..11247681 score=-0.0927368221307526
IntronExpressionAdditive AT2G26430.intron1 11250943..11251189 score=0.658089993351086
IntronExpressionAdditive AT2G26430.intron2 11251548..11251623 score=0.199604391372000
IntronExpressionAdditive AT2G26430.intron3 11251940..11251977 score=-0.410415137803912
IntronExpressionAdditive AT2G26430.intron4 11252155..11252189 score=-0.574964742496838
IntronExpressionAdditive AT2G26430.intron8 11252733..11252982 score=-0.124051099426656
IntronExpressionAdditive AT2G26440.intron1 11255434..11255774 score=-0.457713508763058
IntronExpressionAdditive AT2G26450.intron1 11259346..11259435 score=0.0133738695875997
IntronExpressionAdditive AT2G26460.intron1 11262400..11262437 score=-0.365063922361271
IntronExpressionAdditive AT2G26460.intron2 11262958..11262995 score=-0.829673581332224
IntronExpressionAdditive AT2G26460.intron3 11263422..11263854 score=0.298407783768731
IntronExpressionAdditive AT2G26460.intron4 11264055..11264371 score=-0.309556779909996
IntronExpressionAdditive AT2G26460.intron5 11264513..11265020 score=-0.109761849387329
IntronExpressionAdditive AT2G26460.intron6 11265161..11265235 score=0.177603320255932
IntronExpressionAdditive AT2G26470.intron1 11267182..11267254 score=-0.38838230239004
IntronExpressionAdditive AT2G26470.intron2 11267400..11267435 score=-0.105006890717014
IntronExpressionAdditive AT2G26470.intron3 11267571..11268002 score=0.084686351906363
IntronExpressionAdditive AT2G26470.intron4 11268143..11268361 score=0.472640878949177
IntronExpressionAdditive AT2G26470.intron5 11268618..11268862 score=0.531715086025809
IntronExpressionAdditive AT2G26470.intron6 11268966..11269072 score=-0.508865360561066
IntronExpressionAdditive AT2G26470.intron7 11269248..11269282 score=0.328077053038267
IntronExpressionAdditive AT2G26480.intron1 11271505..11271721 score=0.552379213915096
IntronExpressionAdditive AT2G26500.intron2 11277334..11277402 score=-0.434829617442763
IntronExpressionAdditive AT2G26510.intron1 11281350..11281884 score=-0.25701593195402
IntronExpressionAdditive AT2G26510.intron11 11283785..11283821 score=-0.645780582987207
IntronExpressionAdditive AT2G26510.intron12 11283969..11284010 score=-0.258040711917955
IntronExpressionAdditive AT2G26510.intron13 11284195..11284295 score=-0.246065076583962
IntronExpressionAdditive AT2G26510.intron6 11282774..11282848 score=-0.399804915044589
IntronExpressionAdditive AT2G26540.intron1 11294804..11294913 score=0.995641642988281
IntronExpressionAdditive AT2G26540.intron2 11295091..11295122 score=-0.815092866963812
IntronExpressionAdditive AT2G26540.intron3 11295272..11295428 score=-0.58300952248861
IntronExpressionAdditive AT2G26540.intron4 11295502..11295758 score=0.64855528647458
IntronExpressionAdditive AT2G26540.intron5 11296017..11296259 score=0.477502237017382
IntronExpressionAdditive AT2G26540.intron6 11296434..11296618 score=-0.37909992844259
IntronExpressionAdditive AT2G26550.intron2 11298952..11299301 score=-0.198836424936478
IntronExpressionAdditive AT2G26560.intron2 11301362..11301396 score=0.341327236071769
IntronExpressionAdditive AT2G26560.intron3 11301721..11301903 score=-0.532191265944559
IntronExpressionAdditive AT2G26560.intron5 11302558..11302628 score=-0.0324677575780254
IntronExpressionAdditive AT2G26570.intron6 11306239..11306455 score=-1.22245171951688
IntronExpressionAdditive AT2G26580.intron3 11311059..11311586 score=-0.200479693489519
IntronExpressionAdditive AT2G26580.intron6 11312055..11312679 score=0.0812376431475533
IntronExpressionAdditive AT2G26580.intron7 11312829..11313683 score=-0.209086891902169
IntronExpressionAdditive AT2G26590.intron3 11318641..11318841 score=0.108365506672104
IntronExpressionAdditive AT2G26590.intron4 11319010..11319143 score=0.142895532675689
IntronExpressionAdditive AT2G26590.intron6 11319434..11319848 score=-0.00345857046229768
IntronExpressionAdditive AT2G26590.intron7 11319963..11320688 score=-0.226580383829448
IntronExpressionAdditive AT2G26590.intron9 11321078..11321283 score=-0.291292304604240
IntronExpressionAdditive AT2G26590.tu13 11321860..11322012 score=-0.125131369779673
IntronExpressionAdditive AT2G26600.intron3 11323866..11323980 score=0.697162856017269
IntronExpressionAdditive AT2G26600.intron4 11325142..11325210 score=-0.308436059762557
IntronExpressionAdditive AT2G26610.intron10 11328885..11328983 score=-0.22993717374605
IntronExpressionAdditive AT2G26610.intron14 11330021..11330061 score=0.264746645420638
IntronExpressionAdditive AT2G26610.intron16 11330447..11330484 score=1.11114288524918
IntronExpressionAdditive AT2G26610.intron17 11330626..11330666 score=-0.449471669464649
IntronExpressionAdditive AT2G26610.intron18 11330774..11330809 score=-0.468790929068397
IntronExpressionAdditive AT2G26610.intron4 11327688..11327723 score=0.281172068612730
IntronExpressionAdditive AT2G26610.intron5 11327897..11327935 score=0.285389874314704
IntronExpressionAdditive AT2G26610.intron6 11328040..11328077 score=-1.08373441724394
IntronExpressionAdditive AT2G26610.intron7 11328296..11328329 score=-0.279985767049302
IntronExpressionAdditive AT2G26620.intron3 11333603..11333706 score=-0.765024531859296
IntronExpressionAdditive AT2G26640.intron1 11336992..11337064 score=-1.03463823595367
IntronExpressionAdditive AT2G26650.intron10 11342305..11343281 score=0.496109126131172
IntronExpressionAdditive AT2G26650.intron3 11340375..11340414 score=-0.550648882504895
IntronExpressionAdditive AT2G26650.intron7 11341328..11341362 score=0.517466159823148
IntronExpressionAdditive AT2G26650.intron8 11341685..11341720 score=-0.132979735248856
IntronExpressionAdditive AT2G26660.intron1 11346360..11346713 score=0.329804739690827
IntronExpressionAdditive AT2G26660.intron2 11346851..11347310 score=0.172901808333975
IntronExpressionAdditive AT2G26670.intron1 11349348..11349935 score=-0.648924006963301
IntronExpressionAdditive AT2G26680.intron1 11351465..11351646 score=0.280915075649294
IntronExpressionAdditive AT2G26690.intron3 11355774..11355815 score=-0.295140201509022
IntronExpressionAdditive AT2G26690.intron4 11356091..11356272 score=0.510130597807239
IntronExpressionAdditive AT2G26690.intron5 11356857..11357739 score=-0.535512099069574
IntronExpressionAdditive AT2G26695.intron1 11372256..11372292 score=0.411005471466871
IntronExpressionAdditive AT2G26700.intron1 11376263..11376688 score=0.265469004206963
IntronExpressionAdditive AT2G26700.intron2 11377341..11377532 score=-0.359383024176594
IntronExpressionAdditive AT2G26710.intron1 11388336..11388752 score=-0.406178721329094
IntronExpressionAdditive AT2G26710.intron2 11389301..11389393 score=0.199284844082620
IntronExpressionAdditive AT2G26710.intron3 11389804..11389993 score=-0.67919987327439
IntronExpressionAdditive AT2G26730.intron1 11397015..11397615 score=-0.642220010079584
IntronExpressionAdditive AT2G26760.intron1 11408670..11408887 score=-0.410644350551934
IntronExpressionAdditive AT2G26760.intron3 11409241..11409311 score=0.724279413687592
IntronExpressionAdditive AT2G26770.intron10 11413881..11414043 score=0.337199748271904
IntronExpressionAdditive AT2G26770.intron11 11414302..11414490 score=-0.932873408468176
IntronExpressionAdditive AT2G26770.intron13 11415002..11415232 score=-0.961638079490103
IntronExpressionAdditive AT2G26770.intron4 11412045..11412121 score=-0.170089954872679
IntronExpressionAdditive AT2G26770.intron6 11412698..11412734 score=0.730242647852893
IntronExpressionAdditive AT2G26770.intron7 11412964..11413005 score=-0.692714203614872
IntronExpressionAdditive AT2G26770.intron9 11413350..11413742 score=-0.257799466884593
IntronExpressionAdditive AT2G26780.intron10 11420029..11420240 score=-0.792880540824283
IntronExpressionAdditive AT2G26780.intron11 11420347..11420386 score=-0.525982072381229
IntronExpressionAdditive AT2G26780.intron13 11420714..11420820 score=-0.260177928761002
IntronExpressionAdditive AT2G26780.intron15 11421172..11421568 score=-0.327753940199279
IntronExpressionAdditive AT2G26780.intron17 11422263..11422304 score=-0.542227778651556
IntronExpressionAdditive AT2G26780.intron18 11422450..11423147 score=-0.272704143800520
IntronExpressionAdditive AT2G26780.intron19 11423324..11423356 score=1.4055690659027
IntronExpressionAdditive AT2G26780.intron20 11423576..11423653 score=-0.660429963901112
IntronExpressionAdditive AT2G26780.intron21 11424017..11424202 score=-0.152842389618289
IntronExpressionAdditive AT2G26780.intron23 11424838..11425052 score=-0.446729254815221
IntronExpressionAdditive AT2G26780.intron24 11425341..11425622 score=-0.958925423557953
IntronExpressionAdditive AT2G26780.intron25 11425959..11426180 score=0.221594330607131
IntronExpressionAdditive AT2G26780.intron26 11426336..11426376 score=0.284679175094451
IntronExpressionAdditive AT2G26780.intron27 11426593..11427432 score=-0.183701879926297
IntronExpressionAdditive AT2G26780.intron28 11427867..11428127 score=0.723164145998915
IntronExpressionAdditive AT2G26780.intron29 11428342..11428383 score=1.53016922170584
IntronExpressionAdditive AT2G26780.intron3 11417819..11418214 score=-0.0261332176911920
IntronExpressionAdditive AT2G26780.intron30 11428531..11428728 score=0.264388891987997
IntronExpressionAdditive AT2G26780.intron31 11428952..11429023 score=-1.47201644114883
IntronExpressionAdditive AT2G26780.intron32 11429211..11429438 score=0.370513724286032
IntronExpressionAdditive AT2G26780.intron33 11429696..11429736 score=0.292476937157601
IntronExpressionAdditive AT2G26780.intron34 11429882..11429917 score=0.217976978168626
IntronExpressionAdditive AT2G26780.intron35 11430024..11430447 score=-0.27503461973801
IntronExpressionAdditive AT2G26780.intron5 11418544..11418616 score=-0.841833646390497
IntronExpressionAdditive AT2G26780.intron6 11418761..11418833 score=-0.200360573744697
IntronExpressionAdditive AT2G26780.intron7 11419125..11419159 score=-0.240142990759753
IntronExpressionAdditive AT2G26780.intron9 11419533..11419884 score=0.112922744898682
IntronExpressionAdditive AT2G26800.intron2 11436761..11436912 score=0.514992264186484
IntronExpressionAdditive AT2G26800.intron3 11437118..11437502 score=0.59007244132014
IntronExpressionAdditive AT2G26800.intron5 11437876..11438414 score=-0.193231306124046
IntronExpressionAdditive AT2G26800.intron9 11439400..11439623 score=-0.358080749560717
IntronExpressionAdditive AT2G26810.intron2 11441417..11441489 score=0.632242455519874
IntronExpressionAdditive AT2G26810.intron3 11441603..11441777 score=-0.104164989298752
IntronExpressionAdditive AT2G26810.intron5 11441971..11442220 score=0.0237831828392585
IntronExpressionAdditive AT2G26830.intron1 11450851..11451216 score=-0.603263120974784
IntronExpressionAdditive AT2G26830.intron2 11451379..11451410 score=-0.474503698905434
IntronExpressionAdditive AT2G26830.intron3 11451589..11451763 score=0.814109674457439
IntronExpressionAdditive AT2G26830.intron4 11451942..11452011 score=0.0817935533930557
IntronExpressionAdditive AT2G26830.intron5 11452430..11452465 score=0.0399978607629563
IntronExpressionAdditive AT2G26830.intron6 11452606..11453010 score=0.128027057260672
IntronExpressionAdditive AT2G26830.intron7 11453153..11453227 score=0.205440619846984
IntronExpressionAdditive AT2G26830.intron8 11453448..11453483 score=-0.593721881638114
IntronExpressionAdditive AT2G26840.intron1 11454656..11454691 score=0.670616012852342
IntronExpressionAdditive AT2G26840.intron4 11455191..11455598 score=-0.522841075777244
IntronExpressionAdditive AT2G26850.intron1 11456623..11456762 score=-0.640348723489738
IntronExpressionAdditive AT2G26860.intron3 11459702..11459775 score=-0.0547488718127376
IntronExpressionAdditive AT2G26860.intron4 11460779..11460841 score=-0.487141433073366
IntronExpressionAdditive AT2G26870.intron2 11465483..11465911 score=-0.433025011878492
IntronExpressionAdditive AT2G26890.intron1 11469548..11469624 score=-0.607089734394858
IntronExpressionAdditive AT2G26890.intron10 11473445..11473510 score=-1.08153327291529
IntronExpressionAdditive AT2G26890.intron11 11473758..11474189 score=0.483613255438977
IntronExpressionAdditive AT2G26890.intron13 11475372..11475558 score=0.945336061985223
IntronExpressionAdditive AT2G26890.intron14 11475772..11475882 score=-1.35949629951904
IntronExpressionAdditive AT2G26890.intron15 11476303..11476410 score=-0.102552683132435
IntronExpressionAdditive AT2G26890.intron16 11478685..11478722 score=-0.145708449334027
IntronExpressionAdditive AT2G26890.intron18 11479042..11479319 score=0.235819343077929
IntronExpressionAdditive AT2G26890.intron21 11480067..11480465 score=-0.334471313995135
IntronExpressionAdditive AT2G26890.intron3 11469917..11470021 score=-0.933995529570062
IntronExpressionAdditive AT2G26890.intron4 11470286..11470325 score=-0.908170319522668
IntronExpressionAdditive AT2G26890.intron6 11471292..11471329 score=-0.127563412385904
IntronExpressionAdditive AT2G26890.intron8 11472231..11472507 score=-0.482514226094928
IntronExpressionAdditive AT2G26890.intron9 11472862..11473039 score=0.0815477365350595
IntronExpressionAdditive AT2G26900.intron1 11482319..11482357 score=0.329714456688309
IntronExpressionAdditive AT2G26900.intron4 11482905..11482982 score=-0.419138400426917
IntronExpressionAdditive AT2G26900.intron5 11483054..11483192 score=-0.118559239570189
IntronExpressionAdditive AT2G26900.intron7 11483631..11483957 score=0.227909301737864
IntronExpressionAdditive AT2G26910.intron12 11491727..11491762 score=-0.344743737146837
IntronExpressionAdditive AT2G26910.intron13 11491961..11491997 score=0.737522988738467
IntronExpressionAdditive AT2G26910.intron16 11492558..11492594 score=-0.526642833146523
IntronExpressionAdditive AT2G26910.intron18 11493339..11493373 score=0.335191299602929
IntronExpressionAdditive AT2G26910.intron19 11493509..11493547 score=0.686467175663452
IntronExpressionAdditive AT2G26910.intron20 11493726..11493757 score=0.568793795903226
IntronExpressionAdditive AT2G26910.intron21 11494021..11494054 score=-0.390538536835932
IntronExpressionAdditive AT2G26910.intron23 11494604..11494636 score=-1.34151160930236
IntronExpressionAdditive AT2G26910.intron4 11489522..11489558 score=0.0226359830567167
IntronExpressionAdditive AT2G26910.intron5 11489775..11489815 score=-0.00738551200406945
IntronExpressionAdditive AT2G26910.intron6 11489953..11489985 score=-0.809147736995833
IntronExpressionAdditive AT2G26910.intron8 11490349..11490386 score=-0.0296119249812469
IntronExpressionAdditive AT2G26920.intron1 11496227..11496695 score=-0.458605081455222
IntronExpressionAdditive AT2G26930.intron1 11499034..11499070 score=-0.523185733284968
IntronExpressionAdditive AT2G26930.intron10 11501051..11501087 score=0.740424568466962
IntronExpressionAdditive AT2G26930.intron2 11499180..11499361 score=-1.17642317158900
IntronExpressionAdditive AT2G26930.intron3 11499524..11499601 score=-1.08317208734804
IntronExpressionAdditive AT2G26930.intron5 11499912..11500065 score=-0.0547044909351552
IntronExpressionAdditive AT2G26930.intron7 11500412..11500483 score=-0.405467156444088
IntronExpressionAdditive AT2G26930.intron8 11500592..11500670 score=-0.196345357505525
IntronExpressionAdditive AT2G26970.intron1 11517095..11517164 score=0.677292016517973
IntronExpressionAdditive AT2G26970.intron2 11517272..11517343 score=-0.360298881138714
IntronExpressionAdditive AT2G26970.intron3 11517452..11517485 score=0.270598863729634
IntronExpressionAdditive AT2G26970.intron4 11517622..11517659 score=-1.23462644761691
IntronExpressionAdditive AT2G26970.intron5 11517765..11518127 score=-0.557906098882892
IntronExpressionAdditive AT2G26970.intron6 11518234..11518551 score=-0.101363937677933
IntronExpressionAdditive AT2G26970.intron7 11518689..11518849 score=-0.379594822407904
IntronExpressionAdditive AT2G26980.intron12 11523325..11523697 score=0.423979849034654
IntronExpressionAdditive AT2G26980.intron15 11524242..11524341 score=0.403215451889624
IntronExpressionAdditive AT2G26980.intron19 11525046..11525082 score=-0.277291730336897
IntronExpressionAdditive AT2G26980.tu1 11521922..11522067 score=0.0543080983532462
IntronExpressionAdditive AT2G26980.tu6 11522554..11522624 score=-0.24112012558482
IntronExpressionAdditive AT2G26980.tu9 11522729..11522767 score=-0.0597344913088445
IntronExpressionAdditive AT2G26990.intron1 11527120..11527152 score=-0.253849418554144
IntronExpressionAdditive AT2G26990.intron3 11527416..11527607 score=-0.250753880084289
IntronExpressionAdditive AT2G26990.intron4 11527892..11527923 score=-0.951572500422933
IntronExpressionAdditive AT2G26990.intron5 11528116..11528181 score=-0.0984110293871763
IntronExpressionAdditive AT2G26990.intron6 11528277..11528351 score=-0.884586822021689
IntronExpressionAdditive AT2G26990.intron7 11528601..11529068 score=-0.52963810474443
IntronExpressionAdditive AT2G26990.intron8 11529178..11529213 score=-0.533763606295398
IntronExpressionAdditive AT2G27020.intron1 11535669..11535710 score=0.726995545233995
IntronExpressionAdditive AT2G27020.intron2 11535858..11535928 score=-0.175941702431188
IntronExpressionAdditive AT2G27020.intron3 11536040..11536317 score=-0.289889322895814
IntronExpressionAdditive AT2G27020.intron5 11536613..11536691 score=-0.0425153655688626
IntronExpressionAdditive AT2G27020.intron6 11536802..11537026 score=0.623518277645378
IntronExpressionAdditive AT2G27020.intron7 11537136..11537212 score=-0.109626079015631
IntronExpressionAdditive AT2G27020.intron8 11537373..11537598 score=0.131899685175015
IntronExpressionAdditive AT2G27020.intron9 11537743..11537778 score=0.332312915235967
IntronExpressionAdditive AT2G27030.tu3 11539313..11539675 score=-0.135783744536368
IntronExpressionAdditive AT2G27030.tu6 11540478..11540906 score=-0.581938883647961
IntronExpressionAdditive AT2G27030.tu7 11541183..11541256 score=-2.83322020345028
IntronExpressionAdditive AT2G27035.intron1 11542914..11543000 score=-0.896576529074828
IntronExpressionAdditive AT2G27040.intron11 11545919..11545956 score=0.314329547461934
IntronExpressionAdditive AT2G27040.intron13 11546254..11546327 score=0.146429375572568
IntronExpressionAdditive AT2G27040.intron14 11546463..11546499 score=0.103956934269821
IntronExpressionAdditive AT2G27040.intron15 11546640..11546715 score=-0.660708588393288
IntronExpressionAdditive AT2G27040.intron16 11546944..11546979 score=-0.631216995187558
IntronExpressionAdditive AT2G27040.intron17 11547137..11547205 score=-0.0639943579196837
IntronExpressionAdditive AT2G27040.intron19 11547555..11547587 score=-0.767945854261142
IntronExpressionAdditive AT2G27040.intron21 11548150..11548254 score=0.597954978398895
IntronExpressionAdditive AT2G27040.intron22 11548575..11549259 score=-0.96774316227549
IntronExpressionAdditive AT2G27040.intron3 11544366..11544438 score=0.248595125352365
IntronExpressionAdditive AT2G27040.intron7 11545049..11545085 score=-0.254002795333267
IntronExpressionAdditive AT2G27040.intron8 11545250..11545286 score=0.142024117489589
IntronExpressionAdditive AT2G27050.intron1 11553212..11553271 score=1.31016824593018
IntronExpressionAdditive AT2G27060.intron1 11559295..11559327 score=0.949018596002847
IntronExpressionAdditive AT2G27070.intron3 11563398..11563650 score=-0.0137060197001265
IntronExpressionAdditive AT2G27070.intron5 11564726..11564765 score=-0.0623993177139908
IntronExpressionAdditive AT2G27070.intron6 11565090..11565209 score=-0.193165608391197
IntronExpressionAdditive AT2G27070.intron7 11565533..11565565 score=0.416962688222066
IntronExpressionAdditive AT2G27070.intron9 11566608..11566959 score=-0.273755121362058
IntronExpressionAdditive AT2G27080.intron1 11571083..11573321 score=-0.500292719538296
IntronExpressionAdditive AT2G27090.intron3 11576064..11576101 score=-0.637988196150751
IntronExpressionAdditive AT2G27090.intron4 11576211..11576355 score=-0.375063760605649
IntronExpressionAdditive AT2G27090.intron5 11577458..11578735 score=-0.0420589447510408
IntronExpressionAdditive AT2G27100.intron1 11580105..11580250 score=0.202384515271535
IntronExpressionAdditive AT2G27100.intron10 11583035..11583072 score=-0.00676245343709316
IntronExpressionAdditive AT2G27100.intron2 11580388..11580998 score=0.234071783157352
IntronExpressionAdditive AT2G27100.intron4 11581101..11581175 score=-0.907492015815882
IntronExpressionAdditive AT2G27100.intron7 11581627..11581701 score=-0.878872239524985
IntronExpressionAdditive AT2G27100.intron8 11582525..11582559 score=0.524576457338581
IntronExpressionAdditive AT2G27100.intron9 11582635..11582709 score=-0.693230761622277
IntronExpressionAdditive AT2G27110.intron1 11584093..11584198 score=-0.424294502268504
IntronExpressionAdditive AT2G27110.intron2 11584459..11584719 score=0.146964890494979
IntronExpressionAdditive AT2G27110.intron3 11584939..11585122 score=0.0689395129311933
IntronExpressionAdditive AT2G27110.intron4 11585273..11585313 score=-0.824123425270084
IntronExpressionAdditive AT2G27110.tu8 11587563..11587599 score=-0.652153830557146
IntronExpressionAdditive AT2G27120.intron1 11588450..11588522 score=0.0360926650321164
IntronExpressionAdditive AT2G27120.intron10 11591151..11591428 score=-0.811579232248525
IntronExpressionAdditive AT2G27120.intron12 11591651..11592455 score=0.291153564085841
IntronExpressionAdditive AT2G27120.intron15 11592644..11592870 score=-0.43023013767655
IntronExpressionAdditive AT2G27120.intron18 11593275..11593353 score=1.46837035255479
IntronExpressionAdditive AT2G27120.intron19 11593582..11593618 score=-0.0985892216718415
IntronExpressionAdditive AT2G27120.intron2 11588596..11588636 score=0.863336438654818
IntronExpressionAdditive AT2G27120.intron21 11594053..11594237 score=0.176086553390248
IntronExpressionAdditive AT2G27120.intron26 11595263..11595336 score=-0.823640937404008
IntronExpressionAdditive AT2G27120.intron29 11596191..11596226 score=0.80548242987493
IntronExpressionAdditive AT2G27120.intron30 11596340..11596373 score=-0.937536836237652
IntronExpressionAdditive AT2G27120.intron32 11596760..11596868 score=0.408200079982296
IntronExpressionAdditive AT2G27120.intron33 11597083..11597154 score=-0.193749482123359
IntronExpressionAdditive AT2G27120.intron35 11597551..11597740 score=-0.339672222869277
IntronExpressionAdditive AT2G27120.intron36 11597949..11597988 score=0.151057088917944
IntronExpressionAdditive AT2G27120.intron37 11598128..11598647 score=0.234158038874569
IntronExpressionAdditive AT2G27120.intron4 11589151..11589694 score=0.393420487822304
IntronExpressionAdditive AT2G27120.intron42 11599075..11599254 score=-0.178027806325429
IntronExpressionAdditive AT2G27120.intron43 11599461..11599492 score=-0.367953399960487
IntronExpressionAdditive AT2G27120.intron44 11599601..11599707 score=0.203663072999308
IntronExpressionAdditive AT2G27120.intron45 11599892..11599929 score=-0.210359835576099
IntronExpressionAdditive AT2G27120.intron47 11600370..11600567 score=0.0465126005201952
IntronExpressionAdditive AT2G27120.intron48 11600714..11600990 score=-0.256405900731015
IntronExpressionAdditive AT2G27120.intron7 11589987..11590909 score=0.0614689395915257
IntronExpressionAdditive AT2G27130.intron1 11602836..11603016 score=0.362601948921961
IntronExpressionAdditive AT2G27130.intron2 11603301..11603336 score=-0.96435324841376
IntronExpressionAdditive AT2G27145.intron1 11607448..11607693 score=0.0715984242975577
IntronExpressionAdditive AT2G27150.intron1 11609211..11609394 score=-0.228255583240322
IntronExpressionAdditive AT2G27150.intron11 11614275..11614453 score=0.117520618282285
IntronExpressionAdditive AT2G27150.intron2 11611015..11611090 score=0.849653001454739
IntronExpressionAdditive AT2G27150.intron4 11611660..11611696 score=-0.954337683663641
IntronExpressionAdditive AT2G27150.intron5 11611979..11612016 score=0.363433332072164
IntronExpressionAdditive AT2G27150.intron6 11613043..11613083 score=1.02067827468296
IntronExpressionAdditive AT2G27150.intron8 11613405..11613445 score=0.894545189695395
IntronExpressionAdditive AT2G27150.intron9 11613665..11613843 score=0.0209310326376083
IntronExpressionAdditive AT2G27170.intron1 11616777..11616811 score=0.0250508654344159
IntronExpressionAdditive AT2G27170.intron11 11619690..11619729 score=0.980748043588492
IntronExpressionAdditive AT2G27170.intron12 11619945..11620013 score=0.573394253436121
IntronExpressionAdditive AT2G27170.intron13 11620195..11620381 score=0.602650009415506
IntronExpressionAdditive AT2G27170.intron15 11620791..11620934 score=-0.094690892000644
IntronExpressionAdditive AT2G27170.intron16 11621135..11621346 score=-0.865607611513239
IntronExpressionAdditive AT2G27170.intron17 11621493..11621638 score=-0.339413365362044
IntronExpressionAdditive AT2G27170.intron18 11621923..11622067 score=-0.523621017715501
IntronExpressionAdditive AT2G27170.intron19 11622375..11622442 score=0.704982081144277
IntronExpressionAdditive AT2G27170.intron2 11616989..11617311 score=0.210844753892899
IntronExpressionAdditive AT2G27170.intron20 11622581..11622656 score=-0.278344389750844
IntronExpressionAdditive AT2G27170.intron21 11622802..11622839 score=-0.0705910715153229
IntronExpressionAdditive AT2G27170.intron22 11622953..11623432 score=0.126387164415981
IntronExpressionAdditive AT2G27170.intron23 11623539..11623611 score=0.61263871866205
IntronExpressionAdditive AT2G27170.intron24 11623684..11623764 score=0.9195677864842
IntronExpressionAdditive AT2G27170.intron25 11623837..11623902 score=-0.173324992109031
IntronExpressionAdditive AT2G27170.intron26 11624012..11624235 score=-0.569747195430635
IntronExpressionAdditive AT2G27170.intron3 11617547..11617581 score=-0.0254661446359807
IntronExpressionAdditive AT2G27170.intron4 11617841..11617947 score=0.708273269812546
IntronExpressionAdditive AT2G27170.intron5 11618133..11618317 score=0.217781941739912
IntronExpressionAdditive AT2G27170.intron9 11619211..11619284 score=-0.69426331281681
IntronExpressionAdditive AT2G27170.tu28 11624270..11624338 score=0.325535448201919
IntronExpressionAdditive AT2G27190.intron2 11628920..11628994 score=-1.08585698788930
IntronExpressionAdditive AT2G27190.intron6 11629966..11630053 score=1.61704537811501
IntronExpressionAdditive AT2G27200.intron2 11633130..11633547 score=-0.129771217402191
IntronExpressionAdditive AT2G27200.intron5 11633977..11634053 score=0.181969500283366
IntronExpressionAdditive AT2G27210.intron1 11637754..11637937 score=-0.168427112477369
IntronExpressionAdditive AT2G27210.intron10 11639935..11640204 score=-0.393970703164859
IntronExpressionAdditive AT2G27210.intron11 11640552..11640585 score=0.156818144522146
IntronExpressionAdditive AT2G27210.intron13 11641167..11641372 score=-0.601927000053786
IntronExpressionAdditive AT2G27210.intron16 11642029..11642324 score=0.816244653419517
IntronExpressionAdditive AT2G27210.intron18 11642531..11642677 score=-0.348673106775115
IntronExpressionAdditive AT2G27210.intron19 11642851..11642920 score=0.72437663831954
IntronExpressionAdditive AT2G27210.intron20 11643103..11643146 score=0.546478378183108
IntronExpressionAdditive AT2G27210.intron3 11638141..11638509 score=-0.0527192745403977
IntronExpressionAdditive AT2G27210.intron6 11638642..11639047 score=-0.253889035564130
IntronExpressionAdditive AT2G27210.intron8 11639189..11639229 score=0.078800809101465
IntronExpressionAdditive AT2G27210.intron9 11639366..11639726 score=-0.242897396116563
IntronExpressionAdditive AT2G27220.intron1 11644916..11645355 score=0.187926371805468
IntronExpressionAdditive AT2G27220.intron2 11645523..11645556 score=0.02053940044844
IntronExpressionAdditive AT2G27230.intron10 11660712..11660751 score=1.84333226933285
IntronExpressionAdditive AT2G27230.intron3 11657838..11658387 score=0.0462407176129688
IntronExpressionAdditive AT2G27230.intron5 11658835..11658873 score=-0.0536789607398051
IntronExpressionAdditive AT2G27230.intron7 11660099..11660142 score=-0.494376776641354
IntronExpressionAdditive AT2G27240.intron1 11666948..11667117 score=-0.819858592015587
IntronExpressionAdditive AT2G27240.intron3 11667816..11668224 score=0.376378475935707
IntronExpressionAdditive AT2G27240.intron5 11668700..11668887 score=0.176191993881328
IntronExpressionAdditive AT2G27280.intron1 11681272..11681530 score=0.152720792796963
IntronExpressionAdditive AT2G27285.intron1 11683669..11683852 score=-0.0783275987865937
IntronExpressionAdditive AT2G27285.intron2 11684239..11684572 score=-1.09570706041632
IntronExpressionAdditive AT2G27290.intron2 11686428..11686577 score=-0.941916961076145
IntronExpressionAdditive AT2G27300.intron1 11687869..11688227 score=0.105307068419790
IntronExpressionAdditive AT2G27320.intron3 11700457..11700498 score=-0.323209794270677
IntronExpressionAdditive AT2G27320.intron6 11701176..11701274 score=0.264696850061891
IntronExpressionAdditive AT2G27330.intron1 11702523..11702747 score=-0.385892222588497
IntronExpressionAdditive AT2G27330.intron2 11702923..11702991 score=0.298752204318851
IntronExpressionAdditive AT2G27330.intron3 11703283..11703497 score=0.366485229691022
IntronExpressionAdditive AT2G27340.intron11 11705200..11705770 score=-0.0604637518191133
IntronExpressionAdditive AT2G27340.intron16 11706022..11706091 score=0.589127227040643
IntronExpressionAdditive AT2G27340.intron6 11704640..11705063 score=-0.240927613711972
IntronExpressionAdditive AT2G27350.intron10 11707921..11707960 score=1.03685660884965
IntronExpressionAdditive AT2G27350.intron11 11708101..11708540 score=0.0707803436716487
IntronExpressionAdditive AT2G27350.intron15 11709850..11711058 score=0.891158857069646
IntronExpressionAdditive AT2G27350.intron4 11707085..11707122 score=-0.605978167961965
IntronExpressionAdditive AT2G27350.intron6 11707332..11707363 score=0.164916053196582
IntronExpressionAdditive AT2G27350.intron8 11707472..11707562 score=-0.0864963366773706
IntronExpressionAdditive AT2G27350.intron9 11707743..11707809 score=0.226920829691551
IntronExpressionAdditive AT2G27350.tu15 11709676..11709742 score=-0.878109166628749
IntronExpressionAdditive AT2G27360.intron1 11713598..11713633 score=0.534942859600061
IntronExpressionAdditive AT2G27360.intron3 11714257..11714292 score=-0.379480791602955
IntronExpressionAdditive AT2G27370.intron1 11715946..11716049 score=-0.544058302444418
IntronExpressionAdditive AT2G27370.intron2 11716400..11716645 score=0.331759512572556
IntronExpressionAdditive AT2G27375.intron1 11718004..11718117 score=-0.353719837632605
IntronExpressionAdditive AT2G27410.intron1 11732314..11732389 score=0.837411691423071
IntronExpressionAdditive AT2G27430.intron1 11737855..11739672 score=-0.149904010178181
IntronExpressionAdditive AT2G27450.intron8 11746186..11746222 score=0.159951256948890
IntronExpressionAdditive AT2G27460.intron1 11748068..11748099 score=-0.00706739716578647
IntronExpressionAdditive AT2G27460.intron10 11750495..11750720 score=0.617083754375165
IntronExpressionAdditive AT2G27460.intron12 11751257..11751365 score=1.01824174591138
IntronExpressionAdditive AT2G27460.intron2 11748310..11748485 score=0.0780028545022133
IntronExpressionAdditive AT2G27460.intron4 11748848..11748963 score=0.306564696857309
IntronExpressionAdditive AT2G27460.intron6 11749392..11749429 score=0.513255560517365
IntronExpressionAdditive AT2G27460.intron7 11749644..11749718 score=-0.349415572965898
IntronExpressionAdditive AT2G27460.intron8 11749826..11749899 score=0.339679639851972
IntronExpressionAdditive AT2G27460.intron9 11750085..11750312 score=0.0137980412666369
IntronExpressionAdditive AT2G27470.intron1 11752857..11752888 score=0.550223749731805
IntronExpressionAdditive AT2G27470.intron2 11753106..11753214 score=-0.337271821846269
IntronExpressionAdditive AT2G27480.intron2 11754363..11754443 score=-0.111807665587848
IntronExpressionAdditive AT2G27480.intron3 11754656..11754691 score=-0.670225689657253
IntronExpressionAdditive AT2G27490.intron2 11755844..11755952 score=0.201807481208021
IntronExpressionAdditive AT2G27490.intron3 11756194..11756933 score=-0.592072679283027
IntronExpressionAdditive AT2G27505.intron1 11763997..11764067 score=-1.68649283751235
IntronExpressionAdditive AT2G27530.intron2 11770857..11770924 score=-0.430202294578384
IntronExpressionAdditive AT2G27530.intron4 11771483..11771591 score=0.335198011904854
IntronExpressionAdditive AT2G27535.intron1 11772686..11772793 score=-0.0263715681773828
IntronExpressionAdditive AT2G27550.intron1 11780763..11781024 score=0.114179541045685
IntronExpressionAdditive AT2G27580.intron1 11784257..11784296 score=-0.104821881351217
IntronExpressionAdditive AT2G27590.intron1 11785068..11785456 score=-0.167787307555309
IntronExpressionAdditive AT2G27590.intron2 11785641..11785710 score=0.0559162478916256
IntronExpressionAdditive AT2G27590.intron3 11786218..11786546 score=0.0417206784510013
IntronExpressionAdditive AT2G27600.intron1 11788802..11789553 score=-0.731497301215544
IntronExpressionAdditive AT2G27600.intron3 11789805..11789841 score=0.086506008965743
IntronExpressionAdditive AT2G27600.intron6 11790315..11790353 score=0.0770798556519115
IntronExpressionAdditive AT2G27630.intron2 11795108..11795292 score=0.161853281389985
IntronExpressionAdditive AT2G27630.intron5 11795840..11795875 score=-0.257324872522593
IntronExpressionAdditive AT2G27630.intron6 11796089..11796294 score=-0.0432557768883996
IntronExpressionAdditive AT2G27650.intron10 11802162..11802233 score=0.338840829004726
IntronExpressionAdditive AT2G27650.intron2 11800383..11800416 score=-0.181988774875007
IntronExpressionAdditive AT2G27650.intron4 11800876..11801182 score=-0.198206838843034
IntronExpressionAdditive AT2G27650.intron8 11801799..11801941 score=0.052583177425783
IntronExpressionAdditive AT2G27680.intron4 11811837..11811879 score=-0.116278676549261
IntronExpressionAdditive AT2G27680.intron8 11812666..11812700 score=-0.166522222159145
IntronExpressionAdditive AT2G27700.intron7 11822528..11822568 score=0.206345787066981
IntronExpressionAdditive AT2G27710.intron6 11824092..11824349 score=0.573235464559173
IntronExpressionAdditive AT2G27720.intron1 11825690..11825724 score=0.0183430194521254
IntronExpressionAdditive AT2G27720.intron2 11825905..11826364 score=0.316083266227922
IntronExpressionAdditive AT2G27730.intron2 11827480..11827820 score=0.304704872086674
IntronExpressionAdditive AT2G27730.intron3 11828008..11828841 score=0.411051491480418
IntronExpressionAdditive AT2G27740.intron2 11830375..11830551 score=0.404559723166995
IntronExpressionAdditive AT2G27760.intron1 11832162..11832198 score=-0.0220374990312983
IntronExpressionAdditive AT2G27760.intron2 11832337..11832628 score=2.00163894762093
IntronExpressionAdditive AT2G27760.intron3 11832746..11832787 score=0.232579600804637
IntronExpressionAdditive AT2G27760.intron6 11833400..11833436 score=-0.65909134036449
IntronExpressionAdditive AT2G27760.intron7 11833875..11833907 score=-1.02238781517923
IntronExpressionAdditive AT2G27760.intron8 11834087..11834120 score=0.260130116693965
IntronExpressionAdditive AT2G27760.intron9 11834296..11834329 score=-0.94472493528022
IntronExpressionAdditive AT2G27775.intron1 11849721..11849942 score=-0.200486774960236
IntronExpressionAdditive AT2G27800.intron1 11857985..11858020 score=0.236777906517727
IntronExpressionAdditive AT2G27800.intron2 11858131..11858238 score=0.0359520476878909
IntronExpressionAdditive AT2G27810.intron1 11859942..11860085 score=1.26831413616057
IntronExpressionAdditive AT2G27810.intron3 11860562..11860791 score=-0.37160692812283
IntronExpressionAdditive AT2G27810.intron4 11861000..11861073 score=0.222632064987109
IntronExpressionAdditive AT2G27810.intron5 11861250..11861281 score=-0.46999315552129
IntronExpressionAdditive AT2G27810.intron6 11861466..11861577 score=-0.326057944430021
IntronExpressionAdditive AT2G27810.intron7 11861903..11861968 score=0.0932725405758193
IntronExpressionAdditive AT2G27810.intron8 11862283..11862462 score=-0.562361427884991
IntronExpressionAdditive AT2G27840.intron1 11869238..11869598 score=0.391115335767634
IntronExpressionAdditive AT2G27840.intron4 11870161..11870276 score=-0.321414725241381
IntronExpressionAdditive AT2G27860.intron3 11872311..11872345 score=-0.221812720640735
IntronExpressionAdditive AT2G27860.intron4 11872486..11872555 score=-0.509062235691113
IntronExpressionAdditive AT2G27860.intron6 11872951..11873167 score=0.794667061884223
IntronExpressionAdditive AT2G27860.intron7 11873310..11873537 score=0.300111275390387
IntronExpressionAdditive AT2G27880.intron1 11879281..11879505 score=1.27241421081719
IntronExpressionAdditive AT2G27880.intron10 11881560..11881635 score=-0.379440381915739
IntronExpressionAdditive AT2G27880.intron12 11882106..11882143 score=-0.244103581491262
IntronExpressionAdditive AT2G27880.intron13 11882314..11882353 score=-0.807348714795745
IntronExpressionAdditive AT2G27880.intron16 11882890..11882925 score=0.487145801162749
IntronExpressionAdditive AT2G27880.intron19 11883500..11883537 score=-0.203850468673083
IntronExpressionAdditive AT2G27880.intron3 11879968..11880003 score=0.196310815621490
IntronExpressionAdditive AT2G27880.intron4 11880215..11880448 score=0.569206357547328
IntronExpressionAdditive AT2G27880.intron6 11880662..11880766 score=-0.363402001315665
IntronExpressionAdditive AT2G27880.intron7 11880914..11880983 score=-1.00322676191010
IntronExpressionAdditive AT2G27880.intron8 11881124..11881195 score=-0.570822626864824
IntronExpressionAdditive AT2G27880.intron9 11881342..11881412 score=1.04154176350364
IntronExpressionAdditive AT2G27900.intron10 11887077..11887379 score=0.164415227199402
IntronExpressionAdditive AT2G27900.intron11 11887484..11887552 score=-0.490611271861949
IntronExpressionAdditive AT2G27900.intron12 11887729..11888257 score=-0.717993570215885
IntronExpressionAdditive AT2G27900.intron13 11888870..11888906 score=0.562084555439524
IntronExpressionAdditive AT2G27900.intron14 11889551..11889621 score=0.0261437618417041
IntronExpressionAdditive AT2G27900.intron15 11889737..11889981 score=0.369574273390570
IntronExpressionAdditive AT2G27900.intron17 11890271..11890422 score=-0.913769047981743
IntronExpressionAdditive AT2G27900.intron18 11890570..11890823 score=-0.289204855187263
IntronExpressionAdditive AT2G27900.intron19 11890937..11891001 score=0.599757758164266
IntronExpressionAdditive AT2G27900.intron21 11891322..11891513 score=-0.0721605326167798
IntronExpressionAdditive AT2G27900.intron22 11891693..11891847 score=0.215793680738193
IntronExpressionAdditive AT2G27900.intron24 11892136..11892169 score=0.472447652426648
IntronExpressionAdditive AT2G27900.intron3 11885396..11885468 score=-0.319540372656511
IntronExpressionAdditive AT2G27900.intron4 11885589..11885624 score=-0.232620221002826
IntronExpressionAdditive AT2G27900.intron5 11885734..11885772 score=-0.723189299546554
IntronExpressionAdditive AT2G27900.intron6 11885984..11886287 score=0.317247912282423
IntronExpressionAdditive AT2G27900.intron7 11886401..11886470 score=0.109360285427597
IntronExpressionAdditive AT2G27900.intron8 11886621..11886658 score=1.0179382808159
IntronExpressionAdditive AT2G27900.intron9 11886776..11886851 score=0.230839974701235
IntronExpressionAdditive AT2G27920.intron10 11895380..11895415 score=-0.603909050310301
IntronExpressionAdditive AT2G27920.intron27 11893109..11893319 score=-0.631316028297991
IntronExpressionAdditive AT2G27920.intron5 11894219..11894259 score=0.15532493382819
IntronExpressionAdditive AT2G27920.tu16 11896130..11896205 score=-1.81873542693308
IntronExpressionAdditive AT2G27930.intron1 11899612..11899680 score=0.432682865156822
IntronExpressionAdditive AT2G27950.intron1 11906628..11906664 score=-0.0838027130972388
IntronExpressionAdditive AT2G27950.intron3 11907572..11907613 score=1.09666460079061
IntronExpressionAdditive AT2G27950.intron5 11908813..11909411 score=-0.249787619995364
IntronExpressionAdditive AT2G27960.intron1 11918124..11918409 score=-0.577296445803245
IntronExpressionAdditive AT2G27960.intron2 11918481..11918514 score=-0.0134673445239000
IntronExpressionAdditive AT2G27970.intron1 11919820..11919941 score=0.335154752981612
IntronExpressionAdditive AT2G27970.intron3 11920243..11920325 score=-0.718068485330671
IntronExpressionAdditive AT2G27980.intron10 11923304..11923651 score=-0.148563309738337
IntronExpressionAdditive AT2G27980.intron11 11923799..11923944 score=-0.514575310767314
IntronExpressionAdditive AT2G27980.intron12 11924053..11924162 score=0.717315275019881
IntronExpressionAdditive AT2G27980.intron13 11924415..11924446 score=0.0112808406184017
IntronExpressionAdditive AT2G27980.intron14 11924582..11924908 score=0.217218146744427
IntronExpressionAdditive AT2G27980.intron16 11925364..11925400 score=-0.212653932149991
IntronExpressionAdditive AT2G27980.intron2 11921430..11921644 score=0.811345917850442
IntronExpressionAdditive AT2G27980.intron3 11921753..11921794 score=-0.136808157541620
IntronExpressionAdditive AT2G27980.intron4 11921900..11921937 score=-0.273640926096756
IntronExpressionAdditive AT2G27980.intron5 11922043..11922079 score=-0.259484487958815
IntronExpressionAdditive AT2G27980.intron6 11922373..11922414 score=0.545676170737411
IntronExpressionAdditive AT2G27980.intron7 11922521..11922555 score=-0.406778393357003
IntronExpressionAdditive AT2G27980.intron8 11922732..11922769 score=-0.148179303312786
IntronExpressionAdditive AT2G27980.intron9 11923028..11923169 score=-0.0842282634448659
IntronExpressionAdditive AT2G27990.intron1 11929134..11929320 score=0.0339274692807042
IntronExpressionAdditive AT2G27990.intron4 11931078..11931560 score=-0.270046148780378
IntronExpressionAdditive AT2G28000.intron1 11933882..11934028 score=-0.392172642423465
IntronExpressionAdditive AT2G28000.intron2 11934250..11934284 score=0.087128055820849
IntronExpressionAdditive AT2G28000.intron4 11934724..11934792 score=-0.539074769384639
IntronExpressionAdditive AT2G28000.intron5 11934972..11935009 score=-0.863631838282844
IntronExpressionAdditive AT2G28000.intron7 11935904..11935940 score=-0.118415665372541
IntronExpressionAdditive AT2G28060.intron1 11957568..11957635 score=1.39872358651332
IntronExpressionAdditive AT2G28060.intron2 11957746..11958752 score=-0.390167017263202
IntronExpressionAdditive AT2G28060.intron3 11958898..11959038 score=-0.356508500419173
IntronExpressionAdditive AT2G28070.intron3 11964522..11964588 score=0.361907823744305
IntronExpressionAdditive AT2G28070.intron4 11964808..11964839 score=-0.306669218698516
IntronExpressionAdditive AT2G28070.intron5 11965011..11965051 score=0.149915889118023
IntronExpressionAdditive AT2G28070.intron9 11966033..11966295 score=0.242461419319577
IntronExpressionAdditive AT2G28080.intron1 11968752..11969665 score=-0.423859465145952
IntronExpressionAdditive AT2G28090.intron1 11979781..11979815 score=0.0148717294312242
IntronExpressionAdditive AT2G28090.intron2 11980004..11980183 score=-0.546531289289805
IntronExpressionAdditive AT2G28090.intron3 11980465..11980876 score=-0.141005412501520
IntronExpressionAdditive AT2G28100.intron2 11982737..11982773 score=-0.14920073818369
IntronExpressionAdditive AT2G28105.intron1 11984006..11984329 score=-0.316985940075127
IntronExpressionAdditive AT2G28105.intron2 11984512..11984548 score=0.329862742164753
IntronExpressionAdditive AT2G28130.intron10 11998006..11998042 score=0.610777946919449
IntronExpressionAdditive AT2G28130.intron11 11998308..11998380 score=-0.0348212319615143
IntronExpressionAdditive AT2G28130.intron9 11997764..11997833 score=-0.156349798454291
IntronExpressionAdditive AT2G28150.intron4 12008637..12008740 score=-0.347100025822901
IntronExpressionAdditive AT2G28170.intron1 12013891..12014027 score=-0.890051336562753
IntronExpressionAdditive AT2G28170.intron2 12015222..12015298 score=-0.494439941784482
IntronExpressionAdditive AT2G28190.intron1 12021909..12022273 score=0.124221711835906
IntronExpressionAdditive AT2G28190.intron2 12022380..12022416 score=0.0056909055557378
IntronExpressionAdditive AT2G28190.intron3 12022487..12022557 score=0.0743309255787789
IntronExpressionAdditive AT2G28190.intron4 12022698..12022737 score=-1.05802117926216
IntronExpressionAdditive AT2G28190.intron6 12023001..12023072 score=-0.131955205463595
IntronExpressionAdditive AT2G28190.intron7 12023220..12023331 score=-0.0753653729056658
IntronExpressionAdditive AT2G28210.intron2 12037496..12038648 score=-0.0836358165076393
IntronExpressionAdditive AT2G28220.intron1 12042449..12042751 score=0.227841983977127
IntronExpressionAdditive AT2G28230.intron1 12045254..12045501 score=-0.497068076886271
IntronExpressionAdditive AT2G28240.intron1 12046418..12046600 score=0.556274357787447
IntronExpressionAdditive AT2G28250.intron10 12053170..12053243 score=0.135578508627518
IntronExpressionAdditive AT2G28250.intron6 12050605..12051865 score=-0.273630942959103
IntronExpressionAdditive AT2G28250.intron7 12052173..12052210 score=0.0373328598533092
IntronExpressionAdditive AT2G28250.intron8 12052531..12052565 score=0.498249063275262
IntronExpressionAdditive AT2G28260.intron3 12057991..12058031 score=0.129820033221427
IntronExpressionAdditive AT2G28290.intron1 12063521..12063783 score=-0.399809766291449
IntronExpressionAdditive AT2G28290.intron10 12066691..12067355 score=0.357365439882889
IntronExpressionAdditive AT2G28290.intron11 12067536..12067756 score=1.73431133501605
IntronExpressionAdditive AT2G28290.intron13 12068288..12068325 score=-0.295281545110691
IntronExpressionAdditive AT2G28290.intron15 12068674..12069017 score=0.370584459055821
IntronExpressionAdditive AT2G28290.intron2 12063967..12064005 score=-0.190462760792013
IntronExpressionAdditive AT2G28290.intron23 12070582..12070618 score=0.391826538495317
IntronExpressionAdditive AT2G28290.intron24 12070760..12071163 score=-0.234096918245764
IntronExpressionAdditive AT2G28290.intron25 12071370..12071510 score=-1.10724700218014
IntronExpressionAdditive AT2G28290.intron26 12071619..12071655 score=-0.088903015471854
IntronExpressionAdditive AT2G28290.intron27 12071869..12072048 score=-0.86564526944225
IntronExpressionAdditive AT2G28290.intron29 12072352..12072702 score=0.00726304605332916
IntronExpressionAdditive AT2G28290.intron3 12064161..12064301 score=0.384476256200459
IntronExpressionAdditive AT2G28290.intron32 12074153..12074265 score=0.417291890403635
IntronExpressionAdditive AT2G28290.intron5 12064971..12065051 score=-0.280615387768407
IntronExpressionAdditive AT2G28290.intron6 12065122..12065592 score=-0.422474026867169
IntronExpressionAdditive AT2G28290.intron7 12065809..12065846 score=-1.28936679888529
IntronExpressionAdditive AT2G28290.intron8 12065958..12065997 score=-0.466810244012941
IntronExpressionAdditive AT2G28290.intron9 12066439..12066470 score=0.254059012669366
IntronExpressionAdditive AT2G28290.tu35 12079329..12079365 score=-0.946467703889313
IntronExpressionAdditive AT2G28305.intron1 12088367..12089335 score=0.588527676614814
IntronExpressionAdditive AT2G28305.intron2 12089491..12090318 score=1.15534139276605
IntronExpressionAdditive AT2G28305.intron5 12090645..12090846 score=0.154351397103453
IntronExpressionAdditive AT2G28310.intron2 12092597..12092745 score=-0.0273494493147842
IntronExpressionAdditive AT2G28310.intron6 12093252..12093322 score=0.240933109129238
IntronExpressionAdditive AT2G28315.intron4 12096997..12097108 score=0.508823191313963
IntronExpressionAdditive AT2G28320.intron1 12102397..12102432 score=0.487673698046786
IntronExpressionAdditive AT2G28320.intron10 12103956..12103997 score=0.133443586767815
IntronExpressionAdditive AT2G28320.intron11 12104108..12104304 score=0.398840304583324
IntronExpressionAdditive AT2G28320.intron14 12105022..12105094 score=-0.805471818319648
IntronExpressionAdditive AT2G28320.intron19 12106073..12106151 score=0.733993620116097
IntronExpressionAdditive AT2G28320.intron20 12106295..12106367 score=-0.042503842876568
IntronExpressionAdditive AT2G28320.intron3 12102718..12102754 score=-0.150658971989282
IntronExpressionAdditive AT2G28320.intron4 12102892..12102923 score=-0.423430780329213
IntronExpressionAdditive AT2G28320.intron5 12103033..12103102 score=0.183042362168085
IntronExpressionAdditive AT2G28320.intron7 12103441..12103474 score=0.325280329114676
IntronExpressionAdditive AT2G28320.intron8 12103619..12103686 score=-0.754268852924005
IntronExpressionAdditive AT2G28340.intron1 12111034..12112168 score=-0.156086333099640
IntronExpressionAdditive AT2G28340.intron2 12112271..12112590 score=0.053222255100102
IntronExpressionAdditive AT2G28350.intron1 12122483..12122556 score=0.169345374285605
IntronExpressionAdditive AT2G28350.intron3 12123590..12123621 score=0.726105671739537
IntronExpressionAdditive AT2G28355.intron1 12126559..12126906 score=-0.13644574611826
IntronExpressionAdditive AT2G28360.intron1 12132306..12132381 score=-0.797640297623949
IntronExpressionAdditive AT2G28360.intron10 12134961..12135042 score=-0.149365721463194
IntronExpressionAdditive AT2G28360.intron12 12135464..12135844 score=-0.714152549502992
IntronExpressionAdditive AT2G28360.intron14 12136091..12136297 score=-0.127070030581549
IntronExpressionAdditive AT2G28360.intron16 12136474..12136548 score=0.167752050556905
IntronExpressionAdditive AT2G28360.intron2 12132486..12132692 score=0.0338117737268218
IntronExpressionAdditive AT2G28360.intron3 12132903..12133136 score=0.618525687485599
IntronExpressionAdditive AT2G28360.intron4 12133244..12133357 score=-0.521491978719468
IntronExpressionAdditive AT2G28360.intron6 12133826..12133863 score=-0.0704060078395999
IntronExpressionAdditive AT2G28360.intron7 12134018..12134086 score=0.114710824242404
IntronExpressionAdditive AT2G28360.intron8 12134197..12134524 score=0.485645904485296
IntronExpressionAdditive AT2G28370.intron1 12138873..12138987 score=0.354595575041196
IntronExpressionAdditive AT2G28370.intron2 12139386..12140069 score=0.202213057508977
IntronExpressionAdditive AT2G28380.intron1 12142020..12142051 score=-0.424275427671997
IntronExpressionAdditive AT2G28380.intron2 12142407..12142710 score=-0.118393945779167
IntronExpressionAdditive AT2G28390.intron10 12149137..12149284 score=0.478735261148377
IntronExpressionAdditive AT2G28390.intron12 12149506..12149575 score=-1.16637895856912
IntronExpressionAdditive AT2G28390.intron13 12149730..12149880 score=-0.678047749273829
IntronExpressionAdditive AT2G28390.intron3 12147365..12147400 score=0.0681914865436344
IntronExpressionAdditive AT2G28390.intron5 12147884..12147920 score=0.0569329542541145
IntronExpressionAdditive AT2G28390.intron6 12148058..12148089 score=-0.763759615154051
IntronExpressionAdditive AT2G28390.intron7 12148229..12148265 score=1.11973293315312
IntronExpressionAdditive AT2G28390.intron8 12148449..12148773 score=-0.202148134536393
IntronExpressionAdditive AT2G28390.intron9 12148917..12148990 score=-0.0464177242608473
IntronExpressionAdditive AT2G28405.intron1 12160668..12161031 score=-0.117455077893612
IntronExpressionAdditive AT2G28430.intron1 12167005..12167219 score=-0.269142132887357
IntronExpressionAdditive AT2G28430.intron2 12167355..12167393 score=-0.374152159186412
IntronExpressionAdditive AT2G28450.intron3 12170177..12170246 score=-0.277067183531974
IntronExpressionAdditive AT2G28450.intron4 12170426..12170491 score=-0.346265080158439
IntronExpressionAdditive AT2G28450.intron7 12171146..12171180 score=0.151007032653295
IntronExpressionAdditive AT2G28450.intron8 12171357..12171393 score=-0.168357277295488
IntronExpressionAdditive AT2G28470.intron1 12176248..12176282 score=-0.325770040745766
IntronExpressionAdditive AT2G28470.intron10 12178475..12178516 score=0.137271938382422
IntronExpressionAdditive AT2G28470.intron13 12179004..12179075 score=-1.43702491867444
IntronExpressionAdditive AT2G28470.intron18 12179978..12180014 score=0.0794186272988537
IntronExpressionAdditive AT2G28470.intron8 12178047..12178083 score=-0.357208358568463
IntronExpressionAdditive AT2G28480.intron1 12184076..12184114 score=0.560854856521549
IntronExpressionAdditive AT2G28480.intron2 12184541..12184608 score=-0.0832742723201322
IntronExpressionAdditive AT2G28480.intron4 12185193..12185260 score=0.0349060234062466
IntronExpressionAdditive AT2G28490.intron1 12186312..12186507 score=-0.0114414495135883
IntronExpressionAdditive AT2G28490.intron2 12187026..12187171 score=-0.0143156545819656
IntronExpressionAdditive AT2G28490.intron4 12187568..12187604 score=0.83931558739059
IntronExpressionAdditive AT2G28500.intron1 12194106..12194794 score=0.061773264516861
IntronExpressionAdditive AT2G28510.intron1 12207303..12207620 score=-0.263190058184228
IntronExpressionAdditive AT2G28520.intron1 12217264..12217554 score=-0.593318579149364
IntronExpressionAdditive AT2G28520.intron10 12220142..12220366 score=-0.400497784988076
IntronExpressionAdditive AT2G28520.intron11 12220540..12220935 score=-0.252500908517014
IntronExpressionAdditive AT2G28520.intron12 12221118..12221157 score=-0.270497468915573
IntronExpressionAdditive AT2G28520.intron16 12222214..12222249 score=-0.525226421171768
IntronExpressionAdditive AT2G28520.intron17 12222352..12222391 score=-0.0852445440433432
IntronExpressionAdditive AT2G28520.intron2 12217626..12218221 score=0.0624615325550443
IntronExpressionAdditive AT2G28520.intron3 12218365..12218440 score=-0.688456449720058
IntronExpressionAdditive AT2G28520.intron4 12218621..12218730 score=-0.143771680207384
IntronExpressionAdditive AT2G28520.intron5 12218877..12218912 score=-0.460186038702175
IntronExpressionAdditive AT2G28520.intron7 12219402..12219541 score=-0.78909946389281
IntronExpressionAdditive AT2G28520.intron8 12219682..12219756 score=-0.534415798001926
IntronExpressionAdditive AT2G28520.intron9 12219896..12219965 score=-0.29280811333356
IntronExpressionAdditive AT2G28540.intron10 12227963..12228000 score=0.672097962085697
IntronExpressionAdditive AT2G28540.intron12 12229577..12229944 score=0.0738988925762604
IntronExpressionAdditive AT2G28540.intron13 12230087..12230154 score=0.556220121458214
IntronExpressionAdditive AT2G28540.intron2 12225364..12225654 score=-0.23767511635088
IntronExpressionAdditive AT2G28540.intron3 12225830..12226296 score=0.283271116278679
IntronExpressionAdditive AT2G28540.intron4 12226439..12226492 score=0.0628296512399335
IntronExpressionAdditive AT2G28540.intron6 12226891..12227035 score=-0.289941770559822
IntronExpressionAdditive AT2G28540.intron8 12227305..12227344 score=-1.20136168139269
IntronExpressionAdditive AT2G28540.intron9 12227565..12227749 score=0.155586466345818
IntronExpressionAdditive AT2G28550.intron5 12233940..12234184 score=-0.905222845580246
IntronExpressionAdditive AT2G28550.intron7 12234649..12234757 score=-0.638266700557983
IntronExpressionAdditive AT2G28560.intron1 12244005..12244152 score=-0.119533366351968
IntronExpressionAdditive AT2G28560.intron10 12245812..12245843 score=0.0892802917379793
IntronExpressionAdditive AT2G28560.intron4 12244693..12244766 score=-0.758687149743325
IntronExpressionAdditive AT2G28560.intron6 12245085..12245277 score=-0.796342165397124
IntronExpressionAdditive AT2G28560.intron9 12245548..12245595 score=-0.072734784249495
IntronExpressionAdditive AT2G28580.intron1 12251973..12252377 score=-0.791285341925739
IntronExpressionAdditive AT2G28580.intron2 12252488..12253492 score=0.237696458107715
IntronExpressionAdditive AT2G28580.intron5 12254054..12254089 score=-0.259754609376813
IntronExpressionAdditive AT2G28590.intron1 12257036..12257117 score=0.690207003060616
IntronExpressionAdditive AT2G28590.intron2 12257436..12257481 score=-0.849597275279634
IntronExpressionAdditive AT2G28600.intron1 12259073..12259178 score=0.257190251899191
IntronExpressionAdditive AT2G28600.intron2 12259690..12259756 score=-0.0363099623869087
IntronExpressionAdditive AT2G28600.intron3 12259894..12259997 score=-0.0709452964113084
IntronExpressionAdditive AT2G28600.intron4 12260126..12260675 score=-0.132087482880022
IntronExpressionAdditive AT2G28610.intron1 12269629..12269917 score=0.697061112921536
IntronExpressionAdditive AT2G28620.intron10 12274909..12274945 score=-0.355552614129088
IntronExpressionAdditive AT2G28620.intron11 12275015..12275085 score=1.06632588149894
IntronExpressionAdditive AT2G28620.intron12 12275190..12275372 score=0.387768870566086
IntronExpressionAdditive AT2G28620.intron15 12275787..12275858 score=0.386236129074852
IntronExpressionAdditive AT2G28620.intron17 12276594..12276665 score=0.00140241213356897
IntronExpressionAdditive AT2G28620.intron18 12276816..12276887 score=-0.199908919878588
IntronExpressionAdditive AT2G28620.intron2 12272880..12272957 score=0.908019490756029
IntronExpressionAdditive AT2G28620.intron7 12274336..12274368 score=0.0334494468702263
IntronExpressionAdditive AT2G28620.intron8 12274514..12274550 score=-0.655137282865194
IntronExpressionAdditive AT2G28640.intron1 12292455..12292491 score=0.586666653681607
IntronExpressionAdditive AT2G28660.intron1 12303035..12303117 score=-0.0613064526818725
IntronExpressionAdditive AT2G28660.intron2 12303578..12303809 score=0.603188421663343
IntronExpressionAdditive AT2G28680.intron1 12310354..12310395 score=-1.14226616394466
IntronExpressionAdditive AT2G28680.intron2 12311316..12311592 score=-0.112743142072431
IntronExpressionAdditive AT2G28690.intron1 12314869..12315474 score=-0.105887412609667
IntronExpressionAdditive AT2G28700.intron1 12324593..12324782 score=-0.159206730298872
IntronExpressionAdditive AT2G28760.intron2 12343962..12344101 score=-0.337951760621946
IntronExpressionAdditive AT2G28760.intron3 12344281..12344343 score=-0.0161155954620993
IntronExpressionAdditive AT2G28760.intron8 12345419..12345616 score=-0.134633546806496
IntronExpressionAdditive AT2G28760.intron9 12345724..12345795 score=0.152747667731684
IntronExpressionAdditive AT2G28780.intron2 12349223..12349741 score=-0.256680015734695
IntronExpressionAdditive AT2G28800.intron1 12363971..12364039 score=-0.760531955667606
IntronExpressionAdditive AT2G28800.intron2 12364220..12364505 score=0.57061482773794
IntronExpressionAdditive AT2G28800.intron4 12364826..12364895 score=1.05476178454847
IntronExpressionAdditive AT2G28800.intron5 12365108..12365144 score=-0.213872414557392
IntronExpressionAdditive AT2G28800.intron6 12365249..12365288 score=-0.472506093320683
IntronExpressionAdditive AT2G28800.intron8 12365606..12365640 score=0.115394978698233
IntronExpressionAdditive AT2G28800.intron9 12365805..12365840 score=0.25326735646929
IntronExpressionAdditive AT2G28810.intron1 12370804..12371016 score=-0.156712098404334
IntronExpressionAdditive AT2G28840.intron1 12385789..12385823 score=0.513285950009198
IntronExpressionAdditive AT2G28840.intron2 12385965..12385999 score=0.307505420948473
IntronExpressionAdditive AT2G28840.intron7 12387027..12387063 score=0.183020678075371
IntronExpressionAdditive AT2G28880.intron12 12409762..12409800 score=0.307407685032570
IntronExpressionAdditive AT2G28880.intron13 12410243..12410429 score=-0.576609066435561
IntronExpressionAdditive AT2G28880.intron4 12407724..12407839 score=-0.107718090756799
IntronExpressionAdditive AT2G28880.intron5 12407946..12408017 score=-0.0174561866222759
IntronExpressionAdditive AT2G28880.intron6 12408349..12408471 score=0.184700679491910
IntronExpressionAdditive AT2G28880.intron9 12409190..12409330 score=0.916570039883112
IntronExpressionAdditive AT2G28890.intron1 12412991..12413064 score=-0.673942750897873
IntronExpressionAdditive AT2G28890.intron3 12413607..12413648 score=-1.02906900612240
IntronExpressionAdditive AT2G28900.intron4 12422033..12422069 score=0.286920668131459
IntronExpressionAdditive AT2G28900.intron5 12422326..12422399 score=-1.50016939854351
IntronExpressionAdditive AT2G28910.intron1 12424141..12424332 score=0.436281417093579
IntronExpressionAdditive AT2G28930.intron3 12431709..12432009 score=0.20937548703452
IntronExpressionAdditive AT2G28940.intron1 12434500..12434539 score=-1.04252318054849
IntronExpressionAdditive AT2G28940.intron3 12435035..12435238 score=-0.447265413157398
IntronExpressionAdditive AT2G28950.intron1 12439226..12439871 score=-0.641792794089126
IntronExpressionAdditive AT2G28960.intron11 12448403..12448476 score=-0.774250149156462
IntronExpressionAdditive AT2G28960.intron12 12449079..12449264 score=0.591302331297597
IntronExpressionAdditive AT2G28960.intron5 12446496..12446533 score=-1.22256442635019
IntronExpressionAdditive AT2G28960.intron6 12446762..12446798 score=0.150747541695358
IntronExpressionAdditive AT2G28970.intron1 12451092..12451164 score=0.0603490098487925
IntronExpressionAdditive AT2G28970.intron12 12454400..12454478 score=-0.820972708988573
IntronExpressionAdditive AT2G28970.intron2 12451388..12451639 score=-2.51942195672049
IntronExpressionAdditive AT2G28970.intron3 12451711..12452083 score=-1.13965082876646
IntronExpressionAdditive AT2G29020.intron1 12477086..12477596 score=0.238079492218232
IntronExpressionAdditive AT2G29020.intron2 12477780..12478191 score=1.00249523991945
IntronExpressionAdditive AT2G29040.intron1 12480328..12480659 score=0.0964329436054286
IntronExpressionAdditive AT2G29045.intron1 12483513..12483941 score=-0.88269903720372
IntronExpressionAdditive AT2G29050.intron1 12485645..12485916 score=0.161565226487656
IntronExpressionAdditive AT2G29050.intron7 12486932..12487040 score=-0.0618007896455402
IntronExpressionAdditive AT2G29050.tu4 12486353..12486386 score=-0.594066283241252
IntronExpressionAdditive AT2G29060.intron1 12491168..12492053 score=0.928357675026257
IntronExpressionAdditive AT2G29070.intron2 12494464..12494708 score=-0.868394557706856
IntronExpressionAdditive AT2G29070.intron3 12494935..12495011 score=-0.649531681358637
IntronExpressionAdditive AT2G29070.intron5 12495155..12495190 score=0.659559910755461
IntronExpressionAdditive AT2G29070.intron9 12495871..12495936 score=0.400714001455703
IntronExpressionAdditive AT2G29070.tu5 12495042..12495079 score=0.327427395421604
IntronExpressionAdditive AT2G29080.intron1 12497480..12497546 score=1.63681394940399
IntronExpressionAdditive AT2G29080.intron2 12497806..12497874 score=0.684132530849414
IntronExpressionAdditive AT2G29080.intron4 12499211..12499249 score=-0.622439348316843
IntronExpressionAdditive AT2G29080.intron5 12499460..12499498 score=1.38627146259677
IntronExpressionAdditive AT2G29090.intron1 12502196..12502848 score=-0.0608310287102461
IntronExpressionAdditive AT2G29090.intron2 12503020..12503192 score=-0.479887877251241
IntronExpressionAdditive AT2G29090.intron3 12503447..12503487 score=-0.200995787526887
IntronExpressionAdditive AT2G29090.intron4 12503844..12503947 score=-0.571760342503558
IntronExpressionAdditive AT2G29090.intron5 12504282..12504564 score=-0.104494070611942
IntronExpressionAdditive AT2G29090.intron6 12504831..12505191 score=-0.122106516452077
IntronExpressionAdditive AT2G29090.intron7 12505552..12505789 score=-0.362463260184878
IntronExpressionAdditive AT2G29100.intron4 12511221..12511707 score=0.344976124509134
IntronExpressionAdditive AT2G29110.intron4 12517199..12517276 score=-0.107276168445792
IntronExpressionAdditive AT2G29120.intron1 12519134..12519204 score=-0.455982384535887
IntronExpressionAdditive AT2G29120.intron2 12519628..12519919 score=0.278979855854258
IntronExpressionAdditive AT2G29120.intron4 12521798..12522653 score=-0.422111954797173
IntronExpressionAdditive AT2G29130.intron1 12532387..12532483 score=-0.912573808776932
IntronExpressionAdditive AT2G29130.intron2 12533503..12533542 score=-1.16710589718115
IntronExpressionAdditive AT2G29130.intron3 12533732..12534024 score=-0.151763661588673
IntronExpressionAdditive AT2G29140.intron1 12539091..12539127 score=-0.421498293031635
IntronExpressionAdditive AT2G29140.intron2 12540747..12540782 score=-0.743547621496188
IntronExpressionAdditive AT2G29140.intron8 12541959..12542063 score=0.0536510358541857
IntronExpressionAdditive AT2G29150.intron3 12543475..12543850 score=0.154534085936598
IntronExpressionAdditive AT2G29190.intron1 12551401..12551544 score=0.042096404955871
IntronExpressionAdditive AT2G29190.intron3 12552013..12552052 score=0.23175302821528
IntronExpressionAdditive AT2G29190.intron5 12552537..12552779 score=-0.165890014419368
IntronExpressionAdditive AT2G29200.intron1 12556618..12556697 score=-0.204759688128198
IntronExpressionAdditive AT2G29200.intron3 12557241..12557741 score=0.545754158694352
IntronExpressionAdditive AT2G29210.intron1 12565266..12565338 score=-0.262751340258496
IntronExpressionAdditive AT2G29210.intron2 12565479..12565594 score=-0.378847883291626
IntronExpressionAdditive AT2G29210.intron3 12565833..12565873 score=0.113783986236850
IntronExpressionAdditive AT2G29210.intron4 12566121..12566348 score=0.241486420381741
IntronExpressionAdditive AT2G29210.intron6 12566493..12566839 score=-0.56626618683449
IntronExpressionAdditive AT2G29210.intron8 12566988..12567056 score=-0.685893727526872
IntronExpressionAdditive AT2G29210.intron9 12568399..12568436 score=-2.09586595456306
IntronExpressionAdditive AT2G29260.intron1 12589859..12589894 score=1.07564987877588
IntronExpressionAdditive AT2G29260.intron2 12590158..12590235 score=-0.0830094503771006
IntronExpressionAdditive AT2G29260.intron3 12590481..12590555 score=0.220734420233464
IntronExpressionAdditive AT2G29260.intron4 12590697..12590816 score=0.630849417191905
IntronExpressionAdditive AT2G29310.intron2 12597535..12597568 score=-1.18524660243438
IntronExpressionAdditive AT2G29320.intron1 12599345..12599382 score=-3.88378604158437
IntronExpressionAdditive AT2G29330.intron1 12601767..12601836 score=-0.405632297733126
IntronExpressionAdditive AT2G29330.intron2 12602423..12602746 score=0.800290850561752
IntronExpressionAdditive AT2G29340.intron5 12605607..12605882 score=-1.34287974192884
IntronExpressionAdditive AT2G29340.tu7 12605974..12606239 score=-3.10376640537331
IntronExpressionAdditive AT2G29350.tu1 12607979..12608013 score=-0.457435351624463
IntronExpressionAdditive AT2G29350.tu9 12609009..12609077 score=1.03945627628301
IntronExpressionAdditive AT2G29360.intron1 12611045..12611453 score=1.04356727091070
IntronExpressionAdditive AT2G29360.intron3 12611723..12611762 score=0.525187098816069
IntronExpressionAdditive AT2G29370.intron3 12613994..12614026 score=-0.728637838419475
IntronExpressionAdditive AT2G29370.intron5 12613264..12613704 score=-0.326723633867471
IntronExpressionAdditive AT2G29380.intron1 12616289..12616363 score=0.238764672339539
IntronExpressionAdditive AT2G29390.intron10 12619576..12619804 score=-0.168818659793837
IntronExpressionAdditive AT2G29390.intron3 12618082..12618122 score=0.0676778269403402
IntronExpressionAdditive AT2G29390.intron6 12618588..12618724 score=0.122689907973032
IntronExpressionAdditive AT2G29390.tu10 12619238..12619460 score=0.0276291433957720
IntronExpressionAdditive AT2G29390.tu8 12618979..12619019 score=-0.216180394022844
IntronExpressionAdditive AT2G29400.intron1 12620563..12620790 score=-0.884641714542387
IntronExpressionAdditive AT2G29400.intron2 12621053..12621091 score=-0.424236010410972
IntronExpressionAdditive AT2G29400.intron3 12621677..12622049 score=-0.49950782442955
IntronExpressionAdditive AT2G29410.intron1 12623791..12623861 score=0.329659593112499
IntronExpressionAdditive AT2G29420.intron1 12625538..12625603 score=-1.43815149926142
IntronExpressionAdditive AT2G29440.intron1 12627715..12627843 score=0.715286821221251
IntronExpressionAdditive AT2G29450.intron1 12632201..12632271 score=0.585876960514153
IntronExpressionAdditive AT2G29460.intron1 12634135..12634320 score=0.18546038028333
IntronExpressionAdditive AT2G29470.intron1 12636110..12636185 score=0.337812192045596
IntronExpressionAdditive AT2G29480.intron1 12637813..12637975 score=-0.407905101884557
IntronExpressionAdditive AT2G29490.intron1 12639017..12639091 score=-0.317767770532557
IntronExpressionAdditive AT2G29510.intron1 12641875..12642187 score=0.0446396675212592
IntronExpressionAdditive AT2G29525.intron10 12647172..12647210 score=-0.465381121824531
IntronExpressionAdditive AT2G29525.intron3 12645841..12646034 score=0.720761348728594
IntronExpressionAdditive AT2G29525.intron7 12646631..12646703 score=0.274024694316466
IntronExpressionAdditive AT2G29525.intron8 12646809..12646850 score=0.57159785881889
IntronExpressionAdditive AT2G29530.intron2 12648359..12648916 score=-0.90744509281938
IntronExpressionAdditive AT2G29530.intron4 12649026..12649266 score=-0.587768418624994
IntronExpressionAdditive AT2G29540.intron3 12649904..12650461 score=0.0147111465028772
IntronExpressionAdditive AT2G29550.intron1 12652064..12652139 score=-0.454285373492222
IntronExpressionAdditive AT2G29560.intron10 12655786..12655817 score=0.0941674721241462
IntronExpressionAdditive AT2G29560.intron11 12656031..12656098 score=0.166604736342300
IntronExpressionAdditive AT2G29560.intron12 12656341..12656634 score=-0.104422970660869
IntronExpressionAdditive AT2G29560.intron2 12654052..12654084 score=1.04052379872913
IntronExpressionAdditive AT2G29560.intron7 12655045..12655143 score=-0.119994800500149
IntronExpressionAdditive AT2G29560.intron8 12655286..12655420 score=0.0570598448702069
IntronExpressionAdditive AT2G29560.intron9 12655600..12655677 score=0.951073498886487
IntronExpressionAdditive AT2G29570.intron2 12657626..12657667 score=0.138057288169571
IntronExpressionAdditive AT2G29570.intron3 12657887..12658306 score=-0.419177226950726
IntronExpressionAdditive AT2G29580.intron1 12659201..12659516 score=-0.84757153506655
IntronExpressionAdditive AT2G29580.intron3 12660261..12660329 score=-0.663441118363973
IntronExpressionAdditive AT2G29590.intron1 12661863..12661899 score=-0.460840580823902
IntronExpressionAdditive AT2G29620.intron1 12670150..12670181 score=0.950167717659854
IntronExpressionAdditive AT2G29620.intron2 12670430..12670465 score=0.0437697883898544
IntronExpressionAdditive AT2G29630.intron2 12674202..12674422 score=-1.01076326377852
IntronExpressionAdditive AT2G29630.intron3 12674780..12674816 score=-1.03334627270980
IntronExpressionAdditive AT2G29630.intron6 12676675..12676752 score=-1.50702909988208
IntronExpressionAdditive AT2G29630.tu9 12677079..12677329 score=-3.01079691996362
IntronExpressionAdditive AT2G29640.intron2 12678968..12679120 score=0.171444855727909
IntronExpressionAdditive AT2G29640.intron4 12679447..12679917 score=-0.0353076401004987
IntronExpressionAdditive AT2G29650.intron2 12681067..12681140 score=1.93800374025337
IntronExpressionAdditive AT2G29650.intron9 12682641..12682674 score=1.37917500006024
IntronExpressionAdditive AT2G29670.intron1 12689645..12690380 score=1.74689089122969
IntronExpressionAdditive AT2G29680.intron1 12696906..12696943 score=0.253336880966636
IntronExpressionAdditive AT2G29680.intron10 12698733..12698771 score=0.162016527931922
IntronExpressionAdditive AT2G29680.intron12 12699165..12699500 score=0.0256966827826867
IntronExpressionAdditive AT2G29680.intron3 12697373..12697408 score=0.814997450558751
IntronExpressionAdditive AT2G29680.intron4 12697549..12697583 score=0.538155871069557
IntronExpressionAdditive AT2G29680.intron5 12697725..12697800 score=0.808844422795393
IntronExpressionAdditive AT2G29680.intron6 12697945..12697979 score=0.935947009874315
IntronExpressionAdditive AT2G29680.intron7 12698111..12698150 score=-0.153954604061139
IntronExpressionAdditive AT2G29680.intron8 12698308..12698452 score=0.0873467509089132
IntronExpressionAdditive AT2G29690.intron1 12701203..12701239 score=0.520167904182154
IntronExpressionAdditive AT2G29690.intron3 12701737..12701804 score=-0.0458850741466825
IntronExpressionAdditive AT2G29690.intron4 12701976..12702050 score=0.0303598683611989
IntronExpressionAdditive AT2G29690.intron8 12702939..12703328 score=-0.0557047504438661
IntronExpressionAdditive AT2G29790.intron2 12728486..12728628 score=-1.25700493592803
IntronExpressionAdditive AT2G29790.intron3 12728738..12729220 score=-0.147495026200260
IntronExpressionAdditive AT2G29840.intron1 12740467..12740777 score=-0.139206058262033
IntronExpressionAdditive AT2G29890.intron1 12751314..12751558 score=-0.0516461910392959
IntronExpressionAdditive AT2G29890.intron10 12753658..12753692 score=-0.25222955604114
IntronExpressionAdditive AT2G29890.intron11 12753867..12753937 score=0.556094138523577
IntronExpressionAdditive AT2G29890.intron12 12754044..12754105 score=-0.270192830489478
IntronExpressionAdditive AT2G29890.intron13 12754376..12754412 score=-0.780783559244423
IntronExpressionAdditive AT2G29890.intron14 12754588..12754620 score=-0.934180738853878
IntronExpressionAdditive AT2G29890.intron17 12754971..12755010 score=0.177200719663895
IntronExpressionAdditive AT2G29890.intron18 12755221..12755335 score=-0.367483272095226
IntronExpressionAdditive AT2G29890.intron21 12755997..12756143 score=0.308264255582877
IntronExpressionAdditive AT2G29890.intron5 12752391..12752459 score=-0.677744586857788
IntronExpressionAdditive AT2G29890.intron7 12752891..12752963 score=-0.163406910138742
IntronExpressionAdditive AT2G29890.intron8 12753217..12753253 score=0.390250917202181
IntronExpressionAdditive AT2G29910.intron2 12758675..12758708 score=0.216023373113552
IntronExpressionAdditive AT2G29910.tu4 12758892..12758926 score=0.312387596258471
IntronExpressionAdditive AT2G29920.intron1 12761606..12761642 score=-0.145900981974905
IntronExpressionAdditive AT2G29920.intron2 12761819..12761856 score=0.519995549054689
IntronExpressionAdditive AT2G29920.intron3 12762067..12762103 score=-0.47462518718148
IntronExpressionAdditive AT2G29930.intron1 12764147..12764185 score=0.111297755805825
IntronExpressionAdditive AT2G29940.intron15 12771585..12771617 score=-0.0371761784123658
IntronExpressionAdditive AT2G29940.intron17 12772149..12772181 score=-0.59573904042055
IntronExpressionAdditive AT2G29940.intron19 12773143..12773211 score=-0.417040026401438
IntronExpressionAdditive AT2G29940.intron9 12769562..12769784 score=0.596825529794322
IntronExpressionAdditive AT2G29960.intron1 12776465..12776531 score=-0.031945837748554
IntronExpressionAdditive AT2G29960.intron3 12776747..12777039 score=0.170390349928065
IntronExpressionAdditive AT2G29960.intron6 12777440..12777514 score=0.235662336942488
IntronExpressionAdditive AT2G29980.intron1 12789076..12789108 score=0.192250944487891
IntronExpressionAdditive AT2G29980.intron6 12790028..12790360 score=0.0678648223035656
IntronExpressionAdditive AT2G29980.intron7 12790458..12790876 score=-0.518863757524847
IntronExpressionAdditive AT2G29980.intron8 12791086..12791594 score=-0.363267488892329
IntronExpressionAdditive AT2G29990.intron4 12801522..12801600 score=0.0517908714192333
IntronExpressionAdditive AT2G29990.intron5 12801673..12801742 score=-1.00129158020170
IntronExpressionAdditive AT2G29990.intron7 12802217..12802366 score=-0.323275776660252
IntronExpressionAdditive AT2G29995.intron1 12804352..12806104 score=0.485978810356673
IntronExpressionAdditive AT2G30000.intron1 12811471..12811893 score=0.0198539036055523
IntronExpressionAdditive AT2G30010.intron1 12813256..12813833 score=-0.382401390689115
IntronExpressionAdditive AT2G30010.intron2 12814059..12814596 score=-0.200806274457624
IntronExpressionAdditive AT2G30010.intron4 12815101..12815875 score=-0.986158781523268
IntronExpressionAdditive AT2G30050.intron1 12831682..12832464 score=-0.483827448279526
IntronExpressionAdditive AT2G30060.intron1 12834318..12834355 score=-0.0743820485998918
IntronExpressionAdditive AT2G30060.intron3 12834818..12835389 score=0.0786960355495589
IntronExpressionAdditive AT2G30070.intron3 12843477..12843622 score=-0.361970740181563
IntronExpressionAdditive AT2G30070.intron4 12842299..12842804 score=0.791229590032612
IntronExpressionAdditive AT2G30070.intron7 12844281..12844321 score=-1.44585997861372
IntronExpressionAdditive AT2G30080.intron1 12846161..12846453 score=-0.766517037724138
IntronExpressionAdditive AT2G30090.intron1 12851273..12851340 score=0.368769753995038
IntronExpressionAdditive AT2G30090.intron2 12851949..12852384 score=-0.580412709460393
IntronExpressionAdditive AT2G30100.intron1 12855630..12855719 score=0.244115707950400
IntronExpressionAdditive AT2G30100.intron10 12858779..12858849 score=-0.206584534203382
IntronExpressionAdditive AT2G30100.intron2 12856543..12856730 score=1.57801964548412
IntronExpressionAdditive AT2G30100.intron3 12857105..12857137 score=-0.47191353897738
IntronExpressionAdditive AT2G30100.intron4 12857262..12857372 score=-0.492284881103395
IntronExpressionAdditive AT2G30100.intron5 12857552..12857656 score=-0.876808304128526
IntronExpressionAdditive AT2G30100.intron6 12857808..12857846 score=-0.500299372696108
IntronExpressionAdditive AT2G30100.intron7 12857991..12858171 score=0.0323701489681043
IntronExpressionAdditive AT2G30100.intron8 12858355..12858459 score=0.322596692157212
IntronExpressionAdditive AT2G30100.intron9 12858604..12858640 score=-0.277847032651515
IntronExpressionAdditive AT2G30110.intron1 12860308..12860342 score=-0.639143356760877
IntronExpressionAdditive AT2G30110.intron2 12860921..12861119 score=-0.104655915415480
IntronExpressionAdditive AT2G30110.intron3 12862097..12862408 score=-0.603250669974593
IntronExpressionAdditive AT2G30110.intron4 12863247..12863504 score=-1.24186099704060
IntronExpressionAdditive AT2G30110.intron5 12863793..12863936 score=-0.363382550611975
IntronExpressionAdditive AT2G30110.intron6 12864466..12864535 score=-0.0997426209971366
IntronExpressionAdditive AT2G30115.intron2 12866090..12866276 score=0.0458872689614019
IntronExpressionAdditive AT2G30120.intron1 12868006..12868071 score=-0.580070508844598
IntronExpressionAdditive AT2G30130.intron1 12875977..12876290 score=-0.530519542969505
IntronExpressionAdditive AT2G30160.intron1 12885912..12886167 score=-0.465100382637387
IntronExpressionAdditive AT2G30170.intron1 12886943..12886983 score=0.0273044479565649
IntronExpressionAdditive AT2G30170.intron10 12888334..12888408 score=-0.0577685203003869
IntronExpressionAdditive AT2G30170.intron2 12887095..12887126 score=0.393916321701939
IntronExpressionAdditive AT2G30170.intron4 12887483..12887667 score=-0.330195720324285
IntronExpressionAdditive AT2G30170.intron7 12888008..12888083 score=-0.629251956336312
IntronExpressionAdditive AT2G30200.intron11 12892035..12892218 score=0.077418784935139
IntronExpressionAdditive AT2G30200.intron5 12890734..12890773 score=-0.0308123192170433
IntronExpressionAdditive AT2G30200.intron7 12891131..12891241 score=0.509792153254845
IntronExpressionAdditive AT2G30200.intron8 12891316..12891452 score=0.0290354015536532
IntronExpressionAdditive AT2G30200.intron9 12891636..12891775 score=-1.26313773517634
IntronExpressionAdditive AT2G30210.intron1 12894933..12895036 score=-0.0436365966779385
IntronExpressionAdditive AT2G30220.intron2 12898928..12898964 score=-0.473342894981008
IntronExpressionAdditive AT2G30240.intron1 12907817..12907855 score=0.703596200980255
IntronExpressionAdditive AT2G30240.intron2 12908357..12908492 score=-0.0835700210848228
IntronExpressionAdditive AT2G30240.intron3 12909524..12909561 score=0.344367074095877
IntronExpressionAdditive AT2G30250.intron4 12911824..12911856 score=-0.0210262919109755
IntronExpressionAdditive AT2G30260.intron2 12913145..12913837 score=-0.0933625438303871
IntronExpressionAdditive AT2G30270.intron1 12915255..12915474 score=-0.246534823311066
IntronExpressionAdditive AT2G30270.intron2 12915716..12915860 score=0.0331306487319704
IntronExpressionAdditive AT2G30280.intron1 12917168..12917406 score=-0.703454510284222
IntronExpressionAdditive AT2G30280.intron2 12917513..12917547 score=0.516153162838198
IntronExpressionAdditive AT2G30280.intron3 12917828..12917863 score=-0.105278768716371
IntronExpressionAdditive AT2G30280.intron4 12918038..12918147 score=0.145811426788826
IntronExpressionAdditive AT2G30280.intron7 12918594..12918630 score=0.712842611200917
IntronExpressionAdditive AT2G30280.intron8 12918741..12918779 score=-0.282415113519604
IntronExpressionAdditive AT2G30280.intron9 12919095..12919312 score=0.168376341341555
IntronExpressionAdditive AT2G30290.intron12 12922444..12922517 score=-0.530815431979393
IntronExpressionAdditive AT2G30290.intron4 12920607..12920684 score=-0.713735965945718
IntronExpressionAdditive AT2G30290.intron8 12921292..12921329 score=-0.356510388743182
IntronExpressionAdditive AT2G30300.intron2 12927675..12927782 score=1.05505844761065
IntronExpressionAdditive AT2G30320.intron1 12933255..12933321 score=0.175545064990135
IntronExpressionAdditive AT2G30320.intron3 12933984..12934060 score=0.0970085134075224
IntronExpressionAdditive AT2G30320.intron4 12934243..12934317 score=-0.28434637184229
IntronExpressionAdditive AT2G30320.intron5 12934460..12934685 score=-0.175988856835786
IntronExpressionAdditive AT2G30330.intron2 12936545..12936582 score=0.975296586117213
IntronExpressionAdditive AT2G30340.intron1 12938899..12939158 score=-0.436778369481568
IntronExpressionAdditive AT2G30350.intron5 12942491..12942631 score=0.208197225792649
IntronExpressionAdditive AT2G30370.intron1 12947913..12948327 score=0.247575739635201
IntronExpressionAdditive AT2G30370.intron2 12948544..12948790 score=-0.590322942671031
IntronExpressionAdditive AT2G30370.intron3 12948938..12949013 score=-0.857123665210534
IntronExpressionAdditive AT2G30380.intron1 12956320..12957042 score=-0.259379465895954
IntronExpressionAdditive AT2G30390.intron2 12958830..12958866 score=0.385402729000889
IntronExpressionAdditive AT2G30390.intron3 12959008..12959045 score=-1.75113026431136
IntronExpressionAdditive AT2G30390.intron5 12959510..12959551 score=-0.213422886841996
IntronExpressionAdditive AT2G30390.intron6 12959721..12959865 score=-0.297269931233433
IntronExpressionAdditive AT2G30390.intron7 12960019..12960320 score=-0.630171788211631
IntronExpressionAdditive AT2G30390.intron9 12960921..12960954 score=-1.22716681091855
IntronExpressionAdditive AT2G30410.intron1 12966554..12966807 score=-0.740137207054004
IntronExpressionAdditive AT2G30410.intron2 12967095..12967129 score=0.591410460883778
IntronExpressionAdditive AT2G30410.intron3 12967310..12967513 score=-0.706770067499987
IntronExpressionAdditive AT2G30420.intron1 12968186..12968568 score=-0.832988461649772
IntronExpressionAdditive AT2G30432.intron1 12976625..12976734 score=-0.238495344773393
IntronExpressionAdditive AT2G30432.intron2 12976973..12977042 score=-0.436356930487661
IntronExpressionAdditive AT2G30440.intron1 12981004..12981184 score=-0.360760593307582
IntronExpressionAdditive AT2G30440.intron3 12981528..12981596 score=-0.470134936224518
IntronExpressionAdditive AT2G30440.intron5 12981877..12981949 score=-0.123840933565634
IntronExpressionAdditive AT2G30460.intron2 12984005..12985034 score=-1.85942109961244
IntronExpressionAdditive AT2G30460.intron3 12985222..12985398 score=-1.32771417240871
IntronExpressionAdditive AT2G30470.intron1 12988586..12988985 score=0.0607266989735116
IntronExpressionAdditive AT2G30470.intron10 12991284..12991319 score=-0.131063778055543
[truncated: 2,054,459 more chars]
