# Supplementary material for: Whole genome transcriptome polymorphisms in Arabidopsis thaliana
Source: Genome Biol. 2008 Nov 24;9(11):R165. doi: 10.1186/gb-2008-9-11-r165 (PMC2614497; doi:10.1186/gb-2008-9-11-r165)
Supplement: Additional data file 4 — Genome tracks of SFPs, indels, expression variation, ASE, splicing variation and transcribed fragment variation. [file gb-2008-9-11-r165-S4.tgz › IntronSplicing_chr3.txt]

#3/3/08
#gBrowser annotation for intron expression.


[IntronExpressionAdditive]
glyph= xyplot
graph_type = boxes
bump=1
fgcolor = red
bgcolor = red
height = 25
min_score=-3
max_score=3
label = 1
key = Intron Expression additive effect d score 


[IntronExpressionDominant]
glyph= xyplot
graph_type = boxes
bump=1
fgcolor = red
bgcolor = red
height = 25
min_score=-3
max_score=3
label = 1
key = Intron Expression dominant effect d score 


[IntronExpressionMaternal]
glyph= xyplot
graph_type = boxes
bump=1
fgcolor = red
bgcolor = red
height = 25
min_score=-3
max_score=3
label = 1
key = Intron Expression maternal effect d score 


reference=Chr3

IntronExpressionAdditive AT3G01015.intron1 1948..1986 score=0.2397765060623
IntronExpressionAdditive AT3G01015.intron3 2308..2414 score=-0.946558618279069
IntronExpressionAdditive AT3G01015.intron4 2524..2599 score=-0.0721757992546522
IntronExpressionAdditive AT3G01020.intron1 5425..5497 score=-1.44119470055179
IntronExpressionAdditive AT3G01020.intron2 5608..5680 score=0.444398467191651
IntronExpressionAdditive AT3G01040.intron1 9671..10058 score=0.00657120731684751
IntronExpressionAdditive AT3G01040.intron4 11143..11294 score=-0.136546114275813
IntronExpressionAdditive AT3G01040.intron5 11625..11666 score=0.210252908088704
IntronExpressionAdditive AT3G01050.intron1 13347..13718 score=-0.528849308702766
IntronExpressionAdditive AT3G01050.intron2 13992..14317 score=-1.06230720037782
IntronExpressionAdditive AT3G01050.intron3 14550..14587 score=-1.23226788909667
IntronExpressionAdditive AT3G01060.intron3 17379..17420 score=-0.398681015999641
IntronExpressionAdditive AT3G01060.intron6 17994..18159 score=-0.431222699627317
IntronExpressionAdditive AT3G01060.intron7 18408..18474 score=0.843480187881272
IntronExpressionAdditive AT3G01070.intron1 19841..20100 score=-0.367232726513358
IntronExpressionAdditive AT3G01080.intron1 25775..25808 score=-0.366476664477047
IntronExpressionAdditive AT3G01080.intron3 26817..26858 score=-0.221040418972722
IntronExpressionAdditive AT3G01080.intron4 27037..27068 score=0.62250845559432
IntronExpressionAdditive AT3G01085.intron3 29233..29266 score=0.66110862772667
IntronExpressionAdditive AT3G01085.intron4 29526..29564 score=0.100802456563933
IntronExpressionAdditive AT3G01085.intron6 29928..29964 score=0.392012410262744
IntronExpressionAdditive AT3G01085.intron7 30361..30398 score=0.565802267886808
IntronExpressionAdditive AT3G01090.intron1 31556..31736 score=-0.0512904978286106
IntronExpressionAdditive AT3G01090.intron10 34026..34064 score=-0.164471883811386
IntronExpressionAdditive AT3G01090.intron2 32018..32057 score=-0.423671827207574
IntronExpressionAdditive AT3G01090.intron4 32380..32418 score=-0.866352450599213
IntronExpressionAdditive AT3G01090.intron5 32599..32630 score=0.399299210297692
IntronExpressionAdditive AT3G01090.intron6 32866..32940 score=0.0157532031314875
IntronExpressionAdditive AT3G01090.intron7 33118..33154 score=1.01013782974475
IntronExpressionAdditive AT3G01090.intron8 33406..33442 score=-0.537665277913854
IntronExpressionAdditive AT3G01090.tu11 34103..34350 score=0.0966368384117494
IntronExpressionAdditive AT3G01100.intron1 35142..35217 score=-0.38020744563135
IntronExpressionAdditive AT3G01100.intron11 38236..38347 score=0.174954032931293
IntronExpressionAdditive AT3G01100.intron4 36138..36171 score=-0.573307063038333
IntronExpressionAdditive AT3G01100.intron8 37438..37508 score=-0.231592167837178
IntronExpressionAdditive AT3G01100.intron9 37579..37651 score=0.393479641748777
IntronExpressionAdditive AT3G01100.tu3 35668..35815 score=-0.215757158679145
IntronExpressionAdditive AT3G01120.intron1 39383..39419 score=-0.0806075073900113
IntronExpressionAdditive AT3G01120.intron2 39590..39662 score=-0.00606939180982734
IntronExpressionAdditive AT3G01120.intron3 39769..39809 score=-0.00956764995505865
IntronExpressionAdditive AT3G01120.intron6 40427..40490 score=-1.13650120714735
IntronExpressionAdditive AT3G01120.intron9 41021..41120 score=-0.406257874807009
IntronExpressionAdditive AT3G01130.intron1 44780..45256 score=-0.468687353799854
IntronExpressionAdditive AT3G01140.intron1 47066..47104 score=-1.37231341932256
IntronExpressionAdditive AT3G01140.intron3 47698..47734 score=-0.555718270687974
IntronExpressionAdditive AT3G01150.intron1 51971..52114 score=0.0831230214210037
IntronExpressionAdditive AT3G01150.intron2 52368..52870 score=-0.0709810053672624
IntronExpressionAdditive AT3G01150.intron4 53235..53267 score=0.0922292855412088
IntronExpressionAdditive AT3G01150.intron5 53376..53412 score=0.58808144445797
IntronExpressionAdditive AT3G01150.intron6 53580..53616 score=1.24037369819969
IntronExpressionAdditive AT3G01150.intron7 53728..53840 score=-0.110955612190553
IntronExpressionAdditive AT3G01150.intron8 54022..54090 score=-0.479160380065634
IntronExpressionAdditive AT3G01160.intron3 55954..55987 score=0.058207803229683
IntronExpressionAdditive AT3G01160.intron4 56191..56260 score=0.529568899087091
IntronExpressionAdditive AT3G01160.intron5 56508..56689 score=-1.06637908348878
IntronExpressionAdditive AT3G01180.intron1 63439..63475 score=-0.457581266801060
IntronExpressionAdditive AT3G01180.intron2 63678..63751 score=-0.169044265731688
IntronExpressionAdditive AT3G01180.intron4 64002..64043 score=0.446002946033120
IntronExpressionAdditive AT3G01180.intron6 64375..64440 score=-0.641873023876962
IntronExpressionAdditive AT3G01180.intron7 65172..65352 score=-0.202969594588485
IntronExpressionAdditive AT3G01210.intron1 71819..72117 score=0.361697765030701
IntronExpressionAdditive AT3G01210.intron2 72299..72330 score=0.357402525970563
IntronExpressionAdditive AT3G01210.intron4 72631..72676 score=0.0370104508182343
IntronExpressionAdditive AT3G01220.intron2 74200..74633 score=0.326865833875992
IntronExpressionAdditive AT3G01260.intron1 80535..80603 score=-0.52170652360167
IntronExpressionAdditive AT3G01260.intron4 81312..81518 score=0.509834264400569
IntronExpressionAdditive AT3G01270.intron3 84308..84498 score=0.400570997544518
IntronExpressionAdditive AT3G01280.intron1 85869..86264 score=-0.0213250762307236
IntronExpressionAdditive AT3G01280.intron2 86446..86516 score=0.24849183960395
IntronExpressionAdditive AT3G01280.intron3 86707..86796 score=-0.379839940937624
IntronExpressionAdditive AT3G01290.intron2 88882..88951 score=-0.151383438223270
IntronExpressionAdditive AT3G01300.intron1 91334..91402 score=0.175811468528768
IntronExpressionAdditive AT3G01300.intron3 91961..92150 score=-0.303332068791731
IntronExpressionAdditive AT3G01300.intron5 92828..93080 score=0.390878951673018
IntronExpressionAdditive AT3G01310.intron10 96402..96514 score=-0.669839273466343
IntronExpressionAdditive AT3G01310.intron11 96698..96847 score=-0.185185734224374
IntronExpressionAdditive AT3G01310.intron13 97097..97167 score=-0.276689666906821
IntronExpressionAdditive AT3G01310.intron14 97314..97386 score=0.0970166619450872
IntronExpressionAdditive AT3G01310.intron15 97527..97595 score=-0.307181996703932
IntronExpressionAdditive AT3G01310.intron16 97773..97958 score=-1.55804767973674
IntronExpressionAdditive AT3G01310.intron17 98104..98211 score=0.344058033264658
IntronExpressionAdditive AT3G01310.intron18 98385..98578 score=-0.114342585315050
IntronExpressionAdditive AT3G01310.intron22 99426..99824 score=-0.353512323006765
IntronExpressionAdditive AT3G01310.intron24 99968..100074 score=-0.357767548343433
IntronExpressionAdditive AT3G01310.intron26 100428..100530 score=0.719684177750669
IntronExpressionAdditive AT3G01310.intron27 100638..100719 score=-0.628837651981392
IntronExpressionAdditive AT3G01310.intron29 101017..101227 score=-0.286869667646131
IntronExpressionAdditive AT3G01310.intron30 101402..101440 score=-0.584032287457883
IntronExpressionAdditive AT3G01310.intron32 101741..101812 score=-0.242047575207771
IntronExpressionAdditive AT3G01310.intron4 95024..95196 score=-0.544973570009706
IntronExpressionAdditive AT3G01310.intron6 95486..95788 score=0.665454732084351
IntronExpressionAdditive AT3G01310.intron8 95925..96042 score=-1.22221656782529
IntronExpressionAdditive AT3G01311.intron1 103438..103474 score=1.55641327252012
IntronExpressionAdditive AT3G01311.intron2 103795..103924 score=0.0386867584437725
IntronExpressionAdditive AT3G01320.intron1 106833..106939 score=-0.836104158840776
IntronExpressionAdditive AT3G01320.intron10 109124..109157 score=0.453031846475635
IntronExpressionAdditive AT3G01320.intron12 109557..109598 score=0.441440578087825
IntronExpressionAdditive AT3G01320.intron13 109967..109998 score=-0.198466983272598
IntronExpressionAdditive AT3G01320.intron15 110944..111110 score=-0.124018198680277
IntronExpressionAdditive AT3G01320.intron17 111908..112204 score=0.382535854511278
IntronExpressionAdditive AT3G01320.intron19 112375..112412 score=0.155306932520051
IntronExpressionAdditive AT3G01320.intron20 112635..112781 score=0.968998514160575
IntronExpressionAdditive AT3G01320.intron21 112994..113061 score=0.305619752200579
IntronExpressionAdditive AT3G01320.intron3 107438..107477 score=-0.580935824136979
IntronExpressionAdditive AT3G01320.intron6 108229..108361 score=0.741221125396344
IntronExpressionAdditive AT3G01320.intron8 108719..108872 score=-0.336118544226507
IntronExpressionAdditive AT3G01330.intron1 124670..124745 score=-0.293021136987726
IntronExpressionAdditive AT3G01330.intron4 125465..125535 score=0.116170655388444
IntronExpressionAdditive AT3G01330.intron5 125677..125788 score=0.065829942372561
IntronExpressionAdditive AT3G01330.intron8 126275..126663 score=-0.929528907387891
IntronExpressionAdditive AT3G01350.intron2 135407..135879 score=-0.717003491497651
IntronExpressionAdditive AT3G01360.tu3 137664..137700 score=-0.318409811961618
IntronExpressionAdditive AT3G01360.tu5 138742..138778 score=-0.135264777361896
IntronExpressionAdditive AT3G01370.intron10 142560..142600 score=-0.132534723290166
IntronExpressionAdditive AT3G01370.intron11 142871..142937 score=1.74203556165160
IntronExpressionAdditive AT3G01370.intron12 143186..143261 score=1.37483345669404
IntronExpressionAdditive AT3G01370.intron3 140598..140710 score=-0.569250237919258
IntronExpressionAdditive AT3G01370.intron4 141033..141071 score=-0.819805513628651
IntronExpressionAdditive AT3G01370.intron5 141289..141398 score=-0.0256763786143344
IntronExpressionAdditive AT3G01370.intron6 141749..141969 score=-0.169177189241763
IntronExpressionAdditive AT3G01370.intron9 142265..142373 score=-0.0349560238188524
IntronExpressionAdditive AT3G01380.intron1 144479..144519 score=0.351199532720411
IntronExpressionAdditive AT3G01380.intron10 147551..147620 score=0.175489053436046
IntronExpressionAdditive AT3G01380.intron12 148109..148506 score=0.264753889224934
IntronExpressionAdditive AT3G01380.intron13 148864..148898 score=-0.209516259211049
IntronExpressionAdditive AT3G01380.intron15 149405..149442 score=0.51157693111153
IntronExpressionAdditive AT3G01380.intron2 144675..144716 score=-0.363171497293799
IntronExpressionAdditive AT3G01380.intron3 144823..144855 score=-0.836825160761077
IntronExpressionAdditive AT3G01380.intron5 145332..145550 score=0.95968141572273
IntronExpressionAdditive AT3G01380.intron6 145764..146193 score=0.00116049123735433
IntronExpressionAdditive AT3G01380.intron7 146442..146479 score=-0.419410444231775
IntronExpressionAdditive AT3G01380.intron8 146723..146868 score=0.0527743377855497
IntronExpressionAdditive AT3G01380.intron9 147225..147368 score=-0.353385132845473
IntronExpressionAdditive AT3G01390.intron2 150657..150723 score=-0.832200423276546
IntronExpressionAdditive AT3G01390.intron4 151180..151431 score=-0.277305472050808
IntronExpressionAdditive AT3G01390.tu4 150983..151140 score=-1.28412915436553
IntronExpressionAdditive AT3G01410.intron3 153883..154033 score=0.404509125901630
IntronExpressionAdditive AT3G01410.intron4 154175..154213 score=0.46308538858295
IntronExpressionAdditive AT3G01410.intron5 154497..154567 score=-0.023793413388634
IntronExpressionAdditive AT3G01410.intron6 154707..154814 score=-0.604475803327637
IntronExpressionAdditive AT3G01410.intron7 154990..155031 score=0.131993304555203
IntronExpressionAdditive AT3G01420.intron1 159919..159964 score=0.793758157484977
IntronExpressionAdditive AT3G01420.intron4 160868..160904 score=1.23043090600166
IntronExpressionAdditive AT3G01420.intron8 162066..162146 score=0.287579845432323
IntronExpressionAdditive AT3G01435.intron1 167051..167682 score=0.214060857371433
IntronExpressionAdditive AT3G01435.intron3 168060..168095 score=-0.632838773235585
IntronExpressionAdditive AT3G01440.intron1 168830..168869 score=-0.0988811748055452
IntronExpressionAdditive AT3G01440.intron2 169198..169267 score=0.510317540007232
IntronExpressionAdditive AT3G01450.intron2 170541..170575 score=-0.151625633638078
IntronExpressionAdditive AT3G01450.intron4 170968..171100 score=-0.202859369837926
IntronExpressionAdditive AT3G01450.intron5 171387..171815 score=0.694186624237599
IntronExpressionAdditive AT3G01460.intron1 173837..174233 score=-0.558891361293637
IntronExpressionAdditive AT3G01460.intron3 176152..176222 score=1.08021653137120
IntronExpressionAdditive AT3G01460.intron4 176986..177312 score=-0.0540458458989701
IntronExpressionAdditive AT3G01460.intron5 177635..177810 score=-0.229084499843108
IntronExpressionAdditive AT3G01460.intron6 178164..178462 score=0.115070028191483
IntronExpressionAdditive AT3G01460.intron7 178678..178863 score=0.173656120305197
IntronExpressionAdditive AT3G01460.intron8 179406..179513 score=-0.471004218407345
IntronExpressionAdditive AT3G01470.intron1 183033..183283 score=-0.0791470276423735
IntronExpressionAdditive AT3G01480.intron1 188705..188988 score=1.55203567745643
IntronExpressionAdditive AT3G01480.intron3 189686..189723 score=-0.0195084882597638
IntronExpressionAdditive AT3G01490.intron3 191998..192231 score=-0.399005318969881
IntronExpressionAdditive AT3G01490.intron4 192449..192676 score=0.649729360440808
IntronExpressionAdditive AT3G01500.intron1 194986..195061 score=-1.25697555238869
IntronExpressionAdditive AT3G01500.intron5 195843..195884 score=-2.37433167561886
IntronExpressionAdditive AT3G01500.intron6 196192..196297 score=-1.81698628629556
IntronExpressionAdditive AT3G01500.intron9 196740..197551 score=-2.47069389590709
IntronExpressionAdditive AT3G01510.intron1 199001..199073 score=0.555619848837798
IntronExpressionAdditive AT3G01510.intron2 199251..199412 score=0.203665537574147
IntronExpressionAdditive AT3G01510.intron3 199563..199602 score=0.746802249104605
IntronExpressionAdditive AT3G01510.intron4 199750..199819 score=0.888836911124162
IntronExpressionAdditive AT3G01510.intron5 200074..200109 score=-0.491620354224474
IntronExpressionAdditive AT3G01510.intron6 200324..200365 score=0.291291678535572
IntronExpressionAdditive AT3G01510.intron7 200461..200536 score=0.578978923881335
IntronExpressionAdditive AT3G01510.intron8 201014..201167 score=0.258698983518024
IntronExpressionAdditive AT3G01510.intron9 201320..201357 score=0.119222445981456
IntronExpressionAdditive AT3G01520.intron1 208680..209089 score=0.333858234736500
IntronExpressionAdditive AT3G01520.intron3 209495..209757 score=-0.817297470907548
IntronExpressionAdditive AT3G01530.intron1 210706..210745 score=0.110819426573497
IntronExpressionAdditive AT3G01540.intron11 216150..216443 score=-0.598831129232393
IntronExpressionAdditive AT3G01540.intron3 212628..213270 score=-0.401271264078805
IntronExpressionAdditive AT3G01540.intron5 213617..213692 score=0.344466343062302
IntronExpressionAdditive AT3G01540.intron6 214009..214047 score=-0.0396257109157099
IntronExpressionAdditive AT3G01540.intron7 214448..214483 score=-0.131910683500028
IntronExpressionAdditive AT3G01540.intron8 214924..215594 score=2.08937977358717
IntronExpressionAdditive AT3G01550.intron1 217036..217076 score=-0.497683580561914
IntronExpressionAdditive AT3G01550.intron2 217261..217337 score=-0.224416576632621
IntronExpressionAdditive AT3G01550.intron3 217441..217511 score=0.222455360262954
IntronExpressionAdditive AT3G01550.intron5 217831..218012 score=-1.46318436432467
IntronExpressionAdditive AT3G01560.intron2 220621..220757 score=0.377692593646868
IntronExpressionAdditive AT3G01570.intron1 222597..222631 score=0.00507291301265705
IntronExpressionAdditive AT3G01590.intron11 228059..228094 score=0.0192491762984246
IntronExpressionAdditive AT3G01590.intron4 226408..226554 score=-0.434000703641724
IntronExpressionAdditive AT3G01590.intron5 226814..226921 score=-0.118063431210646
IntronExpressionAdditive AT3G01590.intron7 227175..227211 score=0.310498271802317
IntronExpressionAdditive AT3G01590.intron8 227429..227500 score=-0.0962158080406551
IntronExpressionAdditive AT3G01590.intron9 227654..227729 score=-0.176866837176786
IntronExpressionAdditive AT3G01590.tu3 226172..226208 score=0.470117554320631
IntronExpressionAdditive AT3G01600.intron1 229438..229669 score=0.311724507304471
IntronExpressionAdditive AT3G01610.intron1 232718..232787 score=-0.430390229745782
IntronExpressionAdditive AT3G01610.intron3 233637..233886 score=1.04839021050993
IntronExpressionAdditive AT3G01610.intron5 234073..234334 score=0.201478414706467
IntronExpressionAdditive AT3G01610.intron7 234624..234697 score=-0.698162078170454
IntronExpressionAdditive AT3G01620.intron1 236481..236587 score=-0.435519500542424
IntronExpressionAdditive AT3G01640.intron1 239778..239854 score=-0.27867877941287
IntronExpressionAdditive AT3G01640.intron4 240517..240622 score=-0.106921028770449
IntronExpressionAdditive AT3G01640.intron5 240839..240936 score=-0.685900746098552
IntronExpressionAdditive AT3G01650.intron10 244837..244874 score=0.574225635370691
IntronExpressionAdditive AT3G01650.intron2 243168..243237 score=0.226299230998595
IntronExpressionAdditive AT3G01650.intron5 243748..243784 score=-0.520836247735614
IntronExpressionAdditive AT3G01650.intron6 242065..244030 score=-0.678445085932009
IntronExpressionAdditive AT3G01670.intron1 247852..247890 score=0.183712009179300
IntronExpressionAdditive AT3G01670.intron3 248548..248587 score=0.994087092515658
IntronExpressionAdditive AT3G01670.intron5 248982..249016 score=1.47542317150708
IntronExpressionAdditive AT3G01680.intron1 252285..252321 score=-1.09768315718330
IntronExpressionAdditive AT3G01680.intron2 252466..252765 score=-0.342902436263648
IntronExpressionAdditive AT3G01680.intron5 253685..253725 score=0.49473170104208
IntronExpressionAdditive AT3G01680.intron6 253986..254057 score=0.217939112900604
IntronExpressionAdditive AT3G01690.intron1 257086..257385 score=0.774519630677214
IntronExpressionAdditive AT3G01690.intron4 257852..257889 score=0.425100896875293
IntronExpressionAdditive AT3G01710.intron1 259996..260066 score=-0.572474995475004
IntronExpressionAdditive AT3G01710.intron2 260243..260279 score=1.00873084732004
IntronExpressionAdditive AT3G01710.intron4 260559..260591 score=-1.22293246260242
IntronExpressionAdditive AT3G01710.intron6 261004..261072 score=-0.554940449007742
IntronExpressionAdditive AT3G01720.intron1 263030..263063 score=-0.300810343847236
IntronExpressionAdditive AT3G01720.intron3 263612..263677 score=-0.538733336092994
IntronExpressionAdditive AT3G01720.intron5 264442..264519 score=-0.0694457211890449
IntronExpressionAdditive AT3G01720.intron7 265058..265235 score=-0.120871447816202
IntronExpressionAdditive AT3G01740.intron1 267924..268071 score=-0.0813814934973476
IntronExpressionAdditive AT3G01760.intron2 274043..274124 score=-0.323940386632693
IntronExpressionAdditive AT3G01760.intron3 274549..274586 score=-0.173591543993019
IntronExpressionAdditive AT3G01760.intron5 274925..275070 score=0.529761245239941
IntronExpressionAdditive AT3G01770.intron1 275848..275920 score=0.387520065440658
IntronExpressionAdditive AT3G01770.intron4 276417..276491 score=0.107074170247756
IntronExpressionAdditive AT3G01770.intron5 276596..276983 score=-0.551034099970504
IntronExpressionAdditive AT3G01770.intron6 277097..277136 score=-0.316869754447324
IntronExpressionAdditive AT3G01770.intron7 277245..277283 score=-0.888754008775615
IntronExpressionAdditive AT3G01770.intron8 278415..278525 score=0.325022524703213
IntronExpressionAdditive AT3G01780.intron1 280337..280376 score=0.82565622757615
IntronExpressionAdditive AT3G01780.intron2 281041..281132 score=0.230133978704442
IntronExpressionAdditive AT3G01780.intron3 281536..281607 score=1.25084523988099
IntronExpressionAdditive AT3G01780.intron4 281924..282001 score=0.907814916408238
IntronExpressionAdditive AT3G01780.intron5 282184..282290 score=-0.448575544531507
IntronExpressionAdditive AT3G01780.intron6 282758..282829 score=-0.51752501567352
IntronExpressionAdditive AT3G01790.intron2 284165..284461 score=-0.0373865139319264
IntronExpressionAdditive AT3G01790.intron5 285202..285506 score=0.181853380079574
IntronExpressionAdditive AT3G01800.intron1 286230..286310 score=0.0983431206852832
IntronExpressionAdditive AT3G01800.intron2 286569..286605 score=-0.608231169907463
IntronExpressionAdditive AT3G01800.intron3 286750..286832 score=-0.147572932930002
IntronExpressionAdditive AT3G01800.intron6 287259..287295 score=0.420139341269351
IntronExpressionAdditive AT3G01800.intron7 287399..287434 score=-0.268241320360356
IntronExpressionAdditive AT3G01810.intron1 288910..289083 score=-0.0608846088829617
IntronExpressionAdditive AT3G01810.intron2 289942..289980 score=0.718888513066777
IntronExpressionAdditive AT3G01810.intron3 290772..290848 score=0.568456091906907
IntronExpressionAdditive AT3G01810.intron5 291470..291511 score=0.664279547201759
IntronExpressionAdditive AT3G01810.intron6 291722..291760 score=0.785969079694001
IntronExpressionAdditive AT3G01820.intron1 294128..294165 score=-0.565342733569479
IntronExpressionAdditive AT3G01820.intron3 294724..295007 score=-0.21101345382712
IntronExpressionAdditive AT3G01830.intron2 298784..299020 score=-0.410708634558177
IntronExpressionAdditive AT3G01830.tu3 299094..299175 score=-1.02252279636323
IntronExpressionAdditive AT3G01850.intron4 300599..300701 score=0.206600316665264
IntronExpressionAdditive AT3G01850.intron6 300881..300917 score=-0.212050827178994
IntronExpressionAdditive AT3G01850.intron7 301068..301103 score=1.10376770212272
IntronExpressionAdditive AT3G01850.intron8 301281..301841 score=-0.333609282051039
IntronExpressionAdditive AT3G01860.intron1 303059..303733 score=-0.829568842440762
IntronExpressionAdditive AT3G01910.intron13 316918..316954 score=-0.440337392861518
IntronExpressionAdditive AT3G01910.intron15 317098..317166 score=-0.315777592143408
IntronExpressionAdditive AT3G01910.intron3 315331..315736 score=-0.0837028232235259
IntronExpressionAdditive AT3G01910.intron5 315883..315922 score=0.556252352236764
IntronExpressionAdditive AT3G01910.intron6 316070..316178 score=0.8685616414646
IntronExpressionAdditive AT3G01910.intron7 316292..316329 score=0.581199663269587
IntronExpressionAdditive AT3G01910.tu11 316647..316699 score=0.293913104071309
IntronExpressionAdditive AT3G01920.intron2 317911..317950 score=0.699169576383507
IntronExpressionAdditive AT3G01920.intron4 318240..318280 score=-0.152357098154517
IntronExpressionAdditive AT3G01920.intron5 318504..318573 score=-0.410182959474888
IntronExpressionAdditive AT3G01920.intron6 318680..318716 score=-0.728758556068936
IntronExpressionAdditive AT3G01930.intron1 319768..319802 score=0.132777143274160
IntronExpressionAdditive AT3G01930.intron3 320946..321118 score=-0.0828165462928108
IntronExpressionAdditive AT3G01930.tu3 320840..320910 score=-0.801202606515714
IntronExpressionAdditive AT3G01980.intron7 328617..328720 score=-0.190719197361412
IntronExpressionAdditive AT3G01990.intron1 330360..330583 score=0.288828395711274
IntronExpressionAdditive AT3G01990.intron5 331644..331683 score=-0.802293294809219
IntronExpressionAdditive AT3G02020.intron1 340900..340932 score=-0.147174316842746
IntronExpressionAdditive AT3G02020.intron11 342944..342995 score=0.173811105443747
IntronExpressionAdditive AT3G02020.intron12 343512..343589 score=-0.151312707177613
IntronExpressionAdditive AT3G02020.intron3 341288..341322 score=0.0620761302040768
IntronExpressionAdditive AT3G02020.intron4 341494..341526 score=0.214291442715484
IntronExpressionAdditive AT3G02020.intron8 342242..342279 score=0.236340279700164
IntronExpressionAdditive AT3G02030.intron10 347505..347621 score=0.181795085536953
IntronExpressionAdditive AT3G02030.intron11 347948..347986 score=-0.93432532888382
IntronExpressionAdditive AT3G02030.intron2 345442..345520 score=-1.19766756425684
IntronExpressionAdditive AT3G02030.intron3 345589..345630 score=-0.602500029970926
IntronExpressionAdditive AT3G02030.intron4 345811..345848 score=0.631665421361176
IntronExpressionAdditive AT3G02030.intron5 346023..346215 score=-1.34422376867855
IntronExpressionAdditive AT3G02030.intron8 346778..346811 score=0.260827387527469
IntronExpressionAdditive AT3G02040.intron2 349557..349646 score=0.487084412462754
IntronExpressionAdditive AT3G02050.intron1 350869..350940 score=-0.434559119183009
IntronExpressionAdditive AT3G02050.intron2 351271..351305 score=-0.122709276102489
IntronExpressionAdditive AT3G02050.intron3 351594..351747 score=-0.060751756238969
IntronExpressionAdditive AT3G02050.intron4 351817..351886 score=0.121202186239676
IntronExpressionAdditive AT3G02050.intron5 352208..352284 score=0.406765202165792
IntronExpressionAdditive AT3G02050.intron6 352360..352468 score=0.0881123557586523
IntronExpressionAdditive AT3G02050.intron7 352616..352687 score=0.515558910127632
IntronExpressionAdditive AT3G02050.intron8 352974..353006 score=1.21759335871269
IntronExpressionAdditive AT3G02060.intron1 355008..355083 score=-1.54489107492399
IntronExpressionAdditive AT3G02060.intron11 357565..357715 score=0.33558398386478
IntronExpressionAdditive AT3G02060.intron12 358126..358201 score=-0.505277016851873
IntronExpressionAdditive AT3G02060.intron2 355344..355381 score=0.766085029823029
IntronExpressionAdditive AT3G02060.intron3 355668..355810 score=0.0771505546260771
IntronExpressionAdditive AT3G02060.intron6 356432..356574 score=-0.46311007923183
IntronExpressionAdditive AT3G02060.intron7 356683..356720 score=-0.453097906077185
IntronExpressionAdditive AT3G02060.intron8 356946..356981 score=-0.932587485971383
IntronExpressionAdditive AT3G02060.intron9 357163..357202 score=-0.386111875859206
IntronExpressionAdditive AT3G02065.tu6 359181..359216 score=0.223665196856587
IntronExpressionAdditive AT3G02070.intron1 361168..361236 score=1.49435110683464
IntronExpressionAdditive AT3G02070.intron2 361510..361579 score=0.592557336153738
IntronExpressionAdditive AT3G02070.intron3 361686..361798 score=-0.870965787075783
IntronExpressionAdditive AT3G02070.intron5 362112..362427 score=0.255058904207346
IntronExpressionAdditive AT3G02070.intron7 362502..362680 score=-0.86215564500393
IntronExpressionAdditive AT3G02070.intron8 362826..362939 score=-0.0307875992837228
IntronExpressionAdditive AT3G02080.intron2 364494..364558 score=-0.0210044062800465
IntronExpressionAdditive AT3G02080.intron3 364700..365069 score=-0.925951635352328
IntronExpressionAdditive AT3G02090.intron1 366298..366745 score=-0.560689765672735
IntronExpressionAdditive AT3G02090.intron2 366960..367217 score=-0.158573322604103
IntronExpressionAdditive AT3G02090.intron5 367617..367684 score=0.266704627675006
IntronExpressionAdditive AT3G02090.intron6 367858..367946 score=-0.331229811670524
IntronExpressionAdditive AT3G02090.intron7 368162..368199 score=0.496840925693767
IntronExpressionAdditive AT3G02090.intron8 368381..368415 score=-0.883130104536371
IntronExpressionAdditive AT3G02100.intron1 369288..369371 score=0.326774506161724
IntronExpressionAdditive AT3G02100.intron2 369815..369847 score=-0.0912709037287097
IntronExpressionAdditive AT3G02110.intron2 371252..371287 score=-0.848836349995081
IntronExpressionAdditive AT3G02110.intron3 371432..371474 score=0.646898896110101
IntronExpressionAdditive AT3G02110.intron5 372079..372111 score=-0.268021424038247
IntronExpressionAdditive AT3G02110.intron7 372685..373331 score=-0.52445454200527
IntronExpressionAdditive AT3G02125.intron1 378989..379087 score=0.00764360637345556
IntronExpressionAdditive AT3G02150.intron1 391245..391398 score=0.418408240038221
IntronExpressionAdditive AT3G02160.intron1 394305..394489 score=-0.662305208913724
IntronExpressionAdditive AT3G02170.intron1 396982..397051 score=-0.387394039857946
IntronExpressionAdditive AT3G02170.intron2 397231..397301 score=-0.530798139876101
IntronExpressionAdditive AT3G02170.intron3 398976..399172 score=-0.593418241884465
IntronExpressionAdditive AT3G02180.tu3 404837..404909 score=-1.19018474487877
IntronExpressionAdditive AT3G02190.intron1 406058..406095 score=-0.202628754230528
IntronExpressionAdditive AT3G02200.intron2 406800..407048 score=0.00176591978725584
IntronExpressionAdditive AT3G02200.intron6 407989..408063 score=-0.525508925521024
IntronExpressionAdditive AT3G02210.intron5 411008..411286 score=0.273669278169824
IntronExpressionAdditive AT3G02220.intron2 412629..412666 score=-0.444921019788578
IntronExpressionAdditive AT3G02220.intron3 412767..412874 score=0.714126798553443
IntronExpressionAdditive AT3G02220.intron4 412986..413026 score=0.109034539230173
IntronExpressionAdditive AT3G02230.intron1 415825..416303 score=0.341635734155136
IntronExpressionAdditive AT3G02230.intron3 416941..416977 score=0.358715838361198
IntronExpressionAdditive AT3G02250.intron3 424969..425010 score=-0.313917231613876
IntronExpressionAdditive AT3G02250.intron5 425656..425692 score=0.112764490077055
IntronExpressionAdditive AT3G02260.intron1 431959..432124 score=-0.0194517100674902
IntronExpressionAdditive AT3G02260.intron10 441052..441119 score=0.163478723589709
IntronExpressionAdditive AT3G02260.intron12 447499..447855 score=0.0227184910827184
IntronExpressionAdditive AT3G02260.intron13 447997..448151 score=-0.278572189853115
IntronExpressionAdditive AT3G02260.intron2 432662..432730 score=-0.288787410436008
IntronExpressionAdditive AT3G02260.intron3 433781..433851 score=-0.844347215839541
IntronExpressionAdditive AT3G02260.intron4 434070..434140 score=0.507683695179864
IntronExpressionAdditive AT3G02260.intron5 434569..434753 score=-0.166568996644522
IntronExpressionAdditive AT3G02260.intron6 435070..435101 score=-0.675291823836656
IntronExpressionAdditive AT3G02260.intron8 439956..440022 score=0.0166503207684440
IntronExpressionAdditive AT3G02260.intron9 440324..440359 score=0.173044575368476
IntronExpressionAdditive AT3G02280.intron1 453511..453542 score=0.0356966535861031
IntronExpressionAdditive AT3G02280.intron11 456763..456798 score=-1.16223361046641
IntronExpressionAdditive AT3G02280.intron2 453809..453956 score=0.360901794818499
IntronExpressionAdditive AT3G02280.intron4 454304..454818 score=0.0613207751832852
IntronExpressionAdditive AT3G02280.intron5 454923..455137 score=0.298693528573989
IntronExpressionAdditive AT3G02280.intron6 455432..455616 score=-0.802466419588749
IntronExpressionAdditive AT3G02280.intron7 455759..455981 score=-0.86903492405614
IntronExpressionAdditive AT3G02280.intron9 456266..456330 score=0.0294617770393704
IntronExpressionAdditive AT3G02290.intron2 458882..459251 score=1.45922007799515
IntronExpressionAdditive AT3G02290.intron3 459529..459643 score=-0.0833803360306087
IntronExpressionAdditive AT3G02290.intron6 460372..460584 score=-1.15314349787322
IntronExpressionAdditive AT3G02300.intron1 461392..461459 score=4.48445745088312e-06
IntronExpressionAdditive AT3G02300.intron2 461810..462007 score=-0.733570416835614
IntronExpressionAdditive AT3G02300.intron6 462794..462969 score=-0.306739307674647
IntronExpressionAdditive AT3G02300.intron7 463478..463550 score=0.157296026902126
IntronExpressionAdditive AT3G02310.intron1 464643..464861 score=0.0146908877685581
IntronExpressionAdditive AT3G02310.intron3 465290..465360 score=0.42945637848746
IntronExpressionAdditive AT3G02310.intron6 466068..466239 score=-0.179628807542908
IntronExpressionAdditive AT3G02320.intron1 470272..470654 score=0.333917723888145
IntronExpressionAdditive AT3G02320.intron10 472947..473023 score=0.6035428512846
IntronExpressionAdditive AT3G02320.intron2 470981..471014 score=-1.09900433003177
IntronExpressionAdditive AT3G02320.intron4 471441..471476 score=0.138536541784070
IntronExpressionAdditive AT3G02320.intron5 471668..471702 score=-0.445185047251759
IntronExpressionAdditive AT3G02320.intron6 471809..472021 score=-0.804128225873599
IntronExpressionAdditive AT3G02320.intron8 472249..472358 score=-0.192125238980022
IntronExpressionAdditive AT3G02330.intron1 476431..476535 score=0.183096979436344
IntronExpressionAdditive AT3G02350.intron1 479419..479528 score=0.21587420702313
IntronExpressionAdditive AT3G02350.intron2 480802..480873 score=0.564194757791534
IntronExpressionAdditive AT3G02360.intron3 482300..482410 score=-0.0917923959252997
IntronExpressionAdditive AT3G02360.tu3 482196..482269 score=-0.0658490340397819
IntronExpressionAdditive AT3G02370.intron1 484600..484636 score=0.199535954398977
IntronExpressionAdditive AT3G02380.intron1 487858..487931 score=0.229131247590070
IntronExpressionAdditive AT3G02410.intron1 492297..492512 score=-0.823603546978385
IntronExpressionAdditive AT3G02410.intron10 494424..494603 score=-0.713151687026095
IntronExpressionAdditive AT3G02410.intron3 492960..493138 score=0.282723355211434
IntronExpressionAdditive AT3G02410.intron4 493216..493251 score=0.372366861882312
IntronExpressionAdditive AT3G02410.intron6 493668..493774 score=0.350275931345083
IntronExpressionAdditive AT3G02410.intron7 493882..493982 score=-0.489756403182185
IntronExpressionAdditive AT3G02410.intron9 494233..494265 score=-1.02495623275452
IntronExpressionAdditive AT3G02420.intron1 496410..496662 score=-0.0978244719511555
IntronExpressionAdditive AT3G02420.intron2 496767..496875 score=0.471376475504815
IntronExpressionAdditive AT3G02420.intron3 497021..497094 score=-0.0813158624464404
IntronExpressionAdditive AT3G02420.intron6 497640..497857 score=-0.0788393323479964
IntronExpressionAdditive AT3G02420.intron8 498274..498519 score=-0.373211244848889
IntronExpressionAdditive AT3G02440.intron1 500863..501007 score=-0.174699306095828
IntronExpressionAdditive AT3G02440.intron2 501470..501501 score=0.713303628724907
IntronExpressionAdditive AT3G02450.intron1 503117..503189 score=-1.51000664791510
IntronExpressionAdditive AT3G02450.intron3 503907..503974 score=-0.415386322335744
IntronExpressionAdditive AT3G02460.intron1 505874..506031 score=-0.288704759985294
IntronExpressionAdditive AT3G02460.intron5 506995..507257 score=0.184954405978733
IntronExpressionAdditive AT3G02460.intron6 507467..507652 score=1.19678873129661
IntronExpressionAdditive AT3G02460.intron8 507801..507981 score=-0.64618851908148
IntronExpressionAdditive AT3G02470.intron6 509976..510012 score=2.22239519558494
IntronExpressionAdditive AT3G02470.tu3 509208..509281 score=-0.0647327594002226
IntronExpressionAdditive AT3G02470.tu5 509420..509718 score=2.40925607845467
IntronExpressionAdditive AT3G02480.intron1 512439..512573 score=0.101855766542634
IntronExpressionAdditive AT3G02500.intron1 519575..519907 score=-0.359384703832708
IntronExpressionAdditive AT3G02500.intron2 520352..520428 score=0.356256824203408
IntronExpressionAdditive AT3G02500.intron3 520611..521432 score=0.0331173180993443
IntronExpressionAdditive AT3G02510.intron11 523856..524206 score=-0.0098383596917671
IntronExpressionAdditive AT3G02510.intron12 524423..524493 score=-0.567776099987421
IntronExpressionAdditive AT3G02510.intron5 522816..522897 score=-0.444345163570573
IntronExpressionAdditive AT3G02510.intron7 523143..523179 score=-0.371238710138971
IntronExpressionAdditive AT3G02510.intron8 523319..523357 score=-0.362804903002939
IntronExpressionAdditive AT3G02510.intron9 523503..523682 score=0.207155570836924
IntronExpressionAdditive AT3G02520.intron1 526891..526930 score=1.05006600821235
IntronExpressionAdditive AT3G02520.intron2 527108..527181 score=-0.688789410288531
IntronExpressionAdditive AT3G02520.intron4 528050..528225 score=0.278665482517431
IntronExpressionAdditive AT3G02530.intron1 528902..528974 score=-2.86193954723886
IntronExpressionAdditive AT3G02530.intron10 531027..531244 score=-0.841316462611841
IntronExpressionAdditive AT3G02530.intron12 531496..531643 score=-0.357377556357472
IntronExpressionAdditive AT3G02530.intron13 531853..532035 score=-0.572712838397167
IntronExpressionAdditive AT3G02530.intron14 532249..532285 score=0.21701796577422
IntronExpressionAdditive AT3G02530.intron3 529332..529364 score=-0.0129265721659279
IntronExpressionAdditive AT3G02530.intron6 529980..530407 score=-0.236902733679312
IntronExpressionAdditive AT3G02530.intron8 530550..530651 score=-1.30694802314077
IntronExpressionAdditive AT3G02530.intron9 530821..530887 score=-0.214725228090073
IntronExpressionAdditive AT3G02540.intron1 533260..533291 score=-0.396120136937993
IntronExpressionAdditive AT3G02540.intron11 535492..536064 score=-0.276323127370009
IntronExpressionAdditive AT3G02540.intron2 533437..533504 score=0.276117426070865
IntronExpressionAdditive AT3G02540.intron4 533818..533893 score=0.166551691215084
IntronExpressionAdditive AT3G02540.intron5 534007..534043 score=0.733850946510955
IntronExpressionAdditive AT3G02540.intron6 534223..534335 score=0.0547185385439851
IntronExpressionAdditive AT3G02540.intron7 534587..534623 score=-0.565210491222925
IntronExpressionAdditive AT3G02540.intron9 534990..535137 score=0.412604427796738
IntronExpressionAdditive AT3G02550.intron1 537406..537440 score=-1.27281266712742
IntronExpressionAdditive AT3G02555.intron1 540294..540581 score=-0.801045991489243
IntronExpressionAdditive AT3G02555.intron3 541064..541281 score=-0.0330815551837887
IntronExpressionAdditive AT3G02560.intron3 541957..542274 score=-0.924635888241238
IntronExpressionAdditive AT3G02560.intron4 542417..542631 score=-1.41545752593415
IntronExpressionAdditive AT3G02560.intron6 542996..543035 score=-0.0224072319548432
IntronExpressionAdditive AT3G02570.intron1 543803..543839 score=-0.208199630964617
IntronExpressionAdditive AT3G02570.intron2 544124..544160 score=0.694270465827188
IntronExpressionAdditive AT3G02570.intron3 544530..544789 score=-0.164485544241576
IntronExpressionAdditive AT3G02580.intron1 547290..547614 score=-0.194891050100355
IntronExpressionAdditive AT3G02580.intron2 548012..548260 score=-0.281697203972480
IntronExpressionAdditive AT3G02590.intron1 549590..549777 score=0.227414932853383
IntronExpressionAdditive AT3G02590.intron2 550171..550209 score=-0.371833347790172
IntronExpressionAdditive AT3G02600.intron1 551213..551318 score=0.0754512148266235
IntronExpressionAdditive AT3G02600.intron2 551650..552427 score=-1.32850582476570
IntronExpressionAdditive AT3G02600.intron3 552593..552919 score=-1.37237840408052
IntronExpressionAdditive AT3G02600.intron4 553176..553427 score=-0.037282760215508
IntronExpressionAdditive AT3G02600.tu3 552465..552501 score=-1.10849185183577
IntronExpressionAdditive AT3G02610.intron1 555833..556152 score=-0.138364347782910
IntronExpressionAdditive AT3G02630.intron1 562313..562827 score=-0.475798451006705
IntronExpressionAdditive AT3G02630.intron2 563507..563756 score=-0.245202208611280
IntronExpressionAdditive AT3G02650.intron1 567867..568112 score=0.0712475493802682
IntronExpressionAdditive AT3G02660.intron1 571815..572240 score=-1.73179480768290
IntronExpressionAdditive AT3G02680.intron1 576442..576699 score=-0.135396623138453
IntronExpressionAdditive AT3G02680.intron12 579110..579149 score=-0.661122498220963
IntronExpressionAdditive AT3G02680.intron13 579257..579336 score=0.334812289740228
IntronExpressionAdditive AT3G02680.intron2 576813..576847 score=-0.394968463917295
IntronExpressionAdditive AT3G02680.intron5 577506..577538 score=0.474468860707798
IntronExpressionAdditive AT3G02680.intron7 577812..577881 score=0.588267723174794
IntronExpressionAdditive AT3G02680.intron8 578053..578088 score=0.184913072014836
IntronExpressionAdditive AT3G02690.intron5 581110..581147 score=-4.36487340579007
IntronExpressionAdditive AT3G02700.intron1 582498..582600 score=-0.603446982448629
IntronExpressionAdditive AT3G02710.intron1 584368..584404 score=0.0815851332887454
IntronExpressionAdditive AT3G02710.intron2 584547..584614 score=-1.09152128646162
IntronExpressionAdditive AT3G02710.intron3 584755..584848 score=-0.8802027969727
IntronExpressionAdditive AT3G02710.intron4 584948..585330 score=-0.236045067689736
IntronExpressionAdditive AT3G02710.intron7 585517..585621 score=-0.46134193721915
IntronExpressionAdditive AT3G02720.intron2 586671..586780 score=2.00990332613406
IntronExpressionAdditive AT3G02720.intron3 587244..587409 score=-0.623574010030945
IntronExpressionAdditive AT3G02720.intron4 587807..587878 score=-0.119997099475958
IntronExpressionAdditive AT3G02730.intron2 589030..589281 score=-0.704393792714622
IntronExpressionAdditive AT3G02740.intron1 590822..590999 score=0.00696597275540749
IntronExpressionAdditive AT3G02740.intron6 592242..592427 score=0.218538678561226
IntronExpressionAdditive AT3G02740.intron9 592856..592929 score=-0.695910169630155
IntronExpressionAdditive AT3G02750.intron4 594587..594662 score=0.0364394825595685
IntronExpressionAdditive AT3G02750.intron5 595104..595194 score=0.821256989401388
IntronExpressionAdditive AT3G02760.intron3 598611..598648 score=0.78903458195613
IntronExpressionAdditive AT3G02760.intron4 598965..599034 score=-0.65305827135351
IntronExpressionAdditive AT3G02760.intron5 599227..599262 score=-0.628766984020708
IntronExpressionAdditive AT3G02770.intron1 601403..601692 score=-0.0165735573822516
IntronExpressionAdditive AT3G02770.intron2 601991..602062 score=-0.180968369840618
IntronExpressionAdditive AT3G02780.intron2 603062..603095 score=-0.115955356943843
IntronExpressionAdditive AT3G02780.intron3 603270..603495 score=0.174155097384152
IntronExpressionAdditive AT3G02780.intron4 603674..603780 score=-0.104372038366148
IntronExpressionAdditive AT3G02780.intron5 603968..604397 score=0.334503340527337
IntronExpressionAdditive AT3G02800.intron1 607015..607054 score=-0.435879729278025
IntronExpressionAdditive AT3G02800.intron3 607286..607322 score=0.243984209926116
IntronExpressionAdditive AT3G02810.intron1 609584..609620 score=0.77117131227384
IntronExpressionAdditive AT3G02810.intron3 610344..610380 score=0.567825742510923
IntronExpressionAdditive AT3G02820.intron1 611915..611948 score=-0.172881196398543
IntronExpressionAdditive AT3G02820.intron2 612120..612662 score=-0.317325472727169
IntronExpressionAdditive AT3G02820.intron3 612847..612959 score=-0.117559756796260
IntronExpressionAdditive AT3G02830.intron1 614174..614219 score=-0.792424469575471
IntronExpressionAdditive AT3G02830.intron2 614486..614671 score=-0.704222714944572
IntronExpressionAdditive AT3G02830.intron4 614849..614919 score=0.542493022592566
IntronExpressionAdditive AT3G02830.intron5 615175..615249 score=1.29802323375029
IntronExpressionAdditive AT3G02850.intron1 619949..620008 score=-0.692362954214061
IntronExpressionAdditive AT3G02850.intron10 622681..623173 score=-0.0968998848089512
IntronExpressionAdditive AT3G02850.intron3 620589..620629 score=-0.782876843092599
IntronExpressionAdditive AT3G02850.intron7 621795..621864 score=0.00402159993801216
IntronExpressionAdditive AT3G02860.intron1 625486..625524 score=0.00115116540330552
IntronExpressionAdditive AT3G02860.intron2 625635..625707 score=-0.640559601575638
IntronExpressionAdditive AT3G02860.intron3 625852..625922 score=-0.697902764590185
IntronExpressionAdditive AT3G02860.intron4 626335..626375 score=0.371908157171852
IntronExpressionAdditive AT3G02860.intron6 626632..626813 score=0.237608459265885
IntronExpressionAdditive AT3G02860.intron7 626988..627025 score=0.186519790612571
IntronExpressionAdditive AT3G02870.intron1 627852..627919 score=0.99714598492329
IntronExpressionAdditive AT3G02870.intron10 629304..629375 score=0.0533144769658018
IntronExpressionAdditive AT3G02870.intron11 629446..629515 score=0.0738043133729289
IntronExpressionAdditive AT3G02870.intron12 629586..629658 score=-0.817581986637716
IntronExpressionAdditive AT3G02870.intron2 627992..628030 score=-0.254810592690297
IntronExpressionAdditive AT3G02870.intron3 628206..628274 score=-0.0296868480401324
IntronExpressionAdditive AT3G02870.intron4 628379..628410 score=-0.281677216392267
IntronExpressionAdditive AT3G02870.intron6 628522..628562 score=-0.00134459612766014
IntronExpressionAdditive AT3G02870.intron9 629115..629151 score=-0.178963350150439
IntronExpressionAdditive AT3G02875.intron2 632635..632775 score=-0.0371129388960682
IntronExpressionAdditive AT3G02875.intron3 633131..633203 score=-0.718510812709287
IntronExpressionAdditive AT3G02875.intron4 633357..633428 score=-0.765832411712913
IntronExpressionAdditive AT3G02880.intron1 636123..636201 score=0.611886241767038
IntronExpressionAdditive AT3G02885.intron1 638512..638831 score=0.579130311336454
IntronExpressionAdditive AT3G02890.intron10 645040..645112 score=-0.203217008469622
IntronExpressionAdditive AT3G02890.intron5 642963..643060 score=-0.293845516865264
IntronExpressionAdditive AT3G02890.intron8 644314..644458 score=0.254751805238376
IntronExpressionAdditive AT3G02890.intron9 644670..644808 score=-0.44687334206335
IntronExpressionAdditive AT3G02900.intron1 645894..646291 score=0.196822306750919
IntronExpressionAdditive AT3G02900.intron3 646615..647059 score=-0.413672142392087
IntronExpressionAdditive AT3G02920.intron1 651956..651995 score=-0.242339225067988
IntronExpressionAdditive AT3G02920.intron2 652173..652456 score=0.851239935182976
IntronExpressionAdditive AT3G02920.intron4 652737..652774 score=-0.431554190563312
IntronExpressionAdditive AT3G02920.intron5 652902..653074 score=0.0727647854522828
IntronExpressionAdditive AT3G02920.intron6 653181..653360 score=0.105778169739471
IntronExpressionAdditive AT3G02920.intron9 653701..654015 score=-0.76565260959052
IntronExpressionAdditive AT3G02930.intron10 655359..655738 score=-0.133607061601169
IntronExpressionAdditive AT3G02940.intron2 662414..662963 score=-0.134349701107569
IntronExpressionAdditive AT3G02950.intron1 665753..665791 score=-0.346587074565306
IntronExpressionAdditive AT3G02950.intron2 666486..666743 score=0.768064394940734
IntronExpressionAdditive AT3G02960.intron1 667532..667714 score=0.567704618623035
IntronExpressionAdditive AT3G02960.intron3 668036..668283 score=0.0979972503600633
IntronExpressionAdditive AT3G02960.intron4 668533..668606 score=-1.06513171918647
IntronExpressionAdditive AT3G02970.intron1 669699..669924 score=-0.0698116349329184
IntronExpressionAdditive AT3G02980.intron3 671617..671830 score=0.326721479417615
IntronExpressionAdditive AT3G02980.intron4 672024..672060 score=0.489894976339533
IntronExpressionAdditive AT3G02990.intron1 673880..674815 score=-0.73240721983074
IntronExpressionAdditive AT3G02990.intron2 676030..676112 score=-0.0630292553440148
IntronExpressionAdditive AT3G03010.intron1 679063..679207 score=0.0274979754464460
IntronExpressionAdditive AT3G03010.intron3 679358..679618 score=0.40985216982478
IntronExpressionAdditive AT3G03010.intron5 679759..679896 score=-0.0556672096156651
IntronExpressionAdditive AT3G03010.intron7 680152..680292 score=-0.487808052904613
IntronExpressionAdditive AT3G03010.tu8 680392..680424 score=-0.942841631833232
IntronExpressionAdditive AT3G03050.intron3 689732..689842 score=-0.659485045525664
IntronExpressionAdditive AT3G03060.intron1 692486..692677 score=-0.920553630584236
IntronExpressionAdditive AT3G03060.intron2 692815..693037 score=-0.509559183486606
IntronExpressionAdditive AT3G03060.intron4 693606..693756 score=-0.641209783370351
IntronExpressionAdditive AT3G03060.intron5 693937..694090 score=-0.50144553811925
IntronExpressionAdditive AT3G03060.intron6 694443..694641 score=-0.250878909315016
IntronExpressionAdditive AT3G03060.intron7 694836..694872 score=0.732276015363857
IntronExpressionAdditive AT3G03070.intron1 696758..696789 score=0.520500854493671
IntronExpressionAdditive AT3G03070.intron2 696894..697897 score=0.272238263879758
IntronExpressionAdditive AT3G03080.intron2 699093..699133 score=-0.00247115845126833
IntronExpressionAdditive AT3G03080.intron3 699344..699496 score=-0.119875124409356
IntronExpressionAdditive AT3G03080.intron4 699790..699942 score=-0.442516518596507
IntronExpressionAdditive AT3G03090.intron1 700878..700912 score=-0.979308440151304
IntronExpressionAdditive AT3G03090.intron10 703400..703468 score=0.531851957093829
IntronExpressionAdditive AT3G03090.intron11 703609..703789 score=-0.367106530780219
IntronExpressionAdditive AT3G03090.intron12 703895..704045 score=-0.269666081728846
IntronExpressionAdditive AT3G03090.intron13 704263..704516 score=0.240646016107504
IntronExpressionAdditive AT3G03090.intron2 701206..701239 score=-1.57985007593203
IntronExpressionAdditive AT3G03090.intron8 702693..703077 score=-0.658019518285608
IntronExpressionAdditive AT3G03090.intron9 703255..703291 score=-0.0204794361687002
IntronExpressionAdditive AT3G03100.intron1 705771..705807 score=0.160323872568521
IntronExpressionAdditive AT3G03100.intron2 705948..706149 score=-0.325261110551031
IntronExpressionAdditive AT3G03100.intron5 706372..707031 score=0.399823592850193
IntronExpressionAdditive AT3G03100.intron6 707172..707331 score=0.000763981227241956
IntronExpressionAdditive AT3G03110.intron1 709109..709356 score=0.406911353082025
IntronExpressionAdditive AT3G03110.intron12 711627..711704 score=0.466703787357688
IntronExpressionAdditive AT3G03110.intron13 711813..711884 score=0.00242411321905105
IntronExpressionAdditive AT3G03110.intron14 712128..712717 score=-0.772791353246545
IntronExpressionAdditive AT3G03110.intron16 712873..713020 score=0.0941606840149121
IntronExpressionAdditive AT3G03110.intron17 713197..713342 score=-0.0875879781135592
IntronExpressionAdditive AT3G03110.intron18 713495..713979 score=0.162744685335336
IntronExpressionAdditive AT3G03110.intron19 714077..714114 score=-0.173446588362276
IntronExpressionAdditive AT3G03110.intron2 709502..709542 score=-0.768308536373125
IntronExpressionAdditive AT3G03110.intron20 714262..714297 score=-0.596794096832477
IntronExpressionAdditive AT3G03110.intron21 714398..714439 score=0.77433486707439
IntronExpressionAdditive AT3G03110.intron22 714648..714681 score=-0.491233212995106
IntronExpressionAdditive AT3G03110.intron23 714828..714865 score=-0.555258769904393
IntronExpressionAdditive AT3G03110.intron24 714989..715025 score=0.179910884577347
IntronExpressionAdditive AT3G03110.intron25 715381..715418 score=0.0972603974145154
IntronExpressionAdditive AT3G03110.intron26 715598..715668 score=-0.160386380304941
IntronExpressionAdditive AT3G03110.intron29 716270..716306 score=-0.440015383576274
IntronExpressionAdditive AT3G03110.intron3 709721..709796 score=-0.329686607715609
IntronExpressionAdditive AT3G03110.intron30 716490..716526 score=0.0330676016714206
IntronExpressionAdditive AT3G03110.intron31 716667..716739 score=-0.132476491824672
IntronExpressionAdditive AT3G03110.intron4 709896..710007 score=0.469203695347899
IntronExpressionAdditive AT3G03110.intron5 710232..710385 score=0.0728614134902516
IntronExpressionAdditive AT3G03110.intron8 710744..711069 score=-0.047879109893147
IntronExpressionAdditive AT3G03120.intron1 717414..717932 score=-0.0050285605057148
IntronExpressionAdditive AT3G03120.intron2 718107..718148 score=-0.431971034951432
IntronExpressionAdditive AT3G03120.intron5 718655..718690 score=-0.310935239461257
IntronExpressionAdditive AT3G03130.intron1 722242..722280 score=-0.734166532858216
IntronExpressionAdditive AT3G03130.intron3 723074..723366 score=-1.17793518374756
IntronExpressionAdditive AT3G03140.intron2 725166..725236 score=0.127680789476316
IntronExpressionAdditive AT3G03140.intron3 725561..725746 score=-0.314486544329536
IntronExpressionAdditive AT3G03150.intron1 728128..729228 score=1.39877483087052
IntronExpressionAdditive AT3G03170.intron1 732241..732399 score=0.740901034477816
IntronExpressionAdditive AT3G03180.intron1 733584..733624 score=-0.137616947976612
IntronExpressionAdditive AT3G03180.intron4 734128..734168 score=-0.272635635961626
IntronExpressionAdditive AT3G03180.intron5 734334..734373 score=0.637045076886965
IntronExpressionAdditive AT3G03190.intron1 735236..735410 score=-0.411215214240512
IntronExpressionAdditive AT3G03200.intron3 737072..737144 score=-0.191655852031539
IntronExpressionAdditive AT3G03200.intron5 737838..738356 score=-0.938815068412004
IntronExpressionAdditive AT3G03220.intron1 743042..743481 score=0.265812397294938
IntronExpressionAdditive AT3G03230.intron1 744769..744846 score=-0.268528802935668
IntronExpressionAdditive AT3G03230.intron2 745135..745392 score=0.000323695966616938
IntronExpressionAdditive AT3G03230.intron3 745648..745729 score=-0.361995605307701
IntronExpressionAdditive AT3G03240.intron2 747502..747720 score=-0.592935021390188
IntronExpressionAdditive AT3G03240.intron4 748346..748465 score=-0.412670373422039
IntronExpressionAdditive AT3G03250.intron1 749793..750011 score=-0.250511403026922
IntronExpressionAdditive AT3G03250.intron10 751782..752390 score=-0.287452135950884
IntronExpressionAdditive AT3G03250.intron13 752751..752786 score=-0.0677464202051918
IntronExpressionAdditive AT3G03250.intron14 752896..753324 score=0.153001293070069
IntronExpressionAdditive AT3G03250.intron17 753551..753760 score=-0.75843175027207
IntronExpressionAdditive AT3G03250.intron18 753879..753915 score=-0.0246091571123452
IntronExpressionAdditive AT3G03250.intron2 750155..750221 score=1.54195387640179
IntronExpressionAdditive AT3G03250.intron3 750361..750596 score=-0.083335580621552
IntronExpressionAdditive AT3G03250.intron5 750702..750878 score=-0.429378659615278
IntronExpressionAdditive AT3G03250.intron8 751158..751609 score=-0.0890409556498081
IntronExpressionAdditive AT3G03260.intron1 755746..755814 score=-0.436880848882673
IntronExpressionAdditive AT3G03260.intron2 755957..755992 score=-0.298503287358731
IntronExpressionAdditive AT3G03260.intron3 756290..756997 score=0.570186377023663
IntronExpressionAdditive AT3G03260.intron4 757260..757331 score=-0.0498313993420897
IntronExpressionAdditive AT3G03260.intron5 757547..757704 score=-0.598827324005024
IntronExpressionAdditive AT3G03270.intron1 761585..762408 score=-0.692290889360226
IntronExpressionAdditive AT3G03300.intron1 768356..768433 score=-0.318885132037140
IntronExpressionAdditive AT3G03300.intron10 771443..771519 score=1.32502906497231
IntronExpressionAdditive AT3G03300.intron14 772477..772518 score=0.684454441866281
IntronExpressionAdditive AT3G03300.intron15 772697..772801 score=0.609677140007673
IntronExpressionAdditive AT3G03300.intron16 772977..773344 score=-0.205916376841664
IntronExpressionAdditive AT3G03300.intron18 773636..773757 score=-1.22833433892104
IntronExpressionAdditive AT3G03300.intron19 773938..774184 score=0.0364753610872029
IntronExpressionAdditive AT3G03300.intron20 774326..774457 score=-0.196348575350245
IntronExpressionAdditive AT3G03300.intron21 774669..774706 score=0.0659735345583015
IntronExpressionAdditive AT3G03300.intron22 774923..775317 score=-0.248223114452431
IntronExpressionAdditive AT3G03300.intron7 770463..770538 score=-0.315445160330157
IntronExpressionAdditive AT3G03305.intron2 777360..777400 score=0.339214202741869
IntronExpressionAdditive AT3G03305.intron3 777737..777949 score=0.0121992484243743
IntronExpressionAdditive AT3G03310.intron2 779204..779274 score=0.255348748172309
IntronExpressionAdditive AT3G03310.intron3 779347..779388 score=0.193083036688192
IntronExpressionAdditive AT3G03310.intron4 779649..779722 score=0.792055785268006
IntronExpressionAdditive AT3G03310.intron7 780317..780387 score=-0.455567427406456
IntronExpressionAdditive AT3G03310.intron8 780563..780600 score=-0.367895134697928
IntronExpressionAdditive AT3G03310.intron9 780775..781238 score=-1.17535121978858
IntronExpressionAdditive AT3G03320.intron1 782057..782093 score=0.229482150930318
IntronExpressionAdditive AT3G03320.intron6 782957..782992 score=-0.0245060230165687
IntronExpressionAdditive AT3G03330.intron1 783683..783756 score=0.205799266896268
IntronExpressionAdditive AT3G03330.intron10 785889..785927 score=0.0158386251017046
IntronExpressionAdditive AT3G03330.intron2 783897..783933 score=-0.459900225799914
IntronExpressionAdditive AT3G03330.intron3 784074..784150 score=-1.13284650576643
IntronExpressionAdditive AT3G03330.intron4 784459..784958 score=0.49001759602763
IntronExpressionAdditive AT3G03330.intron6 785139..785310 score=0.326012175071307
IntronExpressionAdditive AT3G03330.intron8 785537..785569 score=0.522998963672616
IntronExpressionAdditive AT3G03330.intron9 785748..785784 score=-0.450067900363919
IntronExpressionAdditive AT3G03340.intron1 786623..787233 score=-0.105950188768103
IntronExpressionAdditive AT3G03340.intron10 789224..789407 score=-0.295488010069068
IntronExpressionAdditive AT3G03340.intron12 789660..789710 score=1.25196680118137
IntronExpressionAdditive AT3G03340.intron4 787592..787798 score=-0.552909878090585
IntronExpressionAdditive AT3G03340.intron6 788008..788264 score=-0.630818719197723
IntronExpressionAdditive AT3G03340.intron8 788524..788756 score=-0.437322126857695
IntronExpressionAdditive AT3G03340.intron9 788862..789121 score=0.109255495315813
IntronExpressionAdditive AT3G03350.intron1 792582..793494 score=-0.43611473896001
IntronExpressionAdditive AT3G03350.intron4 793676..794225 score=-0.962661696914434
IntronExpressionAdditive AT3G03360.intron2 796314..796349 score=1.04721273500230
IntronExpressionAdditive AT3G03370.intron2 797404..797660 score=0.362870492828218
IntronExpressionAdditive AT3G03370.intron3 797913..798415 score=1.18184066464790
IntronExpressionAdditive AT3G03380.intron1 800024..800254 score=-0.0612263495565713
IntronExpressionAdditive AT3G03380.intron10 803042..803239 score=-0.599994258385576
IntronExpressionAdditive AT3G03380.intron11 803421..803668 score=0.108066909253621
IntronExpressionAdditive AT3G03380.intron12 803812..804099 score=0.355091504512121
IntronExpressionAdditive AT3G03380.intron13 804173..804309 score=-0.0777995387022529
IntronExpressionAdditive AT3G03380.intron14 804534..804859 score=-0.0684271552025875
IntronExpressionAdditive AT3G03380.intron15 805364..805910 score=0.108187426526726
IntronExpressionAdditive AT3G03380.intron17 806280..806315 score=-1.32176087725657
IntronExpressionAdditive AT3G03380.intron18 806608..806677 score=0.148455556081556
IntronExpressionAdditive AT3G03380.intron2 800373..800481 score=-0.0297662665118735
IntronExpressionAdditive AT3G03380.intron20 807092..807586 score=-0.737473306722916
IntronExpressionAdditive AT3G03380.intron22 807763..807868 score=-0.253900950495021
IntronExpressionAdditive AT3G03380.intron23 808016..808089 score=-1.00039356941661
IntronExpressionAdditive AT3G03380.intron3 800771..800883 score=-0.623230730098345
IntronExpressionAdditive AT3G03380.intron4 800992..801134 score=-0.200214859342705
IntronExpressionAdditive AT3G03380.intron5 801209..801470 score=0.0893888387084358
IntronExpressionAdditive AT3G03380.intron6 801650..802048 score=-0.121164424298453
IntronExpressionAdditive AT3G03380.intron7 802236..802451 score=-0.0799004810955862
IntronExpressionAdditive AT3G03380.intron8 802718..802753 score=0.557128594699877
IntronExpressionAdditive AT3G03380.intron9 802857..802930 score=-0.829734001230332
IntronExpressionAdditive AT3G03405.intron2 810463..810689 score=0.212683040658354
IntronExpressionAdditive AT3G03420.intron1 812724..812807 score=-1.42976332108486
IntronExpressionAdditive AT3G03440.intron1 816179..817677 score=-0.680973801404724
IntronExpressionAdditive AT3G03460.intron1 823708..823953 score=0.235372735973847
IntronExpressionAdditive AT3G03470.intron1 825092..825128 score=0.369258938386196
IntronExpressionAdditive AT3G03490.intron1 830362..830398 score=0.73915747103579
IntronExpressionAdditive AT3G03490.intron2 830798..830938 score=0.0900697882669597
IntronExpressionAdditive AT3G03490.intron3 831397..831688 score=-0.238956505258387
IntronExpressionAdditive AT3G03500.intron2 833224..833260 score=-0.652888677616961
IntronExpressionAdditive AT3G03500.intron5 833961..833996 score=-0.36688052957377
IntronExpressionAdditive AT3G03520.intron1 838336..838373 score=-0.603099590715977
IntronExpressionAdditive AT3G03520.intron2 838617..838655 score=1.17468444301615
IntronExpressionAdditive AT3G03520.intron3 839120..839556 score=-0.235676563818297
IntronExpressionAdditive AT3G03520.intron4 840117..840188 score=1.28911509037278
IntronExpressionAdditive AT3G03530.intron1 843112..843440 score=-0.600552064109834
IntronExpressionAdditive AT3G03530.intron3 843991..844106 score=-0.256083573475441
IntronExpressionAdditive AT3G03540.intron3 847434..847511 score=-0.716277754287316
IntronExpressionAdditive AT3G03560.intron10 854773..854839 score=0.0162785721837985
IntronExpressionAdditive AT3G03560.intron11 855029..855107 score=-0.221084267356458
IntronExpressionAdditive AT3G03560.intron12 855267..855410 score=-0.316267244769319
IntronExpressionAdditive AT3G03560.intron13 855672..855751 score=0.53541932166534
IntronExpressionAdditive AT3G03560.intron15 855923..855956 score=-0.183756841723227
IntronExpressionAdditive AT3G03560.intron16 856059..856098 score=0.433245990503966
IntronExpressionAdditive AT3G03560.intron18 856357..856443 score=-0.116023569385337
IntronExpressionAdditive AT3G03560.intron4 853772..853807 score=-0.451691823268671
IntronExpressionAdditive AT3G03560.intron5 853947..854094 score=-0.507917654457159
IntronExpressionAdditive AT3G03560.intron7 854232..854266 score=0.0936948287257862
IntronExpressionAdditive AT3G03560.intron8 854335..854388 score=-0.526910509908535
IntronExpressionAdditive AT3G03560.intron9 854565..854599 score=-0.0225815353977962
IntronExpressionAdditive AT3G03570.intron1 857161..857201 score=0.255600417125683
IntronExpressionAdditive AT3G03570.intron2 857658..857760 score=0.155234259373094
IntronExpressionAdditive AT3G03570.intron3 857983..858020 score=1.1152783561343
IntronExpressionAdditive AT3G03570.intron4 858279..858317 score=-0.071917178477324
IntronExpressionAdditive AT3G03570.intron5 858450..858489 score=-0.122172952119377
IntronExpressionAdditive AT3G03570.intron6 858735..858985 score=-0.366370740052978
IntronExpressionAdditive AT3G03570.intron7 859170..859211 score=-0.311278574158904
IntronExpressionAdditive AT3G03570.intron8 859438..859509 score=-0.588667354218418
IntronExpressionAdditive AT3G03570.intron9 859731..859879 score=-0.497002538562204
IntronExpressionAdditive AT3G03590.intron1 865473..866257 score=-0.0278996910892578
IntronExpressionAdditive AT3G03610.intron1 868930..869403 score=-0.381482363221039
IntronExpressionAdditive AT3G03610.intron2 869636..869672 score=1.39892475360435
IntronExpressionAdditive AT3G03610.intron4 870040..870509 score=-0.145149696754949
IntronExpressionAdditive AT3G03610.intron5 870615..870647 score=0.67116235541614
IntronExpressionAdditive AT3G03610.intron6 870821..870894 score=0.381061894566372
IntronExpressionAdditive AT3G03610.intron7 870968..871045 score=0.253237520766040
IntronExpressionAdditive AT3G03620.intron3 874402..874542 score=-0.127078519824901
IntronExpressionAdditive AT3G03620.intron6 875170..875279 score=-0.223498657225183
IntronExpressionAdditive AT3G03620.intron7 875887..875959 score=-0.613280116237282
IntronExpressionAdditive AT3G03620.intron8 876420..876722 score=-0.590354541802886
IntronExpressionAdditive AT3G03630.intron10 879969..880052 score=0.190730234748826
IntronExpressionAdditive AT3G03630.intron2 878493..878526 score=-0.246041447831838
IntronExpressionAdditive AT3G03630.intron3 878632..878701 score=0.184315809388088
IntronExpressionAdditive AT3G03630.intron4 878778..878996 score=-0.757464697795526
IntronExpressionAdditive AT3G03630.intron6 879069..879105 score=0.063071272797976
IntronExpressionAdditive AT3G03630.intron7 879285..879364 score=-0.386702162938206
IntronExpressionAdditive AT3G03630.intron8 879652..879685 score=-0.144098741685965
IntronExpressionAdditive AT3G03630.intron9 879789..879822 score=-0.336270431113629
IntronExpressionAdditive AT3G03640.intron1 881182..881576 score=1.03205307929660
IntronExpressionAdditive AT3G03640.intron12 883685..883774 score=-0.248861003586839
IntronExpressionAdditive AT3G03640.intron2 881680..881755 score=0.165679232720427
IntronExpressionAdditive AT3G03640.intron4 881971..882039 score=1.27271320017500
IntronExpressionAdditive AT3G03640.intron5 882144..882213 score=1.92822239882623
IntronExpressionAdditive AT3G03640.intron6 882345..882384 score=-0.46470877330007
IntronExpressionAdditive AT3G03640.intron9 883173..883244 score=-0.514199127106822
IntronExpressionAdditive AT3G03650.intron1 884820..884888 score=-0.539573962431518
IntronExpressionAdditive AT3G03650.intron2 885210..885401 score=-1.44487361460946
IntronExpressionAdditive AT3G03660.intron2 890920..891309 score=0.510569772090763
IntronExpressionAdditive AT3G03660.intron3 889654..890675 score=-0.459415629618301
IntronExpressionAdditive AT3G03670.intron2 902846..903117 score=-0.342593427856168
IntronExpressionAdditive AT3G03690.intron1 911945..912249 score=-0.499485120683712
IntronExpressionAdditive AT3G03690.intron3 912833..913012 score=0.9597441938067
IntronExpressionAdditive AT3G03710.intron10 921934..922296 score=-0.416636156061325
IntronExpressionAdditive AT3G03710.intron12 922484..922520 score=0.795936126416246
IntronExpressionAdditive AT3G03710.intron13 922771..922807 score=-0.606825154629245
IntronExpressionAdditive AT3G03710.intron14 923019..923096 score=-0.414763186689793
IntronExpressionAdditive AT3G03710.intron15 923311..923343 score=-0.68740023390379
IntronExpressionAdditive AT3G03710.intron17 923597..923674 score=-0.52834502230766
IntronExpressionAdditive AT3G03710.intron18 923793..923865 score=-2.02648369848003
IntronExpressionAdditive AT3G03710.intron20 924180..924211 score=0.195267140212447
IntronExpressionAdditive AT3G03710.intron21 924397..924434 score=0.127467650697311
IntronExpressionAdditive AT3G03710.intron23 925009..925046 score=1.30814738022346
IntronExpressionAdditive AT3G03710.intron5 920721..920864 score=-0.681668219742378
IntronExpressionAdditive AT3G03710.intron9 921576..921612 score=-0.261456815500019
IntronExpressionAdditive AT3G03720.intron1 926038..926324 score=-0.0109038322762408
IntronExpressionAdditive AT3G03720.intron10 928675..928750 score=0.0722049604423002
IntronExpressionAdditive AT3G03720.intron12 929237..929272 score=-0.484699608584509
IntronExpressionAdditive AT3G03720.intron3 926578..926799 score=0.0743621346378154
IntronExpressionAdditive AT3G03720.intron5 927316..927498 score=0.165502738681272
IntronExpressionAdditive AT3G03720.intron6 927710..927746 score=0.111160543417739
IntronExpressionAdditive AT3G03720.intron8 928191..928366 score=-1.09166619742378
IntronExpressionAdditive AT3G03720.intron9 928491..928531 score=-0.135312707521977
IntronExpressionAdditive AT3G03740.intron3 938231..939291 score=0.177370167355644
IntronExpressionAdditive AT3G03750.intron2 940732..941056 score=0.279395576027681
IntronExpressionAdditive AT3G03760.intron1 944056..944190 score=-0.021430596133222
IntronExpressionAdditive AT3G03770.intron1 945346..945378 score=-0.218703481872323
IntronExpressionAdditive AT3G03770.intron7 947006..947078 score=-0.0726753080910008
IntronExpressionAdditive AT3G03770.intron8 948533..948679 score=-0.0496806155327216
IntronExpressionAdditive AT3G03773.intron1 951934..952333 score=-1.23109070416200
IntronExpressionAdditive AT3G03773.intron2 952618..952652 score=0.309769766049487
IntronExpressionAdditive AT3G03773.intron3 952873..953415 score=-0.908259830677616
IntronExpressionAdditive AT3G03780.intron11 960293..960329 score=-1.02313311699842
IntronExpressionAdditive AT3G03780.intron2 957154..957540 score=0.848914141075193
IntronExpressionAdditive AT3G03780.intron3 957978..958195 score=0.289731016869556
IntronExpressionAdditive AT3G03780.intron5 958372..958446 score=0.172218504639358
IntronExpressionAdditive AT3G03780.intron8 959328..959367 score=-0.958716658681303
IntronExpressionAdditive AT3G03780.intron9 959622..959809 score=0.806537817857618
IntronExpressionAdditive AT3G03790.intron1 962216..962824 score=-0.533042250868918
IntronExpressionAdditive AT3G03790.intron10 966862..966934 score=-0.406550836024788
IntronExpressionAdditive AT3G03790.intron11 967518..967627 score=1.5577699505888
IntronExpressionAdditive AT3G03790.intron2 963478..963663 score=-0.642164763430427
IntronExpressionAdditive AT3G03790.intron3 963886..963924 score=0.34404664182119
IntronExpressionAdditive AT3G03790.intron5 964210..964440 score=-0.183653409626404
IntronExpressionAdditive AT3G03790.intron6 964665..964800 score=0.0578076049406529
IntronExpressionAdditive AT3G03790.intron9 966093..966169 score=0.590408088062602
IntronExpressionAdditive AT3G03800.intron10 970912..970948 score=-0.158503102638711
IntronExpressionAdditive AT3G03800.intron12 969238..971239 score=0.115677875021537
IntronExpressionAdditive AT3G03800.intron2 969385..969580 score=-0.0345738637875948
IntronExpressionAdditive AT3G03800.intron3 969842..969875 score=0.586365330798242
IntronExpressionAdditive AT3G03800.intron4 970053..970091 score=0.281855334664994
IntronExpressionAdditive AT3G03800.intron9 970769..970805 score=-0.647356751600673
IntronExpressionAdditive AT3G03810.intron1 972631..972804 score=-0.286324735643536
IntronExpressionAdditive AT3G03810.intron2 973468..973544 score=0.742383298394202
IntronExpressionAdditive AT3G03810.intron3 973847..973922 score=-0.0116837822997781
IntronExpressionAdditive AT3G03810.intron4 974026..974140 score=0.702900194132816
IntronExpressionAdditive AT3G03810.intron5 974445..974480 score=0.273263593513968
IntronExpressionAdditive AT3G03810.intron7 975093..975130 score=-1.25810455254741
IntronExpressionAdditive AT3G03810.intron8 975297..975555 score=-0.877582420438294
IntronExpressionAdditive AT3G03860.intron1 992729..992949 score=0.0982868997985252
IntronExpressionAdditive AT3G03860.intron2 993211..993591 score=-0.853804580171248
IntronExpressionAdditive AT3G03860.intron3 993809..993845 score=0.146904418473222
IntronExpressionAdditive AT3G03870.intron1 996336..996891 score=0.635029812858467
IntronExpressionAdditive AT3G03880.intron1 997970..998004 score=-0.634787727929679
IntronExpressionAdditive AT3G03880.intron2 998288..998323 score=0.365263006362479
IntronExpressionAdditive AT3G03880.intron4 998859..998935 score=0.186874681163034
IntronExpressionAdditive AT3G03890.intron1 999739..999811 score=-0.596467084525954
IntronExpressionAdditive AT3G03890.intron10 1001106..1001212 score=0.394303531492855
IntronExpressionAdditive AT3G03890.intron11 1001328..1001402 score=-0.0229524126915697
IntronExpressionAdditive AT3G03890.intron12 1001510..1001765 score=-0.316243725086183
IntronExpressionAdditive AT3G03890.intron4 1000064..1000172 score=-0.773655882981273
IntronExpressionAdditive AT3G03890.intron5 1000244..1000318 score=-0.101965723827809
IntronExpressionAdditive AT3G03890.intron6 1000390..1000426 score=-0.322550112105538
IntronExpressionAdditive AT3G03890.intron7 1000564..1000600 score=0.547611265479428
IntronExpressionAdditive AT3G03900.intron3 1003420..1003501 score=-0.112810138393405
IntronExpressionAdditive AT3G03900.intron4 1003634..1003772 score=-0.463991699465648
IntronExpressionAdditive AT3G03910.intron7 1008397..1008463 score=0.0448721260599138
IntronExpressionAdditive AT3G03910.intron8 1008575..1008611 score=0.850586801491403
IntronExpressionAdditive AT3G03920.intron1 1009288..1009474 score=-0.287759028961904
IntronExpressionAdditive AT3G03920.intron3 1009830..1010180 score=-0.323450557082209
IntronExpressionAdditive AT3G03930.intron3 1012023..1012256 score=-0.84484319442971
IntronExpressionAdditive AT3G03930.intron6 1012671..1012707 score=0.266065593390854
IntronExpressionAdditive AT3G03940.intron13 1017230..1017264 score=0.19786325095136
IntronExpressionAdditive AT3G03940.intron15 1017665..1017765 score=-0.876332220625223
IntronExpressionAdditive AT3G03940.intron16 1018299..1018872 score=-0.713932984213807
IntronExpressionAdditive AT3G03940.intron2 1014776..1014844 score=-0.633873862506232
IntronExpressionAdditive AT3G03940.intron3 1015020..1015053 score=0.210284191260123
IntronExpressionAdditive AT3G03940.intron5 1015484..1015747 score=0.321374604043355
IntronExpressionAdditive AT3G03940.intron8 1016433..1016472 score=-0.571507114688382
IntronExpressionAdditive AT3G03940.intron9 1016582..1016841 score=-0.150385866176764
IntronExpressionAdditive AT3G03950.intron3 1021569..1021899 score=0.64755668796059
IntronExpressionAdditive AT3G03950.intron5 1022038..1022077 score=0.806364495205026
IntronExpressionAdditive AT3G03950.intron7 1022436..1022506 score=0.0972814324550608
IntronExpressionAdditive AT3G03950.intron8 1023087..1023119 score=-0.789003682618959
IntronExpressionAdditive AT3G03950.intron9 1023407..1023483 score=0.713644437988932
IntronExpressionAdditive AT3G03950.tu1 1021292..1021323 score=-2.57536893938182
IntronExpressionAdditive AT3G03960.intron1 1024585..1024783 score=0.353473803307118
IntronExpressionAdditive AT3G03960.intron10 1026744..1026820 score=0.719059897236125
IntronExpressionAdditive AT3G03960.intron11 1027077..1027182 score=-0.880058250267364
IntronExpressionAdditive AT3G03960.intron12 1027317..1027348 score=0.353207122248611
IntronExpressionAdditive AT3G03960.intron3 1025303..1025340 score=-0.213991676345332
IntronExpressionAdditive AT3G03960.intron5 1025807..1025881 score=-1.12342547869448
IntronExpressionAdditive AT3G03960.intron6 1026062..1026097 score=0.866914966718154
IntronExpressionAdditive AT3G03960.intron7 1026202..1026275 score=-0.758490869845708
IntronExpressionAdditive AT3G03960.intron9 1026567..1026635 score=-0.0723590854475453
IntronExpressionAdditive AT3G03970.intron1 1028653..1028721 score=-0.0494375871725207
IntronExpressionAdditive AT3G03970.tu3 1029946..1030099 score=-0.156772182272011
IntronExpressionAdditive AT3G03980.intron1 1032186..1032588 score=-0.426953991435191
IntronExpressionAdditive AT3G04010.intron1 1037991..1038836 score=0.378115259341962
IntronExpressionAdditive AT3G04020.intron3 1041587..1041798 score=-0.732349696950044
IntronExpressionAdditive AT3G04030.intron1 1043625..1043696 score=-0.148455155608862
IntronExpressionAdditive AT3G04030.intron3 1043844..1043881 score=-0.033513094934023
IntronExpressionAdditive AT3G04030.intron4 1044088..1044164 score=0.0966747467572622
IntronExpressionAdditive AT3G04040.intron2 1048056..1048092 score=-0.940144490245235
IntronExpressionAdditive AT3G04040.intron3 1048278..1048522 score=-0.453221022740651
IntronExpressionAdditive AT3G04040.intron5 1048768..1048872 score=-1.04661280891874
IntronExpressionAdditive AT3G04050.intron1 1050075..1050112 score=-0.367233802662713
IntronExpressionAdditive AT3G04060.intron1 1054173..1054363 score=-0.9429005368887
IntronExpressionAdditive AT3G04080.intron1 1068280..1068396 score=0.315766888296049
IntronExpressionAdditive AT3G04080.intron3 1069016..1069091 score=-0.181704508635164
IntronExpressionAdditive AT3G04080.intron4 1069200..1069307 score=0.166485241030145
IntronExpressionAdditive AT3G04080.intron5 1069580..1069689 score=-0.27100812776626
IntronExpressionAdditive AT3G04080.intron6 1069878..1070016 score=-0.619437229370533
IntronExpressionAdditive AT3G04080.intron8 1070202..1070549 score=-0.916199709898406
IntronExpressionAdditive AT3G04090.intron1 1072511..1072650 score=0.0235394515411744
IntronExpressionAdditive AT3G04090.intron2 1072980..1073677 score=0.324620245037847
IntronExpressionAdditive AT3G04110.intron1 1077616..1077780 score=-0.466525094664386
IntronExpressionAdditive AT3G04110.intron3 1079416..1079453 score=0.953868601637705
IntronExpressionAdditive AT3G04120.intron3 1081438..1081760 score=-1.18889693835288
IntronExpressionAdditive AT3G04120.intron5 1081256..1082149 score=-1.46751454408537
IntronExpressionAdditive AT3G04120.intron6 1082334..1082405 score=-0.854743424671344
IntronExpressionAdditive AT3G04120.intron7 1082510..1082543 score=-0.558572381702696
IntronExpressionAdditive AT3G04120.intron8 1082842..1082881 score=-0.785264692623224
IntronExpressionAdditive AT3G04160.intron1 1091575..1091614 score=0.55079690327682
IntronExpressionAdditive AT3G04160.intron2 1092253..1092434 score=-0.325499123142944
IntronExpressionAdditive AT3G04160.intron4 1092827..1092895 score=0.217346991160281
IntronExpressionAdditive AT3G04170.intron1 1095325..1095444 score=-0.190500863332825
IntronExpressionAdditive AT3G04210.intron1 1107221..1107337 score=0.775984337002064
IntronExpressionAdditive AT3G04220.intron1 1109760..1109794 score=0.223340276042019
IntronExpressionAdditive AT3G04220.intron3 1111404..1111518 score=-0.0985508840427045
IntronExpressionAdditive AT3G04240.intron10 1116541..1116575 score=0.118158226271956
IntronExpressionAdditive AT3G04240.intron11 1116725..1116796 score=-0.193199261707736
IntronExpressionAdditive AT3G04240.intron13 1117082..1117437 score=-0.473191667370068
IntronExpressionAdditive AT3G04240.intron14 1117685..1117723 score=0.0853044089023695
IntronExpressionAdditive AT3G04240.intron16 1118053..1118087 score=-0.285560631218627
IntronExpressionAdditive AT3G04240.intron18 1118370..1118439 score=0.0312514382930035
IntronExpressionAdditive AT3G04240.intron19 1118547..1118587 score=-0.391440934327749
IntronExpressionAdditive AT3G04240.intron21 1118974..1119256 score=0.575254937163116
IntronExpressionAdditive AT3G04240.intron22 1119399..1119468 score=-0.418513529891108
IntronExpressionAdditive AT3G04240.intron23 1119614..1119720 score=-0.110270496484672
IntronExpressionAdditive AT3G04240.intron24 1119789..1119861 score=-0.818072767152786
IntronExpressionAdditive AT3G04240.intron25 1119966..1120033 score=0.254094158062433
IntronExpressionAdditive AT3G04240.intron26 1120221..1120530 score=-0.113223985649689
IntronExpressionAdditive AT3G04240.intron3 1114742..1114783 score=0.881988696000055
IntronExpressionAdditive AT3G04240.intron4 1114964..1115043 score=-0.0978653837162935
IntronExpressionAdditive AT3G04240.intron5 1115212..1115245 score=0.121831233145390
IntronExpressionAdditive AT3G04240.intron7 1115637..1115672 score=-0.472689823151481
IntronExpressionAdditive AT3G04240.intron9 1116109..1116328 score=-0.249046878728834
IntronExpressionAdditive AT3G04260.intron1 1123435..1123543 score=0.193015988906172
IntronExpressionAdditive AT3G04260.intron10 1126269..1126302 score=0.046846143442598
IntronExpressionAdditive AT3G04260.intron11 1126660..1126700 score=0.0228397058296852
IntronExpressionAdditive AT3G04260.intron12 1126881..1127020 score=0.547825585278615
IntronExpressionAdditive AT3G04260.intron2 1123681..1123752 score=-0.0629459261137179
IntronExpressionAdditive AT3G04260.intron4 1124503..1124581 score=1.66408341409752
IntronExpressionAdditive AT3G04260.intron5 1125098..1125172 score=0.187051182992913
IntronExpressionAdditive AT3G04260.intron7 1125779..1125849 score=-0.646634676984194
IntronExpressionAdditive AT3G04260.intron8 1125957..1125990 score=-0.661216345156639
IntronExpressionAdditive AT3G04280.intron1 1130310..1130381 score=-0.100106567399448
IntronExpressionAdditive AT3G04290.intron1 1133859..1134323 score=-0.310939176268040
IntronExpressionAdditive AT3G04290.intron2 1134696..1135031 score=-0.5574714926165
IntronExpressionAdditive AT3G04290.intron3 1135439..1135754 score=-0.325001997721567
IntronExpressionAdditive AT3G04290.intron4 1135900..1135977 score=-0.374001206030533
IntronExpressionAdditive AT3G04300.intron1 1140408..1140442 score=-0.0725049667761386
IntronExpressionAdditive AT3G04310.intron1 1142107..1142174 score=-0.32201821616088
IntronExpressionAdditive AT3G04340.intron10 1149746..1149781 score=-0.934303187842852
IntronExpressionAdditive AT3G04340.intron12 1150436..1150477 score=-0.864995327029457
IntronExpressionAdditive AT3G04340.intron14 1151250..1151488 score=-0.135181102510916
IntronExpressionAdditive AT3G04340.intron15 1152058..1152305 score=-0.0890221482496615
IntronExpressionAdditive AT3G04340.intron3 1147423..1147564 score=-0.352711564953144
IntronExpressionAdditive AT3G04340.intron4 1147679..1147834 score=-0.928962605840117
IntronExpressionAdditive AT3G04340.intron7 1148751..1148938 score=-0.790153305525208
IntronExpressionAdditive AT3G04340.intron9 1149443..1149560 score=0.345649508216392
IntronExpressionAdditive AT3G04350.intron1 1155561..1156333 score=-0.351874558874036
IntronExpressionAdditive AT3G04370.intron1 1159913..1160110 score=-0.413558764260275
IntronExpressionAdditive AT3G04380.intron10 1164366..1164473 score=0.305978489226128
IntronExpressionAdditive AT3G04380.intron2 1161723..1161942 score=-0.244645812644213
IntronExpressionAdditive AT3G04380.intron6 1163403..1163441 score=0.0552188548428005
IntronExpressionAdditive AT3G04380.intron7 1163552..1163587 score=-0.129007031693448
IntronExpressionAdditive AT3G04380.intron8 1163696..1163945 score=-0.503706335554704
IntronExpressionAdditive AT3G04380.intron9 1164093..1164293 score=-0.320540659558564
IntronExpressionAdditive AT3G04400.intron1 1167356..1167499 score=-0.0639298650857454
IntronExpressionAdditive AT3G04400.intron2 1167892..1168191 score=0.158393804346494
IntronExpressionAdditive AT3G04420.intron5 1173351..1173563 score=-0.189286285180224
IntronExpressionAdditive AT3G04420.intron8 1174042..1174073 score=-0.741054959934358
IntronExpressionAdditive AT3G04430.intron1 1175779..1175814 score=0.443875402335580
IntronExpressionAdditive AT3G04430.intron2 1175918..1176379 score=0.660126325776911
IntronExpressionAdditive AT3G04430.intron3 1176752..1176788 score=-0.524944019937078
IntronExpressionAdditive AT3G04450.intron1 1184905..1184977 score=0.352151112325253
IntronExpressionAdditive AT3G04450.intron3 1185400..1185578 score=0.759746915133518
IntronExpressionAdditive AT3G04450.intron5 1185681..1185719 score=-0.254839417828779
IntronExpressionAdditive AT3G04450.intron6 1185900..1185943 score=0.142111920578423
IntronExpressionAdditive AT3G04460.intron3 1187194..1187226 score=-0.0396329471938501
IntronExpressionAdditive AT3G04460.intron4 1187556..1187659 score=0.160042697169329
IntronExpressionAdditive AT3G04460.intron5 1187836..1188069 score=-0.0935814096107459
IntronExpressionAdditive AT3G04460.intron6 1188218..1188251 score=0.057959881746135
IntronExpressionAdditive AT3G04460.intron7 1188381..1188609 score=-0.427446997682138
IntronExpressionAdditive AT3G04460.intron8 1188723..1188764 score=0.32077361258703
IntronExpressionAdditive AT3G04470.intron1 1190224..1190259 score=1.62283668709953
IntronExpressionAdditive AT3G04480.intron10 1196757..1197011 score=0.548508713714904
IntronExpressionAdditive AT3G04480.intron2 1194612..1194649 score=-0.320387918012335
IntronExpressionAdditive AT3G04480.intron6 1195998..1196033 score=-0.0411406163786335
IntronExpressionAdditive AT3G04480.intron7 1196185..1196220 score=-0.264886066103816
IntronExpressionAdditive AT3G04480.intron9 1196610..1196651 score=-0.909620907156447
IntronExpressionAdditive AT3G04490.intron1 1200918..1202846 score=0.594439654678421
IntronExpressionAdditive AT3G04490.intron11 1204461..1204713 score=1.71928704842094
IntronExpressionAdditive AT3G04490.intron12 1204838..1204878 score=1.29272588517086
IntronExpressionAdditive AT3G04490.intron13 1205027..1205059 score=0.257530801339782
IntronExpressionAdditive AT3G04490.intron14 1205208..1205417 score=-0.563821788817347
IntronExpressionAdditive AT3G04490.intron15 1205564..1205826 score=-0.0567140758873132
IntronExpressionAdditive AT3G04490.intron16 1205938..1206195 score=-1.00173670112714
IntronExpressionAdditive AT3G04490.intron17 1206337..1206418 score=0.255902366420588
IntronExpressionAdditive AT3G04490.intron18 1206665..1207473 score=-0.144068043643183
IntronExpressionAdditive AT3G04490.intron19 1207582..1207618 score=-0.116461308258425
IntronExpressionAdditive AT3G04490.intron20 1207767..1207807 score=0.622407068049929
IntronExpressionAdditive AT3G04490.intron21 1207981..1208582 score=0.822411956120529
IntronExpressionAdditive AT3G04490.intron23 1208803..1209063 score=1.13457172272488
IntronExpressionAdditive AT3G04490.intron6 1203071..1203142 score=0.919293741199572
IntronExpressionAdditive AT3G04490.intron7 1203290..1203511 score=-0.498958428786289
IntronExpressionAdditive AT3G04490.intron8 1203768..1203845 score=-0.970256362311768
IntronExpressionAdditive AT3G04500.intron3 1212599..1212814 score=-0.0129953266947741
IntronExpressionAdditive AT3G04500.intron4 1212952..1213019 score=-0.88629480938771
IntronExpressionAdditive AT3G04500.intron5 1213342..1213558 score=-0.620467515890765
IntronExpressionAdditive AT3G04520.intron4 1217981..1218047 score=0.198493576776391
IntronExpressionAdditive AT3G04520.intron5 1218215..1218265 score=0.148214138714742
IntronExpressionAdditive AT3G04520.intron7 1218526..1218562 score=-0.0251155263748927
IntronExpressionAdditive AT3G04520.intron8 1218745..1219045 score=0.0066958373137408
IntronExpressionAdditive AT3G04520.intron9 1219598..1219638 score=-0.63429131534162
IntronExpressionAdditive AT3G04560.intron1 1227771..1227841 score=-1.30235443660197
IntronExpressionAdditive AT3G04560.intron2 1228234..1228340 score=0.354962730751346
IntronExpressionAdditive AT3G04560.intron3 1228537..1228572 score=-0.173738042012331
IntronExpressionAdditive AT3G04560.intron4 1228894..1228930 score=-0.156843082038214
IntronExpressionAdditive AT3G04560.intron5 1229063..1229130 score=-0.637528320539849
IntronExpressionAdditive AT3G04580.tu3 1238244..1238276 score=0.231474347647097
IntronExpressionAdditive AT3G04590.intron2 1239327..1239433 score=-0.434702986421841
IntronExpressionAdditive AT3G04590.intron4 1239864..1239900 score=0.628147763591885
IntronExpressionAdditive AT3G04590.intron5 1240145..1240292 score=-0.0505655021622229
IntronExpressionAdditive AT3G04590.intron6 1240527..1240675 score=-0.0104514444939049
IntronExpressionAdditive AT3G04590.intron7 1240749..1241071 score=-0.215180799961167
IntronExpressionAdditive AT3G04600.intron13 1244958..1245114 score=0.232129828879876
IntronExpressionAdditive AT3G04600.intron14 1245219..1245467 score=0.520725572984401
IntronExpressionAdditive AT3G04600.intron15 1245645..1245676 score=-0.170790532087124
IntronExpressionAdditive AT3G04600.intron16 1245858..1245895 score=-0.512775463292828
IntronExpressionAdditive AT3G04600.intron4 1243370..1243409 score=-0.343979033794476
IntronExpressionAdditive AT3G04600.intron5 1243594..1243627 score=-0.0824199701696525
IntronExpressionAdditive AT3G04600.intron6 1243840..1244064 score=0.566778821502461
IntronExpressionAdditive AT3G04600.intron8 1243047..1244339 score=-0.629213516460593
IntronExpressionAdditive AT3G04600.intron9 1244529..1244565 score=-0.0486707088994032
IntronExpressionAdditive AT3G04610.intron2 1251275..1251352 score=-0.307501656533072
IntronExpressionAdditive AT3G04610.intron4 1251898..1252091 score=0.780737900224023
IntronExpressionAdditive AT3G04610.intron5 1252568..1253411 score=-0.339701939454666
IntronExpressionAdditive AT3G04610.intron6 1254286..1254698 score=4.69995509505759
IntronExpressionAdditive AT3G04620.intron2 1255968..1256001 score=-0.121883599879511
IntronExpressionAdditive AT3G04620.intron3 1256105..1256143 score=-0.671432976915857
IntronExpressionAdditive AT3G04620.intron4 1256369..1256542 score=-0.647490727563206
IntronExpressionAdditive AT3G04630.intron2 1258824..1259129 score=-0.0408484669851504
IntronExpressionAdditive AT3G04630.intron6 1259678..1259751 score=-0.695565810142442
IntronExpressionAdditive AT3G04630.intron7 1259890..1259998 score=-0.748025293511276
IntronExpressionAdditive AT3G04630.intron9 1260312..1260347 score=0.0751740213703706
IntronExpressionAdditive AT3G04650.intron1 1262402..1262664 score=0.100556118338363
IntronExpressionAdditive AT3G04650.intron3 1263246..1263321 score=-0.778613345796592
IntronExpressionAdditive AT3G04650.intron4 1263392..1263428 score=0.308069715830498
IntronExpressionAdditive AT3G04650.intron7 1264106..1264138 score=-0.332039391751523
IntronExpressionAdditive AT3G04670.intron4 1266901..1266945 score=-0.254944413244531
IntronExpressionAdditive AT3G04680.intron1 1270240..1270275 score=1.33711110987235
IntronExpressionAdditive AT3G04680.intron5 1271383..1271460 score=0.407537211475525
IntronExpressionAdditive AT3G04680.intron7 1271714..1272171 score=-0.155554264380685
IntronExpressionAdditive AT3G04680.intron8 1272550..1272755 score=0.500788489425807
IntronExpressionAdditive AT3G04710.intron10 1280049..1280086 score=-0.732567301309587
IntronExpressionAdditive AT3G04710.intron14 1280789..1280825 score=-1.07850079128658
IntronExpressionAdditive AT3G04710.intron2 1278256..1278521 score=-0.594321751941482
IntronExpressionAdditive AT3G04710.intron3 1278670..1278746 score=-0.276189195830384
IntronExpressionAdditive AT3G04710.intron6 1279370..1279452 score=0.0379497714557191
IntronExpressionAdditive AT3G04710.intron7 1279558..1279625 score=0.29464036134897
IntronExpressionAdditive AT3G04710.intron8 1279789..1279861 score=0.508067985189175
IntronExpressionAdditive AT3G04720.intron1 1285925..1286071 score=-1.17795385650185
IntronExpressionAdditive AT3G04730.intron1 1289061..1289097 score=-0.80793475897737
IntronExpressionAdditive AT3G04730.intron4 1289842..1290171 score=-0.274957589856732
IntronExpressionAdditive AT3G04740.intron1 1294311..1294781 score=0.202886858006555
IntronExpressionAdditive AT3G04740.intron2 1295832..1296154 score=-0.227210036941869
IntronExpressionAdditive AT3G04740.intron3 1296337..1296373 score=-0.872552440619543
IntronExpressionAdditive AT3G04770.intron5 1310578..1310650 score=-0.406531564525018
IntronExpressionAdditive AT3G04780.intron1 1311495..1311602 score=-0.383417214524341
IntronExpressionAdditive AT3G04780.intron2 1311714..1311790 score=0.087677039622146
IntronExpressionAdditive AT3G04780.intron3 1311866..1311905 score=-1.23198139351205
IntronExpressionAdditive AT3G04780.intron4 1312050..1312084 score=0.272562702274995
IntronExpressionAdditive AT3G04780.intron5 1312157..1312302 score=-0.632539809656773
IntronExpressionAdditive AT3G04780.intron6 1312484..1312665 score=0.129008295812183
IntronExpressionAdditive AT3G04780.intron7 1312808..1312952 score=-0.525776434230308
IntronExpressionAdditive AT3G04810.intron12 1319417..1319632 score=0.85992704511171
IntronExpressionAdditive AT3G04810.intron14 1319729..1319765 score=0.116122670892733
IntronExpressionAdditive AT3G04810.intron15 1319878..1319913 score=0.184883127187587
IntronExpressionAdditive AT3G04810.intron2 1317580..1317962 score=0.867864942965023
IntronExpressionAdditive AT3G04810.intron4 1318221..1318256 score=-0.096107278832781
IntronExpressionAdditive AT3G04810.intron5 1318358..1318393 score=-0.234263087975334
IntronExpressionAdditive AT3G04810.intron6 1318566..1318602 score=1.24884640616863
IntronExpressionAdditive AT3G04810.intron7 1318677..1318712 score=0.076299401608571
IntronExpressionAdditive AT3G04810.intron8 1318873..1319164 score=-0.151069262232249
IntronExpressionAdditive AT3G04820.intron10 1323578..1323651 score=0.696160311597727
IntronExpressionAdditive AT3G04820.intron11 1323832..1323863 score=-0.782018231951414
IntronExpressionAdditive AT3G04820.intron12 1324010..1324145 score=-0.810639078468557
IntronExpressionAdditive AT3G04820.intron13 1324246..1324463 score=-0.753226177182476
IntronExpressionAdditive AT3G04820.intron15 1324534..1324570 score=-0.658449174602753
IntronExpressionAdditive AT3G04820.intron17 1325227..1325261 score=-0.257921964362036
IntronExpressionAdditive AT3G04820.intron18 1325491..1325563 score=-0.540358417021212
IntronExpressionAdditive AT3G04820.intron2 1321930..1322148 score=0.618480905443695
IntronExpressionAdditive AT3G04820.intron4 1322221..1322322 score=0.215058343861268
IntronExpressionAdditive AT3G04820.intron6 1322553..1322782 score=0.248445606739163
IntronExpressionAdditive AT3G04820.intron8 1323128..1323268 score=-0.324695657920062
IntronExpressionAdditive AT3G04820.intron9 1323379..1323416 score=0.0193699042788046
IntronExpressionAdditive AT3G04830.intron10 1328895..1328932 score=-0.152820630253694
IntronExpressionAdditive AT3G04830.intron2 1326556..1326889 score=-0.0362429217233002
IntronExpressionAdditive AT3G04830.intron3 1327001..1327148 score=0.170527827071041
IntronExpressionAdditive AT3G04830.intron5 1327251..1327689 score=0.106502606661296
IntronExpressionAdditive AT3G04830.intron6 1327831..1327866 score=-0.166912156294609
IntronExpressionAdditive AT3G04830.intron7 1328006..1328224 score=-0.24197868480948
IntronExpressionAdditive AT3G04830.intron9 1328362..1328717 score=0.113522785028482
IntronExpressionAdditive AT3G04840.intron1 1329768..1330031 score=-0.0910132174885067
IntronExpressionAdditive AT3G04840.intron3 1330141..1330369 score=-0.330383155010911
IntronExpressionAdditive AT3G04840.intron5 1330834..1330938 score=-0.394496638425247
IntronExpressionAdditive AT3G04840.intron6 1331231..1331267 score=0.0100787703100793
IntronExpressionAdditive AT3G04850.intron1 1332371..1332443 score=-0.104474914169692
IntronExpressionAdditive AT3G04850.intron2 1332549..1332585 score=-0.193236693489811
IntronExpressionAdditive AT3G04850.intron3 1332699..1332730 score=1.01314316300748
IntronExpressionAdditive AT3G04850.intron4 1332902..1332970 score=-1.09048640999585
IntronExpressionAdditive AT3G04850.intron5 1333225..1333579 score=0.140640637603396
IntronExpressionAdditive AT3G04850.intron7 1334217..1334435 score=0.303717435313787
IntronExpressionAdditive AT3G04850.intron8 1335150..1335186 score=-0.327032408609363
IntronExpressionAdditive AT3G04850.intron9 1335414..1335762 score=-0.680992365060347
IntronExpressionAdditive AT3G04870.intron10 1344780..1344816 score=-0.0389474407836104
IntronExpressionAdditive AT3G04870.intron11 1344961..1345030 score=-0.330320013189075
IntronExpressionAdditive AT3G04870.intron12 1345288..1345324 score=0.595461345055775
IntronExpressionAdditive AT3G04870.intron14 1345666..1345731 score=-0.628597417153716
IntronExpressionAdditive AT3G04870.intron15 1345911..1345950 score=0.773510547873035
IntronExpressionAdditive AT3G04870.intron4 1342964..1343477 score=-0.406358094036258
IntronExpressionAdditive AT3G04870.intron7 1344012..1344050 score=-0.719080140368823
IntronExpressionAdditive AT3G04870.intron8 1344155..1344305 score=-0.0774506610049618
IntronExpressionAdditive AT3G04870.tu1 1342641..1342676 score=0.567379921364232
IntronExpressionAdditive AT3G04890.intron2 1348002..1348039 score=-0.82117215052037
IntronExpressionAdditive AT3G04890.intron4 1348329..1348432 score=-2.72579875299767
IntronExpressionAdditive AT3G04890.intron5 1348611..1348642 score=-0.153309720620893
IntronExpressionAdditive AT3G04890.intron6 1348712..1348945 score=0.60560626154519
IntronExpressionAdditive AT3G04910.intron2 1355286..1355433 score=-0.0242030113098318
IntronExpressionAdditive AT3G04910.intron4 1355976..1356015 score=-0.393330668497503
IntronExpressionAdditive AT3G04920.intron1 1361064..1361293 score=-0.163925620449635
IntronExpressionAdditive AT3G04920.intron2 1361424..1361461 score=0.104741467503539
IntronExpressionAdditive AT3G04920.intron3 1361677..1361823 score=-1.28907217265237
IntronExpressionAdditive AT3G04940.intron1 1365282..1365613 score=-0.0611426560567944
IntronExpressionAdditive AT3G04940.intron10 1367317..1367354 score=-0.243905145583451
IntronExpressionAdditive AT3G04940.intron3 1365944..1365982 score=0.177226104919459
IntronExpressionAdditive AT3G04940.intron4 1366121..1366170 score=-0.0924089688466943
IntronExpressionAdditive AT3G04940.intron7 1366823..1366897 score=-0.291570444158128
IntronExpressionAdditive AT3G04940.intron8 1367008..1367080 score=0.25931228480075
IntronExpressionAdditive AT3G04950.intron1 1372034..1372070 score=0.325788313670327
IntronExpressionAdditive AT3G04950.intron2 1372279..1372404 score=0.19409332002271
IntronExpressionAdditive AT3G04950.intron3 1372663..1372995 score=0.0206601426598814
IntronExpressionAdditive AT3G04950.intron4 1373167..1373238 score=-0.461303870427753
IntronExpressionAdditive AT3G04970.intron2 1376403..1376473 score=-0.250511897361783
IntronExpressionAdditive AT3G04970.intron3 1376577..1376692 score=-0.53456095360005
IntronExpressionAdditive AT3G04970.intron4 1376807..1376882 score=-0.536003296810651
IntronExpressionAdditive AT3G04970.intron5 1377065..1377106 score=1.26717760719772
IntronExpressionAdditive AT3G04970.intron6 1377244..1377472 score=-0.147649280662397
IntronExpressionAdditive AT3G04970.intron8 1377590..1377663 score=0.235042985856581
IntronExpressionAdditive AT3G04970.intron9 1377772..1377808 score=0.786623206344881
IntronExpressionAdditive AT3G04970.tu11 1377957..1377993 score=0.11933364797854
IntronExpressionAdditive AT3G05000.intron1 1387487..1387636 score=-0.367077104823587
IntronExpressionAdditive AT3G05000.intron3 1388072..1388465 score=-0.174087327690697
IntronExpressionAdditive AT3G05010.intron1 1389964..1390167 score=0.0333856656507728
IntronExpressionAdditive AT3G05010.intron2 1390417..1390572 score=0.436864419221858
IntronExpressionAdditive AT3G05010.intron3 1390752..1390821 score=0.743581075166045
IntronExpressionAdditive AT3G05010.intron4 1390965..1391033 score=0.388813110759250
IntronExpressionAdditive AT3G05010.intron5 1391211..1391363 score=-1.08027008779027
IntronExpressionAdditive AT3G05020.intron3 1392386..1392752 score=0.901973772979983
IntronExpressionAdditive AT3G05030.intron10 1395493..1395531 score=-0.511697680808529
IntronExpressionAdditive AT3G05030.intron11 1395607..1395648 score=0.142825785940031
IntronExpressionAdditive AT3G05030.intron14 1395943..1396253 score=-0.400828909129215
IntronExpressionAdditive AT3G05030.intron2 1393845..1393954 score=0.452761957293454
IntronExpressionAdditive AT3G05030.intron6 1394697..1394737 score=0.0237368006076942
IntronExpressionAdditive AT3G05030.intron7 1394879..1395102 score=-0.000693973467247413
IntronExpressionAdditive AT3G05030.tu16 1396682..1396753 score=0.609881013489438
IntronExpressionAdditive AT3G05040.intron11 1404974..1405013 score=-0.145020455451510
IntronExpressionAdditive AT3G05040.intron12 1405352..1405389 score=0.283739716347661
IntronExpressionAdditive AT3G05040.intron13 1405494..1405789 score=-0.0367457319176458
IntronExpressionAdditive AT3G05040.intron14 1406070..1406110 score=0.579093934197218
IntronExpressionAdditive AT3G05040.intron15 1406220..1406255 score=-0.067669657434937
IntronExpressionAdditive AT3G05040.intron16 1406510..1406547 score=-0.65962890572743
IntronExpressionAdditive AT3G05040.intron17 1406624..1406873 score=-0.0671411309687949
IntronExpressionAdditive AT3G05040.intron19 1407161..1407196 score=0.456672594202847
IntronExpressionAdditive AT3G05040.intron2 1401823..1401892 score=-0.301275642374340
IntronExpressionAdditive AT3G05040.intron20 1407373..1407440 score=-0.574315215875093
IntronExpressionAdditive AT3G05040.intron21 1407624..1407876 score=-0.0845966945205748
IntronExpressionAdditive AT3G05040.intron5 1403149..1403261 score=0.999787028571862
IntronExpressionAdditive AT3G05040.intron7 1403772..1404075 score=-0.304408001256331
IntronExpressionAdditive AT3G05040.intron8 1404185..1404293 score=0.979268385634566
IntronExpressionAdditive AT3G05040.intron9 1404514..1404550 score=-0.719206836172952
IntronExpressionAdditive AT3G05050.intron2 1409284..1409357 score=-0.605483470312486
IntronExpressionAdditive AT3G05050.intron3 1409575..1409642 score=-1.08189702672660
IntronExpressionAdditive AT3G05050.intron4 1409943..1409976 score=1.16599739580928
IntronExpressionAdditive AT3G05050.intron7 1411366..1411402 score=-0.356112600805223
IntronExpressionAdditive AT3G05060.intron2 1413734..1413807 score=0.736711284992805
IntronExpressionAdditive AT3G05060.intron3 1414351..1414391 score=-0.290366950866299
IntronExpressionAdditive AT3G05060.intron4 1414638..1414825 score=0.204941439462981
IntronExpressionAdditive AT3G05060.intron8 1415585..1415845 score=-0.484058908895154
IntronExpressionAdditive AT3G05070.intron1 1416293..1416435 score=0.0676972402669306
IntronExpressionAdditive AT3G05070.intron2 1416652..1416864 score=-0.316797314576780
IntronExpressionAdditive AT3G05070.intron3 1417050..1417121 score=0.0890777127467624
IntronExpressionAdditive AT3G05070.intron4 1417272..1417448 score=-0.187176059151816
IntronExpressionAdditive AT3G05090.intron1 1418289..1418522 score=0.604929462362879
IntronExpressionAdditive AT3G05090.intron10 1420810..1420900 score=0.765857878952062
IntronExpressionAdditive AT3G05090.intron12 1421156..1421226 score=0.0555450767649843
IntronExpressionAdditive AT3G05090.intron15 1421994..1422064 score=-0.343816374470955
IntronExpressionAdditive AT3G05090.intron16 1422164..1422265 score=0.25797666489141
IntronExpressionAdditive AT3G05090.intron17 1422440..1422587 score=-0.390360134075384
IntronExpressionAdditive AT3G05090.intron18 1422744..1423187 score=0.119561074092097
IntronExpressionAdditive AT3G05090.intron2 1418682..1418752 score=0.81068398458204
IntronExpressionAdditive AT3G05090.intron4 1419156..1419261 score=0.195891116852775
IntronExpressionAdditive AT3G05090.intron5 1419642..1419714 score=0.632724491065327
IntronExpressionAdditive AT3G05090.intron6 1419963..1420187 score=0.219726539983734
IntronExpressionAdditive AT3G05090.intron9 1420512..1420552 score=1.01737185535104
IntronExpressionAdditive AT3G05100.intron1 1424592..1424976 score=0.633745623303247
IntronExpressionAdditive AT3G05120.intron1 1430798..1431272 score=0.0593261620731286
IntronExpressionAdditive AT3G05140.intron5 1437130..1437169 score=1.41255254147378
IntronExpressionAdditive AT3G05150.intron13 1442551..1442586 score=1.35272426779988
IntronExpressionAdditive AT3G05150.intron3 1440542..1440583 score=0.540799235558976
IntronExpressionAdditive AT3G05150.intron6 1441106..1441142 score=0.0503263383149354
IntronExpressionAdditive AT3G05150.intron7 1441334..1441514 score=0.56528172404815
IntronExpressionAdditive AT3G05150.intron9 1441804..1441881 score=-0.340418350551479
IntronExpressionAdditive AT3G05155.intron1 1448776..1448917 score=-0.249673699764529
IntronExpressionAdditive AT3G05155.intron3 1449204..1449274 score=-0.598139367136193
IntronExpressionAdditive AT3G05160.intron1 1453462..1453496 score=0.0393437633347643
IntronExpressionAdditive AT3G05160.intron11 1455198..1455310 score=0.152526076549161
IntronExpressionAdditive AT3G05160.intron15 1456171..1456467 score=-0.238727196824037
IntronExpressionAdditive AT3G05160.intron4 1453937..1454658 score=-0.0787945221069772
IntronExpressionAdditive AT3G05160.tu18 1456610..1456789 score=-0.603588493453231
IntronExpressionAdditive AT3G05165.intron1 1458570..1458642 score=0.751709074690419
IntronExpressionAdditive AT3G05165.intron12 1460741..1460947 score=-0.890614256949697
IntronExpressionAdditive AT3G05165.intron14 1461055..1461310 score=-0.127754366634775
IntronExpressionAdditive AT3G05165.intron16 1461463..1462353 score=-0.556481197774506
IntronExpressionAdditive AT3G05165.intron2 1458941..1459073 score=-0.267526148573047
IntronExpressionAdditive AT3G05165.intron4 1459294..1459916 score=0.483043776144435
IntronExpressionAdditive AT3G05165.intron9 1460215..1460404 score=0.199021499241344
IntronExpressionAdditive AT3G05170.intron1 1467190..1467579 score=-0.402654655363094
IntronExpressionAdditive AT3G05180.intron1 1468883..1468920 score=0.131204446695908
IntronExpressionAdditive AT3G05180.intron4 1469968..1470145 score=-0.110507034889372
IntronExpressionAdditive AT3G05190.intron1 1471546..1471816 score=-1.11297643756064
IntronExpressionAdditive AT3G05190.intron10 1473446..1473485 score=-0.0356204718615261
IntronExpressionAdditive AT3G05190.intron12 1473741..1473774 score=0.0324627722786156
IntronExpressionAdditive AT3G05190.intron13 1473992..1474103 score=-0.317867838441433
IntronExpressionAdditive AT3G05190.intron17 1474607..1474643 score=-0.144486342208029
IntronExpressionAdditive AT3G05190.intron18 1474748..1474861 score=0.47104228581053
IntronExpressionAdditive AT3G05190.intron19 1475158..1475313 score=-0.457310171203966
IntronExpressionAdditive AT3G05190.intron3 1472083..1472158 score=0.21042965153342
IntronExpressionAdditive AT3G05190.intron4 1472292..1472325 score=-0.888341660823493
IntronExpressionAdditive AT3G05190.intron8 1473098..1473163 score=-0.796822021138646
IntronExpressionAdditive AT3G05190.intron9 1473307..1473340 score=-0.6032736442562
IntronExpressionAdditive AT3G05210.intron1 1479899..1480163 score=-0.0666487903129271
IntronExpressionAdditive AT3G05210.intron2 1480375..1480416 score=-0.134586938041025
IntronExpressionAdditive AT3G05210.intron4 1480743..1480810 score=-0.45983833789469
IntronExpressionAdditive AT3G05210.intron5 1480923..1480993 score=0.172689635629088
IntronExpressionAdditive AT3G05210.intron6 1481137..1481172 score=0.588357154703045
IntronExpressionAdditive AT3G05220.intron2 1489028..1489425 score=-0.437619302196191
IntronExpressionAdditive AT3G05230.intron2 1492424..1493120 score=0.236128312804854
IntronExpressionAdditive AT3G05240.intron1 1494666..1494699 score=-0.324653783916987
IntronExpressionAdditive AT3G05250.intron1 1495808..1495989 score=-0.94057667446975
IntronExpressionAdditive AT3G05250.intron2 1496137..1496173 score=-0.0279215812311749
IntronExpressionAdditive AT3G05250.intron4 1496486..1496622 score=-0.215070936034547
IntronExpressionAdditive AT3G05250.intron5 1496762..1496874 score=0.132940066102554
IntronExpressionAdditive AT3G05250.intron6 1496945..1497051 score=0.604140023363534
IntronExpressionAdditive AT3G05260.intron1 1497717..1497796 score=0.118528909561061
IntronExpressionAdditive AT3G05260.intron3 1498632..1498776 score=-0.0566971019847879
IntronExpressionAdditive AT3G05270.intron1 1500920..1500992 score=0.102481407636892
IntronExpressionAdditive AT3G05270.intron3 1502703..1502783 score=-1.02270314880556
IntronExpressionAdditive AT3G05270.intron4 1503004..1503127 score=-0.0372138426748021
IntronExpressionAdditive AT3G05280.intron1 1504201..1504274 score=-0.213164811573893
IntronExpressionAdditive AT3G05280.intron3 1504824..1505320 score=-0.164575231076790
IntronExpressionAdditive AT3G05280.intron5 1505392..1505465 score=-0.0776728407202171
IntronExpressionAdditive AT3G05290.intron1 1506429..1506460 score=0.422485286948234
IntronExpressionAdditive AT3G05290.intron2 1506742..1506778 score=-0.0390934671343538
IntronExpressionAdditive AT3G05290.intron3 1506993..1507103 score=-0.393580128345729
IntronExpressionAdditive AT3G05290.intron4 1507423..1507461 score=-0.670784135296779
IntronExpressionAdditive AT3G05310.intron1 1510369..1510725 score=-0.85198453750879
IntronExpressionAdditive AT3G05310.intron2 1510910..1510978 score=0.101294615030432
IntronExpressionAdditive AT3G05310.intron6 1512122..1512156 score=-0.203397484494608
IntronExpressionAdditive AT3G05310.intron8 1512266..1512303 score=0.467226614515131
IntronExpressionAdditive AT3G05310.intron9 1512887..1512956 score=-1.18779185446122
IntronExpressionAdditive AT3G05327.intron2 1518150..1518183 score=-0.0357063911696847
IntronExpressionAdditive AT3G05330.intron1 1520214..1520353 score=-0.159305859237771
IntronExpressionAdditive AT3G05330.intron2 1520465..1520533 score=-1.36183456862389
IntronExpressionAdditive AT3G05330.intron3 1520750..1521043 score=0.0352328192763397
IntronExpressionAdditive AT3G05350.intron1 1527184..1527332 score=-1.70289541216607
IntronExpressionAdditive AT3G05350.intron10 1529813..1529887 score=0.143951412572603
IntronExpressionAdditive AT3G05350.intron2 1527456..1527531 score=-1.03282103332293
IntronExpressionAdditive AT3G05350.intron4 1527927..1527963 score=-0.848648380932431
IntronExpressionAdditive AT3G05350.intron5 1528136..1528172 score=0.254802686119971
IntronExpressionAdditive AT3G05350.intron6 1528452..1528489 score=1.08368234677232
IntronExpressionAdditive AT3G05350.intron7 1528677..1528895 score=-1.18219430085764
IntronExpressionAdditive AT3G05350.intron9 1529418..1529494 score=-0.285468652048371
IntronExpressionAdditive AT3G05380.intron1 1539758..1540469 score=-0.0530685418929325
IntronExpressionAdditive AT3G05380.intron10 1542858..1542976 score=0.830947855955692
IntronExpressionAdditive AT3G05380.intron11 1543304..1543367 score=0.468114403916309
IntronExpressionAdditive AT3G05380.intron12 1543440..1543525 score=-0.816807190032156
IntronExpressionAdditive AT3G05380.intron13 1543989..1544022 score=-0.178915807476869
IntronExpressionAdditive AT3G05380.intron15 1544606..1544646 score=0.722505598974974
IntronExpressionAdditive AT3G05380.intron16 1544865..1544937 score=-0.07223327528661
IntronExpressionAdditive AT3G05380.intron17 1545159..1545255 score=-0.334680482616474
IntronExpressionAdditive AT3G05380.intron19 1545722..1545968 score=-0.417915474411491
IntronExpressionAdditive AT3G05380.intron4 1540849..1540886 score=-0.543552384324232
IntronExpressionAdditive AT3G05380.intron5 1540999..1541445 score=1.58458775721009
IntronExpressionAdditive AT3G05380.intron7 1541647..1541834 score=0.330369803528448
IntronExpressionAdditive AT3G05380.intron8 1542131..1542209 score=-0.679624308927893
IntronExpressionAdditive AT3G05380.intron9 1542629..1542751 score=0.23806735707036
IntronExpressionAdditive AT3G05390.intron1 1548009..1548154 score=0.0692406977782144
IntronExpressionAdditive AT3G05400.intron1 1549837..1550279 score=-0.359087499723991
IntronExpressionAdditive AT3G05400.intron11 1552330..1552683 score=0.180425841152515
IntronExpressionAdditive AT3G05400.intron14 1552897..1553068 score=0.0977421731660477
IntronExpressionAdditive AT3G05400.intron15 1553238..1553312 score=-0.544175413102804
IntronExpressionAdditive AT3G05400.intron16 1553459..1553786 score=0.0700159829894982
IntronExpressionAdditive AT3G05400.intron2 1550551..1550698 score=-1.11916305041214
IntronExpressionAdditive AT3G05400.intron3 1550842..1550890 score=-0.195349295224622
IntronExpressionAdditive AT3G05400.intron4 1551016..1551084 score=0.378043500683016
IntronExpressionAdditive AT3G05400.intron5 1551202..1551384 score=-1.17052950722436
IntronExpressionAdditive AT3G05400.intron8 1551697..1551733 score=-0.0549228499707736
IntronExpressionAdditive AT3G05400.intron9 1551879..1552024 score=0.063746681707294
IntronExpressionAdditive AT3G05420.intron1 1562053..1562517 score=-0.51218678514683
IntronExpressionAdditive AT3G05420.intron10 1564489..1564577 score=-0.0415814165114803
IntronExpressionAdditive AT3G05420.intron11 1564849..1564957 score=0.357741144518669
IntronExpressionAdditive AT3G05420.intron12 1565138..1565206 score=0.455819378484865
IntronExpressionAdditive AT3G05420.intron13 1565354..1565395 score=0.974932345083884
IntronExpressionAdditive AT3G05420.intron15 1565779..1565812 score=-0.550176406292786
IntronExpressionAdditive AT3G05420.intron16 1566075..1566219 score=0.372142441758773
IntronExpressionAdditive AT3G05420.intron18 1566679..1566753 score=-0.188283183019872
IntronExpressionAdditive AT3G05420.intron2 1562660..1563184 score=-0.208571712863095
IntronExpressionAdditive AT3G05420.intron6 1563780..1563883 score=0.0177419295822500
IntronExpressionAdditive AT3G05420.intron8 1564102..1564133 score=0.583300538059355
IntronExpressionAdditive AT3G05420.intron9 1564275..1564307 score=-0.607658227067953
IntronExpressionAdditive AT3G05430.intron1 1568784..1569151 score=0.453289337052537
IntronExpressionAdditive AT3G05440.intron1 1573017..1573166 score=-0.322252593963818
IntronExpressionAdditive AT3G05450.intron1 1574455..1574530 score=-0.417459452934156
IntronExpressionAdditive AT3G05450.intron2 1574727..1574760 score=0.159108371754419
IntronExpressionAdditive AT3G05450.intron3 1575280..1575491 score=-0.550405817734392
IntronExpressionAdditive AT3G05450.intron4 1575742..1575819 score=-0.276325435905869
IntronExpressionAdditive AT3G05460.intron1 1577961..1578151 score=-0.475475717564891
IntronExpressionAdditive AT3G05470.intron2 1580722..1580756 score=0.00672109869845592
IntronExpressionAdditive AT3G05470.intron3 1580978..1581048 score=-0.09993627137657
IntronExpressionAdditive AT3G05480.intron10 1587531..1587563 score=0.458227908519794
IntronExpressionAdditive AT3G05480.intron11 1587739..1587917 score=-0.735048107545208
IntronExpressionAdditive AT3G05480.intron12 1588026..1588065 score=0.00944831389008564
IntronExpressionAdditive AT3G05480.intron2 1585515..1585816 score=-0.172068704105256
IntronExpressionAdditive AT3G05480.intron4 1586207..1586320 score=-0.495218171270653
IntronExpressionAdditive AT3G05480.intron7 1586872..1586907 score=-0.544157353281743
IntronExpressionAdditive AT3G05480.intron8 1587083..1587183 score=0.0174192208831853
IntronExpressionAdditive AT3G05500.intron1 1593644..1593825 score=-0.620324347753125
IntronExpressionAdditive AT3G05500.intron2 1594115..1594301 score=0.65121047195388
IntronExpressionAdditive AT3G05510.intron4 1595807..1596070 score=0.50511481989323
IntronExpressionAdditive AT3G05510.intron5 1596216..1596256 score=-0.230975853845435
IntronExpressionAdditive AT3G05510.intron8 1596878..1596914 score=-0.162046289439931
IntronExpressionAdditive AT3G05510.intron9 1597096..1597500 score=-0.152336814491484
IntronExpressionAdditive AT3G05520.intron1 1598723..1598794 score=0.0750547259336028
IntronExpressionAdditive AT3G05520.intron2 1599268..1599593 score=-0.333581995554673
IntronExpressionAdditive AT3G05520.intron4 1599888..1600055 score=-1.13474690339501
IntronExpressionAdditive AT3G05520.intron5 1600267..1600298 score=-0.186221479857542
IntronExpressionAdditive AT3G05520.intron6 1600441..1600712 score=-0.662571261788834
IntronExpressionAdditive AT3G05520.intron8 1600824..1600865 score=-0.0258844362704877
IntronExpressionAdditive AT3G05520.intron9 1600971..1601010 score=-0.204119423199307
IntronExpressionAdditive AT3G05530.intron1 1603675..1603932 score=-0.1598868485734
IntronExpressionAdditive AT3G05530.intron2 1604123..1604209 score=-0.300199074166379
IntronExpressionAdditive AT3G05530.intron4 1604629..1604663 score=-0.583666565158509
IntronExpressionAdditive AT3G05530.intron6 1605203..1605269 score=-0.455927484044982
IntronExpressionAdditive AT3G05530.intron7 1605371..1605409 score=-0.0730118019324812
IntronExpressionAdditive AT3G05530.intron8 1605627..1605663 score=-1.13347716708599
IntronExpressionAdditive AT3G05540.intron2 1606858..1606890 score=-1.00042962731091
IntronExpressionAdditive AT3G05540.intron3 1607055..1607563 score=-0.587726313515689
IntronExpressionAdditive AT3G05540.intron4 1607891..1607958 score=-0.238758225858650
IntronExpressionAdditive AT3G05545.intron1 1609636..1610099 score=0.250880305792779
IntronExpressionAdditive AT3G05545.intron2 1610379..1610815 score=1.23195708879404
IntronExpressionAdditive AT3G05545.intron5 1611271..1611709 score=0.150619350521628
IntronExpressionAdditive AT3G05550.intron2 1613325..1613576 score=-0.621778185631644
IntronExpressionAdditive AT3G05550.intron6 1612926..1613153 score=-0.244303297774669
IntronExpressionAdditive AT3G05560.intron6 1614888..1615030 score=0.00494220712643925
IntronExpressionAdditive AT3G05560.tu4 1614275..1614458 score=-0.243160552081482
IntronExpressionAdditive AT3G05570.intron1 1616411..1616448 score=-0.378868278889989
IntronExpressionAdditive AT3G05570.intron2 1616665..1617215 score=0.510798508115693
IntronExpressionAdditive AT3G05580.intron1 1618240..1618382 score=0.189355340234889
IntronExpressionAdditive AT3G05580.intron2 1618641..1618711 score=-0.582234500497763
IntronExpressionAdditive AT3G05580.intron3 1619332..1619558 score=-0.366369966555701
IntronExpressionAdditive AT3G05590.intron1 1621518..1621755 score=-0.257664587153076
IntronExpressionAdditive AT3G05590.intron3 1622186..1622332 score=0.119228851939734
IntronExpressionAdditive AT3G05590.intron4 1622552..1622588 score=0.183504677183170
IntronExpressionAdditive AT3G05600.intron1 1623762..1623799 score=0.143502318672217
IntronExpressionAdditive AT3G05600.intron2 1624134..1624213 score=-1.38443806629325
IntronExpressionAdditive AT3G05610.intron1 1626893..1626931 score=-0.153013711367843
IntronExpressionAdditive AT3G05620.intron1 1630418..1630689 score=-0.678892600867109
IntronExpressionAdditive AT3G05625.intron1 1632830..1632865 score=-0.108220209883544
IntronExpressionAdditive AT3G05625.intron3 1632977..1633081 score=0.00126278314204165
IntronExpressionAdditive AT3G05625.intron4 1633272..1633309 score=-0.0537350539897999
IntronExpressionAdditive AT3G05625.intron7 1633749..1633785 score=-0.301779291915728
IntronExpressionAdditive AT3G05630.intron1 1635542..1635616 score=0.409452187273191
IntronExpressionAdditive AT3G05630.intron14 1639401..1639520 score=-0.695086418587025
IntronExpressionAdditive AT3G05630.intron15 1639743..1639861 score=0.334739258981907
IntronExpressionAdditive AT3G05630.intron2 1635946..1635987 score=0.399530202632622
IntronExpressionAdditive AT3G05630.intron6 1637111..1637151 score=0.218636162148334
IntronExpressionAdditive AT3G05630.intron8 1637550..1637582 score=0.075445580281463
IntronExpressionAdditive AT3G05640.intron2 1640803..1640840 score=-0.3893678090959
IntronExpressionAdditive AT3G05640.intron4 1641319..1641385 score=0.787960813572014
IntronExpressionAdditive AT3G05640.intron5 1641702..1641948 score=-0.070466078038146
IntronExpressionAdditive AT3G05640.intron6 1642334..1642645 score=0.48645984572088
IntronExpressionAdditive AT3G05660.intron1 1649264..1649337 score=0.432897582179506
IntronExpressionAdditive AT3G05670.intron1 1653551..1653663 score=0.0846107033533587
IntronExpressionAdditive AT3G05670.intron2 1655369..1655626 score=-0.615904840357888
IntronExpressionAdditive AT3G05670.intron3 1656621..1656740 score=-1.18168518479583
IntronExpressionAdditive AT3G05675.tu4 1659921..1660149 score=-0.945724488053278
IntronExpressionAdditive AT3G05680.intron10 1665345..1665570 score=0.598161834974962
IntronExpressionAdditive AT3G05680.intron12 1665968..1666546 score=-0.126046332076913
IntronExpressionAdditive AT3G05680.intron14 1667249..1667285 score=-0.344781355578012
IntronExpressionAdditive AT3G05680.intron15 1667394..1667853 score=0.219924857288792
IntronExpressionAdditive AT3G05680.intron16 1667924..1667999 score=0.517844487934761
IntronExpressionAdditive AT3G05680.intron17 1668110..1668184 score=0.346052655235387
IntronExpressionAdditive AT3G05680.intron18 1668394..1668429 score=-0.240845636823969
IntronExpressionAdditive AT3G05680.intron19 1668608..1668702 score=-0.567822322496063
IntronExpressionAdditive AT3G05680.intron2 1661044..1661082 score=0.283624237600186
IntronExpressionAdditive AT3G05680.intron20 1668988..1669027 score=-1.28535812225643
IntronExpressionAdditive AT3G05680.intron23 1670351..1670781 score=0.125889956412249
IntronExpressionAdditive AT3G05680.intron3 1663123..1663195 score=0.0171358157062014
IntronExpressionAdditive AT3G05680.intron4 1663454..1663715 score=-0.0620271709570917
IntronExpressionAdditive AT3G05680.intron5 1664072..1664171 score=0.435507688023488
IntronExpressionAdditive AT3G05680.intron7 1664657..1664836 score=0.945442178469845
IntronExpressionAdditive AT3G05680.intron9 1665052..1665093 score=-0.0575399545788592
IntronExpressionAdditive AT3G05685.intron1 1673998..1674113 score=-0.76882841602372
IntronExpressionAdditive AT3G05685.intron2 1674253..1674290 score=-0.165899933968822
IntronExpressionAdditive AT3G05685.intron3 1674501..1674842 score=-0.524202393024136
IntronExpressionAdditive AT3G05690.intron1 1677306..1677343 score=0.361961836801793
IntronExpressionAdditive AT3G05690.intron2 1677593..1677664 score=-0.361929438796048
IntronExpressionAdditive AT3G05690.intron3 1677805..1677984 score=-0.231042558991893
IntronExpressionAdditive AT3G05690.intron4 1678558..1678748 score=0.0389192605267558
IntronExpressionAdditive AT3G05700.intron1 1682647..1682786 score=0.399856569384615
IntronExpressionAdditive AT3G05700.intron2 1683037..1683187 score=-0.688478829646159
IntronExpressionAdditive AT3G05700.intron3 1683254..1683505 score=-0.539900987485244
IntronExpressionAdditive AT3G05700.intron4 1683793..1684157 score=-0.0936357573486567
IntronExpressionAdditive AT3G05710.intron2 1685492..1685707 score=-0.716340220254848
IntronExpressionAdditive AT3G05710.intron5 1686282..1686741 score=0.156960833389385
IntronExpressionAdditive AT3G05720.intron1 1688417..1688558 score=0.0347664727314991
IntronExpressionAdditive AT3G05720.intron2 1688744..1688777 score=-0.238625279492480
IntronExpressionAdditive AT3G05720.intron3 1688999..1689077 score=-0.0759123444846863
IntronExpressionAdditive AT3G05720.intron4 1689223..1689255 score=-0.297611455792174
IntronExpressionAdditive AT3G05720.intron5 1689548..1689874 score=0.231977510001591
IntronExpressionAdditive AT3G05720.intron6 1690098..1690314 score=-0.871312610086684
IntronExpressionAdditive AT3G05720.intron7 1690529..1690565 score=-0.464801396848809
IntronExpressionAdditive AT3G05720.intron8 1690704..1690843 score=-0.883410292369154
IntronExpressionAdditive AT3G05720.intron9 1690990..1691505 score=-0.568936911291585
IntronExpressionAdditive AT3G05725.intron1 1692776..1692988 score=-0.289270843918552
IntronExpressionAdditive AT3G05727.intron1 1693694..1693726 score=0.587727077993636
IntronExpressionAdditive AT3G05730.intron1 1696149..1696181 score=-0.276186387934128
IntronExpressionAdditive AT3G05740.intron2 1698740..1698888 score=-0.350444779743176
IntronExpressionAdditive AT3G05740.intron3 1699255..1699361 score=0.325599001953533
IntronExpressionAdditive AT3G05740.intron4 1699567..1699603 score=0.392286937907622
IntronExpressionAdditive AT3G05740.intron5 1699925..1700020 score=-0.404112038495603
IntronExpressionAdditive AT3G05740.intron7 1700206..1700309 score=0.136403829399289
IntronExpressionAdditive AT3G05740.intron8 1700710..1700744 score=-0.393484980134405
IntronExpressionAdditive AT3G05740.intron9 1700995..1701109 score=0.629130125663495
IntronExpressionAdditive AT3G05750.intron1 1704509..1704644 score=-0.146731628948641
IntronExpressionAdditive AT3G05750.intron2 1704821..1705007 score=0.868985033607618
IntronExpressionAdditive AT3G05750.intron3 1705119..1705152 score=0.0939333013997229
IntronExpressionAdditive AT3G05750.intron4 1706779..1706886 score=0.504032030162286
IntronExpressionAdditive AT3G05760.intron1 1708005..1708048 score=0.831529326095151
IntronExpressionAdditive AT3G05760.intron4 1708550..1708844 score=-0.0297245241558763
IntronExpressionAdditive AT3G05760.intron5 1708913..1708982 score=0.338559396747142
IntronExpressionAdditive AT3G05760.intron6 1709095..1709171 score=0.10140507269517
IntronExpressionAdditive AT3G05760.intron8 1709449..1709590 score=0.505009547787258
IntronExpressionAdditive AT3G05760.intron9 1709736..1709776 score=0.586586849617634
IntronExpressionAdditive AT3G05770.intron4 1711762..1711875 score=-0.0992603965727104
IntronExpressionAdditive AT3G05780.intron11 1718074..1718458 score=0.597649638275081
IntronExpressionAdditive AT3G05780.intron15 1719033..1719064 score=0.0372875657675521
IntronExpressionAdditive AT3G05780.intron17 1719532..1719573 score=-0.442008132850577
IntronExpressionAdditive AT3G05780.intron3 1716278..1716540 score=-0.302818886779403
IntronExpressionAdditive AT3G05780.intron5 1716948..1717244 score=0.580745160075316
IntronExpressionAdditive AT3G05780.intron8 1717427..1717717 score=-0.592827135703546
IntronExpressionAdditive AT3G05790.intron11 1723097..1723357 score=0.290050059691044
IntronExpressionAdditive AT3G05790.intron14 1723751..1723786 score=0.179893908216374
IntronExpressionAdditive AT3G05790.intron15 1723938..1723973 score=0.0118425477446953
IntronExpressionAdditive AT3G05790.intron18 1724581..1724884 score=0.288928955931529
IntronExpressionAdditive AT3G05790.intron2 1721153..1721921 score=0.0659075930137407
IntronExpressionAdditive AT3G05790.intron7 1722347..1722558 score=0.0983405444551629
IntronExpressionAdditive AT3G05790.intron9 1722780..1722811 score=0.250009502916113
IntronExpressionAdditive AT3G05810.intron1 1731335..1731601 score=-0.333023952863939
IntronExpressionAdditive AT3G05810.intron2 1731897..1732190 score=0.698743556935796
IntronExpressionAdditive AT3G05820.intron1 1733480..1733513 score=1.48527772232933
IntronExpressionAdditive AT3G05820.intron2 1733584..1733618 score=-0.0564022125682322
IntronExpressionAdditive AT3G05820.intron3 1734147..1734185 score=-0.53101341967512
IntronExpressionAdditive AT3G05820.intron5 1734804..1734915 score=0.0990602865902412
IntronExpressionAdditive AT3G05830.intron1 1736997..1737070 score=-0.225446583923253
IntronExpressionAdditive AT3G05830.intron2 1737289..1737576 score=-0.150164185973254
IntronExpressionAdditive AT3G05830.intron3 1738085..1738117 score=-0.498718541290238
IntronExpressionAdditive AT3G05830.intron4 1738292..1738368 score=-0.290862204414539
IntronExpressionAdditive AT3G05840.intron1 1740218..1740572 score=0.252542483568418
IntronExpressionAdditive AT3G05840.intron8 1741821..1741856 score=-0.0623649126509553
IntronExpressionAdditive AT3G05840.intron9 1742228..1742553 score=-1.08561303051820
IntronExpressionAdditive AT3G05860.intron3 1751731..1751806 score=-0.686226107790517
IntronExpressionAdditive AT3G05870.intron4 1753981..1754363 score=-0.754706504193905
IntronExpressionAdditive AT3G05880.intron1 1755842..1756128 score=-0.768263880554438
IntronExpressionAdditive AT3G05900.intron1 1763381..1763787 score=0.230890757930281
IntronExpressionAdditive AT3G05910.intron1 1764617..1764653 score=0.130924166556461
IntronExpressionAdditive AT3G05910.intron11 1766671..1766889 score=-0.662853650389545
IntronExpressionAdditive AT3G05910.intron2 1764874..1764911 score=-0.643800643027777
IntronExpressionAdditive AT3G05910.intron3 1765093..1765130 score=-0.265462526083180
IntronExpressionAdditive AT3G05910.intron4 1765244..1765281 score=0.611141180251588
IntronExpressionAdditive AT3G05910.intron5 1765420..1765458 score=-0.0115357235647728
IntronExpressionAdditive AT3G05910.intron6 1765532..1765603 score=0.97175008856206
IntronExpressionAdditive AT3G05910.intron8 1765989..1766134 score=0.182592615159269
IntronExpressionAdditive AT3G05930.intron1 1770502..1770608 score=-0.772406389233068
IntronExpressionAdditive AT3G05940.intron2 1778298..1778366 score=-0.0607750205201868
IntronExpressionAdditive AT3G05940.intron3 1778758..1778877 score=-0.17160315982471
IntronExpressionAdditive AT3G05940.intron4 1779160..1779265 score=-0.237593725444226
IntronExpressionAdditive AT3G05940.intron5 1779373..1779483 score=-1.32382514021873
IntronExpressionAdditive AT3G05940.intron7 1779877..1779994 score=0.398618277780248
IntronExpressionAdditive AT3G05960.intron1 1784044..1784096 score=0.375751854950372
IntronExpressionAdditive AT3G05970.intron1 1786651..1786830 score=0.419189890618475
IntronExpressionAdditive AT3G05970.intron12 1789357..1789431 score=-0.0257835750388666
IntronExpressionAdditive AT3G05970.intron13 1789539..1789651 score=0.458637757175705
IntronExpressionAdditive AT3G05970.intron14 1789772..1790139 score=-0.527435622909580
IntronExpressionAdditive AT3G05970.intron16 1790424..1790598 score=-0.100008627808544
IntronExpressionAdditive AT3G05970.intron18 1790921..1790952 score=-0.513678612862216
IntronExpressionAdditive AT3G05970.intron19 1791101..1791136 score=0.149267814605093
IntronExpressionAdditive AT3G05970.intron21 1791387..1791428 score=-0.901859472968776
IntronExpressionAdditive AT3G05970.intron5 1787512..1787659 score=-0.254289286952017
IntronExpressionAdditive AT3G05970.intron8 1788271..1788447 score=0.362661801838275
IntronExpressionAdditive AT3G05970.intron9 1788702..1788738 score=-1.10347724361490
IntronExpressionAdditive AT3G05990.intron1 1797157..1797225 score=1.24802669972635
IntronExpressionAdditive AT3G05990.intron2 1797334..1797614 score=-0.727700710598149
IntronExpressionAdditive AT3G05990.intron3 1797780..1797852 score=0.896117958808471
IntronExpressionAdditive AT3G05990.intron5 1798102..1798171 score=-0.943797265265525
IntronExpressionAdditive AT3G05990.intron6 1798382..1798420 score=-0.326681387115109
IntronExpressionAdditive AT3G05990.intron7 1798890..1798965 score=-0.402026435337625
IntronExpressionAdditive AT3G06010.intron1 1803154..1803187 score=0.170553571832882
IntronExpressionAdditive AT3G06010.intron10 1806582..1806617 score=-0.0190401519605174
IntronExpressionAdditive AT3G06010.intron11 1806798..1806939 score=-0.351754422970848
IntronExpressionAdditive AT3G06010.intron2 1803835..1803905 score=0.241957946918341
IntronExpressionAdditive AT3G06010.intron3 1804123..1804163 score=-0.0705946661304386
IntronExpressionAdditive AT3G06010.intron4 1804389..1804428 score=0.875586985730189
IntronExpressionAdditive AT3G06010.intron6 1805042..1805116 score=-0.184348025042902
IntronExpressionAdditive AT3G06010.intron8 1805879..1806097 score=-0.43842147038969
IntronExpressionAdditive AT3G06010.intron9 1806310..1806376 score=-0.081618241210128
IntronExpressionAdditive AT3G06030.intron1 1818957..1818998 score=0.183206096898318
IntronExpressionAdditive AT3G06030.intron10 1821295..1821404 score=-0.818630053432669
IntronExpressionAdditive AT3G06030.intron12 1821698..1821905 score=-0.18789007666065
IntronExpressionAdditive AT3G06030.intron3 1819517..1819852 score=0.375823998429536
IntronExpressionAdditive AT3G06030.intron4 1820095..1820128 score=-0.0314581315824098
IntronExpressionAdditive AT3G06030.intron5 1820432..1820469 score=-0.709459705662278
IntronExpressionAdditive AT3G06030.intron6 1820545..1820581 score=-0.461317149221925
IntronExpressionAdditive AT3G06030.intron7 1820683..1820716 score=-0.303046422216818
IntronExpressionAdditive AT3G06030.intron8 1820896..1820931 score=0.294132868676741
IntronExpressionAdditive AT3G06035.intron1 1823694..1823998 score=-0.0750116501693873
IntronExpressionAdditive AT3G06040.tu4 1825200..1825532 score=-0.0806673076340351
IntronExpressionAdditive AT3G06050.intron1 1826437..1826471 score=-0.536611373475218
IntronExpressionAdditive AT3G06050.intron2 1826609..1827179 score=-0.323666387026713
IntronExpressionAdditive AT3G06050.intron3 1827409..1827444 score=0.230120781834035
IntronExpressionAdditive AT3G06060.intron1 1828304..1828376 score=0.956898602632008
IntronExpressionAdditive AT3G06060.intron2 1828702..1829254 score=-0.551698990166069
IntronExpressionAdditive AT3G06060.intron3 1829437..1829508 score=0.190617505952097
IntronExpressionAdditive AT3G06080.intron3 1835651..1835721 score=-0.0109953701602131
IntronExpressionAdditive AT3G06080.intron4 1836160..1836958 score=1.58229037290083
IntronExpressionAdditive AT3G06100.intron1 1841615..1841682 score=-0.646288374696934
IntronExpressionAdditive AT3G06100.intron2 1841755..1841931 score=-0.37505414476312
IntronExpressionAdditive AT3G06100.intron3 1842157..1842364 score=-0.99712773058788
IntronExpressionAdditive AT3G06110.intron2 1843632..1843701 score=0.428980118209415
IntronExpressionAdditive AT3G06110.intron5 1844058..1844373 score=0.0125664036450569
IntronExpressionAdditive AT3G06120.intron1 1846659..1847090 score=-0.133473704958800
IntronExpressionAdditive AT3G06120.intron2 1847633..1847805 score=0.323972743533166
IntronExpressionAdditive AT3G06130.intron1 1854364..1854446 score=0.330845285884177
IntronExpressionAdditive AT3G06140.intron1 1857115..1857304 score=-0.202525237358265
IntronExpressionAdditive AT3G06140.intron2 1858006..1858199 score=-0.163602121798619
IntronExpressionAdditive AT3G06150.intron1 1863796..1863828 score=0.904575622438696
IntronExpressionAdditive AT3G06160.intron1 1864355..1865480 score=-0.3298079552594
IntronExpressionAdditive AT3G06160.intron2 1865841..1865989 score=0.034412912390428
IntronExpressionAdditive AT3G06170.intron1 1867706..1868095 score=-0.366755642322931
IntronExpressionAdditive AT3G06170.intron2 1868433..1868647 score=0.0119877671801662
IntronExpressionAdditive AT3G06170.intron4 1869331..1869403 score=0.843837032640356
IntronExpressionAdditive AT3G06180.intron1 1872489..1873479 score=-0.323960514439535
IntronExpressionAdditive AT3G06190.intron1 1874807..1874845 score=1.07741142245685
IntronExpressionAdditive AT3G06190.intron3 1875230..1875614 score=0.195574244272637
IntronExpressionAdditive AT3G06190.intron6 1876028..1876101 score=-0.0862686851578906
IntronExpressionAdditive AT3G06200.intron1 1878551..1878912 score=-0.440546132458913
IntronExpressionAdditive AT3G06210.intron2 1881810..1881846 score=-0.0442102847687067
IntronExpressionAdditive AT3G06220.intron1 1884230..1884537 score=-0.545966654436776
IntronExpressionAdditive AT3G06250.intron1 1889349..1889682 score=-0.457263637865915
IntronExpressionAdditive AT3G06250.intron2 1892109..1892375 score=-0.275102114454559
IntronExpressionAdditive AT3G06270.intron1 1897691..1897728 score=-0.092239162602359
IntronExpressionAdditive AT3G06290.intron11 1904241..1904590 score=-0.322461069787912
IntronExpressionAdditive AT3G06290.intron12 1904915..1904956 score=-1.43702269076759
IntronExpressionAdditive AT3G06290.intron13 1905244..1905459 score=-2.00150901158343
IntronExpressionAdditive AT3G06290.intron14 1905659..1905941 score=-0.0334291419640175
IntronExpressionAdditive AT3G06290.intron15 1906048..1906254 score=-0.652486172116743
IntronExpressionAdditive AT3G06290.intron16 1906364..1906467 score=-1.36368182172398
IntronExpressionAdditive AT3G06290.intron17 1906643..1906720 score=0.648474819868425
IntronExpressionAdditive AT3G06290.intron18 1907052..1907163 score=0.810554140875878
IntronExpressionAdditive AT3G06290.intron4 1902313..1902386 score=-0.0509556311416296
IntronExpressionAdditive AT3G06290.intron5 1902528..1902565 score=-0.721569662585493
IntronExpressionAdditive AT3G06290.intron7 1902978..1903014 score=-0.51554608319842
IntronExpressionAdditive AT3G06290.intron8 1903297..1903366 score=-0.946455612914116
IntronExpressionAdditive AT3G06290.intron9 1903505..1903649 score=0.346778695849251
IntronExpressionAdditive AT3G06300.intron1 1907875..1908053 score=-1.64878993917242
IntronExpressionAdditive AT3G06300.intron3 1908250..1908685 score=0.299496359660746
IntronExpressionAdditive AT3G06300.intron4 1908757..1908797 score=-0.423275977338886
IntronExpressionAdditive AT3G06300.intron5 1909087..1909191 score=-0.382131347932171
IntronExpressionAdditive AT3G06310.intron1 1913412..1913875 score=-0.566940532948297
IntronExpressionAdditive AT3G06310.intron2 1914230..1914307 score=-0.0211358727241021
IntronExpressionAdditive AT3G06320.intron1 1914676..1914931 score=-0.0339102353266844
IntronExpressionAdditive AT3G06330.intron11 1919506..1919542 score=0.99028285975028
IntronExpressionAdditive AT3G06330.intron3 1917573..1917983 score=0.112426710281163
IntronExpressionAdditive AT3G06330.intron8 1919155..1919191 score=-0.926533898334974
IntronExpressionAdditive AT3G06330.tu10 1919301..1919337 score=0.12963151542028
IntronExpressionAdditive AT3G06340.intron1 1922724..1923219 score=-0.481990843342807
IntronExpressionAdditive AT3G06350.intron10 1927222..1927366 score=0.480000643290917
IntronExpressionAdditive AT3G06350.intron2 1924839..1924943 score=-0.00757724361915527
IntronExpressionAdditive AT3G06350.intron3 1925158..1925298 score=1.63244992692536
IntronExpressionAdditive AT3G06350.intron4 1925480..1925553 score=-0.287550839901968
IntronExpressionAdditive AT3G06350.intron5 1925699..1925768 score=-0.258563226919038
IntronExpressionAdditive AT3G06350.intron6 1925910..1925946 score=-0.523042031616116
IntronExpressionAdditive AT3G06350.intron7 1926357..1926391 score=-0.0329036786600423
IntronExpressionAdditive AT3G06350.intron8 1926647..1926722 score=-0.64954546052375
IntronExpressionAdditive AT3G06350.intron9 1926860..1926967 score=-0.537454013588863
IntronExpressionAdditive AT3G06370.intron1 1930918..1930991 score=0.922515739207641
IntronExpressionAdditive AT3G06370.intron12 1933071..1933102 score=-0.0857527250769768
IntronExpressionAdditive AT3G06370.intron14 1933583..1933840 score=-0.443657487922856
IntronExpressionAdditive AT3G06370.intron5 1931864..1931931 score=-0.624279739612865
IntronExpressionAdditive AT3G06370.intron8 1932346..1932386 score=-0.412366896741209
IntronExpressionAdditive AT3G06370.intron9 1932598..1932668 score=-1.47166267674660
IntronExpressionAdditive AT3G06380.intron1 1936677..1936889 score=0.00217043847879180
IntronExpressionAdditive AT3G06380.intron3 1937253..1937284 score=-0.921645704012822
IntronExpressionAdditive AT3G06380.intron4 1937466..1937504 score=-0.491644930217857
IntronExpressionAdditive AT3G06400.intron1 1941270..1941450 score=-0.302794691891885
IntronExpressionAdditive AT3G06400.intron10 1943770..1943801 score=-0.366419945245475
IntronExpressionAdditive AT3G06400.intron11 1944086..1944119 score=0.828030270194837
IntronExpressionAdditive AT3G06400.intron12 1944299..1944476 score=0.164730132324833
IntronExpressionAdditive AT3G06400.intron14 1944727..1944845 score=-0.203661884230890
IntronExpressionAdditive AT3G06400.intron16 1944986..1945059 score=0.520540174159872
IntronExpressionAdditive AT3G06400.intron17 1945197..1945541 score=-0.535106579906831
IntronExpressionAdditive AT3G06400.intron20 1945653..1945688 score=0.989067425367553
IntronExpressionAdditive AT3G06400.intron21 1945911..1945983 score=-0.500921577790476
IntronExpressionAdditive AT3G06400.intron23 1946522..1946588 score=-0.120612108430356
IntronExpressionAdditive AT3G06400.intron3 1941839..1941909 score=-0.31298045210478
IntronExpressionAdditive AT3G06400.intron4 1942053..1942204 score=0.00254650834736027
IntronExpressionAdditive AT3G06400.intron6 1942602..1942673 score=-0.0235075024703641
IntronExpressionAdditive AT3G06400.intron7 1942909..1943084 score=-0.203132873150539
IntronExpressionAdditive AT3G06400.intron8 1943262..1943299 score=0.162083929255621
IntronExpressionAdditive AT3G06410.intron4 1948888..1948921 score=1.23767904063205
IntronExpressionAdditive AT3G06410.intron5 1949030..1949098 score=0.112887732152425
IntronExpressionAdditive AT3G06420.intron1 1955335..1955373 score=0.577279471714825
IntronExpressionAdditive AT3G06420.intron2 1955519..1955589 score=-0.255393198800549
IntronExpressionAdditive AT3G06420.intron3 1955696..1956022 score=-0.262336742542284
IntronExpressionAdditive AT3G06440.intron4 1973334..1973367 score=-0.322125954534859
IntronExpressionAdditive AT3G06440.intron6 1973808..1973840 score=-0.497823250244473
IntronExpressionAdditive AT3G06440.intron7 1974162..1974197 score=-0.189269025961681
IntronExpressionAdditive AT3G06440.intron8 1974450..1974481 score=0.0471421086657390
IntronExpressionAdditive AT3G06440.intron9 1975305..1975414 score=-1.07898204468383
IntronExpressionAdditive AT3G06450.intron12 1979434..1979693 score=-0.432014919066524
IntronExpressionAdditive AT3G06450.intron2 1976817..1976883 score=-0.491410038426656
IntronExpressionAdditive AT3G06450.intron3 1977209..1977243 score=-0.79333911841868
IntronExpressionAdditive AT3G06450.intron4 1977427..1977465 score=-0.399539010862899
IntronExpressionAdditive AT3G06450.intron7 1978111..1978146 score=-0.178808447237288
IntronExpressionAdditive AT3G06480.intron1 1986713..1986786 score=-0.126084464724059
IntronExpressionAdditive AT3G06480.intron3 1987542..1987612 score=0.0183330009539385
IntronExpressionAdditive AT3G06480.intron5 1988040..1988259 score=-0.287674296580967
IntronExpressionAdditive AT3G06480.intron7 1989697..1990024 score=-0.459331501011147
IntronExpressionAdditive AT3G06483.intron1 1990787..1990896 score=0.0270879635015596
IntronExpressionAdditive AT3G06483.intron2 1991138..1991206 score=-1.52595474409870
IntronExpressionAdditive AT3G06483.intron4 1991673..1991708 score=-0.215709296515357
IntronExpressionAdditive AT3G06483.intron5 1992022..1992323 score=-0.311166547005791
IntronExpressionAdditive AT3G06490.intron1 2004538..2005159 score=-0.186386314550829
IntronExpressionAdditive AT3G06490.intron2 2005480..2005594 score=-0.300194083772157
IntronExpressionAdditive AT3G06500.intron1 2013099..2013798 score=-0.243794744087087
IntronExpressionAdditive AT3G06500.intron2 2013980..2014049 score=1.46700343572875
IntronExpressionAdditive AT3G06500.intron4 2014942..2014978 score=0.943945202341127
IntronExpressionAdditive AT3G06510.intron1 2016653..2016774 score=0.492955788902043
IntronExpressionAdditive AT3G06510.intron2 2017138..2017203 score=0.00455376429298429
IntronExpressionAdditive AT3G06510.intron3 2017384..2017459 score=-1.77676744281666
IntronExpressionAdditive AT3G06510.intron4 2017638..2017676 score=-0.427063386782784
IntronExpressionAdditive AT3G06510.intron6 2018195..2018264 score=-1.07425584155153
IntronExpressionAdditive AT3G06510.intron7 2018555..2018807 score=-0.307499417196766
IntronExpressionAdditive AT3G06510.intron8 2018979..2019053 score=0.485054985036403
IntronExpressionAdditive AT3G06520.intron1 2020750..2020975 score=-0.142195330738502
IntronExpressionAdditive AT3G06530.intron10 2025013..2025082 score=0.517236702158503
IntronExpressionAdditive AT3G06530.intron11 2025190..2025262 score=0.411641053061792
IntronExpressionAdditive AT3G06530.intron12 2025443..2025519 score=-0.759943264065357
IntronExpressionAdditive AT3G06530.intron13 2025709..2025748 score=0.0811908963407798
IntronExpressionAdditive AT3G06530.intron15 2026212..2026280 score=0.344248237111051
IntronExpressionAdditive AT3G06530.intron16 2026427..2026662 score=-0.66432774020847
IntronExpressionAdditive AT3G06530.intron17 2026907..2027649 score=-0.935324097733064
IntronExpressionAdditive AT3G06530.intron19 2027717..2027783 score=0.0834325020209159
IntronExpressionAdditive AT3G06530.intron2 2023066..2023106 score=0.312013873439045
IntronExpressionAdditive AT3G06530.intron20 2028073..2028142 score=-0.658465814851767
IntronExpressionAdditive AT3G06530.intron22 2028599..2028636 score=0.162683005763869
IntronExpressionAdditive AT3G06530.intron23 2028759..2028838 score=-1.06417522250943
IntronExpressionAdditive AT3G06530.intron24 2028948..2029024 score=0.0806219499539461
IntronExpressionAdditive AT3G06530.intron25 2029171..2029334 score=0.720813338745994
IntronExpressionAdditive AT3G06530.intron26 2029573..2029606 score=0.207237433323141
IntronExpressionAdditive AT3G06530.intron28 2030160..2030270 score=0.24118368609925
IntronExpressionAdditive AT3G06530.intron29 2030376..2030416 score=-1.14812581437007
IntronExpressionAdditive AT3G06530.intron30 2030608..2031285 score=-1.10599932862416
IntronExpressionAdditive AT3G06530.intron31 2031460..2031531 score=-0.691195422066886
IntronExpressionAdditive AT3G06530.intron33 2032741..2032777 score=-0.100788539010869
IntronExpressionAdditive AT3G06530.intron5 2023704..2023779 score=-0.857474222714895
IntronExpressionAdditive AT3G06530.intron6 2023990..2024091 score=-0.407423036102687
IntronExpressionAdditive AT3G06530.intron7 2024296..2024448 score=-0.547278441779779
IntronExpressionAdditive AT3G06530.intron8 2024628..2024665 score=0.64494134453282
IntronExpressionAdditive AT3G06540.intron1 2035324..2035360 score=0.13815710813591
IntronExpressionAdditive AT3G06540.intron2 2035465..2035538 score=-1.31421481305510
IntronExpressionAdditive AT3G06540.intron3 2035760..2035836 score=0.676010676333502
IntronExpressionAdditive AT3G06540.intron4 2035983..2036020 score=0.188189494997658
IntronExpressionAdditive AT3G06540.intron5 2036337..2036446 score=-0.644633800995458
IntronExpressionAdditive AT3G06540.intron7 2036594..2036676 score=-0.218594380615448
IntronExpressionAdditive AT3G06540.intron8 2036822..2036930 score=0.377889143155247
IntronExpressionAdditive AT3G06545.intron1 2038810..2038885 score=-1.10776605069699
IntronExpressionAdditive AT3G06550.intron11 2041133..2041170 score=0.388284717110151
IntronExpressionAdditive AT3G06550.intron12 2041345..2041380 score=-0.391266802554662
IntronExpressionAdditive AT3G06550.intron13 2041598..2041849 score=-0.223149484493248
IntronExpressionAdditive AT3G06550.intron17 2042488..2042598 score=-0.952826698866845
IntronExpressionAdditive AT3G06550.intron4 2039681..2039721 score=-0.414649877869471
IntronExpressionAdditive AT3G06550.intron5 2039825..2040082 score=-0.425728912301083
IntronExpressionAdditive AT3G06550.intron7 2040187..2040222 score=-0.984516213007113
IntronExpressionAdditive AT3G06550.tu3 2039349..2039385 score=-0.76309626396989
IntronExpressionAdditive AT3G06560.intron1 2044544..2044622 score=0.147528115485999
IntronExpressionAdditive AT3G06560.intron10 2046561..2046597 score=-0.608778319477094
IntronExpressionAdditive AT3G06560.intron2 2044695..2044727 score=-0.419738702707307
IntronExpressionAdditive AT3G06560.intron4 2045099..2045278 score=0.035872207685916
IntronExpressionAdditive AT3G06560.intron9 2046198..2046274 score=0.0711092444274653
IntronExpressionAdditive AT3G06580.intron10 2051104..2051141 score=0.0844124562591237
IntronExpressionAdditive AT3G06580.intron11 2051252..2051324 score=0.143078479266502
IntronExpressionAdditive AT3G06580.intron12 2051539..2051651 score=0.344521151776195
IntronExpressionAdditive AT3G06580.intron2 2049505..2049541 score=-0.588009779771229
IntronExpressionAdditive AT3G06580.intron5 2050085..2050117 score=-0.662386877282076
IntronExpressionAdditive AT3G06580.intron8 2050737..2050772 score=0.0560714742424367
IntronExpressionAdditive AT3G06590.intron1 2053699..2054320 score=0.178979731103177
IntronExpressionAdditive AT3G06590.tu1 2052832..2053658 score=0.0231378655026186
IntronExpressionAdditive AT3G06600.intron1 2059940..2060135 score=-0.0716752687113921
IntronExpressionAdditive AT3G06600.intron2 2060277..2060348 score=0.178900615361695
IntronExpressionAdditive AT3G06610.intron1 2060986..2061039 score=-0.219073645466648
IntronExpressionAdditive AT3G06610.intron2 2061153..2061593 score=0.600789042064687
IntronExpressionAdditive AT3G06620.intron12 2066694..2066733 score=-0.0292572474098219
IntronExpressionAdditive AT3G06620.intron2 2063205..2063915 score=-0.529488761573498
IntronExpressionAdditive AT3G06620.intron6 2064360..2065220 score=0.177266553320937
IntronExpressionAdditive AT3G06630.intron10 2072949..2073020 score=-0.389278679404058
IntronExpressionAdditive AT3G06630.intron11 2073463..2073497 score=-0.177943247393068
IntronExpressionAdditive AT3G06630.intron13 2070499..2071506 score=1.41693506273496
IntronExpressionAdditive AT3G06630.intron7 2071811..2071918 score=-1.01572854919360
IntronExpressionAdditive AT3G06640.intron1 2074695..2075165 score=0.437207272625564
IntronExpressionAdditive AT3G06640.intron4 2075318..2075634 score=-0.41020065448761
IntronExpressionAdditive AT3G06640.intron7 2075891..2076741 score=-0.515316267464898
IntronExpressionAdditive AT3G06650.intron1 2079336..2079389 score=-0.286564455956959
IntronExpressionAdditive AT3G06650.intron12 2081841..2081947 score=0.293065716319725
IntronExpressionAdditive AT3G06650.intron16 2082659..2083095 score=0.543377601059265
IntronExpressionAdditive AT3G06650.intron3 2079919..2079987 score=0.702601134125075
IntronExpressionAdditive AT3G06650.intron4 2080130..2080338 score=0.3354982466219
IntronExpressionAdditive AT3G06650.intron9 2081258..2081660 score=-0.224917216157831
IntronExpressionAdditive AT3G06660.intron1 2102738..2102990 score=0.0246054200882225
IntronExpressionAdditive AT3G06660.intron3 2103965..2104002 score=0.0424119234070281
IntronExpressionAdditive AT3G06660.intron4 2104149..2104219 score=0.0109936916298498
IntronExpressionAdditive AT3G06660.intron6 2104547..2104621 score=0.234976607334518
IntronExpressionAdditive AT3G06670.intron10 2108828..2108935 score=-0.6727948823634
IntronExpressionAdditive AT3G06670.intron11 2109010..2109224 score=-0.181890896009097
IntronExpressionAdditive AT3G06670.intron12 2109372..2109408 score=0.725982677974238
IntronExpressionAdditive AT3G06670.intron14 2109724..2109902 score=-0.0584601140585916
IntronExpressionAdditive AT3G06670.intron15 2110014..2110523 score=-0.0914543105395614
IntronExpressionAdditive AT3G06670.intron17 2110698..2111009 score=-0.0757712808678957
IntronExpressionAdditive AT3G06670.intron18 2111082..2111449 score=-0.179806480459673
IntronExpressionAdditive AT3G06670.intron19 2111560..2111924 score=0.242662665099893
IntronExpressionAdditive AT3G06670.intron20 2111997..2112068 score=1.04483813755698
IntronExpressionAdditive AT3G06670.intron23 2112647..2113037 score=-0.280654192944655
IntronExpressionAdditive AT3G06670.intron5 2107232..2107455 score=-0.366727289049079
IntronExpressionAdditive AT3G06670.intron6 2107596..2107668 score=0.51394677837704
IntronExpressionAdditive AT3G06670.intron7 2107889..2108208 score=-0.470400705077001
IntronExpressionAdditive AT3G06680.intron1 2114493..2114612 score=-0.141177178532106
IntronExpressionAdditive AT3G06700.intron2 2117643..2117677 score=-0.606397937557079
IntronExpressionAdditive AT3G06700.tu5 2117820..2117890 score=0.383402823986457
IntronExpressionAdditive AT3G06710.intron1 2118504..2118683 score=0.115434866308425
IntronExpressionAdditive AT3G06710.intron2 2119223..2119258 score=0.112877277592990
IntronExpressionAdditive AT3G06720.intron2 2120799..2120899 score=0.229397613588048
IntronExpressionAdditive AT3G06720.intron7 2121967..2122039 score=-0.774374596605419
IntronExpressionAdditive AT3G06720.intron8 2122144..2122906 score=0.281477554768957
IntronExpressionAdditive AT3G06720.tu1 2120333..2120364 score=-0.0592491898306213
IntronExpressionAdditive AT3G06730.intron1 2124509..2124763 score=0.0280805565448835
IntronExpressionAdditive AT3G06730.intron2 2124945..2125531 score=-0.745051497833435
IntronExpressionAdditive AT3G06740.intron1 2126685..2126756 score=0.799846360507859
IntronExpressionAdditive AT3G06760.intron2 2133322..2133626 score=0.641771684831982
IntronExpressionAdditive AT3G06760.intron3 2133778..2133887 score=0.182749732426014
IntronExpressionAdditive AT3G06760.intron4 2134161..2134233 score=0.0337384306709104
IntronExpressionAdditive AT3G06770.intron2 2135924..2135994 score=0.137699030992674
IntronExpressionAdditive AT3G06770.intron3 2136208..2136242 score=-0.956555713557676
IntronExpressionAdditive AT3G06778.intron1 2140669..2140829 score=-0.183174325875911
IntronExpressionAdditive AT3G06778.intron2 2141022..2141102 score=0.0410796439287317
IntronExpressionAdditive AT3G06790.intron2 2144919..2145128 score=-0.276552867783175
IntronExpressionAdditive AT3G06790.intron3 2145269..2145307 score=-0.137914912590209
IntronExpressionAdditive AT3G06810.intron12 2149404..2149512 score=-0.195837932449077
IntronExpressionAdditive AT3G06810.intron2 2146918..2147073 score=0.0669757782918059
IntronExpressionAdditive AT3G06810.intron3 2147251..2147330 score=0.614611786271963
IntronExpressionAdditive AT3G06810.intron4 2147515..2147596 score=0.203911964922432
IntronExpressionAdditive AT3G06810.intron5 2147800..2147837 score=-0.212412811770120
IntronExpressionAdditive AT3G06810.intron6 2147945..2148017 score=-0.681019548203007
IntronExpressionAdditive AT3G06810.intron7 2148160..2148199 score=-1.08760018037333
IntronExpressionAdditive AT3G06810.intron8 2148378..2148414 score=-0.57623611732656
IntronExpressionAdditive AT3G06820.intron4 2151716..2151749 score=0.62043253437381
IntronExpressionAdditive AT3G06820.intron7 2152920..2153097 score=0.67422916931668
IntronExpressionAdditive AT3G06830.intron1 2154845..2154882 score=-0.260992450475592
IntronExpressionAdditive AT3G06840.intron1 2157021..2157092 score=-0.0990375803569368
IntronExpressionAdditive AT3G06850.intron3 2159074..2159110 score=-0.927926822377228
IntronExpressionAdditive AT3G06850.intron4 2159500..2159681 score=-0.0793264284385964
IntronExpressionAdditive AT3G06850.intron5 2159834..2159913 score=1.04352838608097
IntronExpressionAdditive AT3G06850.intron6 2160235..2160306 score=-0.456661665916181
IntronExpressionAdditive AT3G06860.intron1 2162102..2162137 score=-0.402383649609759
IntronExpressionAdditive AT3G06860.intron12 2164573..2164608 score=0.6233344706826
IntronExpressionAdditive AT3G06860.intron15 2165373..2165405 score=0.80738732374317
IntronExpressionAdditive AT3G06860.intron17 2165813..2165957 score=-0.1197111271058
IntronExpressionAdditive AT3G06860.intron3 2162478..2162544 score=-0.495850573068779
IntronExpressionAdditive AT3G06860.intron5 2162810..2162851 score=0.44716130108187
IntronExpressionAdditive AT3G06860.intron6 2162993..2163140 score=0.394179505685264
IntronExpressionAdditive AT3G06860.intron7 2163217..2163254 score=-1.11704623682848
IntronExpressionAdditive AT3G06860.intron8 2163612..2163644 score=0.281214229405102
IntronExpressionAdditive AT3G06860.intron9 2163788..2163870 score=-1.12769389005049
IntronExpressionAdditive AT3G06870.intron1 2168274..2168384 score=-2.02479315759515
IntronExpressionAdditive AT3G06880.intron1 2169934..2170714 score=-1.13595295258655
IntronExpressionAdditive AT3G06880.intron14 2174607..2174796 score=-0.929629596896962
IntronExpressionAdditive AT3G06880.intron15 2174906..2174939 score=-0.62154680743501
IntronExpressionAdditive AT3G06880.intron2 2170966..2171006 score=-1.44271284616431
IntronExpressionAdditive AT3G06880.intron4 2171404..2171478 score=-0.590392226589302
IntronExpressionAdditive AT3G06880.intron5 2171629..2171665 score=0.510537271301806
IntronExpressionAdditive AT3G06880.intron6 2171846..2171911 score=0.293305589333320
IntronExpressionAdditive AT3G06880.intron7 2172020..2172341 score=-1.00025415467979
IntronExpressionAdditive AT3G06910.intron1 2178970..2179041 score=0.498184505264556
IntronExpressionAdditive AT3G06910.intron2 2179153..2179191 score=0.273914922762766
IntronExpressionAdditive AT3G06910.intron3 2179331..2179367 score=0.636201508483408
IntronExpressionAdditive AT3G06910.intron4 2179520..2179593 score=-0.714852611228811
IntronExpressionAdditive AT3G06910.intron8 2180325..2180363 score=0.0864573512195669
IntronExpressionAdditive AT3G06930.intron12 2187529..2187819 score=-0.0532609973346848
IntronExpressionAdditive AT3G06930.intron13 2187931..2187969 score=0.00600903310261075
IntronExpressionAdditive AT3G06930.intron14 2188249..2188470 score=0.670975797637188
IntronExpressionAdditive AT3G06930.intron16 2188846..2189077 score=-0.0631093618092218
IntronExpressionAdditive AT3G06930.intron5 2186081..2186119 score=-0.176642928598925
IntronExpressionAdditive AT3G06930.intron6 2186311..2186380 score=0.411394478355287
IntronExpressionAdditive AT3G06930.intron7 2186518..2187357 score=-0.181521363304596
IntronExpressionAdditive AT3G06950.intron3 2193380..2193415 score=-0.396639334646919
IntronExpressionAdditive AT3G06950.intron4 2193790..2193858 score=0.19021070314807
IntronExpressionAdditive AT3G06950.intron5 2193963..2194005 score=0.0327984960217828
IntronExpressionAdditive AT3G06960.intron5 2195736..2195804 score=-0.557967784845474
IntronExpressionAdditive AT3G06960.tu4 2195055..2195307 score=-0.714615298179693
IntronExpressionAdditive AT3G06970.intron2 2200231..2200302 score=-1.08326095415967
IntronExpressionAdditive AT3G06970.intron5 2200844..2200948 score=-0.76860616245045
IntronExpressionAdditive AT3G06980.intron1 2201808..2201879 score=-0.231870615073771
IntronExpressionAdditive AT3G06980.intron3 2203162..2203197 score=-0.292829323989510
IntronExpressionAdditive AT3G06980.intron4 2203457..2203562 score=0.0799534213166836
IntronExpressionAdditive AT3G06980.intron5 2203802..2203876 score=0.34378590531463
IntronExpressionAdditive AT3G06980.intron6 2204058..2204129 score=0.230913404954699
IntronExpressionAdditive AT3G06980.intron7 2204353..2204384 score=0.0143663074161623
IntronExpressionAdditive AT3G07010.intron2 2213460..2213677 score=-1.29140204065104
IntronExpressionAdditive AT3G07010.intron4 2214705..2215741 score=-0.690987363298836
IntronExpressionAdditive AT3G07010.intron5 2216005..2216191 score=0.043086685963223
IntronExpressionAdditive AT3G07020.intron11 2219830..2219907 score=-0.0931931802827272
IntronExpressionAdditive AT3G07020.intron12 2220015..2220160 score=-0.238352907860334
IntronExpressionAdditive AT3G07020.intron13 2220371..2220439 score=-0.848827567788842
IntronExpressionAdditive AT3G07020.intron14 2220585..2220621 score=0.265553093285399
IntronExpressionAdditive AT3G07020.intron15 2220911..2220981 score=-0.276943782299230
IntronExpressionAdditive AT3G07020.intron16 2221277..2221316 score=0.107433054656659
IntronExpressionAdditive AT3G07020.intron4 2218358..2218394 score=0.607736310258358
IntronExpressionAdditive AT3G07020.intron5 2218606..2218646 score=0.177244887128330
IntronExpressionAdditive AT3G07020.intron6 2218803..2218872 score=-0.499500762630889
IntronExpressionAdditive AT3G07020.intron7 2218976..2219017 score=0.264455691711323
IntronExpressionAdditive AT3G07020.intron9 2219426..2219461 score=-0.895270918242616
IntronExpressionAdditive AT3G07050.intron1 2229945..2230010 score=0.709384684677579
IntronExpressionAdditive AT3G07050.intron2 2230262..2230334 score=-0.0362360055754930
IntronExpressionAdditive AT3G07050.intron5 2231230..2231301 score=-0.649369064677153
IntronExpressionAdditive AT3G07050.intron7 2231730..2231765 score=-0.149800519310509
IntronExpressionAdditive AT3G07060.intron1 2232828..2232864 score=-0.411567096315219
IntronExpressionAdditive AT3G07060.intron10 2235155..2235228 score=-0.278046276873117
IntronExpressionAdditive AT3G07060.intron12 2235625..2236086 score=-0.211103567003669
IntronExpressionAdditive AT3G07060.intron4 2233480..2233525 score=0.0410565715295105
IntronExpressionAdditive AT3G07060.intron5 2233707..2233776 score=0.242135518250294
IntronExpressionAdditive AT3G07060.intron6 2233953..2234062 score=0.42577846949948
IntronExpressionAdditive AT3G07070.intron1 2238166..2238207 score=1.05010612449958
IntronExpressionAdditive AT3G07070.intron3 2238886..2238958 score=0.645035149515584
IntronExpressionAdditive AT3G07070.intron4 2239189..2239222 score=0.00669074687407085
IntronExpressionAdditive AT3G07080.intron2 2242478..2242588 score=-0.0743850840200526
IntronExpressionAdditive AT3G07090.intron2 2243940..2244240 score=-0.398402761379145
IntronExpressionAdditive AT3G07090.intron3 2244385..2244421 score=-0.0622662972827205
IntronExpressionAdditive AT3G07090.intron4 2244573..2244678 score=-0.811816283006478
IntronExpressionAdditive AT3G07100.intron1 2245610..2245645 score=-1.00111272038209
IntronExpressionAdditive AT3G07100.intron10 2248225..2248439 score=-0.994314065213385
IntronExpressionAdditive AT3G07100.intron12 2248912..2248990 score=-0.135513894277484
IntronExpressionAdditive AT3G07100.intron2 2245965..2246033 score=0.0477922873970773
IntronExpressionAdditive AT3G07100.intron5 2246866..2246934 score=-1.05661571480986
IntronExpressionAdditive AT3G07100.intron6 2247115..2247184 score=0.342581321280272
IntronExpressionAdditive AT3G07100.intron7 2247364..2247440 score=-1.40971224954031
IntronExpressionAdditive AT3G07100.intron8 2247703..2247773 score=-0.102393105188383
IntronExpressionAdditive AT3G07110.intron1 2252375..2252532 score=-1.02015338848798
IntronExpressionAdditive AT3G07110.intron3 2252970..2253108 score=-0.501265365819324
IntronExpressionAdditive AT3G07130.intron3 2256555..2256589 score=0.878209726660664
IntronExpressionAdditive AT3G07130.intron5 2257570..2257682 score=0.0743435039055001
IntronExpressionAdditive AT3G07140.intron2 2262829..2262899 score=0.0799483291125113
IntronExpressionAdditive AT3G07140.intron3 2263079..2263146 score=-0.98892572893911
IntronExpressionAdditive AT3G07140.intron4 2263366..2263403 score=-0.435598400020277
IntronExpressionAdditive AT3G07160.intron10 2267692..2267873 score=-0.449211939147438
IntronExpressionAdditive AT3G07160.intron12 2268208..2268246 score=-0.303447261568992
IntronExpressionAdditive AT3G07160.intron13 2268463..2268503 score=0.116481283367907
IntronExpressionAdditive AT3G07160.intron14 2268628..2268659 score=-0.538763122976128
IntronExpressionAdditive AT3G07160.intron15 2268831..2269530 score=-0.202541151209035
IntronExpressionAdditive AT3G07160.intron16 2269707..2269854 score=0.285216724158256
IntronExpressionAdditive AT3G07160.intron19 2270715..2270782 score=0.0757042439999127
IntronExpressionAdditive AT3G07160.intron2 2265682..2265869 score=0.674936903028661
IntronExpressionAdditive AT3G07160.intron23 2271542..2271724 score=-0.284784224743366
IntronExpressionAdditive AT3G07160.intron25 2272126..2272238 score=-0.52306284966873
IntronExpressionAdditive AT3G07160.intron26 2272344..2272415 score=-0.364595285799682
IntronExpressionAdditive AT3G07160.intron27 2272624..2272871 score=0.0270836403677766
IntronExpressionAdditive AT3G07160.intron28 2273017..2273057 score=-0.236971462063411
IntronExpressionAdditive AT3G07160.intron29 2273174..2273381 score=0.397348491935089
IntronExpressionAdditive AT3G07160.intron30 2273452..2273717 score=-0.371410759495441
IntronExpressionAdditive AT3G07160.intron31 2273891..2274100 score=-0.521506732209888
IntronExpressionAdditive AT3G07160.intron32 2274318..2274354 score=-0.560196082315255
IntronExpressionAdditive AT3G07160.intron33 2274469..2274546 score=-0.803781646199787
IntronExpressionAdditive AT3G07160.intron35 2274882..2274963 score=-0.328442548527784
IntronExpressionAdditive AT3G07160.intron37 2275313..2275519 score=-0.442079309588752
IntronExpressionAdditive AT3G07160.intron38 2275707..2275969 score=-0.421531309411344
IntronExpressionAdditive AT3G07160.intron39 2276143..2276771 score=0.311335543605189
IntronExpressionAdditive AT3G07160.intron41 2276947..2277014 score=-0.628451132694615
IntronExpressionAdditive AT3G07160.intron42 2277230..2277265 score=-0.204490457249999
IntronExpressionAdditive AT3G07160.intron43 2277403..2277514 score=0.118706336801069
IntronExpressionAdditive AT3G07160.intron46 2278170..2278266 score=0.201663537440955
IntronExpressionAdditive AT3G07160.intron47 2278414..2278488 score=0.224715897301706
IntronExpressionAdditive AT3G07160.intron48 2278727..2278947 score=-0.0173246401202511
IntronExpressionAdditive AT3G07160.intron49 2279082..2279117 score=-0.581798945781887
IntronExpressionAdditive AT3G07160.intron5 2266236..2266272 score=-0.391474830812533
IntronExpressionAdditive AT3G07160.intron6 2266482..2266669 score=-0.67100349333903
IntronExpressionAdditive AT3G07160.intron8 2266930..2267185 score=0.321108848336832
IntronExpressionAdditive AT3G07160.intron9 2267438..2267511 score=-0.0375838489873976
IntronExpressionAdditive AT3G07170.intron1 2280552..2281020 score=0.195653446085874
IntronExpressionAdditive AT3G07170.intron3 2281531..2282035 score=0.0931214852700284
IntronExpressionAdditive AT3G07180.intron3 2282762..2282833 score=-0.894707794029263
IntronExpressionAdditive AT3G07180.intron4 2282943..2282982 score=0.510380766827628
IntronExpressionAdditive AT3G07180.intron7 2283496..2283531 score=-0.741425509532115
IntronExpressionAdditive AT3G07180.intron9 2283893..2283932 score=0.0350934105723754
IntronExpressionAdditive AT3G07190.intron1 2286359..2286793 score=0.397840915016746
IntronExpressionAdditive AT3G07195.intron1 2289098..2289276 score=-0.507714293693088
IntronExpressionAdditive AT3G07200.intron2 2290973..2291286 score=-0.107584313865697
IntronExpressionAdditive AT3G07200.intron6 2291925..2291973 score=1.38572518411367
IntronExpressionAdditive AT3G07200.intron7 2292263..2292299 score=-0.399043766682981
IntronExpressionAdditive AT3G07210.intron1 2294560..2294736 score=0.0158676375716963
IntronExpressionAdditive AT3G07220.intron2 2298973..2299144 score=0.215582454995195
IntronExpressionAdditive AT3G07230.intron1 2299991..2300061 score=-1.00383114606034
IntronExpressionAdditive AT3G07250.intron10 2303525..2303560 score=-0.338318428882985
IntronExpressionAdditive AT3G07250.intron11 2303782..2303889 score=-0.53286690000661
IntronExpressionAdditive AT3G07250.intron14 2304495..2304576 score=0.193006280367437
IntronExpressionAdditive AT3G07250.intron17 2305053..2305117 score=-0.109394690700602
IntronExpressionAdditive AT3G07250.intron2 2300848..2300879 score=-0.463682495837861
IntronExpressionAdditive AT3G07250.intron21 2305803..2305874 score=-0.262195111623569
IntronExpressionAdditive AT3G07250.intron23 2306380..2307233 score=0.258484272920553
IntronExpressionAdditive AT3G07250.intron24 2307801..2307838 score=-0.397854564887804
IntronExpressionAdditive AT3G07250.intron4 2301243..2301311 score=0.114891484628538
IntronExpressionAdditive AT3G07250.intron6 2301562..2301607 score=-0.515217581316387
IntronExpressionAdditive AT3G07250.intron8 2302132..2302169 score=-0.395385376842691
IntronExpressionAdditive AT3G07250.intron9 2302323..2303168 score=0.119569845115533
IntronExpressionAdditive AT3G07270.intron1 2314015..2315425 score=-0.134624182791472
IntronExpressionAdditive AT3G07270.intron2 2315680..2315828 score=-0.707158361952524
IntronExpressionAdditive AT3G07300.intron1 2325059..2325093 score=-1.00621360381829
IntronExpressionAdditive AT3G07300.intron2 2325334..2325371 score=0.164009433846176
IntronExpressionAdditive AT3G07300.intron4 2325727..2325836 score=0.365465782704176
IntronExpressionAdditive AT3G07300.intron5 2325982..2326053 score=0.264831876823603
IntronExpressionAdditive AT3G07300.intron6 2326230..2326591 score=-0.254534802351731
IntronExpressionAdditive AT3G07300.intron7 2327024..2327060 score=-0.557997793524984
IntronExpressionAdditive AT3G07310.intron1 2328815..2329283 score=0.393082738383704
IntronExpressionAdditive AT3G07320.intron1 2332359..2332470 score=-0.115294950400610
IntronExpressionAdditive AT3G07320.intron2 2333796..2333863 score=-0.182879159523832
IntronExpressionAdditive AT3G07330.intron2 2336991..2337066 score=0.217336974884771
IntronExpressionAdditive AT3G07330.intron3 2337419..2337634 score=0.347131590611365
IntronExpressionAdditive AT3G07330.intron4 2337990..2338209 score=-0.156411529895012
IntronExpressionAdditive AT3G07340.intron4 2341912..2341960 score=-1.44284132885889
IntronExpressionAdditive AT3G07340.intron5 2342257..2342323 score=-0.806550919864082
IntronExpressionAdditive AT3G07360.intron3 2355199..2355465 score=2.73402629435334
IntronExpressionAdditive AT3G07370.intron1 2358469..2358536 score=0.0530989079051419
IntronExpressionAdditive AT3G07370.intron2 2358685..2358716 score=-0.178456112251621
IntronExpressionAdditive AT3G07370.intron3 2358893..2358963 score=-0.408599796159015
IntronExpressionAdditive AT3G07370.intron4 2359251..2359405 score=-0.151064360180411
IntronExpressionAdditive AT3G07370.intron6 2359775..2359813 score=-1.01055027550630
IntronExpressionAdditive AT3G07370.intron7 2359931..2360164 score=0.00728890251259011
IntronExpressionAdditive AT3G07400.intron1 2367734..2367924 score=-0.440523732441831
IntronExpressionAdditive AT3G07400.intron10 2370658..2370730 score=0.0726806155875008
IntronExpressionAdditive AT3G07400.intron11 2371090..2371165 score=0.760060795762838
IntronExpressionAdditive AT3G07400.intron13 2371961..2372026 score=-0.293867144206226
IntronExpressionAdditive AT3G07400.intron2 2368108..2368247 score=0.555530363827715
IntronExpressionAdditive AT3G07400.intron4 2368614..2368683 score=0.801235224451478
IntronExpressionAdditive AT3G07400.intron5 2368850..2368887 score=1.00791216917627
IntronExpressionAdditive AT3G07400.intron6 2369066..2369103 score=-0.83395787750983
IntronExpressionAdditive AT3G07400.intron7 2369711..2369859 score=-0.00787581817957542
IntronExpressionAdditive AT3G07400.intron8 2369975..2370159 score=0.248250890060811
IntronExpressionAdditive AT3G07400.intron9 2370266..2370337 score=-0.697983572000645
IntronExpressionAdditive AT3G07410.intron1 2372814..2373130 score=-0.163119253181280
IntronExpressionAdditive AT3G07420.intron3 2374772..2374808 score=-0.691493907632749
IntronExpressionAdditive AT3G07420.intron4 2375030..2375099 score=0.304470279956504
IntronExpressionAdditive AT3G07440.intron1 2381732..2381769 score=-0.691546312884917
IntronExpressionAdditive AT3G07440.intron2 2381991..2382210 score=-0.353168029954957
IntronExpressionAdditive AT3G07440.intron4 2382393..2382771 score=-0.607415399327888
IntronExpressionAdditive AT3G07440.intron5 2382918..2382953 score=0.260731150594896
IntronExpressionAdditive AT3G07460.intron1 2384903..2385087 score=-0.844394092008597
IntronExpressionAdditive AT3G07470.intron1 2387372..2387830 score=-0.61009984791048
IntronExpressionAdditive AT3G07500.intron1 2392595..2392887 score=-0.0302345550614865
IntronExpressionAdditive AT3G07520.intron1 2395480..2395514 score=0.313216657460977
IntronExpressionAdditive AT3G07520.intron3 2396383..2396460 score=-0.751598263859862
IntronExpressionAdditive AT3G07520.intron4 2397847..2397961 score=-1.30004817433137
IntronExpressionAdditive AT3G07525.intron1 2399477..2399543 score=-1.43716716561472
IntronExpressionAdditive AT3G07525.intron2 2399684..2399723 score=-0.0906391837247656
IntronExpressionAdditive AT3G07525.intron3 2399834..2399905 score=-0.44535732904019
IntronExpressionAdditive AT3G07530.intron10 2403678..2403715 score=-0.238354936310568
IntronExpressionAdditive AT3G07530.intron3 2401593..2401629 score=0.00588212998538452
IntronExpressionAdditive AT3G07530.intron4 2402041..2402076 score=-0.226657973613818
IntronExpressionAdditive AT3G07530.intron5 2402291..2402418 score=0.194296710260364
IntronExpressionAdditive AT3G07530.intron6 2400856..2402601 score=-0.250137022104897
IntronExpressionAdditive AT3G07530.intron7 2402743..2402954 score=-0.402704353764277
IntronExpressionAdditive AT3G07530.intron9 2403278..2403568 score=-0.580137600920755
IntronExpressionAdditive AT3G07550.tu3 2409816..2409880 score=0.263353806959499
IntronExpressionAdditive AT3G07560.intron1 2411850..2411887 score=0.70887189633335
IntronExpressionAdditive AT3G07560.intron2 2412077..2412109 score=-0.355855851207065
IntronExpressionAdditive AT3G07560.intron3 2412472..2412513 score=-0.396019837425965
IntronExpressionAdditive AT3G07560.intron4 2412862..2413181 score=-0.348065733124174
IntronExpressionAdditive AT3G07565.intron2 2414117..2414512 score=0.650884709909764
IntronExpressionAdditive AT3G07565.intron3 2414624..2414729 score=0.409612791445975
IntronExpressionAdditive AT3G07565.intron4 2414837..2414986 score=-0.283705617511783
IntronExpressionAdditive AT3G07565.intron8 2415353..2415498 score=-0.739941607555269
IntronExpressionAdditive AT3G07565.tu7 2415203..2415244 score=0.132631880963015
IntronExpressionAdditive AT3G07568.intron1 2416523..2417439 score=-0.106207019381002
IntronExpressionAdditive AT3G07568.intron2 2417546..2417585 score=-0.278701430886922
IntronExpressionAdditive AT3G07570.intron1 2418441..2418476 score=0.595787315466842
IntronExpressionAdditive AT3G07570.intron2 2418852..2419445 score=-0.660886487179917
IntronExpressionAdditive AT3G07570.intron3 2419953..2419992 score=0.251358249602779
IntronExpressionAdditive AT3G07580.intron1 2421276..2421311 score=0.588937954590546
IntronExpressionAdditive AT3G07580.intron2 2421453..2422422 score=-0.0859217234907094
IntronExpressionAdditive AT3G07590.intron1 2423166..2423271 score=0.0548933981876814
IntronExpressionAdditive AT3G07590.intron2 2423381..2423555 score=-0.167164625449332
IntronExpressionAdditive AT3G07600.intron2 2424843..2424878 score=-0.0519711650852418
IntronExpressionAdditive AT3G07610.intron12 2431757..2431833 score=0.439876604633558
IntronExpressionAdditive AT3G07610.intron13 2431972..2432011 score=-0.0098030783568897
IntronExpressionAdditive AT3G07610.intron14 2432123..2432160 score=-0.0539775096073179
IntronExpressionAdditive AT3G07610.intron17 2432700..2432732 score=0.351892064737843
IntronExpressionAdditive AT3G07610.intron3 2426776..2426863 score=0.377669893080438
IntronExpressionAdditive AT3G07610.intron7 2428455..2428779 score=0.292129264046725
IntronExpressionAdditive AT3G07610.intron9 2429390..2431019 score=0.103499141900727
IntronExpressionAdditive AT3G07610.tu10 2431109..2431359 score=1.01080196280601
IntronExpressionAdditive AT3G07610.tu11 2431498..2431532 score=0.263790663741225
IntronExpressionAdditive AT3G07610.tu13 2431868..2431935 score=0.811901913153673
IntronExpressionAdditive AT3G07610.tu18 2432766..2432837 score=1.31428012057036
IntronExpressionAdditive AT3G07630.intron1 2435724..2435759 score=0.440531124338049
IntronExpressionAdditive AT3G07630.intron10 2437398..2437433 score=-0.488112268312246
IntronExpressionAdditive AT3G07630.intron11 2437579..2437614 score=-0.184054033355292
IntronExpressionAdditive AT3G07630.intron3 2436116..2436153 score=0.798575624447906
IntronExpressionAdditive AT3G07630.intron4 2436407..2436440 score=-0.097204470420014
IntronExpressionAdditive AT3G07630.intron5 2436549..2436590 score=0.0973243843979955
IntronExpressionAdditive AT3G07630.intron7 2436906..2436980 score=0.694509334516028
IntronExpressionAdditive AT3G07630.intron8 2437082..2437153 score=0.499062869393272
IntronExpressionAdditive AT3G07630.intron9 2437222..2437259 score=1.69148198698794
IntronExpressionAdditive AT3G07640.intron1 2438289..2438326 score=-0.47021996598483
IntronExpressionAdditive AT3G07640.intron2 2438612..2439027 score=-0.187486202080722
IntronExpressionAdditive AT3G07650.intron1 2441846..2442396 score=-0.961673224796297
IntronExpressionAdditive AT3G07650.intron4 2443317..2443353 score=-1.42056353944930
IntronExpressionAdditive AT3G07650.intron5 2443716..2443747 score=-0.303816287129517
IntronExpressionAdditive AT3G07660.intron2 2446244..2446384 score=-0.75726684696167
IntronExpressionAdditive AT3G07660.intron4 2447099..2447550 score=0.364048033832207
IntronExpressionAdditive AT3G07660.intron5 2448062..2448203 score=0.568676065913054
IntronExpressionAdditive AT3G07660.intron6 2448704..2448846 score=0.194836756167243
IntronExpressionAdditive AT3G07660.intron7 2449018..2449265 score=0.288059029715544
IntronExpressionAdditive AT3G07660.intron8 2449409..2449485 score=0.738154274129672
IntronExpressionAdditive AT3G07660.intron9 2449561..2450140 score=-0.240261549318305
IntronExpressionAdditive AT3G07670.intron1 2452043..2452183 score=0.103296047853102
IntronExpressionAdditive AT3G07670.intron2 2452363..2452396 score=-0.87531933004484
IntronExpressionAdditive AT3G07670.intron3 2452573..2452646 score=-0.245573879393076
IntronExpressionAdditive AT3G07670.intron4 2452739..2452856 score=-0.0153213013973671
IntronExpressionAdditive AT3G07670.intron5 2452933..2453140 score=-0.0316499495421541
IntronExpressionAdditive AT3G07670.intron6 2453250..2453322 score=-0.0489309912897679
IntronExpressionAdditive AT3G07670.intron7 2453468..2453577 score=-1.04160163667294
IntronExpressionAdditive AT3G07670.intron9 2454014..2454051 score=-0.531998721391490
IntronExpressionAdditive AT3G07680.intron1 2455498..2455606 score=0.0559449011280025
IntronExpressionAdditive AT3G07680.intron2 2455923..2455960 score=0.0465158290725172
IntronExpressionAdditive AT3G07690.intron1 2457864..2458046 score=0.582948430840807
IntronExpressionAdditive AT3G07690.intron3 2458710..2458998 score=0.214503131047180
IntronExpressionAdditive AT3G07690.intron4 2459182..2459218 score=-0.571812823256723
IntronExpressionAdditive AT3G07700.intron1 2459779..2459852 score=-0.563748361396118
IntronExpressionAdditive AT3G07700.intron10 2461496..2461529 score=-0.84734977155312
IntronExpressionAdditive AT3G07700.intron13 2461990..2462027 score=-0.034140980812713
IntronExpressionAdditive AT3G07700.intron14 2462141..2462213 score=-0.391309884929502
IntronExpressionAdditive AT3G07700.intron17 2463274..2463498 score=0.306637006027238
IntronExpressionAdditive AT3G07700.intron2 2460028..2460104 score=-0.161567573226302
IntronExpressionAdditive AT3G07700.intron3 2460244..2460316 score=0.600106709019777
IntronExpressionAdditive AT3G07700.intron5 2460576..2460608 score=1.19903907378524
IntronExpressionAdditive AT3G07700.intron6 2460751..2460786 score=-0.394898215531594
IntronExpressionAdditive AT3G07700.intron7 2460934..2460974 score=-0.369058068624929
IntronExpressionAdditive AT3G07700.tu18 2463566..2463602 score=-0.0716529440243128
IntronExpressionAdditive AT3G07720.intron1 2465489..2466042 score=-1.92231392039604
IntronExpressionAdditive AT3G07740.intron1 2470248..2470283 score=-0.662023206391263
IntronExpressionAdditive AT3G07740.intron10 2472262..2472366 score=-0.298506529799678
IntronExpressionAdditive AT3G07740.intron12 2472643..2472678 score=-0.159037416168067
IntronExpressionAdditive AT3G07740.intron13 2472796..2472896 score=-0.0645375171545475
IntronExpressionAdditive AT3G07740.intron2 2470613..2470648 score=0.269033007349620
IntronExpressionAdditive AT3G07740.intron6 2471574..2471643 score=0.0259169287880829
IntronExpressionAdditive AT3G07740.intron7 2471715..2471816 score=0.497243976358085
IntronExpressionAdditive AT3G07740.intron9 2472111..2472150 score=-0.328828903719402
IntronExpressionAdditive AT3G07750.intron2 2473347..2473451 score=-0.655117931467978
IntronExpressionAdditive AT3G07750.intron4 2473628..2473663 score=0.0349088264169906
IntronExpressionAdditive AT3G07750.intron6 2473986..2474122 score=0.607209086166562
IntronExpressionAdditive AT3G07750.intron7 2474231..2474269 score=0.486212938313586
IntronExpressionAdditive AT3G07750.intron8 2474448..2474699 score=-0.34615300077087
IntronExpressionAdditive AT3G07750.intron9 2474883..2474918 score=-0.063218289598136
IntronExpressionAdditive AT3G07760.intron2 2476656..2476690 score=0.467809019057803
IntronExpressionAdditive AT3G07760.intron4 2476794..2477516 score=-0.82834972952666
IntronExpressionAdditive AT3G07760.intron5 2477738..2477775 score=-0.625182854924286
IntronExpressionAdditive AT3G07770.intron1 2479716..2479785 score=0.434657552435503
IntronExpressionAdditive AT3G07770.intron12 2482089..2482125 score=-0.427640183767007
IntronExpressionAdditive AT3G07770.intron14 2482484..2482561 score=1.13676436377310
IntronExpressionAdditive AT3G07770.intron16 2483065..2483100 score=0.275734383308543
IntronExpressionAdditive AT3G07770.intron17 2483317..2483381 score=-0.149472456123819
IntronExpressionAdditive AT3G07770.intron19 2483702..2483738 score=0.951882648286363
IntronExpressionAdditive AT3G07770.intron2 2480079..2480114 score=0.701586834537307
IntronExpressionAdditive AT3G07770.intron3 2480217..2480280 score=0.607946826999763
IntronExpressionAdditive AT3G07770.intron5 2480648..2480681 score=-1.43092603554972
IntronExpressionAdditive AT3G07770.intron6 2480795..2480828 score=-0.564361656630649
IntronExpressionAdditive AT3G07770.intron7 2481052..2481120 score=-0.469977265813285
IntronExpressionAdditive AT3G07770.intron8 2481268..2481540 score=-0.0158395769786281
IntronExpressionAdditive AT3G07780.intron1 2484539..2485010 score=0.71116394081674
IntronExpressionAdditive AT3G07800.intron1 2490235..2490303 score=0.633047633216973
IntronExpressionAdditive AT3G07800.intron2 2490442..2490515 score=-0.76054742723767
IntronExpressionAdditive AT3G07800.intron3 2490710..2490748 score=-0.295903227565825
IntronExpressionAdditive AT3G07810.intron3 2493107..2493249 score=-0.42188258594459
IntronExpressionAdditive AT3G07810.intron4 2494561..2494931 score=0.0962078880238793
IntronExpressionAdditive AT3G07830.intron1 2499730..2499805 score=0.441970184917914
IntronExpressionAdditive AT3G07830.intron3 2500751..2500821 score=-0.79070389787026
IntronExpressionAdditive AT3G07840.intron1 2502192..2502338 score=0.170802675964328
IntronExpressionAdditive AT3G07840.intron2 2502913..2502952 score=-0.127394356718132
IntronExpressionAdditive AT3G07860.intron1 2508084..2508150 score=-0.550329934237381
IntronExpressionAdditive AT3G07860.intron4 2508721..2509123 score=-0.36786200072506
IntronExpressionAdditive AT3G07880.intron1 2514408..2514475 score=-0.178166126191352
IntronExpressionAdditive AT3G07880.intron2 2514584..2514906 score=1.09870060072106
IntronExpressionAdditive AT3G07890.intron1 2516793..2516831 score=0.0273234451670346
IntronExpressionAdditive AT3G07890.intron2 2516977..2517014 score=-0.184420868615301
IntronExpressionAdditive AT3G07890.intron6 2517779..2518186 score=-0.0833304271406791
IntronExpressionAdditive AT3G07890.intron7 2518906..2518942 score=-0.315145007362548
IntronExpressionAdditive AT3G07900.intron2 2521800..2521873 score=-0.344347419675426
IntronExpressionAdditive AT3G07900.intron5 2522675..2522711 score=0.74398224963037
IntronExpressionAdditive AT3G07910.intron1 2523526..2523714 score=-0.622116923349507
IntronExpressionAdditive AT3G07910.intron2 2523820..2523925 score=-0.943569621486216
IntronExpressionAdditive AT3G07920.intron1 2524857..2525217 score=-0.187741702886318
IntronExpressionAdditive AT3G07920.intron2 2525326..2525389 score=0.65345859287939
IntronExpressionAdditive AT3G07920.intron3 2525571..2525658 score=0.530285469107514
IntronExpressionAdditive AT3G07920.intron4 2525893..2526147 score=0.47631036128138
IntronExpressionAdditive AT3G07930.intron2 2527741..2528048 score=0.528002531755097
IntronExpressionAdditive AT3G07940.intron1 2529330..2529369 score=0.134676980912582
IntronExpressionAdditive AT3G07940.intron5 2530108..2530146 score=-0.555953174889232
IntronExpressionAdditive AT3G07940.intron9 2531017..2531058 score=0.0440240378465423
IntronExpressionAdditive AT3G07950.intron1 2532021..2532071 score=-1.11707508423586
IntronExpressionAdditive AT3G07950.intron2 2532244..2532566 score=-0.905644315306092
IntronExpressionAdditive AT3G07950.intron3 2532683..2532751 score=-0.129611841729689
IntronExpressionAdditive AT3G07950.intron4 2532942..2533158 score=-0.522039207243168
IntronExpressionAdditive AT3G07950.intron5 2533268..2533306 score=-0.684942728249682
IntronExpressionAdditive AT3G07950.intron6 2533629..2533662 score=-0.369296776721516
IntronExpressionAdditive AT3G07950.intron7 2533832..2534130 score=0.386367808611181
IntronExpressionAdditive AT3G07960.intron1 2535543..2535576 score=0.630799670048032
IntronExpressionAdditive AT3G07960.intron2 2536392..2536428 score=-1.07715943958800
IntronExpressionAdditive AT3G07960.intron4 2536867..2536904 score=0.171928451218065
IntronExpressionAdditive AT3G07960.intron5 2537055..2537124 score=-0.350982154988645
IntronExpressionAdditive AT3G07960.intron7 2537593..2537629 score=-0.437631876864391
IntronExpressionAdditive AT3G07970.intron6 2542407..2542637 score=1.07227506911281
IntronExpressionAdditive AT3G07980.intron12 2548222..2548435 score=-0.406973288197078
IntronExpressionAdditive AT3G07980.intron13 2548827..2548928 score=-0.905844329195744
IntronExpressionAdditive AT3G07980.intron14 2549108..2549188 score=-0.381262420192865
IntronExpressionAdditive AT3G07980.intron15 2549371..2549404 score=-0.655930149849271
IntronExpressionAdditive AT3G07980.intron16 2549513..2549585 score=-0.0337903459306853
IntronExpressionAdditive AT3G07980.intron17 2549770..2549807 score=0.460355478304338
IntronExpressionAdditive AT3G07980.intron18 2550032..2550106 score=0.358524111288684
IntronExpressionAdditive AT3G07980.intron21 2550569..2551015 score=-0.320538038939067
IntronExpressionAdditive AT3G07980.intron3 2544770..2545060 score=-0.237613137279221
IntronExpressionAdditive AT3G07980.intron6 2546333..2546553 score=0.256026570840902
IntronExpressionAdditive AT3G07980.intron8 2546975..2547166 score=-0.265175830256249
IntronExpressionAdditive AT3G07990.intron1 2552916..2552981 score=-0.758116685846112
IntronExpressionAdditive AT3G07990.intron3 2553303..2553338 score=0.0988497649848447
IntronExpressionAdditive AT3G07990.intron5 2553782..2553847 score=0.574080747489271
IntronExpressionAdditive AT3G07990.intron6 2553994..2554043 score=-0.52682459108665
IntronExpressionAdditive AT3G07990.intron7 2554218..2554294 score=-0.217736149029400
IntronExpressionAdditive AT3G08000.intron1 2555148..2555517 score=0.173981109534638
IntronExpressionAdditive AT3G08010.intron1 2556538..2556579 score=0.248188695036303
IntronExpressionAdditive AT3G08010.intron3 2557088..2557123 score=-0.244479682372003
IntronExpressionAdditive AT3G08020.intron11 2561446..2561482 score=0.303044785645443
IntronExpressionAdditive AT3G08020.intron2 2558498..2558563 score=-0.0279602410883467
IntronExpressionAdditive AT3G08020.intron3 2559414..2559483 score=-0.449250650777462
IntronExpressionAdditive AT3G08020.intron5 2559850..2559886 score=0.667485312871672
IntronExpressionAdditive AT3G08020.intron8 2560480..2560626 score=-0.605188713864468
IntronExpressionAdditive AT3G08020.intron9 2560732..2560769 score=-0.273203146247146
IntronExpressionAdditive AT3G08030.tu3 2564280..2564387 score=0.260576419054199
IntronExpressionAdditive AT3G08040.intron1 2566676..2566713 score=0.0981465506635234
IntronExpressionAdditive AT3G08040.intron11 2569235..2569274 score=-1.03081398248644
IntronExpressionAdditive AT3G08040.intron3 2567055..2567091 score=-0.0177768935401138
IntronExpressionAdditive AT3G08040.intron7 2568071..2568145 score=-0.528107896909125
IntronExpressionAdditive AT3G08490.intron1 2574404..2574435 score=0.94190182426103
IntronExpressionAdditive AT3G08490.intron2 2574692..2574766 score=-0.197494942365175
IntronExpressionAdditive AT3G08505.intron4 2580652..2580685 score=0.244384148009700
IntronExpressionAdditive AT3G08505.intron6 2580976..2581011 score=-0.0560785502914618
IntronExpressionAdditive AT3G08505.intron8 2581907..2581945 score=0.518831461936097
IntronExpressionAdditive AT3G08510.intron10 2584475..2584510 score=-0.690419663594002
IntronExpressionAdditive AT3G08510.intron11 2584836..2585244 score=-0.180239041587651
IntronExpressionAdditive AT3G08510.intron4 2582934..2583008 score=0.029011484715368
IntronExpressionAdditive AT3G08510.intron5 2583119..2583186 score=-1.49977096104476
IntronExpressionAdditive AT3G08510.intron6 2583399..2583435 score=-0.152551215837184
IntronExpressionAdditive AT3G08510.intron9 2584250..2584291 score=-0.686166227722027
IntronExpressionAdditive AT3G08530.intron1 2587364..2587401 score=-0.920319101086588
IntronExpressionAdditive AT3G08530.intron10 2590973..2591042 score=-1.54203042931393
IntronExpressionAdditive AT3G08530.intron11 2591186..2591227 score=-0.631505012322538
IntronExpressionAdditive AT3G08530.intron14 2591752..2591789 score=0.412684824749557
IntronExpressionAdditive AT3G08530.intron15 2591896..2591963 score=-0.548389433640612
IntronExpressionAdditive AT3G08530.intron16 2592133..2592271 score=0.496125851610388
IntronExpressionAdditive AT3G08530.intron18 2592592..2592918 score=0.52322726665692
IntronExpressionAdditive AT3G08530.intron20 2593095..2593312 score=-0.870821567890758
IntronExpressionAdditive AT3G08530.intron22 2593564..2593598 score=0.0559615479812451
IntronExpressionAdditive AT3G08530.intron24 2593965..2594001 score=-0.475113517882468
IntronExpressionAdditive AT3G08530.intron29 2595036..2595289 score=-0.154480159566892
IntronExpressionAdditive AT3G08530.intron3 2587795..2587864 score=0.297129294211992
IntronExpressionAdditive AT3G08530.intron5 2588386..2588422 score=0.177455957760767
IntronExpressionAdditive AT3G08530.intron6 2588954..2589025 score=-0.134653697844798
IntronExpressionAdditive AT3G08530.intron8 2590446..2590481 score=-0.00208321715744083
IntronExpressionAdditive AT3G08550.intron1 2596897..2597100 score=-0.510463733215012
IntronExpressionAdditive AT3G08550.intron10 2599172..2599250 score=-0.2413308823542
IntronExpressionAdditive AT3G08550.intron2 2597290..2597611 score=-0.446117334117615
IntronExpressionAdditive AT3G08550.intron7 2598485..2598563 score=-0.316397053631529
IntronExpressionAdditive AT3G08550.intron8 2598772..2598846 score=-0.75538284597093
IntronExpressionAdditive AT3G08560.intron3 2600848..2601670 score=0.0973604455466624
IntronExpressionAdditive AT3G08570.intron1 2602820..2602857 score=-1.32591491781750
IntronExpressionAdditive AT3G08580.intron1 2606027..2606063 score=0.0642522328090696
IntronExpressionAdditive AT3G08580.intron3 2607039..2607627 score=-0.0172350183503858
IntronExpressionAdditive AT3G08590.intron2 2608867..2608970 score=-1.09161049333977
IntronExpressionAdditive AT3G08590.intron3 2609149..2609370 score=-0.546181917137892
IntronExpressionAdditive AT3G08590.intron5 2609628..2609841 score=0.319390501496411
IntronExpressionAdditive AT3G08590.tu10 2611262..2611298 score=0.762570044749367
IntronExpressionAdditive AT3G08610.intron1 2615698..2616380 score=-0.462468496443453
IntronExpressionAdditive AT3G08610.intron2 2616526..2616602 score=0.277678764944936
IntronExpressionAdditive AT3G08620.intron2 2618182..2618567 score=-0.315408451809054
IntronExpressionAdditive AT3G08620.intron3 2618744..2619113 score=-0.687597437694167
IntronExpressionAdditive AT3G08620.intron6 2619913..2620134 score=-1.38160943951933
IntronExpressionAdditive AT3G08650.intron2 2625708..2625789 score=-1.23821952515840
IntronExpressionAdditive AT3G08650.intron3 2625927..2625968 score=-0.178707146550933
IntronExpressionAdditive AT3G08650.intron4 2626307..2626380 score=-0.470022688764204
IntronExpressionAdditive AT3G08650.intron5 2627075..2627252 score=0.104634153486912
IntronExpressionAdditive AT3G08660.intron1 2631218..2631258 score=-0.235654620484762
IntronExpressionAdditive AT3G08670.intron1 2634202..2634502 score=-0.573367844584696
IntronExpressionAdditive AT3G08670.intron2 2634691..2634841 score=-0.827986848972868
IntronExpressionAdditive AT3G08670.intron3 2635040..2635108 score=-0.931338549388799
IntronExpressionAdditive AT3G08680.intron4 2637976..2638470 score=-0.0970143816421747
IntronExpressionAdditive AT3G08680.intron5 2639898..2639932 score=-0.0109025953491060
IntronExpressionAdditive AT3G08690.intron1 2641311..2641891 score=-0.474556211153971
IntronExpressionAdditive AT3G08690.intron4 2642240..2642314 score=-0.0565052751472085
IntronExpressionAdditive AT3G08700.intron1 2643601..2643901 score=-0.242074072848937
IntronExpressionAdditive AT3G08700.intron2 2644123..2644159 score=-0.258560439699571
IntronExpressionAdditive AT3G08700.intron3 2644337..2644372 score=0.166032752995804
IntronExpressionAdditive AT3G08710.intron4 2645664..2645699 score=0.00424689848717272
IntronExpressionAdditive AT3G08720.intron2 2648967..2649001 score=0.0132509653048668
IntronExpressionAdditive AT3G08720.intron3 2649151..2649187 score=1.01179487484690
IntronExpressionAdditive AT3G08720.intron5 2649718..2649753 score=-0.151310753407371
IntronExpressionAdditive AT3G08720.intron6 2650652..2650690 score=0.219669128337040
IntronExpressionAdditive AT3G08720.intron7 2650981..2651049 score=-0.0144593052663228
IntronExpressionAdditive AT3G08730.intron3 2652514..2652743 score=0.60009889701537
IntronExpressionAdditive AT3G08730.intron5 2653622..2654076 score=0.160346121292689
IntronExpressionAdditive AT3G08740.intron3 2655324..2655362 score=-0.340661472746459
IntronExpressionAdditive AT3G08740.intron5 2655677..2655788 score=-1.10237517443072
IntronExpressionAdditive AT3G08740.intron6 2655925..2655991 score=0.453276710750355
IntronExpressionAdditive AT3G08760.intron3 2660156..2660595 score=-0.446680228024323
IntronExpressionAdditive AT3G08790.intron1 2667985..2668224 score=-0.0883187621724442
IntronExpressionAdditive AT3G08790.intron2 2668330..2668471 score=-0.359326708244173
IntronExpressionAdditive AT3G08790.intron4 2668862..2668935 score=-0.509571883842059
IntronExpressionAdditive AT3G08790.intron5 2669113..2669187 score=-0.248159851029375
IntronExpressionAdditive AT3G08790.intron9 2670357..2670460 score=-0.622983885791378
IntronExpressionAdditive AT3G08800.intron3 2672315..2672385 score=-0.303703247718867
IntronExpressionAdditive AT3G08800.intron4 2672647..2672972 score=-0.0737098939356755
IntronExpressionAdditive AT3G08800.intron6 2673326..2673365 score=0.0177162972913616
IntronExpressionAdditive AT3G08800.intron7 2673900..2673977 score=-0.0197218685852005
IntronExpressionAdditive AT3G08840.intron1 2679727..2679867 score=-0.0548032410070724
IntronExpressionAdditive AT3G08840.intron10 2682189..2682294 score=-0.781152416669048
IntronExpressionAdditive AT3G08840.intron11 2682498..2682603 score=0.75744691158827
IntronExpressionAdditive AT3G08840.intron12 2682853..2683216 score=-0.268471720687628
IntronExpressionAdditive AT3G08840.intron13 2683290..2683370 score=-0.0395093795880787
IntronExpressionAdditive AT3G08840.intron14 2683626..2683769 score=-0.731306783245591
IntronExpressionAdditive AT3G08840.intron15 2683905..2684226 score=0.220669754886964
IntronExpressionAdditive AT3G08840.intron16 2684371..2684487 score=0.699853092092826
IntronExpressionAdditive AT3G08840.intron18 2684805..2684918 score=-0.439373169456879
IntronExpressionAdditive AT3G08840.intron2 2679970..2680046 score=-0.177142806386207
IntronExpressionAdditive AT3G08840.intron20 2685236..2685267 score=-0.614689561280451
IntronExpressionAdditive AT3G08840.intron21 2685424..2685503 score=0.0201003788355186
IntronExpressionAdditive AT3G08840.intron22 2685571..2685611 score=-0.0827523559104497
IntronExpressionAdditive AT3G08840.intron23 2685722..2685826 score=-0.699426472480968
IntronExpressionAdditive AT3G08840.intron3 2680218..2680482 score=0.1596162598412
IntronExpressionAdditive AT3G08840.intron4 2680558..2680629 score=1.27808117616058
IntronExpressionAdditive AT3G08840.intron7 2681334..2681405 score=-0.176899471958619
IntronExpressionAdditive AT3G08840.intron8 2681540..2681573 score=-0.780398421959016
IntronExpressionAdditive AT3G08840.intron9 2681685..2681789 score=-1.06168503815590
IntronExpressionAdditive AT3G08850.intron1 2687342..2687457 score=0.68603504020212
IntronExpressionAdditive AT3G08850.intron10 2690650..2690685 score=-1.06405099981599
IntronExpressionAdditive AT3G08850.intron11 2691118..2691401 score=-0.341979036007043
IntronExpressionAdditive AT3G08850.intron13 2691885..2692031 score=-0.460790842563043
IntronExpressionAdditive AT3G08850.intron17 2692684..2693191 score=0.0659563168050214
IntronExpressionAdditive AT3G08850.intron18 2693406..2693473 score=-0.443970923885005
IntronExpressionAdditive AT3G08850.intron19 2693620..2693656 score=-0.234434043503179
IntronExpressionAdditive AT3G08850.intron2 2687568..2687601 score=0.00716429133184956
IntronExpressionAdditive AT3G08850.intron21 2694026..2694065 score=-0.585322468328717
IntronExpressionAdditive AT3G08850.intron22 2694379..2694560 score=-0.0674121887283259
IntronExpressionAdditive AT3G08850.intron3 2687769..2687924 score=-0.898375228686434
IntronExpressionAdditive AT3G08850.intron5 2688358..2688429 score=-0.922801410223746
IntronExpressionAdditive AT3G08850.intron6 2688611..2688762 score=0.224060427848370
IntronExpressionAdditive AT3G08850.intron7 2688953..2688992 score=0.64843039418879
IntronExpressionAdditive AT3G08850.intron8 2689349..2689452 score=-0.464878483831990
IntronExpressionAdditive AT3G08850.intron9 2690056..2690429 score=-0.355512822473219
IntronExpressionAdditive AT3G08860.intron2 2696983..2697051 score=-0.696937653437853
IntronExpressionAdditive AT3G08860.intron6 2698096..2698174 score=-1.59447915741773
IntronExpressionAdditive AT3G08860.intron7 2698451..2698491 score=0.287549251744509
IntronExpressionAdditive AT3G08860.intron8 2698789..2698826 score=0.969735034513357
IntronExpressionAdditive AT3G08880.intron1 2703408..2703589 score=-0.73705076593255
IntronExpressionAdditive AT3G08880.intron3 2703786..2703863 score=-1.43146703526244
IntronExpressionAdditive AT3G08890.intron2 2706794..2706975 score=-2.53610839056766
IntronExpressionAdditive AT3G08890.tu5 2707806..2707868 score=-0.791115424179123
IntronExpressionAdditive AT3G08900.intron2 2708930..2708967 score=0.13394445798294
IntronExpressionAdditive AT3G08910.intron1 2710864..2711078 score=-0.313499992116417
IntronExpressionAdditive AT3G08910.intron2 2711494..2711565 score=0.381040748140493
IntronExpressionAdditive AT3G08930.intron11 2716427..2716829 score=-0.176845305050276
IntronExpressionAdditive AT3G08930.intron2 2714207..2714316 score=0.115289579288929
IntronExpressionAdditive AT3G08930.intron3 2714533..2714569 score=0.885897092902077
IntronExpressionAdditive AT3G08930.intron4 2714786..2715077 score=0.900353401034319
IntronExpressionAdditive AT3G08930.intron6 2715318..2715608 score=-0.782798676586298
IntronExpressionAdditive AT3G08930.intron8 2715822..2715859 score=-0.299843915063993
IntronExpressionAdditive AT3G08940.tu3 2718221..2718262 score=2.35942732696711
IntronExpressionAdditive AT3G08950.intron2 2727744..2727812 score=-0.502625421838167
IntronExpressionAdditive AT3G08950.intron3 2727922..2728314 score=-0.357088592766751
IntronExpressionAdditive AT3G08950.intron6 2728951..2729101 score=-0.114770601151859
IntronExpressionAdditive AT3G08955.intron1 2730234..2730304 score=-0.53905304750391
IntronExpressionAdditive AT3G08955.intron2 2730603..2730638 score=0.0378550022256522
IntronExpressionAdditive AT3G08955.intron3 2730717..2730781 score=0.696141014030829
IntronExpressionAdditive AT3G08955.intron4 2730940..2730981 score=-0.744876447583142
IntronExpressionAdditive AT3G08960.intron1 2732119..2732194 score=0.385658041466749
IntronExpressionAdditive AT3G08960.intron10 2735059..2735099 score=0.634105229355202
IntronExpressionAdditive AT3G08960.intron11 2735239..2735816 score=0.093033120855273
IntronExpressionAdditive AT3G08960.intron12 2735968..2736003 score=0.741063875273736
IntronExpressionAdditive AT3G08960.intron13 2736147..2736183 score=0.371367735419619
IntronExpressionAdditive AT3G08960.intron14 2736294..2736404 score=-0.122453404442359
IntronExpressionAdditive AT3G08960.intron2 2732339..2732375 score=0.327566353667759
IntronExpressionAdditive AT3G08960.intron4 2732823..2732859 score=0.418685179011349
IntronExpressionAdditive AT3G08960.intron5 2733005..2733079 score=0.146008325079989
IntronExpressionAdditive AT3G08960.intron6 2733268..2733483 score=-0.10222945951145
IntronExpressionAdditive AT3G08960.intron7 2733700..2733732 score=-0.420012123749088
IntronExpressionAdditive AT3G08960.intron8 2733983..2734061 score=0.0691392984079069
IntronExpressionAdditive AT3G08960.intron9 2734240..2734585 score=-0.269721001570219
IntronExpressionAdditive AT3G08970.intron1 2737674..2737784 score=0.710598605696279
IntronExpressionAdditive AT3G08970.intron2 2737957..2738028 score=0.353449083190403
IntronExpressionAdditive AT3G08970.intron3 2738168..2738209 score=-0.24456924842067
IntronExpressionAdditive AT3G08970.intron6 2739831..2739898 score=-0.71595273486255
IntronExpressionAdditive AT3G08980.intron1 2740915..2741128 score=-0.0280144301136321
IntronExpressionAdditive AT3G08980.intron3 2741599..2741980 score=-0.00665260675061354
IntronExpressionAdditive AT3G08990.intron1 2743360..2743548 score=0.0999103285490908
IntronExpressionAdditive AT3G08990.intron2 2743808..2744108 score=0.125281086415511
IntronExpressionAdditive AT3G09000.intron2 2746351..2746602 score=-0.558217597802212
IntronExpressionAdditive AT3G09000.intron3 2746757..2746830 score=-1.30440760554243
IntronExpressionAdditive AT3G09000.intron4 2747882..2747989 score=-0.577192440171416
IntronExpressionAdditive AT3G09010.intron1 2750359..2750737 score=-0.163628493107872
IntronExpressionAdditive AT3G09010.intron3 2750989..2751060 score=0.673939302572631
IntronExpressionAdditive AT3G09010.intron4 2751335..2751371 score=0.501967580803395
IntronExpressionAdditive AT3G09050.intron1 2765220..2765439 score=0.532247587723037
IntronExpressionAdditive AT3G09080.intron1 2776559..2776637 score=-0.0528782921717507
IntronExpressionAdditive AT3G09080.intron10 2779195..2779264 score=0.64966269972131
IntronExpressionAdditive AT3G09080.intron12 2779808..2780021 score=-0.225501256817321
IntronExpressionAdditive AT3G09080.intron14 2780427..2780639 score=-0.0610696656035494
IntronExpressionAdditive AT3G09080.intron15 2780937..2781379 score=-0.0587018943525056
IntronExpressionAdditive AT3G09080.intron2 2776964..2776995 score=-0.370818389371305
IntronExpressionAdditive AT3G09080.intron3 2777283..2777319 score=-0.812130365536997
IntronExpressionAdditive AT3G09080.intron4 2777533..2777641 score=0.094105889535402
IntronExpressionAdditive AT3G09080.intron5 2778008..2778193 score=-0.120558224869832
IntronExpressionAdditive AT3G09080.intron6 2778372..2778409 score=-0.0901448982648004
IntronExpressionAdditive AT3G09080.intron7 2778554..2778625 score=-0.220754073253609
IntronExpressionAdditive AT3G09080.intron8 2778868..2779045 score=0.127158533510550
IntronExpressionAdditive AT3G09090.intron10 2786783..2787134 score=-0.119873238381792
IntronExpressionAdditive AT3G09090.intron12 2787282..2787388 score=-0.20593058741542
IntronExpressionAdditive AT3G09090.intron2 2783490..2783559 score=-0.0174984183244698
IntronExpressionAdditive AT3G09090.intron3 2783737..2783773 score=-0.0642733986631756
IntronExpressionAdditive AT3G09090.intron4 2784099..2784241 score=0.0652026100650717
IntronExpressionAdditive AT3G09090.intron5 2784523..2784704 score=0.130644544961080
IntronExpressionAdditive AT3G09090.intron6 2785073..2785211 score=-0.0105980976887012
IntronExpressionAdditive AT3G09090.intron7 2785326..2785369 score=0.000874504127885892
IntronExpressionAdditive AT3G09090.intron8 2786068..2786389 score=0.106417804828798
IntronExpressionAdditive AT3G09090.intron9 2786568..2786605 score=-0.614778471194512
IntronExpressionAdditive AT3G09100.intron1 2788563..2788681 score=0.0691093483222781
IntronExpressionAdditive AT3G09100.intron10 2791489..2791522 score=0.386493310803392
IntronExpressionAdditive AT3G09100.intron11 2791737..2791778 score=0.080647300539918
IntronExpressionAdditive AT3G09100.intron13 2792072..2792142 score=-0.628165936496441
IntronExpressionAdditive AT3G09100.intron14 2792326..2792411 score=0.123011904291242
IntronExpressionAdditive AT3G09100.intron15 2792699..2792772 score=-1.09224892057879
IntronExpressionAdditive AT3G09100.intron16 2792993..2793226 score=-0.0207798503190435
IntronExpressionAdditive AT3G09100.intron3 2789134..2789243 score=0.246551581736361
IntronExpressionAdditive AT3G09100.intron5 2789572..2789974 score=-0.80186631475531
IntronExpressionAdditive AT3G09100.intron6 2790218..2790254 score=-0.456824388287170
IntronExpressionAdditive AT3G09100.intron7 2790467..2790542 score=-0.407914993707605
IntronExpressionAdditive AT3G09100.intron9 2790956..2791202 score=-0.444544981564592
IntronExpressionAdditive AT3G09150.intron11 2805104..2805139 score=0.0378344536278059
IntronExpressionAdditive AT3G09150.intron8 2804557..2804593 score=0.386562955307361
IntronExpressionAdditive AT3G09150.intron9 2804778..2804813 score=0.729362339360961
IntronExpressionAdditive AT3G09150.tu4 2803954..2803987 score=0.904117401241853
IntronExpressionAdditive AT3G09160.intron2 2806115..2806408 score=-0.318936732172993
IntronExpressionAdditive AT3G09160.intron4 2806800..2806873 score=0.0704777316432882
IntronExpressionAdditive AT3G09180.intron1 2819549..2819618 score=-0.466386852351552
IntronExpressionAdditive AT3G09180.intron2 2819826..2819928 score=0.0707474261920576
IntronExpressionAdditive AT3G09180.intron3 2820433..2820765 score=0.171241100848512
IntronExpressionAdditive AT3G09200.intron2 2823997..2824722 score=-0.159176894538295
IntronExpressionAdditive AT3G09210.intron1 2825508..2825544 score=-0.508533858885807
IntronExpressionAdditive AT3G09210.intron3 2826231..2826376 score=-0.120463714064646
IntronExpressionAdditive AT3G09220.intron3 2828952..2829103 score=-1.04570462775715
IntronExpressionAdditive AT3G09220.intron4 2829507..2829793 score=1.21019380562411
IntronExpressionAdditive AT3G09220.intron5 2830010..2830325 score=0.396297507545226
IntronExpressionAdditive AT3G09230.intron1 2833922..2834238 score=0.758997115541453
IntronExpressionAdditive AT3G09240.intron4 2836642..2836678 score=0.764321676433645
IntronExpressionAdditive AT3G09240.intron6 2837009..2837042 score=-1.41777698884868
IntronExpressionAdditive AT3G09240.intron8 2837444..2837590 score=-1.41418988181833
IntronExpressionAdditive AT3G09250.intron1 2839132..2839461 score=-0.430494403206042
IntronExpressionAdditive AT3G09250.intron2 2839634..2839708 score=-0.110585989009382
IntronExpressionAdditive AT3G09260.intron12 2843184..2843499 score=-0.116619472436019
IntronExpressionAdditive AT3G09260.intron3 2841273..2841307 score=1.04437473680532
IntronExpressionAdditive AT3G09260.intron6 2841902..2841939 score=1.31533212195576
IntronExpressionAdditive AT3G09260.intron8 2842471..2842514 score=0.739214439191616
IntronExpressionAdditive AT3G09260.intron9 2842613..2843036 score=0.382229433625751
IntronExpressionAdditive AT3G09270.intron1 2848765..2848830 score=-0.539922900254105
IntronExpressionAdditive AT3G09300.intron1 2858223..2858397 score=-1.89105774462874
IntronExpressionAdditive AT3G09300.intron3 2858760..2858834 score=-0.525759033362444
IntronExpressionAdditive AT3G09300.intron8 2859860..2859933 score=-0.514853252371187
IntronExpressionAdditive AT3G09310.intron1 2860933..2861040 score=0.00953336992360594
IntronExpressionAdditive AT3G09320.intron1 2862261..2862297 score=-0.055862405028743
IntronExpressionAdditive AT3G09320.intron2 2862434..2862504 score=0.613440269369219
IntronExpressionAdditive AT3G09320.intron5 2863025..2863098 score=-0.290947581992993
IntronExpressionAdditive AT3G09320.intron6 2863294..2863822 score=-0.317564451564957
IntronExpressionAdditive AT3G09350.intron1 2871301..2871455 score=-0.354241553229736
IntronExpressionAdditive AT3G09350.intron2 2871572..2871646 score=0.187376025335803
IntronExpressionAdditive AT3G09350.intron4 2871981..2872065 score=0.274204315601238
IntronExpressionAdditive AT3G09360.intron1 2873620..2873656 score=-0.848559005771786
IntronExpressionAdditive AT3G09360.intron10 2875996..2876031 score=0.379632004814944
IntronExpressionAdditive AT3G09360.intron11 2876185..2876329 score=-0.266742114667026
IntronExpressionAdditive AT3G09360.intron12 2876571..2876636 score=0.510145834359262
IntronExpressionAdditive AT3G09360.intron14 2876990..2877031 score=-0.107473104945311
IntronExpressionAdditive AT3G09360.intron15 2877176..2877281 score=0.068796592174289
IntronExpressionAdditive AT3G09360.intron17 2877633..2877703 score=0.44714452061197
IntronExpressionAdditive AT3G09360.intron18 2877886..2878029 score=-0.543752241976144
IntronExpressionAdditive AT3G09360.intron19 2878100..2878131 score=0.812789577072844
IntronExpressionAdditive AT3G09360.intron3 2874124..2874474 score=-0.80350440949015
IntronExpressionAdditive AT3G09360.intron4 2874685..2874862 score=0.401529502890855
IntronExpressionAdditive AT3G09360.intron6 2875194..2875264 score=-0.140478381899787
IntronExpressionAdditive AT3G09360.intron7 2875409..2875441 score=-0.373362126765401
IntronExpressionAdditive AT3G09360.intron8 2875616..2875688 score=-0.817027229105514
IntronExpressionAdditive AT3G09360.intron9 2875823..2875856 score=0.337603175210243
IntronExpressionAdditive AT3G09370.intron1 2879644..2879819 score=-0.948203614209628
IntronExpressionAdditive AT3G09370.intron4 2880254..2880290 score=-0.0601660448572915
IntronExpressionAdditive AT3G09370.intron5 2880435..2880623 score=0.0677064033451086
IntronExpressionAdditive AT3G09390.intron1 2889919..2889996 score=-2.10574875130487
IntronExpressionAdditive AT3G09400.intron2 2891379..2891788 score=0.448414249794507
IntronExpressionAdditive AT3G09410.intron1 2895162..2895197 score=0.346767224058954
IntronExpressionAdditive AT3G09410.intron10 2896977..2897011 score=-1.11844264514776
IntronExpressionAdditive AT3G09410.intron2 2895348..2895454 score=-0.455767454068498
IntronExpressionAdditive AT3G09410.intron3 2895602..2895825 score=0.189705856017153
IntronExpressionAdditive AT3G09410.intron5 2895933..2896005 score=-0.245432791845782
IntronExpressionAdditive AT3G09410.intron6 2896148..2896218 score=0.343613089808298
IntronExpressionAdditive AT3G09430.intron1 2901855..2902181 score=0.582340666677318
IntronExpressionAdditive AT3G09430.intron3 2902371..2902406 score=1.2514307733337
IntronExpressionAdditive AT3G09430.intron4 2902591..2902809 score=-0.439320089728506
IntronExpressionAdditive AT3G09440.intron1 2905205..2905382 score=-0.209972733201959
IntronExpressionAdditive AT3G09450.intron1 2908091..2908127 score=-0.640338918352346
IntronExpressionAdditive AT3G09450.intron2 2908343..2908454 score=0.328950142654255
IntronExpressionAdditive AT3G09470.intron1 2910750..2911148 score=0.246318693799197
IntronExpressionAdditive AT3G09470.intron11 2914116..2914231 score=-1.25962555832979
IntronExpressionAdditive AT3G09470.intron2 2911373..2911711 score=-1.28887962343093
IntronExpressionAdditive AT3G09470.intron3 2911856..2911892 score=0.198842178489792
IntronExpressionAdditive AT3G09470.intron4 2912073..2912331 score=-0.579038597914252
IntronExpressionAdditive AT3G09470.intron5 2912474..2912541 score=-0.84816175710509
IntronExpressionAdditive AT3G09470.intron6 2912659..2912916 score=-1.14006067527126
IntronExpressionAdditive AT3G09470.intron7 2913315..2913388 score=-0.336727949434656
IntronExpressionAdditive AT3G09500.intron1 2917048..2917079 score=0.483307202734876
IntronExpressionAdditive AT3G09500.intron2 2917290..2917480 score=-0.645011406089655
IntronExpressionAdditive AT3G09540.intron3 2929832..2929920 score=-0.559623990406905
IntronExpressionAdditive AT3G09540.intron4 2930321..2930730 score=-0.261315466551110
IntronExpressionAdditive AT3G09550.intron1 2932783..2932856 score=-0.407981707771706
IntronExpressionAdditive AT3G09560.intron10 2938777..2939074 score=-0.0570931900025573
IntronExpressionAdditive AT3G09560.intron2 2935195..2935228 score=-0.263404846309060
IntronExpressionAdditive AT3G09560.intron3 2935409..2935445 score=0.0681758024092567
IntronExpressionAdditive AT3G09560.intron4 2935552..2935623 score=-0.740650401218145
IntronExpressionAdditive AT3G09560.intron5 2935734..2935872 score=0.563729473846765
IntronExpressionAdditive AT3G09560.intron6 2935981..2936151 score=-0.632740587840236
IntronExpressionAdditive AT3G09560.intron8 2936434..2936486 score=-0.830906841742733
IntronExpressionAdditive AT3G09600.intron1 2946692..2947011 score=1.09904192061201
IntronExpressionAdditive AT3G09600.intron4 2947467..2947504 score=-0.339264696654693
IntronExpressionAdditive AT3G09600.intron5 2947642..2947713 score=0.52900075549894
IntronExpressionAdditive AT3G09600.intron7 2947996..2948135 score=-0.460630163997223
IntronExpressionAdditive AT3G09600.intron9 2948334..2948553 score=0.123917524490312
IntronExpressionAdditive AT3G09620.intron1 2950163..2950200 score=0.529248086815703
IntronExpressionAdditive AT3G09630.intron2 2954936..2955261 score=-0.160431075730722
IntronExpressionAdditive AT3G09640.intron11 2957997..2958105 score=-0.227028545318089
IntronExpressionAdditive AT3G09640.intron5 2956693..2957012 score=-0.181960375869905
IntronExpressionAdditive AT3G09640.intron7 2957313..2957350 score=0.599530638573855
IntronExpressionAdditive AT3G09640.intron9 2957637..2957673 score=-0.292780724449351
IntronExpressionAdditive AT3G09660.intron10 2964140..2964210 score=-0.436428610262346
IntronExpressionAdditive AT3G09660.intron11 2964539..2964765 score=-0.169189898268662
IntronExpressionAdditive AT3G09660.intron12 2964972..2965012 score=-0.581862556679183
IntronExpressionAdditive AT3G09660.intron14 2965485..2965519 score=-0.449047959278456
IntronExpressionAdditive AT3G09660.intron15 2965729..2965804 score=0.0820199015672388
IntronExpressionAdditive AT3G09660.intron3 2961880..2961987 score=0.0562188172453793
IntronExpressionAdditive AT3G09660.intron4 2962251..2962320 score=-0.490512888066579
IntronExpressionAdditive AT3G09660.intron5 2962535..2962791 score=0.0128412957652116
IntronExpressionAdditive AT3G09660.intron6 2962942..2963051 score=-0.199392837518070
IntronExpressionAdditive AT3G09660.intron7 2963192..2963230 score=-0.0251339188961392
IntronExpressionAdditive AT3G09660.intron8 2963341..2963736 score=0.0778259255448734
IntronExpressionAdditive AT3G09660.intron9 2963956..2964029 score=-0.957925747578997
IntronExpressionAdditive AT3G09680.intron1 2969340..2969581 score=0.453256798382104
IntronExpressionAdditive AT3G09680.intron3 2969802..2970255 score=-0.172345309886231
IntronExpressionAdditive AT3G09690.intron1 2972010..2972085 score=-0.300680450778415
IntronExpressionAdditive AT3G09690.intron3 2972823..2973002 score=0.259617671954392
IntronExpressionAdditive AT3G09690.intron4 2973222..2973296 score=0.613578307722655
IntronExpressionAdditive AT3G09690.tu2 2972212..2972252 score=-0.181017191188403
IntronExpressionAdditive AT3G09700.intron1 2975263..2975656 score=-0.441207998153221
IntronExpressionAdditive AT3G09700.intron2 2975867..2976085 score=-0.547669707341516
IntronExpressionAdditive AT3G09710.intron1 2977488..2977670 score=-0.483703830457602
IntronExpressionAdditive AT3G09710.intron2 2977820..2977993 score=-1.29624413968247
IntronExpressionAdditive AT3G09710.intron3 2978357..2978427 score=-0.187752580072258
IntronExpressionAdditive AT3G09710.intron4 2978777..2978816 score=-0.396658607745982
IntronExpressionAdditive AT3G09710.intron5 2979001..2979069 score=0.308304324488119
IntronExpressionAdditive AT3G09720.intron11 2983110..2983143 score=1.03102381244029
IntronExpressionAdditive AT3G09720.intron12 2983285..2983359 score=-0.566336505059134
IntronExpressionAdditive AT3G09720.intron2 2980961..2981031 score=0.664892006307899
IntronExpressionAdditive AT3G09720.intron4 2981355..2981426 score=-0.0267715927040384
IntronExpressionAdditive AT3G09720.intron6 2981984..2982020 score=0.214444658944185
IntronExpressionAdditive AT3G09720.intron7 2982232..2982264 score=-0.898160367817343
IntronExpressionAdditive AT3G09720.intron8 2982402..2982559 score=-0.838233873552002
IntronExpressionAdditive AT3G09720.intron9 2982668..2982741 score=-0.284379833241
IntronExpressionAdditive AT3G09730.intron1 2984463..2985127 score=-0.377933593572616
IntronExpressionAdditive AT3G09730.intron2 2985552..2985656 score=-0.349052222605904
IntronExpressionAdditive AT3G09730.intron3 2985985..2986097 score=1.00876767252913
IntronExpressionAdditive AT3G09735.intron1 2987019..2987748 score=-0.287778081396405
IntronExpressionAdditive AT3G09740.intron1 2989772..2989994 score=-0.0861862966812586
IntronExpressionAdditive AT3G09740.intron2 2990138..2990241 score=0.369554847441808
IntronExpressionAdditive AT3G09740.intron3 2990485..2990557 score=-0.275071680996514
IntronExpressionAdditive AT3G09760.intron1 2993176..2993394 score=-0.806332681379551
IntronExpressionAdditive AT3G09760.intron3 2993572..2993604 score=-0.316515077050249
IntronExpressionAdditive AT3G09760.intron6 2994359..2994535 score=-0.0226396685315023
IntronExpressionAdditive AT3G09760.intron7 2995187..2995274 score=0.0980743285597378
IntronExpressionAdditive AT3G09770.intron4 2997164..2997310 score=0.687659833520454
IntronExpressionAdditive AT3G09800.intron1 3006788..3006900 score=-1.49445101435941
IntronExpressionAdditive AT3G09800.intron4 3007256..3007329 score=-0.708477754414869
IntronExpressionAdditive AT3G09800.intron6 3007830..3007864 score=0.425462321112047
IntronExpressionAdditive AT3G09800.intron7 3007942..3008311 score=0.125023793095231
IntronExpressionAdditive AT3G09810.intron1 3008938..3009116 score=-0.652430443994604
IntronExpressionAdditive AT3G09810.intron2 3009477..3009516 score=-1.17357419674151
IntronExpressionAdditive AT3G09810.intron3 3009745..3009819 score=0.43904790203352
IntronExpressionAdditive AT3G09810.intron4 3009960..3010067 score=0.227408341691667
IntronExpressionAdditive AT3G09810.intron5 3010237..3010278 score=0.0848376257640914
IntronExpressionAdditive AT3G09810.intron6 3010496..3010749 score=-0.176208207564056
IntronExpressionAdditive AT3G09820.intron10 3013599..3013809 score=-1.43292560706288
IntronExpressionAdditive AT3G09820.intron12 3013926..3013958 score=-0.141496298014296
IntronExpressionAdditive AT3G09820.intron13 3014210..3014428 score=-0.364792146970872
IntronExpressionAdditive AT3G09820.intron2 3012237..3012273 score=-0.310610560823404
IntronExpressionAdditive AT3G09820.intron6 3012838..3012914 score=1.52643113314390
IntronExpressionAdditive AT3G09820.intron8 3013200..3013273 score=-1.26303640661869
IntronExpressionAdditive AT3G09820.intron9 3013379..3013451 score=-0.672571746529218
IntronExpressionAdditive AT3G09820.tu4 3012412..3012591 score=0.351247309803347
IntronExpressionAdditive AT3G09830.intron2 3016875..3017129 score=-0.348166689215949
IntronExpressionAdditive AT3G09830.intron4 3017593..3017625 score=-0.432287260733297
IntronExpressionAdditive AT3G09830.intron5 3017952..3017984 score=0.274919934787922
IntronExpressionAdditive AT3G09840.intron2 3019904..3020050 score=-0.00213008998665813
IntronExpressionAdditive AT3G09840.intron4 3021247..3021314 score=-1.02596247072936
IntronExpressionAdditive AT3G09840.intron5 3021574..3021611 score=-0.304111383034792
IntronExpressionAdditive AT3G09840.intron6 3021720..3021753 score=0.210608031988121
IntronExpressionAdditive AT3G09860.intron1 3026297..3026714 score=-0.58301163197785
IntronExpressionAdditive AT3G09880.intron1 3031070..3031541 score=-0.0319014767118364
IntronExpressionAdditive AT3G09890.intron1 3032883..3033347 score=-0.771334422589209
IntronExpressionAdditive AT3G09890.intron2 3033448..3033485 score=-0.61533246040015
IntronExpressionAdditive AT3G09890.intron3 3033632..3033665 score=1.00628053930032
IntronExpressionAdditive AT3G09890.intron4 3033816..3033878 score=0.227376772390399
IntronExpressionAdditive AT3G09900.intron1 3034784..3035068 score=-0.386077148383437
IntronExpressionAdditive AT3G09900.intron2 3035424..3035735 score=0.341069335748319
IntronExpressionAdditive AT3G09900.intron5 3035876..3035909 score=-0.226039507379372
IntronExpressionAdditive AT3G09900.intron6 3036017..3036090 score=0.207186855012343
IntronExpressionAdditive AT3G09900.intron7 3036200..3036236 score=0.588149886626453
IntronExpressionAdditive AT3G09910.intron2 3037211..3037242 score=-0.454446006729995
IntronExpressionAdditive AT3G09910.intron3 3037384..3037455 score=0.101251976895385
IntronExpressionAdditive AT3G09910.intron4 3037569..3037604 score=-0.161073514255812
IntronExpressionAdditive AT3G09910.intron5 3037719..3037948 score=-0.939389255978916
IntronExpressionAdditive AT3G09920.intron1 3040731..3040841 score=-0.114064381420877
IntronExpressionAdditive AT3G09920.intron2 3041019..3041050 score=-0.65953506664669
IntronExpressionAdditive AT3G09920.intron4 3041565..3041636 score=0.132119115009908
IntronExpressionAdditive AT3G09920.intron5 3041819..3041893 score=0.810381277295513
IntronExpressionAdditive AT3G09920.intron6 3042115..3042184 score=-0.65450916949882
IntronExpressionAdditive AT3G09920.intron7 3042396..3042434 score=-0.246323104798830
IntronExpressionAdditive AT3G09920.intron8 3043930..3044588 score=-0.192978195193367
IntronExpressionAdditive AT3G09925.intron1 3052197..3052419 score=-0.124128662494258
IntronExpressionAdditive AT3G09930.intron2 3053715..3054154 score=-0.369451055792313
IntronExpressionAdditive AT3G09940.intron1 3056836..3056908 score=0.349776208600022
IntronExpressionAdditive AT3G09940.intron2 3057082..3057119 score=0.297105156765715
IntronExpressionAdditive AT3G09940.intron4 3057699..3057916 score=-0.297135700502135
IntronExpressionAdditive AT3G09940.intron7 3058202..3058460 score=0.496225881938154
IntronExpressionAdditive AT3G09940.intron8 3058572..3058902 score=-0.306944633296607
IntronExpressionAdditive AT3G09960.intron1 3062511..3062714 score=-0.223847201269448
IntronExpressionAdditive AT3G09960.intron2 3062884..3062952 score=0.480621935077671
IntronExpressionAdditive AT3G09970.intron1 3064409..3064605 score=-0.976765533422004
IntronExpressionAdditive AT3G09970.intron2 3064757..3064899 score=-1.48145000458301
IntronExpressionAdditive AT3G09970.intron3 3065085..3065122 score=-0.956928042718444
IntronExpressionAdditive AT3G09980.intron1 3069623..3070420 score=-0.316126365801065
IntronExpressionAdditive AT3G09980.intron3 3070560..3071062 score=-0.585792665629516
IntronExpressionAdditive AT3G09990.intron1 3072763..3072800 score=1.37148775907235
IntronExpressionAdditive AT3G09990.intron3 3073358..3073672 score=0.238734860654789
IntronExpressionAdditive AT3G09990.intron6 3074562..3074633 score=-1.25390601942167
IntronExpressionAdditive AT3G09990.intron7 3074807..3074873 score=-0.534233837481576
IntronExpressionAdditive AT3G10000.intron1 3077421..3077746 score=0.581081954930046
IntronExpressionAdditive AT3G10010.intron1 3082138..3082248 score=-0.0959315836864086
IntronExpressionAdditive AT3G10010.intron11 3084455..3084528 score=0.267675331874719
IntronExpressionAdditive AT3G10010.intron12 3084639..3084706 score=-0.613023734623906
IntronExpressionAdditive AT3G10010.intron14 3085705..3085743 score=-0.84651230219452
IntronExpressionAdditive AT3G10010.intron16 3086363..3086433 score=-1.40973022935795
IntronExpressionAdditive AT3G10010.intron17 3087493..3087534 score=-0.715275711248649
IntronExpressionAdditive AT3G10010.intron18 3087897..3088047 score=0.596603029098917
IntronExpressionAdditive AT3G10010.intron2 3082364..3082397 score=-0.0521803550290516
IntronExpressionAdditive AT3G10010.intron8 3083819..3083851 score=-1.39584437420573
IntronExpressionAdditive AT3G10010.intron9 3084032..3084280 score=-0.631948042989369
IntronExpressionAdditive AT3G10030.intron3 3092845..3092880 score=0.51249165703288
IntronExpressionAdditive AT3G10030.intron4 3093139..3093416 score=-0.352611982818244
IntronExpressionAdditive AT3G10030.intron5 3093565..3093610 score=-0.0749269095966406
IntronExpressionAdditive AT3G10030.intron6 3093685..3093726 score=-0.150202374048146
IntronExpressionAdditive AT3G10030.intron7 3093908..3093989 score=0.0132726215842012
IntronExpressionAdditive AT3G10030.tu2 3092406..3092620 score=1.4331038615611
IntronExpressionAdditive AT3G10050.intron2 3099525..3099560 score=0.361161648075898
IntronExpressionAdditive AT3G10050.intron4 3099925..3099960 score=-0.140525924178143
IntronExpressionAdditive AT3G10050.intron5 3100250..3100327 score=-0.0623427965004637
IntronExpressionAdditive AT3G10050.intron6 3100550..3100656 score=-0.206771265232129
IntronExpressionAdditive AT3G10050.intron8 3101235..3101312 score=-1.06998511943623
IntronExpressionAdditive AT3G10060.intron1 3102375..3102415 score=0.421592189765268
IntronExpressionAdditive AT3G10060.intron2 3102605..3102646 score=-0.00671184152012944
IntronExpressionAdditive AT3G10060.intron4 3102903..3102937 score=-0.894705057111366
IntronExpressionAdditive AT3G10060.intron5 3103087..3103123 score=0.196444173123254
IntronExpressionAdditive AT3G10060.intron6 3103266..3103301 score=-1.16185793941789
IntronExpressionAdditive AT3G10060.intron7 3103405..3103441 score=0.183379859814097
IntronExpressionAdditive AT3G10060.intron8 3103584..3103724 score=-0.91409242530784
IntronExpressionAdditive AT3G10070.intron1 3104393..3104429 score=0.634042126264056
IntronExpressionAdditive AT3G10070.intron3 3104647..3104721 score=-0.713996147245032
IntronExpressionAdditive AT3G10070.intron5 3105050..3105330 score=0.194149418283386
IntronExpressionAdditive AT3G10070.intron6 3105893..3105927 score=0.877174693677274
IntronExpressionAdditive AT3G10070.intron7 3106153..3106188 score=0.268801222316962
IntronExpressionAdditive AT3G10090.intron1 3109211..3109853 score=-0.371232246452368
IntronExpressionAdditive AT3G10100.intron3 3114410..3114690 score=-0.383990755063743
IntronExpressionAdditive AT3G10130.intron1 3131225..3131258 score=-0.306604100415717
IntronExpressionAdditive AT3G10130.intron2 3131398..3131679 score=0.308085431721299
IntronExpressionAdditive AT3G10130.intron7 3132859..3132900 score=0.850631464456695
IntronExpressionAdditive AT3G10140.intron2 3135320..3135360 score=-0.298562276312236
IntronExpressionAdditive AT3G10140.intron3 3135616..3135648 score=-0.242361636759551
IntronExpressionAdditive AT3G10140.intron4 3135824..3135929 score=0.50017874209651
IntronExpressionAdditive AT3G10140.intron7 3136651..3136692 score=0.713201226826147
IntronExpressionAdditive AT3G10150.intron3 3138564..3138814 score=0.00752921727988783
IntronExpressionAdditive AT3G10160.intron1 3139646..3139712 score=0.82182494405194
IntronExpressionAdditive AT3G10160.intron10 3141971..3142010 score=-1.32780589823259
IntronExpressionAdditive AT3G10160.intron11 3142229..3142457 score=-2.01638365055590
IntronExpressionAdditive AT3G10160.intron13 3142866..3143007 score=-0.240213423550812
IntronExpressionAdditive AT3G10160.intron14 3143140..3143426 score=0.0956086909839145
IntronExpressionAdditive AT3G10160.intron2 3140016..3140052 score=-0.794256105380468
IntronExpressionAdditive AT3G10160.intron4 3140414..3140484 score=-0.38875987823169
IntronExpressionAdditive AT3G10160.intron5 3140835..3140910 score=0.827864790916783
IntronExpressionAdditive AT3G10160.intron6 3141126..3141390 score=-0.217798197897874
IntronExpressionAdditive AT3G10160.intron7 3141492..3141721 score=-0.710026720211452
IntronExpressionAdditive AT3G10160.intron9 3141795..3141861 score=0.0877043595969734
IntronExpressionAdditive AT3G10180.intron10 3149065..3149135 score=-0.441365350147413
IntronExpressionAdditive AT3G10180.intron13 3149757..3149830 score=0.699784910660486
IntronExpressionAdditive AT3G10180.intron14 3150080..3150116 score=-0.585269161483609
IntronExpressionAdditive AT3G10180.intron15 3150277..3150595 score=-0.774791023839073
IntronExpressionAdditive AT3G10180.intron17 3144730..3151058 score=-0.395413412911875
IntronExpressionAdditive AT3G10180.intron2 3146285..3146357 score=-1.44067509970174
IntronExpressionAdditive AT3G10180.intron20 3151723..3151869 score=-0.582957664043000
IntronExpressionAdditive AT3G10180.intron22 3152272..3152347 score=0.95339729573305
IntronExpressionAdditive AT3G10180.intron23 3152451..3152489 score=0.509513057572602
IntronExpressionAdditive AT3G10180.intron25 3152901..3152972 score=0.160581704496525
IntronExpressionAdditive AT3G10180.intron27 3153299..3153331 score=-0.115836780769058
IntronExpressionAdditive AT3G10180.intron28 3153544..3153575 score=0.116429187810952
IntronExpressionAdditive AT3G10180.intron3 3146715..3146826 score=-0.196150130685874
IntronExpressionAdditive AT3G10180.intron30 3153910..3153949 score=-0.336309588322464
IntronExpressionAdditive AT3G10180.intron6 3147697..3147959 score=-0.141996222626203
IntronExpressionAdditive AT3G10180.intron9 3148638..3148847 score=-0.452895733280689
IntronExpressionAdditive AT3G10200.intron1 3157755..3157905 score=-0.287266652170356
IntronExpressionAdditive AT3G10200.intron4 3159195..3159231 score=-0.362006979680367
IntronExpressionAdditive AT3G10210.intron1 3160680..3160758 score=0.196275542125115
IntronExpressionAdditive AT3G10210.intron2 3161151..3161296 score=-0.571553858345722
IntronExpressionAdditive AT3G10220.intron1 3161867..3161901 score=0.425739409820301
IntronExpressionAdditive AT3G10220.intron2 3162078..3162112 score=0.0690699908919317
IntronExpressionAdditive AT3G10220.intron3 3162357..3162461 score=-0.375993716469245
IntronExpressionAdditive AT3G10220.intron4 3162641..3162714 score=-0.176688189991440
IntronExpressionAdditive AT3G10220.intron5 3162822..3163108 score=-0.285310124799381
IntronExpressionAdditive AT3G10220.intron7 3163364..3163510 score=-0.349924301890000
IntronExpressionAdditive AT3G10220.intron8 3163642..3163905 score=-0.119829297608346
IntronExpressionAdditive AT3G10250.intron2 3168436..3168586 score=-0.00189074831079491
IntronExpressionAdditive AT3G10250.intron3 3168694..3168827 score=-0.860960767471279
IntronExpressionAdditive AT3G10250.intron4 3169331..3169551 score=-0.192090369679489
IntronExpressionAdditive AT3G10250.intron5 3169870..3170017 score=-0.0138597916411305
IntronExpressionAdditive AT3G10250.intron7 3170463..3170816 score=0.522092384037998
IntronExpressionAdditive AT3G10260.intron1 3171605..3171644 score=0.0930618504980562
IntronExpressionAdditive AT3G10260.intron2 3171745..3171819 score=0.0150515184011400
IntronExpressionAdditive AT3G10260.intron3 3172005..3172040 score=0.868016386172423
IntronExpressionAdditive AT3G10260.tu6 3172521..3172706 score=1.15490940154268
IntronExpressionAdditive AT3G10270.intron1 3173886..3173955 score=-0.525241789865542
IntronExpressionAdditive AT3G10270.intron10 3175868..3176181 score=-0.468557436687659
IntronExpressionAdditive AT3G10270.intron11 3176381..3176617 score=-0.0703450997815557
IntronExpressionAdditive AT3G10270.intron12 3176801..3176980 score=-0.469720464425347
IntronExpressionAdditive AT3G10270.intron13 3177165..3177274 score=0.232721643361685
IntronExpressionAdditive AT3G10270.intron14 3177383..3177419 score=-0.257605183046454
IntronExpressionAdditive AT3G10270.intron15 3177635..3177929 score=-0.5342953608202
IntronExpressionAdditive AT3G10270.intron16 3178084..3178192 score=-0.259240739781304
IntronExpressionAdditive AT3G10270.intron17 3178339..3178530 score=-0.0137878794782914
IntronExpressionAdditive AT3G10270.intron19 3178929..3179009 score=0.0474401341025196
IntronExpressionAdditive AT3G10270.intron2 3174100..3174208 score=-0.585372182982127
IntronExpressionAdditive AT3G10270.intron4 3174564..3174595 score=-0.151748501592862
IntronExpressionAdditive AT3G10270.intron5 3174742..3174779 score=1.16955448091358
IntronExpressionAdditive AT3G10270.intron6 3174951..3174986 score=0.557711759904211
IntronExpressionAdditive AT3G10270.intron7 3175094..3175130 score=-0.133572194559702
IntronExpressionAdditive AT3G10270.intron8 3175280..3175465 score=-0.218932524838365
IntronExpressionAdditive AT3G10290.intron1 3183666..3183701 score=-0.437855388935691
IntronExpressionAdditive AT3G10290.intron2 3183970..3184112 score=0.235850582653721
IntronExpressionAdditive AT3G10290.intron3 3184265..3184728 score=-0.39819004501599
IntronExpressionAdditive AT3G10300.tu3 3187144..3187181 score=-0.53589886424283
IntronExpressionAdditive AT3G10300.tu9 3187891..3187926 score=0.178896492915657
IntronExpressionAdditive AT3G10310.intron10 3192741..3192817 score=0.0459749553375057
IntronExpressionAdditive AT3G10310.intron12 3193139..3193276 score=-0.268439021791341
IntronExpressionAdditive AT3G10310.intron4 3191029..3191142 score=-0.0255864093496815
IntronExpressionAdditive AT3G10310.intron6 3191390..3191536 score=0.022180710401141
IntronExpressionAdditive AT3G10310.intron7 3191751..3192120 score=-0.433894253447823
IntronExpressionAdditive AT3G10320.intron1 3196659..3196694 score=-0.424653231407701
IntronExpressionAdditive AT3G10330.intron1 3200264..3200713 score=0.151084547370988
IntronExpressionAdditive AT3G10340.intron1 3205504..3205941 score=0.616408311520814
IntronExpressionAdditive AT3G10340.intron2 3206663..3206699 score=0.123463511821607
IntronExpressionAdditive AT3G10350.intron3 3208989..3209025 score=-1.09233504509495
IntronExpressionAdditive AT3G10350.intron4 3209175..3209353 score=-0.432233049249862
IntronExpressionAdditive AT3G10350.intron5 3209453..3209490 score=-0.00426033042267094
IntronExpressionAdditive AT3G10350.intron7 3209768..3209843 score=-0.170906610913078
IntronExpressionAdditive AT3G10350.intron8 3209949..3209983 score=0.37342012192103
IntronExpressionAdditive AT3G10350.intron9 3210127..3210195 score=-0.306620681781177
IntronExpressionAdditive AT3G10360.intron3 3211846..3211912 score=-0.170159432492681
IntronExpressionAdditive AT3G10360.intron5 3212371..3212450 score=-0.474272958564869
IntronExpressionAdditive AT3G10360.intron6 3212629..3212665 score=-0.0167770370591189
IntronExpressionAdditive AT3G10360.intron9 3214409..3214440 score=-0.713336942247082
IntronExpressionAdditive AT3G10370.intron1 3216868..3217151 score=0.0583357566559829
IntronExpressionAdditive AT3G10370.intron2 3217656..3217690 score=-0.506707660167955
IntronExpressionAdditive AT3G10370.intron3 3218114..3218152 score=-0.643307722942326
IntronExpressionAdditive AT3G10370.intron5 3218666..3218698 score=-0.121362831780833
IntronExpressionAdditive AT3G10380.intron1 3220064..3220096 score=-0.237660399536111
IntronExpressionAdditive AT3G10380.intron11 3222951..3223276 score=1.00386080029859
IntronExpressionAdditive AT3G10380.intron12 3223497..3223534 score=-0.477691657434023
IntronExpressionAdditive AT3G10380.intron13 3223678..3223714 score=-1.07070866349562
IntronExpressionAdditive AT3G10380.intron15 3224002..3224466 score=-0.34882139756922
IntronExpressionAdditive AT3G10380.intron16 3224649..3224682 score=-0.220791021855875
IntronExpressionAdditive AT3G10380.intron18 3225286..3225549 score=-0.418959668883254
IntronExpressionAdditive AT3G10380.intron2 3220167..3220241 score=-0.647222411997806
IntronExpressionAdditive AT3G10380.intron20 3225999..3226320 score=-0.402900422069682
IntronExpressionAdditive AT3G10380.intron21 3226536..3226638 score=0.55491338047737
IntronExpressionAdditive AT3G10380.intron22 3226773..3226953 score=-0.112767983312863
IntronExpressionAdditive AT3G10380.intron23 3227108..3227296 score=0.405145850579126
IntronExpressionAdditive AT3G10380.intron24 3227570..3227760 score=0.29409208575918
IntronExpressionAdditive AT3G10380.intron25 3228017..3228202 score=0.395933661005219
IntronExpressionAdditive AT3G10380.intron26 3228486..3228666 score=0.557964431778556
IntronExpressionAdditive AT3G10380.intron3 3220378..3220412 score=-1.06982022686428
IntronExpressionAdditive AT3G10380.intron4 3220516..3220587 score=0.0583317386377883
IntronExpressionAdditive AT3G10380.intron5 3220762..3221017 score=-0.133498543210092
IntronExpressionAdditive AT3G10380.intron7 3221382..3221732 score=0.183416638754158
IntronExpressionAdditive AT3G10380.intron9 3222130..3222467 score=-3.48738037593835
IntronExpressionAdditive AT3G10405.intron6 3234795..3234836 score=0.317044658919064
IntronExpressionAdditive AT3G10410.intron1 3235663..3235741 score=-0.594270118270878
IntronExpressionAdditive AT3G10410.intron2 3235911..3235943 score=-0.683803759858816
IntronExpressionAdditive AT3G10410.intron3 3236318..3236386 score=-0.288561941442043
IntronExpressionAdditive AT3G10410.intron4 3236517..3236589 score=-0.137455788319239
IntronExpressionAdditive AT3G10410.intron6 3236985..3237122 score=-0.702651734728301
IntronExpressionAdditive AT3G10410.intron7 3237271..3237312 score=-1.44291131349911
IntronExpressionAdditive AT3G10410.intron8 3237597..3237631 score=-0.265564322166906
IntronExpressionAdditive AT3G10420.intron1 3239810..3239884 score=-0.704342220702329
IntronExpressionAdditive AT3G10420.intron3 3240384..3240457 score=-0.314018531820532
IntronExpressionAdditive AT3G10420.intron6 3241293..3241332 score=-1.51989364399763
IntronExpressionAdditive AT3G10420.intron9 3241835..3241977 score=-0.0224449505589855
IntronExpressionAdditive AT3G10420.tu8 3241541..3241619 score=0.235980073574106
IntronExpressionAdditive AT3G10440.intron1 3245442..3245725 score=-0.288237993216567
IntronExpressionAdditive AT3G10440.intron10 3247681..3247757 score=-1.30094743256176
IntronExpressionAdditive AT3G10440.intron11 3247905..3247945 score=0.813593652322431
IntronExpressionAdditive AT3G10440.intron12 3248047..3248229 score=0.340780481809565
IntronExpressionAdditive AT3G10440.intron14 3248437..3248512 score=-0.538948743694365
IntronExpressionAdditive AT3G10440.intron15 3248624..3248701 score=0.604998692632449
IntronExpressionAdditive AT3G10440.intron2 3245979..3246090 score=-0.313399589496270
IntronExpressionAdditive AT3G10440.intron4 3246282..3246433 score=0.85868010056795
IntronExpressionAdditive AT3G10440.intron5 3246609..3246752 score=-0.0737938135825948
IntronExpressionAdditive AT3G10440.intron7 3247044..3247095 score=0.0356008794417749
IntronExpressionAdditive AT3G10440.intron9 3247498..3247570 score=0.526927581582534
IntronExpressionAdditive AT3G10450.intron1 3249917..3250351 score=-0.39588879366301
IntronExpressionAdditive AT3G10450.intron12 3252039..3252078 score=-1.52827246553856
IntronExpressionAdditive AT3G10450.intron3 3250457..3250494 score=0.418646362328603
IntronExpressionAdditive AT3G10450.intron7 3251153..3251379 score=-1.15431566495126
IntronExpressionAdditive AT3G10450.intron9 3251523..3251674 score=-0.177814387874242
IntronExpressionAdditive AT3G10480.intron1 3264724..3265048 score=-0.437093968560205
IntronExpressionAdditive AT3G10480.intron2 3265400..3265434 score=-0.171590644455064
IntronExpressionAdditive AT3G10480.intron4 3265690..3266054 score=-0.521058000176361
IntronExpressionAdditive AT3G10490.intron3 3268403..3268704 score=-0.274411071858091
IntronExpressionAdditive AT3G10490.intron5 3269294..3269814 score=-0.302063568594666
IntronExpressionAdditive AT3G10500.intron3 3272520..3272665 score=-0.289454439282139
IntronExpressionAdditive AT3G10500.intron5 3273446..3273483 score=-0.681726294326394
IntronExpressionAdditive AT3G10510.intron1 3274673..3274851 score=0.562111737193615
IntronExpressionAdditive AT3G10520.intron2 3276978..3277339 score=-0.787919390294196
IntronExpressionAdditive AT3G10530.intron1 3286098..3286209 score=-0.298275595561710
IntronExpressionAdditive AT3G10530.intron3 3286519..3286555 score=-0.134813476831226
IntronExpressionAdditive AT3G10530.intron4 3286660..3286841 score=-0.0818136403482213
IntronExpressionAdditive AT3G10530.intron5 3287026..3287075 score=0.387311804955464
IntronExpressionAdditive AT3G10530.intron8 3287584..3287618 score=-0.253505308976679
IntronExpressionAdditive AT3G10540.intron2 3290468..3290540 score=-0.575949157627702
IntronExpressionAdditive AT3G10540.intron3 3290614..3290841 score=0.167264775810712
IntronExpressionAdditive AT3G10540.intron5 3290992..3291304 score=0.282488474177389
IntronExpressionAdditive AT3G10540.intron8 3291731..3291764 score=-0.115397321282121
IntronExpressionAdditive AT3G10550.intron10 3296182..3296217 score=-0.208823596879644
IntronExpressionAdditive AT3G10550.intron12 3296594..3296732 score=0.0859884818679258
IntronExpressionAdditive AT3G10550.intron3 3294226..3294409 score=0.500595295306869
IntronExpressionAdditive AT3G10550.intron5 3294775..3294886 score=0.00501381380957431
IntronExpressionAdditive AT3G10550.intron6 3295067..3295181 score=-0.0377710635364691
IntronExpressionAdditive AT3G10550.intron7 3295396..3295463 score=-0.0851957255470593
IntronExpressionAdditive AT3G10550.intron8 3295608..3295683 score=-0.452906830776784
IntronExpressionAdditive AT3G10550.intron9 3295830..3296025 score=-0.0722932675680654
IntronExpressionAdditive AT3G10572.intron1 3304383..3304680 score=-0.176192317382426
IntronExpressionAdditive AT3G10572.intron2 3304891..3305363 score=0.182775858426004
IntronExpressionAdditive AT3G10580.intron2 3307684..3307832 score=-0.217429375687386
IntronExpressionAdditive AT3G10585.intron1 3308967..3309001 score=0.309019718632434
IntronExpressionAdditive AT3G10590.intron1 3310687..3310944 score=-0.335503674263357
IntronExpressionAdditive AT3G10595.intron1 3312216..3312522 score=0.0436330531249444
IntronExpressionAdditive AT3G10600.intron1 3314385..3314449 score=-1.46138186416712
IntronExpressionAdditive AT3G10600.intron2 3315047..3315091 score=0.116028897949406
IntronExpressionAdditive AT3G10600.intron3 3315386..3316601 score=-0.354726332623213
IntronExpressionAdditive AT3G10620.intron1 3320499..3320536 score=0.434833534178463
IntronExpressionAdditive AT3G10620.intron2 3320648..3320908 score=0.384144226433632
IntronExpressionAdditive AT3G10620.intron4 3321224..3321261 score=0.51147823501572
IntronExpressionAdditive AT3G10640.intron1 3323551..3323617 score=-0.0133351257620591
IntronExpressionAdditive AT3G10640.intron2 3323836..3323869 score=-1.34233357292721
IntronExpressionAdditive AT3G10640.intron3 3324013..3324084 score=-0.418956293767468
IntronExpressionAdditive AT3G10640.intron5 3324387..3324423 score=-0.0953349989787919
IntronExpressionAdditive AT3G10640.tu7 3324674..3324825 score=0.240702627901358
IntronExpressionAdditive AT3G10650.intron1 3327375..3327466 score=-0.892732211887959
IntronExpressionAdditive AT3G10650.intron2 3327991..3328140 score=0.166248314456344
IntronExpressionAdditive AT3G10650.intron3 3328825..3328863 score=-0.31694870963713
IntronExpressionAdditive AT3G10650.intron5 3329376..3329450 score=-0.35864618912005
IntronExpressionAdditive AT3G10650.intron6 3329662..3329870 score=-0.212990250800478
IntronExpressionAdditive AT3G10650.intron7 3330053..3330087 score=0.989885523605615
IntronExpressionAdditive AT3G10650.intron8 3330194..3330337 score=-1.27038265566087
IntronExpressionAdditive AT3G10660.intron1 3331763..3331902 score=-0.602616318045961
IntronExpressionAdditive AT3G10660.intron4 3332654..3332764 score=-0.421750657287631
IntronExpressionAdditive AT3G10660.intron6 3333162..3333234 score=0.504986821471451
IntronExpressionAdditive AT3G10670.intron2 3335683..3335956 score=-0.365901488355248
IntronExpressionAdditive AT3G10670.intron3 3336244..3336283 score=1.18266033481024
IntronExpressionAdditive AT3G10690.intron10 3341630..3341882 score=-0.165224051219967
IntronExpressionAdditive AT3G10690.intron12 3342280..3342533 score=-0.259840109392809
IntronExpressionAdditive AT3G10690.intron13 3342677..3342712 score=-0.459440631311493
IntronExpressionAdditive AT3G10690.intron14 3342926..3342993 score=-0.499472016912898
IntronExpressionAdditive AT3G10690.intron15 3343066..3343203 score=-0.284934706959148
IntronExpressionAdditive AT3G10690.intron17 3343521..3343630 score=-0.272991568583623
IntronExpressionAdditive AT3G10690.intron18 3343773..3343808 score=0.373966441075347
IntronExpressionAdditive AT3G10690.intron19 3343947..3344424 score=-0.0866904163423313
IntronExpressionAdditive AT3G10690.intron2 3339926..3339966 score=-0.104746454034075
IntronExpressionAdditive AT3G10690.intron21 3344753..3344789 score=1.03258121106643
IntronExpressionAdditive AT3G10690.intron22 3344963..3345002 score=0.627773126323963
IntronExpressionAdditive AT3G10690.intron23 3345114..3345222 score=-0.623332691974359
IntronExpressionAdditive AT3G10690.intron24 3345377..3345460 score=0.346270521940048
IntronExpressionAdditive AT3G10690.intron4 3340261..3340296 score=0.534590053036891
IntronExpressionAdditive AT3G10690.intron6 3340703..3340735 score=0.287089045758659
IntronExpressionAdditive AT3G10690.intron8 3341094..3341132 score=0.350363901349553
IntronExpressionAdditive AT3G10700.intron1 3347041..3347115 score=-0.970122625778045
IntronExpressionAdditive AT3G10700.intron10 3349297..3349740 score=-0.399535178787886
IntronExpressionAdditive AT3G10700.intron11 3349814..3350212 score=-0.0161989646562875
IntronExpressionAdditive AT3G10700.intron13 3350537..3350807 score=0.0497440688246957
IntronExpressionAdditive AT3G10700.intron2 3347260..3347335 score=-0.362503050726581
IntronExpressionAdditive AT3G10700.intron3 3347446..3347631 score=-0.652390494839334
IntronExpressionAdditive AT3G10700.intron6 3348036..3348291 score=-0.237803502437352
IntronExpressionAdditive AT3G10700.intron7 3348472..3348581 score=-0.17970340455389
IntronExpressionAdditive AT3G10700.intron8 3348687..3348831 score=-0.0979248080032403
IntronExpressionAdditive AT3G10700.intron9 3349049..3349123 score=0.285659084152844
IntronExpressionAdditive AT3G10710.intron1 3353361..3353509 score=-0.324497444625424
IntronExpressionAdditive AT3G10720.intron2 3355157..3355383 score=0.105955681687075
IntronExpressionAdditive AT3G10720.intron3 3355591..3355628 score=0.636603624113941
IntronExpressionAdditive AT3G10720.intron4 3356068..3356682 score=0.427095467532421
IntronExpressionAdditive AT3G10730.intron1 3358844..3359368 score=0.179549321232252
IntronExpressionAdditive AT3G10740.intron11 3363151..3363219 score=0.0734253608064673
IntronExpressionAdditive AT3G10740.intron12 3363298..3363406 score=0.581112923120832
IntronExpressionAdditive AT3G10740.intron13 3363590..3363657 score=-1.25802001447789
IntronExpressionAdditive AT3G10740.intron14 3363836..3363880 score=-0.159486553818739
IntronExpressionAdditive AT3G10740.intron15 3364284..3364361 score=0.130956381326462
IntronExpressionAdditive AT3G10740.intron17 3364611..3365110 score=0.257122822734599
IntronExpressionAdditive AT3G10740.intron2 3361413..3361456 score=-1.32205381742763
IntronExpressionAdditive AT3G10740.intron3 3361714..3361750 score=-0.280040402269738
IntronExpressionAdditive AT3G10740.intron5 3362024..3362058 score=-0.983825812019604
IntronExpressionAdditive AT3G10740.intron6 3362160..3362236 score=0.585378472018045
IntronExpressionAdditive AT3G10740.intron8 3362642..3362785 score=-0.443164838319247
IntronExpressionAdditive AT3G10750.intron1 3367630..3367811 score=-0.940470239372114
IntronExpressionAdditive AT3G10770.intron1 3372510..3372545 score=-0.810524045593786
IntronExpressionAdditive AT3G10770.intron4 3373614..3373865 score=-0.0249918726138303
IntronExpressionAdditive AT3G10780.intron1 3375393..3375662 score=0.0653282338990858
IntronExpressionAdditive AT3G10810.intron3 3383232..3383268 score=0.54270185010518
IntronExpressionAdditive AT3G10810.intron4 3383447..3383976 score=-0.383200491804865
IntronExpressionAdditive AT3G10815.intron1 3385725..3386260 score=0.0287052687215102
IntronExpressionAdditive AT3G10820.intron2 3387904..3387980 score=-0.905280313680515
IntronExpressionAdditive AT3G10820.intron3 3388124..3388370 score=-0.780107655493794
IntronExpressionAdditive AT3G10820.intron4 3388473..3388504 score=-0.00252287473749123
IntronExpressionAdditive AT3G10820.intron8 3389343..3389379 score=0.319664394884135
IntronExpressionAdditive AT3G10840.intron1 3391432..3391538 score=-0.558550155219785
IntronExpressionAdditive AT3G10840.intron4 3392274..3392346 score=-0.404605526584823
IntronExpressionAdditive AT3G10840.intron5 3392835..3393012 score=-0.827709076449747
IntronExpressionAdditive AT3G10845.intron1 3394036..3394072 score=0.199889782998014
IntronExpressionAdditive AT3G10845.intron11 3396413..3396450 score=1.32773267250399
IntronExpressionAdditive AT3G10845.intron12 3396667..3396746 score=-0.0925636338437205
IntronExpressionAdditive AT3G10845.intron4 3394499..3395094 score=0.822655676674288
IntronExpressionAdditive AT3G10845.intron6 3395215..3395440 score=-0.0281304779640894
IntronExpressionAdditive AT3G10845.intron8 3395579..3395834 score=-0.318942171319595
IntronExpressionAdditive AT3G10850.intron1 3397833..3397905 score=-1.34652547624208
IntronExpressionAdditive AT3G10850.intron2 3398126..3398203 score=-1.90759315591416
IntronExpressionAdditive AT3G10850.intron3 3398346..3398455 score=-0.23514876497420
IntronExpressionAdditive AT3G10850.intron5 3398948..3399204 score=-0.742275468825411
IntronExpressionAdditive AT3G10850.intron6 3399378..3399457 score=0.138028996188936
IntronExpressionAdditive AT3G10860.intron1 3399982..3400406 score=-0.256892174831821
IntronExpressionAdditive AT3G10870.intron1 3401527..3401876 score=-0.251588871299102
IntronExpressionAdditive AT3G10880.intron1 3405975..3406048 score=0.0581683387139461
IntronExpressionAdditive AT3G10900.intron1 3410725..3410952 score=-0.799525953743788
IntronExpressionAdditive AT3G10915.intron3 3416324..3416362 score=-1.31224035385428
IntronExpressionAdditive AT3G10915.intron7 3416759..3416795 score=-0.180234237097086
IntronExpressionAdditive AT3G10915.tu9 3417090..3417306 score=-0.504900153930749
IntronExpressionAdditive AT3G10920.intron1 3418328..3418760 score=-0.124608129266817
IntronExpressionAdditive AT3G10920.intron2 3418830..3418907 score=-1.11853161361333
IntronExpressionAdditive AT3G10920.intron3 3419045..3419082 score=0.633947670619196
IntronExpressionAdditive AT3G10920.intron5 3419227..3419266 score=-0.93013644427428
IntronExpressionAdditive AT3G10940.intron3 3423014..3423092 score=0.118776058251397
IntronExpressionAdditive AT3G10950.intron2 3424044..3424152 score=-0.0294643559824177
IntronExpressionAdditive AT3G10950.intron3 3424334..3424370 score=-0.383227316383212
IntronExpressionAdditive AT3G10970.intron14 3435904..3435944 score=-0.793629253960247
IntronExpressionAdditive AT3G10970.intron9 3434468..3435328 score=-1.72051985019572
IntronExpressionAdditive AT3G11000.intron2 3448000..3448347 score=-0.0995462677411632
IntronExpressionAdditive AT3G11020.intron1 3455552..3455916 score=0.506976337693211
IntronExpressionAdditive AT3G11030.intron1 3457666..3457879 score=-0.0911091758901833
IntronExpressionAdditive AT3G11030.intron2 3458130..3458166 score=0.330076663274845
IntronExpressionAdditive AT3G11030.intron3 3458421..3458492 score=-0.282105035843289
IntronExpressionAdditive AT3G11040.intron1 3460565..3460605 score=-0.688862630412938
IntronExpressionAdditive AT3G11040.intron3 3461083..3461124 score=-0.30063550799249
IntronExpressionAdditive AT3G11040.intron5 3461458..3461493 score=0.304668225500069
IntronExpressionAdditive AT3G11040.intron6 3461718..3461912 score=0.0302610043707301
IntronExpressionAdditive AT3G11040.intron8 3462167..3462200 score=-0.265882140926245
IntronExpressionAdditive AT3G11050.intron1 3463947..3464025 score=0.0642138459466079
IntronExpressionAdditive AT3G11050.intron4 3464633..3464888 score=-0.477600899945135
IntronExpressionAdditive AT3G11070.intron2 3469002..3469112 score=0.181652621770287
IntronExpressionAdditive AT3G11070.intron3 3469626..3469703 score=-0.261863881938884
IntronExpressionAdditive AT3G11100.intron1 3476515..3476552 score=0.749400905809373
IntronExpressionAdditive AT3G11130.intron1 3482808..3483267 score=-0.244018238048271
IntronExpressionAdditive AT3G11130.intron13 3486902..3486941 score=0.219186547436403
IntronExpressionAdditive AT3G11130.intron16 3487591..3487657 score=0.379119528471546
IntronExpressionAdditive AT3G11130.intron18 3487938..3488009 score=-0.289044581806922
IntronExpressionAdditive AT3G11130.intron19 3488262..3488300 score=-0.492833887140692
IntronExpressionAdditive AT3G11130.intron20 3488489..3489138 score=-0.0468834538207744
IntronExpressionAdditive AT3G11130.intron22 3489434..3489505 score=-1.24364808245460
IntronExpressionAdditive AT3G11130.intron25 3489974..3490261 score=-0.610307925731053
IntronExpressionAdditive AT3G11130.intron27 3490406..3491040 score=-0.172459233709606
IntronExpressionAdditive AT3G11130.intron29 3491351..3491570 score=-0.369281351562514
IntronExpressionAdditive AT3G11130.intron4 3483489..3483557 score=0.201050384774906
IntronExpressionAdditive AT3G11130.intron7 3485443..3485514 score=-0.363999077123028
IntronExpressionAdditive AT3G11150.intron1 3493344..3493788 score=-0.0904547843997537
IntronExpressionAdditive AT3G11160.intron2 3496632..3496673 score=-0.00410760672905097
IntronExpressionAdditive AT3G11160.intron3 3496809..3496859 score=0.182372787529342
IntronExpressionAdditive AT3G11160.intron4 3496933..3497007 score=0.249562674561152
IntronExpressionAdditive AT3G11170.intron1 3500566..3500712 score=0.547201908573611
IntronExpressionAdditive AT3G11170.intron3 3501001..3501037 score=-0.313501893374052
IntronExpressionAdditive AT3G11170.intron4 3501184..3501222 score=0.0441289929643792
IntronExpressionAdditive AT3G11170.intron5 3501469..3501907 score=-1.22896395480536
IntronExpressionAdditive AT3G11180.intron1 3504654..3504755 score=0.0880161960334658
IntronExpressionAdditive AT3G11180.intron2 3505040..3505183 score=-0.997037339118823
IntronExpressionAdditive AT3G11180.intron3 3506109..3506388 score=0.252095773969539
IntronExpressionAdditive AT3G11200.intron3 3508891..3509738 score=-0.230814427577181
IntronExpressionAdditive AT3G11210.intron1 3511344..3511417 score=-0.278407158772823
IntronExpressionAdditive AT3G11210.intron3 3511791..3511829 score=-0.585323919559801
IntronExpressionAdditive AT3G11210.intron4 3512015..3512423 score=0.501935455060286
IntronExpressionAdditive AT3G11210.intron5 3512552..3512750 score=-0.245005028757464
IntronExpressionAdditive AT3G11220.intron1 3514006..3514190 score=-0.0610374989905217
IntronExpressionAdditive AT3G11220.intron2 3514367..3514437 score=-0.0507755726312086
IntronExpressionAdditive AT3G11220.intron4 3514854..3515083 score=-0.223089801047763
IntronExpressionAdditive AT3G11220.intron6 3515449..3515516 score=-0.298218384451486
IntronExpressionAdditive AT3G11220.intron7 3515766..3515805 score=-0.163070519742319
IntronExpressionAdditive AT3G11220.intron8 3516080..3516219 score=-1.03235997829993
IntronExpressionAdditive AT3G11230.intron3 3516878..3517530 score=-1.02707599660900
IntronExpressionAdditive AT3G11230.intron4 3517706..3517739 score=0.198505519681215
IntronExpressionAdditive AT3G11230.intron5 3517945..3518083 score=-1.30461309939313
IntronExpressionAdditive AT3G11240.intron3 3520339..3520420 score=-0.843152446133108
IntronExpressionAdditive AT3G11240.intron5 3520807..3520881 score=1.11938017079114
IntronExpressionAdditive AT3G11250.intron1 3521715..3522114 score=0.309942333138618
IntronExpressionAdditive AT3G11270.intron1 3529247..3529948 score=-0.383880558093591
IntronExpressionAdditive AT3G11270.intron4 3530105..3530212 score=-0.944189142249352
IntronExpressionAdditive AT3G11270.intron5 3530326..3530441 score=0.725088643117616
IntronExpressionAdditive AT3G11270.intron7 3530802..3530876 score=0.0946643784864155
IntronExpressionAdditive AT3G11280.intron1 3533876..3533951 score=-1.01870880400789
IntronExpressionAdditive AT3G11290.intron3 3537377..3537613 score=-1.64103803244939
IntronExpressionAdditive AT3G11300.intron1 3539508..3539544 score=-0.0766684356448748
IntronExpressionAdditive AT3G11300.intron4 3540314..3540348 score=0.686497116948885
IntronExpressionAdditive AT3G11320.intron2 3547492..3547528 score=0.483914813588865
IntronExpressionAdditive AT3G11320.intron3 3547674..3548062 score=0.161462496123424
IntronExpressionAdditive AT3G11325.intron2 3550943..3551282 score=-0.242094933271587
IntronExpressionAdditive AT3G11330.intron1 3552956..3553031 score=0.577031494433325
IntronExpressionAdditive AT3G11330.intron2 3553216..3553962 score=-0.0640130433981556
IntronExpressionAdditive AT3G11350.intron3 3559253..3559357 score=-0.667357782728118
IntronExpressionAdditive AT3G11380.intron1 3564866..3564901 score=-0.140975118488448
IntronExpressionAdditive AT3G11397.intron1 3576344..3576579 score=0.365108039982752
IntronExpressionAdditive AT3G11397.intron3 3576692..3577126 score=-0.457284526211434
IntronExpressionAdditive AT3G11397.intron4 3577273..3577313 score=-0.298341049491693
IntronExpressionAdditive AT3G11397.intron6 3577583..3577630 score=-0.169660117762167
IntronExpressionAdditive AT3G11400.intron1 3578875..3579754 score=-0.326306415099619
IntronExpressionAdditive AT3G11410.intron2 3584693..3584765 score=-0.819414184595918
IntronExpressionAdditive AT3G11420.intron1 3592715..3593559 score=2.18827279336888
IntronExpressionAdditive AT3G11440.intron1 3602250..3602906 score=-0.297125285904328
IntronExpressionAdditive AT3G11440.intron2 3603457..3603529 score=-0.409730433273728
IntronExpressionAdditive AT3G11440.intron3 3604591..3604626 score=0.0981023112813664
IntronExpressionAdditive AT3G11470.intron10 3612130..3612165 score=-0.299935848063118
IntronExpressionAdditive AT3G11470.intron2 3610572..3610606 score=0.608680853173279
IntronExpressionAdditive AT3G11470.intron3 3610818..3610858 score=-0.493720492330136
IntronExpressionAdditive AT3G11470.intron5 3611298..3611331 score=0.615821543514994
IntronExpressionAdditive AT3G11470.intron6 3611519..3611623 score=-0.31904433064754
IntronExpressionAdditive AT3G11480.intron1 3614579..3614725 score=-0.743999536793842
IntronExpressionAdditive AT3G11480.intron2 3615208..3615787 score=-0.358199685768848
IntronExpressionAdditive AT3G11480.intron4 3616627..3616772 score=0.731496377071889
IntronExpressionAdditive AT3G11490.intron1 3617958..3617991 score=0.828276644102802
IntronExpressionAdditive AT3G11490.intron2 3618281..3618341 score=-0.101949509604698
IntronExpressionAdditive AT3G11490.intron4 3618709..3619125 score=0.0773986680009285
IntronExpressionAdditive AT3G11500.intron2 3621960..3622214 score=0.25449913825977
IntronExpressionAdditive AT3G11510.intron1 3623825..3623860 score=-0.380406812274379
IntronExpressionAdditive AT3G11510.intron4 3624387..3624820 score=-0.33811703215877
IntronExpressionAdditive AT3G11520.intron1 3625624..3625689 score=0.0554678259306028
IntronExpressionAdditive AT3G11520.intron3 3626499..3626537 score=0.130646194610626
IntronExpressionAdditive AT3G11520.intron4 3626933..3627051 score=-0.402883548426997
IntronExpressionAdditive AT3G11530.intron2 3629011..3629046 score=-0.317940832006421
IntronExpressionAdditive AT3G11530.intron3 3629195..3629843 score=-0.296692579206139
IntronExpressionAdditive AT3G11530.intron4 3629953..3629988 score=-0.590711398855109
IntronExpressionAdditive AT3G11530.tu5 3630059..3630282 score=-0.131649541440053
IntronExpressionAdditive AT3G11540.intron1 3632535..3632766 score=-0.0410155733868631
IntronExpressionAdditive AT3G11540.intron10 3635110..3635261 score=-0.993136150498703
IntronExpressionAdditive AT3G11540.intron15 3636115..3636187 score=-0.00184743721407178
IntronExpressionAdditive AT3G11540.intron18 3636852..3636887 score=0.094609221521807
IntronExpressionAdditive AT3G11540.intron2 3633265..3633301 score=0.03054295349894
IntronExpressionAdditive AT3G11540.intron5 3633834..3633900 score=0.683446128938509
IntronExpressionAdditive AT3G11540.intron6 3634018..3634255 score=0.377459066010077
IntronExpressionAdditive AT3G11540.intron7 3634478..3634542 score=-0.567391024264172
IntronExpressionAdditive AT3G11540.intron8 3634794..3634826 score=0.407066728540722
IntronExpressionAdditive AT3G11560.intron1 3639679..3639859 score=-0.631506122017915
IntronExpressionAdditive AT3G11560.intron13 3643739..3644101 score=1.72904531271269
IntronExpressionAdditive AT3G11560.intron15 3644310..3644591 score=0.768854061780634
IntronExpressionAdditive AT3G11560.intron16 3644772..3644845 score=0.348972564852813
IntronExpressionAdditive AT3G11560.intron3 3640533..3640899 score=-0.116753976847310
IntronExpressionAdditive AT3G11560.intron4 3641093..3641173 score=-0.0597675912443104
IntronExpressionAdditive AT3G11560.intron5 3641607..3641948 score=0.21310785987029
IntronExpressionAdditive AT3G11560.intron6 3642091..3642164 score=-0.541207894375217
IntronExpressionAdditive AT3G11560.intron9 3642704..3643168 score=-0.136726762536532
IntronExpressionAdditive AT3G11570.intron4 3646678..3646909 score=-0.301210697641878
IntronExpressionAdditive AT3G11580.intron1 3649243..3649817 score=-0.143040116439908
IntronExpressionAdditive AT3G11580.intron2 3650078..3650379 score=-0.612823274285658
IntronExpressionAdditive AT3G11590.intron2 3661173..3661771 score=0.173538484135882
IntronExpressionAdditive AT3G11590.intron3 3661913..3662243 score=0.117122261743940
IntronExpressionAdditive AT3G11620.intron1 3669718..3669758 score=0.372662405056501
IntronExpressionAdditive AT3G11620.intron11 3671416..3671489 score=0.510834188559414
IntronExpressionAdditive AT3G11620.intron4 3670132..3670205 score=1.25164800519494
IntronExpressionAdditive AT3G11620.intron5 3670416..3670484 score=0.480285754560682
IntronExpressionAdditive AT3G11620.intron6 3670589..3670665 score=-0.418821847972123
IntronExpressionAdditive AT3G11620.intron7 3670771..3670845 score=-0.0588945823092113
IntronExpressionAdditive AT3G11620.intron8 3670986..3671127 score=0.684196076125129
IntronExpressionAdditive AT3G11620.tu3 3669943..3670015 score=0.296168881714203
IntronExpressionAdditive AT3G11630.intron1 3672410..3672750 score=0.43178764520124
IntronExpressionAdditive AT3G11630.intron2 3672860..3672966 score=-1.24041273985549
IntronExpressionAdditive AT3G11630.intron3 3673105..3673389 score=-0.579947994685382
IntronExpressionAdditive AT3G11630.intron5 3673529..3673579 score=-0.069393478228258
IntronExpressionAdditive AT3G11670.intron3 3682432..3682467 score=0.150103173503295
IntronExpressionAdditive AT3G11670.intron4 3683171..3683242 score=-0.0260016438245429
IntronExpressionAdditive AT3G11670.intron5 3683455..3683725 score=0.284912723645204
IntronExpressionAdditive AT3G11680.intron1 3687528..3688091 score=-0.212451984908267
IntronExpressionAdditive AT3G11680.intron2 3688251..3688292 score=0.0607210145723353
IntronExpressionAdditive AT3G11680.intron4 3688954..3689024 score=0.843071937215337
IntronExpressionAdditive AT3G11700.intron1 3700329..3700727 score=-0.500105048237503
IntronExpressionAdditive AT3G11710.intron1 3702385..3702456 score=-1.15090115653584
IntronExpressionAdditive AT3G11710.intron13 3705176..3705249 score=-0.828543110901527
IntronExpressionAdditive AT3G11710.intron14 3705396..3705468 score=-0.140802729501304
IntronExpressionAdditive AT3G11710.intron2 3702560..3702598 score=-0.0866630439876878
IntronExpressionAdditive AT3G11710.intron5 3703352..3703384 score=0.196670413407795
IntronExpressionAdditive AT3G11710.intron6 3703778..3703850 score=-0.240325675557549
IntronExpressionAdditive AT3G11710.intron7 3704064..3704132 score=0.488687614401257
IntronExpressionAdditive AT3G11720.intron2 3706831..3706906 score=-0.206862975215952
IntronExpressionAdditive AT3G11720.intron3 3707019..3707094 score=0.0226206601983453
IntronExpressionAdditive AT3G11720.intron4 3707229..3707260 score=-0.877672942276548
IntronExpressionAdditive AT3G11720.intron7 3707749..3707780 score=-0.401761241602962
IntronExpressionAdditive AT3G11730.intron1 3709641..3709997 score=0.163324677649624
IntronExpressionAdditive AT3G11730.intron2 3710109..3710431 score=0.25193307709213
IntronExpressionAdditive AT3G11730.intron3 3710618..3710773 score=-1.13433111431536
IntronExpressionAdditive AT3G11730.intron5 3711016..3711189 score=0.359755430787448
IntronExpressionAdditive AT3G11740.intron1 3712759..3712792 score=0.338377547922053
IntronExpressionAdditive AT3G11740.intron2 3713162..3713198 score=-0.917875165145361
IntronExpressionAdditive AT3G11745.intron1 3714037..3714084 score=0.717510707208927
IntronExpressionAdditive AT3G11750.intron1 3715277..3715350 score=0.0220193898778970
IntronExpressionAdditive AT3G11750.intron2 3715567..3715825 score=-0.35810530158988
IntronExpressionAdditive AT3G11760.intron1 3718954..3719097 score=0.219305416506056
IntronExpressionAdditive AT3G11770.intron1 3722148..3722572 score=0.595801995015382
IntronExpressionAdditive AT3G11780.intron1 3724456..3724789 score=0.332106686204708
IntronExpressionAdditive AT3G11780.intron3 3725193..3725378 score=0.862600113770771
IntronExpressionAdditive AT3G11800.intron1 3726496..3727032 score=-0.369089346687
IntronExpressionAdditive AT3G11800.intron2 3727144..3727212 score=-1.18603488755352
IntronExpressionAdditive AT3G11820.intron1 3730091..3730270 score=0.323435441854125
IntronExpressionAdditive AT3G11830.intron1 3732754..3732822 score=0.0436750285945972
IntronExpressionAdditive AT3G11830.intron10 3735258..3735508 score=-1.53320280265085
IntronExpressionAdditive AT3G11830.intron11 3735611..3735650 score=0.0569825597042009
IntronExpressionAdditive AT3G11830.intron12 3735873..3735907 score=0.172295499517498
IntronExpressionAdditive AT3G11830.intron2 3733106..3733256 score=-0.047380322275008
IntronExpressionAdditive AT3G11830.intron3 3733427..3733496 score=-0.675732258940894
IntronExpressionAdditive AT3G11830.intron4 3733746..3733782 score=-0.0910642106383769
IntronExpressionAdditive AT3G11830.intron5 3733994..3734033 score=0.273839070183593
IntronExpressionAdditive AT3G11830.intron6 3734205..3734491 score=-0.187746087320799
IntronExpressionAdditive AT3G11830.intron9 3735115..3735152 score=-0.495104079761191
IntronExpressionAdditive AT3G11840.intron1 3737689..3737844 score=-0.304968841737661
IntronExpressionAdditive AT3G11850.intron1 3739350..3739667 score=-0.107029243057586
IntronExpressionAdditive AT3G11850.intron5 3741251..3741324 score=-0.0645567752363489
IntronExpressionAdditive AT3G11860.intron1 3745440..3746068 score=-1.27801617330480
IntronExpressionAdditive AT3G11870.intron1 3747148..3747222 score=-0.509853223129706
IntronExpressionAdditive AT3G11870.intron2 3747599..3747671 score=0.390180534226553
IntronExpressionAdditive AT3G11870.intron3 3747936..3748013 score=-0.699703024441342
IntronExpressionAdditive AT3G11880.intron1 3751791..3751860 score=-1.1071506180022
IntronExpressionAdditive AT3G11880.intron3 3752481..3752520 score=1.35821432580451
IntronExpressionAdditive AT3G11880.intron5 3752914..3752954 score=1.19147655309935
IntronExpressionAdditive AT3G11890.intron1 3755614..3755997 score=0.136785318425249
IntronExpressionAdditive AT3G11890.tu3 3757014..3757048 score=0.600549011436646
IntronExpressionAdditive AT3G11900.intron1 3758767..3758838 score=0.0185895019665313
IntronExpressionAdditive AT3G11900.intron2 3759617..3759651 score=0.213986597195424
IntronExpressionAdditive AT3G11910.intron11 3764082..3764298 score=-0.630379998534466
IntronExpressionAdditive AT3G11910.intron13 3764590..3764628 score=-0.6956644729674
IntronExpressionAdditive AT3G11910.intron14 3764782..3764823 score=-1.028955451433
IntronExpressionAdditive AT3G11910.intron16 3765199..3765570 score=-1.18623322715014
IntronExpressionAdditive AT3G11910.intron17 3765720..3765973 score=-0.919887459211824
IntronExpressionAdditive AT3G11910.intron2 3761997..3762035 score=0.456040343863794
IntronExpressionAdditive AT3G11910.intron20 3766521..3766595 score=-0.293782882098875
IntronExpressionAdditive AT3G11910.intron21 3766736..3767057 score=-0.40498834051546
IntronExpressionAdditive AT3G11910.intron22 3767169..3767375 score=0.234571493419248
IntronExpressionAdditive AT3G11910.intron23 3767527..3767600 score=-0.085635052006419
IntronExpressionAdditive AT3G11910.intron24 3767861..3767967 score=0.0165317890019584
IntronExpressionAdditive AT3G11910.intron25 3768115..3768185 score=-1.02266495283480
IntronExpressionAdditive AT3G11910.intron28 3769049..3769263 score=-0.573353685982668
IntronExpressionAdditive AT3G11910.intron29 3769481..3769518 score=-0.462766310400792
IntronExpressionAdditive AT3G11910.intron3 3762177..3762459 score=0.247926360809576
IntronExpressionAdditive AT3G11910.intron30 3769745..3769888 score=0.427688180470509
IntronExpressionAdditive AT3G11910.intron31 3770003..3770226 score=-0.142596380188820
IntronExpressionAdditive AT3G11910.intron5 3762559..3763102 score=-0.764858787618397
IntronExpressionAdditive AT3G11910.intron7 3763205..3763346 score=-0.495942474083798
IntronExpressionAdditive AT3G11920.intron1 3773300..3773504 score=-0.681629347573585
IntronExpressionAdditive AT3G11920.intron2 3773572..3773617 score=0.20749389699943
IntronExpressionAdditive AT3G11920.intron4 3774311..3774348 score=0.912175014451713
IntronExpressionAdditive AT3G11930.intron2 3776668..3776787 score=0.169462082547704
IntronExpressionAdditive AT3G11940.intron3 3778930..3779212 score=-0.603488393490479
IntronExpressionAdditive AT3G11940.tu5 3779382..3779417 score=0.275291409283358
IntronExpressionAdditive AT3G11945.intron1 3780117..3780187 score=0.531571278181804
IntronExpressionAdditive AT3G11945.intron3 3780469..3780578 score=-0.0101366569642908
IntronExpressionAdditive AT3G11945.intron4 3780759..3780865 score=-0.094784452525861
IntronExpressionAdditive AT3G11945.intron5 3781009..3781157 score=-0.51115973258555
IntronExpressionAdditive AT3G11945.intron6 3781296..3781336 score=0.433815089841761
IntronExpressionAdditive AT3G11945.intron7 3781617..3781899 score=-0.333157559382463
IntronExpressionAdditive AT3G11945.intron9 3782282..3782640 score=0.322888993083999
IntronExpressionAdditive AT3G11950.intron1 3784088..3784158 score=-0.0365336572986528
IntronExpressionAdditive AT3G11950.intron2 3785118..3785495 score=0.535226820868098
IntronExpressionAdditive AT3G11960.intron10 3790776..3790810 score=0.122378862039239
IntronExpressionAdditive AT3G11960.intron12 3791432..3791505 score=0.37016382299535
IntronExpressionAdditive AT3G11960.intron13 3791687..3791867 score=0.323241313468660
IntronExpressionAdditive AT3G11960.intron15 3791984..3792303 score=0.0953906279216142
IntronExpressionAdditive AT3G11960.intron16 3792487..3792636 score=0.841644485112063
IntronExpressionAdditive AT3G11960.intron17 3792831..3792933 score=-0.445188165949012
IntronExpressionAdditive AT3G11960.intron2 3786626..3786925 score=0.164087217050277
IntronExpressionAdditive AT3G11960.intron3 3787137..3787444 score=-0.0011933234272146
IntronExpressionAdditive AT3G11960.intron5 3787594..3787769 score=-0.40545334730563
IntronExpressionAdditive AT3G11960.intron6 3787911..3787991 score=-0.394861996564245
IntronExpressionAdditive AT3G11960.intron9 3790229..3790416 score=0.0157189447146803
IntronExpressionAdditive AT3G11960.tu21 3793427..3793625 score=-0.769384268330634
IntronExpressionAdditive AT3G11964.intron11 3796773..3796983 score=0.221140297460079
IntronExpressionAdditive AT3G11964.intron12 3797725..3797974 score=0.288969720495417
IntronExpressionAdditive AT3G11964.intron15 3798646..3798814 score=-0.666576670378908
IntronExpressionAdditive AT3G11964.intron17 3799095..3799170 score=0.026789151043387
IntronExpressionAdditive AT3G11964.intron19 3799652..3799759 score=-0.403131139381736
IntronExpressionAdditive AT3G11964.intron20 3799976..3800009 score=-0.0218744975227612
IntronExpressionAdditive AT3G11964.intron23 3800480..3800868 score=-1.11129911367484
IntronExpressionAdditive AT3G11964.intron25 3801082..3801150 score=-0.220302928202655
IntronExpressionAdditive AT3G11964.intron26 3801327..3801425 score=-0.288718653857381
IntronExpressionAdditive AT3G11964.intron27 3801647..3801943 score=-0.454923148741071
IntronExpressionAdditive AT3G11964.intron30 3802700..3802736 score=-0.166385624904057
IntronExpressionAdditive AT3G11964.intron31 3802919..3803144 score=-0.482190482418051
IntronExpressionAdditive AT3G11964.intron32 3803365..3803887 score=-0.25539941167279
IntronExpressionAdditive AT3G11964.intron33 3804025..3804061 score=-0.893855172948204
IntronExpressionAdditive AT3G11964.intron34 3804236..3804302 score=0.183133552271050
IntronExpressionAdditive AT3G11964.intron35 3804525..3804666 score=-0.453064583803726
IntronExpressionAdditive AT3G11964.intron36 3804773..3805420 score=-0.298888751809702
IntronExpressionAdditive AT3G11964.intron37 3805629..3805988 score=0.148440455467080
IntronExpressionAdditive AT3G11964.intron5 3794983..3795170 score=-0.215971004324068
IntronExpressionAdditive AT3G11964.intron7 3795903..3795940 score=-0.100290249704136
IntronExpressionAdditive AT3G11964.intron8 3796116..3796191 score=0.338817805142019
IntronExpressionAdditive AT3G11980.intron5 3815587..3815624 score=-0.543145921213873
IntronExpressionAdditive AT3G11980.intron7 3816098..3816171 score=0.217571011780337
IntronExpressionAdditive AT3G12010.intron1 3821680..3821756 score=-2.30314758845157
IntronExpressionAdditive AT3G12010.intron2 3822051..3822409 score=0.067758788341347
IntronExpressionAdditive AT3G12010.intron3 3822588..3822736 score=-0.236618171145837
IntronExpressionAdditive AT3G12010.intron4 3822880..3822950 score=0.0487199111866278
IntronExpressionAdditive AT3G12010.intron5 3823094..3823344 score=-1.07442095997674
IntronExpressionAdditive AT3G12010.intron6 3823751..3823790 score=0.702930307798793
IntronExpressionAdditive AT3G12010.intron7 3823901..3824213 score=0.040822643585361
IntronExpressionAdditive AT3G12010.intron8 3824456..3824528 score=-0.195751664001885
IntronExpressionAdditive AT3G12010.intron9 3824822..3824893 score=0.244098185805012
IntronExpressionAdditive AT3G12020.intron1 3827279..3827314 score=-0.767007273185613
IntronExpressionAdditive AT3G12020.intron10 3830021..3830602 score=0.383449159757133
IntronExpressionAdditive AT3G12020.intron12 3830742..3830811 score=-0.0633831658047006
IntronExpressionAdditive AT3G12020.intron14 3831251..3831430 score=-0.028265509365511
IntronExpressionAdditive AT3G12020.intron15 3831673..3831784 score=-0.590365771531677
IntronExpressionAdditive AT3G12020.intron16 3832005..3832114 score=0.0079734260011066
IntronExpressionAdditive AT3G12020.intron18 3832653..3832689 score=-0.366737490439055
IntronExpressionAdditive AT3G12020.intron19 3832869..3832901 score=-0.640403258440902
IntronExpressionAdditive AT3G12020.intron2 3827456..3827600 score=0.130682617002821
IntronExpressionAdditive AT3G12020.intron20 3833261..3833333 score=-0.00798234498172615
IntronExpressionAdditive AT3G12020.intron22 3833522..3833560 score=-0.084598356383864
IntronExpressionAdditive AT3G12020.intron3 3827786..3828287 score=0.686922895109677
IntronExpressionAdditive AT3G12020.intron6 3828572..3828940 score=0.00583002628723861
IntronExpressionAdditive AT3G12020.intron8 3829182..3829458 score=0.324989276661208
IntronExpressionAdditive AT3G12020.intron9 3829633..3829911 score=-0.205155377611905
IntronExpressionAdditive AT3G12040.intron1 3835529..3835670 score=-0.814596807298063
IntronExpressionAdditive AT3G12040.intron3 3835891..3836029 score=-0.157215101575161
IntronExpressionAdditive AT3G12040.intron5 3836329..3836490 score=0.196104431658438
IntronExpressionAdditive AT3G12050.intron4 3840383..3841194 score=-0.677657324492813
IntronExpressionAdditive AT3G12060.intron3 3844476..3844517 score=-0.00735625847933648
IntronExpressionAdditive AT3G12070.intron1 3845521..3845733 score=0.500863828313172
IntronExpressionAdditive AT3G12070.intron10 3847280..3847495 score=-0.0444510952056561
IntronExpressionAdditive AT3G12070.intron8 3846972..3847057 score=-0.22076552522725
IntronExpressionAdditive AT3G12080.intron1 3848376..3848451 score=-0.340424261150017
IntronExpressionAdditive AT3G12080.intron4 3848937..3849229 score=0.00796484984207808
IntronExpressionAdditive AT3G12080.intron5 3849437..3849939 score=-0.211966408421225
IntronExpressionAdditive AT3G12080.intron6 3850229..3850365 score=2.19961296065695
IntronExpressionAdditive AT3G12080.intron7 3850618..3850659 score=-0.618934790718176
IntronExpressionAdditive AT3G12080.intron8 3850878..3851060 score=-0.389732614368218
IntronExpressionAdditive AT3G12090.intron1 3852422..3852459 score=-0.697396279888085
IntronExpressionAdditive AT3G12090.intron2 3852862..3852977 score=0.514400891975605
IntronExpressionAdditive AT3G12100.intron1 3854852..3854888 score=-0.823610421336502
IntronExpressionAdditive AT3G12100.intron4 3855294..3855326 score=-0.215110052551234
IntronExpressionAdditive AT3G12100.intron5 3855399..3855435 score=-0.912052341980375
IntronExpressionAdditive AT3G12100.intron6 3855606..3855926 score=0.0650342348398645
IntronExpressionAdditive AT3G12100.intron7 3856038..3856447 score=-0.6077831333274
IntronExpressionAdditive AT3G12110.intron1 3857951..3858244 score=-0.199900617679735
IntronExpressionAdditive AT3G12120.intron2 3861903..3862716 score=-0.771670270605981
IntronExpressionAdditive AT3G12120.tu3 3862791..3862829 score=-0.291465194147798
IntronExpressionAdditive AT3G12130.intron1 3865113..3866300 score=-0.129132905962217
IntronExpressionAdditive AT3G12140.intron1 3868988..3869310 score=-0.043797166060582
IntronExpressionAdditive AT3G12140.intron2 3869417..3869453 score=-0.662645662712106
IntronExpressionAdditive AT3G12140.intron3 3869566..3869598 score=-0.349011804148272
IntronExpressionAdditive AT3G12140.intron4 3869886..3869951 score=0.171270326962982
IntronExpressionAdditive AT3G12140.intron5 3870057..3870165 score=0.071642865186651
IntronExpressionAdditive AT3G12140.intron6 3870374..3870449 score=-0.58651257475893
IntronExpressionAdditive AT3G12140.intron7 3870590..3870667 score=-0.73277326607418
IntronExpressionAdditive AT3G12140.intron8 3870810..3870845 score=0.517596718853113
IntronExpressionAdditive AT3G12140.intron9 3871031..3871391 score=-0.179844124133101
IntronExpressionAdditive AT3G12145.intron1 3875143..3875435 score=0.0748644171248881
IntronExpressionAdditive AT3G12150.intron1 3876857..3876926 score=-0.649359580402016
IntronExpressionAdditive AT3G12150.intron2 3877228..3877604 score=0.0670194178387522
IntronExpressionAdditive AT3G12150.intron3 3877823..3877899 score=0.432998673491482
IntronExpressionAdditive AT3G12150.intron4 3878021..3878173 score=-0.313029722998939
IntronExpressionAdditive AT3G12160.intron1 3879941..3880087 score=-0.279127714276534
IntronExpressionAdditive AT3G12170.intron2 3881066..3881345 score=-0.348921344749942
IntronExpressionAdditive AT3G12170.intron6 3882184..3882259 score=-0.760803317827346
IntronExpressionAdditive AT3G12180.intron1 3883559..3883964 score=0.053658943026849
IntronExpressionAdditive AT3G12180.intron2 3884217..3884255 score=0.503993310101087
IntronExpressionAdditive AT3G12200.intron1 3888104..3888288 score=0.266032488518415
IntronExpressionAdditive AT3G12200.intron11 3889694..3890012 score=-1.20849881593990
IntronExpressionAdditive AT3G12200.intron12 3890125..3890383 score=-0.494086090883566
IntronExpressionAdditive AT3G12200.intron5 3888714..3888783 score=0.00132214719176556
IntronExpressionAdditive AT3G12200.intron6 3888894..3888932 score=0.026564058059994
IntronExpressionAdditive AT3G12200.intron9 3889377..3889416 score=0.0506887251756567
IntronExpressionAdditive AT3G12203.intron11 3893328..3893505 score=-0.663845697528516
IntronExpressionAdditive AT3G12203.intron4 3892144..3892181 score=-0.0858740883153905
IntronExpressionAdditive AT3G12203.intron6 3892456..3892525 score=0.216989414265982
IntronExpressionAdditive AT3G12203.intron8 3892928..3893181 score=-0.257090839551593
IntronExpressionAdditive AT3G12210.intron1 3895067..3895158 score=-0.962771527530242
IntronExpressionAdditive AT3G12210.intron4 3895629..3895742 score=-0.681677984291186
IntronExpressionAdditive AT3G12220.intron11 3898360..3898495 score=0.222706462668689
IntronExpressionAdditive AT3G12220.intron3 3897000..3897151 score=0.213031485602848
IntronExpressionAdditive AT3G12220.intron7 3897626..3897662 score=-0.670571473959011
IntronExpressionAdditive AT3G12220.intron9 3897989..3898180 score=0.174376129935315
IntronExpressionAdditive AT3G12230.intron14 3899707..3899936 score=-0.0619157509948004
IntronExpressionAdditive AT3G12230.intron6 3900411..3900633 score=-0.0310768850804876
IntronExpressionAdditive AT3G12230.intron9 3900955..3901507 score=-0.968614840294815
IntronExpressionAdditive AT3G12240.intron4 3903125..3904730 score=-0.330954868401448
IntronExpressionAdditive AT3G12250.intron12 3906703..3906958 score=-0.25287161247906
IntronExpressionAdditive AT3G12250.intron14 3907147..3907354 score=0.0407897497239284
IntronExpressionAdditive AT3G12250.intron15 3907431..3907713 score=-0.387132042912287
IntronExpressionAdditive AT3G12250.intron16 3908006..3908043 score=-0.371656017846133
IntronExpressionAdditive AT3G12250.intron17 3908332..3908409 score=0.467971691873693
IntronExpressionAdditive AT3G12250.intron4 3905617..3905996 score=0.183709204692113
IntronExpressionAdditive AT3G12250.intron6 3906146..3906209 score=-0.320634638379666
IntronExpressionAdditive AT3G12260.intron1 3909438..3910078 score=-0.285077469121814
IntronExpressionAdditive AT3G12270.intron3 3911753..3911887 score=-0.0774676591677704
IntronExpressionAdditive AT3G12270.intron4 3912031..3912101 score=-0.506316536321178
IntronExpressionAdditive AT3G12270.intron6 3912607..3912643 score=-0.408348521506559
IntronExpressionAdditive AT3G12280.intron11 3917025..3917061 score=0.57993333739304
IntronExpressionAdditive AT3G12280.intron12 3917341..3917493 score=0.430014301163892
IntronExpressionAdditive AT3G12280.intron13 3917634..3917714 score=-0.164045627799049
IntronExpressionAdditive AT3G12280.intron14 3917826..3917891 score=-1.02276839509288
IntronExpressionAdditive AT3G12280.intron16 3918255..3918328 score=-0.971783230226961
IntronExpressionAdditive AT3G12280.intron17 3918535..3918882 score=-0.619891829637779
IntronExpressionAdditive AT3G12280.intron3 3914280..3914351 score=-0.392356546682662
IntronExpressionAdditive AT3G12280.intron5 3914724..3914762 score=-0.357759987181559
IntronExpressionAdditive AT3G12280.intron6 3914980..3915051 score=-0.45084585489945
IntronExpressionAdditive AT3G12280.intron7 3915164..3915233 score=-0.445899755047602
IntronExpressionAdditive AT3G12290.intron1 3919711..3920147 score=0.59561407429671
IntronExpressionAdditive AT3G12290.intron2 3920334..3920480 score=-0.110714208488294
IntronExpressionAdditive AT3G12290.intron3 3920663..3920768 score=0.770557119773124
IntronExpressionAdditive AT3G12290.intron4 3920989..3921025 score=-0.865799508491214
IntronExpressionAdditive AT3G12300.intron2 3922132..3922420 score=-0.455231483210856
IntronExpressionAdditive AT3G12300.intron3 3922789..3922857 score=-0.391877753361683
IntronExpressionAdditive AT3G12300.intron4 3922969..3923001 score=-0.167507002235513
IntronExpressionAdditive AT3G12320.intron4 3924774..3924809 score=0.711403500889564
IntronExpressionAdditive AT3G12320.intron5 3925056..3925126 score=-1.17066959371528
IntronExpressionAdditive AT3G12340.intron1 3925815..3925851 score=0.122123676085779
IntronExpressionAdditive AT3G12340.intron2 3925991..3926023 score=-0.423257223092378
IntronExpressionAdditive AT3G12340.intron3 3926123..3926199 score=-0.0526333961564214
IntronExpressionAdditive AT3G12340.intron4 3926308..3926379 score=-0.590048342979393
IntronExpressionAdditive AT3G12340.intron5 3926680..3926846 score=-0.140715619764039
IntronExpressionAdditive AT3G12340.intron6 3927105..3927449 score=-0.00206222080455343
IntronExpressionAdditive AT3G12340.intron7 3927656..3927692 score=-0.529743351178505
IntronExpressionAdditive AT3G12340.intron8 3928129..3928388 score=0.198604505808990
IntronExpressionAdditive AT3G12350.intron1 3932457..3932645 score=0.617126304977892
IntronExpressionAdditive AT3G12360.intron2 3934373..3935156 score=-0.32569553979458
IntronExpressionAdditive AT3G12360.intron3 3935590..3935654 score=0.752676214997264
IntronExpressionAdditive AT3G12380.intron1 3939165..3939231 score=-0.475893438972813
IntronExpressionAdditive AT3G12380.intron10 3941609..3941645 score=-0.101744625357743
IntronExpressionAdditive AT3G12380.intron3 3939916..3939961 score=0.579066298451805
IntronExpressionAdditive AT3G12380.intron5 3940282..3940394 score=0.492008213872792
IntronExpressionAdditive AT3G12380.intron6 3940543..3940617 score=0.0320780668638241
IntronExpressionAdditive AT3G12380.intron7 3940796..3940830 score=0.366406207464805
IntronExpressionAdditive AT3G12380.intron8 3940914..3941029 score=0.759542495016717
IntronExpressionAdditive AT3G12380.intron9 3941274..3941451 score=-0.0807165579756323
IntronExpressionAdditive AT3G12390.intron1 3942432..3942642 score=-0.0227552894066650
IntronExpressionAdditive AT3G12390.intron2 3942751..3942960 score=0.457254195964793
IntronExpressionAdditive AT3G12480.intron1 3958118..3958759 score=-0.635135337370287
IntronExpressionAdditive AT3G12480.intron2 3958907..3959391 score=-0.090313081693775
IntronExpressionAdditive AT3G12480.intron5 3959711..3959747 score=0.852867515975936
IntronExpressionAdditive AT3G12490.intron1 3960658..3960917 score=0.0312771819402656
IntronExpressionAdditive AT3G12490.intron2 3961098..3961139 score=0.203860038554292
IntronExpressionAdditive AT3G12490.intron3 3961454..3961634 score=-0.194029286917340
IntronExpressionAdditive AT3G12520.intron1 3968247..3968285 score=0.317722416351947
IntronExpressionAdditive AT3G12520.intron10 3970051..3970200 score=-0.202846542487847
IntronExpressionAdditive AT3G12520.intron13 3970747..3970786 score=0.474654607656708
IntronExpressionAdditive AT3G12520.intron15 3971328..3971368 score=0.308649260456977
IntronExpressionAdditive AT3G12520.intron16 3971480..3971557 score=-0.386394176807607
IntronExpressionAdditive AT3G12520.intron2 3968428..3968466 score=0.0133610712512779
IntronExpressionAdditive AT3G12520.intron4 3968815..3969067 score=-0.378560091300933
IntronExpressionAdditive AT3G12520.intron6 3969248..3969316 score=0.625333851667507
IntronExpressionAdditive AT3G12520.intron7 3969389..3969470 score=-0.651329582656612
IntronExpressionAdditive AT3G12520.intron9 3969841..3969944 score=0.167001362228071
IntronExpressionAdditive AT3G12530.intron2 3972863..3972939 score=-0.487011748678775
IntronExpressionAdditive AT3G12530.intron3 3973084..3973116 score=0.454205582362581
IntronExpressionAdditive AT3G12530.intron6 3973572..3973612 score=-0.400439029060739
IntronExpressionAdditive AT3G12530.intron8 3973897..3974113 score=-0.376877731421721
IntronExpressionAdditive AT3G12540.intron5 3976647..3976685 score=0.0767783348815935
IntronExpressionAdditive AT3G12545.intron1 3977887..3978116 score=-0.68064994743124
IntronExpressionAdditive AT3G12550.intron1 3979101..3979137 score=0.539602739600694
IntronExpressionAdditive AT3G12550.intron2 3979742..3979776 score=-0.165743839019738
IntronExpressionAdditive AT3G12550.intron3 3980033..3980064 score=-1.04813524849077
IntronExpressionAdditive AT3G12550.intron4 3980224..3980258 score=-0.0274943652897555
IntronExpressionAdditive AT3G12550.intron5 3980542..3980689 score=-0.515911629680497
IntronExpressionAdditive AT3G12550.intron6 3980975..3981118 score=0.312000501659404
IntronExpressionAdditive AT3G12560.intron1 3982485..3982522 score=-0.47492131998081
IntronExpressionAdditive AT3G12560.intron3 3983055..3983123 score=-1.06636782510588
IntronExpressionAdditive AT3G12560.intron4 3983419..3983453 score=-0.715333172688904
IntronExpressionAdditive AT3G12560.intron5 3983561..3983666 score=-0.965657313225946
IntronExpressionAdditive AT3G12560.intron6 3983917..3983953 score=-0.504494973720014
IntronExpressionAdditive AT3G12560.intron8 3984968..3985246 score=-0.24197105746294
IntronExpressionAdditive AT3G12570.intron4 3988858..3989064 score=0.230935667655014
IntronExpressionAdditive AT3G12570.tu6 3989290..3989324 score=0.565914647058249
IntronExpressionAdditive AT3G12580.intron1 3993257..3993436 score=0.717672292644661
IntronExpressionAdditive AT3G12590.intron1 3996569..3996676 score=-0.163169448363472
IntronExpressionAdditive AT3G12590.intron10 3999834..3999869 score=0.514319340353821
IntronExpressionAdditive AT3G12590.intron11 4000159..4001143 score=0.273987070324745
IntronExpressionAdditive AT3G12590.intron12 4001428..4001570 score=-1.26501656571348
IntronExpressionAdditive AT3G12590.intron13 4002111..4002354 score=0.0330477981351898
IntronExpressionAdditive AT3G12590.intron14 4002425..4002835 score=-0.290395750672019
IntronExpressionAdditive AT3G12590.intron15 4002950..4003380 score=-0.197956688410148
IntronExpressionAdditive AT3G12590.intron4 3997486..3997666 score=0.0637610180732734
IntronExpressionAdditive AT3G12590.intron5 3998310..3998381 score=0.253954992994204
IntronExpressionAdditive AT3G12590.intron6 3998722..3998759 score=0.501315014649446
IntronExpressionAdditive AT3G12590.intron7 3999013..3999197 score=-0.13345917376963
IntronExpressionAdditive AT3G12590.intron9 3999693..3999764 score=0.133612927356995
IntronExpressionAdditive AT3G12600.intron4 4004878..4005334 score=0.313611444240389
IntronExpressionAdditive AT3G12600.intron5 4005482..4005515 score=0.316128249605683
IntronExpressionAdditive AT3G12620.intron1 4009759..4009793 score=0.723109616818831
IntronExpressionAdditive AT3G12620.intron2 4010090..4010198 score=0.305549488449772
IntronExpressionAdditive AT3G12620.tu5 4011119..4011154 score=-3.05941053281995
IntronExpressionAdditive AT3G12640.intron1 4014665..4014729 score=0.70294649273154
IntronExpressionAdditive AT3G12640.intron4 4015299..4015559 score=0.726617177261322
IntronExpressionAdditive AT3G12640.intron5 4016447..4016814 score=-1.44762866847157
IntronExpressionAdditive AT3G12640.intron7 4016917..4016952 score=-0.245363147487007
IntronExpressionAdditive AT3G12640.intron8 4017136..4017171 score=0.0691475925429852
IntronExpressionAdditive AT3G12640.intron9 4017318..4017387 score=0.636525395310399
IntronExpressionAdditive AT3G12670.intron1 4020509..4020586 score=-0.431460490940222
IntronExpressionAdditive AT3G12670.intron10 4022180..4022250 score=0.324591639945252
IntronExpressionAdditive AT3G12670.intron11 4022354..4022390 score=-0.565327228087784
IntronExpressionAdditive AT3G12670.intron12 4022496..4022568 score=0.172790178042893
IntronExpressionAdditive AT3G12670.intron15 4023014..4023084 score=0.505042874124199
IntronExpressionAdditive AT3G12670.intron16 4023151..4023186 score=0.477878001624626
IntronExpressionAdditive AT3G12670.intron2 4020691..4020766 score=-0.610507953134568
IntronExpressionAdditive AT3G12670.intron20 4023801..4023962 score=-1.01193090504660
IntronExpressionAdditive AT3G12670.intron3 4020881..4020916 score=-1.15937710800277
IntronExpressionAdditive AT3G12670.intron4 4021026..4021065 score=0.302107811878306
IntronExpressionAdditive AT3G12670.intron8 4021852..4021886 score=0.168154951085486
IntronExpressionAdditive AT3G12680.intron10 4027268..4027563 score=-0.275449664602853
IntronExpressionAdditive AT3G12680.intron11 4027849..4028548 score=-0.0577219389045549
IntronExpressionAdditive AT3G12680.intron3 4025804..4025880 score=0.00959946824849594
IntronExpressionAdditive AT3G12680.intron5 4026164..4026203 score=0.380624445448002
IntronExpressionAdditive AT3G12680.intron6 4026310..4026450 score=-0.51938596551367
IntronExpressionAdditive AT3G12680.intron7 4026668..4026703 score=-0.224011800461324
IntronExpressionAdditive AT3G12680.intron8 4026855..4026926 score=-0.373731064793270
IntronExpressionAdditive AT3G12680.intron9 4027088..4027124 score=0.209094853425948
IntronExpressionAdditive AT3G12685.intron1 4029510..4029583 score=-0.585869943911946
IntronExpressionAdditive AT3G12685.intron2 4029681..4029825 score=-0.183383756857745
IntronExpressionAdditive AT3G12690.intron3 4032477..4032508 score=-1.48164084783211
IntronExpressionAdditive AT3G12690.intron6 4032878..4033103 score=-0.303080140706181
IntronExpressionAdditive AT3G12690.tu8 4033179..4033325 score=-0.742887085531955
IntronExpressionAdditive AT3G12700.intron1 4037700..4038167 score=-0.0609568649829258
IntronExpressionAdditive AT3G12710.intron1 4041142..4041340 score=-0.306261959366958
IntronExpressionAdditive AT3G12720.intron1 4044178..4044212 score=0.134008614100123
IntronExpressionAdditive AT3G12730.intron3 4047944..4048163 score=-0.384330902734127
IntronExpressionAdditive AT3G12740.intron1 4049833..4049899 score=0.69053297685076
IntronExpressionAdditive AT3G12740.intron4 4050486..4050519 score=-0.54094623539164
IntronExpressionAdditive AT3G12740.intron5 4050632..4050705 score=0.325912551917723
IntronExpressionAdditive AT3G12740.intron6 4051033..4051069 score=-1.45694106159416
IntronExpressionAdditive AT3G12750.intron1 4052353..4052389 score=-0.754022104846623
IntronExpressionAdditive AT3G12760.intron1 4054981..4055125 score=-0.759786809290595
IntronExpressionAdditive AT3G12760.intron2 4055234..4055308 score=0.139866861912875
IntronExpressionAdditive AT3G12760.intron3 4055521..4055558 score=0.935422615356086
IntronExpressionAdditive AT3G12760.intron6 4056008..4056044 score=-0.313023375467153
IntronExpressionAdditive AT3G12760.intron7 4056121..4056190 score=-0.526828690149111
IntronExpressionAdditive AT3G12760.intron9 4056484..4056519 score=-0.938060404240657
IntronExpressionAdditive AT3G12780.intron2 4061615..4061759 score=-1.78688353425709
IntronExpressionAdditive AT3G12780.intron3 4062140..4062175 score=-1.14563305262707
IntronExpressionAdditive AT3G12780.intron4 4062654..4062690 score=0.424330664375486
IntronExpressionAdditive AT3G12800.intron4 4064503..4064540 score=0.633944250114621
IntronExpressionAdditive AT3G12810.intron1 4065747..4065813 score=-0.212106751194397
IntronExpressionAdditive AT3G12810.intron10 4067714..4067748 score=0.128882901879957
IntronExpressionAdditive AT3G12810.intron11 4067926..4068000 score=-0.256507745355335
IntronExpressionAdditive AT3G12810.intron13 4068271..4068307 score=-0.261525091823008
IntronExpressionAdditive AT3G12810.intron14 4068456..4068498 score=-0.293189820357731
IntronExpressionAdditive AT3G12810.intron15 4071649..4071684 score=-0.0131056063069423
IntronExpressionAdditive AT3G12810.intron16 4071791..4071827 score=0.930647475157781
IntronExpressionAdditive AT3G12810.intron17 4071936..4072000 score=-0.300803027495190
IntronExpressionAdditive AT3G12810.intron18 4072858..4072971 score=-0.207336080244796
IntronExpressionAdditive AT3G12810.intron19 4073536..4073573 score=-0.279538401125591
IntronExpressionAdditive AT3G12810.intron2 4065930..4066000 score=0.796398635000862
IntronExpressionAdditive AT3G12810.intron4 4066292..4066376 score=-0.549180887475502
IntronExpressionAdditive AT3G12810.intron6 4066712..4066751 score=0.578905176557693
IntronExpressionAdditive AT3G12810.intron7 4066853..4067133 score=0.529438175800334
IntronExpressionAdditive AT3G12810.intron8 4067313..4067378 score=0.49676386909515
IntronExpressionAdditive AT3G12810.intron9 4067565..4067605 score=-0.581205039244692
IntronExpressionAdditive AT3G12820.intron1 4074795..4075466 score=-0.116062543385765
IntronExpressionAdditive AT3G12850.intron1 4088534..4088574 score=0.47829940974510
IntronExpressionAdditive AT3G12850.intron5 4089161..4089351 score=0.273639704250539
IntronExpressionAdditive AT3G12850.intron7 4090147..4090261 score=-1.28042389186490
IntronExpressionAdditive AT3G12860.intron1 4091890..4092049 score=0.492627016480301
IntronExpressionAdditive AT3G12860.intron2 4092355..4092391 score=0.408625814036197
IntronExpressionAdditive AT3G12860.intron5 4093214..4093252 score=-0.0463787346527394
IntronExpressionAdditive AT3G12890.intron1 4099571..4099640 score=-0.516835078961106
IntronExpressionAdditive AT3G12900.intron1 4104847..4104982 score=0.0512292084578914
IntronExpressionAdditive AT3G12910.intron2 4110141..4110242 score=0.134387885422338
IntronExpressionAdditive AT3G12930.intron1 4128704..4128840 score=-0.723435564676339
IntronExpressionAdditive AT3G12930.intron3 4129228..4129263 score=-0.37709531031193
IntronExpressionAdditive AT3G12940.intron2 4130724..4130832 score=0.259299602851322
IntronExpressionAdditive AT3G12950.intron5 4134883..4134914 score=-0.500692328917674
IntronExpressionAdditive AT3G12977.intron1 4144160..4144648 score=-0.325685876488802
IntronExpressionAdditive AT3G12977.intron2 4145010..4145471 score=-0.241002873895904
IntronExpressionAdditive AT3G12980.intron1 4147081..4147466 score=-0.621603631280995
IntronExpressionAdditive AT3G12980.intron11 4152735..4152810 score=0.352762485591895
IntronExpressionAdditive AT3G12980.intron12 4152980..4153237 score=0.435719919126518
IntronExpressionAdditive AT3G12980.intron14 4153848..4154047 score=-0.39869521684404
IntronExpressionAdditive AT3G12980.intron15 4154289..4154326 score=-0.00815931595074927
IntronExpressionAdditive AT3G12980.intron2 4147605..4147678 score=-0.101392199156924
IntronExpressionAdditive AT3G12980.intron4 4148508..4148619 score=-0.140020982003506
IntronExpressionAdditive AT3G12980.intron5 4150431..4150604 score=-0.67609222126535
IntronExpressionAdditive AT3G12980.intron6 4150970..4151002 score=-1.00711984455809
IntronExpressionAdditive AT3G12980.intron7 4151329..4151449 score=0.148668533062928
IntronExpressionAdditive AT3G12980.intron8 4151805..4151836 score=0.423052255856528
IntronExpressionAdditive AT3G12980.intron9 4152087..4152122 score=0.092118009427101
IntronExpressionAdditive AT3G12990.intron6 4157015..4157053 score=-0.484850344243849
IntronExpressionAdditive AT3G12990.intron7 4157191..4157707 score=0.0369138300782108
IntronExpressionAdditive AT3G13000.intron14 4161186..4161775 score=-0.372061825912423
IntronExpressionAdditive AT3G13000.intron2 4158556..4158592 score=-0.843481843439042
IntronExpressionAdditive AT3G13000.intron3 4158730..4158802 score=0.201337761029455
IntronExpressionAdditive AT3G13000.intron4 4158914..4159093 score=-1.17229880379327
IntronExpressionAdditive AT3G13000.intron6 4159264..4159299 score=-0.184018716027895
IntronExpressionAdditive AT3G13000.intron7 4159838..4159908 score=-0.453746445081656
IntronExpressionAdditive AT3G13000.intron9 4160363..4160440 score=0.174989336682457
IntronExpressionAdditive AT3G13020.intron1 4167213..4167252 score=0.10340371238008
IntronExpressionAdditive AT3G13030.intron6 4171789..4171897 score=-0.0813418413915689
IntronExpressionAdditive AT3G13040.intron1 4172873..4172946 score=-0.0876972899392092
IntronExpressionAdditive AT3G13040.intron5 4173379..4173453 score=-0.908966946259384
IntronExpressionAdditive AT3G13040.intron6 4173710..4173852 score=0.390734897026443
IntronExpressionAdditive AT3G13040.intron7 4174528..4174887 score=-0.132131561280682
IntronExpressionAdditive AT3G13050.intron1 4176650..4176798 score=-0.488309397233609
IntronExpressionAdditive AT3G13050.intron2 4177199..4177410 score=-0.564052480423252
IntronExpressionAdditive AT3G13050.intron3 4177691..4177729 score=0.297792600457284
IntronExpressionAdditive AT3G13060.intron1 4180662..4180984 score=0.251607756202916
IntronExpressionAdditive AT3G13060.intron3 4181458..4181600 score=-0.77855820481274
IntronExpressionAdditive AT3G13060.tu8 4183236..4183268 score=1.27440619002987
IntronExpressionAdditive AT3G13062.intron1 4185016..4185198 score=-0.421743316278778
IntronExpressionAdditive AT3G13062.intron2 4185413..4185448 score=0.837265180169129
IntronExpressionAdditive AT3G13062.intron4 4185736..4185887 score=0.00420714943852619
IntronExpressionAdditive AT3G13062.intron5 4186037..4186138 score=0.368503383739782
IntronExpressionAdditive AT3G13062.intron6 4186432..4186468 score=-0.322545004469818
IntronExpressionAdditive AT3G13062.tu9 4187162..4187416 score=1.07643246187203
IntronExpressionAdditive AT3G13065.intron1 4187884..4187915 score=-2.09736080608815
IntronExpressionAdditive AT3G13065.intron10 4190038..4190073 score=0.130520047977471
IntronExpressionAdditive AT3G13065.intron12 4190470..4190537 score=0.590185074296907
IntronExpressionAdditive AT3G13065.intron2 4188024..4188058 score=-0.328590850190488
IntronExpressionAdditive AT3G13065.intron3 4188217..4188250 score=-0.692352934261284
IntronExpressionAdditive AT3G13065.intron4 4188394..4188432 score=0.475968705815844
IntronExpressionAdditive AT3G13065.intron6 4188651..4188724 score=-0.45226956510323
IntronExpressionAdditive AT3G13070.intron1 4191746..4191785 score=-0.199150596895485
IntronExpressionAdditive AT3G13070.intron10 4193672..4193814 score=-0.615785747588534
IntronExpressionAdditive AT3G13070.intron11 4193923..4194035 score=-0.287356147583104
IntronExpressionAdditive AT3G13070.intron12 4194174..4194209 score=-0.486010432032864
IntronExpressionAdditive AT3G13070.intron13 4194356..4194496 score=-0.615014326821772
IntronExpressionAdditive AT3G13070.intron2 4192007..4192081 score=-0.323173498061445
IntronExpressionAdditive AT3G13070.intron3 4192295..4192364 score=0.457764233657343
IntronExpressionAdditive AT3G13070.intron5 4192655..4192798 score=-0.179157101079487
IntronExpressionAdditive AT3G13070.intron7 4193101..4193133 score=-0.639522847850383
IntronExpressionAdditive AT3G13070.intron9 4193460..4193495 score=-0.729110688787893
IntronExpressionAdditive AT3G13080.intron8 4196923..4196989 score=-1.03527844533488
IntronExpressionAdditive AT3G13090.intron4 4204208..4204242 score=-0.561229375124442
IntronExpressionAdditive AT3G13090.intron6 4204917..4204956 score=0.166295244326508
IntronExpressionAdditive AT3G13090.intron7 4205657..4205842 score=0.0182850067191569
IntronExpressionAdditive AT3G13100.intron2 4209331..4209369 score=-1.36542087784835
IntronExpressionAdditive AT3G13100.intron5 4210502..4210616 score=-0.111211324857374
IntronExpressionAdditive AT3G13100.intron6 4210833..4210872 score=-0.180401228902178
IntronExpressionAdditive AT3G13100.intron8 4211706..4211780 score=0.775371685900669
IntronExpressionAdditive AT3G13120.intron1 4220166..4220270 score=-1.10829280270368
IntronExpressionAdditive AT3G13120.intron2 4220705..4221097 score=-0.641249063493321
IntronExpressionAdditive AT3G13120.intron3 4221170..4221290 score=0.0939428513375442
IntronExpressionAdditive AT3G13170.intron1 4231697..4231733 score=-0.522618822165802
IntronExpressionAdditive AT3G13170.intron11 4233351..4233463 score=-0.21033334209121
IntronExpressionAdditive AT3G13170.intron13 4233739..4233809 score=-0.277761745854778
IntronExpressionAdditive AT3G13170.intron2 4231846..4231917 score=-0.0359695833703444
IntronExpressionAdditive AT3G13170.intron3 4232065..4232171 score=0.479548113467725
IntronExpressionAdditive AT3G13170.intron5 4232452..4232525 score=0.123319147434393
IntronExpressionAdditive AT3G13170.intron6 4232595..4232818 score=-0.498175570686098
IntronExpressionAdditive AT3G13170.intron9 4233098..4233240 score=0.096872433317144
IntronExpressionAdditive AT3G13180.intron12 4238707..4238822 score=-0.241952302855864
IntronExpressionAdditive AT3G13180.intron13 4238981..4239014 score=0.294834460506213
IntronExpressionAdditive AT3G13180.intron14 4239183..4239293 score=-0.49432350302002
IntronExpressionAdditive AT3G13180.intron15 4239468..4239652 score=-0.457648108791804
IntronExpressionAdditive AT3G13180.intron2 4236629..4236663 score=0.232238445364617
IntronExpressionAdditive AT3G13180.intron4 4237010..4237046 score=0.643880938527219
IntronExpressionAdditive AT3G13180.intron7 4237708..4237746 score=0.558199239594301
IntronExpressionAdditive AT3G13180.intron8 4237814..4237887 score=-0.513092460630495
IntronExpressionAdditive AT3G13180.intron9 4238036..4238373 score=-0.174778507838952
IntronExpressionAdditive AT3G13190.intron2 4240288..4240396 score=-0.427599776022134
IntronExpressionAdditive AT3G13190.tu5 4240643..4240715 score=-0.206104582886294
IntronExpressionAdditive AT3G13200.intron1 4242433..4242716 score=0.181323694548394
IntronExpressionAdditive AT3G13200.intron3 4243004..4243041 score=1.17142649464660
IntronExpressionAdditive AT3G13200.intron4 4243222..4243401 score=-0.180832520937174
IntronExpressionAdditive AT3G13200.intron5 4243548..4243617 score=0.146797731100254
IntronExpressionAdditive AT3G13200.intron6 4243764..4243797 score=-0.935610508611562
IntronExpressionAdditive AT3G13210.intron2 4246113..4246288 score=-0.0908853434199273
IntronExpressionAdditive AT3G13210.intron5 4246943..4246979 score=0.287568802050955
IntronExpressionAdditive AT3G13210.intron6 4247239..4247270 score=0.345983535322945
IntronExpressionAdditive AT3G13210.intron7 4247518..4247552 score=-0.462821345552366
IntronExpressionAdditive AT3G13220.intron1 4248233..4248297 score=-0.466301709864547
IntronExpressionAdditive AT3G13220.intron2 4248446..4248483 score=0.271092100643790
IntronExpressionAdditive AT3G13220.intron4 4249177..4249210 score=0.925497512771237
IntronExpressionAdditive AT3G13220.intron6 4249834..4249871 score=0.287301742052005
IntronExpressionAdditive AT3G13220.intron7 4250093..4250129 score=-0.797750606031994
IntronExpressionAdditive AT3G13222.intron1 4251520..4251557 score=-0.293481482868839
IntronExpressionAdditive AT3G13222.intron2 4252049..4252118 score=0.369630634775105
IntronExpressionAdditive AT3G13222.intron4 4252693..4252727 score=0.88103668150686
IntronExpressionAdditive AT3G13222.intron5 4253068..4253102 score=0.3690950573188
IntronExpressionAdditive AT3G13222.intron7 4253431..4253502 score=0.209547609122282
IntronExpressionAdditive AT3G13222.intron8 4253612..4253952 score=0.73355547533668
IntronExpressionAdditive AT3G13224.intron2 4254959..4254992 score=-0.102993404302783
IntronExpressionAdditive AT3G13224.tu7 4255868..4256053 score=-0.0744959564618829
IntronExpressionAdditive AT3G13225.intron1 4259047..4259083 score=-0.0186310468848309
IntronExpressionAdditive AT3G13225.intron2 4259228..4259307 score=-0.390505563551484
IntronExpressionAdditive AT3G13225.intron3 4259483..4259554 score=-0.105622270556101
IntronExpressionAdditive AT3G13225.intron5 4261003..4261039 score=-0.280372599555606
IntronExpressionAdditive AT3G13225.intron6 4261810..4261845 score=-0.390100811996947
IntronExpressionAdditive AT3G13225.intron7 4262635..4262744 score=-0.167467630406261
IntronExpressionAdditive AT3G13226.intron1 4264742..4264778 score=-1.37036754900113
IntronExpressionAdditive AT3G13226.intron2 4264997..4265033 score=0.315307479398936
IntronExpressionAdditive AT3G13226.intron3 4265211..4265285 score=0.254381270505571
IntronExpressionAdditive AT3G13226.intron4 4265927..4266209 score=0.246210443507535
IntronExpressionAdditive AT3G13230.intron1 4270068..4270368 score=0.0492000171575912
IntronExpressionAdditive AT3G13235.intron10 4273254..4273325 score=0.107243459854937
IntronExpressionAdditive AT3G13235.intron13 4273939..4274034 score=-0.623171979169748
IntronExpressionAdditive AT3G13235.intron14 4274187..4274223 score=-0.168252392454101
IntronExpressionAdditive AT3G13235.intron6 4272512..4272549 score=0.268555862738621
IntronExpressionAdditive AT3G13235.intron7 4272648..4272754 score=0.497012768346957
IntronExpressionAdditive AT3G13235.intron8 4272827..4272900 score=-0.246482434981813
IntronExpressionAdditive AT3G13235.intron9 4273008..4273083 score=-0.619803819493841
IntronExpressionAdditive AT3G13270.intron5 4287419..4287570 score=0.247117471835552
IntronExpressionAdditive AT3G13280.intron3 4295978..4296046 score=-0.133002260112991
IntronExpressionAdditive AT3G13290.intron1 4298209..4298246 score=-0.74078108022628
IntronExpressionAdditive AT3G13290.intron10 4302519..4302557 score=0.307931724067439
IntronExpressionAdditive AT3G13290.intron2 4298350..4298388 score=0.582432612436355
IntronExpressionAdditive AT3G13290.intron4 4298928..4299190 score=-0.683596210244112
IntronExpressionAdditive AT3G13290.intron5 4299336..4299400 score=0.144957948208161
IntronExpressionAdditive AT3G13290.intron6 4301134..4301243 score=-0.263938427499535
IntronExpressionAdditive AT3G13290.intron7 4301918..4302031 score=-0.588968639492425
IntronExpressionAdditive AT3G13290.intron9 4302219..4302328 score=0.797169119679607
IntronExpressionAdditive AT3G13300.intron10 4308499..4308578 score=-0.375271895249034
IntronExpressionAdditive AT3G13300.intron11 4308791..4308862 score=-0.102119586880423
IntronExpressionAdditive AT3G13300.intron12 4309075..4309367 score=-0.862961130201377
IntronExpressionAdditive AT3G13300.intron4 4304960..4305075 score=0.397391073703458
IntronExpressionAdditive AT3G13300.intron5 4305291..4305821 score=-1.15885625692291
IntronExpressionAdditive AT3G13300.intron7 4306042..4306146 score=0.366987076854483
IntronExpressionAdditive AT3G13300.intron8 4307688..4307809 score=0.020820001790482
IntronExpressionAdditive AT3G13300.intron9 4308319..4308357 score=0.20087577726596
IntronExpressionAdditive AT3G13320.intron1 4314954..4315340 score=-0.325987814003494
IntronExpressionAdditive AT3G13320.intron11 4317635..4317704 score=-0.853666009919902
IntronExpressionAdditive AT3G13320.intron12 4317880..4317913 score=-1.18671752851156
IntronExpressionAdditive AT3G13320.intron2 4315478..4315547 score=0.272264759311506
IntronExpressionAdditive AT3G13320.intron6 4316424..4316462 score=-0.0854144483595532
IntronExpressionAdditive AT3G13320.intron7 4316724..4316902 score=-0.712253302640086
IntronExpressionAdditive AT3G13320.intron8 4317081..4317118 score=0.0829377767022994
IntronExpressionAdditive AT3G13320.intron9 4317309..4317496 score=-0.558536665069602
IntronExpressionAdditive AT3G13330.intron1 4319955..4319990 score=-0.199006021562903
IntronExpressionAdditive AT3G13330.intron10 4322927..4323027 score=-0.21158708374953
IntronExpressionAdditive AT3G13330.intron11 4323288..4323481 score=-0.156562640115194
IntronExpressionAdditive AT3G13330.intron12 4323736..4323880 score=-0.129427753811024
IntronExpressionAdditive AT3G13330.intron14 4324257..4324331 score=0.181097455386443
IntronExpressionAdditive AT3G13330.intron15 4324435..4324509 score=0.0901716358286217
IntronExpressionAdditive AT3G13330.intron2 4320178..4320246 score=-0.157774154702512
IntronExpressionAdditive AT3G13330.intron20 4325937..4325974 score=-0.531606382161647
IntronExpressionAdditive AT3G13330.intron21 4326120..4326222 score=0.636704876156618
IntronExpressionAdditive AT3G13330.intron23 4326695..4326772 score=-0.678746237338552
IntronExpressionAdditive AT3G13330.intron24 4327031..4327070 score=-0.57492971481655
IntronExpressionAdditive AT3G13330.intron25 4327249..4327402 score=-0.124910930362967
IntronExpressionAdditive AT3G13330.intron27 4327573..4327833 score=-0.547274398190073
IntronExpressionAdditive AT3G13330.intron28 4327942..4328089 score=-0.442076641979657
IntronExpressionAdditive AT3G13330.intron29 4328253..4329104 score=0.530496273013027
IntronExpressionAdditive AT3G13330.intron3 4320355..4320466 score=0.0289967019995448
IntronExpressionAdditive AT3G13330.intron31 4329530..4329885 score=0.303700688721082
IntronExpressionAdditive AT3G13330.intron4 4320642..4320712 score=0.561186330182666
IntronExpressionAdditive AT3G13330.intron7 4321355..4321391 score=-0.188819648653367
IntronExpressionAdditive AT3G13330.intron9 4322779..4322817 score=0.119909591199665
IntronExpressionAdditive AT3G13340.intron1 4331977..4332265 score=0.212269702767310
IntronExpressionAdditive AT3G13340.intron3 4332797..4332832 score=1.14640513344027
IntronExpressionAdditive AT3G13340.intron4 4333028..4333064 score=-0.019535286957531
IntronExpressionAdditive AT3G13340.intron6 4333459..4333497 score=-0.607986854186771
IntronExpressionAdditive AT3G13340.intron8 4333822..4333932 score=1.66258807621427
IntronExpressionAdditive AT3G13340.intron9 4334112..4334147 score=1.74776267632277
IntronExpressionAdditive AT3G13350.intron1 4335858..4335899 score=-1.05483101660552
IntronExpressionAdditive AT3G13350.intron2 4336297..4336644 score=-0.101881654246117
IntronExpressionAdditive AT3G13350.intron3 4336754..4336793 score=0.307028807007290
IntronExpressionAdditive AT3G13350.intron4 4336973..4337042 score=0.0527570555472679
IntronExpressionAdditive AT3G13350.intron5 4337369..4337510 score=3.66405837016784
IntronExpressionAdditive AT3G13360.intron1 4339048..4339085 score=-0.635330846823584
IntronExpressionAdditive AT3G13360.intron2 4340098..4340198 score=-0.0145178274958831
IntronExpressionAdditive AT3G13390.intron2 4352953..4353026 score=0.479481495620839
IntronExpressionAdditive AT3G13400.intron1 4355554..4355764 score=0.253012762383673
IntronExpressionAdditive AT3G13410.intron2 4362648..4362683 score=0.357633829751693
IntronExpressionAdditive AT3G13410.intron3 4362871..4362906 score=-0.491550811050324
IntronExpressionAdditive AT3G13410.intron4 4363150..4363428 score=-0.334593033293487
IntronExpressionAdditive AT3G13410.intron6 4363603..4363639 score=-0.625810502884482
IntronExpressionAdditive AT3G13410.intron7 4363783..4363852 score=0.122591768761735
IntronExpressionAdditive AT3G13420.intron1 4364831..4364870 score=-0.30118985784904
IntronExpressionAdditive AT3G13420.intron2 4365196..4365408 score=-0.958903142145322
IntronExpressionAdditive AT3G13420.intron3 4366345..4366458 score=1.00520779587977
IntronExpressionAdditive AT3G13430.tu1 4367292..4367365 score=0.210248941012310
IntronExpressionAdditive AT3G13435.intron1 4375557..4375703 score=-0.184095074045978
IntronExpressionAdditive AT3G13440.intron1 4378169..4378240 score=0.386863786728794
IntronExpressionAdditive AT3G13445.intron1 4380105..4380210 score=0.42481957313319
IntronExpressionAdditive AT3G13445.intron2 4380426..4380460 score=-0.365682596868503
IntronExpressionAdditive AT3G13445.intron3 4380671..4380781 score=0.0708774852320055
IntronExpressionAdditive AT3G13445.intron4 4380893..4380930 score=0.127237040691821
IntronExpressionAdditive AT3G13445.intron7 4381398..4381467 score=0.283662953750921
IntronExpressionAdditive AT3G13450.intron10 4383829..4383865 score=0.91870849643109
IntronExpressionAdditive AT3G13450.intron11 4384044..4384116 score=1.03887542957274
IntronExpressionAdditive AT3G13450.intron8 4383548..4383589 score=-0.163824899189377
IntronExpressionAdditive AT3G13460.intron1 4385467..4385498 score=0.036626303607964
IntronExpressionAdditive AT3G13460.intron10 4387938..4388117 score=-0.440129498281057
IntronExpressionAdditive AT3G13460.intron3 4385978..4386046 score=-0.921132256221377
IntronExpressionAdditive AT3G13460.intron5 4386657..4386734 score=0.29482211903321
IntronExpressionAdditive AT3G13460.intron6 4387369..4387402 score=-0.187504641028417
IntronExpressionAdditive AT3G13470.intron11 4392129..4392165 score=-0.43862979175374
IntronExpressionAdditive AT3G13470.intron12 4392315..4392381 score=-0.164833707892823
IntronExpressionAdditive AT3G13470.intron13 4392524..4392599 score=-0.329393699082031
IntronExpressionAdditive AT3G13470.intron2 4390099..4390170 score=1.28165374250032
IntronExpressionAdditive AT3G13470.intron7 4391434..4391505 score=1.12457504506715
IntronExpressionAdditive AT3G13470.intron8 4391651..4391797 score=-0.295425274509303
IntronExpressionAdditive AT3G13480.intron1 4393273..4393381 score=-0.694981411469994
IntronExpressionAdditive AT3G13490.intron12 4398588..4398687 score=-0.254880818410670
IntronExpressionAdditive AT3G13490.intron13 4398980..4399013 score=-0.671512107871557
IntronExpressionAdditive AT3G13490.intron2 4396413..4396515 score=0.426923336459752
IntronExpressionAdditive AT3G13490.intron3 4396723..4396757 score=-0.440120708898148
IntronExpressionAdditive AT3G13490.intron5 4397156..4397230 score=0.000612398250294507
IntronExpressionAdditive AT3G13490.intron6 4397374..4397447 score=-0.311933501420659
IntronExpressionAdditive AT3G13490.intron7 4397551..4397624 score=-0.701466703224419
IntronExpressionAdditive AT3G13490.intron8 4397804..4397835 score=-0.683043627164732
IntronExpressionAdditive AT3G13490.intron9 4397943..4398020 score=-0.0346869096045793
IntronExpressionAdditive AT3G13510.intron1 4404066..4404139 score=-0.379776914868767
IntronExpressionAdditive AT3G13510.intron3 4404646..4404686 score=3.36625279195933
IntronExpressionAdditive AT3G13510.intron4 4404932..4404972 score=-0.204386421245612
IntronExpressionAdditive AT3G13510.intron6 4405291..4405332 score=0.161921682821236
IntronExpressionAdditive AT3G13530.intron10 4415687..4415839 score=-0.476168380395418
IntronExpressionAdditive AT3G13530.intron12 4416202..4416551 score=-0.122758178947660
IntronExpressionAdditive AT3G13530.intron13 4416951..4417242 score=-0.618243609084841
IntronExpressionAdditive AT3G13530.intron15 4417453..4417949 score=-0.247794060954505
IntronExpressionAdditive AT3G13530.intron18 4418160..4418234 score=0.245459986574305
IntronExpressionAdditive AT3G13530.intron21 4418767..4419243 score=-0.378008272126645
IntronExpressionAdditive AT3G13530.intron3 4412929..4413112 score=-0.794665966959228
IntronExpressionAdditive AT3G13530.intron6 4414433..4414582 score=0.0549582220677586
IntronExpressionAdditive AT3G13530.intron8 4414890..4415321 score=0.082751580566394
IntronExpressionAdditive AT3G13540.intron1 4420600..4420956 score=-0.625194837520001
IntronExpressionAdditive AT3G13550.intron1 4423673..4423852 score=0.060219328708352
IntronExpressionAdditive AT3G13550.intron2 4424038..4424212 score=0.0419105771182252
IntronExpressionAdditive AT3G13550.intron3 4424471..4424542 score=0.176946885180752
IntronExpressionAdditive AT3G13560.intron3 4427139..4427205 score=-0.472137579633352
IntronExpressionAdditive AT3G13560.intron4 4427407..4427818 score=-0.101010526340138
IntronExpressionAdditive AT3G13570.intron2 4430073..4430109 score=-0.0442356257523566
IntronExpressionAdditive AT3G13570.intron3 4430328..4431032 score=-0.419718214523963
IntronExpressionAdditive AT3G13570.intron4 4431139..4431246 score=-0.630554833479582
IntronExpressionAdditive AT3G13570.intron5 4431701..4431952 score=-0.106382537135037
IntronExpressionAdditive AT3G13580.intron10 4434701..4434775 score=-0.102749489167064
IntronExpressionAdditive AT3G13580.intron7 4434198..4434551 score=-0.123941701177402
IntronExpressionAdditive AT3G13580.tu4 4433229..4433374 score=-0.145321386181178
IntronExpressionAdditive AT3G13580.tu5 4433464..4433756 score=-0.558964722230473
IntronExpressionAdditive AT3G13590.intron1 4436779..4437179 score=0.00337239282379873
IntronExpressionAdditive AT3G13600.intron1 4445520..4445557 score=-0.545012791570242
IntronExpressionAdditive AT3G13600.intron4 4446167..4446201 score=-0.69453812183263
IntronExpressionAdditive AT3G13620.intron1 4452087..4452234 score=0.280653555705733
IntronExpressionAdditive AT3G13630.intron2 4457374..4457411 score=0.00477294114202803
IntronExpressionAdditive AT3G13630.intron3 4457514..4457583 score=-0.281671570735039
IntronExpressionAdditive AT3G13640.intron10 4461390..4461568 score=-0.109649751933100
IntronExpressionAdditive AT3G13640.intron3 4459730..4459799 score=0.685292912488147
IntronExpressionAdditive AT3G13640.intron4 4460052..4460087 score=0.113901252109622
IntronExpressionAdditive AT3G13640.intron5 4460421..4460460 score=0.208191964946804
IntronExpressionAdditive AT3G13670.intron1 4469827..4469905 score=0.725890144424253
IntronExpressionAdditive AT3G13670.intron11 4472040..4472071 score=-0.464575880391433
IntronExpressionAdditive AT3G13670.intron2 4470082..4470121 score=0.808823927877556
IntronExpressionAdditive AT3G13670.intron3 4470231..4470300 score=-0.698882602145582
IntronExpressionAdditive AT3G13670.intron4 4470437..4470474 score=-0.304198639212992
IntronExpressionAdditive AT3G13670.intron5 4470580..4470766 score=-0.163797821799089
IntronExpressionAdditive AT3G13670.intron6 4470918..4470991 score=-0.301518564198865
IntronExpressionAdditive AT3G13670.intron9 4471483..4471519 score=-0.0581919874319102
IntronExpressionAdditive AT3G13672.intron2 4473883..4473925 score=-0.589386220832377
IntronExpressionAdditive AT3G13674.intron1 4475030..4475386 score=-0.253707678452040
IntronExpressionAdditive AT3G13674.intron2 4475567..4475646 score=-0.464771067549362
IntronExpressionAdditive AT3G13677.intron1 4476478..4476789 score=-0.336007307868953
IntronExpressionAdditive AT3G13682.intron1 4479917..4479951 score=0.309439879942868
IntronExpressionAdditive AT3G13690.intron1 4486050..4486081 score=-0.541843314430004
IntronExpressionAdditive AT3G13690.intron2 4487116..4487184 score=-0.536168298179542
IntronExpressionAdditive AT3G13690.intron4 4487573..4487681 score=-0.921650413455563
IntronExpressionAdditive AT3G13690.intron6 4489049..4489122 score=0.317045503436325
IntronExpressionAdditive AT3G13690.intron7 4489232..4489269 score=0.644816480280239
IntronExpressionAdditive AT3G13730.intron1 4498485..4498558 score=-0.992325662765733
IntronExpressionAdditive AT3G13730.intron4 4499271..4499374 score=-0.416004255012779
IntronExpressionAdditive AT3G13730.intron5 4499881..4500136 score=-0.197854585934524
IntronExpressionAdditive AT3G13730.intron6 4500512..4500553 score=-0.583604319522345
IntronExpressionAdditive AT3G13740.intron1 4504505..4504644 score=0.367947601081912
IntronExpressionAdditive AT3G13740.intron2 4504895..4504964 score=0.636187054922642
IntronExpressionAdditive AT3G13740.intron3 4505105..4505218 score=0.886521551378978
IntronExpressionAdditive AT3G13740.intron4 4505374..4505408 score=0.122070939694648
IntronExpressionAdditive AT3G13740.intron6 4505809..4505877 score=1.12646551899655
IntronExpressionAdditive AT3G13750.intron11 4513724..4513827 score=1.52044128300507
IntronExpressionAdditive AT3G13750.intron18 4515589..4515628 score=2.15541477067941
IntronExpressionAdditive AT3G13750.intron4 4512033..4512071 score=-0.30733175237769
IntronExpressionAdditive AT3G13750.intron6 4512616..4512722 score=0.253606177937348
IntronExpressionAdditive AT3G13772.intron3 4523283..4523532 score=-0.573681515433144
IntronExpressionAdditive AT3G13772.intron5 4523715..4523751 score=-0.0408321093788467
IntronExpressionAdditive AT3G13772.intron6 4523934..4524194 score=-0.846018946575523
IntronExpressionAdditive AT3G13780.intron1 4525550..4525694 score=0.327947910822426
IntronExpressionAdditive AT3G13782.intron1 4526741..4526926 score=0.618506083748803
IntronExpressionAdditive AT3G13782.intron3 4527177..4527212 score=0.935811979159402
IntronExpressionAdditive AT3G13782.intron4 4527327..4527399 score=-0.867157491841092
IntronExpressionAdditive AT3G13782.intron5 4527507..4527545 score=-0.126483932931214
IntronExpressionAdditive AT3G13782.intron6 4527800..4527839 score=-0.0256650013272974
IntronExpressionAdditive AT3G13782.intron7 4528063..4528133 score=-0.470204577942536
IntronExpressionAdditive AT3G13784.intron3 4530257..4530477 score=-0.572378750332597
IntronExpressionAdditive AT3G13790.intron1 4533321..4533433 score=0.826179835832083
IntronExpressionAdditive AT3G13790.intron2 4533614..4533767 score=-0.285481101321439
IntronExpressionAdditive AT3G13790.intron4 4534278..4534350 score=1.06179959783868
IntronExpressionAdditive AT3G13790.intron5 4535315..4535557 score=-0.441439943689397
IntronExpressionAdditive AT3G13800.intron12 4541019..4541085 score=-1.09399524242988
IntronExpressionAdditive AT3G13800.intron2 4539088..4539295 score=-0.112395758634855
IntronExpressionAdditive AT3G13800.intron5 4539650..4539765 score=-0.712321755944037
IntronExpressionAdditive AT3G13800.intron6 4539854..4540036 score=-0.248596063158562
IntronExpressionAdditive AT3G13800.intron7 4540145..4540183 score=-0.906754908546265
IntronExpressionAdditive AT3G13800.intron8 4540324..4540394 score=-0.556304855077353
IntronExpressionAdditive AT3G13800.intron9 4540540..4540606 score=-0.72564316647053
IntronExpressionAdditive AT3G13810.intron1 4545186..4546306 score=-0.0107333409001098
IntronExpressionAdditive AT3G13845.intron1 4557760..4558428 score=0.105438908276925
IntronExpressionAdditive AT3G13860.intron1 4561837..4561873 score=-0.151896770510892
IntronExpressionAdditive AT3G13860.intron10 4563527..4563562 score=0.259189527211279
IntronExpressionAdditive AT3G13860.intron11 4563706..4563742 score=-0.218486299413616
IntronExpressionAdditive AT3G13860.intron13 4564148..4564218 score=0.063441902510549
IntronExpressionAdditive AT3G13860.intron15 4564692..4564984 score=0.00243893811507957
IntronExpressionAdditive AT3G13860.intron2 4561984..4562054 score=0.444599201642512
IntronExpressionAdditive AT3G13860.intron4 4562370..4562409 score=-0.500898501487194
IntronExpressionAdditive AT3G13860.intron5 4562560..4562596 score=0.626202350912618
IntronExpressionAdditive AT3G13860.intron6 4562737..4562806 score=-0.696075802026405
IntronExpressionAdditive AT3G13860.intron9 4563306..4563380 score=-0.585008798798816
IntronExpressionAdditive AT3G13870.intron1 4565984..4566050 score=-0.329593229315883
IntronExpressionAdditive AT3G13870.intron10 4568279..4568380 score=0.528584875465176
IntronExpressionAdditive AT3G13870.intron11 4568485..4568520 score=-0.429159589205325
IntronExpressionAdditive AT3G13870.intron13 4568946..4568981 score=-0.811971960563615
IntronExpressionAdditive AT3G13870.intron17 4569498..4569535 score=0.230228210440692
IntronExpressionAdditive AT3G13870.intron18 4569646..4569681 score=-0.781385238639338
IntronExpressionAdditive AT3G13870.intron19 4569800..4570048 score=-0.600780838024521
IntronExpressionAdditive AT3G13870.intron2 4566202..4566267 score=0.255312651611783
IntronExpressionAdditive AT3G13870.intron20 4570154..4570329 score=-0.412570256015757
IntronExpressionAdditive AT3G13870.intron23 4570552..4571081 score=-0.191281405540348
IntronExpressionAdditive AT3G13870.intron3 4566403..4566441 score=0.914897532259162
IntronExpressionAdditive AT3G13870.intron4 4566699..4566733 score=0.171331159237419
IntronExpressionAdditive AT3G13870.intron5 4567024..4567064 score=-0.367829922979018
IntronExpressionAdditive AT3G13870.intron7 4567523..4567631 score=-1.00706202321472
IntronExpressionAdditive AT3G13870.intron9 4568061..4568135 score=-0.329536500684703
IntronExpressionAdditive AT3G13882.intron1 4574892..4575411 score=-0.832540448519693
IntronExpressionAdditive AT3G13882.intron2 4575562..4575739 score=-0.364640907119826
IntronExpressionAdditive AT3G13900.intron1 4587984..4588022 score=0.581323479633806
IntronExpressionAdditive AT3G13900.intron3 4588556..4588789 score=0.239918161370704
IntronExpressionAdditive AT3G13900.intron6 4589227..4589261 score=-0.184375126732575
IntronExpressionAdditive AT3G13900.intron7 4589446..4589482 score=-0.736025440116772
IntronExpressionAdditive AT3G13920.intron6 4593984..4594019 score=-0.122087299864379
IntronExpressionAdditive AT3G13920.intron8 4594131..4594740 score=-0.590466617928253
IntronExpressionAdditive AT3G13930.intron1 4596081..4596115 score=0.242680720048537
IntronExpressionAdditive AT3G13930.intron11 4598556..4598628 score=0.113493674258435
IntronExpressionAdditive AT3G13930.intron12 4598772..4598870 score=-0.203906075486030
IntronExpressionAdditive AT3G13930.intron13 4599003..4599035 score=-0.0542883029366449
IntronExpressionAdditive AT3G13930.intron14 4599141..4599513 score=0.0491366712604099
IntronExpressionAdditive AT3G13930.intron17 4599620..4599652 score=1.11834613639092
IntronExpressionAdditive AT3G13930.intron18 4599833..4599869 score=-0.411636926320533
IntronExpressionAdditive AT3G13930.intron19 4600015..4600051 score=-0.87201486561243
IntronExpressionAdditive AT3G13930.intron2 4596268..4596641 score=-0.375878188230972
IntronExpressionAdditive AT3G13930.intron3 4596827..4597174 score=-0.591999948844740
IntronExpressionAdditive AT3G13930.intron6 4597415..4597663 score=0.0462538387360087
IntronExpressionAdditive AT3G13930.intron8 4597810..4598043 score=-0.243422307564809
IntronExpressionAdditive AT3G13940.intron2 4601532..4601639 score=-0.119432170513068
IntronExpressionAdditive AT3G13950.intron1 4604536..4604868 score=-0.493889448612396
IntronExpressionAdditive AT3G13960.intron1 4608814..4608912 score=0.377129214832796
IntronExpressionAdditive AT3G13960.intron2 4609537..4609578 score=0.0928523546311808
IntronExpressionAdditive AT3G13970.intron1 4613763..4613877 score=-0.869430742369183
IntronExpressionAdditive AT3G13970.intron3 4614138..4614470 score=-0.181840001934543
IntronExpressionAdditive AT3G13970.intron4 4614614..4614686 score=-0.558132612993625
IntronExpressionAdditive AT3G13990.intron10 4629875..4630174 score=-0.260131438801702
IntronExpressionAdditive AT3G13990.intron2 4626617..4626732 score=0.317649482364093
IntronExpressionAdditive AT3G13990.intron6 4627666..4627812 score=0.0416884229887768
IntronExpressionAdditive AT3G13990.intron7 4628377..4628712 score=0.08101366558268
IntronExpressionAdditive AT3G13990.intron8 4628922..4629159 score=-0.709466257009398
IntronExpressionAdditive AT3G13990.intron9 4629432..4629697 score=-0.0190130888064766
IntronExpressionAdditive AT3G14000.intron4 4632084..4632588 score=-0.202928816767572
IntronExpressionAdditive AT3G14010.intron10 4638668..4638710 score=-0.772605702742542
IntronExpressionAdditive AT3G14010.intron14 4639457..4639602 score=1.1758196584626
IntronExpressionAdditive AT3G14010.intron15 4639934..4640002 score=0.819991260921102
IntronExpressionAdditive AT3G14010.intron3 4636735..4637117 score=-0.149452992918593
IntronExpressionAdditive AT3G14010.intron9 4638053..4638447 score=-0.0721142933915062
IntronExpressionAdditive AT3G14020.intron1 4643254..4643326 score=-0.0609315076702565
IntronExpressionAdditive AT3G14020.intron2 4643450..4643519 score=0.5240197231734
IntronExpressionAdditive AT3G14020.intron4 4643874..4643907 score=0.353065652968578
IntronExpressionAdditive AT3G14040.intron1 4648895..4648934 score=-0.313347661713431
IntronExpressionAdditive AT3G14050.intron1 4651211..4651249 score=0.00618600868360799
IntronExpressionAdditive AT3G14050.intron2 4651649..4651684 score=0.386531353113880
IntronExpressionAdditive AT3G14050.intron3 4651903..4651942 score=0.179307546196266
IntronExpressionAdditive AT3G14050.intron4 4652431..4652535 score=-0.981013259366114
IntronExpressionAdditive AT3G14075.intron4 4665270..4665372 score=-0.612646465325805
IntronExpressionAdditive AT3G14075.intron7 4666385..4666784 score=-0.294314325638876
IntronExpressionAdditive AT3G14080.intron4 4667793..4668343 score=0.0122598878541344
IntronExpressionAdditive AT3G14080.intron5 4668450..4668485 score=0.230186118017766
IntronExpressionAdditive AT3G14080.intron6 4668672..4668708 score=-0.587352804973833
IntronExpressionAdditive AT3G14080.intron7 4668817..4668891 score=-0.25041948346396
IntronExpressionAdditive AT3G14100.intron1 4673230..4673458 score=-0.201039807915246
IntronExpressionAdditive AT3G14100.intron11 4675582..4675651 score=0.166312056317041
IntronExpressionAdditive AT3G14100.intron2 4673604..4673636 score=0.0414422265071338
IntronExpressionAdditive AT3G14100.intron3 4673855..4674045 score=-0.0385898328967211
IntronExpressionAdditive AT3G14100.intron6 4674378..4674421 score=-0.30881322263256
IntronExpressionAdditive AT3G14100.intron7 4674531..4674886 score=-0.668043984280936
IntronExpressionAdditive AT3G14100.intron9 4675030..4675361 score=-0.460780484240566
IntronExpressionAdditive AT3G14110.intron1 4676747..4676786 score=-0.782608276991873
IntronExpressionAdditive AT3G14110.intron4 4677355..4677460 score=0.80611313027715
IntronExpressionAdditive AT3G14110.tu3 4677066..4677107 score=-0.285007933808197
IntronExpressionAdditive AT3G14120.intron1 4678122..4678302 score=-0.0244967330045163
IntronExpressionAdditive AT3G14120.intron10 4681191..4681577 score=-0.431945406567715
IntronExpressionAdditive AT3G14120.intron12 4681955..4681993 score=0.183764566575233
IntronExpressionAdditive AT3G14120.intron13 4682247..4682354 score=-0.307949828800442
IntronExpressionAdditive AT3G14120.intron14 4682532..4682628 score=-1.12166269862499
IntronExpressionAdditive AT3G14120.intron15 4682771..4682812 score=1.43660412636060
IntronExpressionAdditive AT3G14120.intron16 4682990..4683026 score=-0.148766348638949
IntronExpressionAdditive AT3G14120.intron17 4683276..4683455 score=-0.48746156659111
IntronExpressionAdditive AT3G14120.intron18 4683703..4683741 score=0.492193321172139
IntronExpressionAdditive AT3G14120.intron19 4683991..4684029 score=-0.34660819196065
IntronExpressionAdditive AT3G14120.intron2 4678702..4678854 score=0.398445232991206
IntronExpressionAdditive AT3G14120.intron20 4684247..4684381 score=-0.732491526739297
IntronExpressionAdditive AT3G14120.intron23 4684881..4685059 score=-0.161871294725536
IntronExpressionAdditive AT3G14120.intron3 4678962..4679034 score=0.186699569956732
IntronExpressionAdditive AT3G14120.intron4 4679216..4679474 score=-0.203551977661512
IntronExpressionAdditive AT3G14120.intron6 4679717..4680077 score=-0.228240617051971
IntronExpressionAdditive AT3G14120.intron7 4680255..4680585 score=0.616046212090218
IntronExpressionAdditive AT3G14120.intron8 4680725..4680796 score=-0.75504984423701
IntronExpressionAdditive AT3G14130.intron10 4687652..4688116 score=-0.481838600153664
IntronExpressionAdditive AT3G14130.intron2 4686214..4686247 score=1.11878057354087
IntronExpressionAdditive AT3G14130.intron4 4686575..4686611 score=-0.398991814784983
IntronExpressionAdditive AT3G14130.intron6 4686867..4687165 score=0.532486764816277
IntronExpressionAdditive AT3G14130.intron8 4687342..4687484 score=0.401732669671137
IntronExpressionAdditive AT3G14140.intron12 4688584..4688656 score=-0.713174555934884
IntronExpressionAdditive AT3G14140.intron4 4690065..4690132 score=-0.0211229927065968
IntronExpressionAdditive AT3G14150.intron10 4692278..4692312 score=-1.55373336583206
IntronExpressionAdditive AT3G14150.intron11 4692484..4692881 score=-0.0828461557878387
IntronExpressionAdditive AT3G14150.intron2 4690865..4691046 score=0.629301085545521
IntronExpressionAdditive AT3G14150.intron7 4691912..4692014 score=-1.56032233794887
IntronExpressionAdditive AT3G14160.intron2 4694864..4694902 score=-0.199232281261597
IntronExpressionAdditive AT3G14170.intron2 4696919..4696955 score=-0.979083317296985
IntronExpressionAdditive AT3G14190.intron1 4710666..4710876 score=0.542398069107908
IntronExpressionAdditive AT3G14190.intron4 4711494..4711570 score=-0.688883118028471
IntronExpressionAdditive AT3G14200.intron2 4713362..4713398 score=-0.729983599493113
IntronExpressionAdditive AT3G14200.intron3 4713534..4713570 score=0.166833826082439
IntronExpressionAdditive AT3G14200.intron4 4713754..4713828 score=0.38579491892263
IntronExpressionAdditive AT3G14200.intron5 4714014..4714122 score=-0.05386125568366
IntronExpressionAdditive AT3G14205.intron10 4718325..4718394 score=-0.370258049827884
IntronExpressionAdditive AT3G14205.intron12 4718797..4719057 score=0.05548688038117
IntronExpressionAdditive AT3G14205.intron13 4719350..4719862 score=0.853673557609661
IntronExpressionAdditive AT3G14205.intron15 4720360..4720397 score=0.0230183430468808
IntronExpressionAdditive AT3G14205.intron2 4716288..4716362 score=0.144610928241627
IntronExpressionAdditive AT3G14205.intron7 4717670..4717743 score=0.519491007253351
IntronExpressionAdditive AT3G14205.intron9 4718149..4718217 score=-0.053467893910712
IntronExpressionAdditive AT3G14210.intron2 4730402..4730482 score=0.737819128158291
IntronExpressionAdditive AT3G14210.intron3 4730786..4730823 score=0.300791871916142
IntronExpressionAdditive AT3G14220.intron3 4733769..4733802 score=-0.243605024039116
IntronExpressionAdditive AT3G14230.intron1 4737473..4737509 score=1.09065688620785
IntronExpressionAdditive AT3G14230.intron3 4738485..4738628 score=0.888785505113681
IntronExpressionAdditive AT3G14270.intron1 4753999..4754250 score=-0.218240209308375
IntronExpressionAdditive AT3G14270.intron10 4760441..4760473 score=-0.326258115816059
IntronExpressionAdditive AT3G14270.intron11 4760799..4760830 score=-0.880663819530208
IntronExpressionAdditive AT3G14270.intron2 4755286..4755429 score=0.0179209474419577
IntronExpressionAdditive AT3G14270.intron3 4756229..4756309 score=-0.56344056430522
IntronExpressionAdditive AT3G14270.intron5 4757002..4757071 score=-0.520544143218036
IntronExpressionAdditive AT3G14270.intron6 4757939..4758017 score=-0.530051608516861
IntronExpressionAdditive AT3G14270.intron8 4758602..4758856 score=0.360497750871694
IntronExpressionAdditive AT3G14280.intron1 4761786..4761854 score=0.67552693305682
IntronExpressionAdditive AT3G14280.intron2 4762003..4762041 score=0.388397010883731
IntronExpressionAdditive AT3G14290.intron1 4764230..4764270 score=1.28366433067032
IntronExpressionAdditive AT3G14290.intron3 4764624..4764737 score=0.21947368737704
IntronExpressionAdditive AT3G14290.intron4 4764883..4765060 score=-0.790816093756955
IntronExpressionAdditive AT3G14290.intron5 4765273..4765340 score=-0.666372086424476
IntronExpressionAdditive AT3G14290.intron6 4765611..4765760 score=-0.77554720869797
IntronExpressionAdditive AT3G14290.intron7 4765873..4765905 score=0.0713241023461025
IntronExpressionAdditive AT3G14290.intron8 4766048..4766269 score=0.10009359360865
IntronExpressionAdditive AT3G14300.intron1 4767587..4767626 score=-0.755839531053397
IntronExpressionAdditive AT3G14310.intron1 4772956..4773522 score=0.146182581281167
IntronExpressionAdditive AT3G14310.intron2 4774122..4774456 score=-0.349901582174579
IntronExpressionAdditive AT3G14330.intron1 4781635..4781742 score=0.141779186405771
IntronExpressionAdditive AT3G14330.intron2 4781946..4782311 score=-0.5030896636639
IntronExpressionAdditive AT3G14350.intron10 4785264..4785300 score=-1.53821597118425
IntronExpressionAdditive AT3G14350.intron12 4785594..4785639 score=0.347703893900860
IntronExpressionAdditive AT3G14350.intron2 4783492..4783568 score=0.0957627372754114
IntronExpressionAdditive AT3G14350.intron3 4783718..4783790 score=0.946611688199082
IntronExpressionAdditive AT3G14350.intron4 4783979..4784015 score=-0.501331474217712
IntronExpressionAdditive AT3G14350.intron8 4784695..4784730 score=-0.186356317285825
IntronExpressionAdditive AT3G14350.tu18 4786436..4786770 score=-0.806444808556885
IntronExpressionAdditive AT3G14350.tu20 4787178..4787214 score=0.78061260497181
IntronExpressionAdditive AT3G14390.intron1 4807296..4807369 score=0.263920503920104
IntronExpressionAdditive AT3G14390.intron3 4807822..4807930 score=-0.0470336024256113
IntronExpressionAdditive AT3G14390.intron5 4808799..4808832 score=-0.152230135903050
IntronExpressionAdditive AT3G14400.intron1 4812070..4812211 score=-0.225107550408723
IntronExpressionAdditive AT3G14400.intron2 4812385..4812422 score=0.217715157053317
IntronExpressionAdditive AT3G14400.intron4 4813475..4814057 score=0.468674444786799
IntronExpressionAdditive AT3G14400.intron7 4814861..4815008 score=-0.727340412044148
IntronExpressionAdditive AT3G14410.intron1 4816132..4816175 score=-0.819470739558406
IntronExpressionAdditive AT3G14410.intron2 4816485..4816518 score=0.556325590818712
IntronExpressionAdditive AT3G14410.intron4 4817055..4817245 score=-0.244626525826588
IntronExpressionAdditive AT3G14410.intron6 4817461..4817712 score=-0.632390200308642
IntronExpressionAdditive AT3G14415.intron10 4820333..4820518 score=-1.20783178291930
IntronExpressionAdditive AT3G14415.intron4 4819236..4819449 score=-0.93966017315178
IntronExpressionAdditive AT3G14415.intron6 4819664..4820121 score=-1.65156510415449
IntronExpressionAdditive AT3G14420.intron12 4822328..4822443 score=-0.715892397445641
IntronExpressionAdditive AT3G14420.intron14 4822934..4823148 score=-1.59214615725701
IntronExpressionAdditive AT3G14450.intron3 4850529..4850603 score=0.590411204533121
IntronExpressionAdditive AT3G14450.intron4 4850753..4850785 score=0.153293346078059
IntronExpressionAdditive AT3G14450.intron8 4851476..4851512 score=0.0406544832543972
IntronExpressionAdditive AT3G14490.intron4 4864797..4864834 score=0.248466671007406
IntronExpressionAdditive AT3G14520.intron5 4877537..4877979 score=0.748102785970517
IntronExpressionAdditive AT3G14540.intron5 4883321..4883634 score=-1.01647778560467
IntronExpressionAdditive AT3G14570.intron10 4894757..4894793 score=-0.910268260074885
IntronExpressionAdditive AT3G14570.intron11 4894909..4894981 score=-1.85571848023884
IntronExpressionAdditive AT3G14570.intron12 4895198..4895410 score=-0.250762303650057
IntronExpressionAdditive AT3G14570.intron15 4896292..4896443 score=0.304676218167559
IntronExpressionAdditive AT3G14570.intron17 4896671..4896705 score=-0.826174016776252
IntronExpressionAdditive AT3G14570.intron18 4896846..4896887 score=0.0276796404680524
IntronExpressionAdditive AT3G14570.intron19 4897009..4897046 score=-1.20266549283373
IntronExpressionAdditive AT3G14570.intron21 4897379..4897449 score=-0.218167192818806
IntronExpressionAdditive AT3G14570.intron22 4897595..4897629 score=0.230088871844742
IntronExpressionAdditive AT3G14570.intron24 4898028..4898066 score=0.112385180910267
IntronExpressionAdditive AT3G14570.intron25 4898250..4898283 score=-0.299228553578268
IntronExpressionAdditive AT3G14570.intron26 4898472..4898506 score=0.444800842785339
IntronExpressionAdditive AT3G14570.intron27 4898700..4898736 score=0.602122834184697
IntronExpressionAdditive AT3G14570.intron28 4898945..4899021 score=-0.302696133687641
IntronExpressionAdditive AT3G14570.intron29 4899165..4899198 score=-0.466944690340132
IntronExpressionAdditive AT3G14570.intron32 4899782..4899857 score=0.00134439471760923
IntronExpressionAdditive AT3G14570.intron34 4900216..4900252 score=-0.267631453892166
IntronExpressionAdditive AT3G14570.intron35 4900458..4900494 score=0.581176232714755
IntronExpressionAdditive AT3G14570.intron36 4900602..4900830 score=-0.191757992824042
IntronExpressionAdditive AT3G14570.intron40 4902309..4902385 score=0.0754322921981116
IntronExpressionAdditive AT3G14570.intron5 4893699..4893735 score=-0.269224513966103
IntronExpressionAdditive AT3G14570.intron6 4893961..4894024 score=-0.848500437791443
IntronExpressionAdditive AT3G14570.intron7 4894134..4894174 score=-0.0245171039167194
IntronExpressionAdditive AT3G14590.intron3 4906032..4906285 score=-0.435249460739373
IntronExpressionAdditive AT3G14590.intron8 4907064..4907100 score=-1.04711103479072
IntronExpressionAdditive AT3G14590.intron9 4907331..4907366 score=-0.756416802333879
IntronExpressionAdditive AT3G14595.intron1 4909242..4909743 score=0.132150647843334
IntronExpressionAdditive AT3G14600.intron1 4910807..4911132 score=-0.0252672802086313
IntronExpressionAdditive AT3G14610.intron1 4912911..4912944 score=-0.477916193478936
IntronExpressionAdditive AT3G14620.intron1 4915262..4915339 score=0.0478093199452016
IntronExpressionAdditive AT3G14620.intron2 4915601..4915639 score=-0.302529338583258
IntronExpressionAdditive AT3G14620.intron3 4915929..4915970 score=0.206118318369550
IntronExpressionAdditive AT3G14630.intron2 4918135..4918171 score=0.838863144399546
IntronExpressionAdditive AT3G14630.intron3 4918428..4918500 score=-0.241496797744524
IntronExpressionAdditive AT3G14640.intron2 4920472..4920504 score=-0.367943772546538
IntronExpressionAdditive AT3G14650.intron3 4923207..4923719 score=-1.09424693122746
IntronExpressionAdditive AT3G14660.intron1 4925593..4925633 score=-1.43340266459304
IntronExpressionAdditive AT3G14660.intron3 4925948..4925985 score=-0.91288942729691
IntronExpressionAdditive AT3G14680.intron1 4934821..4934862 score=0.202551844148160
IntronExpressionAdditive AT3G14680.intron2 4935119..4935156 score=-0.328366754362435
IntronExpressionAdditive AT3G14680.intron3 4935486..4935553 score=0.946537455683347
IntronExpressionAdditive AT3G14690.intron1 4937687..4937795 score=-1.49087740989997
IntronExpressionAdditive AT3G14690.intron2 4938044..4938080 score=-0.404572403176105
IntronExpressionAdditive AT3G14700.intron1 4940526..4940600 score=0.285682119290938
IntronExpressionAdditive AT3G14710.intron2 4942694..4942763 score=-1.63546362451209
IntronExpressionAdditive AT3G14720.intron2 4946806..4947125 score=0.363683752327834
IntronExpressionAdditive AT3G14720.intron5 4947570..4947680 score=0.3520648725744
IntronExpressionAdditive AT3G14720.intron6 4947898..4947970 score=0.642322278608003
IntronExpressionAdditive AT3G14720.intron8 4948373..4948479 score=-0.088328485236358
IntronExpressionAdditive AT3G14740.intron2 4952243..4952314 score=-0.0436449288476105
IntronExpressionAdditive AT3G14740.tu5 4953362..4953397 score=0.472668592266162
IntronExpressionAdditive AT3G14750.intron1 4953902..4954227 score=0.138461263660321
IntronExpressionAdditive AT3G14750.intron2 4954407..4954475 score=0.412708702962646
IntronExpressionAdditive AT3G14770.intron1 4957914..4957955 score=0.296355231179739
IntronExpressionAdditive AT3G14770.intron4 4958787..4959099 score=-0.0577837100471515
IntronExpressionAdditive AT3G14780.intron2 4962580..4962614 score=-0.33168132661765
IntronExpressionAdditive AT3G14780.intron3 4962897..4962966 score=0.171798843722685
IntronExpressionAdditive AT3G14790.intron1 4964320..4964756 score=-1.28226567284719
IntronExpressionAdditive AT3G14790.intron2 4966377..4966410 score=1.62221625562274
IntronExpressionAdditive AT3G14810.intron1 4971526..4971567 score=0.972716701358411
IntronExpressionAdditive AT3G14810.intron3 4972054..4972085 score=1.83017738588333
IntronExpressionAdditive AT3G14820.intron1 4979081..4979122 score=-0.316903204271299
IntronExpressionAdditive AT3G14830.intron4 4984026..4984312 score=0.213577036902514
IntronExpressionAdditive AT3G14840.intron10 4990009..4990042 score=-0.83156205615807
IntronExpressionAdditive AT3G14840.intron11 4990200..4990236 score=0.0898382631738574
IntronExpressionAdditive AT3G14840.intron12 4990386..4990420 score=-0.725722169018681
IntronExpressionAdditive AT3G14840.intron17 4991205..4991353 score=-0.414927383510604
IntronExpressionAdditive AT3G14840.intron18 4991763..4991829 score=-0.0566806104280619
IntronExpressionAdditive AT3G14840.intron19 4992079..4992119 score=-1.11891245357117
IntronExpressionAdditive AT3G14840.intron20 4992318..4992356 score=-0.62955264293307
IntronExpressionAdditive AT3G14840.intron21 4992529..4992593 score=0.0234732324363391
IntronExpressionAdditive AT3G14840.intron24 4993394..4993427 score=-1.06586135232473
IntronExpressionAdditive AT3G14840.intron4 4988847..4989083 score=0.0456563009946502
IntronExpressionAdditive AT3G14840.intron8 4989726..4989902 score=0.744154117153626
IntronExpressionAdditive AT3G14840.tu1 4988103..4988243 score=-0.46114699024391
IntronExpressionAdditive AT3G14850.intron1 4995946..4996505 score=0.0508052972181993
IntronExpressionAdditive AT3G14850.intron2 4996713..4996789 score=-0.603770410332725
IntronExpressionAdditive AT3G14850.intron3 4996998..4997036 score=0.0249773294467069
IntronExpressionAdditive AT3G14860.intron1 4999243..4999282 score=0.424970214434303
IntronExpressionAdditive AT3G14860.intron3 4999424..4999495 score=-0.595064287632465
IntronExpressionAdditive AT3G14860.intron4 4999745..4999848 score=-0.679080149145769
IntronExpressionAdditive AT3G14860.intron5 5000057..5000258 score=-0.350619469239214
IntronExpressionAdditive AT3G14860.intron6 5000483..5000555 score=-1.10535313656526
IntronExpressionAdditive AT3G14860.intron7 5000663..5000737 score=-0.312948650559582
IntronExpressionAdditive AT3G14870.intron1 5002592..5002780 score=0.0184965858676054
IntronExpressionAdditive AT3G14870.intron2 5002994..5003912 score=-0.709208144280019
IntronExpressionAdditive AT3G14870.tu1 5002378..5002491 score=-0.163931072252389
IntronExpressionAdditive AT3G14870.tu5 5004101..5004150 score=0.160887536125291
IntronExpressionAdditive AT3G14880.intron1 5006967..5007133 score=-0.105739611373177
IntronExpressionAdditive AT3G14890.intron10 5011389..5011569 score=-0.562980679414896
IntronExpressionAdditive AT3G14890.intron13 5011997..5012068 score=-0.085114266727301
IntronExpressionAdditive AT3G14890.intron14 5012209..5012417 score=0.711780054134252
IntronExpressionAdditive AT3G14890.intron15 5012673..5012960 score=-0.457720971994670
IntronExpressionAdditive AT3G14890.intron2 5009289..5009327 score=0.722265442376086
IntronExpressionAdditive AT3G14890.intron3 5009721..5009762 score=0.064311034503575
IntronExpressionAdditive AT3G14890.intron4 5009873..5009912 score=0.729206498515138
IntronExpressionAdditive AT3G14890.intron6 5010547..5010659 score=-0.873659928103522
IntronExpressionAdditive AT3G14890.intron7 5010807..5010883 score=0.293241405472622
IntronExpressionAdditive AT3G14910.intron1 5015780..5015886 score=0.0217814561108463
IntronExpressionAdditive AT3G14910.intron3 5016418..5016451 score=0.171687096348798
IntronExpressionAdditive AT3G14910.intron5 5016877..5016914 score=-0.708593530139251
IntronExpressionAdditive AT3G14910.intron7 5017306..5017378 score=0.415989936771558
IntronExpressionAdditive AT3G14930.intron2 5020703..5020739 score=0.730349731771055
IntronExpressionAdditive AT3G14930.intron4 5020951..5021130 score=0.315003555276219
IntronExpressionAdditive AT3G14930.intron5 5021626..5021657 score=-1.05149509724026
IntronExpressionAdditive AT3G14930.tu9 5022592..5022629 score=0.522379025562518
IntronExpressionAdditive AT3G14940.intron1 5025429..5025524 score=-0.568049944420234
IntronExpressionAdditive AT3G14940.intron2 5025800..5025874 score=-0.44847473633938
IntronExpressionAdditive AT3G14940.intron4 5026510..5026572 score=-0.653126203596021
IntronExpressionAdditive AT3G14940.intron5 5026824..5026898 score=-2.27926462901627
IntronExpressionAdditive AT3G14940.intron6 5027042..5027080 score=0.685149988680496
IntronExpressionAdditive AT3G14940.intron8 5027477..5027578 score=-1.27625831323853
IntronExpressionAdditive AT3G14950.intron1 5030390..5030424 score=-0.847267138116178
IntronExpressionAdditive AT3G14950.intron2 5030534..5030603 score=-0.762263287676621
IntronExpressionAdditive AT3G14950.intron5 5031535..5031576 score=0.022126385249155
IntronExpressionAdditive AT3G14950.intron6 5031821..5031861 score=1.48219508886386
IntronExpressionAdditive AT3G14960.intron1 5036344..5036415 score=-0.641248282481815
IntronExpressionAdditive AT3G14960.intron4 5037027..5037245 score=-0.243503356325866
IntronExpressionAdditive AT3G14960.intron6 5037453..5037489 score=0.114500681785334
IntronExpressionAdditive AT3G14980.intron1 5040403..5040438 score=0.0463625293469773
IntronExpressionAdditive AT3G14980.intron2 5040739..5040806 score=-0.574875288234135
IntronExpressionAdditive AT3G14980.intron3 5040985..5041093 score=-0.200907501725757
IntronExpressionAdditive AT3G14980.intron4 5041267..5041341 score=-0.0418063679369715
IntronExpressionAdditive AT3G14980.intron5 5041632..5041778 score=-0.378028788850054
IntronExpressionAdditive AT3G14980.intron6 5041885..5042134 score=0.289046184179301
IntronExpressionAdditive AT3G14980.intron7 5042323..5042434 score=-0.805025366385869
IntronExpressionAdditive AT3G14990.intron3 5047852..5048100 score=-0.0649061968295515
IntronExpressionAdditive AT3G14990.intron4 5048289..5048325 score=0.0518606240509438
IntronExpressionAdditive AT3G14990.intron5 5048540..5048610 score=-0.946105534064361
IntronExpressionAdditive AT3G14990.intron6 5048721..5048802 score=-1.11078614971155
IntronExpressionAdditive AT3G14990.intron8 5049333..5049364 score=-1.47758976769772
IntronExpressionAdditive AT3G15000.intron1 5050723..5050861 score=1.56397242835281
IntronExpressionAdditive AT3G15000.intron3 5051164..5051449 score=0.26754934395428
IntronExpressionAdditive AT3G15010.tu2 5054105..5054578 score=0.867329314859079
IntronExpressionAdditive AT3G15020.intron1 5056452..5056490 score=0.886756081944518
IntronExpressionAdditive AT3G15020.intron2 5056737..5056808 score=-1.13207230896453
IntronExpressionAdditive AT3G15020.intron3 5057055..5057126 score=0.774234874862888
IntronExpressionAdditive AT3G15020.intron4 5057231..5057267 score=-0.234917031996512
IntronExpressionAdditive AT3G15020.intron5 5057484..5057560 score=-0.0459632795629859
IntronExpressionAdditive AT3G15030.intron1 5063603..5063634 score=0.0861890436821323
IntronExpressionAdditive AT3G15040.intron1 5066296..5066569 score=0.169219828311439
IntronExpressionAdditive AT3G15050.intron1 5067158..5067202 score=-0.891783057286866
IntronExpressionAdditive AT3G15050.intron2 5067559..5067616 score=-0.253015792349211
IntronExpressionAdditive AT3G15070.intron1 5070656..5070693 score=1.80167088967622
IntronExpressionAdditive AT3G15070.intron3 5071122..5071196 score=-0.840558306428686
IntronExpressionAdditive AT3G15070.intron4 5071543..5071614 score=0.102791417217263
IntronExpressionAdditive AT3G15070.intron5 5072370..5073224 score=-1.04342949831444
IntronExpressionAdditive AT3G15080.intron3 5074784..5075108 score=-0.886499140216135
IntronExpressionAdditive AT3G15080.intron4 5075221..5075336 score=-0.58495847595368
IntronExpressionAdditive AT3G15080.intron6 5075775..5075966 score=0.731775623472797
IntronExpressionAdditive AT3G15090.intron1 5077138..5077359 score=-0.268242760069043
IntronExpressionAdditive AT3G15090.intron2 5077645..5077686 score=-0.62521836196728
IntronExpressionAdditive AT3G15090.intron3 5077791..5077897 score=0.504745462169759
IntronExpressionAdditive AT3G15090.intron4 5078122..5078161 score=-0.959166724143982
IntronExpressionAdditive AT3G15090.intron6 5078635..5078673 score=-1.09925299002816
IntronExpressionAdditive AT3G15110.intron1 5084611..5084970 score=-0.0869387787359212
IntronExpressionAdditive AT3G15110.intron3 5085331..5085372 score=-0.100438423203752
IntronExpressionAdditive AT3G15115.intron1 5086583..5086620 score=0.408982906737338
IntronExpressionAdditive AT3G15120.intron2 5090640..5090894 score=-0.337804481881972
IntronExpressionAdditive AT3G15120.intron3 5091179..5091213 score=-0.9047875638819
IntronExpressionAdditive AT3G15120.intron4 5093111..5093186 score=0.0749463149354807
IntronExpressionAdditive AT3G15120.intron5 5093335..5093756 score=-0.699011983026343
IntronExpressionAdditive AT3G15140.intron1 5099939..5099978 score=-0.267362422468528
IntronExpressionAdditive AT3G15140.intron3 5100343..5100584 score=-0.0217994578369081
IntronExpressionAdditive AT3G15140.intron4 5100691..5100930 score=-0.982795829639956
IntronExpressionAdditive AT3G15140.intron5 5101141..5101332 score=0.231791401770943
IntronExpressionAdditive AT3G15150.intron2 5102583..5102728 score=-0.370922369456343
IntronExpressionAdditive AT3G15150.intron3 5102940..5102981 score=-0.437096545953306
IntronExpressionAdditive AT3G15150.intron4 5103138..5103211 score=0.69413685255371
IntronExpressionAdditive AT3G15150.intron5 5103358..5103907 score=-0.431242430063159
IntronExpressionAdditive AT3G15160.intron1 5104685..5104755 score=-0.557717723996307
IntronExpressionAdditive AT3G15160.intron10 5106874..5107058 score=-0.124814185548563
IntronExpressionAdditive AT3G15160.intron11 5107246..5107286 score=-1.14580767335771
IntronExpressionAdditive AT3G15160.intron12 5107388..5107422 score=-0.99897192959238
IntronExpressionAdditive AT3G15160.intron14 5107842..5107908 score=-0.524351681045273
IntronExpressionAdditive AT3G15160.intron15 5108124..5108195 score=0.646674310714474
IntronExpressionAdditive AT3G15160.intron2 5104937..5104992 score=0.404130930641292
IntronExpressionAdditive AT3G15160.intron3 5105139..5105175 score=0.645243413300208
IntronExpressionAdditive AT3G15160.intron4 5105350..5105564 score=-0.156556897684253
IntronExpressionAdditive AT3G15160.intron6 5105854..5106001 score=0.395189207286028
IntronExpressionAdditive AT3G15160.intron8 5106386..5106489 score=-0.125163631057332
IntronExpressionAdditive AT3G15160.intron9 5106699..5106766 score=-0.40912607135631
IntronExpressionAdditive AT3G15170.intron1 5110140..5110602 score=0.0818069088921571
IntronExpressionAdditive AT3G15180.intron1 5112027..5112096 score=-0.969174076114033
IntronExpressionAdditive AT3G15180.intron10 5113903..5114164 score=-0.0624751650069745
IntronExpressionAdditive AT3G15180.intron11 5114316..5114385 score=-0.139682390151718
IntronExpressionAdditive AT3G15180.intron12 5114631..5114755 score=0.391438109690551
IntronExpressionAdditive AT3G15180.intron13 5114938..5114974 score=0.655287592663363
IntronExpressionAdditive AT3G15180.intron14 5115184..5115222 score=-0.320661343709233
IntronExpressionAdditive AT3G15180.intron15 5115399..5115466 score=0.415711441078875
IntronExpressionAdditive AT3G15180.intron16 5115624..5115671 score=-0.682188831771911
IntronExpressionAdditive AT3G15180.intron2 5112216..5112300 score=-0.732282956070285
IntronExpressionAdditive AT3G15180.intron3 5112437..5112698 score=0.202621799417136
IntronExpressionAdditive AT3G15180.intron5 5112835..5113017 score=-0.589915904219779
IntronExpressionAdditive AT3G15180.intron6 5113128..5113166 score=-0.0816332727914782
IntronExpressionAdditive AT3G15180.intron8 5113535..5113575 score=-1.16896300923431
IntronExpressionAdditive AT3G15180.intron9 5113716..5113794 score=0.621080976411433
IntronExpressionAdditive AT3G15190.intron1 5116406..5116516 score=-0.534116677381489
IntronExpressionAdditive AT3G15190.intron2 5116775..5117071 score=-0.0706803713828952
IntronExpressionAdditive AT3G15220.intron10 5129406..5129584 score=0.280048845499019
IntronExpressionAdditive AT3G15220.intron12 5129726..5130377 score=-0.270781317489632
IntronExpressionAdditive AT3G15220.intron16 5130823..5131414 score=0.481224541303607
IntronExpressionAdditive AT3G15220.intron19 5131525..5131562 score=-0.819589839858406
IntronExpressionAdditive AT3G15220.intron2 5127250..5127291 score=0.207308041829894
IntronExpressionAdditive AT3G15220.intron20 5131867..5132086 score=-0.260415093341759
IntronExpressionAdditive AT3G15220.intron3 5127437..5127472 score=0.599812079457695
IntronExpressionAdditive AT3G15220.intron5 5127939..5127978 score=-0.370333322505188
IntronExpressionAdditive AT3G15220.intron6 5128194..5128261 score=-0.464260829839284
IntronExpressionAdditive AT3G15220.intron7 5128373..5128612 score=-0.838878812327626
IntronExpressionAdditive AT3G15220.intron8 5128906..5128941 score=-0.132046541267293
IntronExpressionAdditive AT3G15220.intron9 5129114..5129259 score=-1.04783174779921
IntronExpressionAdditive AT3G15240.intron2 5134017..5134463 score=-0.126537187557983
IntronExpressionAdditive AT3G15240.intron5 5135041..5135111 score=0.0443336879542194
IntronExpressionAdditive AT3G15260.intron2 5138890..5139142 score=0.465933604102988
IntronExpressionAdditive AT3G15260.intron7 5141354..5142242 score=-0.24968607129099
IntronExpressionAdditive AT3G15260.tu8 5142428..5142577 score=-1.31290361358752
IntronExpressionAdditive AT3G15290.intron1 5145239..5145361 score=-0.218005890711168
IntronExpressionAdditive AT3G15290.intron2 5145756..5145823 score=0.508984566588575
IntronExpressionAdditive AT3G15290.intron3 5145969..5146191 score=0.505255765314893
IntronExpressionAdditive AT3G15340.intron2 5160968..5160999 score=0.469246511988942
IntronExpressionAdditive AT3G15340.intron7 5162381..5162417 score=-0.548331530317001
IntronExpressionAdditive AT3G15350.intron4 5166624..5167000 score=0.210739539460696
IntronExpressionAdditive AT3G15350.intron5 5167839..5167916 score=0.0913134960968109
IntronExpressionAdditive AT3G15350.intron6 5168029..5168066 score=0.711619984185356
IntronExpressionAdditive AT3G15350.intron7 5168205..5168345 score=1.28355541742894
IntronExpressionAdditive AT3G15351.intron1 5176177..5177010 score=-0.529309816150651
IntronExpressionAdditive AT3G15352.intron1 5179696..5180210 score=-0.54531463426683
IntronExpressionAdditive AT3G15353.intron1 5180937..5181006 score=-0.472617180628621
IntronExpressionAdditive AT3G15353.intron2 5181074..5181218 score=0.528816026011399
IntronExpressionAdditive AT3G15354.intron1 5169555..5169586 score=-0.487656096403859
IntronExpressionAdditive AT3G15354.intron3 5170070..5170180 score=-0.48403850491928
IntronExpressionAdditive AT3G15354.intron5 5171390..5171461 score=-0.433495005856677
IntronExpressionAdditive AT3G15354.intron6 5171648..5171763 score=-0.219311353053107
IntronExpressionAdditive AT3G15355.intron1 5183925..5184391 score=0.080001263353979
IntronExpressionAdditive AT3G15355.intron5 5185817..5185848 score=0.833486266995288
IntronExpressionAdditive AT3G15355.intron6 5186253..5186303 score=-0.246780161886696
IntronExpressionAdditive AT3G15360.intron1 5188776..5189096 score=-1.08685931622084
IntronExpressionAdditive AT3G15370.intron2 5191197..5191558 score=0.152175378392294
IntronExpressionAdditive AT3G15380.intron1 5193549..5193762 score=-0.0257749755819730
IntronExpressionAdditive AT3G15380.intron3 5194372..5194406 score=-0.222248254534628
IntronExpressionAdditive AT3G15380.intron4 5194666..5194703 score=-0.737333034212002
IntronExpressionAdditive AT3G15380.intron5 5194818..5194854 score=0.0933458361472295
IntronExpressionAdditive AT3G15380.intron6 5195067..5195103 score=-0.409355331642309
IntronExpressionAdditive AT3G15380.intron7 5195499..5195540 score=-0.204517003389647
IntronExpressionAdditive AT3G15380.intron9 5196189..5196225 score=-1.00534651354095
IntronExpressionAdditive AT3G15390.intron1 5196808..5196848 score=-1.22040229719612
IntronExpressionAdditive AT3G15390.intron5 5197555..5197590 score=-0.630969776329176
IntronExpressionAdditive AT3G15390.intron6 5197700..5197774 score=0.913928100125922
IntronExpressionAdditive AT3G15390.intron7 5198026..5198256 score=-0.923268036638113
IntronExpressionAdditive AT3G15390.intron8 5198368..5198695 score=-0.144271027971632
IntronExpressionAdditive AT3G15390.intron9 5198877..5198951 score=0.356685359491615
IntronExpressionAdditive AT3G15395.intron8 5201108..5201183 score=-1.97172634207298
IntronExpressionAdditive AT3G15395.tu4 5200773..5200807 score=-0.0860399855355791
IntronExpressionAdditive AT3G15410.intron1 5203523..5203823 score=0.336720082938785
IntronExpressionAdditive AT3G15410.intron10 5205222..5205295 score=-0.779110076615376
IntronExpressionAdditive AT3G15410.intron11 5205438..5205473 score=-0.476198458783269
IntronExpressionAdditive AT3G15410.intron13 5205766..5205807 score=-0.0581992320967216
IntronExpressionAdditive AT3G15410.intron15 5206162..5206234 score=-0.2889703103634
IntronExpressionAdditive AT3G15410.intron16 5206379..5206416 score=-0.480223905702125
IntronExpressionAdditive AT3G15410.intron17 5206597..5206632 score=0.297259110703781
IntronExpressionAdditive AT3G15410.intron18 5206782..5206896 score=-0.835234179646605
IntronExpressionAdditive AT3G15410.intron3 5204001..5204038 score=-0.482920137061842
IntronExpressionAdditive AT3G15410.intron4 5204181..5204220 score=0.788909341919569
IntronExpressionAdditive AT3G15410.intron6 5204506..5204541 score=0.0288526484514054
IntronExpressionAdditive AT3G15410.intron9 5205046..5205082 score=0.631891419566627
IntronExpressionAdditive AT3G15430.intron3 5209776..5209846 score=-0.957601275091115
IntronExpressionAdditive AT3G15430.intron4 5210102..5210134 score=-0.102788430375149
IntronExpressionAdditive AT3G15430.intron5 5210277..5210344 score=0.447585335513519
IntronExpressionAdditive AT3G15430.intron7 5211004..5211215 score=-0.733235799881528
IntronExpressionAdditive AT3G15430.tu2 5209029..5209080 score=0.237231874005917
IntronExpressionAdditive AT3G15460.intron3 5214788..5214819 score=0.285542321379812
IntronExpressionAdditive AT3G15460.intron5 5215175..5215211 score=0.275989648671522
IntronExpressionAdditive AT3G15460.intron6 5215387..5215717 score=0.114800610246196
IntronExpressionAdditive AT3G15470.intron1 5217227..5217303 score=0.859099769909164
IntronExpressionAdditive AT3G15470.intron2 5217446..5217680 score=0.0970636915405042
IntronExpressionAdditive AT3G15470.intron4 5217754..5217835 score=-0.0264561283805230
IntronExpressionAdditive AT3G15470.intron5 5218014..5218091 score=-0.314757210895183
IntronExpressionAdditive AT3G15470.intron6 5218200..5218268 score=-0.344736838253419
IntronExpressionAdditive AT3G15480.intron1 5226736..5226771 score=0.0483161075153139
IntronExpressionAdditive AT3G15480.intron2 5227023..5227454 score=-0.663401705921022
IntronExpressionAdditive AT3G15500.intron2 5235269..5235342 score=0.824557878949381
IntronExpressionAdditive AT3G15520.intron1 5249899..5249934 score=-0.240687403259476
IntronExpressionAdditive AT3G15520.intron10 5251761..5251834 score=0.504942130924849
IntronExpressionAdditive AT3G15520.intron11 5252116..5252219 score=0.521939716655121
IntronExpressionAdditive AT3G15520.intron2 5250013..5250084 score=-0.242969032336212
IntronExpressionAdditive AT3G15520.intron4 5250458..5250710 score=-0.292218791732703
IntronExpressionAdditive AT3G15520.intron6 5250857..5250888 score=-0.507377117127044
IntronExpressionAdditive AT3G15520.intron7 5250999..5251034 score=0.147079773801775
IntronExpressionAdditive AT3G15520.intron8 5251170..5251375 score=-1.13398740742896
IntronExpressionAdditive AT3G15520.intron9 5251524..5251599 score=-0.460121140641867
IntronExpressionAdditive AT3G15540.intron1 5264610..5264820 score=0.205824095004863
IntronExpressionAdditive AT3G15550.intron1 5267540..5267591 score=0.426779381060284
IntronExpressionAdditive AT3G15580.intron2 5274385..5274526 score=0.138581830809257
IntronExpressionAdditive AT3G15580.intron3 5274662..5274768 score=-0.144062333243786
IntronExpressionAdditive AT3G15580.intron4 5274876..5274953 score=-0.083629828268198
IntronExpressionAdditive AT3G15590.intron1 5276869..5276906 score=0.115074662261485
IntronExpressionAdditive AT3G15590.intron2 5277481..5277589 score=-0.4508480152913
IntronExpressionAdditive AT3G15590.intron3 5277684..5277863 score=1.65499871691284
IntronExpressionAdditive AT3G15605.intron1 5288020..5288086 score=-0.406305905460657
IntronExpressionAdditive AT3G15605.intron10 5290367..5290402 score=-0.462452849698279
IntronExpressionAdditive AT3G15605.intron2 5288168..5288206 score=0.397419805199058
IntronExpressionAdditive AT3G15605.intron5 5288956..5289033 score=-0.178496561481794
IntronExpressionAdditive AT3G15605.intron7 5289611..5289725 score=0.457501053361514
IntronExpressionAdditive AT3G15605.intron8 5289825..5290002 score=0.0973742383213573
IntronExpressionAdditive AT3G15610.intron4 5292080..5292158 score=0.0176565297899673
IntronExpressionAdditive AT3G15610.intron5 5292304..5292631 score=-0.977930077451173
IntronExpressionAdditive AT3G15620.intron1 5293654..5293793 score=-0.453649124326533
IntronExpressionAdditive AT3G15620.intron10 5295197..5295342 score=-0.498202965038559
IntronExpressionAdditive AT3G15620.intron11 5295475..5295510 score=0.545850503423417
IntronExpressionAdditive AT3G15620.intron12 5295758..5295793 score=-0.613344410807247
IntronExpressionAdditive AT3G15620.intron13 5295943..5295980 score=0.495756016078005
IntronExpressionAdditive AT3G15620.intron14 5296109..5296178 score=0.69735446129592
IntronExpressionAdditive AT3G15620.intron8 5294832..5294873 score=-0.782500859111711
IntronExpressionAdditive AT3G15620.intron9 5295016..5295055 score=0.749147789549787
IntronExpressionAdditive AT3G15640.intron1 5299455..5299598 score=-0.812200162139925
IntronExpressionAdditive AT3G15640.intron3 5299792..5299901 score=-0.337124999699346
IntronExpressionAdditive AT3G15640.intron4 5300051..5300809 score=0.44170266819642
IntronExpressionAdditive AT3G15640.intron5 5301000..5301036 score=0.642057957327128
IntronExpressionAdditive AT3G15640.intron6 5301138..5301244 score=-0.102047017096515
IntronExpressionAdditive AT3G15650.intron2 5306284..5306542 score=-0.920518568861297
IntronExpressionAdditive AT3G15650.intron8 5307607..5307647 score=-1.57494327687289
IntronExpressionAdditive AT3G15660.intron2 5308370..5308515 score=0.335925152722347
IntronExpressionAdditive AT3G15660.intron3 5308629..5308702 score=0.691138323288772
IntronExpressionAdditive AT3G15670.intron1 5310783..5310818 score=-0.657160053587842
IntronExpressionAdditive AT3G15680.intron1 5315077..5315273 score=-0.609407821223463
IntronExpressionAdditive AT3G15680.intron2 5315843..5315920 score=-0.596499178067956
IntronExpressionAdditive AT3G15690.intron2 5317182..5317736 score=-0.406888089848282
IntronExpressionAdditive AT3G15690.intron3 5317954..5318101 score=0.197155098003608
IntronExpressionAdditive AT3G15690.intron4 5318208..5318325 score=-1.36994917777859
IntronExpressionAdditive AT3G15690.intron5 5318499..5318564 score=-0.45237780540722
IntronExpressionAdditive AT3G15690.intron8 5319131..5319205 score=0.171149385470676
IntronExpressionAdditive AT3G15700.intron1 5321487..5321563 score=-0.743085188952693
IntronExpressionAdditive AT3G15710.intron2 5323778..5323815 score=-0.9914480916692
IntronExpressionAdditive AT3G15710.intron3 5324087..5324162 score=0.175345277834989
IntronExpressionAdditive AT3G15710.intron5 5324230..5324265 score=0.405385124673878
IntronExpressionAdditive AT3G15720.intron10 5327559..5327596 score=-0.34970369319285
IntronExpressionAdditive AT3G15720.intron4 5326339..5326441 score=-0.738228265566979
IntronExpressionAdditive AT3G15730.intron1 5330422..5330806 score=-0.503081669976444
IntronExpressionAdditive AT3G15760.intron1 5337917..5337969 score=0.238042347690085
IntronExpressionAdditive AT3G15770.intron2 5340250..5340442 score=-0.396287712309573
IntronExpressionAdditive AT3G15770.intron5 5340965..5340996 score=-0.0680325146708293
IntronExpressionAdditive AT3G15780.intron1 5341679..5342182 score=-0.170636996962484
IntronExpressionAdditive AT3G15790.intron1 5343273..5343671 score=-0.342194753642377
IntronExpressionAdditive AT3G15800.intron1 5345568..5345867 score=-0.91933028322039
IntronExpressionAdditive AT3G15800.intron2 5346301..5346590 score=0.258490175011067
IntronExpressionAdditive AT3G15810.intron1 5348535..5348869 score=0.187249821132775
IntronExpressionAdditive AT3G15820.intron1 5351657..5352230 score=0.454361579674665
IntronExpressionAdditive AT3G15820.intron2 5352408..5353210 score=1.19084409592417
IntronExpressionAdditive AT3G15830.intron1 5355421..5355524 score=-0.500806255625327
IntronExpressionAdditive AT3G15830.intron2 5355670..5355856 score=-0.364165065278309
IntronExpressionAdditive AT3G15840.intron3 5356909..5356950 score=-0.0344674133431769
IntronExpressionAdditive AT3G15840.intron7 5357302..5357365 score=-0.753513700832677
IntronExpressionAdditive AT3G15840.intron8 5357601..5357746 score=-0.152006150387985
IntronExpressionAdditive AT3G15850.intron3 5360084..5360545 score=-0.100033784952277
IntronExpressionAdditive AT3G15850.intron4 5360715..5360749 score=0.253484436484359
IntronExpressionAdditive AT3G15880.intron11 5367370..5367437 score=-0.164976756050935
IntronExpressionAdditive AT3G15880.intron12 5367704..5367739 score=-0.224229633468984
IntronExpressionAdditive AT3G15880.intron13 5368028..5368134 score=0.587986818719102
IntronExpressionAdditive AT3G15880.intron15 5368501..5368768 score=-0.344900121963613
IntronExpressionAdditive AT3G15880.intron16 5368945..5369017 score=-0.529798585624305
IntronExpressionAdditive AT3G15880.intron17 5369131..5369316 score=0.471360595885795
IntronExpressionAdditive AT3G15880.intron19 5369766..5369839 score=0.80088072406139
IntronExpressionAdditive AT3G15880.intron20 5370021..5370419 score=0.380164365438635
IntronExpressionAdditive AT3G15880.intron23 5371188..5371227 score=0.398489777163482
IntronExpressionAdditive AT3G15880.intron24 5371726..5371758 score=-0.114979728711075
IntronExpressionAdditive AT3G15880.intron26 5372082..5372116 score=-0.344867605781811
IntronExpressionAdditive AT3G15880.intron4 5365568..5365643 score=0.519257741218838
IntronExpressionAdditive AT3G15880.intron5 5364584..5365790 score=1.93552024625637
IntronExpressionAdditive AT3G15880.intron6 5366004..5366076 score=0.349177205256166
IntronExpressionAdditive AT3G15880.intron8 5366487..5366700 score=0.000787486920591373
IntronExpressionAdditive AT3G15880.intron9 5366908..5366946 score=0.658728809577099
IntronExpressionAdditive AT3G15890.intron1 5374437..5374832 score=0.326417297268207
IntronExpressionAdditive AT3G15890.intron2 5375084..5375120 score=0.150763001269156
IntronExpressionAdditive AT3G15890.intron3 5375405..5375443 score=0.801201218781689
IntronExpressionAdditive AT3G15900.intron1 5376577..5376735 score=-0.690616576391042
IntronExpressionAdditive AT3G15920.intron2 5384342..5384418 score=-0.41330034952959
IntronExpressionAdditive AT3G15920.intron3 5384714..5384749 score=-0.475333596112108
IntronExpressionAdditive AT3G15920.intron4 5384939..5385013 score=-0.324982802241564
IntronExpressionAdditive AT3G15920.intron5 5385800..5385864 score=0.792795676338422
IntronExpressionAdditive AT3G15920.intron7 5386200..5386231 score=0.0438921408957836
IntronExpressionAdditive AT3G15920.intron8 5386413..5386453 score=-0.682174576644403
IntronExpressionAdditive AT3G15930.intron1 5389422..5389568 score=-0.251752131292439
IntronExpressionAdditive AT3G15940.intron1 5393881..5393947 score=-0.572399053283135
IntronExpressionAdditive AT3G15940.intron2 5394046..5394114 score=0.418930772182002
IntronExpressionAdditive AT3G15940.intron3 5394980..5395205 score=0.166321354825424
IntronExpressionAdditive AT3G15940.intron4 5396288..5396487 score=-0.268308869669491
IntronExpressionAdditive AT3G15950.intron11 5399978..5400314 score=-0.102600566031652
IntronExpressionAdditive AT3G15950.intron14 5400426..5400461 score=0.453222520834151
IntronExpressionAdditive AT3G15950.intron15 5400602..5400640 score=-0.565896396858167
IntronExpressionAdditive AT3G15950.intron16 5400712..5400749 score=0.0236172171983277
IntronExpressionAdditive AT3G15950.intron17 5400891..5401044 score=-0.233104575513221
IntronExpressionAdditive AT3G15950.intron2 5398688..5398764 score=1.18260692548456
IntronExpressionAdditive AT3G15950.intron20 5401336..5401799 score=-0.423347761407314
IntronExpressionAdditive AT3G15950.intron24 5401950..5401986 score=0.091709991346906
IntronExpressionAdditive AT3G15950.intron26 5402322..5402358 score=0.273304743362878
IntronExpressionAdditive AT3G15950.intron4 5398979..5399235 score=1.94933597009640
IntronExpressionAdditive AT3G15950.intron7 5399367..5399554 score=2.06891478297167
IntronExpressionAdditive AT3G15950.intron9 5399727..5399868 score=-0.171814252488326
IntronExpressionAdditive AT3G15960.intron2 5404911..5404945 score=0.965591689232904
IntronExpressionAdditive AT3G15960.intron3 5405192..5405474 score=-0.44653214988238
IntronExpressionAdditive AT3G15960.intron4 5405690..5405721 score=-0.128490990516769
IntronExpressionAdditive AT3G15960.intron5 5405831..5405863 score=0.541013618650751
IntronExpressionAdditive AT3G15960.intron6 5406096..5406173 score=0.282275630116566
IntronExpressionAdditive AT3G15960.intron8 5406318..5406369 score=-0.548854660199173
IntronExpressionAdditive AT3G15970.intron1 5410552..5411015 score=0.446737898334934
IntronExpressionAdditive AT3G15980.intron11 5413801..5413947 score=-0.148651446136451
IntronExpressionAdditive AT3G15980.intron14 5414547..5414583 score=-1.08755632323928
IntronExpressionAdditive AT3G15980.intron15 5414729..5414811 score=-0.465669988330813
IntronExpressionAdditive AT3G15980.intron16 5415003..5415072 score=-0.0700710129471214
IntronExpressionAdditive AT3G15980.intron17 5415329..5415578 score=0.867912051839017
IntronExpressionAdditive AT3G15980.intron18 5415683..5415752 score=-0.334232944458293
IntronExpressionAdditive AT3G15980.intron19 5416019..5416383 score=-0.159893800696550
IntronExpressionAdditive AT3G15980.intron2 5411587..5411626 score=0.0468433121634256
IntronExpressionAdditive AT3G15980.intron21 5416575..5416648 score=-0.318268133014132
IntronExpressionAdditive AT3G15980.intron23 5417285..5417318 score=-0.625894861867599
IntronExpressionAdditive AT3G15980.intron24 5417385..5417491 score=-0.886362651665479
IntronExpressionAdditive AT3G15980.intron25 5417632..5417879 score=-0.211919540676676
IntronExpressionAdditive AT3G15980.intron27 5417951..5418273 score=-0.0384968728332388
IntronExpressionAdditive AT3G15980.intron3 5411759..5411957 score=1.61278964641942
IntronExpressionAdditive AT3G15980.intron6 5412416..5412647 score=1.20787336984634
IntronExpressionAdditive AT3G15980.intron9 5413252..5413436 score=-0.117458078595117
IntronExpressionAdditive AT3G15990.intron1 5427410..5427509 score=-0.0855739970858854
IntronExpressionAdditive AT3G15990.intron2 5427906..5427938 score=0.0998599288052183
IntronExpressionAdditive AT3G15990.intron3 5428181..5428496 score=-0.636104082275037
IntronExpressionAdditive AT3G15990.intron6 5429080..5429114 score=-0.0094168519981243
IntronExpressionAdditive AT3G16000.intron1 5432744..5432889 score=0.930463092812363
IntronExpressionAdditive AT3G16000.intron2 5433070..5433173 score=2.89112699965255
IntronExpressionAdditive AT3G16000.intron3 5433278..5433309 score=0.0512440151259377
IntronExpressionAdditive AT3G16040.intron1 5443255..5443397 score=0.521805100803382
IntronExpressionAdditive AT3G16060.intron1 5447637..5447814 score=0.853807923111258
IntronExpressionAdditive AT3G16060.intron10 5450791..5450828 score=0.546229695352326
IntronExpressionAdditive AT3G16060.intron2 5448068..5448433 score=-0.247769675879584
IntronExpressionAdditive AT3G16060.intron3 5448614..5448730 score=-1.151257766227
IntronExpressionAdditive AT3G16060.intron4 5448856..5448893 score=0.47822375732147
IntronExpressionAdditive AT3G16060.intron6 5449217..5449477 score=-0.65402207529635
IntronExpressionAdditive AT3G16060.intron8 5450052..5450089 score=1.28704371555747
IntronExpressionAdditive AT3G16080.intron1 5454893..5454934 score=0.122015959695175
IntronExpressionAdditive AT3G16080.intron2 5455125..5455420 score=-0.121232243277180
IntronExpressionAdditive AT3G16090.intron1 5457054..5457089 score=0.264861101637552
IntronExpressionAdditive AT3G16090.intron4 5457973..5458072 score=-0.521479571605266
IntronExpressionAdditive AT3G16100.intron2 5459647..5459749 score=-0.203153964565951
IntronExpressionAdditive AT3G16100.intron5 5460144..5460182 score=-0.0155395451253948
IntronExpressionAdditive AT3G16110.intron10 5462862..5462934 score=-0.178270217161463
IntronExpressionAdditive AT3G16110.intron2 5461207..5461238 score=-0.72697165106359
IntronExpressionAdditive AT3G16110.intron4 5461593..5461630 score=-0.381529182917498
IntronExpressionAdditive AT3G16110.intron6 5461889..5462133 score=0.527219138477192
IntronExpressionAdditive AT3G16110.intron8 5462244..5462316 score=-0.508469479370068
IntronExpressionAdditive AT3G16110.intron9 5462466..5462649 score=-0.130882462519895
IntronExpressionAdditive AT3G16130.intron1 5466528..5466668 score=0.212074911251096
IntronExpressionAdditive AT3G16130.intron3 5467214..5467285 score=-0.526114897201386
IntronExpressionAdditive AT3G16130.intron4 5467623..5467656 score=-0.054921829963271
IntronExpressionAdditive AT3G16140.intron1 5468923..5469246 score=0.357966695359336
IntronExpressionAdditive AT3G16150.intron1 5471954..5472024 score=0.653927387828331
IntronExpressionAdditive AT3G16150.intron2 5472273..5472346 score=0.700785504506919
IntronExpressionAdditive AT3G16160.intron1 5473636..5473708 score=1.21692495010594
IntronExpressionAdditive AT3G16160.intron2 5473850..5473887 score=-1.28920323607441
IntronExpressionAdditive AT3G16160.intron4 5474362..5474402 score=0.474506234158693
IntronExpressionAdditive AT3G16160.intron5 5474611..5474675 score=-0.229115167125044
IntronExpressionAdditive AT3G16160.intron6 5474856..5474929 score=-0.404761614100083
IntronExpressionAdditive AT3G16170.intron1 5476232..5476462 score=-0.400295167507726
IntronExpressionAdditive AT3G16170.intron10 5479025..5479061 score=-0.810624634854781
IntronExpressionAdditive AT3G16170.intron13 5479829..5479901 score=0.214528625676217
IntronExpressionAdditive AT3G16170.intron2 5476635..5476669 score=0.151023594323253
IntronExpressionAdditive AT3G16170.intron3 5476953..5477246 score=0.0538672452484919
IntronExpressionAdditive AT3G16170.intron4 5477428..5477503 score=-0.588351708604566
IntronExpressionAdditive AT3G16170.intron5 5477648..5477749 score=-0.205948909313371
IntronExpressionAdditive AT3G16170.intron6 5477895..5477965 score=-0.17126191132785
IntronExpressionAdditive AT3G16170.intron7 5478145..5478363 score=-0.241728916019180
IntronExpressionAdditive AT3G16170.intron8 5478642..5478714 score=-0.238767280174926
IntronExpressionAdditive AT3G16175.intron2 5480903..5480934 score=-0.069086597063441
IntronExpressionAdditive AT3G16180.intron1 5482381..5482425 score=-0.109085824041509
IntronExpressionAdditive AT3G16180.intron2 5483012..5484387 score=-0.523110606270291
IntronExpressionAdditive AT3G16190.intron1 5489986..5490053 score=-0.78391560651186
IntronExpressionAdditive AT3G16190.intron3 5490655..5490826 score=0.0170106269642333
IntronExpressionAdditive AT3G16200.intron2 5492249..5492285 score=0.149207909991859
IntronExpressionAdditive AT3G16200.intron3 5493001..5493106 score=-0.748107077815273
IntronExpressionAdditive AT3G16220.intron1 5497809..5497910 score=3.44961321433314
IntronExpressionAdditive AT3G16220.intron3 5498276..5498424 score=0.799856959019326
IntronExpressionAdditive AT3G16220.intron5 5498626..5498662 score=-0.397109929959429
IntronExpressionAdditive AT3G16230.intron10 5502510..5502586 score=-0.696025818123386
IntronExpressionAdditive AT3G16230.intron11 5502695..5502729 score=-0.700050814741135
IntronExpressionAdditive AT3G16230.intron13 5503055..5503088 score=-0.443551055912752
IntronExpressionAdditive AT3G16230.intron2 5500804..5500840 score=-0.512355032943872
IntronExpressionAdditive AT3G16230.intron3 5501076..5501148 score=-0.350302175363783
IntronExpressionAdditive AT3G16230.intron6 5501635..5501671 score=0.46605151133344
IntronExpressionAdditive AT3G16230.intron9 5502369..5502404 score=-0.381487213898910
IntronExpressionAdditive AT3G16240.intron1 5505656..5505733 score=0.848188447454688
IntronExpressionAdditive AT3G16240.intron2 5506019..5506391 score=3.03711262285982
IntronExpressionAdditive AT3G16250.intron4 5507667..5507737 score=-1.80383555468442
IntronExpressionAdditive AT3G16250.intron5 5507913..5508055 score=-1.43978404547279
IntronExpressionAdditive AT3G16260.intron1 5509810..5509846 score=0.46797094997316
IntronExpressionAdditive AT3G16260.intron2 5510031..5510471 score=0.408122046635501
IntronExpressionAdditive AT3G16260.intron8 5511527..5511669 score=0.217180671093906
IntronExpressionAdditive AT3G16270.intron1 5513421..5513460 score=0.103117789578492
IntronExpressionAdditive AT3G16270.intron2 5513906..5514156 score=-0.360588642159824
IntronExpressionAdditive AT3G16270.intron3 5514942..5515059 score=0.699342450910415
IntronExpressionAdditive AT3G16270.intron4 5515262..5515338 score=0.301610066479203
IntronExpressionAdditive AT3G16270.intron5 5516318..5516423 score=-0.867407455705412
IntronExpressionAdditive AT3G16290.intron1 5521449..5521484 score=-0.79622897006319
IntronExpressionAdditive AT3G16290.intron2 5521553..5521591 score=-0.00388744133519911
IntronExpressionAdditive AT3G16290.intron4 5521950..5521984 score=-0.111319351765747
IntronExpressionAdditive AT3G16290.intron6 5522378..5522555 score=-0.248559821256065
IntronExpressionAdditive AT3G16290.intron8 5523036..5523077 score=-0.899891880291643
IntronExpressionAdditive AT3G16290.intron9 5523200..5523348 score=-0.937894404227792
IntronExpressionAdditive AT3G16310.intron2 5527170..5527465 score=0.0783245606856106
IntronExpressionAdditive AT3G16310.intron3 5528138..5528412 score=0.221350600667860
IntronExpressionAdditive AT3G16320.intron1 5529637..5530099 score=-0.083726824406497
IntronExpressionAdditive AT3G16320.intron10 5532539..5532616 score=0.0591249036036999
IntronExpressionAdditive AT3G16320.intron11 5532843..5532944 score=0.381066886178870
IntronExpressionAdditive AT3G16320.intron12 5533063..5533284 score=-0.223626150853742
IntronExpressionAdditive AT3G16320.intron13 5533423..5533494 score=-0.595496202591523
IntronExpressionAdditive AT3G16320.intron14 5533743..5533917 score=0.356259283667096
IntronExpressionAdditive AT3G16320.intron15 5534248..5534397 score=-0.0301311174563213
IntronExpressionAdditive AT3G16320.intron2 5530212..5530289 score=0.0605895646468159
IntronExpressionAdditive AT3G16320.intron3 5530471..5530720 score=0.172137177683024
IntronExpressionAdditive AT3G16320.intron5 5530862..5530973 score=0.381209246909723
IntronExpressionAdditive AT3G16320.intron6 5531297..5531399 score=0.142470363857599
IntronExpressionAdditive AT3G16320.intron7 5531599..5531785 score=0.0384243043266114
IntronExpressionAdditive AT3G16320.intron8 5531969..5532115 score=0.128137628824229
IntronExpressionAdditive AT3G16320.intron9 5532367..5532401 score=-0.242580469069013
IntronExpressionAdditive AT3G16340.intron10 5543334..5543366 score=0.378197460062787
IntronExpressionAdditive AT3G16340.intron11 5543596..5543700 score=-0.0910534634288068
IntronExpressionAdditive AT3G16340.intron14 5544753..5544820 score=0.777499584742574
IntronExpressionAdditive AT3G16340.intron15 5544999..5545039 score=0.248121785475395
IntronExpressionAdditive AT3G16340.intron18 5545892..5545966 score=0.546540867779925
IntronExpressionAdditive AT3G16340.intron5 5541159..5541303 score=-0.872804110495994
IntronExpressionAdditive AT3G16340.intron7 5542003..5542221 score=0.133137251763514
IntronExpressionAdditive AT3G16350.intron1 5548262..5548525 score=0.432481270515104
IntronExpressionAdditive AT3G16360.intron1 5554640..5554994 score=0.0439469679699904
IntronExpressionAdditive AT3G16370.intron1 5557174..5557218 score=0.501284221094926
IntronExpressionAdditive AT3G16370.intron2 5557407..5557457 score=-1.79315671782783
IntronExpressionAdditive AT3G16370.intron4 5558107..5558140 score=-2.78004773104693
IntronExpressionAdditive AT3G16380.intron1 5558877..5558946 score=-0.514522214741869
IntronExpressionAdditive AT3G16380.intron3 5559442..5559475 score=0.352713246454513
IntronExpressionAdditive AT3G16380.intron4 5559806..5559879 score=-0.926841482017418
IntronExpressionAdditive AT3G16380.intron6 5560553..5560723 score=-0.0290815753220261
IntronExpressionAdditive AT3G16400.intron4 5567132..5567333 score=2.58476010860464
IntronExpressionAdditive AT3G16400.tu3 5566400..5566434 score=0.473384510563329
IntronExpressionAdditive AT3G16410.intron3 5572977..5573012 score=-0.0743472301985208
IntronExpressionAdditive AT3G16420.intron4 5580345..5580381 score=2.08275327695576
IntronExpressionAdditive AT3G16440.intron2 5586305..5586557 score=-0.265205347125494
IntronExpressionAdditive AT3G16450.intron6 5588786..5588955 score=-0.685449742315034
IntronExpressionAdditive AT3G16460.intron1 5592684..5592903 score=0.709373627080772
IntronExpressionAdditive AT3G16460.intron6 5595195..5595235 score=2.29155231011369
IntronExpressionAdditive AT3G16470.intron5 5597758..5597860 score=1.28345151377203
IntronExpressionAdditive AT3G16480.intron1 5599959..5600104 score=-0.457464664302298
IntronExpressionAdditive AT3G16480.intron10 5602296..5602363 score=-0.00679945211256771
IntronExpressionAdditive AT3G16480.intron2 5600474..5600513 score=-0.293633450558129
IntronExpressionAdditive AT3G16480.intron4 5601116..5601186 score=-0.475846988319171
IntronExpressionAdditive AT3G16480.intron6 5601541..5601579 score=-0.642194586108429
IntronExpressionAdditive AT3G16480.intron7 5601692..5601729 score=-0.544127619071238
IntronExpressionAdditive AT3G16480.intron8 5601912..5601982 score=-0.794717481155686
IntronExpressionAdditive AT3G16490.intron2 5604930..5605078 score=0.488208717056854
IntronExpressionAdditive AT3G16500.intron1 5612838..5612869 score=0.519009079858627
IntronExpressionAdditive AT3G16500.intron2 5613007..5613178 score=0.588618789321427
IntronExpressionAdditive AT3G16520.intron2 5618901..5619372 score=0.847584522247166
IntronExpressionAdditive AT3G16520.intron4 5619632..5619668 score=0.183559812486462
IntronExpressionAdditive AT3G16540.intron1 5626608..5626714 score=-1.0138703884474
IntronExpressionAdditive AT3G16540.intron2 5626830..5627014 score=0.169292548121413
IntronExpressionAdditive AT3G16540.intron3 5627156..5627196 score=-0.47924116677069
IntronExpressionAdditive AT3G16540.intron7 5628382..5628418 score=-0.645740617393896
IntronExpressionAdditive AT3G16550.intron1 5630195..5630267 score=0.135657529173335
IntronExpressionAdditive AT3G16550.intron3 5630675..5630707 score=-0.0754571615371299
IntronExpressionAdditive AT3G16550.intron4 5630881..5630916 score=-0.698419131461065
IntronExpressionAdditive AT3G16550.intron5 5631212..5631248 score=1.20808122487629
IntronExpressionAdditive AT3G16550.intron6 5631535..5631751 score=-0.080644644946639
IntronExpressionAdditive AT3G16550.intron7 5632077..5632118 score=0.464493244425391
IntronExpressionAdditive AT3G16555.intron1 5633741..5633775 score=0.245251040762113
IntronExpressionAdditive AT3G16560.intron3 5637793..5638115 score=0.324709262407434
IntronExpressionAdditive AT3G16565.intron1 5640096..5640376 score=0.380812462424093
IntronExpressionAdditive AT3G16565.intron10 5642509..5642544 score=-2.06898383503937
IntronExpressionAdditive AT3G16565.intron5 5640818..5641216 score=-0.707012117481617
IntronExpressionAdditive AT3G16565.intron6 5641366..5641415 score=-0.51167136104506
IntronExpressionAdditive AT3G16565.intron8 5641750..5642064 score=-0.509150672208586
IntronExpressionAdditive AT3G16600.intron2 5653421..5653453 score=-0.318847403948271
IntronExpressionAdditive AT3G16600.intron3 5653856..5653931 score=-0.290875676608155
IntronExpressionAdditive AT3G16600.intron4 5654216..5654441 score=-0.628296117134331
IntronExpressionAdditive AT3G16600.intron7 5655317..5655390 score=-0.507029110422025
IntronExpressionAdditive AT3G16600.intron8 5655494..5655565 score=-0.314852563870893
IntronExpressionAdditive AT3G16630.intron1 5662843..5662911 score=-0.843221509464943
IntronExpressionAdditive AT3G16630.intron10 5666001..5666359 score=0.234661873691266
IntronExpressionAdditive AT3G16630.intron11 5666640..5667056 score=-0.443156629281844
IntronExpressionAdditive AT3G16630.intron2 5663019..5663092 score=-0.333306516939841
IntronExpressionAdditive AT3G16630.intron4 5663989..5664140 score=-0.0402453659223707
IntronExpressionAdditive AT3G16630.intron5 5664528..5664723 score=0.206112375800781
IntronExpressionAdditive AT3G16630.intron6 5664931..5665034 score=-0.307058102103499
IntronExpressionAdditive AT3G16630.intron7 5665143..5665355 score=0.0722490836613852
IntronExpressionAdditive AT3G16630.intron8 5665463..5665537 score=0.0641866961635077
IntronExpressionAdditive AT3G16640.intron3 5670385..5670661 score=-0.508838785571523
IntronExpressionAdditive AT3G16650.intron10 5673639..5673678 score=-0.230122788552892
IntronExpressionAdditive AT3G16650.intron11 5673789..5673865 score=0.500665128098974
IntronExpressionAdditive AT3G16650.intron12 5674010..5674050 score=-1.34710779758661
IntronExpressionAdditive AT3G16650.intron14 5674343..5674583 score=-0.628077356759568
IntronExpressionAdditive AT3G16650.intron16 5674731..5674877 score=-0.312438693191913
IntronExpressionAdditive AT3G16650.intron2 5671514..5671714 score=0.313692991260674
IntronExpressionAdditive AT3G16650.intron3 5671858..5672075 score=0.356211457542067
IntronExpressionAdditive AT3G16650.intron4 5672226..5672263 score=-0.325978587118114
IntronExpressionAdditive AT3G16650.intron5 5672437..5672622 score=-0.132275491643100
IntronExpressionAdditive AT3G16650.intron6 5672794..5672825 score=0.157644648423921
IntronExpressionAdditive AT3G16650.intron7 5672972..5673084 score=0.106490047650575
IntronExpressionAdditive AT3G16650.intron9 5673458..5673492 score=-0.149406553687461
IntronExpressionAdditive AT3G16660.intron1 5677161..5677405 score=0.307070673893634
IntronExpressionAdditive AT3G16670.intron1 5681701..5681801 score=-0.282018752399489
IntronExpressionAdditive AT3G16680.intron1 5683562..5683634 score=-0.0287276202544109
IntronExpressionAdditive AT3G16680.intron3 5684042..5684077 score=-0.251222075170087
IntronExpressionAdditive AT3G16690.intron2 5684913..5685384 score=0.0186090729590602
IntronExpressionAdditive AT3G16690.intron3 5685632..5685916 score=-0.394056654469083
IntronExpressionAdditive AT3G16690.intron4 5686138..5686219 score=0.238097526233899
IntronExpressionAdditive AT3G16700.intron1 5687979..5688045 score=0.429339451613831
IntronExpressionAdditive AT3G16700.intron2 5688225..5688335 score=-1.91408980344462
IntronExpressionAdditive AT3G16730.intron2 5696243..5696316 score=-0.948216399894801
IntronExpressionAdditive AT3G16730.intron3 5696502..5696538 score=-0.0504580039407342
IntronExpressionAdditive AT3G16730.intron4 5696686..5696725 score=-0.0442244186575737
IntronExpressionAdditive AT3G16730.intron6 5697168..5697206 score=0.363305439331034
IntronExpressionAdditive AT3G16730.intron8 5697938..5697973 score=-0.252590273931541
IntronExpressionAdditive AT3G16730.intron9 5698120..5698414 score=-0.072945000037245
IntronExpressionAdditive AT3G16750.intron2 5701790..5701936 score=-0.969835571313005
IntronExpressionAdditive AT3G16760.intron3 5704464..5704882 score=-0.210135513614615
IntronExpressionAdditive AT3G16770.intron1 5705953..5706126 score=0.424332938380683
IntronExpressionAdditive AT3G16780.intron1 5709094..5709399 score=0.638873787175732
IntronExpressionAdditive AT3G16785.intron1 5711570..5711850 score=-0.493932707548565
IntronExpressionAdditive AT3G16785.intron10 5715085..5715153 score=0.0419014582252828
IntronExpressionAdditive AT3G16785.intron12 5715927..5716105 score=0.362271874704317
IntronExpressionAdditive AT3G16785.intron13 5716253..5716680 score=0.121572419320274
IntronExpressionAdditive AT3G16785.intron14 5716951..5716987 score=-0.132202052091297
IntronExpressionAdditive AT3G16785.intron15 5717241..5717345 score=-0.102027976588141
IntronExpressionAdditive AT3G16785.intron16 5717475..5717715 score=-0.758300726461052
IntronExpressionAdditive AT3G16785.intron17 5717891..5718072 score=-0.273340331920553
IntronExpressionAdditive AT3G16785.intron18 5718184..5718225 score=0.101359045584277
IntronExpressionAdditive AT3G16785.intron19 5718330..5718440 score=-1.15334241504446
IntronExpressionAdditive AT3G16785.intron2 5711987..5712080 score=0.804570600842184
IntronExpressionAdditive AT3G16785.intron4 5712503..5712655 score=0.944324865057067
IntronExpressionAdditive AT3G16785.intron5 5712905..5713334 score=-0.0760449506681686
IntronExpressionAdditive AT3G16785.intron6 5713540..5713890 score=-0.665214975918383
IntronExpressionAdditive AT3G16785.intron8 5714419..5714488 score=-0.806337082634818
IntronExpressionAdditive AT3G16785.intron9 5714699..5714772 score=-0.408682222083664
IntronExpressionAdditive AT3G16800.intron5 5722036..5722109 score=0.0561213552921872
IntronExpressionAdditive AT3G16800.intron6 5722338..5722415 score=0.128269837349142
IntronExpressionAdditive AT3G16810.intron1 5723596..5723660 score=0.281630958508232
IntronExpressionAdditive AT3G16810.intron10 5726135..5726172 score=-0.217910121887571
IntronExpressionAdditive AT3G16810.intron12 5726577..5726610 score=0.623714404927261
IntronExpressionAdditive AT3G16810.intron14 5727121..5727165 score=-0.21396868831165
IntronExpressionAdditive AT3G16810.intron16 5727239..5727307 score=0.0879257454716081
IntronExpressionAdditive AT3G16810.intron2 5723935..5724193 score=-0.134964563280339
IntronExpressionAdditive AT3G16810.intron4 5724661..5724692 score=-0.0442417629563703
IntronExpressionAdditive AT3G16810.intron5 5724861..5724975 score=-0.372257228135608
IntronExpressionAdditive AT3G16810.intron7 5725230..5725267 score=-0.465050771625297
IntronExpressionAdditive AT3G16810.intron8 5725413..5725678 score=0.0096247766491581
IntronExpressionAdditive AT3G16810.intron9 5725840..5725872 score=0.246283202531427
IntronExpressionAdditive AT3G16820.intron1 5728688..5728835 score=0.466063682469518
IntronExpressionAdditive AT3G16830.intron1 5731815..5731847 score=0.161647081645981
IntronExpressionAdditive AT3G16830.intron11 5734095..5734175 score=-0.270200505114663
IntronExpressionAdditive AT3G16830.intron12 5734281..5734321 score=0.807341948305485
IntronExpressionAdditive AT3G16830.intron13 5734459..5734495 score=-0.586255082764305
IntronExpressionAdditive AT3G16830.intron15 5735044..5735081 score=0.31771721299873
IntronExpressionAdditive AT3G16830.intron16 5735292..5735366 score=0.0356247185208200
IntronExpressionAdditive AT3G16830.intron17 5735474..5735565 score=-0.178590215045116
IntronExpressionAdditive AT3G16830.intron19 5735959..5736026 score=-0.404000953307093
IntronExpressionAdditive AT3G16830.intron2 5732061..5732316 score=0.00716557390763372
IntronExpressionAdditive AT3G16830.intron20 5736248..5736319 score=-0.570110620076138
IntronExpressionAdditive AT3G16830.intron22 5736685..5736753 score=-0.243336265827739
IntronExpressionAdditive AT3G16830.intron23 5736960..5736993 score=0.00160230538477498
IntronExpressionAdditive AT3G16830.intron4 5732517..5732556 score=-0.265176668716486
IntronExpressionAdditive AT3G16830.intron6 5732975..5733090 score=-0.501923215787904
IntronExpressionAdditive AT3G16830.intron7 5733238..5733346 score=-0.400859579026423
IntronExpressionAdditive AT3G16830.intron8 5733487..5733554 score=0.8159423072155
IntronExpressionAdditive AT3G16830.intron9 5733777..5733850 score=-0.379767945880408
IntronExpressionAdditive AT3G16840.intron1 5738103..5738138 score=0.256028125657783
IntronExpressionAdditive AT3G16840.intron10 5740857..5741064 score=-0.663370205000364
IntronExpressionAdditive AT3G16840.intron11 5741281..5741391 score=-0.149868229731795
IntronExpressionAdditive AT3G16840.intron13 5741868..5742267 score=0.368394998529598
IntronExpressionAdditive AT3G16840.intron2 5738288..5738474 score=0.313666379169414
IntronExpressionAdditive AT3G16840.intron3 5738647..5738686 score=0.241758595515438
IntronExpressionAdditive AT3G16840.intron4 5738851..5738886 score=0.198804927376319
IntronExpressionAdditive AT3G16840.intron5 5739098..5739310 score=0.555109426274508
IntronExpressionAdditive AT3G16840.intron6 5739464..5739577 score=0.256805047587174
IntronExpressionAdditive AT3G16840.intron8 5739930..5740052 score=0.0560892849789764
IntronExpressionAdditive AT3G16840.intron9 5740270..5740443 score=0.299543059734236
IntronExpressionAdditive AT3G16850.intron1 5748860..5749302 score=-0.562756505984682
IntronExpressionAdditive AT3G16850.intron2 5749661..5749752 score=-0.947549643744847
IntronExpressionAdditive AT3G16857.intron2 5756435..5756727 score=0.276345452265048
IntronExpressionAdditive AT3G16857.tu8 5759084..5759180 score=1.02378405394237
IntronExpressionAdditive AT3G16860.intron1 5761073..5761499 score=-0.856219427337887
IntronExpressionAdditive AT3G16870.intron1 5764152..5764304 score=-1.18236845902867
IntronExpressionAdditive AT3G16895.intron1 5771193..5771261 score=-0.269799560594025
IntronExpressionAdditive AT3G16900.intron1 5772358..5772427 score=-0.510949070785418
IntronExpressionAdditive AT3G16910.intron2 5774903..5775085 score=0.61481333799788
IntronExpressionAdditive AT3G16930.intron1 5779042..5779306 score=-0.199024910323772
IntronExpressionAdditive AT3G16940.intron1 5782035..5782416 score=0.473968545208113
IntronExpressionAdditive AT3G16940.intron2 5782708..5782777 score=-0.649718139513068
IntronExpressionAdditive AT3G16940.intron3 5782919..5782953 score=0.359034795217432
IntronExpressionAdditive AT3G16940.intron4 5783097..5783207 score=0.0643534556359718
IntronExpressionAdditive AT3G16940.intron5 5783281..5783429 score=-1.30069832883930
IntronExpressionAdditive AT3G16940.intron8 5785393..5785496 score=0.80997734263576
IntronExpressionAdditive AT3G16950.intron10 5788217..5788723 score=0.0670739681783948
IntronExpressionAdditive AT3G16950.intron12 5788911..5789085 score=-0.522044597152898
IntronExpressionAdditive AT3G16950.intron14 5789442..5789513 score=0.510849155327154
IntronExpressionAdditive AT3G16950.intron15 5789727..5789797 score=-0.246780944380141
IntronExpressionAdditive AT3G16950.intron16 5789970..5790046 score=-0.972487707590182
IntronExpressionAdditive AT3G16950.intron2 5786809..5787132 score=0.331761745319909
IntronExpressionAdditive AT3G16950.intron5 5787312..5787513 score=-0.500067939074358
IntronExpressionAdditive AT3G16950.intron7 5787701..5787878 score=0.00172296010937352
IntronExpressionAdditive AT3G16960.intron1 5791992..5792027 score=0.1140665198698
IntronExpressionAdditive AT3G16980.intron1 5794562..5794716 score=-1.33711845471773
IntronExpressionAdditive AT3G16980.intron2 5794946..5795257 score=-0.598939918769689
IntronExpressionAdditive AT3G16980.intron3 5795504..5795576 score=0.436446046551689
IntronExpressionAdditive AT3G16990.intron2 5796566..5796601 score=1.26000251970093
IntronExpressionAdditive AT3G17000.intron1 5797501..5797814 score=0.597887197485516
IntronExpressionAdditive AT3G17000.intron3 5798258..5798291 score=0.968992684162257
IntronExpressionAdditive AT3G17000.intron4 5798507..5798936 score=-0.450626616423652
IntronExpressionAdditive AT3G17010.intron1 5800574..5801173 score=0.365398714204667
IntronExpressionAdditive AT3G17010.intron3 5801973..5802006 score=-0.0829663104497454
IntronExpressionAdditive AT3G17020.intron1 5802943..5803358 score=0.332378350162769
IntronExpressionAdditive AT3G17020.intron2 5803535..5803812 score=0.398323026983609
IntronExpressionAdditive AT3G17030.intron10 5807546..5807584 score=0.28422397720852
IntronExpressionAdditive AT3G17030.intron11 5807687..5807724 score=-0.234985666456360
IntronExpressionAdditive AT3G17030.intron2 5805057..5805203 score=-0.870128928791873
IntronExpressionAdditive AT3G17030.intron3 5805314..5805418 score=-0.561351024603235
IntronExpressionAdditive AT3G17030.intron4 5805531..5805597 score=0.0137600943648562
IntronExpressionAdditive AT3G17030.intron5 5805813..5806161 score=0.234590903977
IntronExpressionAdditive AT3G17030.intron7 5806579..5806618 score=0.322494740787679
IntronExpressionAdditive AT3G17030.intron8 5806796..5807048 score=0.177305684262603
IntronExpressionAdditive AT3G17030.intron9 5807189..5807253 score=-1.22477667228307
IntronExpressionAdditive AT3G17040.intron1 5809736..5809772 score=-0.365253456449253
IntronExpressionAdditive AT3G17040.intron2 5809984..5810416 score=0.314884476179283
IntronExpressionAdditive AT3G17040.intron4 5810791..5810863 score=0.36490175952239
IntronExpressionAdditive AT3G17040.intron5 5811010..5811194 score=0.368204753010220
IntronExpressionAdditive AT3G17040.intron6 5811546..5811615 score=-0.285665786804277
IntronExpressionAdditive AT3G17040.intron7 5811796..5812012 score=-0.463185068279431
IntronExpressionAdditive AT3G17070.intron1 5821321..5822275 score=-0.151438335282222
IntronExpressionAdditive AT3G17090.intron1 5827319..5827823 score=-0.437639381234471
IntronExpressionAdditive AT3G17090.intron2 5828230..5828648 score=0.0584429486912611
IntronExpressionAdditive AT3G17090.intron3 5828962..5829026 score=0.177978493150252
IntronExpressionAdditive AT3G17120.intron2 5841607..5841761 score=0.217291906602759
IntronExpressionAdditive AT3G17120.intron3 5842097..5842149 score=-0.47261509529114
IntronExpressionAdditive AT3G17120.intron5 5843120..5843188 score=-0.856012757809682
IntronExpressionAdditive AT3G17120.tu1 5841201..5841270 score=-0.499457974100887
IntronExpressionAdditive AT3G17150.intron1 5847528..5847721 score=-0.069569952051439
IntronExpressionAdditive AT3G17155.intron1 5851001..5851037 score=0.466293428086664
IntronExpressionAdditive AT3G17160.intron1 5852447..5852558 score=0.0559299831082701
IntronExpressionAdditive AT3G17170.intron1 5853731..5853799 score=-0.359109142124236
IntronExpressionAdditive AT3G17170.intron2 5853906..5854260 score=-0.305065993792637
IntronExpressionAdditive AT3G17180.intron2 5856246..5856768 score=-0.187202374322403
IntronExpressionAdditive AT3G17180.intron4 5857528..5857890 score=0.331948569096598
IntronExpressionAdditive AT3G17180.intron6 5858324..5858436 score=-0.397017077518527
IntronExpressionAdditive AT3G17180.intron7 5858584..5858634 score=-0.0884326046938127
IntronExpressionAdditive AT3G17190.intron1 5867556..5867633 score=-0.525824428880938
IntronExpressionAdditive AT3G17205.intron1 5873730..5874113 score=0.58827326022428
IntronExpressionAdditive AT3G17205.intron10 5877289..5877388 score=-1.50465500320315
IntronExpressionAdditive AT3G17205.intron11 5877573..5877678 score=-0.212631187821146
IntronExpressionAdditive AT3G17205.intron12 5877896..5878004 score=-0.962251000087275
IntronExpressionAdditive AT3G17205.intron13 5878111..5878177 score=-0.370226612582666
IntronExpressionAdditive AT3G17205.intron14 5878317..5878466 score=-0.465662825224389
IntronExpressionAdditive AT3G17205.intron15 5878646..5878718 score=-0.149644160487470
IntronExpressionAdditive AT3G17205.intron16 5878903..5878975 score=-0.69550468705586
IntronExpressionAdditive AT3G17205.intron17 5879119..5879265 score=-0.183336571653251
IntronExpressionAdditive AT3G17205.intron18 5879510..5879544 score=0.194271751404907
IntronExpressionAdditive AT3G17205.intron19 5879654..5879834 score=0.0313386860279979
IntronExpressionAdditive AT3G17205.intron2 5874253..5874316 score=1.18907142630508
IntronExpressionAdditive AT3G17205.intron20 5880059..5880096 score=0.429645794834893
IntronExpressionAdditive AT3G17205.intron22 5880392..5880675 score=0.19263165807407
IntronExpressionAdditive AT3G17205.intron3 5874495..5874831 score=-0.0630572799340865
IntronExpressionAdditive AT3G17205.intron4 5874972..5875116 score=-1.36884971661927
IntronExpressionAdditive AT3G17205.intron5 5875306..5875369 score=0.150290043651693
IntronExpressionAdditive AT3G17205.intron6 5875580..5875727 score=-0.593285692856866
IntronExpressionAdditive AT3G17205.intron7 5875944..5876449 score=0.148783118184766
IntronExpressionAdditive AT3G17205.intron8 5876587..5876696 score=-0.856436282228803
IntronExpressionAdditive AT3G17205.intron9 5876885..5876926 score=-0.533528382926887
IntronExpressionAdditive AT3G17210.intron1 5882471..5882659 score=-1.90810136646878
IntronExpressionAdditive AT3G17230.intron1 5886991..5888570 score=0.240697151737484
IntronExpressionAdditive AT3G17240.intron4 5891647..5891858 score=1.90245215965763
IntronExpressionAdditive AT3G17250.intron1 5893879..5894063 score=0.612438238516667
IntronExpressionAdditive AT3G17300.intron1 5907331..5907537 score=0.584077908877864
IntronExpressionAdditive AT3G17300.intron3 5907816..5908141 score=0.115543995077718
IntronExpressionAdditive AT3G17300.intron5 5908438..5908550 score=0.813554386817781
[truncated: 2,781,631 more chars]
