# Supplementary material for: Whole genome transcriptome polymorphisms in Arabidopsis thaliana
Source: Genome Biol. 2008 Nov 24;9(11):R165. doi: 10.1186/gb-2008-9-11-r165 (PMC2614497; doi:10.1186/gb-2008-9-11-r165)
Supplement: Additional data file 4 — Genome tracks of SFPs, indels, expression variation, ASE, splicing variation and transcribed fragment variation. [file gb-2008-9-11-r165-S4.tgz › IntronSplicing_chr4.txt]

#3/3/08
#gBrowser annotation for intron expression.


[IntronExpressionAdditive]
glyph= xyplot
graph_type = boxes
bump=1
fgcolor = red
bgcolor = red
height = 25
min_score=-3
max_score=3
label = 1
key = Intron Expression additive effect d score 


[IntronExpressionDominant]
glyph= xyplot
graph_type = boxes
bump=1
fgcolor = red
bgcolor = red
height = 25
min_score=-3
max_score=3
label = 1
key = Intron Expression dominant effect d score 


[IntronExpressionMaternal]
glyph= xyplot
graph_type = boxes
bump=1
fgcolor = red
bgcolor = red
height = 25
min_score=-3
max_score=3
label = 1
key = Intron Expression maternal effect d score 


reference=Chr4

IntronExpressionAdditive AT4G00020.intron13 7844..8202 score=0.281729940151871
IntronExpressionAdditive AT4G00020.intron17 9642..9894 score=-0.87002020007781
IntronExpressionAdditive AT4G00020.intron6 6535..7083 score=-0.701895900954586
IntronExpressionAdditive AT4G00026.intron2 12076..12214 score=-1.00998427152353
IntronExpressionAdditive AT4G00026.intron4 12435..12508 score=-0.218730877132415
IntronExpressionAdditive AT4G00026.intron5 12727..12800 score=-1.18140859754511
IntronExpressionAdditive AT4G00026.intron7 12960..13136 score=-0.238985840501273
IntronExpressionAdditive AT4G00050.intron1 17953..17987 score=-0.857147993515214
IntronExpressionAdditive AT4G00050.intron4 18879..19220 score=-0.0755225649768854
IntronExpressionAdditive AT4G00060.intron1 25208..25248 score=-0.218828486125450
IntronExpressionAdditive AT4G00060.intron12 28024..28137 score=-0.105769630897445
IntronExpressionAdditive AT4G00060.intron13 28283..28358 score=0.317621828373882
IntronExpressionAdditive AT4G00060.intron2 25399..25472 score=-0.412982611386042
IntronExpressionAdditive AT4G00060.intron4 25897..26290 score=0.164890149011003
IntronExpressionAdditive AT4G00060.intron6 26771..26853 score=-0.567841309343748
IntronExpressionAdditive AT4G00060.intron7 27005..27176 score=0.069809565706344
IntronExpressionAdditive AT4G00060.intron8 27275..27310 score=-0.463921032820873
IntronExpressionAdditive AT4G00060.intron9 27431..27499 score=0.174585379586422
IntronExpressionAdditive AT4G00090.intron1 34469..34507 score=-0.474842221259756
IntronExpressionAdditive AT4G00090.intron2 34660..34695 score=-0.241850849897453
IntronExpressionAdditive AT4G00090.intron4 35232..35372 score=-0.103174669431190
IntronExpressionAdditive AT4G00090.intron6 35701..35771 score=0.568168788659096
IntronExpressionAdditive AT4G00090.intron8 36279..36466 score=-0.585498439485484
IntronExpressionAdditive AT4G00100.intron3 37560..37632 score=-0.557014891392288
IntronExpressionAdditive AT4G00100.intron4 37843..38063 score=-0.172633050176745
IntronExpressionAdditive AT4G00160.intron1 63516..63774 score=0.0030925952035159
IntronExpressionAdditive AT4G00170.intron2 71006..71176 score=-0.942457693702003
IntronExpressionAdditive AT4G00170.intron5 71570..71603 score=0.155180323542537
IntronExpressionAdditive AT4G00170.intron6 71748..71782 score=-1.04407854861652
IntronExpressionAdditive AT4G00170.intron7 71897..71953 score=-0.62241584832195
IntronExpressionAdditive AT4G00180.intron1 72912..72943 score=-0.304629278068206
IntronExpressionAdditive AT4G00180.intron2 73229..73383 score=0.351650992582414
IntronExpressionAdditive AT4G00180.intron3 73632..74085 score=0.801863119640663
IntronExpressionAdditive AT4G00180.intron5 74444..74633 score=-0.179544174523000
IntronExpressionAdditive AT4G00190.intron1 81110..81141 score=0.531926190399278
IntronExpressionAdditive AT4G00200.intron4 83607..83752 score=0.160590102209211
IntronExpressionAdditive AT4G00210.intron1 86040..86517 score=-0.119049364863565
IntronExpressionAdditive AT4G00220.intron1 90517..91586 score=-0.616791732248894
IntronExpressionAdditive AT4G00230.intron1 94066..94104 score=-0.0745640732340388
IntronExpressionAdditive AT4G00230.intron3 94471..94541 score=-0.090784166403028
IntronExpressionAdditive AT4G00230.intron5 94887..95164 score=0.124361751437527
IntronExpressionAdditive AT4G00230.intron8 96184..96222 score=-0.192588641951156
IntronExpressionAdditive AT4G00240.intron1 106688..106720 score=-0.7405742225313
IntronExpressionAdditive AT4G00240.intron3 107217..107359 score=-0.653852257910016
IntronExpressionAdditive AT4G00240.intron4 107538..107797 score=-0.859948858482955
IntronExpressionAdditive AT4G00240.intron5 107978..108049 score=-0.676363551711356
IntronExpressionAdditive AT4G00240.intron6 108160..108232 score=-0.246779371130816
IntronExpressionAdditive AT4G00240.intron7 108630..108777 score=0.235784184090444
IntronExpressionAdditive AT4G00240.intron9 109193..109497 score=0.335241678071597
IntronExpressionAdditive AT4G00280.intron1 122519..122626 score=-0.0257208560565868
IntronExpressionAdditive AT4G00280.intron2 122726..122796 score=-0.0417129952758921
IntronExpressionAdditive AT4G00290.intron3 123836..123901 score=-1.81292149927897
IntronExpressionAdditive AT4G00290.intron4 124110..124179 score=-0.365689227787131
IntronExpressionAdditive AT4G00300.intron1 127361..127436 score=-0.23567844826892
IntronExpressionAdditive AT4G00300.intron2 128086..129091 score=0.441955232564616
IntronExpressionAdditive AT4G00310.intron4 134078..134345 score=-0.884728825280614
IntronExpressionAdditive AT4G00310.intron5 134452..134560 score=-0.165441302589657
IntronExpressionAdditive AT4G00330.intron2 143377..143456 score=0.899996751514496
IntronExpressionAdditive AT4G00330.intron3 143567..143599 score=0.132606656863499
IntronExpressionAdditive AT4G00330.intron4 143820..143856 score=0.289870946712233
IntronExpressionAdditive AT4G00330.intron5 144118..144155 score=0.792811844459253
IntronExpressionAdditive AT4G00335.intron2 146275..146767 score=-10.3822195822503
IntronExpressionAdditive AT4G00335.intron4 146941..147158 score=-2.16155045981517
IntronExpressionAdditive AT4G00335.intron7 147787..147901 score=0.832732882125028
IntronExpressionAdditive AT4G00340.intron1 150143..150183 score=-0.669922473302595
IntronExpressionAdditive AT4G00350.intron4 153666..153700 score=1.2341945784759
IntronExpressionAdditive AT4G00355.tu4 154915..155093 score=0.892809432235038
IntronExpressionAdditive AT4G00355.tu7 155920..155957 score=0.0344586649012003
IntronExpressionAdditive AT4G00360.intron1 161371..161514 score=0.473027432576547
IntronExpressionAdditive AT4G00370.intron1 163242..163323 score=-0.557999254730908
IntronExpressionAdditive AT4G00370.intron11 165969..166042 score=-0.601593117818397
IntronExpressionAdditive AT4G00370.intron2 163435..163473 score=-0.087236260992625
IntronExpressionAdditive AT4G00370.intron3 163591..163822 score=-0.735987302004027
IntronExpressionAdditive AT4G00370.intron4 163962..164108 score=-0.843540115085518
IntronExpressionAdditive AT4G00370.intron5 164261..164293 score=-0.643275853536818
IntronExpressionAdditive AT4G00370.intron6 164574..164650 score=0.0142574498629966
IntronExpressionAdditive AT4G00370.intron8 165133..165207 score=-0.419220549287413
IntronExpressionAdditive AT4G00380.intron6 170545..170584 score=-0.167080217988228
IntronExpressionAdditive AT4G00400.intron1 174709..175036 score=-0.413848469077931
IntronExpressionAdditive AT4G00400.intron2 175606..175937 score=-0.75533024512108
IntronExpressionAdditive AT4G00420.intron1 181742..181811 score=-0.349412663849922
IntronExpressionAdditive AT4G00420.intron2 181998..182211 score=0.949141358128938
IntronExpressionAdditive AT4G00420.intron5 182754..183798 score=-0.420544647150241
IntronExpressionAdditive AT4G00430.intron2 186231..186311 score=-0.770401776500989
IntronExpressionAdditive AT4G00430.intron5 186946..187097 score=0.088300797785921
IntronExpressionAdditive AT4G00440.intron1 194663..194884 score=-0.152874603102502
IntronExpressionAdditive AT4G00440.intron3 195469..195542 score=0.596794849329192
IntronExpressionAdditive AT4G00440.intron5 197131..197171 score=-0.845650945726607
IntronExpressionAdditive AT4G00450.intron3 203826..203943 score=-0.287292021003838
IntronExpressionAdditive AT4G00450.intron8 209657..209731 score=-0.747933286104372
IntronExpressionAdditive AT4G00450.intron9 210099..210141 score=-0.0465106247633921
IntronExpressionAdditive AT4G00460.intron1 211305..211339 score=-0.698528321556995
IntronExpressionAdditive AT4G00460.intron2 212089..212156 score=-0.474570372306433
IntronExpressionAdditive AT4G00460.intron4 212525..212561 score=-0.341550547931663
IntronExpressionAdditive AT4G00460.intron6 213258..213402 score=0.166090462181074
IntronExpressionAdditive AT4G00480.intron1 217182..217221 score=0.941831457993288
IntronExpressionAdditive AT4G00480.intron4 218406..218511 score=0.0742981085500508
IntronExpressionAdditive AT4G00480.intron6 218869..218966 score=0.17455082720673
IntronExpressionAdditive AT4G00490.intron3 223100..223139 score=-0.487107211628052
IntronExpressionAdditive AT4G00490.intron4 223391..223495 score=0.194658138161946
IntronExpressionAdditive AT4G00490.intron5 223715..223791 score=-0.70105306312221
IntronExpressionAdditive AT4G00490.intron6 224082..224147 score=-0.215015922554151
IntronExpressionAdditive AT4G00490.intron8 224734..224769 score=-0.109739947120475
IntronExpressionAdditive AT4G00500.intron1 225560..225632 score=0.605842543777049
IntronExpressionAdditive AT4G00500.intron2 225809..225878 score=0.260526832956654
IntronExpressionAdditive AT4G00500.intron3 226018..226091 score=-0.0176156890769918
IntronExpressionAdditive AT4G00500.intron4 226201..226238 score=0.379483023135079
IntronExpressionAdditive AT4G00500.intron5 227197..227336 score=-0.0965829514418784
IntronExpressionAdditive AT4G00525.intron1 232081..232533 score=0.0559358828361426
IntronExpressionAdditive AT4G00530.intron3 233397..233461 score=0.179128809882078
IntronExpressionAdditive AT4G00540.intron1 234730..235363 score=-0.0646869046557783
IntronExpressionAdditive AT4G00540.intron2 235719..235790 score=0.402982798167409
IntronExpressionAdditive AT4G00540.intron4 236343..236378 score=-1.09969411633410
IntronExpressionAdditive AT4G00540.intron5 236559..236940 score=0.288657996034436
IntronExpressionAdditive AT4G00550.intron1 238675..238748 score=-0.135357452358625
IntronExpressionAdditive AT4G00550.intron3 239569..239710 score=-0.171417314488649
IntronExpressionAdditive AT4G00550.intron4 240031..240175 score=-0.939228944801512
IntronExpressionAdditive AT4G00560.intron2 240932..241007 score=0.110773008372360
IntronExpressionAdditive AT4G00560.intron5 241360..241396 score=-1.33130959481728
IntronExpressionAdditive AT4G00560.intron6 241640..241679 score=-0.56124775120904
IntronExpressionAdditive AT4G00560.intron7 241895..241968 score=0.127647845977286
IntronExpressionAdditive AT4G00570.intron1 242889..242958 score=-0.297153582507345
IntronExpressionAdditive AT4G00570.intron11 244988..245062 score=0.221686821714203
IntronExpressionAdditive AT4G00570.intron13 245346..245417 score=-0.0880504382531653
IntronExpressionAdditive AT4G00570.intron17 246288..246326 score=-0.285272988933895
IntronExpressionAdditive AT4G00570.intron2 243104..243173 score=0.101982473412276
IntronExpressionAdditive AT4G00570.intron3 243248..243284 score=-0.329962379037755
IntronExpressionAdditive AT4G00570.intron5 243592..243667 score=-0.478274197198761
IntronExpressionAdditive AT4G00570.intron6 243779..243813 score=0.00455962511338477
IntronExpressionAdditive AT4G00570.intron7 243923..243969 score=-0.082942520772795
IntronExpressionAdditive AT4G00570.intron8 244189..244226 score=-0.339623586319935
IntronExpressionAdditive AT4G00570.intron9 244368..244635 score=0.447733705756407
IntronExpressionAdditive AT4G00580.intron3 249294..249333 score=-0.175754441210830
IntronExpressionAdditive AT4G00585.intron1 251238..252030 score=-0.176169736667683
IntronExpressionAdditive AT4G00585.intron2 252331..252396 score=-0.443567009770079
IntronExpressionAdditive AT4G00590.intron1 252970..253042 score=-0.531089154912616
IntronExpressionAdditive AT4G00590.intron9 254730..254764 score=0.90236144602814
IntronExpressionAdditive AT4G00600.intron2 255736..255773 score=-0.323069446611482
IntronExpressionAdditive AT4G00600.intron4 256281..256315 score=-0.269546632223767
IntronExpressionAdditive AT4G00620.intron1 259474..259506 score=0.369858380567406
IntronExpressionAdditive AT4G00620.intron2 259763..259799 score=-0.283365877726018
IntronExpressionAdditive AT4G00620.intron3 260064..260096 score=0.331684083552540
IntronExpressionAdditive AT4G00630.intron1 261786..261818 score=-1.03526623758525
IntronExpressionAdditive AT4G00630.intron11 264238..264347 score=-3.03877006732082
IntronExpressionAdditive AT4G00630.intron12 264601..264638 score=-0.719123113171734
IntronExpressionAdditive AT4G00630.intron14 264931..265071 score=-0.456390197607422
IntronExpressionAdditive AT4G00630.intron15 265289..265324 score=-0.251938047110614
IntronExpressionAdditive AT4G00630.intron17 265697..265798 score=0.0378065781880883
IntronExpressionAdditive AT4G00630.intron2 261921..261965 score=-1.32707174437255
IntronExpressionAdditive AT4G00630.intron3 262077..262141 score=-0.307263993419362
IntronExpressionAdditive AT4G00630.intron6 262663..262736 score=0.398525594887412
IntronExpressionAdditive AT4G00630.intron7 262880..262913 score=0.133995242535199
IntronExpressionAdditive AT4G00630.intron8 263131..263348 score=-0.897140060582954
IntronExpressionAdditive AT4G00630.intron9 263649..263686 score=0.138503159092571
IntronExpressionAdditive AT4G00640.intron1 266709..266744 score=-2.02798516742384
IntronExpressionAdditive AT4G00650.intron1 269994..270283 score=0.578117283954718
IntronExpressionAdditive AT4G00650.intron2 270528..270593 score=0.0330504581372079
IntronExpressionAdditive AT4G00660.intron1 274940..275054 score=-0.214233070450606
IntronExpressionAdditive AT4G00660.intron10 277487..277785 score=-0.129358415725921
IntronExpressionAdditive AT4G00660.intron2 275158..275383 score=0.048879419650149
IntronExpressionAdditive AT4G00660.intron3 275664..275941 score=1.12603521976000
IntronExpressionAdditive AT4G00660.intron6 276829..277007 score=-0.42868030123362
IntronExpressionAdditive AT4G00660.intron7 277113..277149 score=-0.663404267520284
IntronExpressionAdditive AT4G00670.intron11 278757..278833 score=0.402093607122468
IntronExpressionAdditive AT4G00680.intron2 280366..280546 score=0.125020929059245
IntronExpressionAdditive AT4G00690.intron5 282332..282368 score=0.0800927121181156
IntronExpressionAdditive AT4G00690.intron6 282515..282551 score=-0.171479856726163
IntronExpressionAdditive AT4G00690.intron8 282880..282990 score=-0.312186949294807
IntronExpressionAdditive AT4G00695.intron2 284430..284464 score=0.305158940165891
IntronExpressionAdditive AT4G00695.intron3 284685..284727 score=-0.818109366145388
IntronExpressionAdditive AT4G00710.intron1 290600..290670 score=-0.439427806029528
IntronExpressionAdditive AT4G00710.intron10 292758..292825 score=-0.0957027012814316
IntronExpressionAdditive AT4G00710.intron5 291682..291718 score=0.198049401182589
IntronExpressionAdditive AT4G00710.intron7 292015..292085 score=0.460856398157721
IntronExpressionAdditive AT4G00710.intron9 292542..292615 score=0.255077523106152
IntronExpressionAdditive AT4G00720.intron1 294197..294343 score=0.569467947339412
IntronExpressionAdditive AT4G00720.intron12 296683..296904 score=-0.171598395338376
IntronExpressionAdditive AT4G00720.intron3 294708..294919 score=-0.885317013522905
IntronExpressionAdditive AT4G00720.intron5 294994..295094 score=0.0634914703945156
IntronExpressionAdditive AT4G00720.intron6 295244..295276 score=0.283112796623477
IntronExpressionAdditive AT4G00720.intron7 295383..295456 score=-1.33131858790835
IntronExpressionAdditive AT4G00730.intron1 300154..300620 score=0.450386860919985
IntronExpressionAdditive AT4G00730.intron2 301016..301084 score=-0.0663832833347836
IntronExpressionAdditive AT4G00730.intron3 301297..302172 score=-0.00508972513462126
IntronExpressionAdditive AT4G00730.intron7 303512..303544 score=-0.382045610861377
IntronExpressionAdditive AT4G00730.intron8 303834..303875 score=-0.482936971690456
IntronExpressionAdditive AT4G00740.intron1 308040..308079 score=-0.343586346628394
IntronExpressionAdditive AT4G00740.intron2 308268..308302 score=-0.064694687378059
IntronExpressionAdditive AT4G00740.intron4 309116..309193 score=-0.251420979487418
IntronExpressionAdditive AT4G00740.intron6 309727..309836 score=0.0712023187503145
IntronExpressionAdditive AT4G00750.intron1 315096..315952 score=0.176229925903521
IntronExpressionAdditive AT4G00750.intron2 316242..316279 score=0.0855602992671346
IntronExpressionAdditive AT4G00752.intron1 317905..318011 score=-0.454035272047279
IntronExpressionAdditive AT4G00752.intron3 318329..318661 score=0.402484935283742
IntronExpressionAdditive AT4G00752.intron4 318870..318948 score=0.118891024924196
IntronExpressionAdditive AT4G00752.intron5 319142..319298 score=-0.119619279628094
IntronExpressionAdditive AT4G00752.intron7 319658..319733 score=0.668477407890631
IntronExpressionAdditive AT4G00752.intron9 320447..320662 score=-0.155277866432319
IntronExpressionAdditive AT4G00755.intron3 325405..325475 score=-0.618614450134047
IntronExpressionAdditive AT4G00755.intron5 326196..326231 score=-0.65801187749544
IntronExpressionAdditive AT4G00755.tu2 325088..325229 score=-0.874649474006867
IntronExpressionAdditive AT4G00760.intron1 327505..327687 score=-0.0116518421297195
IntronExpressionAdditive AT4G00760.intron3 328135..328206 score=0.460195020900173
IntronExpressionAdditive AT4G00760.intron4 328493..328635 score=0.261191615652099
IntronExpressionAdditive AT4G00760.intron5 328809..328910 score=-1.37890639129564
IntronExpressionAdditive AT4G00770.intron1 331839..332093 score=-1.03957458385727
IntronExpressionAdditive AT4G00770.intron2 332338..332379 score=-0.231942747789231
IntronExpressionAdditive AT4G00780.intron1 334792..334832 score=1.15006294661912
IntronExpressionAdditive AT4G00790.intron3 338276..338420 score=0.156137718828395
IntronExpressionAdditive AT4G00790.intron4 338568..338607 score=1.04630545234372
IntronExpressionAdditive AT4G00790.intron5 339002..339385 score=0.0667958960929667
IntronExpressionAdditive AT4G00790.intron7 339993..340064 score=0.140826219339658
IntronExpressionAdditive AT4G00800.intron5 344125..344159 score=0.224035370512982
IntronExpressionAdditive AT4G00810.intron2 346549..346804 score=-0.58423946357927
IntronExpressionAdditive AT4G00810.tu4 347098..347135 score=-0.864499390698082
IntronExpressionAdditive AT4G00820.intron2 349848..349880 score=-0.631829611608389
IntronExpressionAdditive AT4G00820.intron4 350456..350506 score=-0.379973417314827
IntronExpressionAdditive AT4G00830.intron10 354734..354773 score=0.122283704613511
IntronExpressionAdditive AT4G00830.intron2 352368..352738 score=0.370354771283329
IntronExpressionAdditive AT4G00830.intron6 353657..353692 score=0.250228383030087
IntronExpressionAdditive AT4G00830.intron7 353944..353982 score=0.305130910315203
IntronExpressionAdditive AT4G00840.intron3 355905..355983 score=0.540330301815428
IntronExpressionAdditive AT4G00840.intron4 356180..356245 score=0.267766993531541
IntronExpressionAdditive AT4G00840.intron6 356659..356855 score=-0.106894363263189
IntronExpressionAdditive AT4G00850.intron1 357921..358068 score=0.347534800988883
IntronExpressionAdditive AT4G00850.intron2 358174..358251 score=0.840527242874003
IntronExpressionAdditive AT4G00850.intron4 358747..358785 score=-0.151237745154255
IntronExpressionAdditive AT4G00860.intron2 359985..360279 score=-0.0496519912703221
IntronExpressionAdditive AT4G00893.intron1 381078..381227 score=-0.70785841334896
IntronExpressionAdditive AT4G00900.intron3 384444..384516 score=-0.455690892648906
IntronExpressionAdditive AT4G00900.intron4 384662..384735 score=-0.452368325434077
IntronExpressionAdditive AT4G00905.intron1 388016..388272 score=-0.504165740732671
IntronExpressionAdditive AT4G00910.intron1 389826..389861 score=0.624458769295806
IntronExpressionAdditive AT4G00910.intron2 390077..390110 score=0.313631654183291
IntronExpressionAdditive AT4G00910.intron3 390265..390300 score=-0.00253317127803801
IntronExpressionAdditive AT4G00920.intron3 394421..394691 score=-0.344227824961741
IntronExpressionAdditive AT4G00920.intron4 394840..395127 score=-0.967307182258406
IntronExpressionAdditive AT4G00930.intron3 397318..397391 score=0.174724994039144
IntronExpressionAdditive AT4G00930.intron7 398869..398909 score=0.304433083481005
IntronExpressionAdditive AT4G00940.intron1 404250..404543 score=0.0137317055043842
IntronExpressionAdditive AT4G00950.intron1 406094..406243 score=-0.3652920259541
IntronExpressionAdditive AT4G00960.intron2 414649..414683 score=-0.959166204110168
IntronExpressionAdditive AT4G00970.intron2 419516..419552 score=-0.547350859703744
IntronExpressionAdditive AT4G00970.intron3 419925..420348 score=-0.0171790822028901
IntronExpressionAdditive AT4G00980.intron1 423713..423827 score=-0.333994716845465
IntronExpressionAdditive AT4G00980.intron2 423934..424006 score=-0.561692115656602
IntronExpressionAdditive AT4G00980.intron3 424146..424219 score=-0.091856513162126
IntronExpressionAdditive AT4G00990.intron1 427221..427394 score=-0.474560228337908
IntronExpressionAdditive AT4G00990.intron10 430913..430949 score=0.244603030235387
IntronExpressionAdditive AT4G00990.intron11 431064..431186 score=-0.550477184977069
IntronExpressionAdditive AT4G00990.intron13 431555..431593 score=0.757296600467273
IntronExpressionAdditive AT4G00990.intron2 427571..427609 score=0.151500525420359
IntronExpressionAdditive AT4G00990.intron5 428164..428759 score=-0.610414694846667
IntronExpressionAdditive AT4G00990.intron6 429527..429599 score=0.579389245027254
IntronExpressionAdditive AT4G00990.intron7 429953..430059 score=-0.135884795623479
IntronExpressionAdditive AT4G00990.intron8 430403..430444 score=-0.0855566238882083
IntronExpressionAdditive AT4G01000.intron1 432346..432414 score=-0.7595102444175
IntronExpressionAdditive AT4G01010.intron3 435670..435959 score=-0.936579189717705
IntronExpressionAdditive AT4G01020.intron2 441696..441734 score=-0.0191100992079292
IntronExpressionAdditive AT4G01040.intron2 453899..454036 score=-0.366544109768705
IntronExpressionAdditive AT4G01040.intron4 454173..454472 score=0.0978416850032102
IntronExpressionAdditive AT4G01040.intron7 455065..455096 score=-0.652562805064485
IntronExpressionAdditive AT4G01050.intron1 456627..456737 score=0.215838452609297
IntronExpressionAdditive AT4G01050.intron2 456915..456946 score=-0.449570467609307
IntronExpressionAdditive AT4G01050.intron3 457126..457268 score=-0.393990811392443
IntronExpressionAdditive AT4G01050.intron7 457945..458076 score=0.483173472796778
IntronExpressionAdditive AT4G01080.intron2 467880..467921 score=-0.421067400543818
IntronExpressionAdditive AT4G01100.intron1 477562..478005 score=0.563349036119292
IntronExpressionAdditive AT4G01100.intron3 478338..478369 score=0.84437973901892
IntronExpressionAdditive AT4G01100.intron4 478474..478657 score=-0.0227975654512608
IntronExpressionAdditive AT4G01100.intron5 478797..478833 score=-0.176940766803829
IntronExpressionAdditive AT4G01120.intron12 484036..484329 score=-0.862984296413749
IntronExpressionAdditive AT4G01120.intron2 482276..482313 score=-0.683466540001936
IntronExpressionAdditive AT4G01120.intron3 482469..482510 score=0.0379578372147437
IntronExpressionAdditive AT4G01120.intron6 482970..483008 score=0.00903097890178552
IntronExpressionAdditive AT4G01130.intron1 486158..486602 score=-0.751624153132426
IntronExpressionAdditive AT4G01130.intron2 486969..487003 score=0.157736458853591
IntronExpressionAdditive AT4G01130.intron3 487178..487322 score=0.541170143462969
IntronExpressionAdditive AT4G01150.intron1 493899..493975 score=-1.41770924204110
IntronExpressionAdditive AT4G01150.intron4 494542..494576 score=-0.853645975854429
IntronExpressionAdditive AT4G01160.intron2 496193..496225 score=0.463026410601383
IntronExpressionAdditive AT4G01160.intron4 496558..496825 score=-1.09227951030959
IntronExpressionAdditive AT4G01180.intron1 501582..501618 score=-1.10922756951334
IntronExpressionAdditive AT4G01180.intron3 502228..502581 score=0.733267043946424
IntronExpressionAdditive AT4G01190.intron3 504873..504943 score=-0.184902118408619
IntronExpressionAdditive AT4G01190.intron4 505011..505049 score=-0.428683909375066
IntronExpressionAdditive AT4G01190.intron7 505679..505744 score=-0.214068183940890
IntronExpressionAdditive AT4G01210.intron10 511250..511473 score=0.182855245928828
IntronExpressionAdditive AT4G01210.intron2 508375..508553 score=-0.315592361345338
IntronExpressionAdditive AT4G01210.intron5 509458..509534 score=-0.269010663037134
IntronExpressionAdditive AT4G01210.intron6 510036..510072 score=-0.0510251436743172
IntronExpressionAdditive AT4G01210.intron7 510375..510415 score=-0.765844412851016
IntronExpressionAdditive AT4G01210.intron9 511027..511064 score=-0.98230525701813
IntronExpressionAdditive AT4G01220.intron1 513634..513742 score=-0.0775921263781505
IntronExpressionAdditive AT4G01220.intron3 514692..515092 score=0.0420944549564591
IntronExpressionAdditive AT4G01230.intron4 517045..517190 score=-0.238655853904385
IntronExpressionAdditive AT4G01240.intron1 519166..520069 score=-0.172874529528609
IntronExpressionAdditive AT4G01240.intron3 520758..521685 score=-0.640232510557642
IntronExpressionAdditive AT4G01250.intron1 523389..523422 score=-0.336100258973859
IntronExpressionAdditive AT4G01250.intron2 523664..523783 score=0.56481343674163
IntronExpressionAdditive AT4G01265.intron1 530096..530130 score=0.0804671255595727
IntronExpressionAdditive AT4G01265.intron4 530792..531022 score=-0.713902471210428
IntronExpressionAdditive AT4G01270.intron1 532469..532505 score=0.246493071040486
IntronExpressionAdditive AT4G01270.intron4 533199..533275 score=0.593687291621594
IntronExpressionAdditive AT4G01270.intron5 533529..533672 score=0.153564802455866
IntronExpressionAdditive AT4G01280.intron4 535861..535933 score=0.168234236120704
IntronExpressionAdditive AT4G01280.intron8 536543..536574 score=0.742484931223641
IntronExpressionAdditive AT4G01280.intron9 536714..536793 score=0.446914135644408
IntronExpressionAdditive AT4G01290.intron10 542925..542961 score=0.154861083915334
IntronExpressionAdditive AT4G01290.intron2 538373..538451 score=-0.339885088312650
IntronExpressionAdditive AT4G01290.intron4 540033..540427 score=0.133572293945587
IntronExpressionAdditive AT4G01290.intron5 540871..541439 score=-0.0982989994970958
IntronExpressionAdditive AT4G01290.intron6 541763..542136 score=-0.586684119592539
IntronExpressionAdditive AT4G01290.intron8 542359..542674 score=-0.266254954548853
IntronExpressionAdditive AT4G01310.intron1 544363..544470 score=-0.746815284070365
IntronExpressionAdditive AT4G01310.intron2 544650..544718 score=-1.04287145382973
IntronExpressionAdditive AT4G01310.intron3 545030..545204 score=-0.250968503207775
IntronExpressionAdditive AT4G01320.intron1 545964..546527 score=-0.363805115663761
IntronExpressionAdditive AT4G01320.intron4 547132..547348 score=-0.493403256144398
IntronExpressionAdditive AT4G01330.intron1 551459..551528 score=-0.544138673919702
IntronExpressionAdditive AT4G01330.intron2 551669..551707 score=0.376195522079108
IntronExpressionAdditive AT4G01370.intron1 567385..567482 score=-0.146508721765586
IntronExpressionAdditive AT4G01370.intron3 567951..567982 score=-0.095924898469885
IntronExpressionAdditive AT4G01370.intron4 568382..568418 score=-1.00494827119270
IntronExpressionAdditive AT4G01380.intron1 569577..569686 score=-0.343251800110167
IntronExpressionAdditive AT4G01390.intron1 570410..570443 score=-0.197401365630543
IntronExpressionAdditive AT4G01400.intron1 573750..574036 score=0.383346942209302
IntronExpressionAdditive AT4G01400.intron2 575705..575880 score=-0.99185281996082
IntronExpressionAdditive AT4G01400.intron3 576256..576433 score=-0.685153065018354
IntronExpressionAdditive AT4G01420.intron1 580065..580262 score=-0.499544281512668
IntronExpressionAdditive AT4G01420.intron2 580407..580481 score=0.528093324552399
IntronExpressionAdditive AT4G01420.intron7 581321..581426 score=0.197179300617145
IntronExpressionAdditive AT4G01430.intron2 585895..586081 score=0.297909693432936
IntronExpressionAdditive AT4G01430.intron3 586218..586313 score=-0.0125756387459222
IntronExpressionAdditive AT4G01430.intron5 586987..587288 score=0.219914293621285
IntronExpressionAdditive AT4G01430.intron6 587583..587650 score=0.043561420120561
IntronExpressionAdditive AT4G01440.intron2 596908..597330 score=1.43888629383508
IntronExpressionAdditive AT4G01440.intron3 597510..597577 score=-0.264556721403891
IntronExpressionAdditive AT4G01440.intron4 598016..598090 score=-0.292670878257654
IntronExpressionAdditive AT4G01450.intron1 608836..608941 score=0.335722279588812
IntronExpressionAdditive AT4G01480.intron1 626295..626502 score=-0.337216501577138
IntronExpressionAdditive AT4G01480.intron4 626922..626961 score=-0.371176781049442
IntronExpressionAdditive AT4G01480.intron6 627266..627302 score=-0.203885292857361
IntronExpressionAdditive AT4G01510.intron3 643174..643458 score=-0.977805834479152
IntronExpressionAdditive AT4G01510.intron8 643977..644042 score=-0.450611648280735
IntronExpressionAdditive AT4G01530.intron1 663429..664292 score=-0.0475552017170552
IntronExpressionAdditive AT4G01540.intron3 671899..671932 score=-0.567396162117274
IntronExpressionAdditive AT4G01550.intron1 674269..674304 score=-0.228173734407990
IntronExpressionAdditive AT4G01550.intron4 675254..675655 score=0.033133023020441
IntronExpressionAdditive AT4G01560.intron4 677856..677894 score=-0.364387959392651
IntronExpressionAdditive AT4G01560.intron7 678302..678338 score=-0.626039794307947
IntronExpressionAdditive AT4G01560.intron8 678478..678545 score=-0.55213369844194
IntronExpressionAdditive AT4G01590.intron4 689260..689597 score=-0.0187568928656187
IntronExpressionAdditive AT4G01600.intron3 693519..693591 score=0.646033761074206
IntronExpressionAdditive AT4G01600.intron5 693882..694046 score=0.58035121104837
IntronExpressionAdditive AT4G01610.intron1 694957..695102 score=-0.221431111168407
IntronExpressionAdditive AT4G01610.intron4 695686..695758 score=0.467566148742206
IntronExpressionAdditive AT4G01610.intron7 695869..695908 score=-0.196148526889734
IntronExpressionAdditive AT4G01650.intron3 705628..706786 score=-0.442334671542886
IntronExpressionAdditive AT4G01660.intron4 710016..710122 score=-0.332601941813535
IntronExpressionAdditive AT4G01660.intron5 710301..710335 score=0.279621633909875
IntronExpressionAdditive AT4G01670.intron1 711563..711761 score=0.43987723769267
IntronExpressionAdditive AT4G01690.intron2 730591..730664 score=-0.154352680281384
IntronExpressionAdditive AT4G01690.intron5 731206..731238 score=0.370689917389136
IntronExpressionAdditive AT4G01690.intron7 731742..731782 score=0.468000532205712
IntronExpressionAdditive AT4G01700.intron1 732773..732936 score=-0.836188144520855
IntronExpressionAdditive AT4G01710.intron1 735884..735929 score=0.153487212648228
IntronExpressionAdditive AT4G01710.intron3 736226..736262 score=0.427539069307711
IntronExpressionAdditive AT4G01720.intron2 745385..745673 score=-0.271285965513605
IntronExpressionAdditive AT4G01720.intron3 745922..746670 score=-0.336438352838294
IntronExpressionAdditive AT4G01720.intron5 747252..747355 score=-0.370053140367129
IntronExpressionAdditive AT4G01730.intron1 750060..750130 score=0.0702677091812613
IntronExpressionAdditive AT4G01730.intron3 750684..750719 score=0.192034486624777
IntronExpressionAdditive AT4G01750.intron1 757126..757518 score=-0.596697909175876
IntronExpressionAdditive AT4G01770.intron1 765060..765721 score=-0.238412595081328
IntronExpressionAdditive AT4G01770.intron3 766284..766348 score=-0.821603574616274
IntronExpressionAdditive AT4G01800.intron1 771064..771102 score=-0.638752127765196
IntronExpressionAdditive AT4G01800.intron10 773111..773142 score=0.346123160007724
IntronExpressionAdditive AT4G01800.intron11 773459..773540 score=-0.311142980545071
IntronExpressionAdditive AT4G01800.intron12 773857..773964 score=-0.116552037888334
IntronExpressionAdditive AT4G01800.intron14 774337..774411 score=0.517127261794541
IntronExpressionAdditive AT4G01800.intron15 774737..774773 score=0.409909936277455
IntronExpressionAdditive AT4G01800.intron17 775165..775237 score=0.251865229427326
IntronExpressionAdditive AT4G01800.intron19 775638..775675 score=-0.272797740346665
IntronExpressionAdditive AT4G01800.intron2 771389..771454 score=-0.899590634428463
IntronExpressionAdditive AT4G01800.intron3 771592..771657 score=0.308840887598907
IntronExpressionAdditive AT4G01800.intron4 771766..771810 score=0.227621458441283
IntronExpressionAdditive AT4G01800.intron6 772270..772345 score=0.177411426814514
IntronExpressionAdditive AT4G01800.intron7 772453..772488 score=-0.529557927222534
IntronExpressionAdditive AT4G01800.intron9 772838..772876 score=-0.619209096724308
IntronExpressionAdditive AT4G01810.intron2 777058..777178 score=-0.280166860071173
IntronExpressionAdditive AT4G01810.intron4 779234..779271 score=-0.347949608092639
IntronExpressionAdditive AT4G01810.intron5 779908..780134 score=0.245146014906102
IntronExpressionAdditive AT4G01830.intron2 786479..786560 score=-1.46003328868874
IntronExpressionAdditive AT4G01830.intron4 787246..787391 score=-0.488083952106101
IntronExpressionAdditive AT4G01840.intron1 794528..794699 score=0.421970431238117
IntronExpressionAdditive AT4G01850.intron2 797546..798126 score=-0.392454283455712
IntronExpressionAdditive AT4G01860.intron10 804086..804118 score=0.139987942498786
IntronExpressionAdditive AT4G01860.intron12 804525..804597 score=-0.346823734749077
IntronExpressionAdditive AT4G01860.intron13 804891..805074 score=0.0306106458330509
IntronExpressionAdditive AT4G01860.intron14 805327..805392 score=-0.0711206734405056
IntronExpressionAdditive AT4G01860.intron19 807036..807136 score=-1.13900737990347
IntronExpressionAdditive AT4G01860.intron6 802775..802849 score=-0.184664928980629
IntronExpressionAdditive AT4G01880.intron3 811479..811550 score=-0.237637599638923
IntronExpressionAdditive AT4G01880.intron5 811828..811868 score=-0.726423514017398
IntronExpressionAdditive AT4G01880.intron6 812156..812225 score=-0.793499011342007
IntronExpressionAdditive AT4G01883.intron1 813427..813675 score=-0.527872650073716
IntronExpressionAdditive AT4G01883.intron2 813890..813927 score=0.82641800597635
IntronExpressionAdditive AT4G01883.intron3 814096..814206 score=-0.720782629989258
IntronExpressionAdditive AT4G01883.intron6 814595..814695 score=0.854048549554529
IntronExpressionAdditive AT4G01897.intron1 820695..820912 score=0.0146416721111955
IntronExpressionAdditive AT4G01897.intron2 821204..821282 score=0.200132668990897
IntronExpressionAdditive AT4G01900.intron2 822154..822407 score=-0.178659306442994
IntronExpressionAdditive AT4G01900.intron5 822836..822875 score=0.049050464936559
IntronExpressionAdditive AT4G01940.intron1 842452..842488 score=-0.643761399394944
IntronExpressionAdditive AT4G01940.intron2 842674..842976 score=-0.543559200572481
IntronExpressionAdditive AT4G01950.intron1 845570..845991 score=-1.20210331715908
IntronExpressionAdditive AT4G01960.intron3 852558..852899 score=0.104042556822566
IntronExpressionAdditive AT4G01970.intron2 855094..855131 score=-0.95467516680688
IntronExpressionAdditive AT4G01990.intron1 872541..872576 score=-0.614857994576143
IntronExpressionAdditive AT4G01995.intron1 873192..873233 score=0.283242185643304
IntronExpressionAdditive AT4G01995.intron6 874154..874189 score=0.221839623141344
IntronExpressionAdditive AT4G02010.intron1 881482..881993 score=-0.0897278081064129
IntronExpressionAdditive AT4G02010.intron3 883015..883157 score=-0.161223101851821
IntronExpressionAdditive AT4G02010.intron4 883410..883721 score=-0.215988079741341
IntronExpressionAdditive AT4G02010.intron5 884184..884221 score=0.970289170982387
IntronExpressionAdditive AT4G02010.intron6 884510..884549 score=-0.63947795850596
IntronExpressionAdditive AT4G02010.intron7 884733..884769 score=-0.148184481661019
IntronExpressionAdditive AT4G02020.intron1 886733..886883 score=-0.0714497302538768
IntronExpressionAdditive AT4G02020.intron10 889746..889935 score=0.147871175039194
IntronExpressionAdditive AT4G02020.intron12 890473..890541 score=-0.379725799479378
IntronExpressionAdditive AT4G02020.intron13 890656..890730 score=-0.754482010242932
IntronExpressionAdditive AT4G02020.intron15 891018..891051 score=-0.238028856288226
IntronExpressionAdditive AT4G02020.intron16 891159..891538 score=-0.565017226551399
IntronExpressionAdditive AT4G02020.intron2 887095..887167 score=-0.131962352497153
IntronExpressionAdditive AT4G02020.intron4 887785..888003 score=-0.434754921810895
IntronExpressionAdditive AT4G02020.intron5 888111..888149 score=0.00319920178670328
IntronExpressionAdditive AT4G02020.intron7 888480..888798 score=-0.872111234439537
IntronExpressionAdditive AT4G02030.intron1 892533..892855 score=-0.175470737844364
IntronExpressionAdditive AT4G02030.intron10 894857..894938 score=-0.370837268615697
IntronExpressionAdditive AT4G02030.intron11 895042..895111 score=-0.457652819054412
IntronExpressionAdditive AT4G02030.intron15 896050..896106 score=-0.16893376085858
IntronExpressionAdditive AT4G02030.intron16 896217..896248 score=-0.264276029800713
IntronExpressionAdditive AT4G02030.intron17 896323..896362 score=-0.229026961928431
IntronExpressionAdditive AT4G02030.intron19 897000..897036 score=0.818235568488798
IntronExpressionAdditive AT4G02030.intron2 893076..893293 score=-0.564305372288256
IntronExpressionAdditive AT4G02030.intron4 893407..893443 score=0.0772796914012362
IntronExpressionAdditive AT4G02030.intron6 893837..893899 score=-0.657977171053075
IntronExpressionAdditive AT4G02030.intron7 894050..894155 score=-0.282467735258301
IntronExpressionAdditive AT4G02030.intron8 894348..894530 score=0.567214611981002
IntronExpressionAdditive AT4G02050.intron1 899454..899490 score=-1.67851329305694
IntronExpressionAdditive AT4G02050.intron3 900207..900728 score=-0.171909628092388
IntronExpressionAdditive AT4G02060.intron13 904820..904856 score=1.10049414559501
IntronExpressionAdditive AT4G02060.intron14 905110..905185 score=0.110873463634023
IntronExpressionAdditive AT4G02060.intron2 901671..901754 score=-0.204771017658213
IntronExpressionAdditive AT4G02060.intron8 903190..903302 score=-0.640111444429598
IntronExpressionAdditive AT4G02060.intron9 903518..903742 score=-0.158949671498183
IntronExpressionAdditive AT4G02070.intron10 909507..909826 score=0.344716389436955
IntronExpressionAdditive AT4G02070.intron12 910241..910278 score=-0.391059837918071
IntronExpressionAdditive AT4G02070.intron13 910545..910581 score=-0.83429391844464
IntronExpressionAdditive AT4G02070.intron14 910726..910832 score=-0.235066564030202
IntronExpressionAdditive AT4G02070.intron15 911108..911318 score=0.398808478156265
IntronExpressionAdditive AT4G02070.intron16 911707..911740 score=0.311182420287185
IntronExpressionAdditive AT4G02070.intron17 911995..912067 score=-0.678479416718939
IntronExpressionAdditive AT4G02070.intron2 907261..907404 score=-0.130218762492433
IntronExpressionAdditive AT4G02070.intron20 912648..912685 score=-0.0442112059793887
IntronExpressionAdditive AT4G02070.intron5 907980..908047 score=-0.486376921065437
IntronExpressionAdditive AT4G02070.intron7 908342..908476 score=-0.236222971179977
IntronExpressionAdditive AT4G02070.intron9 909301..909368 score=-0.809847249230492
IntronExpressionAdditive AT4G02075.intron1 913809..913886 score=-0.304658106126639
IntronExpressionAdditive AT4G02075.intron2 914134..914170 score=-0.477681833304487
IntronExpressionAdditive AT4G02075.intron3 914318..915174 score=-0.331876552444196
IntronExpressionAdditive AT4G02075.intron5 915671..916234 score=-0.0574659169288821
IntronExpressionAdditive AT4G02080.intron1 921694..921843 score=-0.237238213660725
IntronExpressionAdditive AT4G02080.intron2 922051..922166 score=0.266966223047084
IntronExpressionAdditive AT4G02110.intron4 935777..936029 score=0.71544958366739
IntronExpressionAdditive AT4G02110.intron6 936353..936423 score=0.170291536359414
IntronExpressionAdditive AT4G02110.intron7 939368..939399 score=-1.37454437586265
IntronExpressionAdditive AT4G02110.intron8 939733..939814 score=0.0530944480552195
IntronExpressionAdditive AT4G02120.intron14 942962..943002 score=-1.18258566583273
IntronExpressionAdditive AT4G02120.intron18 943618..943656 score=-1.07073247653163
IntronExpressionAdditive AT4G02120.intron3 941303..941373 score=-0.946669710750367
IntronExpressionAdditive AT4G02120.intron7 942008..942046 score=-0.508411274202269
IntronExpressionAdditive AT4G02130.intron2 944722..945689 score=0.323259032435250
IntronExpressionAdditive AT4G02150.intron2 951488..951529 score=-0.210653636366413
IntronExpressionAdditive AT4G02150.intron3 951700..951737 score=0.113572229957014
IntronExpressionAdditive AT4G02150.intron4 951842..951883 score=0.297252936619194
IntronExpressionAdditive AT4G02150.intron6 952364..952466 score=0.762805070362045
IntronExpressionAdditive AT4G02150.intron7 952679..952872 score=-0.230517025202645
IntronExpressionAdditive AT4G02150.intron9 953022..953332 score=-0.097544624027863
IntronExpressionAdditive AT4G02180.intron1 960102..960569 score=-0.0410991755085612
IntronExpressionAdditive AT4G02195.intron1 970203..970238 score=-0.732199384068522
IntronExpressionAdditive AT4G02195.intron2 970383..970453 score=0.330074489535754
IntronExpressionAdditive AT4G02195.intron3 970569..970607 score=-0.289809402997747
IntronExpressionAdditive AT4G02195.intron4 970711..970892 score=0.162938542390856
IntronExpressionAdditive AT4G02195.intron5 971036..971105 score=-0.379084139487795
IntronExpressionAdditive AT4G02195.intron6 971267..971503 score=0.22701270491119
IntronExpressionAdditive AT4G02195.intron7 971829..971941 score=-0.355677159929615
IntronExpressionAdditive AT4G02200.intron1 972854..972925 score=-0.94461557539594
IntronExpressionAdditive AT4G02200.intron2 973218..973741 score=-0.869891309395406
IntronExpressionAdditive AT4G02210.intron1 974823..974864 score=-0.0654854096499745
IntronExpressionAdditive AT4G02210.intron2 975299..975370 score=0.0468221225457146
IntronExpressionAdditive AT4G02210.intron4 976040..976072 score=-0.0276125711317027
IntronExpressionAdditive AT4G02220.intron10 978565..978710 score=0.583353179433402
IntronExpressionAdditive AT4G02220.intron2 976961..977035 score=-0.123217774783512
IntronExpressionAdditive AT4G02220.intron4 977383..977419 score=0.435547008682615
IntronExpressionAdditive AT4G02220.intron5 976437..977589 score=0.0850393468534797
IntronExpressionAdditive AT4G02220.intron6 977740..977773 score=-1.26434169349401
IntronExpressionAdditive AT4G02220.intron8 978166..978202 score=0.517822693748987
IntronExpressionAdditive AT4G02220.intron9 978356..978387 score=-0.50648820888025
IntronExpressionAdditive AT4G02230.intron1 979411..979482 score=-0.381526510828164
IntronExpressionAdditive AT4G02230.intron2 979876..979914 score=-0.374489194711190
IntronExpressionAdditive AT4G02230.intron3 980067..980476 score=-0.721862945048336
IntronExpressionAdditive AT4G02250.intron1 984055..984128 score=0.106839214662118
IntronExpressionAdditive AT4G02260.intron10 987857..987933 score=-0.490729691655308
IntronExpressionAdditive AT4G02260.intron11 988110..988244 score=-0.605348872891561
IntronExpressionAdditive AT4G02260.intron13 988492..988742 score=-0.0885994920842008
IntronExpressionAdditive AT4G02260.intron17 988995..989082 score=-0.431687112464293
IntronExpressionAdditive AT4G02260.intron18 989310..989346 score=1.37793467879591
IntronExpressionAdditive AT4G02260.intron2 985472..985931 score=-0.166172944222656
IntronExpressionAdditive AT4G02260.intron20 989752..989826 score=-0.0565642527393226
IntronExpressionAdditive AT4G02260.intron22 990156..990193 score=-0.665367702331443
IntronExpressionAdditive AT4G02260.intron25 990806..991056 score=0.0174901185495278
IntronExpressionAdditive AT4G02260.intron3 986322..986434 score=-0.67995879481964
IntronExpressionAdditive AT4G02260.intron4 986658..986694 score=-1.70086386631588
IntronExpressionAdditive AT4G02260.intron5 986807..986952 score=0.00235564780572068
IntronExpressionAdditive AT4G02260.intron6 987063..987101 score=-0.609226888060974
IntronExpressionAdditive AT4G02260.intron7 987283..987320 score=0.744908173807537
IntronExpressionAdditive AT4G02260.tu24 990655..990696 score=-1.29100477101328
IntronExpressionAdditive AT4G02270.intron1 992714..992747 score=-0.0770381067866616
IntronExpressionAdditive AT4G02280.intron1 995275..995307 score=-0.711043242092973
IntronExpressionAdditive AT4G02280.intron11 998600..998637 score=0.182649377275866
IntronExpressionAdditive AT4G02280.intron7 997148..997180 score=-0.324345920123361
IntronExpressionAdditive AT4G02280.intron8 997434..997498 score=0.359988982638198
IntronExpressionAdditive AT4G02290.intron6 1004569..1004607 score=-0.242464105408318
IntronExpressionAdditive AT4G02300.intron1 1010053..1011485 score=-0.0760163867405368
IntronExpressionAdditive AT4G02300.intron2 1011734..1012246 score=-0.234557269444862
IntronExpressionAdditive AT4G02320.intron1 1023477..1023542 score=-0.240517179490204
IntronExpressionAdditive AT4G02320.intron2 1023779..1025359 score=-0.130549045814488
IntronExpressionAdditive AT4G02330.intron1 1033508..1034173 score=-1.16611942751781
IntronExpressionAdditive AT4G02340.intron1 1036196..1036753 score=0.54363070919573
IntronExpressionAdditive AT4G02340.intron2 1037042..1037115 score=0.476224645018575
IntronExpressionAdditive AT4G02390.intron1 1050176..1050242 score=0.417370835866706
IntronExpressionAdditive AT4G02390.intron11 1052572..1052642 score=0.430694263083892
IntronExpressionAdditive AT4G02390.intron13 1052956..1053022 score=-0.97178555868312
IntronExpressionAdditive AT4G02390.intron14 1053138..1053176 score=0.0208987318131068
IntronExpressionAdditive AT4G02390.intron3 1050750..1050785 score=-1.11360128787326
IntronExpressionAdditive AT4G02390.intron4 1050930..1051087 score=-0.266968784442489
IntronExpressionAdditive AT4G02390.intron5 1051418..1051505 score=-0.726508538001315
IntronExpressionAdditive AT4G02390.intron6 1051687..1051839 score=0.0409596591225094
IntronExpressionAdditive AT4G02390.intron7 1051947..1051982 score=-0.152458755380839
IntronExpressionAdditive AT4G02390.intron8 1052130..1052207 score=-0.303028652458094
IntronExpressionAdditive AT4G02400.intron1 1054535..1054712 score=-0.757896925304244
IntronExpressionAdditive AT4G02400.intron10 1057648..1057695 score=0.543682642403217
IntronExpressionAdditive AT4G02400.intron3 1055489..1055592 score=-0.588074203945483
IntronExpressionAdditive AT4G02400.intron6 1056628..1056702 score=-0.454576705926056
IntronExpressionAdditive AT4G02400.intron9 1057430..1057464 score=-0.607971376654817
IntronExpressionAdditive AT4G02405.intron4 1058723..1058821 score=0.00629572088304202
IntronExpressionAdditive AT4G02405.intron6 1059228..1059367 score=0.217275253172707
IntronExpressionAdditive AT4G02425.intron1 1067676..1067815 score=-0.0257404868651676
IntronExpressionAdditive AT4G02430.intron11 1070959..1071217 score=2.30693335527151
IntronExpressionAdditive AT4G02430.intron2 1069022..1069091 score=-1.32535044074542
IntronExpressionAdditive AT4G02430.intron6 1070085..1070492 score=-1.40641119255889
IntronExpressionAdditive AT4G02450.intron1 1074143..1074505 score=-0.268945825122451
IntronExpressionAdditive AT4G02450.intron5 1075215..1075726 score=-0.263873446781620
IntronExpressionAdditive AT4G02460.intron1 1076471..1076508 score=-0.672730520796506
IntronExpressionAdditive AT4G02460.intron10 1080160..1080235 score=0.694558899174026
IntronExpressionAdditive AT4G02460.intron3 1076983..1077015 score=-0.776181565485015
IntronExpressionAdditive AT4G02460.intron4 1077142..1077216 score=-0.764391528363916
IntronExpressionAdditive AT4G02460.intron5 1077400..1077506 score=-0.0118060240658860
IntronExpressionAdditive AT4G02460.intron6 1077614..1077650 score=0.140715919529383
IntronExpressionAdditive AT4G02460.intron7 1077875..1077910 score=-0.511733714542813
IntronExpressionAdditive AT4G02460.intron8 1078213..1078250 score=0.632555762601163
IntronExpressionAdditive AT4G02460.intron9 1079469..1079721 score=-0.373300103385403
IntronExpressionAdditive AT4G02480.intron11 1084189..1084245 score=0.0573022057884343
IntronExpressionAdditive AT4G02480.intron12 1084389..1084428 score=0.820644855000117
IntronExpressionAdditive AT4G02480.intron13 1084610..1084682 score=0.193960130763549
IntronExpressionAdditive AT4G02480.intron14 1084796..1084847 score=0.0179505373004857
IntronExpressionAdditive AT4G02480.intron15 1085058..1085094 score=0.439398375870884
IntronExpressionAdditive AT4G02480.intron17 1085433..1085469 score=0.539105660244126
IntronExpressionAdditive AT4G02480.intron19 1085903..1086275 score=-0.465729873523092
IntronExpressionAdditive AT4G02480.intron20 1086493..1086634 score=-1.28417404630241
IntronExpressionAdditive AT4G02480.intron24 1087896..1087972 score=-0.390486656387082
IntronExpressionAdditive AT4G02480.intron25 1088117..1088152 score=-0.404363489285653
IntronExpressionAdditive AT4G02480.intron3 1082542..1082610 score=-0.84317629912669
IntronExpressionAdditive AT4G02480.intron5 1083099..1083132 score=0.411537015335064
IntronExpressionAdditive AT4G02480.intron8 1083714..1083748 score=0.140417765965780
IntronExpressionAdditive AT4G02485.intron1 1092919..1093341 score=1.13958758977215
IntronExpressionAdditive AT4G02485.intron3 1093634..1094089 score=0.101509544071241
IntronExpressionAdditive AT4G02500.intron1 1102645..1102952 score=0.118834889242852
IntronExpressionAdditive AT4G02530.intron1 1112492..1112524 score=0.679616311405611
IntronExpressionAdditive AT4G02530.intron2 1112660..1112765 score=0.545035556588615
IntronExpressionAdditive AT4G02530.intron3 1113204..1113631 score=-0.363483426428443
IntronExpressionAdditive AT4G02550.intron5 1121742..1121781 score=0.209924272879082
IntronExpressionAdditive AT4G02560.intron1 1124227..1124408 score=-0.946571320598609
IntronExpressionAdditive AT4G02560.intron10 1127422..1127457 score=-0.307266290672882
IntronExpressionAdditive AT4G02560.intron11 1127638..1128039 score=-0.259064743325415
IntronExpressionAdditive AT4G02560.intron2 1125022..1125097 score=-1.72983142364545
IntronExpressionAdditive AT4G02560.intron3 1125763..1125871 score=-0.259629976207595
IntronExpressionAdditive AT4G02560.intron5 1126189..1126225 score=-0.274984422184796
IntronExpressionAdditive AT4G02560.intron6 1126333..1126372 score=-0.583813163427101
IntronExpressionAdditive AT4G02560.intron7 1126514..1126584 score=-0.200654850833561
IntronExpressionAdditive AT4G02560.intron8 1126725..1126764 score=0.83580450611566
IntronExpressionAdditive AT4G02570.intron10 1130128..1130164 score=0.176943497517164
IntronExpressionAdditive AT4G02570.intron11 1130412..1130490 score=-0.409685855735192
IntronExpressionAdditive AT4G02570.intron12 1130602..1130940 score=0.585198991300014
IntronExpressionAdditive AT4G02570.intron14 1131042..1131114 score=-0.798758358941828
IntronExpressionAdditive AT4G02570.intron17 1131542..1131583 score=0.358484314318093
IntronExpressionAdditive AT4G02570.intron18 1131763..1131799 score=-0.628360505085779
IntronExpressionAdditive AT4G02570.intron20 1132200..1132273 score=-0.109118317447415
IntronExpressionAdditive AT4G02570.intron21 1132448..1132484 score=-0.71210379593673
IntronExpressionAdditive AT4G02570.intron22 1132665..1132730 score=-0.960042086444066
IntronExpressionAdditive AT4G02570.intron24 1133235..1133311 score=0.585005072147708
IntronExpressionAdditive AT4G02570.intron6 1128852..1129249 score=-0.501389988036905
IntronExpressionAdditive AT4G02570.intron7 1129467..1129500 score=0.0381695894201199
IntronExpressionAdditive AT4G02570.intron8 1129642..1129714 score=0.410843832429384
IntronExpressionAdditive AT4G02570.intron9 1129987..1130057 score=-0.0901537131272758
IntronExpressionAdditive AT4G02580.intron3 1134957..1135540 score=0.3443987944492
IntronExpressionAdditive AT4G02580.intron4 1135684..1135807 score=1.03505511389550
IntronExpressionAdditive AT4G02580.intron5 1135909..1135945 score=-0.639961483122366
IntronExpressionAdditive AT4G02580.intron6 1136121..1136309 score=-0.796383010094171
IntronExpressionAdditive AT4G02580.intron8 1136478..1136514 score=-0.656281960376262
IntronExpressionAdditive AT4G02580.intron9 1136620..1136721 score=0.101966798349673
IntronExpressionAdditive AT4G02590.intron5 1138351..1139356 score=-0.480081966006642
IntronExpressionAdditive AT4G02590.intron8 1139533..1139878 score=-0.503401226114103
IntronExpressionAdditive AT4G02600.intron11 1146167..1146207 score=0.352664275160206
IntronExpressionAdditive AT4G02600.intron13 1146635..1146782 score=-0.175971499294403
IntronExpressionAdditive AT4G02600.intron4 1144325..1144768 score=-1.58248726293321
IntronExpressionAdditive AT4G02600.intron6 1145306..1145347 score=0.679137043012143
IntronExpressionAdditive AT4G02600.intron7 1145462..1145503 score=0.360779759494062
IntronExpressionAdditive AT4G02600.intron8 1145612..1145678 score=-0.00072368425571327
IntronExpressionAdditive AT4G02600.intron9 1145781..1145856 score=-0.592773040224431
IntronExpressionAdditive AT4G02610.intron1 1147736..1147790 score=0.274597215572578
IntronExpressionAdditive AT4G02610.intron2 1147975..1148158 score=-0.105780251077723
IntronExpressionAdditive AT4G02610.intron4 1148371..1148486 score=-0.132629245567553
IntronExpressionAdditive AT4G02610.intron7 1149009..1149046 score=-0.887434951780879
IntronExpressionAdditive AT4G02620.intron1 1149578..1149946 score=0.633099151407765
IntronExpressionAdditive AT4G02620.intron2 1150082..1150232 score=-0.0344576082166978
IntronExpressionAdditive AT4G02620.intron3 1150413..1151020 score=-0.51011770694349
IntronExpressionAdditive AT4G02620.intron4 1151140..1151220 score=0.725455007121805
IntronExpressionAdditive AT4G02640.intron1 1154446..1154486 score=-0.303295622770405
IntronExpressionAdditive AT4G02640.intron2 1154638..1154926 score=-0.483921539829386
IntronExpressionAdditive AT4G02640.intron6 1155492..1155570 score=-0.203642675095570
IntronExpressionAdditive AT4G02660.intron1 1159726..1160117 score=0.373847220633027
IntronExpressionAdditive AT4G02660.intron10 1168771..1168812 score=-0.23281528157169
IntronExpressionAdditive AT4G02660.intron11 1169536..1169651 score=0.410134295236398
IntronExpressionAdditive AT4G02660.intron12 1170995..1171067 score=-0.817874201483314
IntronExpressionAdditive AT4G02660.intron13 1171283..1171751 score=-0.319333517506826
IntronExpressionAdditive AT4G02660.intron14 1171860..1171966 score=0.270034005794196
IntronExpressionAdditive AT4G02660.intron15 1172242..1172315 score=0.563274695352359
IntronExpressionAdditive AT4G02660.intron16 1172530..1172568 score=-0.0394633608925732
IntronExpressionAdditive AT4G02660.intron18 1173037..1173179 score=0.446210755268694
IntronExpressionAdditive AT4G02660.intron19 1173317..1173426 score=-0.164547162538383
IntronExpressionAdditive AT4G02660.intron2 1161132..1161168 score=0.49807133828802
IntronExpressionAdditive AT4G02660.intron3 1161382..1161418 score=-0.424352956092925
IntronExpressionAdditive AT4G02660.intron4 1161783..1161886 score=0.176806859385138
IntronExpressionAdditive AT4G02660.intron5 1162201..1162305 score=-0.7010884989113
IntronExpressionAdditive AT4G02660.intron6 1165377..1165561 score=-0.0072493486493307
IntronExpressionAdditive AT4G02660.intron9 1168548..1168591 score=0.223552678477986
IntronExpressionAdditive AT4G02670.intron1 1176943..1177525 score=-0.0899131746789995
IntronExpressionAdditive AT4G02670.intron2 1178132..1178242 score=-0.167961998114494
IntronExpressionAdditive AT4G02680.intron1 1181418..1181452 score=0.0590966494549574
IntronExpressionAdditive AT4G02680.intron2 1181836..1182016 score=0.578767680428325
IntronExpressionAdditive AT4G02680.intron3 1182334..1182370 score=0.0560763013955061
IntronExpressionAdditive AT4G02690.intron1 1186350..1186389 score=-1.04069286263718
IntronExpressionAdditive AT4G02690.intron3 1187042..1187217 score=-0.0340380478146223
IntronExpressionAdditive AT4G02700.intron1 1189378..1189526 score=-1.24249614687890
IntronExpressionAdditive AT4G02700.intron2 1189853..1190474 score=-0.0275809951980799
IntronExpressionAdditive AT4G02700.intron5 1191167..1191340 score=0.671117526643306
IntronExpressionAdditive AT4G02700.intron6 1191516..1191550 score=-0.423994302233721
IntronExpressionAdditive AT4G02710.intron1 1194510..1194546 score=0.5128731931482
IntronExpressionAdditive AT4G02725.intron1 1206340..1206829 score=0.314379255328870
IntronExpressionAdditive AT4G02725.tu3 1207003..1207102 score=0.401096465652745
IntronExpressionAdditive AT4G02730.intron1 1208481..1208741 score=-0.497899406675358
IntronExpressionAdditive AT4G02733.intron1 1210335..1210444 score=-0.911370394335731
IntronExpressionAdditive AT4G02740.intron10 1220023..1220062 score=-0.0206000856405215
IntronExpressionAdditive AT4G02740.intron11 1220324..1220432 score=0.164579490084319
IntronExpressionAdditive AT4G02740.intron3 1218318..1218349 score=-0.670279721927553
IntronExpressionAdditive AT4G02740.intron6 1218735..1218768 score=-0.410043442131724
IntronExpressionAdditive AT4G02740.intron8 1219136..1219209 score=0.391370799965773
IntronExpressionAdditive AT4G02740.intron9 1219501..1219722 score=-0.469403788932611
IntronExpressionAdditive AT4G02760.intron1 1224385..1224459 score=-0.259300072744947
IntronExpressionAdditive AT4G02760.intron11 1228312..1228640 score=-0.0837970430661697
IntronExpressionAdditive AT4G02760.intron2 1224677..1225287 score=0.626371359830581
IntronExpressionAdditive AT4G02760.intron4 1225596..1225740 score=-0.230742524597554
IntronExpressionAdditive AT4G02760.intron5 1225886..1225921 score=0.117878785205431
IntronExpressionAdditive AT4G02760.intron8 1226445..1227046 score=0.364071558892845
IntronExpressionAdditive AT4G02760.intron9 1227259..1227404 score=-0.0700862406317271
IntronExpressionAdditive AT4G02780.intron1 1238098..1238239 score=0.464631775935897
IntronExpressionAdditive AT4G02780.intron10 1242359..1242462 score=0.0861001459671138
IntronExpressionAdditive AT4G02780.intron13 1243664..1243697 score=-0.317052482551177
IntronExpressionAdditive AT4G02780.intron14 1243837..1244630 score=0.232005123376338
IntronExpressionAdditive AT4G02780.intron2 1238628..1238991 score=0.499611791208884
IntronExpressionAdditive AT4G02780.intron3 1239173..1239905 score=0.0640170309188888
IntronExpressionAdditive AT4G02780.intron4 1240343..1240592 score=0.155807354671516
IntronExpressionAdditive AT4G02780.intron5 1240708..1240952 score=-0.723165094282147
IntronExpressionAdditive AT4G02780.intron6 1241173..1241360 score=0.273810858698790
IntronExpressionAdditive AT4G02780.intron7 1241612..1241649 score=0.230679287195401
IntronExpressionAdditive AT4G02790.intron3 1248027..1248106 score=1.32191181528284
IntronExpressionAdditive AT4G02790.intron7 1248976..1249008 score=-0.678493404575035
IntronExpressionAdditive AT4G02790.intron8 1249153..1249187 score=1.10063789680000
IntronExpressionAdditive AT4G02800.intron2 1250535..1250872 score=-0.428702427092012
IntronExpressionAdditive AT4G02830.intron1 1262545..1262595 score=0.0506761883627972
IntronExpressionAdditive AT4G02830.intron2 1262765..1262799 score=0.0597553011839318
IntronExpressionAdditive AT4G02830.intron3 1263083..1263515 score=-0.042790067953307
IntronExpressionAdditive AT4G02840.intron2 1264944..1265860 score=-0.429091768780259
IntronExpressionAdditive AT4G02840.intron3 1266082..1266153 score=0.754191890324514
IntronExpressionAdditive AT4G02850.intron2 1266813..1266905 score=0.614216617701407
IntronExpressionAdditive AT4G02850.intron5 1267773..1268400 score=0.558749613592938
IntronExpressionAdditive AT4G02860.intron2 1269248..1269284 score=0.96732082174053
IntronExpressionAdditive AT4G02880.intron1 1274665..1275076 score=0.0951613022318968
IntronExpressionAdditive AT4G02880.intron2 1275175..1275402 score=-0.258831358181838
IntronExpressionAdditive AT4G02880.intron3 1275685..1275721 score=-0.809090582558984
IntronExpressionAdditive AT4G02880.intron5 1276744..1276785 score=0.10332768128696
IntronExpressionAdditive AT4G02880.intron7 1277247..1277318 score=0.827892453866695
IntronExpressionAdditive AT4G02880.intron8 1277459..1277574 score=0.0772677616329343
IntronExpressionAdditive AT4G02890.tu4 1279772..1279909 score=0.406265628345317
IntronExpressionAdditive AT4G02900.intron11 1287597..1287674 score=3.17643750901222
IntronExpressionAdditive AT4G02900.intron2 1284597..1284777 score=-0.0400672582772511
IntronExpressionAdditive AT4G02900.intron3 1284994..1285069 score=2.49808045650459
IntronExpressionAdditive AT4G02900.intron4 1285326..1285408 score=-0.256702459547461
IntronExpressionAdditive AT4G02900.intron5 1285556..1285665 score=0.551011938264664
IntronExpressionAdditive AT4G02900.intron6 1285769..1285839 score=-0.109852480944504
IntronExpressionAdditive AT4G02900.intron7 1286191..1286263 score=-0.0775990642535824
IntronExpressionAdditive AT4G02910.intron1 1288697..1288931 score=-0.255569921227174
IntronExpressionAdditive AT4G02920.intron2 1292927..1293157 score=0.51252134702521
IntronExpressionAdditive AT4G02920.intron4 1293407..1293482 score=-1.55518600696617
IntronExpressionAdditive AT4G02920.intron5 1293919..1293955 score=0.351195743626032
IntronExpressionAdditive AT4G02920.intron6 1294057..1294128 score=-0.463876429058596
IntronExpressionAdditive AT4G02920.tu1 1292513..1292577 score=-2.17703344441935
IntronExpressionAdditive AT4G02930.intron10 1297889..1297929 score=0.0985790726045296
IntronExpressionAdditive AT4G02930.intron2 1296137..1296323 score=-0.763106002621349
IntronExpressionAdditive AT4G02930.intron6 1296942..1296982 score=0.546525711909772
IntronExpressionAdditive AT4G02930.intron8 1297311..1297559 score=-0.432309214250573
IntronExpressionAdditive AT4G02940.intron1 1307309..1309014 score=-0.082063655566576
IntronExpressionAdditive AT4G02940.intron2 1309283..1309315 score=-0.0381588017958263
IntronExpressionAdditive AT4G02940.intron4 1309672..1309742 score=-1.62736766705316
IntronExpressionAdditive AT4G02940.intron6 1310115..1310173 score=-0.0160997464438778
IntronExpressionAdditive AT4G02980.intron1 1320031..1320068 score=0.357072113446199
IntronExpressionAdditive AT4G02980.intron2 1320166..1320473 score=0.238979546044871
IntronExpressionAdditive AT4G02980.intron4 1320968..1321299 score=-0.423842672912156
IntronExpressionAdditive AT4G02990.intron1 1322047..1322112 score=-0.0225611053079962
IntronExpressionAdditive AT4G03000.intron3 1326508..1326768 score=1.08728341431368
IntronExpressionAdditive AT4G03000.tu2 1324285..1324497 score=0.622324560984004
IntronExpressionAdditive AT4G03020.intron1 1331895..1331997 score=0.948244803530497
IntronExpressionAdditive AT4G03020.intron2 1332105..1332171 score=-1.08817092498699
IntronExpressionAdditive AT4G03020.intron4 1332667..1332705 score=-0.0363770536212906
IntronExpressionAdditive AT4G03020.intron5 1332888..1332923 score=0.0708122793820713
IntronExpressionAdditive AT4G03020.intron6 1333143..1333450 score=-0.495492750512415
IntronExpressionAdditive AT4G03020.intron7 1333556..1333707 score=-0.791586285369572
IntronExpressionAdditive AT4G03020.intron8 1333901..1333970 score=-0.874697661625114
IntronExpressionAdditive AT4G03020.intron9 1334544..1335066 score=-0.411774549539184
IntronExpressionAdditive AT4G03040.intron1 1341289..1342153 score=-0.691622979704769
IntronExpressionAdditive AT4G03040.intron2 1342257..1342846 score=-0.500913776760386
IntronExpressionAdditive AT4G03050.intron2 1344594..1344738 score=-0.0072125993838762
IntronExpressionAdditive AT4G03050.intron5 1345594..1345635 score=0.749742115346701
IntronExpressionAdditive AT4G03060.intron1 1352244..1352543 score=-0.78091761939061
IntronExpressionAdditive AT4G03060.intron3 1353882..1353947 score=0.334797192031976
IntronExpressionAdditive AT4G03070.intron1 1358833..1358905 score=0.0209802230556426
IntronExpressionAdditive AT4G03080.intron1 1360009..1360398 score=0.194487821940662
IntronExpressionAdditive AT4G03080.intron10 1362582..1362618 score=-0.902091126905405
IntronExpressionAdditive AT4G03080.intron11 1362799..1362976 score=-0.0524784281545059
IntronExpressionAdditive AT4G03080.intron12 1363184..1363258 score=0.0341447466368505
IntronExpressionAdditive AT4G03080.intron13 1363387..1363532 score=0.511975975326901
IntronExpressionAdditive AT4G03080.intron14 1363705..1363853 score=0.535526942697512
IntronExpressionAdditive AT4G03080.intron16 1364139..1364210 score=-1.11191577028886
IntronExpressionAdditive AT4G03080.intron18 1364506..1364573 score=-1.09237339714775
IntronExpressionAdditive AT4G03080.intron19 1364718..1364750 score=-0.160040192638586
IntronExpressionAdditive AT4G03080.intron3 1360803..1360872 score=0.169118237852801
IntronExpressionAdditive AT4G03080.intron4 1360987..1361022 score=0.00694169955036863
IntronExpressionAdditive AT4G03080.intron5 1361249..1361282 score=0.366040878797311
IntronExpressionAdditive AT4G03080.intron6 1361425..1361490 score=-0.762759272917634
IntronExpressionAdditive AT4G03080.intron7 1361630..1361661 score=0.159094063303048
IntronExpressionAdditive AT4G03080.intron9 1362193..1362266 score=0.370907741235516
IntronExpressionAdditive AT4G03090.intron1 1366986..1367135 score=-0.79089503748041
IntronExpressionAdditive AT4G03090.intron10 1370068..1370109 score=0.774594608278084
IntronExpressionAdditive AT4G03090.intron2 1367647..1367726 score=-0.242949269422566
IntronExpressionAdditive AT4G03090.intron3 1367906..1367982 score=-0.629367070781789
IntronExpressionAdditive AT4G03090.intron4 1368086..1368158 score=0.797186311376528
IntronExpressionAdditive AT4G03090.intron5 1368341..1368378 score=-0.546775844321266
IntronExpressionAdditive AT4G03090.intron6 1368702..1368849 score=-0.779919761164138
IntronExpressionAdditive AT4G03090.intron7 1369066..1369350 score=-0.071052504413937
IntronExpressionAdditive AT4G03090.intron9 1369672..1369709 score=0.776603788112136
IntronExpressionAdditive AT4G03100.intron1 1374745..1374930 score=0.294024579249156
IntronExpressionAdditive AT4G03110.intron10 1379007..1379059 score=0.0310008752706408
IntronExpressionAdditive AT4G03110.intron4 1377406..1377480 score=-0.626542938606042
IntronExpressionAdditive AT4G03110.intron9 1378253..1378808 score=-0.684590702399128
IntronExpressionAdditive AT4G03115.intron1 1383466..1383536 score=-0.419746182427879
IntronExpressionAdditive AT4G03115.intron3 1383829..1383867 score=0.513332548224925
IntronExpressionAdditive AT4G03115.intron4 1383970..1384099 score=-0.286392135075297
IntronExpressionAdditive AT4G03115.intron5 1384285..1384325 score=0.322145238061416
IntronExpressionAdditive AT4G03115.intron6 1384610..1384676 score=0.449173464592846
IntronExpressionAdditive AT4G03115.intron7 1384754..1385045 score=0.285285336433331
IntronExpressionAdditive AT4G03120.intron1 1385770..1385805 score=-0.386781252687822
IntronExpressionAdditive AT4G03120.intron2 1386061..1386274 score=-0.176203318998917
IntronExpressionAdditive AT4G03120.intron4 1386690..1387009 score=0.0924225711345165
IntronExpressionAdditive AT4G03130.intron4 1388662..1388698 score=-0.325914192659698
IntronExpressionAdditive AT4G03130.intron5 1387748..1387962 score=-0.386492143339536
IntronExpressionAdditive AT4G03130.intron6 1390491..1390525 score=-1.07321976937310
IntronExpressionAdditive AT4G03140.intron2 1392522..1392740 score=0.267472697550593
IntronExpressionAdditive AT4G03140.intron3 1393098..1393137 score=-1.23302417914862
IntronExpressionAdditive AT4G03150.intron1 1393994..1394132 score=0.0936997618993668
IntronExpressionAdditive AT4G03160.intron1 1398170..1398278 score=0.0519265992639845
IntronExpressionAdditive AT4G03165.intron2 1399522..1400202 score=-0.885345895640744
IntronExpressionAdditive AT4G03180.intron1 1403447..1404251 score=-0.0364345885291506
IntronExpressionAdditive AT4G03190.intron1 1405921..1405959 score=-0.827975169732766
IntronExpressionAdditive AT4G03200.intron1 1408645..1408714 score=0.270250128718287
IntronExpressionAdditive AT4G03200.intron11 1411490..1411534 score=-0.110320055688333
IntronExpressionAdditive AT4G03200.intron13 1412046..1412083 score=0.150213107942620
IntronExpressionAdditive AT4G03200.intron2 1408865..1409286 score=-0.305429538555728
IntronExpressionAdditive AT4G03200.intron4 1409390..1409427 score=0.246698832183026
IntronExpressionAdditive AT4G03200.intron5 1409499..1409778 score=-0.418295974063436
IntronExpressionAdditive AT4G03200.intron6 1409958..1410068 score=0.392514724174359
IntronExpressionAdditive AT4G03200.intron8 1410608..1410640 score=0.132899637238177
IntronExpressionAdditive AT4G03200.intron9 1410936..1410972 score=-0.651504772863208
IntronExpressionAdditive AT4G03205.tu6 1413852..1414000 score=-0.0905188885858598
IntronExpressionAdditive AT4G03210.intron4 1416414..1416501 score=-0.44910350318722
IntronExpressionAdditive AT4G03230.intron4 1420444..1420517 score=-1.10406085556607
IntronExpressionAdditive AT4G03230.intron5 1420935..1421520 score=0.25794123981138
IntronExpressionAdditive AT4G03240.intron1 1423836..1424015 score=0.133011506793263
IntronExpressionAdditive AT4G03240.intron2 1424125..1424193 score=-0.676127835287041
IntronExpressionAdditive AT4G03240.intron3 1424272..1424503 score=0.342684966870412
IntronExpressionAdditive AT4G03250.intron2 1426326..1426452 score=0.199044469349601
IntronExpressionAdditive AT4G03250.intron4 1427207..1427285 score=-0.536676469996315
IntronExpressionAdditive AT4G03260.intron1 1428328..1428594 score=-0.16834847533477
IntronExpressionAdditive AT4G03260.intron2 1429133..1429206 score=0.0784719401188506
IntronExpressionAdditive AT4G03260.intron3 1430498..1430569 score=-0.0931602166283563
IntronExpressionAdditive AT4G03270.intron2 1432772..1432805 score=-0.982046165948133
IntronExpressionAdditive AT4G03270.intron5 1433400..1433436 score=-0.539768390992191
IntronExpressionAdditive AT4G03280.intron4 1440714..1441116 score=-1.35938565905394
IntronExpressionAdditive AT4G03280.intron6 1441537..1441573 score=-2.67318975088789
IntronExpressionAdditive AT4G03280.tu3 1440347..1440383 score=-1.30706991745417
IntronExpressionAdditive AT4G03298.intron1 1446746..1446931 score=-0.204347616592472
IntronExpressionAdditive AT4G03320.intron1 1464700..1464778 score=0.308478974200119
IntronExpressionAdditive AT4G03320.intron2 1465088..1465128 score=-1.18543491065787
IntronExpressionAdditive AT4G03330.intron1 1467040..1467139 score=0.655625387928673
IntronExpressionAdditive AT4G03340.intron1 1468378..1468451 score=-0.594461542068076
IntronExpressionAdditive AT4G03340.intron2 1468591..1468775 score=0.370681450472537
IntronExpressionAdditive AT4G03380.intron1 1485108..1485613 score=-0.0508478805500359
IntronExpressionAdditive AT4G03380.intron2 1485736..1487072 score=-0.617302984328454
IntronExpressionAdditive AT4G03380.intron4 1487323..1489117 score=1.10904226107770
IntronExpressionAdditive AT4G03380.intron5 1489304..1489874 score=0.642996725439887
IntronExpressionAdditive AT4G03390.intron12 1493769..1493810 score=-0.68081548169749
IntronExpressionAdditive AT4G03390.intron15 1494320..1494394 score=0.0478397216706804
IntronExpressionAdditive AT4G03390.intron8 1493174..1493387 score=-0.0896492711479191
IntronExpressionAdditive AT4G03400.intron1 1498222..1498255 score=0.691042624513295
IntronExpressionAdditive AT4G03400.intron3 1499326..1499396 score=-1.08147562076158
IntronExpressionAdditive AT4G03410.intron1 1502257..1502329 score=0.210666121111236
IntronExpressionAdditive AT4G03410.intron2 1502528..1502563 score=0.372771349867225
IntronExpressionAdditive AT4G03410.intron5 1503205..1503276 score=-0.650407665444434
IntronExpressionAdditive AT4G03415.intron1 1504265..1504296 score=-0.0528153375603229
IntronExpressionAdditive AT4G03415.intron2 1504546..1504584 score=-0.3930745109997
IntronExpressionAdditive AT4G03415.intron5 1505154..1505192 score=-0.478735127349919
IntronExpressionAdditive AT4G03420.intron4 1513289..1513320 score=0.582114453426938
IntronExpressionAdditive AT4G03440.intron1 1524928..1525003 score=-0.618106310182936
IntronExpressionAdditive AT4G03440.intron2 1525574..1525611 score=-0.299464229959455
IntronExpressionAdditive AT4G03440.intron3 1525940..1526264 score=0.419738837945122
IntronExpressionAdditive AT4G03460.intron1 1536627..1537514 score=0.228928279249418
IntronExpressionAdditive AT4G03460.intron2 1537981..1538014 score=-0.655152235180152
IntronExpressionAdditive AT4G03460.intron4 1539460..1539639 score=-0.484814911539712
IntronExpressionAdditive AT4G03460.intron5 1539777..1539847 score=-0.296216015235874
IntronExpressionAdditive AT4G03510.tu4 1558764..1559201 score=2.16780029714344
IntronExpressionAdditive AT4G03520.intron1 1562909..1563739 score=-0.429393892703468
IntronExpressionAdditive AT4G03540.intron2 1570417..1571208 score=-0.529089776314114
IntronExpressionAdditive AT4G03550.intron1 1575393..1575527 score=0.204208604059858
IntronExpressionAdditive AT4G03550.intron2 1577579..1577611 score=0.224467685053413
IntronExpressionAdditive AT4G03560.intron1 1580463..1580670 score=-1.39565287777382
IntronExpressionAdditive AT4G03560.intron10 1582852..1582928 score=0.841654639492813
IntronExpressionAdditive AT4G03560.intron11 1583037..1583110 score=-0.121545141848262
IntronExpressionAdditive AT4G03560.intron12 1583219..1583257 score=-0.630587993280861
IntronExpressionAdditive AT4G03560.intron14 1583576..1583786 score=-0.812020337240173
IntronExpressionAdditive AT4G03560.intron17 1584361..1584507 score=0.0469908471201769
IntronExpressionAdditive AT4G03560.intron18 1584654..1584786 score=0.0667138660454512
IntronExpressionAdditive AT4G03560.intron19 1584897..1585038 score=-0.46298122788044
IntronExpressionAdditive AT4G03560.intron20 1585185..1585255 score=-0.00946906879399014
IntronExpressionAdditive AT4G03560.intron21 1585352..1585428 score=0.481927624109696
IntronExpressionAdditive AT4G03560.intron22 1585500..1585536 score=0.441327940197073
IntronExpressionAdditive AT4G03560.intron3 1581121..1581299 score=0.202554499824786
IntronExpressionAdditive AT4G03560.intron4 1581474..1581544 score=0.415137667891335
IntronExpressionAdditive AT4G03560.intron7 1582217..1582256 score=-0.718125600118437
IntronExpressionAdditive AT4G03560.intron8 1582405..1582441 score=-0.709173572834483
IntronExpressionAdditive AT4G03570.intron1 1590886..1590922 score=-0.00725502212645016
IntronExpressionAdditive AT4G03570.intron2 1591167..1591744 score=0.514704207847935
IntronExpressionAdditive AT4G03570.intron4 1591960..1592357 score=0.637419523341793
IntronExpressionAdditive AT4G03570.intron6 1593239..1593452 score=-0.106741325726355
IntronExpressionAdditive AT4G03570.intron7 1593677..1593714 score=-0.997126827951734
IntronExpressionAdditive AT4G03580.intron1 1597104..1597604 score=-0.666199204841999
IntronExpressionAdditive AT4G03580.intron3 1597871..1597979 score=-0.262800300683969
IntronExpressionAdditive AT4G03580.intron4 1598122..1598158 score=0.0148031777627423
IntronExpressionAdditive AT4G03580.intron5 1598397..1598906 score=-0.133585492237628
IntronExpressionAdditive AT4G03590.intron1 1601008..1601237 score=0.812038057251312
IntronExpressionAdditive AT4G03590.intron2 1601447..1601594 score=-0.586386486747728
IntronExpressionAdditive AT4G03590.intron3 1601944..1602711 score=0.49077024443688
IntronExpressionAdditive AT4G03610.intron2 1605580..1605696 score=-0.950074593583351
IntronExpressionAdditive AT4G03610.intron3 1605870..1605905 score=0.232518565814431
IntronExpressionAdditive AT4G03610.intron4 1606091..1606167 score=-0.826136977757968
IntronExpressionAdditive AT4G03610.intron7 1606580..1606614 score=-0.424929566460535
IntronExpressionAdditive AT4G03620.intron1 1607842..1607950 score=0.234117263107206
IntronExpressionAdditive AT4G03620.intron2 1608160..1608538 score=0.351142914826299
IntronExpressionAdditive AT4G03630.intron2 1608795..1609509 score=0.795904923331005
IntronExpressionAdditive AT4G03635.intron1 1612129..1612273 score=-1.84150215755994
IntronExpressionAdditive AT4G03750.intron1 1667277..1667562 score=0.591282760078498
IntronExpressionAdditive AT4G03820.intron6 1773280..1773914 score=-0.300357969985922
IntronExpressionAdditive AT4G03830.intron1 1790997..1791069 score=1.73029739340585
IntronExpressionAdditive AT4G03830.intron2 1791691..1791722 score=-0.818753926632466
IntronExpressionAdditive AT4G03890.intron2 1837143..1837176 score=-0.168645916332548
IntronExpressionAdditive AT4G03890.intron3 1837437..1837539 score=-0.142991689262288
IntronExpressionAdditive AT4G03960.intron1 1887897..1888001 score=0.476329120956023
IntronExpressionAdditive AT4G03960.intron2 1888271..1888457 score=0.496436290115763
IntronExpressionAdditive AT4G03960.intron3 1888573..1888648 score=0.666284423548906
IntronExpressionAdditive AT4G03960.intron4 1888725..1888761 score=-0.162385111752129
IntronExpressionAdditive AT4G04020.intron1 1932635..1932884 score=0.797051968590963
IntronExpressionAdditive AT4G04020.intron2 1933164..1933195 score=-0.190037252619975
IntronExpressionAdditive AT4G04040.intron10 1941787..1941821 score=-0.0547796893767714
IntronExpressionAdditive AT4G04040.intron11 1941965..1942005 score=-0.116583933358406
IntronExpressionAdditive AT4G04040.intron12 1942151..1942187 score=-0.384214946637659
IntronExpressionAdditive AT4G04040.intron13 1942330..1942361 score=-0.467232239907546
IntronExpressionAdditive AT4G04040.intron3 1939915..1940468 score=-1.02908394597627
IntronExpressionAdditive AT4G04040.intron4 1940580..1940611 score=0.452657269220222
IntronExpressionAdditive AT4G04040.intron6 1940930..1940963 score=-0.296039337796969
IntronExpressionAdditive AT4G04040.intron8 1941249..1941459 score=-1.39598150397374
IntronExpressionAdditive AT4G04080.intron1 1963669..1963908 score=-0.000379909758154304
IntronExpressionAdditive AT4G04080.intron2 1963982..1964072 score=0.174211530724935
IntronExpressionAdditive AT4G04130.intron10 1981232..1982006 score=-0.0835752339013909
IntronExpressionAdditive AT4G04180.intron1 2020611..2020712 score=1.38737358695226
IntronExpressionAdditive AT4G04180.intron10 2022847..2022882 score=-0.326837112779522
IntronExpressionAdditive AT4G04180.intron11 2023027..2023063 score=0.826613078218028
IntronExpressionAdditive AT4G04180.intron2 2021007..2021084 score=-0.050235186739721
IntronExpressionAdditive AT4G04180.intron4 2021544..2021623 score=-0.871588569587672
IntronExpressionAdditive AT4G04180.intron6 2022109..2022144 score=-0.0137403584032689
IntronExpressionAdditive AT4G04190.intron2 2024714..2024781 score=-1.05421107120291
IntronExpressionAdditive AT4G04190.intron3 2024892..2025139 score=-0.281590754892648
IntronExpressionAdditive AT4G04190.intron5 2025326..2025557 score=0.268526567382960
IntronExpressionAdditive AT4G04190.intron7 2025785..2025821 score=-0.506402181441869
IntronExpressionAdditive AT4G04190.intron8 2025995..2026144 score=0.043837621853892
IntronExpressionAdditive AT4G04190.tu1 2024565..2024600 score=0.357599189284329
IntronExpressionAdditive AT4G04200.intron2 2027466..2027673 score=-0.265707703157801
IntronExpressionAdditive AT4G04200.intron3 2027818..2028498 score=0.527617975052485
IntronExpressionAdditive AT4G04210.intron3 2031130..2031236 score=-0.465934359453837
IntronExpressionAdditive AT4G04260.intron1 2055094..2055312 score=-0.281201040144800
IntronExpressionAdditive AT4G04260.intron3 2055604..2055721 score=-0.521968000724974
IntronExpressionAdditive AT4G04320.intron11 2115329..2115409 score=1.41223332398069
IntronExpressionAdditive AT4G04320.intron13 2115805..2115872 score=-0.85574652976468
IntronExpressionAdditive AT4G04320.intron15 2116196..2116232 score=-0.156661309130429
IntronExpressionAdditive AT4G04320.intron16 2116379..2116417 score=-0.877116185491594
IntronExpressionAdditive AT4G04320.intron2 2113688..2113828 score=-0.105234304744968
IntronExpressionAdditive AT4G04320.intron7 2114658..2114692 score=-1.31201707162666
IntronExpressionAdditive AT4G04320.intron8 2114870..2114906 score=-0.168306075302582
IntronExpressionAdditive AT4G04320.intron9 2115048..2115082 score=-0.767581308257718
IntronExpressionAdditive AT4G04330.intron1 2116770..2116806 score=-1.86456941121557
IntronExpressionAdditive AT4G04330.intron2 2116917..2116993 score=-0.846827598775531
IntronExpressionAdditive AT4G04330.intron3 2117067..2117894 score=-0.183848047024204
IntronExpressionAdditive AT4G04340.intron13 2125520..2125572 score=-0.44104532495733
IntronExpressionAdditive AT4G04340.intron14 2125927..2125961 score=-1.17654133506309
IntronExpressionAdditive AT4G04340.intron15 2126255..2126326 score=-0.0566765198093761
IntronExpressionAdditive AT4G04340.intron6 2123567..2123755 score=-0.550194275158812
IntronExpressionAdditive AT4G04340.intron7 2123984..2124050 score=0.233736445903797
IntronExpressionAdditive AT4G04340.intron9 2124404..2124593 score=-0.227362550449773
IntronExpressionAdditive AT4G04350.intron1 2128515..2128625 score=0.314465737835247
IntronExpressionAdditive AT4G04350.intron10 2130887..2130925 score=-0.282321097717894
IntronExpressionAdditive AT4G04350.intron11 2131072..2131211 score=0.0332909128001494
IntronExpressionAdditive AT4G04350.intron14 2131655..2131694 score=-0.590239385868775
IntronExpressionAdditive AT4G04350.intron19 2132712..2132747 score=0.707917321897932
IntronExpressionAdditive AT4G04350.intron2 2128851..2128916 score=-0.948641466209823
IntronExpressionAdditive AT4G04350.intron3 2129126..2129231 score=0.326060138567482
IntronExpressionAdditive AT4G04350.intron5 2129590..2129669 score=-0.129114254136597
IntronExpressionAdditive AT4G04350.intron8 2130308..2130349 score=0.384318236091741
IntronExpressionAdditive AT4G04402.intron1 2164541..2164797 score=-4.51597320195156
IntronExpressionAdditive AT4G04402.intron3 2164939..2164976 score=-3.78567614238794
IntronExpressionAdditive AT4G04450.intron1 2218621..2218816 score=-0.305204311745326
IntronExpressionAdditive AT4G04450.intron2 2219125..2219464 score=-0.286760550023978
IntronExpressionAdditive AT4G04460.intron1 2224612..2225129 score=-0.143141812980188
IntronExpressionAdditive AT4G04460.intron10 2227215..2227251 score=-0.288421591120385
IntronExpressionAdditive AT4G04460.intron2 2225591..2225624 score=0.565601375789597
IntronExpressionAdditive AT4G04460.intron3 2225772..2225876 score=0.0950796666644693
IntronExpressionAdditive AT4G04460.intron4 2226009..2226050 score=0.407854489311249
IntronExpressionAdditive AT4G04460.intron6 2226495..2226530 score=-0.296985003768315
IntronExpressionAdditive AT4G04470.intron2 2228208..2228281 score=-1.11430678774797
IntronExpressionAdditive AT4G04470.intron3 2228391..2228576 score=0.425568690225661
IntronExpressionAdditive AT4G04470.intron5 2228716..2228786 score=-0.410649632076815
IntronExpressionAdditive AT4G04470.intron6 2228924..2229102 score=-0.351126495924732
IntronExpressionAdditive AT4G04490.intron1 2232314..2232514 score=-0.0441676685635518
IntronExpressionAdditive AT4G04540.intron2 2260624..2260665 score=0.405019409777507
IntronExpressionAdditive AT4G04545.intron10 2273915..2273953 score=0.239526793915922
IntronExpressionAdditive AT4G04545.intron2 2270829..2271150 score=-1.55409899102414
IntronExpressionAdditive AT4G04545.intron4 2272102..2272205 score=0.190242389666661
IntronExpressionAdditive AT4G04545.intron6 2272862..2272898 score=-0.209410682245146
IntronExpressionAdditive AT4G04545.intron8 2273364..2273478 score=0.189709230354504
IntronExpressionAdditive AT4G04570.intron2 2291176..2291211 score=-0.152160042898350
IntronExpressionAdditive AT4G04580.intron1 2293854..2294045 score=-0.0454774478277563
IntronExpressionAdditive AT4G04580.intron3 2294241..2294486 score=-0.729198850165871
IntronExpressionAdditive AT4G04580.intron5 2294631..2294776 score=-0.517630697238726
IntronExpressionAdditive AT4G04610.intron2 2325596..2325671 score=-0.533014727402809
IntronExpressionAdditive AT4G04614.intron2 2327941..2328147 score=0.0971155606781118
IntronExpressionAdditive AT4G04620.intron3 2329050..2329362 score=-0.347684066988647
IntronExpressionAdditive AT4G04620.intron5 2329516..2329805 score=-0.254243865387980
IntronExpressionAdditive AT4G04670.intron1 2368384..2368525 score=-0.428729089675167
IntronExpressionAdditive AT4G04670.intron2 2368938..2369147 score=0.129486139080483
IntronExpressionAdditive AT4G04670.intron4 2370523..2370600 score=-1.02838024067125
IntronExpressionAdditive AT4G04670.intron7 2371491..2371636 score=-0.198996775515822
IntronExpressionAdditive AT4G04670.intron8 2371778..2371852 score=0.41440625799385
IntronExpressionAdditive AT4G04695.intron1 2381749..2381931 score=-0.397575497784766
IntronExpressionAdditive AT4G04695.intron4 2382387..2382699 score=-0.424938371660137
IntronExpressionAdditive AT4G04695.intron7 2383162..2383375 score=-0.189522524759861
IntronExpressionAdditive AT4G04700.intron1 2385415..2386386 score=-0.42953828717324
IntronExpressionAdditive AT4G04700.intron7 2386927..2387318 score=0.0660961444644408
IntronExpressionAdditive AT4G04710.intron3 2390164..2390350 score=-0.361746842285169
IntronExpressionAdditive AT4G04710.intron5 2390795..2390862 score=0.746395834035666
IntronExpressionAdditive AT4G04710.intron7 2391433..2391465 score=-0.380773657119289
IntronExpressionAdditive AT4G04710.intron8 2389838..2391793 score=-0.518077021623651
IntronExpressionAdditive AT4G04720.intron1 2394967..2395181 score=0.93508925895252
IntronExpressionAdditive AT4G04720.intron4 2395611..2396073 score=-1.03395785751067
IntronExpressionAdditive AT4G04720.intron7 2396492..2396900 score=-0.155808787916485
IntronExpressionAdditive AT4G04740.intron2 2405533..2405972 score=-0.183037139057654
IntronExpressionAdditive AT4G04740.intron5 2406195..2406267 score=0.0316522275304979
IntronExpressionAdditive AT4G04740.intron8 2407209..2407689 score=0.874332062452666
IntronExpressionAdditive AT4G04750.intron1 2418002..2418070 score=0.454111313998941
IntronExpressionAdditive AT4G04750.intron5 2418828..2418868 score=-0.779577795304301
IntronExpressionAdditive AT4G04750.intron6 2419050..2419503 score=-0.235899396018186
IntronExpressionAdditive AT4G04750.intron8 2419838..2420670 score=0.0717174075656373
IntronExpressionAdditive AT4G04760.intron10 2426175..2426387 score=-0.124715578530141
IntronExpressionAdditive AT4G04760.intron12 2426457..2426498 score=-1.10619255672284
IntronExpressionAdditive AT4G04760.intron13 2426645..2426693 score=-0.471761186689068
IntronExpressionAdditive AT4G04760.intron15 2427063..2427194 score=-0.266463346915134
IntronExpressionAdditive AT4G04760.intron2 2424628..2424659 score=-1.06823210162485
IntronExpressionAdditive AT4G04760.intron4 2424837..2424901 score=-0.0418505061427322
IntronExpressionAdditive AT4G04760.intron7 2425451..2425632 score=0.427746065528151
IntronExpressionAdditive AT4G04760.intron9 2425770..2425918 score=0.236481617975495
IntronExpressionAdditive AT4G04780.intron3 2432353..2432528 score=-0.366390852103951
IntronExpressionAdditive AT4G04780.intron4 2432949..2433305 score=-0.356277327999258
IntronExpressionAdditive AT4G04790.intron1 2435258..2435407 score=-0.428135082439108
IntronExpressionAdditive AT4G04790.intron12 2437981..2438020 score=-0.847595660868553
IntronExpressionAdditive AT4G04790.intron13 2438228..2438294 score=-0.559238610430468
IntronExpressionAdditive AT4G04790.intron2 2435650..2435793 score=0.37257425844609
IntronExpressionAdditive AT4G04790.intron6 2436682..2436720 score=0.623178878840958
IntronExpressionAdditive AT4G04800.intron1 2440124..2440196 score=0.448353728058303
IntronExpressionAdditive AT4G04810.intron3 2441583..2442012 score=-0.284001716707598
IntronExpressionAdditive AT4G04830.intron1 2445992..2446373 score=0.877166249961293
IntronExpressionAdditive AT4G04840.intron2 2449953..2449989 score=1.27957467345019
IntronExpressionAdditive AT4G04840.intron3 2450279..2451063 score=2.59719759330358
IntronExpressionAdditive AT4G04850.intron1 2454053..2454206 score=0.26607963217762
IntronExpressionAdditive AT4G04850.intron13 2457041..2457077 score=-0.363464611398602
IntronExpressionAdditive AT4G04850.intron2 2454424..2454458 score=-0.172187864267816
IntronExpressionAdditive AT4G04850.intron4 2454819..2454858 score=-0.529347548835015
IntronExpressionAdditive AT4G04850.intron5 2455071..2455151 score=-0.253172568773236
IntronExpressionAdditive AT4G04850.intron6 2455315..2455391 score=-0.761079267967758
IntronExpressionAdditive AT4G04850.intron7 2455533..2455568 score=-0.434860821030479
IntronExpressionAdditive AT4G04850.intron8 2455745..2455782 score=0.111414301066490
IntronExpressionAdditive AT4G04850.intron9 2456029..2456103 score=-0.555152470250274
IntronExpressionAdditive AT4G04860.intron2 2460440..2460583 score=0.110868290310573
IntronExpressionAdditive AT4G04860.intron3 2460807..2460843 score=-0.725794964203588
IntronExpressionAdditive AT4G04860.intron4 2460981..2461017 score=-0.227119628847401
IntronExpressionAdditive AT4G04860.intron5 2461091..2461166 score=1.08668961549185
IntronExpressionAdditive AT4G04870.intron1 2462037..2462072 score=-0.321767617476901
IntronExpressionAdditive AT4G04870.intron2 2462222..2462258 score=0.241211322921137
IntronExpressionAdditive AT4G04870.intron3 2462397..2462465 score=-0.89385136999291
IntronExpressionAdditive AT4G04870.intron4 2462605..2462963 score=0.334647617518234
IntronExpressionAdditive AT4G04870.intron5 2463072..2463144 score=0.112376336396774
IntronExpressionAdditive AT4G04870.intron6 2463281..2463320 score=-0.451782654883733
IntronExpressionAdditive AT4G04880.intron2 2465405..2465477 score=0.558758779393276
IntronExpressionAdditive AT4G04880.intron4 2465761..2465836 score=-0.970862797057807
IntronExpressionAdditive AT4G04880.intron8 2466532..2466567 score=-0.138117838201019
IntronExpressionAdditive AT4G04880.intron9 2466708..2466774 score=-0.263563645742745
IntronExpressionAdditive AT4G04885.intron2 2472680..2472750 score=-0.278730575063414
IntronExpressionAdditive AT4G04885.intron3 2473004..2473413 score=0.533980175776043
IntronExpressionAdditive AT4G04885.intron4 2474644..2474714 score=0.386535520814985
IntronExpressionAdditive AT4G04885.intron5 2475254..2475326 score=0.226935900512334
IntronExpressionAdditive AT4G04890.intron11 2480252..2481945 score=0.114567040187773
IntronExpressionAdditive AT4G04890.intron3 2477602..2477639 score=0.880546192920413
IntronExpressionAdditive AT4G04890.intron4 2477979..2478023 score=0.391463416121154
IntronExpressionAdditive AT4G04890.intron6 2478545..2478581 score=-0.266762100717179
IntronExpressionAdditive AT4G04900.intron2 2487046..2487121 score=0.326713273120888
IntronExpressionAdditive AT4G04900.intron3 2487345..2487627 score=0.000788137874058575
IntronExpressionAdditive AT4G04910.intron1 2489843..2489918 score=0.526543461452713
IntronExpressionAdditive AT4G04910.intron10 2492053..2492377 score=-0.472172135083025
IntronExpressionAdditive AT4G04910.intron12 2492480..2492615 score=-0.0576891630350786
IntronExpressionAdditive AT4G04910.intron14 2492951..2493251 score=-0.200707449156345
IntronExpressionAdditive AT4G04910.intron15 2493405..2493478 score=-0.687759227874087
IntronExpressionAdditive AT4G04910.intron17 2494014..2494718 score=-0.419183096219562
IntronExpressionAdditive AT4G04910.intron18 2494830..2494903 score=-0.934907445241627
IntronExpressionAdditive AT4G04910.intron2 2490074..2490110 score=-0.216546420713399
IntronExpressionAdditive AT4G04910.intron20 2495194..2495452 score=-0.471371176991266
IntronExpressionAdditive AT4G04910.intron3 2490354..2490393 score=0.227890177174599
IntronExpressionAdditive AT4G04910.intron4 2490573..2490645 score=-0.357655791364697
IntronExpressionAdditive AT4G04910.intron5 2490712..2490748 score=0.985896359267174
IntronExpressionAdditive AT4G04910.intron7 2490999..2491038 score=-0.369484168409194
IntronExpressionAdditive AT4G04910.intron8 2491222..2491473 score=-0.415260621377679
IntronExpressionAdditive AT4G04910.intron9 2491717..2491900 score=0.588700584464642
IntronExpressionAdditive AT4G04920.intron1 2498277..2498316 score=0.229179174523375
IntronExpressionAdditive AT4G04920.intron10 2501715..2502054 score=-0.401720181389097
IntronExpressionAdditive AT4G04920.intron11 2502393..2502711 score=-0.0302832608146211
IntronExpressionAdditive AT4G04920.intron12 2502929..2503190 score=-0.0446707966042518
IntronExpressionAdditive AT4G04920.intron13 2503813..2503880 score=0.130455157311579
IntronExpressionAdditive AT4G04920.intron14 2504211..2504286 score=-0.633702061806695
IntronExpressionAdditive AT4G04920.intron3 2498599..2498635 score=0.764067781617706
IntronExpressionAdditive AT4G04920.intron4 2498782..2498855 score=-1.15430373051539
IntronExpressionAdditive AT4G04920.intron5 2499002..2499397 score=0.747060736893225
IntronExpressionAdditive AT4G04920.intron6 2499545..2499657 score=-0.302987532590337
IntronExpressionAdditive AT4G04920.intron7 2500319..2500512 score=0.393226796383459
IntronExpressionAdditive AT4G04920.intron9 2501377..2501567 score=-0.549289105864212
IntronExpressionAdditive AT4G04930.intron1 2509404..2510009 score=0.300449072711732
IntronExpressionAdditive AT4G04940.intron1 2511357..2511425 score=-0.74719256403704
IntronExpressionAdditive AT4G04940.intron10 2514378..2514778 score=-0.437098256380529
IntronExpressionAdditive AT4G04940.intron11 2514967..2515134 score=-0.088850994684304
IntronExpressionAdditive AT4G04940.intron12 2515282..2515357 score=0.0182182646584733
IntronExpressionAdditive AT4G04940.intron13 2515609..2515913 score=0.418369388392442
IntronExpressionAdditive AT4G04940.intron14 2516174..2516263 score=0.0556618367882902
IntronExpressionAdditive AT4G04940.intron16 2516692..2516883 score=-0.283730801001373
IntronExpressionAdditive AT4G04940.intron5 2512756..2512833 score=-0.355449618619503
IntronExpressionAdditive AT4G04940.intron6 2512965..2513036 score=-0.297099704570462
IntronExpressionAdditive AT4G04940.intron7 2513310..2513531 score=-0.629348633496667
IntronExpressionAdditive AT4G04940.intron8 2513709..2514056 score=-0.67047000544985
IntronExpressionAdditive AT4G04940.intron9 2514123..2514275 score=-0.21567960232798
IntronExpressionAdditive AT4G04950.intron1 2519158..2519713 score=0.080816848863729
IntronExpressionAdditive AT4G04955.intron10 2524174..2524238 score=-0.618448437856861
IntronExpressionAdditive AT4G04955.intron11 2524344..2524568 score=0.406703595459693
IntronExpressionAdditive AT4G04955.intron13 2524711..2524891 score=-0.425564551835051
IntronExpressionAdditive AT4G04955.intron14 2525074..2525139 score=0.374915891372429
IntronExpressionAdditive AT4G04955.intron2 2522670..2522735 score=-0.250976391616783
IntronExpressionAdditive AT4G04955.intron6 2523499..2523536 score=0.0245487129600156
IntronExpressionAdditive AT4G04955.intron7 2523753..2523790 score=-0.27016499592942
IntronExpressionAdditive AT4G04980.intron3 2545050..2545087 score=0.108166369376905
IntronExpressionAdditive AT4G04990.intron1 2555574..2555608 score=0.648154369313371
IntronExpressionAdditive AT4G05020.intron1 2572835..2573197 score=-1.58192546596062
IntronExpressionAdditive AT4G05020.intron2 2573528..2573564 score=-0.749704153952785
IntronExpressionAdditive AT4G05020.intron3 2573845..2573914 score=-0.908648284923646
IntronExpressionAdditive AT4G05020.intron4 2574194..2574301 score=-0.0648252505944553
IntronExpressionAdditive AT4G05020.intron5 2574544..2574616 score=-1.37070247519687
IntronExpressionAdditive AT4G05020.intron6 2574756..2574791 score=-0.239687653475178
IntronExpressionAdditive AT4G05020.intron8 2575426..2575875 score=-0.177852930301995
IntronExpressionAdditive AT4G05020.intron9 2576049..2576082 score=0.408787157805952
IntronExpressionAdditive AT4G05040.intron4 2579518..2579556 score=-0.336947145562934
IntronExpressionAdditive AT4G05040.intron7 2581376..2581416 score=0.291116409572375
IntronExpressionAdditive AT4G05060.intron1 2590317..2590390 score=0.559474299582723
IntronExpressionAdditive AT4G05060.intron2 2590610..2590643 score=0.157639899809153
IntronExpressionAdditive AT4G05060.intron3 2590782..2590856 score=-0.303014641663826
IntronExpressionAdditive AT4G05060.intron6 2591427..2591646 score=-0.482941394718159
IntronExpressionAdditive AT4G05090.intron4 2610047..2610515 score=-0.638285751327655
IntronExpressionAdditive AT4G05090.intron6 2610979..2611077 score=-0.297126464002385
IntronExpressionAdditive AT4G05100.intron2 2618955..2619030 score=-0.540584690869007
IntronExpressionAdditive AT4G05110.intron4 2627824..2627903 score=0.200050091935062
IntronExpressionAdditive AT4G05110.intron5 2628097..2628426 score=1.17389549010679
IntronExpressionAdditive AT4G05120.intron2 2633525..2633789 score=1.47415361778457
IntronExpressionAdditive AT4G05130.intron3 2637956..2638032 score=-0.413981132289379
IntronExpressionAdditive AT4G05130.intron4 2638146..2638219 score=0.000172163140994817
IntronExpressionAdditive AT4G05130.intron5 2638401..2638434 score=-0.408839093459908
IntronExpressionAdditive AT4G05140.intron1 2651184..2651334 score=0.697271681404403
IntronExpressionAdditive AT4G05150.intron1 2660713..2661479 score=0.625712142883514
IntronExpressionAdditive AT4G05160.intron1 2665479..2665553 score=-1.35970433711856
IntronExpressionAdditive AT4G05160.intron3 2666015..2666056 score=0.249287677776086
IntronExpressionAdditive AT4G05160.intron4 2666170..2666206 score=-0.403866388005514
IntronExpressionAdditive AT4G05160.intron5 2666346..2666382 score=-0.86864979946484
IntronExpressionAdditive AT4G05170.intron1 2668241..2668515 score=-0.569980708339927
IntronExpressionAdditive AT4G05180.intron1 2672196..2672231 score=2.10778025517795
IntronExpressionAdditive AT4G05180.intron2 2672731..2672768 score=1.26620756071749
IntronExpressionAdditive AT4G05190.intron1 2675382..2675419 score=-0.695597144378598
IntronExpressionAdditive AT4G05190.intron10 2677730..2677798 score=-0.524374469823339
IntronExpressionAdditive AT4G05190.intron11 2677933..2678085 score=-0.440731135857182
IntronExpressionAdditive AT4G05190.intron15 2679050..2679083 score=-0.737414163085959
IntronExpressionAdditive AT4G05190.intron17 2679595..2679660 score=0.585157200816117
IntronExpressionAdditive AT4G05190.intron4 2676266..2676301 score=0.733267241110822
IntronExpressionAdditive AT4G05190.intron5 2676442..2676544 score=0.0903793256808149
IntronExpressionAdditive AT4G05190.intron6 2676759..2676830 score=1.10491725927924
IntronExpressionAdditive AT4G05190.intron7 2677086..2677123 score=-0.442748689588081
IntronExpressionAdditive AT4G05190.intron9 2677513..2677547 score=-0.546709788028289
IntronExpressionAdditive AT4G05200.intron3 2680697..2680733 score=-0.178973290034357
IntronExpressionAdditive AT4G05200.intron4 2680954..2681030 score=-0.842070668363541
IntronExpressionAdditive AT4G05200.intron5 2681212..2681244 score=0.614478832593596
IntronExpressionAdditive AT4G05200.intron6 2681417..2681458 score=-1.16958732553687
IntronExpressionAdditive AT4G05210.intron2 2683234..2683370 score=0.67114765883537
IntronExpressionAdditive AT4G05210.intron5 2683899..2683931 score=-0.797733320724735
IntronExpressionAdditive AT4G05210.intron6 2684032..2684323 score=-1.35287228044437
IntronExpressionAdditive AT4G05210.intron9 2684506..2684805 score=-1.53362743154429
IntronExpressionAdditive AT4G05330.intron4 2721722..2722977 score=0.146024952746677
IntronExpressionAdditive AT4G05360.intron1 2728257..2728659 score=0.147532995876632
IntronExpressionAdditive AT4G05360.intron3 2728877..2728948 score=-0.170971411565259
IntronExpressionAdditive AT4G05360.intron4 2729131..2729163 score=-0.0798172625426389
IntronExpressionAdditive AT4G05360.intron5 2729438..2729506 score=0.644836655638959
IntronExpressionAdditive AT4G05360.intron7 2729884..2729915 score=0.599145596309459
IntronExpressionAdditive AT4G05380.intron1 2737508..2737578 score=-0.539082252309858
IntronExpressionAdditive AT4G05390.intron2 2739649..2739722 score=0.297628233643293
IntronExpressionAdditive AT4G05390.intron3 2740095..2740283 score=0.183519738463740
IntronExpressionAdditive AT4G05400.intron2 2742010..2742126 score=-0.305226628879053
IntronExpressionAdditive AT4G05400.intron3 2742200..2742702 score=-0.0766591070154593
IntronExpressionAdditive AT4G05410.intron1 2743324..2743359 score=-1.36665886904867
IntronExpressionAdditive AT4G05410.intron2 2743504..2743578 score=-0.40875776683306
IntronExpressionAdditive AT4G05410.intron3 2743829..2743901 score=0.798673519548357
IntronExpressionAdditive AT4G05410.intron5 2744437..2744471 score=0.38702835755727
IntronExpressionAdditive AT4G05410.intron6 2744879..2745068 score=0.203705285353352
IntronExpressionAdditive AT4G05420.intron1 2746414..2746807 score=0.291223394840597
IntronExpressionAdditive AT4G05420.intron10 2749327..2749575 score=0.168528596557
IntronExpressionAdditive AT4G05420.intron13 2750143..2750215 score=0.0409408023876728
IntronExpressionAdditive AT4G05420.intron14 2750405..2750480 score=0.0552288247028484
IntronExpressionAdditive AT4G05420.intron15 2750791..2750827 score=-1.02467365437915
IntronExpressionAdditive AT4G05420.intron16 2751150..2751222 score=0.273539313770913
IntronExpressionAdditive AT4G05420.intron18 2751991..2752062 score=1.04640495470319
IntronExpressionAdditive AT4G05420.intron2 2746983..2747019 score=0.0076989958830673
IntronExpressionAdditive AT4G05420.intron3 2747133..2747168 score=0.821799425228341
IntronExpressionAdditive AT4G05420.intron4 2747313..2748084 score=0.142126380071676
IntronExpressionAdditive AT4G05420.intron7 2748164..2748306 score=0.86901540817833
IntronExpressionAdditive AT4G05420.intron8 2748416..2748647 score=0.150556257587716
IntronExpressionAdditive AT4G05420.intron9 2748932..2749003 score=0.532360743738581
IntronExpressionAdditive AT4G05430.intron1 2753932..2753966 score=0.116303556668389
IntronExpressionAdditive AT4G05430.intron2 2754116..2754157 score=0.243704910560176
IntronExpressionAdditive AT4G05450.intron3 2759604..2759637 score=-0.245906642896876
IntronExpressionAdditive AT4G05450.intron4 2759896..2759932 score=-0.488093228070898
IntronExpressionAdditive AT4G05450.intron5 2760078..2760300 score=-1.09134196722612
IntronExpressionAdditive AT4G05460.intron1 2761758..2762033 score=0.120035810522631
IntronExpressionAdditive AT4G05470.intron1 2763753..2764908 score=-0.166646620024579
IntronExpressionAdditive AT4G05470.intron2 2765345..2765833 score=-1.26805729660153
IntronExpressionAdditive AT4G05470.intron3 2766563..2767499 score=0.0391121424758793
IntronExpressionAdditive AT4G05490.intron1 2771615..2771865 score=-0.00855095334482598
IntronExpressionAdditive AT4G05497.intron1 2778321..2778421 score=0.454600454695422
IntronExpressionAdditive AT4G05520.intron12 2806167..2806236 score=0.270743217492118
IntronExpressionAdditive AT4G05520.intron13 2806380..2806454 score=0.117026709240704
IntronExpressionAdditive AT4G05520.intron14 2806743..2806780 score=-0.63237596711126
IntronExpressionAdditive AT4G05520.intron15 2806892..2806928 score=0.390501053560059
IntronExpressionAdditive AT4G05520.intron16 2807111..2807178 score=0.291245930576751
IntronExpressionAdditive AT4G05520.intron17 2807362..2807607 score=0.00905044989842704
IntronExpressionAdditive AT4G05520.intron2 2804622..2804658 score=0.574543989416996
IntronExpressionAdditive AT4G05520.intron3 2804768..2804806 score=0.783200965516495
IntronExpressionAdditive AT4G05520.intron5 2805126..2805194 score=-0.817631915742769
IntronExpressionAdditive AT4G05520.intron6 2805306..2805412 score=-0.138511017948719
IntronExpressionAdditive AT4G05523.intron1 2808127..2808163 score=-0.533484293860118
IntronExpressionAdditive AT4G05523.intron2 2808487..2808556 score=0.739367964150468
IntronExpressionAdditive AT4G05530.intron1 2816715..2816926 score=0.366129698602384
IntronExpressionAdditive AT4G05530.intron2 2817107..2817269 score=-0.108233943730633
IntronExpressionAdditive AT4G05530.intron4 2817638..2817670 score=0.132174133345842
IntronExpressionAdditive AT4G05590.intron2 2907220..2907575 score=0.567549999759119
IntronExpressionAdditive AT4G05590.intron4 2907896..2907966 score=-0.622516074441405
IntronExpressionAdditive AT4G05590.intron6 2908110..2908149 score=0.980526871792578
IntronExpressionAdditive AT4G05590.tu4 2907746..2907786 score=0.05211758433366
IntronExpressionAdditive AT4G05616.intron1 2982550..2982989 score=-0.186700902059179
IntronExpressionAdditive AT4G05631.intron1 2990479..2990548 score=0.484078014076239
IntronExpressionAdditive AT4G05631.intron2 2990654..2990834 score=1.36248901732279
IntronExpressionAdditive AT4G05631.intron3 2991200..2991544 score=0.405230082784448
IntronExpressionAdditive AT4G05631.intron7 2992055..2992093 score=-0.0400793899764102
IntronExpressionAdditive AT4G05631.intron8 2992306..2992374 score=0.0466692186944459
IntronExpressionAdditive AT4G05632.intron1 3001943..3002088 score=-0.19169148995342
IntronExpressionAdditive AT4G05633.intron1 3002569..3002755 score=-0.342436437856582
IntronExpressionAdditive AT4G05633.intron2 3002898..3002966 score=-0.0579313348030326
IntronExpressionAdditive AT4G05633.intron3 3003187..3003258 score=-1.02538896673010
IntronExpressionAdditive AT4G05633.intron7 3004066..3004103 score=0.224053132844575
IntronExpressionAdditive AT4G06526.intron4 3319108..3319476 score=-0.761837061068813
IntronExpressionAdditive AT4G06526.intron7 3320747..3320783 score=-0.169321937465698
IntronExpressionAdditive AT4G06599.intron2 3666598..3666634 score=0.916619924325897
IntronExpressionAdditive AT4G06634.intron2 3765067..3765424 score=-0.50958259494532
IntronExpressionAdditive AT4G06634.intron3 3765640..3765677 score=0.173436473860308
IntronExpressionAdditive AT4G06676.intron1 3899091..3899124 score=0.72575677576132
IntronExpressionAdditive AT4G06676.intron2 3899233..3900227 score=0.107342620898230
IntronExpressionAdditive AT4G06676.intron3 3900399..3900438 score=0.128703714868964
IntronExpressionAdditive AT4G06676.intron4 3900550..3900627 score=-0.290357562926517
IntronExpressionAdditive AT4G06676.intron5 3900742..3900969 score=-0.268715485840341
IntronExpressionAdditive AT4G06676.intron6 3901071..3901106 score=-0.666151925760761
IntronExpressionAdditive AT4G06676.intron7 3901284..3901621 score=0.0919362887547322
IntronExpressionAdditive AT4G07390.intron1 4195903..4195934 score=-0.495345512298224
IntronExpressionAdditive AT4G07390.intron4 4196454..4196495 score=0.0937221431959072
IntronExpressionAdditive AT4G07390.intron5 4196632..4196877 score=-0.674253719752145
IntronExpressionAdditive AT4G07390.intron6 4196991..4197024 score=0.382102498387568
IntronExpressionAdditive AT4G07410.intron1 4201792..4201857 score=0.836004677268088
IntronExpressionAdditive AT4G07410.intron2 4202148..4202188 score=0.438418332086926
IntronExpressionAdditive AT4G07410.intron3 4202397..4202478 score=0.287973909579008
IntronExpressionAdditive AT4G07410.intron4 4203098..4203247 score=1.00034916637873
IntronExpressionAdditive AT4G07410.intron5 4203428..4203681 score=0.180996467674441
IntronExpressionAdditive AT4G07410.intron8 4204241..4204277 score=-0.916177053499518
IntronExpressionAdditive AT4G07410.intron9 4204630..4204665 score=0.145852234406179
IntronExpressionAdditive AT4G07480.intron1 4269027..4269066 score=-0.100260141685702
IntronExpressionAdditive AT4G07480.intron2 4269393..4269492 score=-0.720859036834608
IntronExpressionAdditive AT4G07510.intron3 4312873..4312906 score=0.735646663841837
IntronExpressionAdditive AT4G07510.intron4 4313047..4313122 score=0.591073417920457
IntronExpressionAdditive AT4G07666.intron1 4456869..4457383 score=0.0474360787485723
IntronExpressionAdditive AT4G07666.intron3 4457713..4458018 score=0.428810100256419
IntronExpressionAdditive AT4G07666.intron4 4458204..4458418 score=-0.156681607936616
IntronExpressionAdditive AT4G07740.intron1 4539782..4539817 score=0.126753368195019
IntronExpressionAdditive AT4G07740.intron3 4540219..4540440 score=-0.1497840305251
IntronExpressionAdditive AT4G07800.intron1 4615226..4615302 score=0.199273038420454
IntronExpressionAdditive AT4G07800.intron4 4615786..4615957 score=1.23455637584354
IntronExpressionAdditive AT4G07932.intron1 4732316..4732392 score=0.214987880799135
IntronExpressionAdditive AT4G07932.intron2 4732717..4732883 score=-0.719740314061079
IntronExpressionAdditive AT4G07932.intron3 4733134..4733174 score=0.372375545570298
IntronExpressionAdditive AT4G07950.intron1 4798202..4798780 score=-0.368609529223337
IntronExpressionAdditive AT4G07960.intron5 4805284..4805454 score=0.794106639313277
IntronExpressionAdditive AT4G07965.intron6 4808720..4808831 score=0.276924235615538
IntronExpressionAdditive AT4G07990.intron1 4825744..4825778 score=0.348962608126462
IntronExpressionAdditive AT4G07990.intron2 4825883..4825914 score=-0.306611201023285
IntronExpressionAdditive AT4G08040.intron2 4887495..4887697 score=-0.483546772107942
IntronExpressionAdditive AT4G08097.intron4 5004795..5004899 score=-0.084800116296569
IntronExpressionAdditive AT4G08130.intron1 5094425..5094902 score=1.58909813650961
IntronExpressionAdditive AT4G08150.intron1 5148308..5148827 score=0.0465876562265010
IntronExpressionAdditive AT4G08150.intron2 5149268..5149617 score=0.305849655047117
IntronExpressionAdditive AT4G08150.intron3 5149793..5149833 score=-0.995950376581245
IntronExpressionAdditive AT4G08160.intron1 5159614..5159725 score=0.182490055066666
IntronExpressionAdditive AT4G08160.intron6 5162583..5162615 score=-0.279056555302523
IntronExpressionAdditive AT4G08170.intron10 5166365..5166762 score=-0.304834910885761
IntronExpressionAdditive AT4G08170.intron2 5163968..5164003 score=0.0481787368807185
IntronExpressionAdditive AT4G08170.intron3 5164110..5164142 score=0.288895485858268
IntronExpressionAdditive AT4G08170.intron5 5164631..5164698 score=0.515145597898646
IntronExpressionAdditive AT4G08170.intron6 5164846..5164913 score=-0.0333196995477434
IntronExpressionAdditive AT4G08170.intron7 5165059..5166015 score=0.0235363315429512
IntronExpressionAdditive AT4G08170.intron9 5166172..5166250 score=0.873376991176274
IntronExpressionAdditive AT4G08180.intron1 5170283..5170352 score=-0.332081953704477
IntronExpressionAdditive AT4G08180.intron2 5170818..5170997 score=0.413947801096161
IntronExpressionAdditive AT4G08180.intron7 5172172..5172212 score=-0.706534850699969
IntronExpressionAdditive AT4G08180.intron9 5172903..5172939 score=-0.152195964435308
IntronExpressionAdditive AT4G08230.intron2 5188357..5188426 score=-0.757113728853747
IntronExpressionAdditive AT4G08230.intron3 5188566..5189475 score=-0.211667581797436
IntronExpressionAdditive AT4G08240.intron1 5194874..5195162 score=0.061804763911549
IntronExpressionAdditive AT4G08240.intron2 5195317..5195564 score=0.262884182092831
IntronExpressionAdditive AT4G08240.intron4 5195960..5196511 score=0.074194186464253
IntronExpressionAdditive AT4G08280.intron1 5230643..5230925 score=0.0657621764016179
IntronExpressionAdditive AT4G08280.intron3 5231275..5231825 score=-0.0371489208096813
IntronExpressionAdditive AT4G08290.intron3 5239506..5239613 score=-0.436976890303528
IntronExpressionAdditive AT4G08290.intron4 5239762..5239799 score=0.785854589784798
IntronExpressionAdditive AT4G08300.intron1 5245266..5246267 score=-0.314993385489312
IntronExpressionAdditive AT4G08300.intron4 5246760..5247346 score=-0.345041238698028
IntronExpressionAdditive AT4G08310.intron2 5249438..5249512 score=-0.127743682686404
IntronExpressionAdditive AT4G08310.intron4 5249848..5249918 score=0.0552334266552965
IntronExpressionAdditive AT4G08310.intron7 5250891..5250969 score=-0.475548174249759
IntronExpressionAdditive AT4G08310.intron8 5251109..5251940 score=-0.512870488771457
IntronExpressionAdditive AT4G08320.intron2 5253303..5253372 score=-0.191759320625628
IntronExpressionAdditive AT4G08320.intron4 5253660..5253766 score=-0.0284382377132399
IntronExpressionAdditive AT4G08320.intron5 5253912..5253983 score=-0.370222887183859
IntronExpressionAdditive AT4G08320.intron6 5254203..5254303 score=0.734413480171068
IntronExpressionAdditive AT4G08320.intron7 5254376..5254412 score=-0.421114984344726
IntronExpressionAdditive AT4G08320.intron8 5254515..5254587 score=0.436992394716023
IntronExpressionAdditive AT4G08330.intron1 5255758..5256364 score=0.096554786612743
IntronExpressionAdditive AT4G08336.intron1 5262471..5262541 score=0.279636669953986
IntronExpressionAdditive AT4G08340.intron10 5267598..5267669 score=-0.266733178962475
IntronExpressionAdditive AT4G08340.intron11 5267779..5268624 score=-0.225789994015204
IntronExpressionAdditive AT4G08340.intron12 5268704..5268737 score=-0.397219279212931
IntronExpressionAdditive AT4G08340.intron17 5270149..5270303 score=-0.375158248781031
IntronExpressionAdditive AT4G08340.intron18 5270480..5270518 score=0.802836986373484
IntronExpressionAdditive AT4G08340.intron2 5265034..5265096 score=-0.85773472131055
IntronExpressionAdditive AT4G08340.intron3 5265433..5265690 score=-0.125491676889640
IntronExpressionAdditive AT4G08340.intron5 5265942..5266794 score=0.121676490778621
IntronExpressionAdditive AT4G08340.intron7 5266908..5266947 score=0.253875399959228
IntronExpressionAdditive AT4G08340.intron8 5267059..5267461 score=-0.567363962013395
IntronExpressionAdditive AT4G08350.intron1 5286734..5286810 score=0.0367941483930361
IntronExpressionAdditive AT4G08350.intron10 5289077..5289147 score=-0.774386300357117
IntronExpressionAdditive AT4G08350.intron11 5289363..5289394 score=-0.530365813226403
IntronExpressionAdditive AT4G08350.intron13 5289828..5289961 score=0.534838045666027
IntronExpressionAdditive AT4G08350.intron14 5290184..5290219 score=-0.490556253705577
IntronExpressionAdditive AT4G08350.intron15 5290286..5290356 score=0.0122695063343483
IntronExpressionAdditive AT4G08350.intron17 5290641..5290779 score=-0.237298697269173
IntronExpressionAdditive AT4G08350.intron19 5291178..5291213 score=0.856741081767026
IntronExpressionAdditive AT4G08350.intron20 5291388..5291503 score=-0.683801087797622
IntronExpressionAdditive AT4G08350.intron21 5291702..5291776 score=-0.635623230506445
IntronExpressionAdditive AT4G08350.intron3 5287347..5287384 score=-0.989726192317523
IntronExpressionAdditive AT4G08350.intron5 5287783..5288112 score=-0.117352057298634
IntronExpressionAdditive AT4G08350.intron7 5288496..5288564 score=-0.297258269539757
IntronExpressionAdditive AT4G08350.intron8 5288712..5288784 score=0.160928998117675
IntronExpressionAdditive AT4G08360.intron1 5296018..5296631 score=-0.163023193456961
IntronExpressionAdditive AT4G08390.intron10 5316876..5317025 score=-0.471645160047306
IntronExpressionAdditive AT4G08390.intron5 5315968..5316004 score=-0.367033203621863
IntronExpressionAdditive AT4G08390.intron7 5316297..5316333 score=0.306196740658234
IntronExpressionAdditive AT4G08395.intron1 5319851..5319998 score=-1.71262061303952
IntronExpressionAdditive AT4G08450.intron1 5366052..5366198 score=-0.314150208742284
IntronExpressionAdditive AT4G08450.intron3 5367812..5367846 score=0.205279379562828
IntronExpressionAdditive AT4G08450.intron4 5368300..5369548 score=-0.343583102030649
IntronExpressionAdditive AT4G08455.intron1 5376164..5376399 score=-0.127544042576953
IntronExpressionAdditive AT4G08460.intron2 5378197..5378547 score=-0.255867613656995
IntronExpressionAdditive AT4G08460.intron3 5378813..5380181 score=-0.182877112830091
IntronExpressionAdditive AT4G08470.intron2 5384499..5384570 score=-0.0103132962949067
IntronExpressionAdditive AT4G08470.intron3 5384722..5384796 score=-0.0930760295706012
IntronExpressionAdditive AT4G08470.intron5 5385144..5385573 score=-0.609662547833094
IntronExpressionAdditive AT4G08470.intron8 5385866..5386110 score=0.882185754200684
IntronExpressionAdditive AT4G08480.intron1 5388128..5388168 score=-0.147387912243218
IntronExpressionAdditive AT4G08480.intron3 5388758..5388882 score=-0.314735072857875
IntronExpressionAdditive AT4G08480.intron7 5389746..5389883 score=0.569003820805211
IntronExpressionAdditive AT4G08500.intron1 5404153..5404223 score=0.206761221763480
IntronExpressionAdditive AT4G08500.intron2 5404891..5404923 score=0.0771851018949138
IntronExpressionAdditive AT4G08500.intron4 5405206..5405899 score=0.118272388304119
IntronExpressionAdditive AT4G08510.intron1 5411105..5411146 score=-0.489831740656382
IntronExpressionAdditive AT4G08520.intron4 5419470..5420002 score=0.0524231496716206
IntronExpressionAdditive AT4G08520.intron5 5417461..5418567 score=-0.507280487237526
IntronExpressionAdditive AT4G08520.intron6 5420146..5420209 score=-0.770655308212915
IntronExpressionAdditive AT4G08540.intron10 5435810..5435980 score=-0.0202335649428310
IntronExpressionAdditive AT4G08540.intron4 5434386..5434425 score=0.283370791553720
IntronExpressionAdditive AT4G08550.intron1 5445489..5445734 score=0.047724964206938
IntronExpressionAdditive AT4G08550.intron2 5445948..5445981 score=-0.165441790299233
IntronExpressionAdditive AT4G08560.intron1 5451000..5451101 score=-0.117314808048029
IntronExpressionAdditive AT4G08560.intron2 5451305..5451613 score=0.446161949726729
IntronExpressionAdditive AT4G08560.intron3 5451926..5451960 score=0.272880450200185
IntronExpressionAdditive AT4G08560.intron4 5452191..5452555 score=0.283216674735159
IntronExpressionAdditive AT4G08570.intron1 5455499..5455796 score=0.0538364894669315
IntronExpressionAdditive AT4G08580.intron2 5461519..5463546 score=0.215536687783905
IntronExpressionAdditive AT4G08590.intron1 5464225..5464295 score=1.17081736036355
IntronExpressionAdditive AT4G08590.intron2 5464440..5464581 score=0.53512957771918
IntronExpressionAdditive AT4G08590.intron4 5464735..5464838 score=-0.664272399882783
IntronExpressionAdditive AT4G08590.intron5 5465014..5465124 score=-0.471188110466467
IntronExpressionAdditive AT4G08590.intron6 5465718..5466238 score=-0.744110445625867
IntronExpressionAdditive AT4G08593.intron1 5469429..5469544 score=-1.35313347144575
IntronExpressionAdditive AT4G08593.intron2 5469684..5469722 score=0.564314360738363
IntronExpressionAdditive AT4G08620.intron10 5502921..5503617 score=-0.728947866934898
IntronExpressionAdditive AT4G08620.intron12 5503955..5505732 score=-0.29595810780623
IntronExpressionAdditive AT4G08620.intron2 5500776..5500811 score=1.61250222641808
IntronExpressionAdditive AT4G08620.intron3 5500919..5501011 score=0.306158070291638
IntronExpressionAdditive AT4G08620.intron4 5501429..5501465 score=0.247495491444043
IntronExpressionAdditive AT4G08620.intron7 5502010..5502081 score=0.61384921700185
IntronExpressionAdditive AT4G08630.intron12 5509526..5509668 score=0.279279291992727
IntronExpressionAdditive AT4G08630.intron14 5509852..5509887 score=-0.627693685578357
IntronExpressionAdditive AT4G08630.intron15 5510294..5510599 score=0.336273084597000
IntronExpressionAdditive AT4G08630.intron16 5510775..5510883 score=-0.811758555425565
IntronExpressionAdditive AT4G08630.intron18 5511334..5511373 score=1.36426701217406
IntronExpressionAdditive AT4G08630.intron19 5511588..5511627 score=1.00322711920919
IntronExpressionAdditive AT4G08630.intron3 5507503..5507678 score=0.183740770188531
IntronExpressionAdditive AT4G08630.intron6 5508288..5508499 score=-0.0603718256355338
IntronExpressionAdditive AT4G08630.intron8 5508688..5509065 score=-0.502931362113105
IntronExpressionAdditive AT4G08640.intron3 5513924..5513992 score=0.230489650872457
IntronExpressionAdditive AT4G08670.intron1 5537130..5537639 score=-0.469906700979421
IntronExpressionAdditive AT4G08670.intron2 5537711..5537800 score=-0.654592744593547
IntronExpressionAdditive AT4G08685.intron1 5550716..5550866 score=-0.176237967611868
IntronExpressionAdditive AT4G08690.intron1 5551854..5551887 score=-0.486238968980469
IntronExpressionAdditive AT4G08690.intron2 5552142..5552182 score=-0.464133367278094
IntronExpressionAdditive AT4G08690.intron5 5552774..5552850 score=-0.402695670315442
IntronExpressionAdditive AT4G08690.intron6 5552974..5553010 score=-0.210226685429418
IntronExpressionAdditive AT4G08690.tu6 5552886..5552923 score=0.829253286423918
IntronExpressionAdditive AT4G08700.intron1 5567208..5567244 score=-0.168512848800041
IntronExpressionAdditive AT4G08730.intron1 5577786..5578259 score=0.0450104272949536
IntronExpressionAdditive AT4G08730.intron2 5578470..5578507 score=-0.547183337035392
IntronExpressionAdditive AT4G08740.intron1 5579107..5579145 score=-0.155242498699736
IntronExpressionAdditive AT4G08750.intron4 5581246..5581279 score=-0.0108295688186389
IntronExpressionAdditive AT4G08760.intron4 5586859..5586987 score=-0.722576183443388
IntronExpressionAdditive AT4G08760.intron5 5587165..5587551 score=-0.228405513348253
IntronExpressionAdditive AT4G08760.intron6 5587724..5588329 score=-0.758580703758318
IntronExpressionAdditive AT4G08760.intron7 5588636..5590021 score=-0.597365864344043
IntronExpressionAdditive AT4G08760.intron9 5590753..5590790 score=-0.0825083318920998
IntronExpressionAdditive AT4G08770.intron3 5599434..5599992 score=-0.553158378088409
IntronExpressionAdditive AT4G08780.intron1 5604392..5607158 score=-0.0192312048717187
IntronExpressionAdditive AT4G08790.intron1 5608683..5608754 score=-0.511417968172879
IntronExpressionAdditive AT4G08790.intron3 5608904..5608971 score=0.503300714680142
IntronExpressionAdditive AT4G08790.intron4 5609076..5609285 score=-1.00442128487250
IntronExpressionAdditive AT4G08790.intron5 5609429..5609797 score=-0.832356396820017
IntronExpressionAdditive AT4G08790.intron6 5609899..5609971 score=0.205217430231849
IntronExpressionAdditive AT4G08790.intron8 5610406..5610909 score=0.318018840932209
IntronExpressionAdditive AT4G08800.intron10 5615535..5615575 score=0.805760352140989
IntronExpressionAdditive AT4G08800.intron3 5614551..5614619 score=-2.46835126407584
IntronExpressionAdditive AT4G08800.intron6 5614921..5614957 score=0.569417774373759
IntronExpressionAdditive AT4G08800.intron8 5615207..5615251 score=-0.765677539524012
IntronExpressionAdditive AT4G08800.intron9 5615358..5615393 score=-0.328817790171051
IntronExpressionAdditive AT4G08820.intron1 5621944..5622017 score=-2.09264727113779
IntronExpressionAdditive AT4G08820.intron2 5622414..5622522 score=-1.08440368335576
IntronExpressionAdditive AT4G08840.intron3 5633137..5633319 score=-0.184640442388015
IntronExpressionAdditive AT4G08850.intron1 5636998..5637603 score=0.79830673935139
IntronExpressionAdditive AT4G08870.intron1 5646925..5647114 score=-0.246896043258550
IntronExpressionAdditive AT4G08895.intron3 5698478..5698514 score=1.78839273831196
IntronExpressionAdditive AT4G08900.intron2 5703918..5704020 score=-0.775284876979061
IntronExpressionAdditive AT4G08900.intron3 5704242..5704364 score=0.56669579829476
IntronExpressionAdditive AT4G08900.intron4 5704623..5704886 score=-0.00750559894468723
IntronExpressionAdditive AT4G08910.intron1 5712588..5712699 score=0.316978211918244
IntronExpressionAdditive AT4G08920.intron1 5724592..5724670 score=-0.13467333154125
IntronExpressionAdditive AT4G08920.intron3 5726562..5726854 score=0.412709341873285
IntronExpressionAdditive AT4G08930.intron1 5729675..5729711 score=0.200424508660654
IntronExpressionAdditive AT4G08930.intron3 5730216..5730287 score=0.0436924675195593
IntronExpressionAdditive AT4G08960.intron1 5747538..5747955 score=-0.0735391109173589
IntronExpressionAdditive AT4G08980.intron1 5758267..5758305 score=-0.866117842804346
IntronExpressionAdditive AT4G08980.intron7 5759357..5759428 score=-0.093038052948264
IntronExpressionAdditive AT4G08990.intron7 5769281..5769637 score=-0.978808202921567
IntronExpressionAdditive AT4G09000.intron3 5776341..5777019 score=0.0155813840799843
IntronExpressionAdditive AT4G09010.intron1 5777641..5777679 score=0.0555498675029408
IntronExpressionAdditive AT4G09010.intron2 5777857..5777893 score=-0.431773513870327
IntronExpressionAdditive AT4G09010.intron7 5778736..5778769 score=0.528854097807605
IntronExpressionAdditive AT4G09010.intron8 5778910..5778979 score=0.187041438656766
IntronExpressionAdditive AT4G09020.intron1 5784203..5784384 score=-0.259713418166033
IntronExpressionAdditive AT4G09020.intron10 5786255..5786325 score=-1.67643027635022
IntronExpressionAdditive AT4G09020.intron12 5786583..5786729 score=0.925977923477653
IntronExpressionAdditive AT4G09020.intron14 5787078..5787153 score=-0.175904834953334
IntronExpressionAdditive AT4G09020.intron15 5787257..5787294 score=-0.11228334265018
IntronExpressionAdditive AT4G09020.intron17 5787621..5787657 score=0.551510602060125
IntronExpressionAdditive AT4G09020.intron18 5787764..5787835 score=-0.0225288244202043
IntronExpressionAdditive AT4G09020.intron19 5787941..5787979 score=0.213405812910753
IntronExpressionAdditive AT4G09020.intron20 5788127..5788166 score=-0.938629524213332
IntronExpressionAdditive AT4G09020.intron21 5788315..5788351 score=-1.09167719000530
IntronExpressionAdditive AT4G09020.intron22 5788457..5788530 score=0.750237685700048
IntronExpressionAdditive AT4G09020.intron4 5784715..5784754 score=-1.55581181173081
IntronExpressionAdditive AT4G09020.intron5 5784899..5784931 score=-0.486509451591523
IntronExpressionAdditive AT4G09020.intron6 5785261..5785335 score=-0.709121779542692
IntronExpressionAdditive AT4G09020.intron7 5785442..5785519 score=0.238116545352809
IntronExpressionAdditive AT4G09020.intron8 5785787..5785900 score=-1.90276337490266
IntronExpressionAdditive AT4G09040.intron2 5795257..5795619 score=0.0723850608231384
IntronExpressionAdditive AT4G09040.intron3 5795952..5796706 score=0.155913652064574
IntronExpressionAdditive AT4G09060.intron1 5797926..5797960 score=-0.616966830387865
IntronExpressionAdditive AT4G09060.intron3 5798513..5799636 score=-0.0144306341627687
IntronExpressionAdditive AT4G09070.intron2 5803001..5803035 score=-0.630280404792425
IntronExpressionAdditive AT4G09080.intron1 5803989..5804272 score=-0.423929761583714
IntronExpressionAdditive AT4G09080.intron2 5804628..5804662 score=0.00655514982626655
IntronExpressionAdditive AT4G09080.intron3 5804806..5804875 score=-0.532581013734362
IntronExpressionAdditive AT4G09080.intron5 5805418..5805458 score=-0.055592415103488
IntronExpressionAdditive AT4G09140.intron10 5819372..5819515 score=-0.743506983529224
IntronExpressionAdditive AT4G09140.intron11 5819698..5819739 score=-0.763093875200368
IntronExpressionAdditive AT4G09140.intron14 5820440..5820475 score=0.8281587532077
IntronExpressionAdditive AT4G09140.intron3 5817699..5817777 score=-0.0244132146759779
IntronExpressionAdditive AT4G09140.intron4 5817943..5818082 score=0.962935556408424
IntronExpressionAdditive AT4G09140.intron7 5818647..5818795 score=-0.00867534633009376
IntronExpressionAdditive AT4G09140.intron9 5819197..5819234 score=0.870986752588003
IntronExpressionAdditive AT4G09150.intron10 5832574..5832712 score=0.455986690543894
IntronExpressionAdditive AT4G09150.intron4 5829865..5829898 score=0.46919086831955
IntronExpressionAdditive AT4G09150.intron5 5830657..5830796 score=-0.805269727072812
IntronExpressionAdditive AT4G09150.intron6 5830970..5831009 score=0.719439978554685
IntronExpressionAdditive AT4G09150.intron7 5831221..5831257 score=-0.746620260480105
IntronExpressionAdditive AT4G09150.intron9 5831827..5832139 score=-0.235688523788136
IntronExpressionAdditive AT4G09160.intron1 5841225..5841263 score=-0.088908143768243
IntronExpressionAdditive AT4G09180.intron1 5848114..5848366 score=-0.309044193865365
IntronExpressionAdditive AT4G09180.intron2 5848639..5848751 score=-1.31504718887802
IntronExpressionAdditive AT4G09180.intron3 5848896..5849417 score=-0.371160387859327
IntronExpressionAdditive AT4G09320.intron1 5923530..5923566 score=-0.611877225417496
IntronExpressionAdditive AT4G09320.intron2 5923714..5923963 score=-0.791509587493379
IntronExpressionAdditive AT4G09340.intron2 5925483..5925554 score=-0.674608404080174
IntronExpressionAdditive AT4G09340.intron3 5925658..5925693 score=-0.171822397637086
IntronExpressionAdditive AT4G09340.intron4 5925803..5925869 score=1.02354773375158
IntronExpressionAdditive AT4G09340.intron5 5926043..5926145 score=0.178654645602895
IntronExpressionAdditive AT4G09340.intron6 5926288..5926708 score=0.0608676012828025
IntronExpressionAdditive AT4G09340.intron8 5926818..5926854 score=-0.0676656236482899
IntronExpressionAdditive AT4G09340.intron9 5927036..5927176 score=-0.574306860759805
IntronExpressionAdditive AT4G09450.intron1 5983751..5984144 score=-0.539411213043614
IntronExpressionAdditive AT4G09460.intron1 5993288..5993369 score=-0.585817310872264
IntronExpressionAdditive AT4G09510.intron4 6022070..6022106 score=0.0856293234300194
IntronExpressionAdditive AT4G09510.intron7 6023613..6023648 score=-0.465429004749886
IntronExpressionAdditive AT4G09520.intron5 6026767..6026840 score=-0.412867298154251
IntronExpressionAdditive AT4G09560.intron3 6043079..6043535 score=0.0852978378933478
IntronExpressionAdditive AT4G09570.intron1 6050244..6050562 score=0.906100833740903
IntronExpressionAdditive AT4G09570.intron2 6050784..6050819 score=-1.42291855564567
IntronExpressionAdditive AT4G09570.intron4 6051258..6051410 score=-0.104485186437963
IntronExpressionAdditive AT4G09580.intron1 6052853..6052889 score=-0.208375448303464
IntronExpressionAdditive AT4G09580.intron3 6053453..6053925 score=-0.358059637637948
IntronExpressionAdditive AT4G09610.intron1 6075108..6075321 score=-0.608553127372868
IntronExpressionAdditive AT4G09620.intron1 6077677..6077748 score=0.225040368663057
IntronExpressionAdditive AT4G09620.intron2 6077854..6078845 score=-0.971797621711272
IntronExpressionAdditive AT4G09630.intron1 6084172..6084286 score=-0.97008029998357
IntronExpressionAdditive AT4G09630.intron2 6085030..6085101 score=0.00527875380910161
IntronExpressionAdditive AT4G09630.intron3 6085487..6086106 score=-0.867453848619245
IntronExpressionAdditive AT4G09630.intron4 6086341..6086588 score=0.92054749103481
IntronExpressionAdditive AT4G09630.intron5 6086918..6087347 score=0.369403868166455
IntronExpressionAdditive AT4G09630.intron6 6087586..6087659 score=-0.287815751350694
IntronExpressionAdditive AT4G09640.intron1 6088641..6088676 score=-0.77014002408364
IntronExpressionAdditive AT4G09640.intron2 6088859..6088933 score=-0.199390763356577
IntronExpressionAdditive AT4G09640.intron3 6089083..6089148 score=-1.09350900012613
IntronExpressionAdditive AT4G09640.intron5 6089562..6089596 score=-0.285504928138488
IntronExpressionAdditive AT4G09640.intron6 6089841..6089909 score=-0.400322193429696
IntronExpressionAdditive AT4G09640.intron7 6090016..6090363 score=-0.709221109021057
IntronExpressionAdditive AT4G09647.intron1 6096952..6097841 score=-0.179743815917695
IntronExpressionAdditive AT4G09670.intron1 6108045..6108569 score=0.170370313012642
IntronExpressionAdditive AT4G09680.intron1 6117863..6118538 score=1.72666267540484
IntronExpressionAdditive AT4G09680.intron10 6122426..6122676 score=1.10735042723310
IntronExpressionAdditive AT4G09680.intron2 6118737..6118814 score=2.02037350350434
IntronExpressionAdditive AT4G09680.intron3 6119076..6119262 score=-1.50924846600175
IntronExpressionAdditive AT4G09680.intron4 6119403..6119804 score=3.40472816413494
IntronExpressionAdditive AT4G09680.intron9 6121677..6122072 score=0.666083755226176
IntronExpressionAdditive AT4G09690.intron1 6125758..6125832 score=0.415597441031787
IntronExpressionAdditive AT4G09720.intron1 6133167..6133277 score=-0.147746195888189
IntronExpressionAdditive AT4G09720.intron4 6133714..6134240 score=0.0966317586958998
IntronExpressionAdditive AT4G09720.intron6 6134586..6134867 score=-1.11462134484603
IntronExpressionAdditive AT4G09730.intron1 6136859..6137079 score=-0.410616835893634
IntronExpressionAdditive AT4G09730.intron2 6137267..6137303 score=-0.223021112353596
IntronExpressionAdditive AT4G09730.intron4 6137878..6137991 score=-0.757318219546882
IntronExpressionAdditive AT4G09730.intron5 6138171..6138276 score=-0.558464676071179
IntronExpressionAdditive AT4G09730.intron6 6138459..6138533 score=-0.574562387697476
IntronExpressionAdditive AT4G09730.intron7 6138709..6138747 score=-1.21418553864400
IntronExpressionAdditive AT4G09730.intron8 6138862..6139007 score=-1.22123531730588
IntronExpressionAdditive AT4G09740.intron1 6143056..6143353 score=-0.2648292213808
IntronExpressionAdditive AT4G09750.intron2 6146986..6147122 score=0.485541933368932
IntronExpressionAdditive AT4G09750.intron7 6148056..6148092 score=0.327753004903243
IntronExpressionAdditive AT4G09750.intron8 6148199..6148230 score=1.21492998643319
IntronExpressionAdditive AT4G09760.intron6 6150103..6150760 score=-0.378608980264316
IntronExpressionAdditive AT4G09760.tu4 6149555..6149592 score=1.25938484153328
IntronExpressionAdditive AT4G09770.intron3 6155345..6155416 score=-0.175662596535632
IntronExpressionAdditive AT4G09780.intron4 6160716..6160753 score=0.531471621348638
IntronExpressionAdditive AT4G09800.intron1 6173885..6174126 score=-0.0809516319366845
IntronExpressionAdditive AT4G09800.intron2 6174349..6174531 score=-0.589401310426023
IntronExpressionAdditive AT4G09810.intron1 6175851..6175963 score=0.97371262337849
IntronExpressionAdditive AT4G09810.intron5 6176929..6177160 score=-0.648444257539647
IntronExpressionAdditive AT4G09820.intron1 6182290..6182388 score=-0.373377233239001
IntronExpressionAdditive AT4G09820.intron2 6182673..6183011 score=-0.118300950849915
IntronExpressionAdditive AT4G09820.intron3 6183145..6183177 score=-0.412437611903741
IntronExpressionAdditive AT4G09820.intron4 6183368..6183406 score=0.307588967178668
IntronExpressionAdditive AT4G09830.intron1 6189054..6190047 score=-0.0148001850468947
IntronExpressionAdditive AT4G09840.intron3 6191382..6191493 score=0.0778751352692168
IntronExpressionAdditive AT4G09870.intron1 6200204..6200238 score=-1.60032497017487
IntronExpressionAdditive AT4G09880.intron1 6214648..6215057 score=0.057400885024092
IntronExpressionAdditive AT4G09900.intron2 6222292..6222403 score=1.42590416777281
IntronExpressionAdditive AT4G09900.intron4 6223035..6223639 score=0.0599282464589648
IntronExpressionAdditive AT4G09940.intron4 6232927..6233068 score=0.106893695429961
IntronExpressionAdditive AT4G09960.intron2 6236889..6236925 score=0.166533493482462
IntronExpressionAdditive AT4G09960.intron3 6237034..6237070 score=-0.177041561038037
IntronExpressionAdditive AT4G09960.intron6 6237496..6237527 score=-0.246279518271458
IntronExpressionAdditive AT4G09960.intron7 6237636..6239134 score=0.104473266494265
IntronExpressionAdditive AT4G09960.intron8 6239432..6240374 score=0.323493691468632
IntronExpressionAdditive AT4G09960.tu9 6240417..6240602 score=-0.247469226253521
IntronExpressionAdditive AT4G09965.intron3 6245300..6245372 score=0.608643951833469
IntronExpressionAdditive AT4G09970.intron2 6246305..6246521 score=-0.843441105869318
IntronExpressionAdditive AT4G09970.intron3 6246779..6246851 score=-0.327231588841073
IntronExpressionAdditive AT4G09970.intron4 6245966..6247098 score=-0.959075471528915
IntronExpressionAdditive AT4G09980.intron2 6248383..6248492 score=0.539662989416201
IntronExpressionAdditive AT4G09980.intron3 6248666..6248937 score=-0.0563064408041678
IntronExpressionAdditive AT4G09980.intron5 6249222..6249297 score=-0.107295235914683
IntronExpressionAdditive AT4G09980.intron7 6249596..6249959 score=-0.0298608143691106
IntronExpressionAdditive AT4G09984.intron1 6254809..6255373 score=-0.51918182900491
IntronExpressionAdditive AT4G10000.intron10 6262189..6262555 score=-0.953551560305585
IntronExpressionAdditive AT4G10000.intron11 6262660..6262759 score=-0.905854011137056
IntronExpressionAdditive AT4G10000.intron3 6260799..6260869 score=0.435861307778466
IntronExpressionAdditive AT4G10000.intron4 6261015..6261152 score=-0.599809689210552
IntronExpressionAdditive AT4G10000.intron5 6261327..6261402 score=-0.442733108266476
IntronExpressionAdditive AT4G10000.intron6 6261506..6261573 score=-0.153761761778230
IntronExpressionAdditive AT4G10000.intron7 6261648..6261719 score=-0.219636172556113
IntronExpressionAdditive AT4G10000.intron8 6261824..6261864 score=-0.981368584785945
IntronExpressionAdditive AT4G10000.intron9 6261971..6262046 score=-0.0283788384084396
IntronExpressionAdditive AT4G10000.tu2 6260475..6260549 score=-0.61096237925706
IntronExpressionAdditive AT4G10010.intron1 6264049..6264085 score=0.635264313012416
IntronExpressionAdditive AT4G10010.intron6 6265808..6265842 score=-0.369638032876172
IntronExpressionAdditive AT4G10020.intron2 6269045..6269124 score=-0.288544264658202
IntronExpressionAdditive AT4G10020.intron3 6269231..6269266 score=0.974293823764114
IntronExpressionAdditive AT4G10030.intron10 6272497..6272611 score=-0.732576085610164
IntronExpressionAdditive AT4G10030.intron3 6271022..6271058 score=-0.0769552873135422
IntronExpressionAdditive AT4G10030.intron9 6272080..6272386 score=0.442955754590642
IntronExpressionAdditive AT4G10040.intron2 6277793..6277980 score=-0.517718294683588
IntronExpressionAdditive AT4G10050.intron2 6284823..6284858 score=-0.0482382740727157
IntronExpressionAdditive AT4G10050.intron4 6285147..6285250 score=0.33603911188533
IntronExpressionAdditive AT4G10050.intron6 6285529..6285731 score=-0.0557593144903355
IntronExpressionAdditive AT4G10050.intron7 6285837..6285872 score=0.301091099302984
IntronExpressionAdditive AT4G10060.intron1 6289050..6290976 score=0.0663103670218309
IntronExpressionAdditive AT4G10060.intron11 6292481..6292522 score=-1.07932971479815
IntronExpressionAdditive AT4G10060.intron12 6292629..6292700 score=-0.824772067951305
IntronExpressionAdditive AT4G10060.intron15 6293280..6293342 score=-0.599569053974012
IntronExpressionAdditive AT4G10060.intron16 6293452..6293485 score=0.239174265655647
IntronExpressionAdditive AT4G10060.intron9 6292180..6292221 score=0.457234940114015
IntronExpressionAdditive AT4G10070.intron1 6295795..6295829 score=0.0929332143556179
IntronExpressionAdditive AT4G10070.intron2 6296891..6298148 score=0.132738100246553
IntronExpressionAdditive AT4G10070.intron4 6298517..6298557 score=-1.01137986589880
IntronExpressionAdditive AT4G10070.intron5 6298699..6298739 score=-0.559057733460106
IntronExpressionAdditive AT4G10070.intron6 6298961..6298995 score=-0.164154861211075
IntronExpressionAdditive AT4G10080.intron1 6300576..6301640 score=1.58277930910556
IntronExpressionAdditive AT4G10090.intron2 6305848..6306541 score=0.353602431694453
IntronExpressionAdditive AT4G10100.intron3 6308847..6309023 score=0.258899226784382
IntronExpressionAdditive AT4G10110.intron1 6309704..6310179 score=-0.863917201611189
IntronExpressionAdditive AT4G10120.intron11 6317487..6317524 score=0.345026228318585
IntronExpressionAdditive AT4G10120.intron12 6317882..6318165 score=0.233901313659571
IntronExpressionAdditive AT4G10120.intron14 6318301..6318341 score=-0.576687102715789
IntronExpressionAdditive AT4G10120.intron16 6319397..6319471 score=-0.355079108822778
IntronExpressionAdditive AT4G10120.intron4 6315275..6315384 score=-0.128280645217717
IntronExpressionAdditive AT4G10120.intron6 6315879..6315952 score=-0.544791725351152
IntronExpressionAdditive AT4G10120.intron8 6316393..6316426 score=-0.435245467461094
IntronExpressionAdditive AT4G10120.intron9 6316947..6317090 score=0.477443940354466
IntronExpressionAdditive AT4G10140.intron1 6322618..6323324 score=-0.622183493720292
IntronExpressionAdditive AT4G10150.intron2 6328550..6328952 score=-0.622721096881667
IntronExpressionAdditive AT4G10160.intron2 6336396..6336801 score=-0.520061492776139
IntronExpressionAdditive AT4G10180.intron3 6347613..6347895 score=-0.170550990044283
IntronExpressionAdditive AT4G10180.intron8 6348759..6348798 score=0.159520198965233
IntronExpressionAdditive AT4G10180.intron9 6348941..6348972 score=0.293621708002375
IntronExpressionAdditive AT4G10210.intron2 6357703..6358006 score=-0.60448640898321
IntronExpressionAdditive AT4G10210.intron3 6358500..6358909 score=0.278282592010276
IntronExpressionAdditive AT4G10210.intron4 6359108..6359326 score=-0.617256184713017
IntronExpressionAdditive AT4G10210.intron5 6359562..6359789 score=-0.500044622793129
IntronExpressionAdditive AT4G10220.intron2 6362701..6362950 score=-0.0237517497411563
IntronExpressionAdditive AT4G10220.intron3 6363338..6363786 score=0.115379803537463
IntronExpressionAdditive AT4G10220.intron6 6364410..6364544 score=-0.119679963856397
IntronExpressionAdditive AT4G10260.intron3 6372037..6372070 score=-0.727847552609503
IntronExpressionAdditive AT4G10280.intron1 6375449..6375738 score=-0.690653153751123
IntronExpressionAdditive AT4G10290.intron1 6380226..6381581 score=-0.121676646427844
IntronExpressionAdditive AT4G10300.intron1 6384760..6385651 score=-0.91662949341601
IntronExpressionAdditive AT4G10310.intron1 6393107..6394172 score=-0.289186893216549
IntronExpressionAdditive AT4G10320.intron10 6399501..6399537 score=-0.591791256528372
IntronExpressionAdditive AT4G10320.intron12 6399895..6399962 score=0.0218665709460072
IntronExpressionAdditive AT4G10320.intron14 6400444..6400515 score=-1.25060190472508
IntronExpressionAdditive AT4G10320.intron15 6400622..6400659 score=-0.998379479769908
IntronExpressionAdditive AT4G10320.intron16 6400969..6401395 score=-0.141897323658861
IntronExpressionAdditive AT4G10320.intron18 6401728..6401945 score=-0.110432194644620
IntronExpressionAdditive AT4G10320.intron20 6402318..6402641 score=-0.999425383987503
IntronExpressionAdditive AT4G10320.intron21 6402778..6402886 score=0.031304440655759
IntronExpressionAdditive AT4G10320.intron22 6403029..6403174 score=-1.62628011613384
IntronExpressionAdditive AT4G10320.intron23 6403717..6403752 score=-0.396035658801856
IntronExpressionAdditive AT4G10320.intron3 6398036..6398072 score=0.142549339083805
IntronExpressionAdditive AT4G10320.intron4 6398177..6398322 score=0.236845504148834
IntronExpressionAdditive AT4G10320.intron5 6398456..6398595 score=-0.517443355866996
IntronExpressionAdditive AT4G10320.intron6 6398705..6398745 score=-0.71345199278783
IntronExpressionAdditive AT4G10320.intron9 6399283..6399391 score=-0.40602638925209
IntronExpressionAdditive AT4G10330.intron1 6406686..6406755 score=0.366587154154504
IntronExpressionAdditive AT4G10340.intron4 6408945..6408980 score=0.555183035787269
IntronExpressionAdditive AT4G10360.intron10 6421869..6421942 score=-0.637861102426676
IntronExpressionAdditive AT4G10360.intron7 6421317..6421394 score=0.282588925323375
IntronExpressionAdditive AT4G10360.intron8 6421578..6421615 score=0.215872220680330
IntronExpressionAdditive AT4G10360.tu3 6420567..6420601 score=0.140822429367797
IntronExpressionAdditive AT4G10380.intron2 6431859..6431942 score=0.0590361546130775
IntronExpressionAdditive AT4G10380.intron3 6432540..6434153 score=-0.462904206246288
IntronExpressionAdditive AT4G10410.intron1 6449179..6449499 score=-1.18715195152296
IntronExpressionAdditive AT4G10430.intron10 6456259..6457087 score=0.0286687869224781
IntronExpressionAdditive AT4G10430.intron13 6457579..6457615 score=-0.180772302782050
IntronExpressionAdditive AT4G10430.intron5 6455231..6455709 score=-2.20962037028643
IntronExpressionAdditive AT4G10430.tu1 6454774..6454845 score=-0.641332522145078
IntronExpressionAdditive AT4G10440.intron1 6459977..6460009 score=-0.302275884838076
IntronExpressionAdditive AT4G10450.intron1 6463295..6463723 score=-0.300574841702539
IntronExpressionAdditive AT4G10465.intron1 6473760..6474586 score=-0.259436043051744
IntronExpressionAdditive AT4G10465.intron2 6474727..6474792 score=-0.714367090766514
IntronExpressionAdditive AT4G10470.intron1 6476291..6476405 score=-0.307611848903860
IntronExpressionAdditive AT4G10470.intron2 6477276..6477606 score=-0.483574202436115
IntronExpressionAdditive AT4G10480.intron1 6478454..6478491 score=-0.363530661523635
IntronExpressionAdditive AT4G10480.intron2 6478720..6478907 score=-0.513153845260989
IntronExpressionAdditive AT4G10490.intron1 6484126..6484235 score=-0.216803413935784
IntronExpressionAdditive AT4G10510.intron3 6496056..6496410 score=-0.26195064464172
IntronExpressionAdditive AT4G10510.intron7 6497888..6497922 score=0.377802928862542
IntronExpressionAdditive AT4G10510.intron8 6498106..6498365 score=0.155589029410007
IntronExpressionAdditive AT4G10520.intron5 6501394..6501435 score=0.0904766554641061
IntronExpressionAdditive AT4G10530.intron6 6510208..6510277 score=-0.742386069520326
IntronExpressionAdditive AT4G10540.intron4 6513872..6513943 score=-0.673409800509009
IntronExpressionAdditive AT4G10550.intron12 6519772..6519979 score=-0.219962102731764
IntronExpressionAdditive AT4G10550.intron6 6518160..6518198 score=1.14760001470132
IntronExpressionAdditive AT4G10570.intron12 6527685..6527803 score=0.492704555984584
IntronExpressionAdditive AT4G10570.intron3 6524894..6524933 score=1.62206960901469
IntronExpressionAdditive AT4G10590.intron15 6542844..6543090 score=-0.684259265710886
IntronExpressionAdditive AT4G10590.intron3 6539154..6539225 score=-2.80160728093925
IntronExpressionAdditive AT4G10590.intron9 6541068..6542089 score=-0.278572874480338
IntronExpressionAdditive AT4G10595.intron1 6545550..6546023 score=-0.0195388825100415
IntronExpressionAdditive AT4G10610.intron3 6557975..6558116 score=-0.335997354106047
IntronExpressionAdditive AT4G10620.intron2 6565764..6565941 score=0.168734321494891
IntronExpressionAdditive AT4G10640.intron4 6573576..6573654 score=-0.689809807962122
IntronExpressionAdditive AT4G10650.intron1 6574487..6574560 score=0.458409147213658
IntronExpressionAdditive AT4G10650.intron4 6575226..6575478 score=-0.490944907778337
IntronExpressionAdditive AT4G10650.intron5 6575584..6575763 score=-0.945495523901782
IntronExpressionAdditive AT4G10710.intron1 6605471..6606034 score=-0.150865542249152
IntronExpressionAdditive AT4G10720.intron2 6608183..6608220 score=0.401768299191318
IntronExpressionAdditive AT4G10730.intron1 6609849..6609919 score=-0.524715630932237
IntronExpressionAdditive AT4G10730.intron10 6611724..6611758 score=-0.0206123588470786
IntronExpressionAdditive AT4G10730.intron12 6612011..6612045 score=1.22871826731233
IntronExpressionAdditive AT4G10730.intron13 6612186..6612222 score=0.0510174286496652
IntronExpressionAdditive AT4G10730.intron14 6612410..6612562 score=0.829620135722509
IntronExpressionAdditive AT4G10730.intron16 6612703..6612990 score=0.067451619457006
IntronExpressionAdditive AT4G10730.intron18 6613283..6613318 score=-0.0180802404844752
IntronExpressionAdditive AT4G10730.intron19 6613608..6614367 score=0.070619380399802
IntronExpressionAdditive AT4G10730.intron5 6610461..6610529 score=0.00470330840081133
IntronExpressionAdditive AT4G10760.intron2 6620277..6620311 score=-0.121104171627321
IntronExpressionAdditive AT4G10760.intron4 6621007..6621044 score=0.581749172235713
IntronExpressionAdditive AT4G10760.intron5 6621188..6621292 score=-0.158487291044597
IntronExpressionAdditive AT4G10760.intron6 6621474..6622150 score=-0.815882102306745
IntronExpressionAdditive AT4G10770.intron1 6629243..6629313 score=1.09805285181783
IntronExpressionAdditive AT4G10770.intron4 6630317..6630554 score=0.745375641117214
IntronExpressionAdditive AT4G10770.intron5 6630881..6631507 score=-0.525975259262875
IntronExpressionAdditive AT4G10790.intron1 6641085..6641192 score=-0.0300339031714423
IntronExpressionAdditive AT4G10790.intron3 6641874..6642131 score=0.857654206900847
IntronExpressionAdditive AT4G10800.intron1 6643454..6643567 score=0.390184193242647
IntronExpressionAdditive AT4G10840.intron2 6658056..6658157 score=-0.183746257248247
IntronExpressionAdditive AT4G10845.intron3 6663550..6663874 score=-1.84095917109374
IntronExpressionAdditive AT4G10850.intron1 6675384..6675558 score=0.210656070828522
IntronExpressionAdditive AT4G10890.intron11 6692987..6693385 score=0.230498982671446
IntronExpressionAdditive AT4G10890.intron3 6690129..6690227 score=-0.402723780028296
IntronExpressionAdditive AT4G10890.intron4 6690601..6690975 score=-0.666671285482232
IntronExpressionAdditive AT4G10890.intron5 6691225..6691298 score=0.411205958258947
IntronExpressionAdditive AT4G10890.intron6 6691411..6692049 score=0.189322167146950
IntronExpressionAdditive AT4G10890.intron8 6692151..6692305 score=-0.295105684645338
IntronExpressionAdditive AT4G10890.intron9 6692413..6692450 score=0.491460624746888
IntronExpressionAdditive AT4G10920.intron1 6697560..6697824 score=0.135646568830954
IntronExpressionAdditive AT4G10920.intron2 6698121..6698503 score=-0.466428723607535
IntronExpressionAdditive AT4G10920.intron3 6698714..6698753 score=0.180506378380253
IntronExpressionAdditive AT4G10925.intron1 6703273..6703641 score=0.260167483568023
IntronExpressionAdditive AT4G10925.intron2 6703855..6703967 score=-0.378608960795873
IntronExpressionAdditive AT4G10930.intron1 6705409..6705475 score=0.349825422858950
IntronExpressionAdditive AT4G10930.intron2 6706583..6706732 score=-0.32636031681606
IntronExpressionAdditive AT4G10930.intron4 6708031..6708102 score=-0.283669842329838
IntronExpressionAdditive AT4G10930.intron5 6708206..6708393 score=0.613837364763985
IntronExpressionAdditive AT4G10940.intron2 6709249..6709602 score=-0.171974224179286
IntronExpressionAdditive AT4G10940.intron4 6709886..6709993 score=1.38206745436874
IntronExpressionAdditive AT4G10940.intron5 6710157..6710231 score=-1.39351922524001
IntronExpressionAdditive AT4G10940.intron6 6710417..6710451 score=-0.00393920120632888
IntronExpressionAdditive AT4G10940.intron7 6709070..6710780 score=0.00271180617794682
IntronExpressionAdditive AT4G10950.intron1 6711746..6711886 score=0.729269265677018
IntronExpressionAdditive AT4G10950.intron2 6712206..6712457 score=0.00619395013652938
IntronExpressionAdditive AT4G10950.intron4 6712971..6713126 score=-0.161508011655457
IntronExpressionAdditive AT4G10970.intron4 6719962..6720072 score=-0.186977898599224
IntronExpressionAdditive AT4G10970.intron5 6720222..6721173 score=0.87994411094225
IntronExpressionAdditive AT4G10970.tu1 6719260..6719415 score=0.373172079387189
IntronExpressionAdditive AT4G11000.intron2 6731588..6731703 score=-0.521034655042328
IntronExpressionAdditive AT4G11010.intron1 6732892..6732928 score=-0.9687829527289
IntronExpressionAdditive AT4G11010.intron3 6733351..6733385 score=-0.0537412120470473
IntronExpressionAdditive AT4G11010.intron4 6733497..6733709 score=-0.422333130015484
IntronExpressionAdditive AT4G11020.intron1 6734921..6735607 score=0.0927175023642686
IntronExpressionAdditive AT4G11030.intron1 6738267..6738775 score=0.178409179362738
IntronExpressionAdditive AT4G11030.intron11 6740449..6740483 score=-0.0113529873389010
IntronExpressionAdditive AT4G11030.intron12 6740623..6740659 score=-0.927386099954169
IntronExpressionAdditive AT4G11030.intron18 6742078..6742111 score=0.0560934818711249
IntronExpressionAdditive AT4G11030.intron2 6738912..6739121 score=-0.240434682280801
IntronExpressionAdditive AT4G11030.intron4 6739223..6739262 score=-0.586260649001118
IntronExpressionAdditive AT4G11030.intron5 6739339..6739414 score=-0.410088036208594
IntronExpressionAdditive AT4G11030.intron7 6739645..6739686 score=-0.646104957221482
IntronExpressionAdditive AT4G11040.intron1 6745302..6745543 score=-0.771527720428538
IntronExpressionAdditive AT4G11040.intron3 6746374..6746454 score=-1.62684412813036
IntronExpressionAdditive AT4G11050.intron2 6747967..6748052 score=0.101690233149271
IntronExpressionAdditive AT4G11050.intron3 6748605..6749095 score=0.38026126303646
IntronExpressionAdditive AT4G11050.intron5 6749769..6750172 score=0.380683885338279
IntronExpressionAdditive AT4G11050.intron8 6750726..6751057 score=0.0346997215431709
IntronExpressionAdditive AT4G11060.intron1 6754844..6754878 score=0.293105717584046
IntronExpressionAdditive AT4G11060.intron3 6755159..6755411 score=-0.23170553633825
IntronExpressionAdditive AT4G11060.intron4 6755661..6755842 score=-0.195706566140605
IntronExpressionAdditive AT4G11060.intron5 6756090..6756124 score=-0.228586943983313
IntronExpressionAdditive AT4G11060.intron6 6756325..6756359 score=0.329080336371121
IntronExpressionAdditive AT4G11070.intron4 6760174..6760285 score=-1.15776846818170
IntronExpressionAdditive AT4G11080.intron1 6761026..6761062 score=-0.388860821447071
IntronExpressionAdditive AT4G11080.intron2 6761208..6761242 score=0.365800036468181
IntronExpressionAdditive AT4G11080.intron6 6761952..6762022 score=-0.277859625794732
IntronExpressionAdditive AT4G11080.intron7 6762449..6762863 score=-2.89654833621105
IntronExpressionAdditive AT4G11090.intron1 6765425..6765498 score=0.595723375220787
IntronExpressionAdditive AT4G11090.intron2 6765923..6765960 score=-0.178477725322035
IntronExpressionAdditive AT4G11100.tu2 6768799..6768838 score=-0.502186902874887
IntronExpressionAdditive AT4G11110.intron1 6771905..6772110 score=0.0344983928617007
IntronExpressionAdditive AT4G11110.intron2 6773625..6773907 score=-0.193861711726790
IntronExpressionAdditive AT4G11110.intron3 6774119..6774410 score=-0.228345672456977
IntronExpressionAdditive AT4G11110.intron4 6775269..6775334 score=0.0381422836361531
IntronExpressionAdditive AT4G11110.intron5 6775519..6775667 score=0.93157782474876
IntronExpressionAdditive AT4G11110.intron7 6776162..6776389 score=0.270241419885679
IntronExpressionAdditive AT4G11120.intron2 6778365..6778405 score=0.0190967586769189
IntronExpressionAdditive AT4G11120.intron3 6778623..6778699 score=-0.451145705862401
IntronExpressionAdditive AT4G11120.intron5 6779115..6779187 score=-1.82675724628806
IntronExpressionAdditive AT4G11120.intron7 6779641..6779679 score=0.772955999107826
IntronExpressionAdditive AT4G11120.intron8 6777852..6779823 score=-0.429596641639547
IntronExpressionAdditive AT4G11130.intron1 6781058..6781308 score=0.0253598428644675
IntronExpressionAdditive AT4G11130.intron2 6783244..6783314 score=-0.213992688563999
IntronExpressionAdditive AT4G11130.intron3 6783528..6783562 score=-0.226059549963584
IntronExpressionAdditive AT4G11150.intron1 6800267..6800735 score=0.198288358538097
IntronExpressionAdditive AT4G11150.intron3 6800943..6801118 score=-0.226953878259252
IntronExpressionAdditive AT4G11150.intron4 6801344..6801426 score=0.854672469240315
IntronExpressionAdditive AT4G11150.intron5 6801535..6801604 score=0.477523368509044
IntronExpressionAdditive AT4G11160.intron1 6803886..6803922 score=-0.150608863561933
IntronExpressionAdditive AT4G11160.intron2 6804080..6804151 score=0.0102098172249776
IntronExpressionAdditive AT4G11160.intron3 6804237..6804314 score=-0.513048531921358
IntronExpressionAdditive AT4G11160.intron4 6804704..6804740 score=-1.05162827599439
IntronExpressionAdditive AT4G11160.intron7 6806158..6806235 score=-0.0779472885545677
IntronExpressionAdditive AT4G11170.intron1 6811580..6813116 score=0.913639859749885
IntronExpressionAdditive AT4G11170.intron2 6814514..6814545 score=-0.395799194432652
IntronExpressionAdditive AT4G11175.intron1 6818244..6818346 score=-0.740375211414225
IntronExpressionAdditive AT4G11200.intron2 6829093..6829237 score=-0.872182510916657
IntronExpressionAdditive AT4G11220.intron1 6838364..6838400 score=0.103719334321083
IntronExpressionAdditive AT4G11220.intron2 6838502..6838576 score=-0.275431752507540
IntronExpressionAdditive AT4G11220.intron3 6838755..6838790 score=-0.765634527436159
IntronExpressionAdditive AT4G11220.intron4 6839002..6839262 score=-0.148343442832036
IntronExpressionAdditive AT4G11230.intron10 6843563..6843918 score=-0.398628253951591
IntronExpressionAdditive AT4G11230.intron11 6844173..6844481 score=0.203232947507161
IntronExpressionAdditive AT4G11230.intron3 6841276..6841311 score=0.181623367081352
IntronExpressionAdditive AT4G11230.intron6 6842069..6842142 score=0.410828157565917
IntronExpressionAdditive AT4G11230.intron9 6842983..6843052 score=-0.739798204560012
IntronExpressionAdditive AT4G11240.intron1 6847563..6847897 score=-0.346942167097265
IntronExpressionAdditive AT4G11240.intron2 6848611..6848650 score=0.0490157027297722
IntronExpressionAdditive AT4G11260.intron1 6851622..6851703 score=-0.386572016712835
IntronExpressionAdditive AT4G11260.intron2 6851837..6851870 score=0.193278819872825
IntronExpressionAdditive AT4G11260.intron3 6851980..6852100 score=1.13186820230419
IntronExpressionAdditive AT4G11260.intron7 6852826..6852902 score=0.236388822933284
IntronExpressionAdditive AT4G11260.intron9 6853220..6853526 score=-0.74227408180319
IntronExpressionAdditive AT4G11270.intron1 6857132..6857170 score=0.449328338878360
IntronExpressionAdditive AT4G11270.intron2 6857349..6857387 score=-0.464190082131311
IntronExpressionAdditive AT4G11270.intron3 6857506..6857540 score=1.29305802341457
IntronExpressionAdditive AT4G11290.intron1 6870222..6870291 score=-1.28080240425172
IntronExpressionAdditive AT4G11290.intron2 6870643..6870676 score=-0.327377745299758
IntronExpressionAdditive AT4G11310.intron1 6884097..6884439 score=0.631134982580831
IntronExpressionAdditive AT4G11320.intron1 6887836..6888331 score=0.121708787787753
IntronExpressionAdditive AT4G11330.intron1 6892369..6892532 score=-0.519287069388562
IntronExpressionAdditive AT4G11330.intron2 6892686..6892721 score=0.691185045066645
IntronExpressionAdditive AT4G11330.intron5 6893610..6893647 score=1.37065018987860
IntronExpressionAdditive AT4G11340.intron2 6894798..6895642 score=-0.151618752081352
IntronExpressionAdditive AT4G11340.intron3 6896276..6897114 score=-0.0421859927619624
IntronExpressionAdditive AT4G11340.intron4 6897288..6897396 score=-0.80763871607189
IntronExpressionAdditive AT4G11340.intron5 6897581..6898618 score=-0.304783834385915
IntronExpressionAdditive AT4G11350.tu2 6902716..6903375 score=0.268981122799832
IntronExpressionAdditive AT4G11380.intron1 6920678..6921118 score=-0.93016346504293
IntronExpressionAdditive AT4G11380.intron10 6923670..6923710 score=-0.789173795945888
IntronExpressionAdditive AT4G11380.intron11 6923848..6923954 score=0.282132885642423
IntronExpressionAdditive AT4G11380.intron12 6924388..6924458 score=-0.279960049734513
IntronExpressionAdditive AT4G11380.intron14 6924970..6925004 score=-0.573876754312563
IntronExpressionAdditive AT4G11380.intron2 6921366..6921407 score=0.348949959221761
IntronExpressionAdditive AT4G11380.intron4 6921982..6922527 score=0.92167416172428
IntronExpressionAdditive AT4G11380.intron6 6922740..6922952 score=-1.29298679748183
IntronExpressionAdditive AT4G11380.intron8 6923240..6923455 score=-0.561447097250658
IntronExpressionAdditive AT4G11390.intron1 6929273..6929565 score=0.575075065315618
IntronExpressionAdditive AT4G11390.intron3 6929890..6930174 score=-0.298732776205821
IntronExpressionAdditive AT4G11393.intron1 6932432..6932507 score=0.36753983187572
IntronExpressionAdditive AT4G11410.intron1 6945307..6945339 score=0.312929872076068
IntronExpressionAdditive AT4G11410.intron2 6945442..6945639 score=0.353608999731486
IntronExpressionAdditive AT4G11410.intron4 6946077..6946118 score=0.423380180137293
IntronExpressionAdditive AT4G11410.intron6 6946494..6946567 score=0.356886483147547
IntronExpressionAdditive AT4G11410.intron7 6946834..6946936 score=0.0953997040746405
IntronExpressionAdditive AT4G11420.intron10 6950984..6951025 score=-0.219995963118475
IntronExpressionAdditive AT4G11420.intron11 6951348..6951386 score=0.654797186442319
IntronExpressionAdditive AT4G11420.intron12 6951923..6951960 score=-0.568824548079202
IntronExpressionAdditive AT4G11420.intron13 6952258..6952327 score=-0.325366845716624
IntronExpressionAdditive AT4G11420.intron2 6948645..6948782 score=-1.04844543286649
IntronExpressionAdditive AT4G11420.intron3 6948893..6948929 score=0.153890484283582
IntronExpressionAdditive AT4G11420.intron4 6949173..6949213 score=0.184060122200888
IntronExpressionAdditive AT4G11420.intron5 6949473..6949538 score=-0.0802479793145257
IntronExpressionAdditive AT4G11420.intron7 6950068..6950137 score=0.264313549680394
IntronExpressionAdditive AT4G11420.intron8 6950473..6950546 score=1.20881519022902
IntronExpressionAdditive AT4G11440.intron3 6957392..6957460 score=-1.15413441824690
IntronExpressionAdditive AT4G11450.intron2 6961370..6961652 score=0.0791222346443631
IntronExpressionAdditive AT4G11460.intron1 6965295..6965329 score=-0.0385595292949936
IntronExpressionAdditive AT4G11460.intron6 6966623..6966660 score=-0.308256047914815
IntronExpressionAdditive AT4G11470.intron2 6968886..6968925 score=0.0987214147775466
IntronExpressionAdditive AT4G11480.intron2 6972566..6973404 score=0.0581532528978806
IntronExpressionAdditive AT4G11490.intron1 6979613..6979756 score=-1.09783199609372
IntronExpressionAdditive AT4G11490.intron2 6979902..6980131 score=-1.01159400930718
IntronExpressionAdditive AT4G11490.intron4 6980565..6980599 score=-0.728529841570054
IntronExpressionAdditive AT4G11490.intron5 6980962..6981224 score=-0.143421281259624
IntronExpressionAdditive AT4G11530.intron1 6986404..6987064 score=0.175542930340254
IntronExpressionAdditive AT4G11560.intron3 7000726..7000875 score=0.683469808166837
IntronExpressionAdditive AT4G11560.intron4 7001081..7001262 score=-1.2954706426634
IntronExpressionAdditive AT4G11560.intron5 7001480..7001546 score=-0.638065843320562
IntronExpressionAdditive AT4G11560.intron7 7002513..7002942 score=-0.288725672795523
IntronExpressionAdditive AT4G11580.intron1 7007220..7007256 score=-0.321347947728365
IntronExpressionAdditive AT4G11610.intron1 7015341..7015410 score=-1.46691026281896
IntronExpressionAdditive AT4G11610.intron2 7015809..7015955 score=0.00630819529959184
IntronExpressionAdditive AT4G11610.intron4 7016948..7017191 score=-0.106107762821364
IntronExpressionAdditive AT4G11630.intron1 7020046..7020457 score=0.592851059305505
IntronExpressionAdditive AT4G11640.intron3 7022478..7022581 score=-0.630085038144247
IntronExpressionAdditive AT4G11640.intron4 7022880..7022916 score=-0.135004106389539
IntronExpressionAdditive AT4G11650.intron1 7025469..7025507 score=0.57737312755856
IntronExpressionAdditive AT4G11655.intron1 7038906..7039292 score=-0.100240038814548
IntronExpressionAdditive AT4G11660.intron1 7043385..7043416 score=0.495272995055416
IntronExpressionAdditive AT4G11670.intron10 7047258..7047433 score=-0.323191458608685
IntronExpressionAdditive AT4G11670.intron11 7047567..7048302 score=-0.79261754204747
IntronExpressionAdditive AT4G11670.intron12 7048588..7048629 score=0.231419461910590
IntronExpressionAdditive AT4G11670.intron13 7048740..7048984 score=0.571106179926529
IntronExpressionAdditive AT4G11670.intron14 7049161..7049409 score=-0.403987114334667
IntronExpressionAdditive AT4G11670.intron15 7049626..7050242 score=0.116612366633809
IntronExpressionAdditive AT4G11670.intron16 7050497..7050568 score=-0.00383636958208224
IntronExpressionAdditive AT4G11670.intron17 7050706..7051035 score=-0.283155541058707
IntronExpressionAdditive AT4G11670.intron18 7051287..7051389 score=-0.985437554803917
IntronExpressionAdditive AT4G11670.intron19 7051565..7051792 score=0.00406462687217686
IntronExpressionAdditive AT4G11670.intron2 7044700..7044944 score=-0.147990324877689
IntronExpressionAdditive AT4G11670.intron21 7052163..7052452 score=0.153904760724070
IntronExpressionAdditive AT4G11670.intron22 7052526..7052749 score=-0.280276001674696
IntronExpressionAdditive AT4G11670.intron3 7045089..7045311 score=0.301344287937169
IntronExpressionAdditive AT4G11670.intron4 7045453..7045485 score=0.755474603814883
IntronExpressionAdditive AT4G11670.intron5 7045626..7045887 score=-0.611109547340224
IntronExpressionAdditive AT4G11670.intron6 7045994..7046182 score=0.361577609222519
IntronExpressionAdditive AT4G11670.intron7 7046395..7046435 score=0.112650172081688
IntronExpressionAdditive AT4G11670.intron9 7046821..7047115 score=-0.307864782206863
IntronExpressionAdditive AT4G11680.intron2 7054140..7054214 score=0.237857511674908
IntronExpressionAdditive AT4G11680.intron4 7054613..7054888 score=-0.846593718407115
IntronExpressionAdditive AT4G11710.intron1 7062495..7062608 score=0.268272839750824
IntronExpressionAdditive AT4G11720.intron11 7065484..7065517 score=-0.485843640053493
IntronExpressionAdditive AT4G11720.intron14 7065920..7065952 score=1.01099485499292
IntronExpressionAdditive AT4G11720.intron16 7066297..7066335 score=0.273405874542672
IntronExpressionAdditive AT4G11720.intron4 7064172..7064213 score=-1.48321665401447
IntronExpressionAdditive AT4G11720.intron5 7064319..7064354 score=-0.394277639982625
IntronExpressionAdditive AT4G11720.intron7 7064676..7064711 score=0.349412245399559
IntronExpressionAdditive AT4G11720.intron8 7064951..7064982 score=0.799997988106743
IntronExpressionAdditive AT4G11720.intron9 7065125..7065163 score=-0.792124368321184
IntronExpressionAdditive AT4G11730.intron1 7067193..7067611 score=-0.0095658189946447
IntronExpressionAdditive AT4G11730.intron3 7068125..7068195 score=-0.366180676054039
IntronExpressionAdditive AT4G11730.intron7 7069882..7070118 score=-0.519439390614365
IntronExpressionAdditive AT4G11740.intron1 7072028..7072313 score=0.381365094583873
IntronExpressionAdditive AT4G11740.intron10 7074946..7075055 score=2.42668324981185
IntronExpressionAdditive AT4G11740.intron4 7073255..7073294 score=-0.0376611263143992
IntronExpressionAdditive AT4G11740.intron5 7073444..7073549 score=-0.350785313084411
IntronExpressionAdditive AT4G11740.intron6 7073769..7073842 score=0.046753839257031
IntronExpressionAdditive AT4G11740.intron7 7074062..7074144 score=-0.168261193733499
IntronExpressionAdditive AT4G11740.intron8 7074331..7074541 score=-1.12820861312623
IntronExpressionAdditive AT4G11740.intron9 7074764..7074798 score=-0.288143129129539
IntronExpressionAdditive AT4G11780.intron1 7086837..7087354 score=-0.744852699812933
IntronExpressionAdditive AT4G11790.intron1 7090492..7090972 score=-0.284371590559284
IntronExpressionAdditive AT4G11790.intron2 7091190..7091300 score=0.784149239957212
IntronExpressionAdditive AT4G11790.intron3 7091405..7091545 score=0.0813362921032135
IntronExpressionAdditive AT4G11790.intron4 7092142..7092216 score=-0.302129017583931
IntronExpressionAdditive AT4G11790.intron5 7092370..7092445 score=-0.509249966310882
IntronExpressionAdditive AT4G11790.intron6 7092597..7092666 score=-0.070601147012334
IntronExpressionAdditive AT4G11790.intron8 7093003..7093043 score=-0.830350199893297
IntronExpressionAdditive AT4G11800.intron1 7093849..7094002 score=-0.0127609121078649
IntronExpressionAdditive AT4G11800.intron11 7097223..7097292 score=-0.0355406447060183
IntronExpressionAdditive AT4G11800.intron3 7094612..7094687 score=-0.514296524774635
IntronExpressionAdditive AT4G11800.intron4 7095017..7095165 score=-0.779157190285646
IntronExpressionAdditive AT4G11800.intron6 7095736..7095989 score=-0.607237627700198
IntronExpressionAdditive AT4G11800.intron8 7096500..7096535 score=0.225832140305729
IntronExpressionAdditive AT4G11800.intron9 7096825..7097073 score=-0.0357676837476433
IntronExpressionAdditive AT4G11810.intron1 7105486..7105555 score=0.0917045014191051
IntronExpressionAdditive AT4G11810.intron2 7105694..7105763 score=-0.55045307737739
IntronExpressionAdditive AT4G11810.intron3 7106125..7106464 score=1.38096330924457
IntronExpressionAdditive AT4G11810.intron8 7107888..7107955 score=0.523794063852654
IntronExpressionAdditive AT4G11820.intron1 7109307..7109378 score=0.237120305870625
IntronExpressionAdditive AT4G11820.intron10 7111086..7111126 score=-0.211414892802532
IntronExpressionAdditive AT4G11820.intron11 7111300..7111773 score=-0.0323267353882047
IntronExpressionAdditive AT4G11820.intron2 7109563..7109599 score=0.167999356917599
IntronExpressionAdditive AT4G11820.intron3 7109792..7109830 score=2.00928800423842
IntronExpressionAdditive AT4G11820.intron7 7110408..7110444 score=0.700632997647766
IntronExpressionAdditive AT4G11820.intron9 7110877..7110913 score=0.297996969335504
IntronExpressionAdditive AT4G11830.intron13 7120459..7120714 score=0.977997155696293
IntronExpressionAdditive AT4G11830.intron2 7116641..7116929 score=1.03418374030905
IntronExpressionAdditive AT4G11830.intron5 7117118..7117519 score=-0.856197555850666
IntronExpressionAdditive AT4G11830.intron8 7117838..7118594 score=0.0514380828555766
IntronExpressionAdditive AT4G11830.tu12 7119489..7119524 score=1.42082667884075
IntronExpressionAdditive AT4G11840.intron1 7123096..7123528 score=-0.428469272832362
IntronExpressionAdditive AT4G11840.intron7 7124041..7124341 score=-0.254487219499516
IntronExpressionAdditive AT4G11845.intron2 7127169..7127456 score=-0.631646223380134
IntronExpressionAdditive AT4G11845.intron4 7127661..7127886 score=-0.134612917091094
IntronExpressionAdditive AT4G11850.intron3 7130262..7130920 score=-0.187515313581929
IntronExpressionAdditive AT4G11850.intron8 7131741..7131892 score=-0.606032976275044
IntronExpressionAdditive AT4G11860.intron1 7134318..7134651 score=-0.071463014508145
IntronExpressionAdditive AT4G11860.intron10 7137424..7137463 score=0.781776865560047
IntronExpressionAdditive AT4G11860.intron12 7137797..7138137 score=-0.123087092068066
IntronExpressionAdditive AT4G11860.intron2 7134872..7134906 score=0.844188561679162
IntronExpressionAdditive AT4G11860.intron4 7135224..7135291 score=0.106978659926950
IntronExpressionAdditive AT4G11860.intron6 7135619..7135844 score=0.288726516524755
IntronExpressionAdditive AT4G11860.intron8 7136126..7136239 score=1.23057597584769
IntronExpressionAdditive AT4G11860.intron9 7136976..7137285 score=-0.904316156485522
IntronExpressionAdditive AT4G11880.intron1 7143232..7143273 score=0.192021000377576
IntronExpressionAdditive AT4G11880.intron2 7143695..7145473 score=-0.796727123484819
IntronExpressionAdditive AT4G11880.intron3 7145848..7145916 score=-0.243303813532566
IntronExpressionAdditive AT4G11880.intron4 7146063..7146134 score=-0.340069740741514
IntronExpressionAdditive AT4G11880.intron5 7146282..7146588 score=-0.568171347812604
IntronExpressionAdditive AT4G11910.intron1 7156580..7156656 score=0.322672612612062
IntronExpressionAdditive AT4G11910.intron3 7157261..7157452 score=-0.072219425320335
IntronExpressionAdditive AT4G11920.intron1 7160669..7160923 score=-0.435913225538649
IntronExpressionAdditive AT4G11920.intron6 7161789..7162111 score=-0.0448670111600883
IntronExpressionAdditive AT4G11920.intron7 7162255..7162291 score=-0.220148789313638
IntronExpressionAdditive AT4G11920.intron8 7162473..7162750 score=0.142102024832278
IntronExpressionAdditive AT4G11960.intron10 7177046..7177473 score=-0.638877235703479
IntronExpressionAdditive AT4G11960.intron2 7175397..7175471 score=-0.157392519094490
IntronExpressionAdditive AT4G11960.intron3 7175575..7175787 score=1.34107640917737
IntronExpressionAdditive AT4G11960.intron8 7176833..7176911 score=-0.937332286873787
IntronExpressionAdditive AT4G11970.intron1 7180554..7181365 score=-0.409709168115028
IntronExpressionAdditive AT4G11970.intron10 7183288..7183329 score=-0.344623619611127
IntronExpressionAdditive AT4G11970.intron4 7182037..7182075 score=0.35675447451752
IntronExpressionAdditive AT4G11970.intron8 7183006..7183105 score=0.231168130816147
IntronExpressionAdditive AT4G11970.tu7 7182610..7182865 score=1.41089772377474
IntronExpressionAdditive AT4G11980.intron1 7184085..7184222 score=-0.626885022573642
IntronExpressionAdditive AT4G11980.intron2 7184372..7184515 score=-0.381918038604021
IntronExpressionAdditive AT4G11980.intron3 7184694..7184731 score=-1.33105370200408
IntronExpressionAdditive AT4G11980.intron4 7184838..7184905 score=1.57033752918500
IntronExpressionAdditive AT4G11980.intron5 7185008..7185110 score=-0.587474070021007
IntronExpressionAdditive AT4G11990.intron10 7187739..7187778 score=-0.399967941163803
IntronExpressionAdditive AT4G11990.intron11 7187918..7187957 score=-0.232869070894737
IntronExpressionAdditive AT4G11990.intron13 7188218..7188323 score=-1.01979718208178
IntronExpressionAdditive AT4G11990.intron14 7188427..7188458 score=-0.347553291434821
IntronExpressionAdditive AT4G11990.intron15 7188665..7188773 score=0.754925055245424
IntronExpressionAdditive AT4G11990.intron17 7189243..7189464 score=-0.282778678726889
IntronExpressionAdditive AT4G11990.intron5 7186965..7187002 score=-0.0917755207825571
IntronExpressionAdditive AT4G12000.intron3 7194323..7194581 score=-1.37222828809733
IntronExpressionAdditive AT4G12020.intron1 7201842..7201983 score=-0.123132176036435
IntronExpressionAdditive AT4G12020.intron10 7207845..7207916 score=-0.215032680164374
IntronExpressionAdditive AT4G12020.intron12 7208282..7208467 score=0.363136420897552
IntronExpressionAdditive AT4G12020.intron2 7202827..7202858 score=0.132683830116095
IntronExpressionAdditive AT4G12020.intron6 7204742..7204855 score=0.256121347332452
IntronExpressionAdditive AT4G12020.intron7 7205988..7206028 score=1.18359315112527
IntronExpressionAdditive AT4G12020.intron9 7207593..7207702 score=-1.15331931550863
IntronExpressionAdditive AT4G12030.intron3 7211400..7211441 score=0.400309056392041
IntronExpressionAdditive AT4G12040.tu3 7214978..7215271 score=0.111082599788709
IntronExpressionAdditive AT4G12060.intron1 7228474..7228807 score=0.711065290904679
IntronExpressionAdditive AT4G12060.intron2 7229168..7229243 score=-0.575937222976056
IntronExpressionAdditive AT4G12070.intron1 7232377..7232454 score=-2.06406532272295
IntronExpressionAdditive AT4G12080.intron1 7240049..7240371 score=-0.0731912439583535
IntronExpressionAdditive AT4G12080.intron4 7240925..7240965 score=-0.820989184675694
IntronExpressionAdditive AT4G12090.intron2 7242421..7242489 score=-0.0770724010399952
IntronExpressionAdditive AT4G12100.intron2 7246969..7247050 score=0.440097866874008
IntronExpressionAdditive AT4G12110.intron1 7254632..7254670 score=-0.294951396554113
IntronExpressionAdditive AT4G12110.intron2 7255068..7255514 score=0.557361999354635
IntronExpressionAdditive AT4G12110.intron4 7255847..7255891 score=-0.0578483890624115
IntronExpressionAdditive AT4G12120.intron12 7258964..7258999 score=0.112886408310109
IntronExpressionAdditive AT4G12120.intron13 7259213..7259246 score=-0.96697788527597
IntronExpressionAdditive AT4G12120.intron14 7259430..7259654 score=0.224338954395200
IntronExpressionAdditive AT4G12120.intron15 7259727..7259765 score=-0.231826148703781
IntronExpressionAdditive AT4G12120.intron19 7260404..7260478 score=-0.32771562692074
IntronExpressionAdditive AT4G12120.intron2 7256937..7256968 score=-0.238317261769116
IntronExpressionAdditive AT4G12120.intron20 7260583..7260763 score=-0.58027735616646
IntronExpressionAdditive AT4G12120.intron3 7257106..7257211 score=0.551533083903132
IntronExpressionAdditive AT4G12120.intron5 7257625..7257703 score=-0.813578124367483
IntronExpressionAdditive AT4G12130.intron1 7264281..7264320 score=-0.156786446452068
IntronExpressionAdditive AT4G12130.intron4 7265121..7265162 score=-0.539042248939736
IntronExpressionAdditive AT4G12150.intron1 7269278..7269315 score=0.320307417458803
IntronExpressionAdditive AT4G12200.intron1 7280279..7280499 score=-0.471830873376352
IntronExpressionAdditive AT4G12230.intron1 7284701..7285311 score=-0.0750824408284774
IntronExpressionAdditive AT4G12230.intron2 7285492..7285636 score=-0.246174834244954
IntronExpressionAdditive AT4G12230.intron3 7285777..7285847 score=0.267025054683395
IntronExpressionAdditive AT4G12230.intron4 7286027..7286105 score=-1.16449616169489
IntronExpressionAdditive AT4G12230.intron5 7286286..7286319 score=-0.181680888598814
IntronExpressionAdditive AT4G12230.intron6 7286465..7286530 score=0.463269649158623
IntronExpressionAdditive AT4G12230.intron7 7286712..7286910 score=0.601135643792761
IntronExpressionAdditive AT4G12270.intron2 7299521..7299899 score=-0.580858863057074
IntronExpressionAdditive AT4G12280.intron1 7301789..7301869 score=-0.631379235581936
IntronExpressionAdditive AT4G12280.intron2 7302019..7302106 score=-0.93244222104065
IntronExpressionAdditive AT4G12290.intron2 7306039..7306078 score=0.627363795347991
IntronExpressionAdditive AT4G12310.intron1 7311239..7311525 score=-1.90028586758744
IntronExpressionAdditive AT4G12330.intron1 7318412..7318651 score=-0.184521571779529
IntronExpressionAdditive AT4G12340.intron1 7322132..7322307 score=-0.178936015838552
IntronExpressionAdditive AT4G12350.intron1 7325187..7325945 score=-0.104087646287035
IntronExpressionAdditive AT4G12360.intron2 7328464..7328503 score=-0.942048879699469
IntronExpressionAdditive AT4G12380.intron2 7334136..7334413 score=0.131279977787971
IntronExpressionAdditive AT4G12400.intron4 7339174..7339209 score=-1.27570239279381
IntronExpressionAdditive AT4G12400.intron6 7339934..7340386 score=0.190013582515241
IntronExpressionAdditive AT4G12420.intron2 7350333..7350370 score=0.470288341471786
IntronExpressionAdditive AT4G12420.intron3 7350477..7350518 score=0.141865934341070
IntronExpressionAdditive AT4G12420.intron8 7352220..7352505 score=-0.566624864765282
IntronExpressionAdditive AT4G12430.intron11 7368039..7368506 score=-0.0505530599989724
IntronExpressionAdditive AT4G12430.intron2 7365729..7365914 score=-0.637892309920543
IntronExpressionAdditive AT4G12430.intron8 7366769..7366845 score=-0.240158069290951
IntronExpressionAdditive AT4G12440.intron1 7376448..7376497 score=1.13050287943419
IntronExpressionAdditive AT4G12440.intron2 7376880..7378262 score=-0.377207546212775
IntronExpressionAdditive AT4G12440.intron5 7378874..7379595 score=0.390265934334431
IntronExpressionAdditive AT4G12460.intron1 7391755..7392634 score=-0.247303821681384
IntronExpressionAdditive AT4G12460.intron2 7393058..7393412 score=-0.195392662063094
IntronExpressionAdditive AT4G12460.intron3 7393628..7393811 score=-0.537699194214772
IntronExpressionAdditive AT4G12460.intron4 7394319..7394358 score=-0.0207738723994539
IntronExpressionAdditive AT4G12460.intron5 7394643..7394806 score=-0.483245651869545
IntronExpressionAdditive AT4G12460.intron9 7395823..7395859 score=-0.370871358312574
IntronExpressionAdditive AT4G12540.intron1 7430128..7430164 score=-0.502287401209328
IntronExpressionAdditive AT4G12570.intron1 7447377..7447838 score=-0.427223386454357
IntronExpressionAdditive AT4G12590.intron1 7451388..7451463 score=0.270616575583230
IntronExpressionAdditive AT4G12590.intron3 7451782..7451819 score=-1.10918072034556
IntronExpressionAdditive AT4G12590.intron4 7451997..7452212 score=0.0817598012998466
IntronExpressionAdditive AT4G12590.intron6 7452391..7452499 score=-0.137041684974875
IntronExpressionAdditive AT4G12590.intron7 7452721..7452793 score=-0.0768042481272354
IntronExpressionAdditive AT4G12600.intron1 7453509..7453967 score=-0.343769414223381
IntronExpressionAdditive AT4G12610.intron3 7455618..7455659 score=-0.102421923504860
IntronExpressionAdditive AT4G12610.intron5 7456305..7456450 score=0.243628378247083
IntronExpressionAdditive AT4G12610.intron6 7456628..7456708 score=0.543343924716063
IntronExpressionAdditive AT4G12610.intron8 7457254..7457327 score=1.22397424374350
IntronExpressionAdditive AT4G12640.intron2 7463060..7465208 score=-0.319249028777282
IntronExpressionAdditive AT4G12640.intron3 7466438..7466635 score=-0.663216220231163
IntronExpressionAdditive AT4G12670.intron1 7473757..7473831 score=-0.246922025628692
IntronExpressionAdditive AT4G12670.intron2 7473972..7474287 score=0.393646553942091
IntronExpressionAdditive AT4G12680.intron3 7475193..7476078 score=-0.0435628469892242
IntronExpressionAdditive AT4G12680.intron4 7476399..7476736 score=0.0238886223035382
IntronExpressionAdditive AT4G12680.intron5 7476887..7476925 score=1.10643974507424
IntronExpressionAdditive AT4G12680.intron6 7477171..7477208 score=0.258035320107828
IntronExpressionAdditive AT4G12680.intron7 7477440..7477511 score=0.69414863361619
IntronExpressionAdditive AT4G12680.intron8 7477789..7477826 score=-0.0235920440399743
IntronExpressionAdditive AT4G12710.intron1 7485873..7486304 score=0.121689813027058
IntronExpressionAdditive AT4G12720.intron10 7488560..7488816 score=-0.190544864506883
IntronExpressionAdditive AT4G12720.intron3 7487597..7487628 score=-0.741069590454843
IntronExpressionAdditive AT4G12720.intron7 7487851..7487983 score=-0.233128460197339
IntronExpressionAdditive AT4G12740.intron1 7494981..7495021 score=-0.429426902175854
IntronExpressionAdditive AT4G12740.intron2 7495611..7495649 score=0.276622112273139
IntronExpressionAdditive AT4G12740.intron5 7496155..7496460 score=-1.34147386635462
IntronExpressionAdditive AT4G12740.intron7 7496637..7496938 score=0.0773681315992749
IntronExpressionAdditive AT4G12750.intron1 7498031..7498148 score=-0.963665723886806
IntronExpressionAdditive AT4G12750.intron10 7501737..7501995 score=-0.069414985540734
IntronExpressionAdditive AT4G12750.intron14 7502899..7502935 score=-0.243140977573979
IntronExpressionAdditive AT4G12750.intron15 7503042..7503144 score=0.283889914682841
IntronExpressionAdditive AT4G12750.intron2 7498504..7498539 score=0.14696199507524
IntronExpressionAdditive AT4G12750.intron3 7498649..7498684 score=-1.11378903635545
IntronExpressionAdditive AT4G12750.intron4 7499378..7499446 score=0.329597047375712
IntronExpressionAdditive AT4G12750.intron5 7499898..7500156 score=-0.519135358425634
IntronExpressionAdditive AT4G12750.intron6 7500626..7500764 score=0.0302654557816687
IntronExpressionAdditive AT4G12750.intron8 7501085..7501194 score=-0.578373362486548
IntronExpressionAdditive AT4G12750.intron9 7501448..7501486 score=-0.535640211140792
IntronExpressionAdditive AT4G12760.intron1 7505010..7505149 score=0.514056290690144
IntronExpressionAdditive AT4G12760.intron2 7505487..7505523 score=0.161207281691481
IntronExpressionAdditive AT4G12760.intron3 7505664..7505700 score=0.0119909075841328
IntronExpressionAdditive AT4G12760.intron4 7505843..7505879 score=-0.498019724206347
IntronExpressionAdditive AT4G12770.intron1 7506830..7506900 score=0.358001575634272
IntronExpressionAdditive AT4G12770.intron3 7507332..7507871 score=-1.38901598664924
IntronExpressionAdditive AT4G12770.intron7 7509607..7510748 score=-0.419999771687167
IntronExpressionAdditive AT4G12780.intron2 7515525..7516029 score=0.597881645349098
IntronExpressionAdditive AT4G12780.intron5 7516225..7516262 score=-0.0373056461153066
IntronExpressionAdditive AT4G12780.intron6 7516518..7516551 score=0.110847970572978
IntronExpressionAdditive AT4G12790.intron2 7517521..7517555 score=0.281841717194290
IntronExpressionAdditive AT4G12790.intron4 7517907..7517977 score=0.516895104473981
IntronExpressionAdditive AT4G12790.intron5 7518156..7518189 score=-0.614105997990397
IntronExpressionAdditive AT4G12790.intron6 7518335..7518440 score=0.777574341973119
IntronExpressionAdditive AT4G12790.intron7 7518549..7518588 score=-0.611574891602281
IntronExpressionAdditive AT4G12790.tu12 7518987..7519060 score=0.435558575909157
IntronExpressionAdditive AT4G12800.intron1 7521656..7521880 score=1.18079898731228
IntronExpressionAdditive AT4G12820.intron1 7528281..7528762 score=-0.223568154159952
IntronExpressionAdditive AT4G12830.intron1 7531330..7531380 score=-1.16768650972239
IntronExpressionAdditive AT4G12830.intron10 7532683..7532715 score=-0.762978351799585
IntronExpressionAdditive AT4G12830.intron12 7533172..7533208 score=-0.528558682327109
IntronExpressionAdditive AT4G12830.intron4 7531791..7531827 score=-1.21070050058128
IntronExpressionAdditive AT4G12830.intron5 7531932..7531967 score=-0.44042210484671
IntronExpressionAdditive AT4G12830.intron6 7532106..7532243 score=-0.738049554550767
IntronExpressionAdditive AT4G12830.intron8 7532504..7532543 score=-0.692836983558351
IntronExpressionAdditive AT4G12840.intron1 7533741..7533775 score=0.336862963476608
IntronExpressionAdditive AT4G12840.intron11 7535461..7535497 score=-0.167903224749820
IntronExpressionAdditive AT4G12840.intron12 7535609..7535650 score=-0.129613096403014
IntronExpressionAdditive AT4G12840.intron2 7533924..7534068 score=0.491060780519048
IntronExpressionAdditive AT4G12840.intron7 7534744..7534776 score=-0.311488057486038
IntronExpressionAdditive AT4G12840.intron8 7534925..7534978 score=-0.396619945811995
IntronExpressionAdditive AT4G12870.intron2 7542770..7542806 score=0.378554472627678
IntronExpressionAdditive AT4G12890.intron2 7546838..7547277 score=1.29410460798808
IntronExpressionAdditive AT4G12900.intron1 7549082..7549347 score=0.0821673916479801
IntronExpressionAdditive AT4G12910.intron2 7550809..7550848 score=-0.229020485038464
IntronExpressionAdditive AT4G12910.intron4 7551213..7551248 score=-0.535584469163191
IntronExpressionAdditive AT4G12910.intron5 7551323..7551363 score=-0.744681221379257
IntronExpressionAdditive AT4G12910.intron6 7551645..7551680 score=-0.836800040345269
IntronExpressionAdditive AT4G12910.intron8 7552002..7552039 score=-1.33120319572501
IntronExpressionAdditive AT4G12970.intron1 7586396..7586463 score=-0.0560431767313409
IntronExpressionAdditive AT4G12970.intron2 7586577..7586690 score=0.0822000878023124
IntronExpressionAdditive AT4G12980.intron1 7589971..7590006 score=-0.167014504377510
IntronExpressionAdditive AT4G13010.intron1 7600775..7601311 score=0.515393629076426
IntronExpressionAdditive AT4G13020.intron1 7603506..7603557 score=-0.485975183648241
IntronExpressionAdditive AT4G13020.intron10 7605093..7605269 score=0.0517486638752255
IntronExpressionAdditive AT4G13020.intron15 7605981..7606016 score=0.200472196064796
IntronExpressionAdditive AT4G13020.intron16 7606202..7606234 score=0.0803977816820107
IntronExpressionAdditive AT4G13020.intron18 7606450..7606488 score=-0.361769379840539
IntronExpressionAdditive AT4G13020.intron5 7604134..7604278 score=0.645261148885934
IntronExpressionAdditive AT4G13020.intron8 7604667..7604733 score=0.335371081723640
IntronExpressionAdditive AT4G13020.tu1 7603212..7603249 score=1.2055128439241
IntronExpressionAdditive AT4G13020.tu2 7603651..7603755 score=-0.626970554197313
IntronExpressionAdditive AT4G13030.intron10 7608843..7608888 score=-0.456628190943004
IntronExpressionAdditive AT4G13030.intron8 7608400..7608444 score=-0.102823708546816
IntronExpressionAdditive AT4G13040.intron1 7613454..7614051 score=0.78610417108525
IntronExpressionAdditive AT4G13040.intron2 7614157..7614188 score=-0.128342442759361
IntronExpressionAdditive AT4G13040.intron3 7614402..7614544 score=0.742954148558154
IntronExpressionAdditive AT4G13040.intron6 7614944..7614981 score=-0.562005664458632
IntronExpressionAdditive AT4G13050.intron2 7618309..7618346 score=-0.406370449346997
IntronExpressionAdditive AT4G13050.intron3 7618533..7618635 score=-0.398352860913344
IntronExpressionAdditive AT4G13050.intron4 7618772..7618807 score=0.428637893010686
IntronExpressionAdditive AT4G13050.intron5 7619016..7619057 score=-0.735889869423566
IntronExpressionAdditive AT4G13070.intron1 7621953..7621991 score=-0.160543586193893
IntronExpressionAdditive AT4G13080.intron1 7626986..7627062 score=0.196945153585969
IntronExpressionAdditive AT4G13080.intron2 7627704..7627832 score=-0.375679985890087
IntronExpressionAdditive AT4G13090.intron1 7631940..7631975 score=-0.252571260747722
IntronExpressionAdditive AT4G13090.intron3 7632441..7632476 score=-0.132311013839911
IntronExpressionAdditive AT4G13100.intron5 7637996..7638993 score=0.316846444040348
IntronExpressionAdditive AT4G13140.intron2 7650559..7650736 score=0.647824855036309
IntronExpressionAdditive AT4G13140.intron4 7650842..7650873 score=-0.934325258380335
IntronExpressionAdditive AT4G13140.intron5 7650981..7651061 score=-1.08208890781866
IntronExpressionAdditive AT4G13150.intron2 7651914..7652508 score=-0.822689668757772
IntronExpressionAdditive AT4G13170.intron1 7655303..7655377 score=0.337923447211034
IntronExpressionAdditive AT4G13170.intron2 7655489..7655520 score=0.178344809692757
IntronExpressionAdditive AT4G13170.intron3 7655869..7656207 score=-0.0527223701443848
IntronExpressionAdditive AT4G13190.intron1 7659742..7659845 score=-0.232903888508826
IntronExpressionAdditive AT4G13200.intron1 7668496..7668641 score=-0.519325905119261
IntronExpressionAdditive AT4G13210.intron1 7670103..7670310 score=0.332979258782502
IntronExpressionAdditive AT4G13210.intron2 7670494..7671246 score=-0.245326696907866
IntronExpressionAdditive AT4G13210.intron3 7671960..7672369 score=-0.652952373408197
IntronExpressionAdditive AT4G13210.intron4 7672573..7672607 score=-0.466113149269083
IntronExpressionAdditive AT4G13210.intron5 7672777..7672813 score=-0.76903545861387
IntronExpressionAdditive AT4G13220.intron1 7674580..7674641 score=-1.28309611000714
IntronExpressionAdditive AT4G13220.intron2 7674789..7674825 score=-0.555612925796289
IntronExpressionAdditive AT4G13220.intron3 7674968..7675003 score=-0.334122610321981
IntronExpressionAdditive AT4G13240.intron1 7680360..7680399 score=0.549693972811887
IntronExpressionAdditive AT4G13240.intron2 7680581..7680633 score=-0.153332449863275
IntronExpressionAdditive AT4G13240.intron5 7681379..7681450 score=-0.742225088581138
IntronExpressionAdditive AT4G13240.intron6 7681795..7681983 score=-0.301719300606314
IntronExpressionAdditive AT4G13250.intron2 7684911..7684948 score=-0.458950580858415
IntronExpressionAdditive AT4G13250.intron5 7685452..7685524 score=-1.67815633649701
IntronExpressionAdditive AT4G13260.intron3 7722643..7722901 score=0.0514830333398949
IntronExpressionAdditive AT4G13270.intron1 7731867..7732362 score=-0.808961288958301
IntronExpressionAdditive AT4G13270.intron2 7732507..7732752 score=-0.141208809003186
IntronExpressionAdditive AT4G13280.intron2 7733633..7733774 score=-1.58424986692321
IntronExpressionAdditive AT4G13280.intron4 7734180..7734249 score=-0.429193222209639
IntronExpressionAdditive AT4G13280.intron6 7735113..7736159 score=-0.462218069597001
IntronExpressionAdditive AT4G13290.intron3 7742130..7742310 score=-0.703501712105538
IntronExpressionAdditive AT4G13300.intron2 7743824..7744962 score=0.00552995937691682
IntronExpressionAdditive AT4G13300.intron4 7745570..7745696 score=-0.49561928368506
IntronExpressionAdditive AT4G13310.intron1 7750834..7750926 score=0.665567797989125
IntronExpressionAdditive AT4G13310.intron2 7751501..7751538 score=0.581664956599799
IntronExpressionAdditive AT4G13310.intron3 7752000..7752032 score=0.238704236706218
IntronExpressionAdditive AT4G13330.intron2 7755209..7755243 score=-1.08679140532795
IntronExpressionAdditive AT4G13345.intron13 7768956..7768992 score=-0.451682069346947
IntronExpressionAdditive AT4G13345.intron14 7769171..7769212 score=-0.353064914662202
IntronExpressionAdditive AT4G13345.intron2 7765388..7766884 score=-0.228517169911326
IntronExpressionAdditive AT4G13345.intron5 7767869..7767941 score=-0.51514011023301
IntronExpressionAdditive AT4G13345.intron8 7768429..7768466 score=-0.341883866435077
IntronExpressionAdditive AT4G13350.intron1 7770334..7770406 score=-1.72886565966422
IntronExpressionAdditive AT4G13350.intron10 7772991..7773028 score=-1.3794701801904
IntronExpressionAdditive AT4G13350.intron12 7773368..7773514 score=0.520305623577635
IntronExpressionAdditive AT4G13350.intron3 7770740..7770994 score=1.38806649628324
IntronExpressionAdditive AT4G13350.intron4 7771145..7771177 score=0.468932665180527
IntronExpressionAdditive AT4G13350.intron5 7771317..7771388 score=-0.628951708550952
IntronExpressionAdditive AT4G13350.intron6 7771559..7771594 score=0.469802971763234
IntronExpressionAdditive AT4G13350.intron7 7772024..7772171 score=-0.102634290603159
IntronExpressionAdditive AT4G13360.intron1 7775415..7775486 score=0.940513183052337
IntronExpressionAdditive AT4G13360.intron2 7775661..7775704 score=0.286264980178945
IntronExpressionAdditive AT4G13360.intron3 7775882..7776031 score=0.824884302737341
IntronExpressionAdditive AT4G13360.intron4 7776242..7776273 score=0.256887229531911
IntronExpressionAdditive AT4G13360.intron5 7776414..7776649 score=-0.0345877699646950
IntronExpressionAdditive AT4G13360.intron7 7777071..7777147 score=-0.0928600690061162
IntronExpressionAdditive AT4G13360.intron8 7777327..7777360 score=0.69799849680395
IntronExpressionAdditive AT4G13360.intron9 7777537..7777573 score=0.386992697404427
IntronExpressionAdditive AT4G13370.intron1 7778243..7778276 score=0.286897329547431
IntronExpressionAdditive AT4G13370.intron3 7778787..7778863 score=-0.420153414669744
IntronExpressionAdditive AT4G13370.intron4 7779111..7779215 score=0.429652822596705
IntronExpressionAdditive AT4G13380.intron1 7782012..7782052 score=-0.181715150718048
IntronExpressionAdditive AT4G13400.intron1 7787931..7787998 score=-0.469560256523166
IntronExpressionAdditive AT4G13400.intron11 7790590..7790879 score=-1.06101706691271
IntronExpressionAdditive AT4G13400.intron2 7788142..7788213 score=0.431608305276611
IntronExpressionAdditive AT4G13400.intron3 7788355..7788465 score=-0.213263658021829
IntronExpressionAdditive AT4G13400.intron5 7788804..7788942 score=-0.140863065599624
IntronExpressionAdditive AT4G13400.intron6 7789153..7789358 score=-0.194179622775105
IntronExpressionAdditive AT4G13400.intron7 7789527..7789711 score=-0.710228649252935
IntronExpressionAdditive AT4G13400.intron8 7789849..7789993 score=-0.124794685649655
IntronExpressionAdditive AT4G13400.intron9 7790148..7790369 score=-0.686059189040865
IntronExpressionAdditive AT4G13410.intron1 7792419..7792631 score=-0.598145241888272
IntronExpressionAdditive AT4G13410.intron2 7792946..7792978 score=-0.468206278531724
IntronExpressionAdditive AT4G13410.intron3 7793297..7793542 score=-0.570681033752824
IntronExpressionAdditive AT4G13410.intron4 7793677..7793847 score=-0.753451670995057
IntronExpressionAdditive AT4G13410.intron6 7794298..7794445 score=0.964125210413988
IntronExpressionAdditive AT4G13410.intron7 7794767..7794874 score=0.955338565962908
IntronExpressionAdditive AT4G13410.intron8 7795008..7795196 score=-0.524149367368252
IntronExpressionAdditive AT4G13420.intron1 7798288..7798326 score=-0.716805774412375
IntronExpressionAdditive AT4G13420.intron2 7798509..7798587 score=0.220332645737269
IntronExpressionAdditive AT4G13420.intron3 7798657..7798730 score=-0.371438746001020
IntronExpressionAdditive AT4G13420.intron4 7799012..7799044 score=-0.0424825228781390
IntronExpressionAdditive AT4G13420.intron5 7799143..7799458 score=0.378828005894453
IntronExpressionAdditive AT4G13420.intron6 7799970..7801077 score=-0.0585026857296445
IntronExpressionAdditive AT4G13420.intron8 7801624..7802060 score=-0.87693580559126
IntronExpressionAdditive AT4G13430.intron1 7804357..7804392 score=-0.209607578589377
IntronExpressionAdditive AT4G13430.intron11 7806849..7806884 score=-0.492193978141604
IntronExpressionAdditive AT4G13430.intron12 7807127..7807165 score=-0.413320190263838
IntronExpressionAdditive AT4G13430.intron3 7804723..7805074 score=-0.396006509744377
IntronExpressionAdditive AT4G13430.intron5 7805390..7805603 score=0.093711132340421
IntronExpressionAdditive AT4G13430.intron7 7805889..7805963 score=0.433404685355944
IntronExpressionAdditive AT4G13430.intron8 7806171..7806274 score=0.359374647679507
IntronExpressionAdditive AT4G13430.intron9 7806419..7806486 score=0.0367235418539147
IntronExpressionAdditive AT4G13460.intron1 7824366..7824579 score=0.495253960035155
IntronExpressionAdditive AT4G13470.intron1 7828337..7828409 score=-0.647885156472815
IntronExpressionAdditive AT4G13470.intron2 7828903..7829272 score=-0.123578077501758
IntronExpressionAdditive AT4G13490.intron1 7839543..7839613 score=-0.977509955210542
IntronExpressionAdditive AT4G13490.intron2 7839793..7840087 score=0.36868104661017
IntronExpressionAdditive AT4G13530.intron2 7867487..7868389 score=0.219404498277464
IntronExpressionAdditive AT4G13550.intron1 7871333..7871513 score=0.403117506535132
IntronExpressionAdditive AT4G13550.intron10 7875315..7875593 score=-0.586288599658801
IntronExpressionAdditive AT4G13550.intron11 7875767..7875802 score=0.144219008167038
IntronExpressionAdditive AT4G13550.intron12 7875911..7876057 score=-0.663245941981671
IntronExpressionAdditive AT4G13550.intron13 7876286..7876352 score=-0.0274315186634083
IntronExpressionAdditive AT4G13550.intron2 7871734..7872137 score=-0.432522159120525
IntronExpressionAdditive AT4G13550.intron3 7872244..7872538 score=0.0241668130404138
IntronExpressionAdditive AT4G13550.intron5 7872869..7872908 score=0.195117666710053
IntronExpressionAdditive AT4G13550.intron6 7873082..7873342 score=-0.130729459760998
IntronExpressionAdditive AT4G13550.intron7 7873449..7873767 score=-0.100025693049646
IntronExpressionAdditive AT4G13550.intron8 7873878..7873913 score=-0.190993266765003
IntronExpressionAdditive AT4G13550.intron9 7875024..7875127 score=-1.14540465902088
IntronExpressionAdditive AT4G13560.intron1 7879862..7879902 score=-0.204982344302552
IntronExpressionAdditive AT4G13560.intron2 7880210..7880247 score=0.39119439989669
IntronExpressionAdditive AT4G13590.intron1 7901430..7901470 score=-0.257178569012486
IntronExpressionAdditive AT4G13590.intron2 7901650..7901689 score=-0.188847997029240
IntronExpressionAdditive AT4G13590.intron4 7902068..7902135 score=-0.352410363636044
IntronExpressionAdditive AT4G13590.intron6 7902418..7902490 score=1.18341216927842
IntronExpressionAdditive AT4G13590.intron7 7902706..7903286 score=-0.0549680517567872
IntronExpressionAdditive AT4G13600.intron1 7911476..7912430 score=0.144542146767383
IntronExpressionAdditive AT4G13610.intron11 7920639..7920676 score=-0.474337544573852
IntronExpressionAdditive AT4G13610.intron3 7916426..7917177 score=-0.426985258815961
IntronExpressionAdditive AT4G13610.intron9 7920020..7920089 score=0.917261129683832
IntronExpressionAdditive AT4G13615.intron1 7924421..7924581 score=0.187482151709164
IntronExpressionAdditive AT4G13615.intron2 7924805..7924877 score=1.12852257108992
IntronExpressionAdditive AT4G13630.intron1 7934122..7934159 score=1.41186068930943
IntronExpressionAdditive AT4G13640.intron2 7937338..7937453 score=-0.353921573263655
IntronExpressionAdditive AT4G13640.intron6 7937840..7937878 score=1.20920498377400
IntronExpressionAdditive AT4G13660.intron1 7946680..7946985 score=-0.178730079664667
IntronExpressionAdditive AT4G13670.intron1 7949220..7949363 score=-1.25032854018477
IntronExpressionAdditive AT4G13670.intron3 7949715..7950101 score=-1.25549283246909
IntronExpressionAdditive AT4G13670.intron4 7950373..7950516 score=0.995164318252975
IntronExpressionAdditive AT4G13670.intron5 7950587..7950657 score=0.579052414038453
IntronExpressionAdditive AT4G13690.intron2 7954024..7954157 score=0.360539569290091
IntronExpressionAdditive AT4G13690.intron3 7954742..7954979 score=-0.654999682681897
IntronExpressionAdditive AT4G13700.intron3 7957859..7957930 score=-1.02084243436410
IntronExpressionAdditive AT4G13710.intron2 7963018..7963697 score=-0.474185088330135
IntronExpressionAdditive AT4G13710.intron4 7963799..7964463 score=-0.515801781524856
IntronExpressionAdditive AT4G13710.intron6 7965504..7965535 score=-0.0298820772260102
IntronExpressionAdditive AT4G13720.intron1 7967280..7967348 score=-0.709751475277524
IntronExpressionAdditive AT4G13720.intron3 7967709..7967748 score=-0.549118670871905
IntronExpressionAdditive AT4G13720.intron4 7967862..7968288 score=-0.490702128660867
IntronExpressionAdditive AT4G13720.intron6 7968391..7968505 score=-0.445449865361989
IntronExpressionAdditive AT4G13720.intron7 7968681..7968715 score=0.202799682847155
IntronExpressionAdditive AT4G13730.intron2 7970848..7971016 score=-0.00275994848300362
IntronExpressionAdditive AT4G13730.intron3 7971236..7971791 score=-0.562897950762959
IntronExpressionAdditive AT4G13730.intron4 7972082..7972547 score=0.276576680383989
IntronExpressionAdditive AT4G13730.intron6 7972893..7972995 score=0.57331640344215
IntronExpressionAdditive AT4G13730.intron7 7973286..7973468 score=-1.26835292790756
IntronExpressionAdditive AT4G13730.intron9 7973677..7973826 score=-0.830297226665301
IntronExpressionAdditive AT4G13740.intron2 7976384..7976500 score=-0.273388725349516
IntronExpressionAdditive AT4G13740.intron3 7977092..7977162 score=-0.495912133497161
IntronExpressionAdditive AT4G13750.intron1 7979127..7979340 score=0.340737325435514
IntronExpressionAdditive AT4G13750.intron2 7981077..7981366 score=-0.849277432297988
IntronExpressionAdditive AT4G13750.intron3 7981659..7981838 score=-0.589595713970438
IntronExpressionAdditive AT4G13750.intron4 7984206..7984318 score=-0.183524713758895
IntronExpressionAdditive AT4G13750.intron5 7984518..7984947 score=-1.01578969920529
IntronExpressionAdditive AT4G13750.intron6 7985378..7985413 score=0.150830207431580
IntronExpressionAdditive AT4G13750.intron7 7985818..7986024 score=0.130804925102833
IntronExpressionAdditive AT4G13750.intron8 7986384..7986455 score=-0.965517807708607
IntronExpressionAdditive AT4G13770.intron1 7991304..7991371 score=-0.126194790553297
IntronExpressionAdditive AT4G13780.intron12 7996352..7996388 score=0.95437243226282
IntronExpressionAdditive AT4G13780.intron13 7996687..7997084 score=0.237671575305986
IntronExpressionAdditive AT4G13780.intron14 7997262..7997370 score=0.340318376137176
IntronExpressionAdditive AT4G13780.intron15 7997630..7997772 score=0.0201054749271577
IntronExpressionAdditive AT4G13780.intron16 7998121..7998238 score=-0.69793185708221
IntronExpressionAdditive AT4G13780.intron3 7994117..7994152 score=0.0509548610749209
IntronExpressionAdditive AT4G13780.intron8 7995143..7995396 score=-0.539222207474161
IntronExpressionAdditive AT4G13800.intron1 8002339..8002409 score=-0.365224885278918
IntronExpressionAdditive AT4G13800.intron6 8003361..8003472 score=0.280899089253282
IntronExpressionAdditive AT4G13800.intron7 8003644..8003684 score=-0.223823579750645
IntronExpressionAdditive AT4G13830.intron2 8012176..8012338 score=-0.127377078003911
IntronExpressionAdditive AT4G13840.intron1 8014921..8015823 score=-0.498301561540798
IntronExpressionAdditive AT4G13850.intron2 8021018..8021269 score=0.554707076309992
IntronExpressionAdditive AT4G13850.intron3 8021419..8021492 score=-0.97402432148426
IntronExpressionAdditive AT4G13860.intron3 8022998..8023074 score=0.307541248641068
IntronExpressionAdditive AT4G13880.intron1 8026951..8027023 score=-0.673790257089859
IntronExpressionAdditive AT4G13885.intron2 8028972..8029046 score=-0.269302557952467
IntronExpressionAdditive AT4G13885.intron5 8030046..8030270 score=0.144867836545122
IntronExpressionAdditive AT4G13885.intron6 8030557..8030591 score=0.544529680372091
IntronExpressionAdditive AT4G13930.intron1 8048257..8048290 score=-0.676663785995816
IntronExpressionAdditive AT4G13930.intron3 8048998..8049317 score=-0.75540549563806
IntronExpressionAdditive AT4G13940.intron7 8055644..8055889 score=-0.409499783248613
IntronExpressionAdditive AT4G13968.intron1 8069197..8069509 score=0.786586642835266
IntronExpressionAdditive AT4G13970.intron1 8071696..8071764 score=0.352424515303895
IntronExpressionAdditive AT4G13970.intron2 8072103..8072513 score=0.114552621758785
IntronExpressionAdditive AT4G13970.intron3 8072728..8072760 score=-0.364382949118548
IntronExpressionAdditive AT4G13970.intron4 8073524..8073818 score=0.00218809117441409
IntronExpressionAdditive AT4G13970.intron5 8074131..8075326 score=-0.472178813611074
IntronExpressionAdditive AT4G13980.intron1 8077255..8077432 score=-0.274377899288219
IntronExpressionAdditive AT4G13980.intron2 8078662..8078965 score=-0.561405255918305
IntronExpressionAdditive AT4G13985.intron1 8080390..8080463 score=-0.388085725585775
IntronExpressionAdditive AT4G14000.intron4 8091463..8091533 score=-0.488071835321126
IntronExpressionAdditive AT4G14000.intron5 8091610..8091642 score=-0.0242620600278866
IntronExpressionAdditive AT4G14000.intron6 8091965..8092031 score=0.096129638633305
IntronExpressionAdditive AT4G14000.intron7 8092204..8092235 score=0.103099899218434
IntronExpressionAdditive AT4G14030.intron6 8099887..8099961 score=0.254367862015409
IntronExpressionAdditive AT4G14070.intron1 8112198..8112265 score=0.0285168809399015
IntronExpressionAdditive AT4G14070.intron10 8114318..8114356 score=0.244165056927464
IntronExpressionAdditive AT4G14070.intron11 8114495..8114684 score=-0.355300542746517
IntronExpressionAdditive AT4G14070.intron14 8115463..8115786 score=-0.0355382419707486
IntronExpressionAdditive AT4G14070.intron15 8115970..8116473 score=0.276669670503047
IntronExpressionAdditive AT4G14070.intron16 8116657..8117131 score=-0.492363854195362
IntronExpressionAdditive AT4G14070.intron17 8117477..8117815 score=0.391612682487217
IntronExpressionAdditive AT4G14070.intron4 8112758..8112793 score=-1.07263274157119
IntronExpressionAdditive AT4G14070.intron6 8113375..8113593 score=0.00363701156792862
IntronExpressionAdditive AT4G14070.intron7 8113703..8113850 score=-0.973079371065235
IntronExpressionAdditive AT4G14080.intron2 8120153..8120225 score=0.869173024982195
IntronExpressionAdditive AT4G14100.intron1 8121047..8121803 score=-0.120565240009308
IntronExpressionAdditive AT4G14100.intron2 8122028..8122100 score=1.00315948261172
IntronExpressionAdditive AT4G14103.intron1 8127906..8127975 score=0.662202596852136
IntronExpressionAdditive AT4G14110.intron1 8133195..8133306 score=0.461189169975570
IntronExpressionAdditive AT4G14110.intron2 8133567..8133955 score=-0.0566669263375141
IntronExpressionAdditive AT4G14110.intron3 8134212..8134529 score=0.233386064102327
IntronExpressionAdditive AT4G14110.intron4 8134692..8134765 score=0.454842269134741
IntronExpressionAdditive AT4G14120.intron3 8136276..8136315 score=-0.310801949621511
IntronExpressionAdditive AT4G14130.intron1 8137549..8137586 score=-1.12830585519040
IntronExpressionAdditive AT4G14140.intron8 8151550..8151926 score=-0.80202759990742
IntronExpressionAdditive AT4G14147.intron2 8154596..8154791 score=0.418128566365144
IntronExpressionAdditive AT4G14147.intron3 8155080..8155272 score=0.556322714601148
IntronExpressionAdditive AT4G14147.intron5 8155508..8155578 score=-0.00542171106781667
IntronExpressionAdditive AT4G14147.intron6 8155683..8155719 score=0.105981544229215
IntronExpressionAdditive AT4G14150.intron1 8158933..8159009 score=-0.248490788345541
IntronExpressionAdditive AT4G14150.intron15 8164443..8164688 score=-0.776999862477489
IntronExpressionAdditive AT4G14150.intron2 8159837..8159868 score=-0.47321204259896
IntronExpressionAdditive AT4G14150.intron4 8160252..8160291 score=0.266208962400761
IntronExpressionAdditive AT4G14150.intron7 8161988..8162567 score=-0.639722351647753
IntronExpressionAdditive AT4G14150.intron8 8162780..8162853 score=0.929381996376037
IntronExpressionAdditive AT4G14150.intron9 8163003..8163322 score=-0.83353338694149
IntronExpressionAdditive AT4G14160.intron13 8172364..8172621 score=-0.469321578858152
IntronExpressionAdditive AT4G14160.intron14 8172773..8172809 score=-0.0618969252887007
IntronExpressionAdditive AT4G14160.intron2 8168349..8168453 score=0.668383038227125
IntronExpressionAdditive AT4G14160.intron4 8168961..8169611 score=0.242369115843435
IntronExpressionAdditive AT4G14160.intron5 8169792..8169829 score=0.70963753148275
IntronExpressionAdditive AT4G14160.intron6 8170079..8170118 score=0.252087794180240
IntronExpressionAdditive AT4G14160.intron7 8170358..8170437 score=-0.503300494963035
IntronExpressionAdditive AT4G14160.intron8 8170544..8171773 score=0.144637079719419
IntronExpressionAdditive AT4G14180.intron1 8178788..8178899 score=-0.066480725812723
IntronExpressionAdditive AT4G14180.intron2 8179014..8179080 score=-0.401251205354479
IntronExpressionAdditive AT4G14180.intron3 8179290..8179605 score=-0.103762754941154
IntronExpressionAdditive AT4G14180.intron4 8179930..8180311 score=-0.177015179186353
IntronExpressionAdditive AT4G14180.intron5 8181245..8181433 score=0.188191094534940
IntronExpressionAdditive AT4G14180.intron7 8182397..8182431 score=0.378478387688564
IntronExpressionAdditive AT4G14180.intron8 8183163..8183204 score=-0.361849205322240
IntronExpressionAdditive AT4G14200.intron2 8187574..8187725 score=-0.00692513518151798
IntronExpressionAdditive AT4G14200.intron4 8188256..8188603 score=-0.0119967067461475
IntronExpressionAdditive AT4G14210.intron1 8190541..8190614 score=0.79497984438668
IntronExpressionAdditive AT4G14210.intron11 8192802..8193337 score=-0.228597411276261
IntronExpressionAdditive AT4G14210.intron12 8193551..8193659 score=0.642120403657094
IntronExpressionAdditive AT4G14210.intron13 8193777..8194115 score=-0.385705995884443
IntronExpressionAdditive AT4G14210.intron16 8194884..8194959 score=0.0272910644897570
IntronExpressionAdditive AT4G14210.intron3 8191147..8191182 score=-0.770940152579268
IntronExpressionAdditive AT4G14210.intron4 8191355..8191395 score=-0.439420685433487
IntronExpressionAdditive AT4G14210.intron5 8191537..8191569 score=0.907188670593037
IntronExpressionAdditive AT4G14210.intron6 8191709..8191779 score=0.829744019686666
IntronExpressionAdditive AT4G14210.intron7 8192031..8192222 score=-0.377904034146642
IntronExpressionAdditive AT4G14210.intron8 8192409..8192626 score=0.580585823002582
IntronExpressionAdditive AT4G14220.intron1 8196182..8196473 score=0.542279685798068
IntronExpressionAdditive AT4G14220.intron2 8196542..8196610 score=0.797336516996994
IntronExpressionAdditive AT4G14220.intron4 8196929..8196979 score=0.763202684419212
IntronExpressionAdditive AT4G14220.intron5 8197294..8197619 score=-0.688678574772125
IntronExpressionAdditive AT4G14220.intron6 8197768..8197804 score=0.121860365374068
IntronExpressionAdditive AT4G14230.intron1 8200960..8200997 score=0.270213427313485
IntronExpressionAdditive AT4G14230.intron2 8201506..8201574 score=-0.918056779904262
IntronExpressionAdditive AT4G14230.intron3 8201713..8201956 score=-0.188627176881060
IntronExpressionAdditive AT4G14230.intron7 8202815..8202851 score=-0.496142702833968
IntronExpressionAdditive AT4G14240.intron1 8204808..8204847 score=0.221210474399081
IntronExpressionAdditive AT4G14240.intron2 8204957..8204992 score=-1.22338157074703
IntronExpressionAdditive AT4G14240.intron4 8205652..8206042 score=0.159889683102626
IntronExpressionAdditive AT4G14240.intron8 8206388..8206424 score=0.8739446837708
IntronExpressionAdditive AT4G14240.intron9 8206637..8206829 score=-0.0483086132928759
IntronExpressionAdditive AT4G14250.intron1 8209830..8211250 score=0.442543488698366
IntronExpressionAdditive AT4G14250.intron2 8211604..8211871 score=-0.397092001992048
IntronExpressionAdditive AT4G14260.intron1 8216656..8216735 score=-0.417718223174995
IntronExpressionAdditive AT4G14290.intron1 8225964..8226001 score=-0.304127832394961
IntronExpressionAdditive AT4G14290.intron10 8228528..8228899 score=-0.554445045864195
IntronExpressionAdditive AT4G14290.intron11 8229087..8229271 score=-0.229270972762920
IntronExpressionAdditive AT4G14290.intron12 8229418..8229568 score=-0.988892215161842
IntronExpressionAdditive AT4G14290.intron13 8229708..8230001 score=-0.303200877910100
IntronExpressionAdditive AT4G14290.intron2 8226327..8226830 score=-0.142888416899616
IntronExpressionAdditive AT4G14290.intron4 8226934..8226978 score=0.128489738980500
IntronExpressionAdditive AT4G14290.intron6 8227339..8227373 score=-0.406930120946034
IntronExpressionAdditive AT4G14290.intron7 8227595..8227699 score=-0.0134605308298335
IntronExpressionAdditive AT4G14290.intron8 8227876..8227911 score=-0.0879500746831633
IntronExpressionAdditive AT4G14290.intron9 8228092..8228420 score=-0.46958356566129
IntronExpressionAdditive AT4G14300.intron1 8231475..8231734 score=-0.87195033993529
IntronExpressionAdditive AT4G14305.intron1 8235375..8235443 score=0.621237660098234
IntronExpressionAdditive AT4G14305.intron3 8235706..8235784 score=0.122709262549913
IntronExpressionAdditive AT4G14305.intron4 8235899..8236145 score=0.146864677623507
IntronExpressionAdditive AT4G14305.intron6 8236442..8236478 score=0.693324940446044
IntronExpressionAdditive AT4G14310.intron2 8237696..8237768 score=-0.258842311049298
IntronExpressionAdditive AT4G14310.intron4 8238662..8238698 score=0.603962034827248
IntronExpressionAdditive AT4G14320.intron2 8242949..8243028 score=0.211509887958173
IntronExpressionAdditive AT4G14320.intron3 8243221..8243742 score=-0.200848477173249
IntronExpressionAdditive AT4G14330.intron2 8245064..8245143 score=-0.446190346328682
IntronExpressionAdditive AT4G14330.intron3 8245297..8245329 score=-0.999177960590186
IntronExpressionAdditive AT4G14340.intron1 8248770..8248842 score=-0.123884471383485
IntronExpressionAdditive AT4G14340.intron12 8251212..8251364 score=-0.531135672759031
IntronExpressionAdditive AT4G14340.intron13 8251463..8251535 score=0.132279836170485
IntronExpressionAdditive AT4G14340.intron2 8249064..8249176 score=1.20310277278705
IntronExpressionAdditive AT4G14340.intron3 8249348..8249416 score=-1.15589808099819
IntronExpressionAdditive AT4G14340.intron4 8249520..8249593 score=-1.14614745830323
IntronExpressionAdditive AT4G14340.intron5 8249771..8249806 score=0.370475897434193
IntronExpressionAdditive AT4G14340.intron6 8249951..8250177 score=0.234582881850343
IntronExpressionAdditive AT4G14340.intron8 8250284..8250462 score=0.0464983439017551
IntronExpressionAdditive AT4G14342.intron1 8253880..8254782 score=-0.521672071468859
IntronExpressionAdditive AT4G14350.intron10 8258374..8258411 score=-0.206802386483053
IntronExpressionAdditive AT4G14350.intron12 8259101..8259333 score=-0.976184307903668
IntronExpressionAdditive AT4G14350.intron15 8260125..8260201 score=0.462080170343765
IntronExpressionAdditive AT4G14350.intron4 8256770..8257540 score=-0.154877867422361
IntronExpressionAdditive AT4G14350.intron7 8257748..8257784 score=-1.18393407357079
IntronExpressionAdditive AT4G14350.intron8 8257990..8258262 score=0.270457623098352
IntronExpressionAdditive AT4G14350.tu17 8260654..8260737 score=-0.0888285033738597
IntronExpressionAdditive AT4G14360.intron2 8268198..8268230 score=0.132412921333593
IntronExpressionAdditive AT4G14360.intron3 8268555..8268739 score=-0.116727563902382
IntronExpressionAdditive AT4G14360.intron8 8270344..8270762 score=-0.00755911380085524
IntronExpressionAdditive AT4G14360.tu1 8267465..8267575 score=-0.605705813775517
IntronExpressionAdditive AT4G14365.intron2 8272161..8272194 score=0.453091019809877
IntronExpressionAdditive AT4G14365.intron4 8272523..8272560 score=-0.608884499264391
IntronExpressionAdditive AT4G14365.intron6 8272882..8272919 score=-0.0432999739812113
IntronExpressionAdditive AT4G14365.intron8 8273228..8273269 score=-0.384318431868136
IntronExpressionAdditive AT4G14370.intron10 8278129..8278613 score=-0.071393179587099
IntronExpressionAdditive AT4G14370.intron12 8278844..8279849 score=0.364938864955171
IntronExpressionAdditive AT4G14370.intron6 8277007..8277039 score=-0.0195367522617995
IntronExpressionAdditive AT4G14370.intron7 8277396..8277473 score=-0.652588668547865
IntronExpressionAdditive AT4G14370.intron9 8277749..8277940 score=-0.483769921380597
IntronExpressionAdditive AT4G14385.intron5 8287578..8287982 score=1.45914183326014
IntronExpressionAdditive AT4G14385.intron7 8288420..8288489 score=-0.333821415946796
IntronExpressionAdditive AT4G14400.intron1 8294526..8296082 score=-0.254933934743820
IntronExpressionAdditive AT4G14410.intron2 8300123..8300192 score=-0.668573748566806
IntronExpressionAdditive AT4G14410.tu3 8300299..8300411 score=0.447699889705018
IntronExpressionAdditive AT4G14420.intron1 8302276..8302348 score=-0.0099436483683616
IntronExpressionAdditive AT4G14420.intron2 8302464..8302534 score=-0.152973177242781
IntronExpressionAdditive AT4G14420.intron4 8302903..8303498 score=-0.919489704863252
IntronExpressionAdditive AT4G14455.intron1 8310480..8310691 score=-0.0159195866095511
IntronExpressionAdditive AT4G14455.intron2 8310949..8311383 score=0.305015318758151
IntronExpressionAdditive AT4G14455.intron3 8311456..8311531 score=0.346083539624406
IntronExpressionAdditive AT4G14455.intron5 8311857..8311888 score=0.280834067941629
IntronExpressionAdditive AT4G14500.intron1 8334795..8334924 score=-0.65386735847832
IntronExpressionAdditive AT4G14500.intron2 8335138..8335544 score=-0.223262727916111
IntronExpressionAdditive AT4G14500.intron3 8335765..8335797 score=0.0556701796441295
IntronExpressionAdditive AT4G14500.intron4 8335945..8336408 score=0.429910900421485
IntronExpressionAdditive AT4G14510.intron2 8337826..8337893 score=-0.667779537636738
IntronExpressionAdditive AT4G14510.intron3 8337966..8338041 score=-0.130334213087015
IntronExpressionAdditive AT4G14510.intron4 8338415..8338487 score=0.353734067661774
IntronExpressionAdditive AT4G14510.intron6 8339243..8339278 score=0.581756063716352
IntronExpressionAdditive AT4G14510.intron7 8339496..8339532 score=0.850874784951463
IntronExpressionAdditive AT4G14510.intron8 8340052..8340163 score=0.389401773857656
IntronExpressionAdditive AT4G14520.intron2 8341477..8342084 score=0.820832636962284
IntronExpressionAdditive AT4G14520.intron3 8342229..8342411 score=-0.251444279704031
IntronExpressionAdditive AT4G14550.intron2 8348706..8348852 score=2.2937321923475
IntronExpressionAdditive AT4G14550.intron4 8349514..8349617 score=0.0507325823312699
IntronExpressionAdditive AT4G14560.intron1 8361344..8361382 score=-0.293650751055738
IntronExpressionAdditive AT4G14570.intron1 8362757..8362829 score=-0.155805767876877
IntronExpressionAdditive AT4G14570.intron11 8365387..8365426 score=-0.604532944076531
IntronExpressionAdditive AT4G14570.intron13 8365764..8365798 score=-0.563770346248995
IntronExpressionAdditive AT4G14570.intron15 8366154..8366222 score=-0.537939162252261
IntronExpressionAdditive AT4G14570.intron16 8366370..8366404 score=-0.153573373029436
IntronExpressionAdditive AT4G14570.intron5 8363913..8363986 score=-0.723388801079398
IntronExpressionAdditive AT4G14570.intron7 8364558..8364628 score=0.538265272506929
IntronExpressionAdditive AT4G14570.intron8 8364736..8364808 score=1.15622949673662
IntronExpressionAdditive AT4G14600.intron1 8376711..8376747 score=0.160688287748227
IntronExpressionAdditive AT4G14600.intron2 8376931..8377106 score=0.291977728199614
IntronExpressionAdditive AT4G14605.intron1 8378574..8378714 score=-0.285876662765098
IntronExpressionAdditive AT4G14605.intron2 8378899..8378934 score=0.327269795969906
IntronExpressionAdditive AT4G14615.intron1 8384117..8384679 score=-0.55678959611126
IntronExpressionAdditive AT4G14640.intron1 8397885..8397918 score=-0.864085419015721
IntronExpressionAdditive AT4G14640.intron2 8398173..8398533 score=0.588367740355041
IntronExpressionAdditive AT4G14640.intron3 8398793..8399701 score=-0.139076107478086
IntronExpressionAdditive AT4G14650.intron2 8402704..8402739 score=0.614066409968839
IntronExpressionAdditive AT4G14670.intron1 8410276..8410626 score=-0.29019447364369
IntronExpressionAdditive AT4G14670.intron4 8412460..8412501 score=0.312561697961907
IntronExpressionAdditive AT4G14680.intron1 8413580..8413652 score=-0.885364528853332
IntronExpressionAdditive AT4G14680.intron4 8414648..8414775 score=0.378642909781948
IntronExpressionAdditive AT4G14690.intron1 8418501..8418533 score=-0.521587309942793
IntronExpressionAdditive AT4G14695.intron5 8420516..8420623 score=-0.103561155476586
IntronExpressionAdditive AT4G14710.intron1 8424969..8426292 score=-0.570497322147857
IntronExpressionAdditive AT4G14713.intron1 8427080..8427117 score=-0.957078597041996
IntronExpressionAdditive AT4G14713.intron4 8427486..8427639 score=-0.177178624208503
IntronExpressionAdditive AT4G14713.intron5 8427742..8428007 score=0.163107275592023
IntronExpressionAdditive AT4G14713.intron6 8428189..8428795 score=-0.203875993223742
IntronExpressionAdditive AT4G14713.intron8 8429019..8429052 score=-0.242437865742734
IntronExpressionAdditive AT4G14716.intron6 8431564..8431807 score=-1.24521851085401
IntronExpressionAdditive AT4G14720.intron1 8432450..8432487 score=-0.906755135176279
IntronExpressionAdditive AT4G14720.intron3 8432925..8432998 score=-0.769232426866142
IntronExpressionAdditive AT4G14720.intron4 8433141..8433361 score=1.25949366666906
IntronExpressionAdditive AT4G14720.intron5 8433539..8433577 score=0.224782411438165
IntronExpressionAdditive AT4G14720.intron6 8433768..8434090 score=-0.758481800629581
IntronExpressionAdditive AT4G14720.intron8 8434626..8434759 score=0.00205710591703224
IntronExpressionAdditive AT4G14730.intron1 8448887..8449107 score=0.446962255864804
IntronExpressionAdditive AT4G14730.intron2 8449250..8449352 score=-0.849649482598024
IntronExpressionAdditive AT4G14730.intron3 8449729..8449770 score=-0.358479486584619
IntronExpressionAdditive AT4G14740.intron10 8453370..8453591 score=-0.799876254130224
IntronExpressionAdditive AT4G14740.intron4 8450782..8451689 score=-0.0439834145705547
IntronExpressionAdditive AT4G14740.intron7 8452028..8452168 score=-0.204347649615861
IntronExpressionAdditive AT4G14740.tu9 8452704..8452974 score=-0.954776447366062
IntronExpressionAdditive AT4G14746.intron1 8462806..8463036 score=0.414547837720668
IntronExpressionAdditive AT4G14746.intron3 8463180..8463358 score=-0.430233012316154
IntronExpressionAdditive AT4G14746.intron5 8463713..8464175 score=-0.264666537154331
IntronExpressionAdditive AT4G14750.intron3 8471801..8471836 score=0.93608606008945
IntronExpressionAdditive AT4G14760.intron1 8479991..8480029 score=-0.842120025219598
IntronExpressionAdditive AT4G14770.intron5 8482741..8482938 score=0.595525375976502
IntronExpressionAdditive AT4G14770.intron7 8484133..8484717 score=-0.431757224984276
IntronExpressionAdditive AT4G14790.intron10 8498238..8498344 score=-1.02066971809286
IntronExpressionAdditive AT4G14790.intron12 8498733..8498804 score=0.159480677939900
IntronExpressionAdditive AT4G14790.intron13 8499010..8499050 score=-0.073907376328714
IntronExpressionAdditive AT4G14790.intron15 8499513..8499691 score=-0.389822648257671
IntronExpressionAdditive AT4G14790.intron2 8496625..8496773 score=0.642412345404268
IntronExpressionAdditive AT4G14790.intron4 8497073..8497105 score=0.0592095663104581
IntronExpressionAdditive AT4G14790.intron6 8497397..8497435 score=-0.337616419883925
IntronExpressionAdditive AT4G14790.intron7 8497550..8497622 score=-0.855943702873285
IntronExpressionAdditive AT4G14790.intron9 8498011..8498048 score=-0.779654549034106
IntronExpressionAdditive AT4G14800.intron2 8500760..8501711 score=0.338416593146944
IntronExpressionAdditive AT4G14805.intron1 8502624..8502655 score=-0.151913253165961
IntronExpressionAdditive AT4G14805.intron2 8502758..8502794 score=0.170973152271207
IntronExpressionAdditive AT4G14810.intron1 8504236..8504269 score=0.642983951399729
IntronExpressionAdditive AT4G14815.intron1 8505448..8505483 score=0.524021681848779
IntronExpressionAdditive AT4G14815.intron2 8505561..8505601 score=-0.527620051584721
IntronExpressionAdditive AT4G14840.intron2 8513339..8513443 score=-0.505191344817122
IntronExpressionAdditive AT4G14840.intron3 8513559..8513676 score=1.07570889834219
IntronExpressionAdditive AT4G14850.intron1 8515548..8515757 score=-0.755788479387703
IntronExpressionAdditive AT4G14880.intron10 8520069..8520214 score=0.289939516482621
IntronExpressionAdditive AT4G14880.intron3 8518640..8518922 score=0.0410520051202745
IntronExpressionAdditive AT4G14880.intron5 8518995..8519063 score=-0.126460249900535
IntronExpressionAdditive AT4G14880.intron8 8519717..8519784 score=-0.397209541770405
IntronExpressionAdditive AT4G14880.intron9 8519930..8519967 score=-0.771951931100571
IntronExpressionAdditive AT4G14900.intron2 8522540..8522639 score=-0.376697149290078
IntronExpressionAdditive AT4G14905.tu3 8526634..8526814 score=-1.07040992797788
IntronExpressionAdditive AT4G14910.intron3 8528742..8528821 score=0.400937303215748
IntronExpressionAdditive AT4G14910.intron5 8529106..8529178 score=0.442227487538225
IntronExpressionAdditive AT4G14910.intron6 8529291..8529365 score=-0.535450480258802
IntronExpressionAdditive AT4G14910.intron7 8529507..8529859 score=-0.458416146408735
IntronExpressionAdditive AT4G14910.tu2 8528500..8528603 score=0.657568675596449
IntronExpressionAdditive AT4G14920.intron1 8531586..8531917 score=0.508943128599838
IntronExpressionAdditive AT4G14920.intron2 8532200..8532235 score=-0.82314196418664
IntronExpressionAdditive AT4G14920.intron4 8532721..8533250 score=0.48833856430622
IntronExpressionAdditive AT4G14920.intron5 8533602..8533676 score=-0.120405714530746
IntronExpressionAdditive AT4G14920.intron6 8534304..8534342 score=0.400654485626733
IntronExpressionAdditive AT4G14930.intron1 8539032..8539170 score=-0.130753072431535
IntronExpressionAdditive AT4G14930.intron3 8539545..8539717 score=-0.423700620792438
IntronExpressionAdditive AT4G14930.intron4 8539898..8540121 score=0.343453483400367
IntronExpressionAdditive AT4G14930.intron5 8540226..8540378 score=0.0118337166054298
IntronExpressionAdditive AT4G14940.intron2 8543298..8543412 score=-0.531051790327301
IntronExpressionAdditive AT4G14950.intron3 8545637..8545778 score=-0.506010939371119
IntronExpressionAdditive AT4G14950.intron6 8546606..8546680 score=-0.495532805091136
IntronExpressionAdditive AT4G14950.intron7 8546873..8546986 score=-0.454028822370201
IntronExpressionAdditive AT4G14950.intron8 8547135..8547170 score=0.724544995970512
IntronExpressionAdditive AT4G14950.intron9 8547420..8547530 score=-0.129493538713131
IntronExpressionAdditive AT4G14965.intron4 8552102..8552406 score=-0.667923556313815
IntronExpressionAdditive AT4G14965.intron5 8552560..8552661 score=-0.321406361512269
IntronExpressionAdditive AT4G14970.intron12 8558371..8558621 score=0.44057152588249
IntronExpressionAdditive AT4G14970.intron15 8559122..8559264 score=0.219929332588156
IntronExpressionAdditive AT4G14970.intron18 8559991..8560209 score=-0.51144318336158
IntronExpressionAdditive AT4G14970.intron20 8560462..8560532 score=-0.59451653882478
IntronExpressionAdditive AT4G14970.intron22 8561019..8561497 score=0.199743449557875
IntronExpressionAdditive AT4G14970.intron4 8555376..8555599 score=0.197906986894281
IntronExpressionAdditive AT4G14970.intron8 8556265..8556927 score=-0.208594791114023
IntronExpressionAdditive AT4G14970.intron9 8557176..8557316 score=-0.269092795070926
IntronExpressionAdditive AT4G14990.intron1 8568299..8568401 score=-0.264580197524397
IntronExpressionAdditive AT4G14990.intron2 8568689..8568724 score=-0.225479226692562
IntronExpressionAdditive AT4G14990.intron4 8569110..8569437 score=0.0338794028766127
IntronExpressionAdditive AT4G15010.intron3 8574260..8574400 score=0.727653151147135
IntronExpressionAdditive AT4G15010.intron4 8574534..8574575 score=0.281968173569147
IntronExpressionAdditive AT4G15010.tu8 8574933..8575010 score=-0.611398215059777
IntronExpressionAdditive AT4G15020.intron2 8577915..8577993 score=-1.3140289135946
IntronExpressionAdditive AT4G15030.intron2 8579233..8579485 score=0.129043950821615
IntronExpressionAdditive AT4G15030.intron4 8579919..8579955 score=-0.430874237651978
IntronExpressionAdditive AT4G15030.intron5 8580029..8580182 score=0.220246684623573
IntronExpressionAdditive AT4G15030.intron7 8580292..8580523 score=-0.416306282460603
IntronExpressionAdditive AT4G15040.intron1 8581888..8581953 score=0.144938533949637
IntronExpressionAdditive AT4G15040.intron2 8582175..8582214 score=0.175955940698320
IntronExpressionAdditive AT4G15040.intron5 8582872..8582940 score=-0.309757614220727
IntronExpressionAdditive AT4G15040.intron6 8583444..8583509 score=-0.211684597774346
IntronExpressionAdditive AT4G15040.intron7 8583795..8583828 score=0.937779694014083
IntronExpressionAdditive AT4G15050.intron2 8589231..8589384 score=-0.166024798054747
IntronExpressionAdditive AT4G15056.intron1 8596200..8596401 score=-0.309900973361957
IntronExpressionAdditive AT4G15060.intron3 8599717..8600356 score=-0.292638655305061
IntronExpressionAdditive AT4G15075.intron1 8607979..8608014 score=-0.00778659176149481
IntronExpressionAdditive AT4G15075.intron2 8608158..8608198 score=-1.08744390512177
IntronExpressionAdditive AT4G15080.intron1 8610158..8610230 score=-0.436453888714989
IntronExpressionAdditive AT4G15080.intron2 8610439..8610731 score=-0.952686141304455
IntronExpressionAdditive AT4G15080.intron5 8611237..8611407 score=0.309950163830187
IntronExpressionAdditive AT4G15080.intron7 8611870..8611905 score=-0.375288794156838
IntronExpressionAdditive AT4G15090.intron1 8614287..8614653 score=0.879849377156623
IntronExpressionAdditive AT4G15090.intron3 8617065..8617173 score=-0.351871515818979
IntronExpressionAdditive AT4G15090.intron5 8617422..8617488 score=-0.395251475329787
IntronExpressionAdditive AT4G15093.intron1 8618726..8618790 score=-0.718647134268649
IntronExpressionAdditive AT4G15100.intron2 8626484..8627157 score=0.715825985593792
IntronExpressionAdditive AT4G15100.intron4 8627336..8627423 score=-0.833085149629717
IntronExpressionAdditive AT4G15100.intron5 8627614..8627645 score=-0.130375201761164
IntronExpressionAdditive AT4G15100.intron6 8628053..8628353 score=-0.0556231041093671
IntronExpressionAdditive AT4G15100.intron8 8628898..8629119 score=-0.535093523041184
IntronExpressionAdditive AT4G15110.intron11 8632172..8632203 score=-1.01047955855056
IntronExpressionAdditive AT4G15110.intron13 8632609..8632754 score=-0.0837052500456437
IntronExpressionAdditive AT4G15110.intron3 8630556..8630665 score=-0.142474505799574
IntronExpressionAdditive AT4G15110.intron4 8630813..8630849 score=-0.605618765474018
IntronExpressionAdditive AT4G15110.intron8 8631431..8631466 score=1.90840800084855
IntronExpressionAdditive AT4G15110.intron9 8631672..8631709 score=-0.105648897876485
IntronExpressionAdditive AT4G15130.intron5 8638681..8638713 score=-0.928104423717633
IntronExpressionAdditive AT4G15130.intron6 8638919..8638952 score=0.448508456473026
IntronExpressionAdditive AT4G15130.intron7 8639097..8639171 score=-0.867311454053407
IntronExpressionAdditive AT4G15150.intron1 8641952..8642161 score=-0.179158723528435
IntronExpressionAdditive AT4G15160.intron1 8647065..8648771 score=-0.584055051481282
IntronExpressionAdditive AT4G15160.intron2 8648943..8649515 score=-0.606710643095671
IntronExpressionAdditive AT4G15160.intron3 8649727..8649768 score=-3.54697531796848
IntronExpressionAdditive AT4G15180.intron10 8659062..8659165 score=0.0757001627048056
IntronExpressionAdditive AT4G15180.intron12 8659487..8659817 score=0.0183862556645167
IntronExpressionAdditive AT4G15180.intron13 8659926..8659999 score=-0.772890694799261
IntronExpressionAdditive AT4G15180.intron14 8660169..8660281 score=0.237229470541855
IntronExpressionAdditive AT4G15180.intron15 8660529..8660603 score=0.198701416096652
IntronExpressionAdditive AT4G15180.intron16 8660753..8660819 score=-0.168762106030419
IntronExpressionAdditive AT4G15180.intron17 8660969..8661055 score=-0.397290083448999
IntronExpressionAdditive AT4G15180.intron18 8661342..8661374 score=-0.542117010549572
IntronExpressionAdditive AT4G15180.intron19 8661546..8661579 score=0.93939237669098
IntronExpressionAdditive AT4G15180.intron2 8654022..8654058 score=0.454463842346415
IntronExpressionAdditive AT4G15180.intron20 8661934..8661968 score=-1.38720248829173
IntronExpressionAdditive AT4G15180.intron3 8654382..8654452 score=0.0397051797243585
IntronExpressionAdditive AT4G15180.intron4 8654558..8654959 score=0.395077654645007
IntronExpressionAdditive AT4G15180.intron5 8656084..8656266 score=0.660922951362103
IntronExpressionAdditive AT4G15180.intron7 8657283..8657315 score=-1.67495070364849
IntronExpressionAdditive AT4G15180.intron8 8657459..8657910 score=-0.0339573804700309
IntronExpressionAdditive AT4G15180.intron9 8658916..8658954 score=0.53493507687884
IntronExpressionAdditive AT4G15200.intron1 8663851..8663886 score=-0.657525233553553
IntronExpressionAdditive AT4G15200.intron4 8664420..8664476 score=-0.939741549073979
IntronExpressionAdditive AT4G15200.intron5 8664953..8664990 score=0.128715815904376
IntronExpressionAdditive AT4G15200.intron6 8665529..8665564 score=-0.389938870102762
IntronExpressionAdditive AT4G15210.intron3 8667228..8667264 score=-0.849102328523964
IntronExpressionAdditive AT4G15210.intron4 8667483..8667692 score=-0.309519458990491
IntronExpressionAdditive AT4G15210.intron5 8667977..8668011 score=-0.468550528243179
IntronExpressionAdditive AT4G15210.intron7 8668716..8669277 score=0.189541942744758
IntronExpressionAdditive AT4G15215.intron1 8672362..8672408 score=-0.447630684923124
IntronExpressionAdditive AT4G15215.intron10 8674457..8674491 score=-0.63611085718893
IntronExpressionAdditive AT4G15215.intron12 8675174..8675246 score=0.880660345411856
IntronExpressionAdditive AT4G15215.intron14 8675607..8675643 score=0.711790412222629
IntronExpressionAdditive AT4G15215.intron15 8675823..8675855 score=0.267345367022817
IntronExpressionAdditive AT4G15215.intron20 8677117..8677154 score=0.638805774207966
IntronExpressionAdditive AT4G15215.intron21 8677436..8677808 score=0.119160849865678
IntronExpressionAdditive AT4G15215.intron22 8678080..8678568 score=-0.247615066559193
IntronExpressionAdditive AT4G15215.intron3 8672776..8673025 score=0.00746424908755846
IntronExpressionAdditive AT4G15215.intron5 8673247..8673442 score=0.277263894409614
IntronExpressionAdditive AT4G15215.intron9 8674093..8674128 score=-0.0208990509326465
IntronExpressionAdditive AT4G15230.intron1 8680593..8680672 score=0.913351205023279
IntronExpressionAdditive AT4G15230.intron10 8682687..8682724 score=0.512922127165972
IntronExpressionAdditive AT4G15230.intron14 8683774..8683998 score=-0.398486039328009
IntronExpressionAdditive AT4G15230.intron16 8684545..8684586 score=0.65754808699203
IntronExpressionAdditive AT4G15230.intron17 8684911..8685056 score=0.384098206430529
IntronExpressionAdditive AT4G15230.intron19 8685302..8685338 score=0.79601462962352
IntronExpressionAdditive AT4G15230.intron2 8680852..8681063 score=-0.00653348200059175
IntronExpressionAdditive AT4G15230.intron20 8685619..8685769 score=-0.731070415895542
IntronExpressionAdditive AT4G15230.intron21 8685984..8686084 score=-0.66117966631533
IntronExpressionAdditive AT4G15230.intron22 8686413..8686529 score=0.545861787036181
IntronExpressionAdditive AT4G15230.intron4 8681253..8681293 score=-0.163554848696647
IntronExpressionAdditive AT4G15230.intron7 8681800..8681831 score=-0.89081148183075
IntronExpressionAdditive AT4G15230.intron9 8682332..8682402 score=0.61103573958686
IntronExpressionAdditive AT4G15233.intron1 8688832..8689049 score=0.575959282727943
IntronExpressionAdditive AT4G15233.intron11 8691516..8692009 score=0.275505944528373
IntronExpressionAdditive AT4G15233.intron15 8692784..8692924 score=-0.188744438412862
IntronExpressionAdditive AT4G15233.intron9 8690675..8691048 score=-0.535253455224669
IntronExpressionAdditive AT4G15236.intron1 8696986..8697234 score=-0.141980337988066
IntronExpressionAdditive AT4G15236.intron12 8699829..8700325 score=0.36395267359825
IntronExpressionAdditive AT4G15236.intron16 8701067..8702033 score=0.124457239190772
IntronExpressionAdditive AT4G15236.intron3 8697381..8697548 score=-0.25975092885005
IntronExpressionAdditive AT4G15240.intron1 8703331..8703369 score=0.351806747260681
IntronExpressionAdditive AT4G15240.intron2 8703626..8703706 score=0.75409693614768
IntronExpressionAdditive AT4G15240.intron3 8704297..8704541 score=0.618596534095498
IntronExpressionAdditive AT4G15290.intron2 8722722..8722761 score=0.616006682035551
IntronExpressionAdditive AT4G15290.intron3 8723012..8723120 score=-0.26105843411009
IntronExpressionAdditive AT4G15290.intron8 8725015..8725769 score=0.229276915721889
IntronExpressionAdditive AT4G15300.intron3 8731345..8731381 score=-0.122490537196424
IntronExpressionAdditive AT4G15300.intron5 8732030..8732097 score=0.654212606152048
IntronExpressionAdditive AT4G15310.intron1 8736967..8737324 score=-0.526397619681837
IntronExpressionAdditive AT4G15310.intron2 8737734..8738324 score=-0.710328026420574
IntronExpressionAdditive AT4G15310.intron4 8739058..8739092 score=-0.477436407685801
IntronExpressionAdditive AT4G15310.intron5 8739200..8739500 score=-1.01566111511814
IntronExpressionAdditive AT4G15320.intron5 8745361..8745393 score=-0.6285362066321
IntronExpressionAdditive AT4G15320.intron8 8744338..8747632 score=0.586200385129497
IntronExpressionAdditive AT4G15340.intron4 8755787..8756988 score=1.80819330005955
IntronExpressionAdditive AT4G15340.intron6 8757379..8757414 score=-0.6801999351816
IntronExpressionAdditive AT4G15340.intron8 8757864..8758442 score=0.162233286200598
IntronExpressionAdditive AT4G15340.intron9 8758731..8759309 score=-0.718893453713327
IntronExpressionAdditive AT4G15370.intron10 8778262..8778375 score=-0.188944687460491
IntronExpressionAdditive AT4G15370.intron11 8778730..8778961 score=0.0331902392890684
IntronExpressionAdditive AT4G15370.intron2 8774562..8775600 score=-0.213652675382704
IntronExpressionAdditive AT4G15370.intron6 8776106..8776139 score=0.656469344560628
IntronExpressionAdditive AT4G15380.intron1 8789679..8789711 score=-0.434579788684241
IntronExpressionAdditive AT4G15393.intron1 8804411..8804696 score=-0.409307200943767
IntronExpressionAdditive AT4G15393.intron5 8805481..8805663 score=0.317845155042169
IntronExpressionAdditive AT4G15393.intron6 8806092..8806391 score=0.658182824106575
IntronExpressionAdditive AT4G15393.intron9 8806857..8806888 score=-0.456323100295749
IntronExpressionAdditive AT4G15396.intron1 8807791..8808258 score=-0.572124061622968
IntronExpressionAdditive AT4G15396.intron3 8808997..8809220 score=-0.933856015915668
IntronExpressionAdditive AT4G15410.intron1 8815364..8815540 score=-0.416092908363094
IntronExpressionAdditive AT4G15410.intron3 8816112..8816186 score=0.0296723732575236
IntronExpressionAdditive AT4G15415.tu1 8817046..8817124 score=0.0130153529743161
IntronExpressionAdditive AT4G15417.intron1 8822208..8822355 score=-0.445311268860217
IntronExpressionAdditive AT4G15417.intron2 8822622..8822844 score=0.00302832929559098
IntronExpressionAdditive AT4G15430.intron6 8829385..8829451 score=-0.337982316145406
IntronExpressionAdditive AT4G15430.intron7 8829555..8829590 score=-0.00466782576105266
IntronExpressionAdditive AT4G15430.intron8 8829995..8830030 score=0.983192272129817
IntronExpressionAdditive AT4G15430.intron9 8830309..8830346 score=-0.0495551046824316
IntronExpressionAdditive AT4G15440.intron1 8835996..8837298 score=0.216085655120554
IntronExpressionAdditive AT4G15450.intron1 8840055..8840123 score=-1.32477658738943
IntronExpressionAdditive AT4G15450.intron2 8840306..8840514 score=0.847412237445824
IntronExpressionAdditive AT4G15470.intron1 8843945..8844683 score=0.35007401580178
IntronExpressionAdditive AT4G15470.intron2 8844829..8844973 score=-0.24040126001462
IntronExpressionAdditive AT4G15470.intron3 8845181..8845213 score=-0.300733731237971
IntronExpressionAdditive AT4G15475.intron1 8846242..8846353 score=-0.416393804551427
IntronExpressionAdditive AT4G15475.intron3 8847151..8847370 score=0.447757948410917
IntronExpressionAdditive AT4G15475.intron5 8847916..8847982 score=-0.407071373301412
IntronExpressionAdditive AT4G15475.intron6 8848086..8848124 score=-0.440978392704824
IntronExpressionAdditive AT4G15475.intron7 8848340..8848375 score=0.00699454164036859
IntronExpressionAdditive AT4G15510.intron1 8860868..8860930 score=-0.808977632152331
IntronExpressionAdditive AT4G15510.intron2 8861152..8861289 score=-0.143480434956899
IntronExpressionAdditive AT4G15510.tu4 8861760..8862268 score=-0.277951829308358
IntronExpressionAdditive AT4G15520.intron1 8863026..8863092 score=-0.254421290898608
IntronExpressionAdditive AT4G15520.intron2 8863363..8863782 score=0.049763288756843
IntronExpressionAdditive AT4G15520.intron3 8864029..8864105 score=0.0281163550063275
IntronExpressionAdditive AT4G15530.intron10 8867420..8867452 score=-0.0532917865287264
IntronExpressionAdditive AT4G15530.intron14 8868422..8868564 score=-0.152846480591058
IntronExpressionAdditive AT4G15530.intron16 8869164..8870243 score=0.521022989123514
IntronExpressionAdditive AT4G15530.intron2 8865158..8865189 score=0.407471244285002
IntronExpressionAdditive AT4G15530.intron3 8865369..8865405 score=1.17225705328901
IntronExpressionAdditive AT4G15530.intron6 8866178..8866253 score=0.218122418156152
IntronExpressionAdditive AT4G15530.intron9 8866974..8867155 score=0.655202245714922
IntronExpressionAdditive AT4G15530.tu17 8870319..8870351 score=1.13068319804492
IntronExpressionAdditive AT4G15540.intron1 8873586..8873621 score=-0.369609226556379
IntronExpressionAdditive AT4G15540.intron2 8873765..8874068 score=0.506237154700289
IntronExpressionAdditive AT4G15540.intron3 8874322..8874494 score=0.518593617381179
IntronExpressionAdditive AT4G15540.intron5 8874847..8875034 score=-0.000211238699052110
IntronExpressionAdditive AT4G15545.intron2 8876391..8876427 score=-0.113734673168478
IntronExpressionAdditive AT4G15545.intron4 8876674..8876748 score=-1.15204353592636
IntronExpressionAdditive AT4G15545.intron5 8876855..8876892 score=1.01091493825289
IntronExpressionAdditive AT4G15545.intron7 8877390..8877431 score=0.319810093118524
IntronExpressionAdditive AT4G15560.intron1 8884365..8884601 score=-0.095899736864665
IntronExpressionAdditive AT4G15560.intron3 8885168..8885200 score=0.0825352825678831
IntronExpressionAdditive AT4G15560.intron8 8887018..8887091 score=0.80068987067047
IntronExpressionAdditive AT4G15563.intron1 8891848..8891882 score=-0.439042329247637
IntronExpressionAdditive AT4G15563.intron2 8891986..8892021 score=-1.77891148590083
IntronExpressionAdditive AT4G15563.intron3 8892141..8892178 score=0.587583521402881
IntronExpressionAdditive AT4G15570.intron11 8895863..8895937 score=-0.133441614565985
IntronExpressionAdditive AT4G15570.intron12 8896081..8896254 score=0.183957523850826
IntronExpressionAdditive AT4G15570.intron14 8896597..8896778 score=-0.245489946316942
IntronExpressionAdditive AT4G15570.intron15 8896998..8897219 score=-0.201238521552360
IntronExpressionAdditive AT4G15570.intron16 8897326..8897396 score=-0.584849028781274
IntronExpressionAdditive AT4G15570.intron17 8897509..8897653 score=0.22894490912749
IntronExpressionAdditive AT4G15570.intron18 8898065..8898172 score=0.282971971591077
IntronExpressionAdditive AT4G15570.intron19 8898406..8898444 score=0.868645334177476
IntronExpressionAdditive AT4G15570.intron2 8893158..8893191 score=-1.07425795865538
IntronExpressionAdditive AT4G15570.intron3 8893445..8893549 score=0.113523647024990
IntronExpressionAdditive AT4G15570.intron4 8892756..8893829 score=0.214803109022997
IntronExpressionAdditive AT4G15570.intron5 8894088..8894268 score=0.559108243775877
IntronExpressionAdditive AT4G15570.intron7 8894674..8895038 score=0.15159814483371
IntronExpressionAdditive AT4G15570.intron8 8895162..8895233 score=-0.533606543420603
IntronExpressionAdditive AT4G15570.intron9 8895315..8895506 score=0.600911309909403
IntronExpressionAdditive AT4G15610.intron1 8909381..8909911 score=0.195978407350067
IntronExpressionAdditive AT4G15620.intron1 8914230..8915180 score=-0.996201196388652
IntronExpressionAdditive AT4G15630.intron1 8917768..8918176 score=-0.949662608888454
IntronExpressionAdditive AT4G15640.intron10 8921413..8921673 score=-0.23482583912607
IntronExpressionAdditive AT4G15640.intron2 8919543..8919610 score=-0.593874583203422
IntronExpressionAdditive AT4G15640.intron3 8919718..8919759 score=0.693097989728207
IntronExpressionAdditive AT4G15640.intron4 8919873..8920255 score=0.318577357540095
IntronExpressionAdditive AT4G15640.intron7 8920779..8921055 score=-0.10889563383326
IntronExpressionAdditive AT4G15640.intron9 8921232..8921267 score=-0.637028322281576
IntronExpressionAdditive AT4G15650.intron1 8923143..8923252 score=-0.729218518773003
IntronExpressionAdditive AT4G15710.intron1 8940506..8940611 score=-0.771251493024598
IntronExpressionAdditive AT4G15730.intron1 8952158..8952266 score=-0.294920009897092
IntronExpressionAdditive AT4G15730.intron10 8956657..8957110 score=-0.0434689758519057
IntronExpressionAdditive AT4G15730.intron2 8952470..8952720 score=-0.353107387479601
IntronExpressionAdditive AT4G15730.intron3 8953010..8953151 score=-0.512645443346721
IntronExpressionAdditive AT4G15730.intron4 8953332..8953473 score=0.522268809368868
IntronExpressionAdditive AT4G15730.intron5 8954283..8954319 score=0.153772496040804
IntronExpressionAdditive AT4G15730.intron6 8954797..8954971 score=0.0263473653118700
IntronExpressionAdditive AT4G15730.intron7 8955768..8955839 score=-0.169260931987729
IntronExpressionAdditive AT4G15730.intron8 8956224..8956365 score=0.385703480071683
IntronExpressionAdditive AT4G15733.intron1 8961776..8961905 score=0.295498815341146
IntronExpressionAdditive AT4G15750.intron1 8968109..8968215 score=-1.26492019355755
IntronExpressionAdditive AT4G15760.intron1 8973541..8973649 score=-0.0604406058474334
IntronExpressionAdditive AT4G15765.intron1 8976071..8976148 score=0.413791338025931
IntronExpressionAdditive AT4G15765.intron2 8976430..8976576 score=-0.329267874809899
IntronExpressionAdditive AT4G15765.intron3 8976825..8977021 score=0.59562476037406
IntronExpressionAdditive AT4G15780.intron4 8980896..8981418 score=-0.328211934841943
IntronExpressionAdditive AT4G15790.intron1 8982465..8983255 score=-0.262933194887686
IntronExpressionAdditive AT4G15790.intron4 8983504..8983600 score=-0.253718780993648
IntronExpressionAdditive AT4G15790.intron5 8983672..8983703 score=-0.771574589614946
IntronExpressionAdditive AT4G15790.intron6 8983849..8983927 score=-0.0877335151500054
IntronExpressionAdditive AT4G15802.intron1 8987020..8987405 score=-1.26679156784452
IntronExpressionAdditive AT4G15802.intron2 8987474..8987620 score=-0.756832530799255
IntronExpressionAdditive AT4G15802.intron4 8987729..8988317 score=0.723136297300843
IntronExpressionAdditive AT4G15810.intron1 8989828..8990045 score=-0.00755359943728189
IntronExpressionAdditive AT4G15810.intron2 8990739..8990775 score=-0.240799952457138
IntronExpressionAdditive AT4G15810.intron3 8991996..8992100 score=-0.227920968676925
IntronExpressionAdditive AT4G15810.intron5 8992357..8992430 score=0.33448481976703
IntronExpressionAdditive AT4G15820.intron2 8993874..8994116 score=0.168900849170029
IntronExpressionAdditive AT4G15820.intron3 8994403..8994502 score=-0.321683377781682
IntronExpressionAdditive AT4G15820.intron4 8994752..8994789 score=0.235481512140291
IntronExpressionAdditive AT4G15830.intron1 8995537..8995574 score=-0.623499829809932
IntronExpressionAdditive AT4G15840.intron1 8997267..8997346 score=0.515814733872996
IntronExpressionAdditive AT4G15840.intron10 9000429..9000464 score=0.152477137036589
IntronExpressionAdditive AT4G15840.intron11 9000571..9000644 score=-0.993539070790244
IntronExpressionAdditive AT4G15840.intron2 8997550..8997588 score=-0.188493996962057
IntronExpressionAdditive AT4G15840.intron3 8997694..8997771 score=-0.860367978935023
IntronExpressionAdditive AT4G15840.intron4 8997902..8998081 score=-0.214827094946392
IntronExpressionAdditive AT4G15840.intron6 8999078..8999183 score=-1.53792452229281
IntronExpressionAdditive AT4G15840.intron9 9000288..9000325 score=1.21545533765428
IntronExpressionAdditive AT4G15850.intron1 9001675..9001966 score=-0.717597868855715
IntronExpressionAdditive AT4G15850.intron3 9002591..9002628 score=-0.112912874492028
IntronExpressionAdditive AT4G15850.intron4 9002815..9002919 score=0.279060505824886
IntronExpressionAdditive AT4G15850.intron6 9003424..9003502 score=0.133656525731392
IntronExpressionAdditive AT4G15850.intron7 9003729..9004019 score=-0.928886337882326
IntronExpressionAdditive AT4G15850.intron8 9004165..9004373 score=0.480292748366458
IntronExpressionAdditive AT4G15870.intron1 9008679..9008717 score=-0.106873113192494
IntronExpressionAdditive AT4G15870.intron2 9008993..9009057 score=-0.207225529075864
IntronExpressionAdditive AT4G15870.intron3 9009273..9009539 score=-0.202913279208856
IntronExpressionAdditive AT4G15870.intron5 9010272..9010310 score=-0.654259837619736
IntronExpressionAdditive AT4G15880.intron1 9013555..9013768 score=-0.997049453297617
IntronExpressionAdditive AT4G15880.intron4 9014351..9014491 score=-1.38159371398140
IntronExpressionAdditive AT4G15880.intron5 9014674..9014705 score=-0.689137112470437
IntronExpressionAdditive AT4G15880.intron6 9014920..9015095 score=-0.5968918675158
IntronExpressionAdditive AT4G15880.intron7 9015248..9015319 score=-0.133502237556853
IntronExpressionAdditive AT4G15880.intron8 9015596..9015727 score=-0.408897597512784
IntronExpressionAdditive AT4G15890.intron1 9019015..9019193 score=0.136420088267680
IntronExpressionAdditive AT4G15890.intron3 9020120..9020344 score=0.842326202226002
IntronExpressionAdditive AT4G15890.intron4 9020850..9021004 score=-0.0599949274400998
IntronExpressionAdditive AT4G15890.intron5 9021109..9021150 score=0.73905738295621
IntronExpressionAdditive AT4G15890.intron8 9021731..9021804 score=-0.0293665364004455
IntronExpressionAdditive AT4G15890.intron9 9022020..9022057 score=-0.348031609478841
IntronExpressionAdditive AT4G15900.intron1 9023934..9024199 score=-0.086079512178265
IntronExpressionAdditive AT4G15900.intron11 9026086..9026161 score=0.0653563834337354
IntronExpressionAdditive AT4G15900.intron12 9026273..9026349 score=-0.758804062877048
IntronExpressionAdditive AT4G15900.intron13 9026450..9026520 score=0.69447053871267
IntronExpressionAdditive AT4G15900.intron15 9026857..9026891 score=-0.218770194665415
IntronExpressionAdditive AT4G15900.intron16 9027029..9027243 score=-0.431409205165022
IntronExpressionAdditive AT4G15900.intron3 9024389..9024472 score=0.541635947770544
IntronExpressionAdditive AT4G15900.intron5 9024828..9025083 score=-0.559415196590343
IntronExpressionAdditive AT4G15900.intron7 9025268..9025442 score=-0.180704583831210
IntronExpressionAdditive AT4G15900.intron8 9025591..9025755 score=0.093452133938716
IntronExpressionAdditive AT4G15920.intron1 9030994..9031402 score=0.239353158782745
IntronExpressionAdditive AT4G15920.intron2 9031622..9032165 score=-0.112151098109514
IntronExpressionAdditive AT4G15920.intron3 9032503..9032778 score=0.0821572352048796
IntronExpressionAdditive AT4G15920.intron4 9033069..9033104 score=0.340497107146382
IntronExpressionAdditive AT4G15920.intron5 9033215..9033288 score=0.407610066192515
IntronExpressionAdditive AT4G15930.intron1 9036597..9036893 score=-0.681923515108748
IntronExpressionAdditive AT4G15930.intron2 9037152..9037716 score=-0.0267712657354068
IntronExpressionAdditive AT4G15940.intron2 9038779..9039235 score=0.203226552678751
IntronExpressionAdditive AT4G15940.intron4 9039379..9039663 score=0.0932751157633276
IntronExpressionAdditive AT4G15940.intron5 9039772..9040027 score=0.547776520908927
IntronExpressionAdditive AT4G15940.intron7 9040435..9040686 score=-0.149693450987525
IntronExpressionAdditive AT4G15950.intron3 9041245..9041421 score=-1.13784042660064
IntronExpressionAdditive AT4G15950.intron4 9041660..9041699 score=-0.621583778130777
IntronExpressionAdditive AT4G15955.intron1 9044131..9044486 score=0.0460002983549864
IntronExpressionAdditive AT4G15955.intron2 9044762..9045023 score=0.129096139846995
IntronExpressionAdditive AT4G15955.tu2 9044518..9044686 score=0.0224209403590553
IntronExpressionAdditive AT4G15960.intron2 9046337..9046406 score=0.433289701087441
IntronExpressionAdditive AT4G15970.intron1 9049485..9049875 score=-0.447496585953611
IntronExpressionAdditive AT4G15970.intron2 9050341..9050668 score=-0.0606493866244806
IntronExpressionAdditive AT4G15980.intron1 9057814..9057853 score=-0.653569629316688
IntronExpressionAdditive AT4G15980.intron2 9058247..9058355 score=0.126759846151109
IntronExpressionAdditive AT4G16045.intron1 9090012..9090191 score=0.0307995952042712
IntronExpressionAdditive AT4G16045.intron3 9090536..9090569 score=-0.895573593068622
IntronExpressionAdditive AT4G16045.intron4 9090995..9091034 score=-0.150621924262039
IntronExpressionAdditive AT4G16060.intron1 9094700..9094737 score=0.436685356348499
IntronExpressionAdditive AT4G16060.intron2 9094927..9095036 score=0.135942303867938
IntronExpressionAdditive AT4G16060.intron3 9095146..9095216 score=0.0554033590943505
IntronExpressionAdditive AT4G16060.intron4 9095288..9095328 score=0.520254955825038
IntronExpressionAdditive AT4G16060.intron7 9095744..9095981 score=-0.358654180889676
IntronExpressionAdditive AT4G16070.intron1 9097638..9097671 score=0.167645224434287
IntronExpressionAdditive AT4G16070.intron2 9097965..9098316 score=0.571722866944992
IntronExpressionAdditive AT4G16070.intron3 9098525..9098604 score=-0.465312621701142
IntronExpressionAdditive AT4G16070.intron5 9099450..9099526 score=-0.501823683309958
IntronExpressionAdditive AT4G16070.intron6 9099854..9100147 score=-0.510004966331047
IntronExpressionAdditive AT4G16100.intron1 9106135..9106398 score=-0.373292495977224
IntronExpressionAdditive AT4G16100.intron2 9106614..9107033 score=-0.868947871386111
IntronExpressionAdditive AT4G16100.intron3 9107283..9107348 score=-2.56748276480943
IntronExpressionAdditive AT4G16100.intron4 9107498..9107530 score=-0.386939965128804
IntronExpressionAdditive AT4G16100.intron5 9107679..9107714 score=-0.801939494927847
IntronExpressionAdditive AT4G16110.intron1 9113352..9113426 score=-0.466340318215254
IntronExpressionAdditive AT4G16110.intron2 9113778..9113818 score=0.0210930715082142
IntronExpressionAdditive AT4G16110.intron3 9114331..9114400 score=0.532121082771539
IntronExpressionAdditive AT4G16120.intron1 9118021..9118507 score=-0.0382116936862054
IntronExpressionAdditive AT4G16130.intron1 9121185..9121226 score=-1.30926347978016
IntronExpressionAdditive AT4G16130.intron10 9122781..9122848 score=-0.475592828659412
IntronExpressionAdditive AT4G16130.intron11 9122990..9123024 score=-0.0149488637000121
IntronExpressionAdditive AT4G16130.intron12 9123167..9123230 score=0.108227061986008
IntronExpressionAdditive AT4G16130.intron13 9123413..9123490 score=0.712751742431364
IntronExpressionAdditive AT4G16130.intron14 9123636..9123671 score=0.373752883348487
IntronExpressionAdditive AT4G16130.intron15 9123931..9123978 score=-0.75845722162814
IntronExpressionAdditive AT4G16130.intron16 9124262..9124411 score=0.0945906817992171
IntronExpressionAdditive AT4G16130.intron17 9124554..9124744 score=-0.648131408498022
IntronExpressionAdditive AT4G16130.intron18 9124917..9124984 score=0.418920652004401
IntronExpressionAdditive AT4G16130.intron19 9125156..9125193 score=-1.17633042404052
IntronExpressionAdditive AT4G16130.intron20 9125301..9125670 score=-0.110831626544803
IntronExpressionAdditive AT4G16130.intron21 9125814..9125924 score=0.663250396917958
IntronExpressionAdditive AT4G16130.intron22 9126001..9126037 score=-1.30623926043694
IntronExpressionAdditive AT4G16130.intron24 9126369..9126487 score=0.0741116215685557
IntronExpressionAdditive AT4G16130.intron25 9126747..9126782 score=-0.81585146967831
IntronExpressionAdditive AT4G16130.intron27 9127170..9127245 score=-0.724264637637198
IntronExpressionAdditive AT4G16130.intron28 9127464..9127531 score=0.442161264532756
IntronExpressionAdditive AT4G16130.intron5 9121932..9121967 score=0.782491076954374
IntronExpressionAdditive AT4G16130.intron6 9122133..9122351 score=-0.0129896039199492
IntronExpressionAdditive AT4G16130.intron8 9122458..9122494 score=-0.121019944508555
IntronExpressionAdditive AT4G16130.intron9 9122594..9122714 score=0.263314577227096
IntronExpressionAdditive AT4G16143.intron1 9134349..9134384 score=1.01408927914191
IntronExpressionAdditive AT4G16143.intron4 9135417..9135673 score=0.0981593444725982
IntronExpressionAdditive AT4G16143.intron5 9135785..9135859 score=-0.442074200392353
IntronExpressionAdditive AT4G16143.intron6 9136066..9136103 score=1.27674803293799
IntronExpressionAdditive AT4G16143.intron7 9136315..9136356 score=-0.334139266116883
IntronExpressionAdditive AT4G16143.intron9 9136827..9136900 score=-0.413350029691639
IntronExpressionAdditive AT4G16144.intron1 9138294..9138329 score=0.0667341650360442
IntronExpressionAdditive AT4G16144.intron10 9139644..9139677 score=0.191223736189004
IntronExpressionAdditive AT4G16144.intron11 9139752..9139827 score=-0.428511242621636
IntronExpressionAdditive AT4G16144.intron12 9140012..9140364 score=0.618421980120141
IntronExpressionAdditive AT4G16144.intron13 9140538..9140573 score=0.213502450493595
IntronExpressionAdditive AT4G16144.intron14 9140834..9140865 score=0.290692451089415
IntronExpressionAdditive AT4G16144.intron7 9138833..9138869 score=-0.523887634408814
IntronExpressionAdditive AT4G16144.intron9 9139010..9139257 score=0.0288628648818469
IntronExpressionAdditive AT4G16146.intron3 9143058..9143135 score=-1.50931802248917
IntronExpressionAdditive AT4G16146.intron4 9143205..9143246 score=-1.56564909980726
IntronExpressionAdditive AT4G16146.intron5 9143418..9143973 score=-0.581064733684491
IntronExpressionAdditive AT4G16150.intron10 9150960..9151111 score=-0.515419953541884
IntronExpressionAdditive AT4G16150.intron2 9148832..9148975 score=-1.50209436072782
IntronExpressionAdditive AT4G16150.intron3 9149112..9149145 score=0.332529743069783
IntronExpressionAdditive AT4G16150.intron4 9149328..9149405 score=-0.673361654398713
IntronExpressionAdditive AT4G16150.intron5 9149472..9149612 score=-0.243277109903703
IntronExpressionAdditive AT4G16150.intron6 9148309..9149829 score=-0.321420126231552
IntronExpressionAdditive AT4G16150.intron7 9150001..9150040 score=-0.486325250469933
IntronExpressionAdditive AT4G16150.intron8 9150149..9150184 score=-0.563036180923349
IntronExpressionAdditive AT4G16150.intron9 9150736..9150886 score=-0.737719952657495
IntronExpressionAdditive AT4G16155.intron1 9153628..9153880 score=-0.0237223125826289
IntronExpressionAdditive AT4G16155.intron10 9155534..9155716 score=0.149355955523080
IntronExpressionAdditive AT4G16155.intron11 9155855..9155931 score=-0.0408238378686143
IntronExpressionAdditive AT4G16155.intron12 9156084..9156157 score=-0.111619006590637
IntronExpressionAdditive AT4G16155.intron13 9156339..9156409 score=-0.694881892256209
IntronExpressionAdditive AT4G16155.intron14 9156586..9156771 score=0.5481747370235
IntronExpressionAdditive AT4G16155.intron3 9154018..9154288 score=-0.254014954621407
IntronExpressionAdditive AT4G16155.intron7 9154821..9154852 score=-0.104504472292170
IntronExpressionAdditive AT4G16155.intron8 9154996..9155135 score=-0.627885608868609
IntronExpressionAdditive AT4G16160.intron3 9157886..9157923 score=-0.115756599553970
IntronExpressionAdditive AT4G16160.intron5 9158034..9158277 score=-0.685247169414734
IntronExpressionAdditive AT4G16160.intron7 9158349..9158385 score=-0.633352732671861
IntronExpressionAdditive AT4G16160.intron8 9158498..9158572 score=0.348361134035665
IntronExpressionAdditive AT4G16162.intron2 9160611..9160865 score=0.000585762869637145
IntronExpressionAdditive AT4G16170.intron8 9167143..9167180 score=0.507198379866283
IntronExpressionAdditive AT4G16180.intron1 9168756..9168979 score=-0.43409819645774
IntronExpressionAdditive AT4G16180.intron4 9169925..9170102 score=0.150219381296494
IntronExpressionAdditive AT4G16200.intron1 9176204..9176240 score=-0.598086263543853
IntronExpressionAdditive AT4G16210.intron1 9176976..9177043 score=-0.236870973829511
IntronExpressionAdditive AT4G16210.intron2 9177375..9177553 score=0.588278645111053
IntronExpressionAdditive AT4G16220.intron1 9182870..9182901 score=-1.63894382590354
IntronExpressionAdditive AT4G16230.intron2 9185998..9186251 score=-0.553252471589661
IntronExpressionAdditive AT4G16230.intron3 9186478..9187514 score=0.228154380785595
IntronExpressionAdditive AT4G16250.intron1 9195840..9196017 score=-0.0474722221072698
IntronExpressionAdditive AT4G16250.intron2 9196336..9196374 score=0.230295599825978
IntronExpressionAdditive AT4G16265.intron1 9202626..9202768 score=-0.418498480239234
IntronExpressionAdditive AT4G16265.intron2 9203017..9203534 score=0.248919864717345
IntronExpressionAdditive AT4G16265.intron3 9203729..9203765 score=-0.676492190354876
IntronExpressionAdditive AT4G16280.intron11 9209466..9209726 score=0.479430130197654
IntronExpressionAdditive AT4G16280.intron12 9209938..9210264 score=-0.258344566374955
IntronExpressionAdditive AT4G16280.intron14 9210376..9210413 score=-0.820031273571745
IntronExpressionAdditive AT4G16280.intron16 9210773..9211035 score=-1.40810016871134
IntronExpressionAdditive AT4G16280.intron17 9211113..9211295 score=0.297965850591251
IntronExpressionAdditive AT4G16280.intron18 9211367..9211407 score=0.865517995079627
IntronExpressionAdditive AT4G16280.intron21 9213673..9213754 score=-0.0303712706484591
IntronExpressionAdditive AT4G16280.intron22 9213972..9214044 score=-0.674076897856786
IntronExpressionAdditive AT4G16280.intron4 9207456..9207490 score=-0.441908915426902
IntronExpressionAdditive AT4G16280.intron7 9208051..9208086 score=0.685457920224902
IntronExpressionAdditive AT4G16280.intron8 9208336..9208440 score=0.243965138396773
IntronExpressionAdditive AT4G16280.intron9 9208685..9208748 score=-0.238384056349146
IntronExpressionAdditive AT4G16280.tu20 9211623..9213568 score=0.308426647313747
IntronExpressionAdditive AT4G16310.intron1 9219945..9220187 score=0.323797426424012
IntronExpressionAdditive AT4G16310.intron2 9220393..9220517 score=0.192742620780545
IntronExpressionAdditive AT4G16310.intron5 9223028..9223323 score=0.1560429556818
IntronExpressionAdditive AT4G16340.intron1 9229066..9229100 score=-0.502768765656539
IntronExpressionAdditive AT4G16340.intron11 9233604..9233755 score=0.729757072250833
IntronExpressionAdditive AT4G16340.intron12 9233934..9234300 score=-0.326948832603801
IntronExpressionAdditive AT4G16340.intron13 9234562..9235063 score=-0.459584994223382
IntronExpressionAdditive AT4G16340.intron14 9235253..9235363 score=-0.326474909157555
IntronExpressionAdditive AT4G16340.intron15 9235549..9235708 score=0.0300366305888304
IntronExpressionAdditive AT4G16340.intron16 9235942..9235978 score=-0.06413729945379
IntronExpressionAdditive AT4G16340.intron19 9236374..9236951 score=-0.273836546201704
IntronExpressionAdditive AT4G16340.intron20 9237090..9237343 score=0.116347504392535
IntronExpressionAdditive AT4G16340.intron22 9237691..9237755 score=-2.03633057484106
IntronExpressionAdditive AT4G16340.intron23 9237937..9238250 score=-0.152449240875651
IntronExpressionAdditive AT4G16340.intron24 9238643..9239179 score=-0.103969196103541
IntronExpressionAdditive AT4G16340.intron25 9239591..9239737 score=-0.361474551300679
IntronExpressionAdditive AT4G16340.intron26 9239954..9240026 score=1.25758799976184
IntronExpressionAdditive AT4G16340.intron3 9230104..9230213 score=-1.01469613078108
IntronExpressionAdditive AT4G16340.intron31 9240947..9240981 score=0.0890934350677765
IntronExpressionAdditive AT4G16340.intron4 9230440..9230978 score=-0.187893378824860
IntronExpressionAdditive AT4G16340.intron5 9231410..9231482 score=0.283408953570429
IntronExpressionAdditive AT4G16340.intron6 9231845..9231917 score=-0.178313705610779
IntronExpressionAdditive AT4G16340.intron7 9232133..9232283 score=-0.547177649128919
IntronExpressionAdditive AT4G16340.intron8 9232463..9232682 score=-0.145447534924618
IntronExpressionAdditive AT4G16340.intron9 9232989..9233457 score=-0.152177756642265
IntronExpressionAdditive AT4G16350.intron1 9242588..9242629 score=0.0369422430115767
IntronExpressionAdditive AT4G16350.intron4 9243219..9243254 score=-0.237613953913146
IntronExpressionAdditive AT4G16350.intron5 9243360..9243395 score=0.568624752111707
IntronExpressionAdditive AT4G16350.intron7 9243741..9243852 score=-0.649028434080839
IntronExpressionAdditive AT4G16360.intron5 9246347..9246505 score=0.607043948270104
IntronExpressionAdditive AT4G16370.intron4 9249507..9249540 score=-1.81801539565351
IntronExpressionAdditive AT4G16380.intron1 9254726..9255049 score=-1.41403948222019
IntronExpressionAdditive AT4G16400.intron1 9260846..9260917 score=0.225636534292890
IntronExpressionAdditive AT4G16400.intron2 9261085..9261412 score=-0.808256220309174
IntronExpressionAdditive AT4G16420.intron1 9263031..9263068 score=0.586368116283693
IntronExpressionAdditive AT4G16420.intron11 9264869..9264901 score=-0.052757573378204
IntronExpressionAdditive AT4G16420.intron12 9265168..9265722 score=0.0317721013189997
IntronExpressionAdditive AT4G16420.intron2 9263330..9263398 score=-0.406278737282988
IntronExpressionAdditive AT4G16420.intron4 9263938..9264203 score=-0.352561724724814
IntronExpressionAdditive AT4G16420.intron7 9264316..9264392 score=0.529114827399319
IntronExpressionAdditive AT4G16440.intron1 9269450..9269490 score=0.78246827654621
IntronExpressionAdditive AT4G16440.intron2 9269626..9269661 score=-0.530970052087532
IntronExpressionAdditive AT4G16440.intron4 9270087..9270128 score=0.994969172143563
IntronExpressionAdditive AT4G16440.intron5 9270231..9270305 score=0.95506602186747
IntronExpressionAdditive AT4G16440.intron7 9270701..9270738 score=-0.0520994441090775
IntronExpressionAdditive AT4G16440.intron8 9270878..9270913 score=0.19057230554665
IntronExpressionAdditive AT4G16440.intron9 9271240..9271314 score=0.29373550676242
IntronExpressionAdditive AT4G16442.intron1 9272310..9272528 score=-0.789534599292822
IntronExpressionAdditive AT4G16444.intron4 9275389..9275572 score=0.565123255866253
IntronExpressionAdditive AT4G16444.intron7 9276116..9276253 score=-0.239609404990156
IntronExpressionAdditive AT4G16450.intron1 9280304..9280343 score=-0.52474492400152
IntronExpressionAdditive AT4G16460.intron1 9285921..9285989 score=0.244934774475959
IntronExpressionAdditive AT4G16470.intron1 9288866..9288903 score=-0.456850271269329
IntronExpressionAdditive AT4G16470.intron2 9289254..9289347 score=0.498996293699423
IntronExpressionAdditive AT4G16490.intron1 9293990..9294150 score=-0.749667710909069
IntronExpressionAdditive AT4G16510.intron1 9303136..9303251 score=0.111544110377707
IntronExpressionAdditive AT4G16510.intron2 9303387..9303427 score=1.14700956541049
IntronExpressionAdditive AT4G16510.intron3 9303544..9303617 score=-0.582900649500547
IntronExpressionAdditive AT4G16510.intron4 9303757..9304719 score=-0.228419216349974
IntronExpressionAdditive AT4G16520.intron5 9308001..9308070 score=-0.333258463424801
IntronExpressionAdditive AT4G16520.tu7 9308176..9308320 score=0.194877043400912
IntronExpressionAdditive AT4G16530.intron1 9313236..9313668 score=-0.383466064201923
IntronExpressionAdditive AT4G16530.intron2 9314077..9314115 score=0.162904850351425
IntronExpressionAdditive AT4G16530.intron3 9315026..9315534 score=-0.355863601028373
IntronExpressionAdditive AT4G16550.intron1 9318787..9318825 score=0.0624527020393646
IntronExpressionAdditive AT4G16550.intron15 9324127..9324175 score=-0.339300777828773
IntronExpressionAdditive AT4G16550.intron2 9318997..9319176 score=-0.485052893490998
IntronExpressionAdditive AT4G16550.intron4 9319623..9323678 score=-0.0752527364857707
IntronExpressionAdditive AT4G16566.intron2 9335226..9335258 score=0.236226144966566
IntronExpressionAdditive AT4G16566.intron3 9335370..9335411 score=0.310866514799627
IntronExpressionAdditive AT4G16566.intron4 9335555..9335625 score=-0.0398200929504573
IntronExpressionAdditive AT4G16570.intron12 9340137..9340206 score=0.18350406591471
IntronExpressionAdditive AT4G16570.intron13 9340350..9340551 score=0.297488288011491
IntronExpressionAdditive AT4G16570.intron2 9337475..9337522 score=-0.566605738178587
IntronExpressionAdditive AT4G16570.intron3 9337668..9337738 score=1.20814299072872
IntronExpressionAdditive AT4G16570.intron5 9338138..9338330 score=0.0116404255250453
IntronExpressionAdditive AT4G16570.intron6 9338475..9338543 score=0.801569470295994
IntronExpressionAdditive AT4G16570.intron7 9338929..9339036 score=-0.229658078457834
IntronExpressionAdditive AT4G16570.intron8 9339317..9339448 score=-1.04961697205026
IntronExpressionAdditive AT4G16570.intron9 9339556..9339624 score=-0.142302135239804
IntronExpressionAdditive AT4G16590.intron2 9345903..9346464 score=-1.03700767699633
IntronExpressionAdditive AT4G16590.intron4 9347119..9347390 score=-0.720227901617969
IntronExpressionAdditive AT4G16590.intron5 9347611..9347691 score=0.637199265949665
IntronExpressionAdditive AT4G16590.intron6 9347897..9348192 score=0.184709167937843
IntronExpressionAdditive AT4G16590.intron8 9348807..9348845 score=0.759310516769735
IntronExpressionAdditive AT4G16600.intron1 9350443..9351106 score=-0.230477931533193
IntronExpressionAdditive AT4G16600.intron2 9351856..9352170 score=-0.323812848032026
IntronExpressionAdditive AT4G16620.intron3 9358853..9358926 score=-0.0707050518886193
IntronExpressionAdditive AT4G16620.intron4 9359218..9359252 score=-1.13107234926394
IntronExpressionAdditive AT4G16630.intron10 9364084..9364150 score=-0.417824762676219
IntronExpressionAdditive AT4G16630.intron11 9364292..9364362 score=-0.451611589960354
IntronExpressionAdditive AT4G16630.intron12 9364473..9364535 score=-0.488711616270439
IntronExpressionAdditive AT4G16630.intron13 9364742..9364889 score=-0.0710267076436433
IntronExpressionAdditive AT4G16630.intron14 9365173..9365209 score=0.34367693086562
IntronExpressionAdditive AT4G16630.intron15 9365352..9365426 score=-0.120697339792484
IntronExpressionAdditive AT4G16630.intron17 9365745..9365783 score=-0.394348828532461
IntronExpressionAdditive AT4G16630.intron18 9365992..9366028 score=-0.328777054699333
IntronExpressionAdditive AT4G16630.intron3 9362879..9362913 score=-0.875125836336295
IntronExpressionAdditive AT4G16630.intron5 9363240..9363279 score=-0.367613917160974
IntronExpressionAdditive AT4G16630.intron6 9363351..9363388 score=-1.16830903637046
IntronExpressionAdditive AT4G16630.intron9 9363940..9363974 score=0.877039418947948
IntronExpressionAdditive AT4G16650.intron1 9373001..9373037 score=0.112962320427748
IntronExpressionAdditive AT4G16650.intron2 9373215..9373421 score=-0.282182881016687
IntronExpressionAdditive AT4G16650.intron3 9373591..9373689 score=-0.283062289899080
IntronExpressionAdditive AT4G16650.intron4 9373835..9373908 score=-0.308064290005576
IntronExpressionAdditive AT4G16650.intron5 9374132..9374170 score=-0.0116245994405620
IntronExpressionAdditive AT4G16650.intron6 9374465..9374504 score=0.0513902245467458
IntronExpressionAdditive AT4G16650.intron7 9374681..9374829 score=0.0973820099836029
IntronExpressionAdditive AT4G16650.intron8 9375273..9375559 score=-0.256874803995622
IntronExpressionAdditive AT4G16650.intron9 9376007..9376046 score=-0.590340406192543
IntronExpressionAdditive AT4G16660.intron1 9376850..9377168 score=2.07311533960574
IntronExpressionAdditive AT4G16660.intron10 9380426..9380463 score=1.35198622452679
IntronExpressionAdditive AT4G16660.intron11 9380648..9380733 score=0.0108976199899428
IntronExpressionAdditive AT4G16660.intron2 9378064..9378174 score=0.722554628750013
IntronExpressionAdditive AT4G16660.intron3 9378427..9378562 score=0.0717833462256126
IntronExpressionAdditive AT4G16660.intron5 9379113..9379149 score=0.317501454205851
IntronExpressionAdditive AT4G16660.intron6 9379328..9379407 score=-0.270821766856343
IntronExpressionAdditive AT4G16670.intron1 9385701..9386150 score=-0.162330289038363
IntronExpressionAdditive AT4G16670.intron2 9386632..9386668 score=1.09953433054519
IntronExpressionAdditive AT4G16670.intron3 9386923..9386986 score=-0.762640071925157
IntronExpressionAdditive AT4G16690.intron1 9392712..9392747 score=-0.231053873288094
IntronExpressionAdditive AT4G16690.intron2 9392947..9392983 score=-2.97164022732363
IntronExpressionAdditive AT4G16695.intron1 9394328..9394365 score=1.02447201521435
IntronExpressionAdditive AT4G16695.intron2 9394584..9395129 score=-0.175455517257035
IntronExpressionAdditive AT4G16700.intron10 9397721..9397793 score=-1.11846596543237
IntronExpressionAdditive AT4G16700.intron11 9397900..9398046 score=0.290203050318835
IntronExpressionAdditive AT4G16700.intron2 9396221..9396256 score=-0.084766930644409
IntronExpressionAdditive AT4G16700.intron4 9396547..9396623 score=-0.415193369866254
IntronExpressionAdditive AT4G16700.intron6 9397092..9397129 score=-0.230009850466701
IntronExpressionAdditive AT4G16700.intron8 9397430..9397467 score=-0.225002093007117
IntronExpressionAdditive AT4G16720.intron2 9400697..9400957 score=0.921083419220249
IntronExpressionAdditive AT4G16730.intron1 9403265..9403355 score=-0.50953867506252
IntronExpressionAdditive AT4G16730.intron3 9404365..9404444 score=-0.164351195438688
IntronExpressionAdditive AT4G16730.intron6 9405324..9405362 score=-0.0493184347670038
IntronExpressionAdditive AT4G16740.intron3 9409171..9409323 score=-1.79420314913928
IntronExpressionAdditive AT4G16740.intron7 9410443..9410517 score=0.704055865241469
IntronExpressionAdditive AT4G16745.intron4 9413303..9413344 score=-0.710261773244287
IntronExpressionAdditive AT4G16745.intron8 9411953..9412023 score=0.289130868434053
IntronExpressionAdditive AT4G16760.intron2 9425424..9425500 score=1.06236774043829
IntronExpressionAdditive AT4G16760.intron5 9426056..9426309 score=-0.308142670100952
IntronExpressionAdditive AT4G16760.intron6 9426527..9426604 score=0.231957314154707
IntronExpressionAdditive AT4G16765.intron4 9430542..9430684 score=1.41246267892525
IntronExpressionAdditive AT4G16765.intron6 9430857..9430893 score=0.644899256219809
IntronExpressionAdditive AT4G16765.intron7 9431144..9431387 score=2.54907921032189
IntronExpressionAdditive AT4G16765.intron8 9431497..9431532 score=-0.250569515880565
IntronExpressionAdditive AT4G16765.intron9 9431684..9431719 score=-0.130426349896125
IntronExpressionAdditive AT4G16770.intron10 9436912..9436952 score=-0.0237190801318927
IntronExpressionAdditive AT4G16770.intron6 9435597..9435633 score=-0.218454093740266
IntronExpressionAdditive AT4G16770.intron7 9435783..9435857 score=-0.80016928534315
IntronExpressionAdditive AT4G16770.intron8 9435959..9436467 score=0.0606723902576573
IntronExpressionAdditive AT4G16770.intron9 9436585..9436661 score=-1.44567475758258
IntronExpressionAdditive AT4G16780.intron1 9449478..9449545 score=-0.475899450793042
IntronExpressionAdditive AT4G16780.intron2 9449863..9450047 score=0.0369588262324564
IntronExpressionAdditive AT4G16800.intron3 9455559..9455593 score=-0.254458575952001
IntronExpressionAdditive AT4G16800.intron4 9455881..9455957 score=-0.147904958038834
IntronExpressionAdditive AT4G16810.intron10 9461116..9461153 score=0.677167605869907
IntronExpressionAdditive AT4G16810.intron11 9461302..9461444 score=0.469243761001539
IntronExpressionAdditive AT4G16810.intron12 9461556..9462161 score=-0.297603517193712
IntronExpressionAdditive AT4G16810.intron2 9458424..9458503 score=-0.431998551541952
IntronExpressionAdditive AT4G16810.intron6 9459239..9460027 score=0.0525948161816859
IntronExpressionAdditive AT4G16810.intron7 9460172..9460320 score=-0.317522526561710
IntronExpressionAdditive AT4G16810.intron8 9460552..9461013 score=-0.149863298799179
IntronExpressionAdditive AT4G16830.intron2 9470813..9470919 score=0.303623885056634
IntronExpressionAdditive AT4G16845.intron11 9477883..9477918 score=-0.214009801404037
IntronExpressionAdditive AT4G16845.intron12 9478034..9478068 score=-0.191034704269676
IntronExpressionAdditive AT4G16845.intron16 9479030..9479097 score=0.416536075874907
IntronExpressionAdditive AT4G16845.intron17 9479215..9479293 score=-0.394286568165091
IntronExpressionAdditive AT4G16845.intron2 9476250..9476531 score=0.0314887761218527
IntronExpressionAdditive AT4G16845.intron5 9477070..9477141 score=0.93112212415674
IntronExpressionAdditive AT4G16845.intron6 9477348..9477379 score=-0.0605720698858856
IntronExpressionAdditive AT4G16845.intron8 9477478..9477770 score=0.338831292829881
IntronExpressionAdditive AT4G16845.tu4 9476847..9476994 score=0.31090259998704
IntronExpressionAdditive AT4G16900.intron10 9515972..9516071 score=-0.243692019654775
IntronExpressionAdditive AT4G16900.intron6 9513636..9513771 score=-0.492827833715162
IntronExpressionAdditive AT4G16900.intron7 9513986..9514037 score=0.335338058861602
IntronExpressionAdditive AT4G16900.intron9 9514693..9514947 score=-0.477923666199671
IntronExpressionAdditive AT4G16950.intron8 9543781..9543852 score=-0.76397065867298
IntronExpressionAdditive AT4G16960.intron1 9546704..9547212 score=-10.2824299532162
IntronExpressionAdditive AT4G16970.intron1 9551848..9552029 score=0.322504874929634
IntronExpressionAdditive AT4G16970.intron11 9554308..9554375 score=-1.30079419180019
IntronExpressionAdditive AT4G16970.intron2 9552165..9552232 score=0.392131741978939
IntronExpressionAdditive AT4G16970.intron6 9553314..9553453 score=0.0632251270814062
IntronExpressionAdditive AT4G16970.intron8 9553890..9554027 score=0.420818978383355
IntronExpressionAdditive AT4G16990.intron2 9561027..9561063 score=3.4139620504595
IntronExpressionAdditive AT4G16990.intron4 9562212..9562244 score=0.646176230484923
IntronExpressionAdditive AT4G16990.intron5 9562391..9562654 score=1.71453601322804
IntronExpressionAdditive AT4G16990.intron6 9562905..9563017 score=1.22934519148627
IntronExpressionAdditive AT4G16990.intron8 9563223..9563999 score=-0.048199994558127
IntronExpressionAdditive AT4G17000.intron1 9567289..9567363 score=0.480691379496835
IntronExpressionAdditive AT4G17000.intron6 9569274..9569305 score=0.495619474996428
IntronExpressionAdditive AT4G17000.intron8 9569607..9569732 score=0.531327067771155
IntronExpressionAdditive AT4G17010.intron1 9576068..9576371 score=-0.355153658228029
IntronExpressionAdditive AT4G17010.intron2 9576589..9576879 score=-0.854063475763317
IntronExpressionAdditive AT4G17010.intron3 9577057..9577348 score=-0.559864986022971
IntronExpressionAdditive AT4G17020.intron11 9579862..9579970 score=0.362073175607267
IntronExpressionAdditive AT4G17020.intron13 9580113..9580196 score=0.0613812409818296
IntronExpressionAdditive AT4G17020.intron15 9580506..9580678 score=-0.0858541822881129
IntronExpressionAdditive AT4G17020.intron3 9578315..9578355 score=0.099923142709896
IntronExpressionAdditive AT4G17020.intron4 9578474..9578583 score=0.748602694114827
IntronExpressionAdditive AT4G17020.intron5 9578691..9578803 score=0.290499699870765
IntronExpressionAdditive AT4G17020.intron6 9578949..9579013 score=0.117014403244637
IntronExpressionAdditive AT4G17020.intron8 9579286..9579322 score=-0.32990449432951
IntronExpressionAdditive AT4G17020.intron9 9579505..9579577 score=0.540372251620981
IntronExpressionAdditive AT4G17030.intron3 9582731..9583040 score=-0.0469396747398006
IntronExpressionAdditive AT4G17040.intron1 9586104..9586599 score=-0.70130513953866
IntronExpressionAdditive AT4G17040.intron2 9586886..9586922 score=-1.01069763125467
IntronExpressionAdditive AT4G17040.intron3 9587103..9587356 score=0.0847012058420715
IntronExpressionAdditive AT4G17040.intron5 9587840..9587912 score=-0.685303878232024
IntronExpressionAdditive AT4G17040.intron6 9588019..9588135 score=-0.394193251617793
IntronExpressionAdditive AT4G17040.intron7 9588461..9588996 score=-0.138427900037973
IntronExpressionAdditive AT4G17050.intron11 9591953..9592101 score=0.153659351580774
IntronExpressionAdditive AT4G17050.intron12 9592215..9592326 score=0.0145325165649820
IntronExpressionAdditive AT4G17050.intron2 9589926..9590300 score=-0.607217447653612
IntronExpressionAdditive AT4G17050.intron3 9590404..9590484 score=1.36912130294955
IntronExpressionAdditive AT4G17050.intron4 9590591..9590854 score=-1.32564348941562
IntronExpressionAdditive AT4G17050.intron5 9590926..9590965 score=-2.10736867408002
IntronExpressionAdditive AT4G17050.intron6 9591077..9591113 score=0.125266846418192
IntronExpressionAdditive AT4G17050.intron7 9591295..9591376 score=1.36695836226199
IntronExpressionAdditive AT4G17050.intron8 9591482..9591556 score=-0.208723026266461
IntronExpressionAdditive AT4G17050.intron9 9591671..9591702 score=0.748545632615014
IntronExpressionAdditive AT4G17070.intron1 9595906..9596590 score=-0.351081039733122
IntronExpressionAdditive AT4G17070.intron2 9596737..9596804 score=-1.30168547482030
IntronExpressionAdditive AT4G17070.intron3 9596881..9597299 score=-0.89068298237461
IntronExpressionAdditive AT4G17070.intron4 9597518..9597643 score=0.490853256251932
IntronExpressionAdditive AT4G17080.intron2 9602705..9603276 score=-1.09782793956413
IntronExpressionAdditive AT4G17080.intron3 9603528..9603634 score=-0.395554659101726
IntronExpressionAdditive AT4G17085.intron1 9604618..9604690 score=-0.138670600257812
IntronExpressionAdditive AT4G17090.intron2 9606355..9606388 score=-0.451181716150985
IntronExpressionAdditive AT4G17090.intron3 9606638..9606678 score=-0.608181236680834
IntronExpressionAdditive AT4G17110.intron1 9614000..9614114 score=-0.131450964855046
IntronExpressionAdditive AT4G17110.intron2 9614294..9614333 score=-1.36039612927898
IntronExpressionAdditive AT4G17110.intron3 9614475..9614734 score=0.259420344339096
IntronExpressionAdditive AT4G17110.intron4 9615035..9615225 score=-0.00619838998839088
IntronExpressionAdditive AT4G17120.intron10 9621212..9621252 score=-0.261139910992735
IntronExpressionAdditive AT4G17120.intron11 9621387..9621683 score=-0.186243372746276
IntronExpressionAdditive AT4G17120.intron12 9621979..9622154 score=0.27486249980994
IntronExpressionAdditive AT4G17120.intron14 9623123..9623156 score=-0.0183828783883743
IntronExpressionAdditive AT4G17120.intron15 9623690..9623725 score=-0.524892777933898
IntronExpressionAdditive AT4G17120.intron2 9616532..9617006 score=-0.429325514748007
IntronExpressionAdditive AT4G17120.intron3 9617222..9617297 score=-0.699473343791197
IntronExpressionAdditive AT4G17120.intron4 9617475..9617550 score=-0.736361143365354
IntronExpressionAdditive AT4G17120.intron5 9617760..9617836 score=0.0511233728262942
IntronExpressionAdditive AT4G17120.intron6 9618662..9619184 score=-0.661902127533351
IntronExpressionAdditive AT4G17120.intron7 9619325..9619361 score=-0.969125836010064
IntronExpressionAdditive AT4G17120.intron8 9619620..9619960 score=-0.143179566645547
IntronExpressionAdditive AT4G17120.intron9 9620962..9621070 score=-0.0598483070330826
IntronExpressionAdditive AT4G17130.intron3 9625360..9625465 score=0.393871234659280
IntronExpressionAdditive AT4G17130.intron4 9625607..9625641 score=-0.5981761062571
IntronExpressionAdditive AT4G17130.intron7 9626678..9627085 score=-0.24441054441678
IntronExpressionAdditive AT4G17130.intron8 9627401..9627437 score=-1.53558404062756
IntronExpressionAdditive AT4G17140.intron1 9627947..9627985 score=-0.139889655014144
IntronExpressionAdditive AT4G17140.intron10 9630506..9630968 score=-2.71999908255494
IntronExpressionAdditive AT4G17140.intron11 9631109..9631177 score=-0.838940303867154
IntronExpressionAdditive AT4G17140.intron13 9631709..9632456 score=-1.71167105947156
IntronExpressionAdditive AT4G17140.intron14 9632604..9632826 score=-0.617532906216870
IntronExpressionAdditive AT4G17140.intron16 9633365..9633580 score=-0.561755059118888
IntronExpressionAdditive AT4G17140.intron18 9634118..9634180 score=0.0130870486999996
IntronExpressionAdditive AT4G17140.intron21 9634797..9634900 score=-0.0758752928496956
IntronExpressionAdditive AT4G17140.intron5 9629065..9629138 score=-0.690780510251973
IntronExpressionAdditive AT4G17140.intron8 9630074..9630107 score=0.367657362639455
IntronExpressionAdditive AT4G17150.intron10 9640947..9640982 score=-0.488520922772784
IntronExpressionAdditive AT4G17150.intron11 9641087..9641198 score=-0.0157455971966999
IntronExpressionAdditive AT4G17150.intron2 9638845..9638921 score=-0.499970125551484
IntronExpressionAdditive AT4G17150.intron5 9639446..9639586 score=0.117384680286905
IntronExpressionAdditive AT4G17150.intron6 9639726..9639972 score=0.0401808714956892
IntronExpressionAdditive AT4G17150.intron7 9640088..9640128 score=-0.169365689599832
IntronExpressionAdditive AT4G17150.intron8 9640260..9640293 score=-0.39670369208293
IntronExpressionAdditive AT4G17150.intron9 9640553..9640735 score=0.915170283145318
IntronExpressionAdditive AT4G17160.intron1 9642166..9642267 score=-0.627154646723311
IntronExpressionAdditive AT4G17160.intron2 9642557..9642777 score=-0.327576858328315
IntronExpressionAdditive AT4G17160.intron3 9642961..9643146 score=0.0209379812599276
IntronExpressionAdditive AT4G17160.intron4 9643362..9643395 score=-1.84942250831636
IntronExpressionAdditive AT4G17170.intron4 9646041..9646115 score=1.11665248253404
IntronExpressionAdditive AT4G17190.intron1 9648886..9648962 score=0.457097824635563
IntronExpressionAdditive AT4G17190.intron2 9649149..9649184 score=-0.0964912635888338
IntronExpressionAdditive AT4G17190.intron5 9649653..9649802 score=-0.114431445333879
IntronExpressionAdditive AT4G17190.intron6 9649944..9649978 score=-0.809969899131302
IntronExpressionAdditive AT4G17220.intron2 9657312..9657347 score=-0.196315380944337
IntronExpressionAdditive AT4G17220.intron3 9657800..9657836 score=-0.183217262841414
IntronExpressionAdditive AT4G17220.intron5 9658202..9658240 score=0.386330936010823
IntronExpressionAdditive AT4G17220.intron6 9658590..9658626 score=-0.717808821093773
IntronExpressionAdditive AT4G17220.intron7 9658868..9658905 score=0.0485754234369921
IntronExpressionAdditive AT4G17220.intron8 9659046..9659310 score=0.186642086926877
IntronExpressionAdditive AT4G17230.intron1 9662919..9663661 score=-0.150080349046561
IntronExpressionAdditive AT4G17240.intron1 9666997..9667067 score=0.150546113567452
IntronExpressionAdditive AT4G17240.intron2 9667172..9667245 score=0.361996523733349
IntronExpressionAdditive AT4G17240.intron3 9667385..9667451 score=0.0295743105604753
IntronExpressionAdditive AT4G17260.intron1 9674681..9674829 score=0.0254006810078597
IntronExpressionAdditive AT4G17270.intron1 9676564..9676638 score=-0.206078913018846
IntronExpressionAdditive AT4G17270.intron10 9678412..9678491 score=-0.214402607926792
IntronExpressionAdditive AT4G17270.intron2 9676815..9676880 score=0.576746970841456
IntronExpressionAdditive AT4G17270.intron3 9677020..9677131 score=-0.253883501168630
IntronExpressionAdditive AT4G17270.intron6 9677601..9677671 score=0.129660590898441
IntronExpressionAdditive AT4G17270.intron7 9677784..9677821 score=-0.0600891643001717
IntronExpressionAdditive AT4G17270.intron9 9678150..9678264 score=-1.10972988758873
IntronExpressionAdditive AT4G17280.intron2 9679551..9679624 score=0.267727370369691
IntronExpressionAdditive AT4G17300.intron10 9684044..9684232 score=-0.694137684778077
IntronExpressionAdditive AT4G17300.intron12 9684413..9684453 score=-0.368129446150821
IntronExpressionAdditive AT4G17300.intron2 9682115..9682227 score=-0.0223235686526212
IntronExpressionAdditive AT4G17300.intron4 9682581..9682758 score=0.610045544761825
IntronExpressionAdditive AT4G17300.intron6 9683159..9683197 score=-0.65802118577088
IntronExpressionAdditive AT4G17300.intron8 9683451..9683483 score=-0.539327702770788
IntronExpressionAdditive AT4G17300.intron9 9683629..9683665 score=-0.751432213934608
IntronExpressionAdditive AT4G17310.intron2 9685485..9686395 score=1.06305325319040
IntronExpressionAdditive AT4G17330.intron1 9689178..9689213 score=0.113254545535007
IntronExpressionAdditive AT4G17330.intron2 9689396..9689429 score=-0.796612110225599
IntronExpressionAdditive AT4G17330.intron5 9690648..9690801 score=-0.0608873903387205
IntronExpressionAdditive AT4G17330.intron6 9691055..9691127 score=0.312327022400651
IntronExpressionAdditive AT4G17330.intron9 9693301..9693475 score=-0.449527680721173
IntronExpressionAdditive AT4G17340.intron1 9699765..9699802 score=-0.15896882940939
IntronExpressionAdditive AT4G17350.intron2 9702485..9702522 score=-1.55093209013953
IntronExpressionAdditive AT4G17350.intron3 9702772..9702808 score=0.0557688259917868
IntronExpressionAdditive AT4G17350.intron4 9702914..9702954 score=-0.246752072263374
IntronExpressionAdditive AT4G17360.intron2 9704032..9704068 score=0.34625497619487
IntronExpressionAdditive AT4G17360.intron3 9704183..9704395 score=0.53173138559766
IntronExpressionAdditive AT4G17360.intron4 9704587..9704628 score=-0.328345693139216
IntronExpressionAdditive AT4G17360.intron6 9704960..9705065 score=-1.20990609880740
IntronExpressionAdditive AT4G17360.intron7 9705225..9705302 score=-0.154061583970804
IntronExpressionAdditive AT4G17370.intron1 9706380..9706489 score=0.170863570463552
IntronExpressionAdditive AT4G17370.intron3 9707000..9707035 score=0.0124663821975578
IntronExpressionAdditive AT4G17370.intron4 9707251..9707287 score=-0.358551525859221
IntronExpressionAdditive AT4G17370.intron5 9707548..9707759 score=-0.785025367037317
IntronExpressionAdditive AT4G17380.intron1 9708852..9708926 score=-0.498124200862947
IntronExpressionAdditive AT4G17380.intron10 9710987..9711025 score=1.45919440920461
IntronExpressionAdditive AT4G17380.intron11 9711166..9711202 score=0.154829510179361
IntronExpressionAdditive AT4G17380.intron13 9711616..9711654 score=0.173156009726227
IntronExpressionAdditive AT4G17380.intron14 9711800..9711944 score=-0.640035590941723
IntronExpressionAdditive AT4G17380.intron16 9712276..9712422 score=0.569313296850813
IntronExpressionAdditive AT4G17380.intron17 9712563..9712664 score=-0.212169153108931
IntronExpressionAdditive AT4G17380.intron19 9713033..9713186 score=-0.115382441778027
IntronExpressionAdditive AT4G17380.intron20 9713259..9713330 score=-0.455532625087312
IntronExpressionAdditive AT4G17380.intron21 9713437..9713507 score=0.365803034933953
IntronExpressionAdditive AT4G17380.intron22 9713662..9713697 score=-0.146453228857197
IntronExpressionAdditive AT4G17380.intron3 9709360..9709395 score=-0.313532631776706
IntronExpressionAdditive AT4G17380.intron5 9709704..9709735 score=1.06634682269360
IntronExpressionAdditive AT4G17380.intron6 9709951..9710020 score=-0.751029099646976
IntronExpressionAdditive AT4G17380.intron7 9710160..9710328 score=0.387290484796384
IntronExpressionAdditive AT4G17380.intron8 9710429..9710770 score=-0.250434045887508
IntronExpressionAdditive AT4G17390.intron1 9714705..9714738 score=0.0446842888348860
IntronExpressionAdditive AT4G17390.intron2 9714985..9715231 score=0.0427068542100592
IntronExpressionAdditive AT4G17410.intron1 9716700..9716866 score=-0.417173818703272
IntronExpressionAdditive AT4G17410.intron10 9719086..9719339 score=0.544902809073039
IntronExpressionAdditive AT4G17410.intron12 9719667..9719736 score=-0.744082254382803
IntronExpressionAdditive AT4G17410.intron13 9719877..9719912 score=-0.587858920873255
IntronExpressionAdditive AT4G17410.intron14 9720045..9721077 score=-0.028684484257264
IntronExpressionAdditive AT4G17410.intron2 9717138..9717210 score=0.52592053875679
IntronExpressionAdditive AT4G17410.intron3 9717319..9717354 score=0.0910891291066138
IntronExpressionAdditive AT4G17410.intron4 9717573..9717607 score=0.183404179985477
IntronExpressionAdditive AT4G17410.intron5 9717764..9717800 score=-0.998932918925529
IntronExpressionAdditive AT4G17410.intron6 9717942..9718021 score=0.492719320652924
IntronExpressionAdditive AT4G17420.intron1 9722669..9722704 score=-0.165748436020832
IntronExpressionAdditive AT4G17420.intron2 9722842..9722879 score=-0.062893967311327
IntronExpressionAdditive AT4G17420.intron3 9723057..9723125 score=0.587203671337028
IntronExpressionAdditive AT4G17420.intron4 9723270..9723309 score=0.530454032768643
IntronExpressionAdditive AT4G17420.intron5 9723457..9723672 score=-0.0554252902701494
IntronExpressionAdditive AT4G17420.intron7 9723889..9723926 score=-0.851668156877574
IntronExpressionAdditive AT4G17420.intron8 9724000..9724370 score=-0.705608265820503
IntronExpressionAdditive AT4G17440.intron2 9728620..9728795 score=-1.14415109098916
IntronExpressionAdditive AT4G17440.intron3 9728873..9728913 score=-0.77132425230004
IntronExpressionAdditive AT4G17460.intron2 9740430..9740657 score=2.27683979162852
IntronExpressionAdditive AT4G17470.intron3 9743530..9743686 score=0.451608971443858
IntronExpressionAdditive AT4G17470.intron5 9743794..9743834 score=-0.0377828787547878
IntronExpressionAdditive AT4G17480.intron5 9746171..9746242 score=-0.631855387426965
IntronExpressionAdditive AT4G17483.intron1 9747530..9747567 score=-0.213589431979870
IntronExpressionAdditive AT4G17486.intron1 9750161..9750218 score=-0.223973308133817
IntronExpressionAdditive AT4G17486.intron3 9750704..9750877 score=-0.450985654503578
IntronExpressionAdditive AT4G17486.intron4 9751376..9751598 score=0.216980385742475
IntronExpressionAdditive AT4G17505.intron1 9764757..9765086 score=-0.161524596228508
IntronExpressionAdditive AT4G17505.intron4 9765905..9765979 score=-0.833481957113507
IntronExpressionAdditive AT4G17510.intron2 9767457..9767644 score=-0.956020674079078
IntronExpressionAdditive AT4G17510.intron4 9767753..9767790 score=0.635719572450587
IntronExpressionAdditive AT4G17510.intron5 9767897..9767963 score=-0.835636659932104
IntronExpressionAdditive AT4G17510.intron7 9768247..9768279 score=-1.0446182563892
IntronExpressionAdditive AT4G17510.intron8 9768454..9768569 score=-1.27183336141155
IntronExpressionAdditive AT4G17520.intron1 9771668..9771853 score=-0.364316280510579
IntronExpressionAdditive AT4G17520.intron2 9772182..9772218 score=-0.415063030212221
IntronExpressionAdditive AT4G17520.intron4 9772562..9772634 score=-0.495373133889725
IntronExpressionAdditive AT4G17520.intron5 9772826..9772903 score=0.190766020948317
IntronExpressionAdditive AT4G17520.intron6 9773043..9773080 score=-0.102345308733235
IntronExpressionAdditive AT4G17530.intron1 9773839..9774095 score=-0.52405227120237
IntronExpressionAdditive AT4G17530.intron3 9774271..9774342 score=-0.00141229108243056
IntronExpressionAdditive AT4G17530.intron7 9774911..9775391 score=-0.492608380875561
IntronExpressionAdditive AT4G17540.intron1 9776271..9776488 score=-0.411359305914843
IntronExpressionAdditive AT4G17540.intron2 9776632..9776705 score=0.637769553118004
IntronExpressionAdditive AT4G17540.intron3 9776834..9777040 score=0.389917114629378
IntronExpressionAdditive AT4G17540.intron5 9777351..9777416 score=-0.6041668403902
IntronExpressionAdditive AT4G17540.intron6 9777486..9777562 score=-1.02384599434794
IntronExpressionAdditive AT4G17550.intron2 9778595..9778631 score=-0.875461406215269
IntronExpressionAdditive AT4G17560.intron2 9780843..9780909 score=-0.0405939616875027
IntronExpressionAdditive AT4G17560.intron3 9781059..9781097 score=-1.23476000196573
IntronExpressionAdditive AT4G17560.intron4 9781285..9781573 score=-1.28993295137831
IntronExpressionAdditive AT4G17570.intron1 9784586..9784621 score=0.411750055321672
IntronExpressionAdditive AT4G17570.intron2 9784795..9784836 score=-0.808638533845655
IntronExpressionAdditive AT4G17570.intron5 9785437..9785468 score=-0.679318337070962
IntronExpressionAdditive AT4G17570.intron7 9786379..9786771 score=-0.564826869048988
IntronExpressionAdditive AT4G17580.intron5 9790817..9790884 score=-0.721681448142883
IntronExpressionAdditive AT4G17585.intron1 9792726..9792915 score=-0.0466367228298288
IntronExpressionAdditive AT4G17610.intron1 9805828..9805864 score=0.0458454354341329
IntronExpressionAdditive AT4G17610.intron10 9807921..9807991 score=-0.0595326262739882
IntronExpressionAdditive AT4G17610.intron11 9808104..9808179 score=-0.868623887794965
IntronExpressionAdditive AT4G17610.intron12 9808391..9808612 score=-0.164377405601991
IntronExpressionAdditive AT4G17610.intron20 9810317..9810353 score=-0.308847940265008
IntronExpressionAdditive AT4G17610.intron21 9810571..9810607 score=0.560696339220613
IntronExpressionAdditive AT4G17610.intron22 9810896..9810930 score=0.218365313993691
IntronExpressionAdditive AT4G17610.intron23 9811209..9811244 score=0.820152689649222
IntronExpressionAdditive AT4G17610.intron25 9811792..9811828 score=0.420610917594027
IntronExpressionAdditive AT4G17610.intron26 9812143..9812225 score=0.0617785318658527
IntronExpressionAdditive AT4G17610.intron27 9812373..9812442 score=-0.302204138395402
IntronExpressionAdditive AT4G17610.intron28 9812654..9812864 score=0.355544716673044
IntronExpressionAdditive AT4G17610.intron3 9806226..9806266 score=1.08042723995430
IntronExpressionAdditive AT4G17610.intron32 9814286..9814362 score=-0.683597320728449
IntronExpressionAdditive AT4G17610.intron34 9814685..9814723 score=-0.233902490101330
IntronExpressionAdditive AT4G17610.intron6 9807024..9807126 score=0.237838744065061
IntronExpressionAdditive AT4G17610.intron7 9807274..9807350 score=0.671775569190849
IntronExpressionAdditive AT4G17610.intron8 9807525..9807561 score=1.15073126030342
IntronExpressionAdditive AT4G17615.intron3 9817270..9817517 score=0.123892588447892
IntronExpressionAdditive AT4G17615.intron5 9818115..9818151 score=0.637139507460983
IntronExpressionAdditive AT4G17615.intron7 9818364..9818504 score=0.156674312505394
IntronExpressionAdditive AT4G17615.intron9 9818653..9818719 score=-0.356499734160931
IntronExpressionAdditive AT4G17615.tu5 9817784..9817927 score=0.366160598820673
IntronExpressionAdditive AT4G17620.intron1 9822419..9822486 score=-0.334516160138773
IntronExpressionAdditive AT4G17620.intron10 9824344..9824379 score=0.0944564439753501
IntronExpressionAdditive AT4G17620.intron3 9823004..9823190 score=0.0722264499409826
IntronExpressionAdditive AT4G17620.intron5 9823294..9823367 score=0.665949813092242
IntronExpressionAdditive AT4G17620.intron7 9823692..9823760 score=0.495128337810473
IntronExpressionAdditive AT4G17620.intron8 9824026..9824130 score=-0.337823686254692
IntronExpressionAdditive AT4G17640.intron1 9825682..9825921 score=-0.740388337488065
IntronExpressionAdditive AT4G17640.intron3 9826461..9826497 score=-1.44999607977625
IntronExpressionAdditive AT4G17640.intron4 9826716..9826850 score=0.256457633602224
IntronExpressionAdditive AT4G17650.intron1 9828099..9828488 score=0.0878199752091335
IntronExpressionAdditive AT4G17650.intron3 9828979..9829308 score=0.269750265857831
IntronExpressionAdditive AT4G17660.intron2 9832214..9832365 score=-0.398242247892678
IntronExpressionAdditive AT4G17670.intron1 9834174..9834332 score=0.467456114194925
IntronExpressionAdditive AT4G17680.intron1 9843433..9843496 score=0.128023389370589
IntronExpressionAdditive AT4G17695.intron1 9848447..9848607 score=-0.797875408079283
IntronExpressionAdditive AT4G17695.intron2 9848731..9848768 score=-0.769580730934883
IntronExpressionAdditive AT4G17695.intron4 9849270..9849833 score=0.461021626277874
IntronExpressionAdditive AT4G17700.intron2 9854719..9854755 score=-0.67102538048226
IntronExpressionAdditive AT4G17700.intron3 9855011..9855083 score=0.153938197397179
IntronExpressionAdditive AT4G17700.intron4 9855198..9855307 score=-0.297687264065611
IntronExpressionAdditive AT4G17710.intron6 9858298..9858338 score=-0.440485370613002
IntronExpressionAdditive AT4G17710.intron7 9858589..9858635 score=-0.566938176591191
IntronExpressionAdditive AT4G17720.intron1 9863336..9863370 score=0.34440535811847
IntronExpressionAdditive AT4G17720.intron3 9863669..9863703 score=0.331464262752338
IntronExpressionAdditive AT4G17720.intron4 9863875..9864386 score=0.105967903566248
IntronExpressionAdditive AT4G17730.intron5 9866410..9866593 score=-0.312562451095042
IntronExpressionAdditive AT4G17740.intron1 9867250..9867284 score=-0.508625340741126
IntronExpressionAdditive AT4G17740.intron13 9869597..9869636 score=0.249803462118926
IntronExpressionAdditive AT4G17740.intron3 9867592..9867664 score=-0.631950724738166
IntronExpressionAdditive AT4G17740.intron4 9867803..9867953 score=-0.707058681220438
IntronExpressionAdditive AT4G17740.intron6 9868091..9868162 score=0.221016117384867
IntronExpressionAdditive AT4G17740.intron7 9868304..9868340 score=0.381347511125300
IntronExpressionAdditive AT4G17740.intron8 9868441..9868510 score=0.148648209319939
IntronExpressionAdditive AT4G17740.intron9 9868765..9868806 score=0.668504866286313
IntronExpressionAdditive AT4G17750.intron1 9871164..9871235 score=0.417164986073522
IntronExpressionAdditive AT4G17760.intron3 9872372..9872408 score=0.100040453241382
IntronExpressionAdditive AT4G17760.intron4 9872557..9872596 score=-1.08070540720455
IntronExpressionAdditive AT4G17760.intron6 9872921..9872997 score=0.357463344339533
IntronExpressionAdditive AT4G17770.intron1 9876665..9876925 score=-0.440036779820721
IntronExpressionAdditive AT4G17770.intron2 9879061..9879321 score=0.142185846682442
IntronExpressionAdditive AT4G17770.intron3 9879680..9879720 score=-0.561648600355575
IntronExpressionAdditive AT4G17785.intron2 9882776..9882919 score=0.139017852915439
IntronExpressionAdditive AT4G17790.intron1 9891728..9891804 score=-0.307626278270857
IntronExpressionAdditive AT4G17790.intron2 9892204..9892243 score=0.0880214351192563
IntronExpressionAdditive AT4G17830.intron1 9916253..9916442 score=0.707530121561789
IntronExpressionAdditive AT4G17830.intron3 9916910..9916945 score=0.453802443875944
IntronExpressionAdditive AT4G17830.intron4 9917130..9917162 score=-0.511391748377499
IntronExpressionAdditive AT4G17830.intron8 9917870..9917901 score=-0.611872083307131
IntronExpressionAdditive AT4G17840.intron4 9918879..9918947 score=1.06265303541765
IntronExpressionAdditive AT4G17840.intron5 9919052..9919091 score=2.8475924386575
IntronExpressionAdditive AT4G17850.intron2 9923333..9923369 score=-0.191384618954074
IntronExpressionAdditive AT4G17860.intron2 9925300..9925341 score=-0.149408213414284
IntronExpressionAdditive AT4G17860.intron5 9926020..9926092 score=0.257367196449206
IntronExpressionAdditive AT4G17860.intron6 9926206..9926242 score=-0.69905634770808
IntronExpressionAdditive AT4G17890.intron2 9937277..9937308 score=0.30971595870756
IntronExpressionAdditive AT4G17890.intron3 9937524..9937773 score=-0.694312185100499
IntronExpressionAdditive AT4G17895.intron4 9941133..9941164 score=-0.085239931645275
IntronExpressionAdditive AT4G17895.intron6 9941748..9941782 score=-0.815335623562827
IntronExpressionAdditive AT4G17895.intron7 9942350..9942458 score=-0.891080292649792
IntronExpressionAdditive AT4G17900.intron1 9946298..9946490 score=-1.09596125613784
IntronExpressionAdditive AT4G17900.intron4 9947223..9947405 score=0.501414109128222
IntronExpressionAdditive AT4G17910.intron1 9949782..9951517 score=-0.310400645368301
IntronExpressionAdditive AT4G17910.intron10 9953203..9959017 score=0.105886189915159
IntronExpressionAdditive AT4G17910.intron2 9951664..9951771 score=0.419897709561589
IntronExpressionAdditive AT4G17910.intron3 9951918..9952027 score=0.449724010326194
IntronExpressionAdditive AT4G17910.intron7 9952677..9952745 score=0.306707763943927
IntronExpressionAdditive AT4G17940.intron1 9966339..9966374 score=0.139323727081001
IntronExpressionAdditive AT4G17950.intron3 9968131..9968167 score=0.682993819067723
IntronExpressionAdditive AT4G17960.intron1 9971390..9971960 score=-0.607643796485452
IntronExpressionAdditive AT4G17980.intron3 9979402..9979439 score=0.680131260123953
IntronExpressionAdditive AT4G17990.intron1 9984776..9984813 score=0.864008474109362
IntronExpressionAdditive AT4G17990.intron3 9985513..9985582 score=-0.522781993952109
IntronExpressionAdditive AT4G17990.intron4 9985797..9986259 score=0.0956728522807077
IntronExpressionAdditive AT4G17990.intron5 9986565..9988119 score=0.0142601315310792
IntronExpressionAdditive AT4G18010.intron11 9993791..9993846 score=-0.376375597795294
IntronExpressionAdditive AT4G18010.intron12 9993991..9994022 score=0.214468069582765
IntronExpressionAdditive AT4G18010.intron4 9991876..9991947 score=-0.647947358127868
IntronExpressionAdditive AT4G18010.intron5 9992157..9992214 score=0.651336944296355
IntronExpressionAdditive AT4G18010.intron9 9993354..9993388 score=-0.150093374111523
IntronExpressionAdditive AT4G18020.intron10 10006058..10006468 score=-0.0781082015711394
IntronExpressionAdditive AT4G18020.intron11 10006790..10007282 score=-0.078327932870386
IntronExpressionAdditive AT4G18020.intron4 10004317..10004464 score=-0.509484233274291
IntronExpressionAdditive AT4G18020.intron8 10005684..10005828 score=-0.192988541732552
IntronExpressionAdditive AT4G18030.intron2 10013118..10013305 score=-0.0907646715024494
IntronExpressionAdditive AT4G18030.intron3 10013524..10013565 score=0.0979566196765121
IntronExpressionAdditive AT4G18030.intron4 10014246..10014320 score=-0.545183256072138
IntronExpressionAdditive AT4G18030.intron6 10015337..10015548 score=-0.0549583770370586
IntronExpressionAdditive AT4G18040.intron3 10017169..10017206 score=-0.490303271352316
IntronExpressionAdditive AT4G18040.intron4 10017424..10017807 score=-0.388379088745213
IntronExpressionAdditive AT4G18050.intron1 10022523..10022890 score=-0.359698847396865
IntronExpressionAdditive AT4G18050.intron2 10022996..10023033 score=-0.59276702715949
IntronExpressionAdditive AT4G18050.intron7 10024842..10024879 score=0.484813651676377
IntronExpressionAdditive AT4G18060.intron1 10027791..10027859 score=0.0475939101888889
IntronExpressionAdditive AT4G18060.intron4 10028272..10028310 score=-0.613667046461389
IntronExpressionAdditive AT4G18060.intron8 10029169..10029247 score=0.160657140065927
IntronExpressionAdditive AT4G18060.intron9 10029434..10029569 score=-0.862264917889511
IntronExpressionAdditive AT4G18070.intron3 10030980..10031259 score=-0.212194482906759
IntronExpressionAdditive AT4G18070.intron5 10032337..10032413 score=-1.71136736281453
IntronExpressionAdditive AT4G18070.intron6 10032530..10032561 score=-0.588157262420547
IntronExpressionAdditive AT4G18100.intron1 10036057..10036343 score=0.168166334206201
IntronExpressionAdditive AT4G18120.intron1 10038359..10038821 score=0.451910210957554
IntronExpressionAdditive AT4G18120.intron10 10041763..10041795 score=-1.40822814460100
IntronExpressionAdditive AT4G18120.intron3 10039524..10039624 score=-0.534508282506538
IntronExpressionAdditive AT4G18120.intron4 10039765..10039830 score=0.263019276461500
IntronExpressionAdditive AT4G18120.intron5 10039974..10040060 score=1.51517650111233
IntronExpressionAdditive AT4G18120.intron8 10041507..10041580 score=0.152460846321138
IntronExpressionAdditive AT4G18130.intron1 10042606..10042637 score=-0.575597895283654
IntronExpressionAdditive AT4G18140.intron1 10046828..10047247 score=0.202487700113992
IntronExpressionAdditive AT4G18140.intron2 10047532..10047568 score=-0.326045424576822
IntronExpressionAdditive AT4G18140.intron3 10047807..10048021 score=0.400020156627908
IntronExpressionAdditive AT4G18140.intron4 10048371..10048556 score=1.87585070310641
IntronExpressionAdditive AT4G18150.intron1 10050460..10050605 score=0.180264077296559
IntronExpressionAdditive AT4G18150.intron4 10051268..10051337 score=0.117000046970142
IntronExpressionAdditive AT4G18150.intron5 10051878..10051909 score=0.192538745452795
IntronExpressionAdditive AT4G18150.intron6 10052414..10052550 score=-2.31538453464358
IntronExpressionAdditive AT4G18150.intron7 10052733..10052770 score=-0.971081841810065
IntronExpressionAdditive AT4G18150.intron8 10053275..10053455 score=-0.472903299436582
IntronExpressionAdditive AT4G18160.intron1 10056861..10057340 score=0.394541433006623
IntronExpressionAdditive AT4G18180.intron1 10065787..10065851 score=-0.728587068169976
IntronExpressionAdditive AT4G18180.intron2 10066032..10066105 score=-0.60327047884361
IntronExpressionAdditive AT4G18195.intron1 10069761..10069798 score=0.54263577663091
IntronExpressionAdditive AT4G18210.intron1 10076250..10076322 score=0.585478776279083
IntronExpressionAdditive AT4G18230.intron1 10080712..10080849 score=-1.04778965688751
IntronExpressionAdditive AT4G18230.intron4 10081469..10081503 score=0.317198434458897
IntronExpressionAdditive AT4G18230.intron5 10081752..10081865 score=-1.20901248264448
IntronExpressionAdditive AT4G18240.intron1 10082382..10082739 score=-0.937447911290741
IntronExpressionAdditive AT4G18240.intron12 10086163..10086229 score=-0.438290688177978
IntronExpressionAdditive AT4G18240.intron13 10086424..10086490 score=1.11309979683603
IntronExpressionAdditive AT4G18240.intron14 10086592..10086626 score=0.58356363343655
IntronExpressionAdditive AT4G18240.intron15 10086799..10086838 score=1.35434621346739
IntronExpressionAdditive AT4G18240.intron2 10083115..10083152 score=-0.930927001996533
IntronExpressionAdditive AT4G18240.intron3 10083293..10083363 score=-0.704542544567299
IntronExpressionAdditive AT4G18240.intron4 10084422..10084614 score=-0.165308547062521
IntronExpressionAdditive AT4G18240.intron8 10085233..10085272 score=-0.14142112659926
IntronExpressionAdditive AT4G18250.intron1 10088569..10088638 score=-1.52486617412261
IntronExpressionAdditive AT4G18250.intron3 10088861..10089308 score=0.0779880586862636
IntronExpressionAdditive AT4G18250.intron4 10090001..10091259 score=-0.180519064096829
IntronExpressionAdditive AT4G18260.intron1 10093727..10093799 score=-0.199157866789299
IntronExpressionAdditive AT4G18260.intron2 10094159..10094601 score=-0.518580072601202
IntronExpressionAdditive AT4G18260.intron3 10094988..10095533 score=0.440949883344882
IntronExpressionAdditive AT4G18260.intron5 10096337..10096619 score=-0.0793208686979842
IntronExpressionAdditive AT4G18260.intron6 10097015..10097090 score=-1.21898145748359
IntronExpressionAdditive AT4G18270.intron1 10099576..10099616 score=-0.0424124236288326
IntronExpressionAdditive AT4G18270.intron2 10099873..10100557 score=-0.464598775768358
IntronExpressionAdditive AT4G18270.intron3 10100813..10101274 score=-0.425502371995107
IntronExpressionAdditive AT4G18270.intron4 10101487..10101519 score=0.742676435572952
IntronExpressionAdditive AT4G18290.intron1 10115609..10115680 score=-0.909448920559688
IntronExpressionAdditive AT4G18290.intron9 10117695..10117764 score=-0.3806110475308
IntronExpressionAdditive AT4G18330.intron4 10127357..10127388 score=-0.0520080436556431
IntronExpressionAdditive AT4G18340.intron2 10131160..10131293 score=0.243897543520274
IntronExpressionAdditive AT4G18340.intron3 10131748..10131893 score=-0.597111304545699
IntronExpressionAdditive AT4G18360.intron12 10148421..10148591 score=-0.802362738727183
IntronExpressionAdditive AT4G18360.intron3 10146762..10146835 score=-0.38987228472369
IntronExpressionAdditive AT4G18360.intron4 10147124..10147197 score=-0.435515027343480
IntronExpressionAdditive AT4G18360.intron9 10147926..10148002 score=0.223170524059729
IntronExpressionAdditive AT4G18360.tu2 10146398..10146513 score=0.345982257462905
IntronExpressionAdditive AT4G18370.intron5 10150279..10150350 score=-0.814913408603639
IntronExpressionAdditive AT4G18370.intron6 10150625..10150700 score=-1.47027365720182
IntronExpressionAdditive AT4G18370.intron7 10150848..10150884 score=0.369955011077482
IntronExpressionAdditive AT4G18375.intron2 10153420..10153456 score=-2.20961273229967
IntronExpressionAdditive AT4G18375.intron5 10154638..10154673 score=-0.334305097708956
IntronExpressionAdditive AT4G18380.intron1 10159141..10159290 score=0.46787195812581
IntronExpressionAdditive AT4G18390.intron4 10164683..10165278 score=-0.144397609902396
IntronExpressionAdditive AT4G18400.intron1 10170122..10170402 score=-0.655900753616389
IntronExpressionAdditive AT4G18400.intron2 10170690..10171015 score=0.903648181809617
IntronExpressionAdditive AT4G18440.intron2 10186799..10186987 score=0.0357210526931123
IntronExpressionAdditive AT4G18440.intron6 10187672..10187740 score=-0.186856478169706
IntronExpressionAdditive AT4G18440.intron7 10187994..10188030 score=0.53963649092855
IntronExpressionAdditive AT4G18440.intron8 10188298..10188370 score=0.57195904526093
IntronExpressionAdditive AT4G18440.intron9 10188594..10188629 score=-0.0502583469884616
IntronExpressionAdditive AT4G18460.intron1 10195842..10195879 score=0.202173522819767
IntronExpressionAdditive AT4G18460.intron2 10195950..10195986 score=-0.91058220715191
IntronExpressionAdditive AT4G18465.intron10 10199089..10199263 score=-0.40872804935706
IntronExpressionAdditive AT4G18465.intron13 10199540..10199603 score=-0.058804021153251
IntronExpressionAdditive AT4G18465.intron14 10199769..10199807 score=0.570525146985498
IntronExpressionAdditive AT4G18465.intron16 10200298..10200367 score=-0.0906327261974162
IntronExpressionAdditive AT4G18465.intron17 10200559..10200592 score=-0.636735610089436
IntronExpressionAdditive AT4G18465.intron18 10200700..10200776 score=1.03121252422996
IntronExpressionAdditive AT4G18465.intron2 10197433..10197567 score=0.332634612961488
IntronExpressionAdditive AT4G18465.intron20 10201075..10201111 score=-0.270359231878846
IntronExpressionAdditive AT4G18465.intron22 10201399..10201438 score=0.581545209483679
IntronExpressionAdditive AT4G18465.intron6 10197175..10198368 score=-0.943963857189937
IntronExpressionAdditive AT4G18465.intron7 10198481..10198521 score=0.690551750778564
IntronExpressionAdditive AT4G18465.intron8 10198662..10198693 score=-0.0604482902937524
IntronExpressionAdditive AT4G18465.intron9 10198844..10198911 score=0.171690293357163
IntronExpressionAdditive AT4G18470.intron1 10193136..10193177 score=0.534116910780241
IntronExpressionAdditive AT4G18470.intron3 10193470..10193504 score=-1.05202870361062
IntronExpressionAdditive AT4G18470.intron5 10193764..10193911 score=0.248262721494782
IntronExpressionAdditive AT4G18470.intron7 10194086..10194118 score=0.502374980910851
IntronExpressionAdditive AT4G18470.intron8 10194247..10194278 score=0.0537293663016242
IntronExpressionAdditive AT4G18470.intron9 10194481..10194513 score=0.379315908884029
IntronExpressionAdditive AT4G18490.intron1 10206186..10206220 score=-0.288365128961087
IntronExpressionAdditive AT4G18490.intron2 10206511..10206701 score=0.595008033159844
IntronExpressionAdditive AT4G18490.intron3 10206954..10206995 score=0.581636659781111
IntronExpressionAdditive AT4G18490.intron4 10207173..10207649 score=0.279870810052892
IntronExpressionAdditive AT4G18530.intron1 10217771..10218118 score=-0.0394567522398084
IntronExpressionAdditive AT4G18530.intron2 10218262..10218376 score=0.656596469454596
IntronExpressionAdditive AT4G18530.intron3 10218623..10218817 score=-0.647861943647418
IntronExpressionAdditive AT4G18530.intron4 10219018..10219235 score=-0.202905492247629
IntronExpressionAdditive AT4G18530.intron5 10219584..10219615 score=-0.405739251405537
IntronExpressionAdditive AT4G18530.intron6 10219724..10219792 score=-1.17207063272179
IntronExpressionAdditive AT4G18540.intron2 10221551..10221624 score=0.215341328100481
IntronExpressionAdditive AT4G18540.intron3 10222102..10222172 score=0.187549847094311
IntronExpressionAdditive AT4G18550.intron3 10226204..10226572 score=0.258865739276599
IntronExpressionAdditive AT4G18570.intron2 10232976..10233031 score=-0.564979728793791
IntronExpressionAdditive AT4G18570.intron4 10233443..10234138 score=0.547725759415913
IntronExpressionAdditive AT4G18580.intron1 10234943..10235011 score=-0.82915279303293
IntronExpressionAdditive AT4G18580.intron3 10235361..10235456 score=-0.402841981535775
IntronExpressionAdditive AT4G18580.intron5 10235563..10235792 score=-0.0827271919385085
IntronExpressionAdditive AT4G18590.intron1 10236323..10236497 score=-0.276686320508767
IntronExpressionAdditive AT4G18590.intron2 10236793..10236873 score=-0.443469658741361
IntronExpressionAdditive AT4G18593.intron1 10237783..10238116 score=-0.634858262921886
IntronExpressionAdditive AT4G18593.intron2 10238470..10238511 score=0.177661908431321
IntronExpressionAdditive AT4G18600.intron2 10245493..10245533 score=-0.333516136212465
IntronExpressionAdditive AT4G18600.intron3 10245644..10245791 score=-0.467657172967036
IntronExpressionAdditive AT4G18600.intron5 10246347..10246421 score=-0.64247739136649
IntronExpressionAdditive AT4G18600.intron6 10246632..10247207 score=-0.244278870566138
IntronExpressionAdditive AT4G18640.intron1 10260019..10260055 score=-0.238548323243446
IntronExpressionAdditive AT4G18640.intron2 10260571..10260647 score=-0.0599906058624298
IntronExpressionAdditive AT4G18640.intron3 10260836..10260868 score=1.21338023919454
IntronExpressionAdditive AT4G18640.intron6 10261445..10261511 score=-0.767848327238168
IntronExpressionAdditive AT4G18640.intron7 10261621..10261661 score=-0.920745279171515
IntronExpressionAdditive AT4G18640.intron9 10262418..10262460 score=0.588536315009558
IntronExpressionAdditive AT4G18650.intron1 10264328..10264920 score=0.560256477090805
IntronExpressionAdditive AT4G18660.intron1 10273356..10273467 score=0.346495482026998
IntronExpressionAdditive AT4G18710.intron1 10296506..10297009 score=-0.243720635454135
IntronExpressionAdditive AT4G18710.intron2 10297201..10297239 score=-0.756337833811594
IntronExpressionAdditive AT4G18710.intron3 10297596..10297632 score=-0.268005550563423
IntronExpressionAdditive AT4G18710.intron5 10297939..10297970 score=-0.678491543241277
IntronExpressionAdditive AT4G18710.intron6 10298152..10298543 score=-0.454496215580435
IntronExpressionAdditive AT4G18730.intron1 10302254..10302287 score=-0.519856382929314
IntronExpressionAdditive AT4G18730.intron2 10302461..10302721 score=0.404138851210884
IntronExpressionAdditive AT4G18740.intron4 10303847..10303883 score=-0.311237462743049
IntronExpressionAdditive AT4G18770.intron1 10311763..10311867 score=-0.827132769265054
IntronExpressionAdditive AT4G18780.intron1 10313442..10313511 score=0.0165943012042194
IntronExpressionAdditive AT4G18780.intron4 10314695..10314731 score=-0.434544020251995
IntronExpressionAdditive AT4G18800.intron1 10320636..10321036 score=-0.637573756474572
IntronExpressionAdditive AT4G18810.intron11 10324628..10324700 score=0.148712746069611
IntronExpressionAdditive AT4G18810.intron12 10324889..10324923 score=-0.372363704707509
IntronExpressionAdditive AT4G18810.intron14 10325254..10325324 score=0.323451833798239
IntronExpressionAdditive AT4G18810.intron7 10323965..10324039 score=0.612701836142075
IntronExpressionAdditive AT4G18810.intron9 10324328..10324361 score=-0.0901766187973634
IntronExpressionAdditive AT4G18820.intron2 10332682..10332751 score=1.22611503051616
IntronExpressionAdditive AT4G18890.intron1 10353078..10354566 score=-0.167320965799269
IntronExpressionAdditive AT4G18900.intron11 10358577..10358729 score=-0.0498661252972362
IntronExpressionAdditive AT4G18900.intron7 10357799..10358171 score=0.476452154148319
IntronExpressionAdditive AT4G18905.intron13 10362541..10362759 score=-0.234267967371105
IntronExpressionAdditive AT4G18905.intron3 10360658..10360725 score=-0.795651495171072
IntronExpressionAdditive AT4G18905.intron5 10361055..10361091 score=-0.246357838633213
IntronExpressionAdditive AT4G18905.intron6 10361252..10361323 score=-0.135551535525516
IntronExpressionAdditive AT4G18905.intron8 10361576..10361613 score=0.86321624635601
IntronExpressionAdditive AT4G18905.intron9 10361781..10362314 score=0.00754664324275163
IntronExpressionAdditive AT4G18910.intron2 10366986..10367410 score=-0.556376259219251
IntronExpressionAdditive AT4G18920.intron1 10369346..10369421 score=0.0471331629918557
IntronExpressionAdditive AT4G18940.intron1 10373096..10373135 score=-0.448789063863379
IntronExpressionAdditive AT4G18950.intron1 10376031..10376111 score=-1.28051946129623
IntronExpressionAdditive AT4G18950.intron2 10376248..10376283 score=0.0269796192866675
IntronExpressionAdditive AT4G18950.intron6 10376947..10376978 score=-0.269767460820853
IntronExpressionAdditive AT4G18950.intron7 10377120..10377190 score=1.33731590719997
IntronExpressionAdditive AT4G18950.intron8 10377329..10377401 score=-0.707764115544048
IntronExpressionAdditive AT4G18960.intron1 10383359..10383888 score=-1.08880870525053
IntronExpressionAdditive AT4G18960.intron2 10384176..10387032 score=-0.0853238932072817
IntronExpressionAdditive AT4G18960.intron3 10387227..10387258 score=-0.444137456056224
IntronExpressionAdditive AT4G18960.intron4 10387408..10387443 score=-0.152600547009993
IntronExpressionAdditive AT4G18960.intron8 10388167..10388201 score=0.137084172837064
IntronExpressionAdditive AT4G18970.intron1 10389554..10389591 score=0.785066951354295
IntronExpressionAdditive AT4G18970.intron2 10389876..10389952 score=-0.420595883603546
IntronExpressionAdditive AT4G18970.intron3 10390255..10390335 score=-0.317572767827382
IntronExpressionAdditive AT4G18975.intron1 10392404..10392437 score=-0.274392397217001
IntronExpressionAdditive AT4G18975.intron2 10392733..10392764 score=-0.813209180359967
IntronExpressionAdditive AT4G18990.intron1 10402607..10403162 score=-0.244539031803658
IntronExpressionAdditive AT4G18990.intron3 10403730..10403875 score=0.0250790619795598
IntronExpressionAdditive AT4G19000.intron3 10406378..10406450 score=-0.629821448141033
IntronExpressionAdditive AT4G19003.intron3 10408021..10408101 score=-0.603859003606331
IntronExpressionAdditive AT4G19003.intron6 10408629..10408668 score=0.429399024171307
IntronExpressionAdditive AT4G19003.tu7 10408702..10408883 score=0.275749378056642
IntronExpressionAdditive AT4G19006.intron1 10409537..10409613 score=0.232118261109309
IntronExpressionAdditive AT4G19006.intron2 10409800..10409870 score=-2.34392495196958
IntronExpressionAdditive AT4G19006.intron3 10410091..10410407 score=-0.59870479951334
IntronExpressionAdditive AT4G19006.intron5 10410944..10411191 score=-0.862197083189426
IntronExpressionAdditive AT4G19010.intron1 10411851..10411925 score=0.200231502678591
IntronExpressionAdditive AT4G19010.intron3 10412247..10412287 score=1.03017430278966
IntronExpressionAdditive AT4G19010.intron4 10412462..10412640 score=-0.177142534050566
IntronExpressionAdditive AT4G19010.intron5 10412964..10413047 score=0.443679120824505
IntronExpressionAdditive AT4G19020.intron11 10418390..10418422 score=0.732503162108728
IntronExpressionAdditive AT4G19020.intron12 10418605..10418640 score=1.19285481907816
IntronExpressionAdditive AT4G19020.intron13 10418751..10418822 score=-0.11200563793056
IntronExpressionAdditive AT4G19020.intron14 10419206..10419242 score=-0.218343437059449
IntronExpressionAdditive AT4G19020.intron15 10419349..10419420 score=0.684689286103598
IntronExpressionAdditive AT4G19020.intron16 10419540..10419572 score=-0.265678781329130
IntronExpressionAdditive AT4G19020.intron17 10419683..10419789 score=0.603211038177815
IntronExpressionAdditive AT4G19020.intron19 10420113..10420262 score=-0.104276147445964
IntronExpressionAdditive AT4G19020.intron20 10420329..10420364 score=-0.503267695166389
IntronExpressionAdditive AT4G19020.intron5 10416834..10416907 score=0.0573833713957725
IntronExpressionAdditive AT4G19020.intron8 10417533..10417604 score=-0.381926573580663
IntronExpressionAdditive AT4G19020.intron9 10417892..10417961 score=-0.346557064553873
IntronExpressionAdditive AT4G19030.intron2 10422135..10422238 score=-0.353631712559757
IntronExpressionAdditive AT4G19035.intron1 10428030..10428338 score=-0.248210145947121
IntronExpressionAdditive AT4G19040.intron1 10431902..10431974 score=0.912776764471337
IntronExpressionAdditive AT4G19040.intron12 10434179..10434365 score=-0.3662517459754
IntronExpressionAdditive AT4G19040.intron14 10434970..10435435 score=-0.415727947610753
IntronExpressionAdditive AT4G19040.intron17 10435723..10436117 score=0.0377084190891039
IntronExpressionAdditive AT4G19040.intron18 10436332..10436407 score=0.0599805332285184
IntronExpressionAdditive AT4G19040.intron19 10436518..10436553 score=0.0479753353005362
IntronExpressionAdditive AT4G19040.intron20 10436661..10436911 score=0.803565055141983
IntronExpressionAdditive AT4G19040.intron5 10432666..10432777 score=-0.385821465296582
IntronExpressionAdditive AT4G19050.intron1 10438340..10438371 score=-0.445084200227396
IntronExpressionAdditive AT4G19050.intron3 10438806..10438953 score=-0.056500694824922
IntronExpressionAdditive AT4G19050.intron7 10439579..10440167 score=-1.01590252119542
IntronExpressionAdditive AT4G19070.intron1 10446845..10447062 score=-0.78013343664291
IntronExpressionAdditive AT4G19070.intron3 10447855..10448042 score=-0.281063472218871
IntronExpressionAdditive AT4G19090.intron2 10450130..10450564 score=0.417030899846798
IntronExpressionAdditive AT4G19095.intron1 10453111..10453152 score=0.868051221690411
IntronExpressionAdditive AT4G19110.intron11 10456334..10456407 score=0.970203241829714
IntronExpressionAdditive AT4G19110.intron12 10456586..10456619 score=-0.778582368954179
IntronExpressionAdditive AT4G19110.intron14 10457051..10457124 score=-0.076732547815147
IntronExpressionAdditive AT4G19110.intron16 10457201..10457244 score=-0.325243454743251
IntronExpressionAdditive AT4G19110.intron18 10457970..10458245 score=-1.27600791882131
IntronExpressionAdditive AT4G19110.intron19 10458560..10459083 score=0.973409801051445
IntronExpressionAdditive AT4G19110.intron6 10455517..10455554 score=-1.27500659632087
IntronExpressionAdditive AT4G19110.intron7 10455658..10455725 score=-0.301810565044316
IntronExpressionAdditive AT4G19120.intron8 10463125..10463974 score=-0.4536838171184
IntronExpressionAdditive AT4G19140.intron1 10470063..10470222 score=-0.586295270827533
IntronExpressionAdditive AT4G19140.intron2 10470365..10470443 score=0.392771060446103
IntronExpressionAdditive AT4G19140.intron4 10470847..10470960 score=-0.74416541124517
IntronExpressionAdditive AT4G19150.intron1 10472151..10472509 score=0.364323098876363
IntronExpressionAdditive AT4G19160.intron4 10477890..10477924 score=0.131243000859716
IntronExpressionAdditive AT4G19160.intron5 10478148..10478219 score=0.468907628709159
IntronExpressionAdditive AT4G19160.intron7 10478370..10478524 score=-1.75592740075324
IntronExpressionAdditive AT4G19160.intron8 10478916..10478952 score=-1.00730517136403
IntronExpressionAdditive AT4G19160.intron9 10479274..10479310 score=-0.227478312948078
IntronExpressionAdditive AT4G19180.intron1 10485814..10485901 score=-0.298901942442723
IntronExpressionAdditive AT4G19185.intron1 10489466..10489539 score=-0.54374005234454
IntronExpressionAdditive AT4G19185.intron2 10489710..10489746 score=0.285466529047811
IntronExpressionAdditive AT4G19185.intron3 10489958..10490024 score=1.38498648594639
IntronExpressionAdditive AT4G19185.intron6 10490721..10491219 score=-0.178114439547390
IntronExpressionAdditive AT4G19190.intron2 10493728..10494023 score=-0.0654483234399527
IntronExpressionAdditive AT4G19190.intron3 10494203..10494239 score=-0.89249580244956
IntronExpressionAdditive AT4G19190.intron4 10494419..10494485 score=0.366141056255991
IntronExpressionAdditive AT4G19190.intron5 10494784..10494850 score=-0.442805119286061
IntronExpressionAdditive AT4G19200.intron1 10498968..10499218 score=0.970458893955746
IntronExpressionAdditive AT4G19200.intron2 10499560..10500037 score=1.03989547210848
IntronExpressionAdditive AT4G19210.intron1 10501326..10501858 score=0.0589171948089018
IntronExpressionAdditive AT4G19210.intron10 10504249..10504286 score=0.663546786836528
IntronExpressionAdditive AT4G19210.intron12 10504806..10504838 score=0.597624991146634
IntronExpressionAdditive AT4G19210.intron2 10502047..10502215 score=0.371551804853571
IntronExpressionAdditive AT4G19210.intron3 10502320..10502391 score=0.365443566117291
IntronExpressionAdditive AT4G19210.intron4 10502519..10502555 score=-0.989603264401414
IntronExpressionAdditive AT4G19220.intron1 10506498..10506535 score=0.706631083918575
IntronExpressionAdditive AT4G19230.intron2 10522181..10522212 score=0.866852535908194
IntronExpressionAdditive AT4G19230.intron3 10522654..10522947 score=-0.0214964524870772
IntronExpressionAdditive AT4G19230.intron5 10523099..10523130 score=-0.691892859928549
IntronExpressionAdditive AT4G19350.intron1 10562284..10562320 score=-0.528923437565729
IntronExpressionAdditive AT4G19350.intron3 10562647..10562685 score=0.601750573565609
IntronExpressionAdditive AT4G19350.intron4 10562827..10562900 score=-0.355492273562575
IntronExpressionAdditive AT4G19350.intron5 10562969..10563008 score=0.105781144733039
IntronExpressionAdditive AT4G19350.intron6 10563183..10563495 score=-0.628526081381982
IntronExpressionAdditive AT4G19360.intron3 10565000..10565107 score=-0.426158382691387
IntronExpressionAdditive AT4G19360.intron4 10565253..10565286 score=0.695025180463471
IntronExpressionAdditive AT4G19370.intron1 10566716..10567050 score=-0.48693452750589
IntronExpressionAdditive AT4G19380.intron1 10570301..10570512 score=0.551180340433585
IntronExpressionAdditive AT4G19380.intron2 10570967..10572083 score=0.101684225379074
IntronExpressionAdditive AT4G19390.intron2 10575381..10575417 score=-0.128578998083054
IntronExpressionAdditive AT4G19390.intron3 10575532..10575683 score=-1.62918248942395
IntronExpressionAdditive AT4G19390.intron4 10575867..10576042 score=-0.0340023208681771
IntronExpressionAdditive AT4G19400.intron3 10581522..10581708 score=2.67009816405223
IntronExpressionAdditive AT4G19410.intron10 10584283..10584380 score=0.496839352073789
IntronExpressionAdditive AT4G19410.intron12 10584891..10585513 score=0.331875356872294
IntronExpressionAdditive AT4G19410.intron9 10583958..10583993 score=-1.15039276538316
IntronExpressionAdditive AT4G19420.intron11 10589418..10589450 score=-1.35487194365079
IntronExpressionAdditive AT4G19420.intron14 10589867..10590286 score=0.889062486877192
IntronExpressionAdditive AT4G19420.intron3 10587927..10587962 score=0.339102698449852
IntronExpressionAdditive AT4G19420.intron4 10588147..10588184 score=0.383106132329597
IntronExpressionAdditive AT4G19420.intron5 10588323..10588364 score=-0.25410433038637
IntronExpressionAdditive AT4G19420.intron6 10588435..10588507 score=0.0698565659733683
IntronExpressionAdditive AT4G19420.intron7 10588611..10588652 score=0.0977697167964256
IntronExpressionAdditive AT4G19440.intron2 10601412..10601485 score=0.96714324044615
IntronExpressionAdditive AT4G19450.intron1 10606925..10607610 score=-0.373081765476005
IntronExpressionAdditive AT4G19470.intron2 10614203..10614237 score=0.436576987619986
IntronExpressionAdditive AT4G19480.intron1 10615107..10615179 score=-1.18735935670286
IntronExpressionAdditive AT4G19490.intron1 10616862..10616932 score=0.170631441855971
IntronExpressionAdditive AT4G19490.intron11 10620191..10620354 score=-0.39888763541921
IntronExpressionAdditive AT4G19490.intron12 10620867..10621009 score=-0.475830652292079
IntronExpressionAdditive AT4G19490.intron14 10621587..10621761 score=0.618849423286017
IntronExpressionAdditive AT4G19490.intron15 10621906..10622017 score=0.405410188818338
IntronExpressionAdditive AT4G19490.intron3 10617204..10617874 score=0.79511567668928
IntronExpressionAdditive AT4G19490.intron6 10618378..10618554 score=-0.890952643341844
IntronExpressionAdditive AT4G19490.intron7 10618735..10619098 score=-0.466944198645171
IntronExpressionAdditive AT4G19490.intron8 10619275..10619391 score=-0.258289339909003
IntronExpressionAdditive AT4G19540.intron2 10657792..10657830 score=0.356758888208395
IntronExpressionAdditive AT4G19540.intron4 10658232..10658273 score=-0.239875834053697
IntronExpressionAdditive AT4G19550.intron1 10659678..10659786 score=0.863351497362524
IntronExpressionAdditive AT4G19550.intron4 10660346..10660667 score=0.291427503401052
IntronExpressionAdditive AT4G19550.intron5 10660774..10660845 score=-0.495744734814912
IntronExpressionAdditive AT4G19550.intron6 10660918..10661058 score=-0.6680845034156
IntronExpressionAdditive AT4G19560.intron2 10662125..10662410 score=0.275764957069509
IntronExpressionAdditive AT4G19560.intron3 10662626..10662942 score=-0.338392929402726
IntronExpressionAdditive AT4G19560.intron6 10661628..10663705 score=-0.695904918335287
IntronExpressionAdditive AT4G19590.intron1 10671879..10671915 score=-0.393071623871755
IntronExpressionAdditive AT4G19600.intron1 10672956..10673260 score=0.351759021790111
IntronExpressionAdditive AT4G19600.intron2 10673475..10673586 score=-0.0135909980275893
IntronExpressionAdditive AT4G19600.intron3 10673897..10674718 score=0.218594615718239
IntronExpressionAdditive AT4G19600.intron5 10674962..10675102 score=-0.118636160339302
IntronExpressionAdditive AT4G19600.intron7 10675567..10675675 score=0.99138051439521
IntronExpressionAdditive AT4G19610.intron10 10680654..10680691 score=-0.413169688794665
IntronExpressionAdditive AT4G19610.intron12 10681137..10681206 score=-0.722868534148102
IntronExpressionAdditive AT4G19610.intron4 10678916..10678993 score=0.671420275854008
IntronExpressionAdditive AT4G19610.intron7 10679801..10679835 score=1.47697784580500
IntronExpressionAdditive AT4G19610.intron8 10679992..10680062 score=-0.453497439863484
IntronExpressionAdditive AT4G19610.intron9 10680242..10680507 score=-0.792571345010308
IntronExpressionAdditive AT4G19640.intron1 10687542..10687612 score=0.95511037078116
IntronExpressionAdditive AT4G19640.intron2 10687753..10688654 score=0.213673615154311
IntronExpressionAdditive AT4G19640.intron6 10689091..10689405 score=-0.247740839320722
IntronExpressionAdditive AT4G19645.intron1 10690086..10690191 score=-0.0260630298033096
IntronExpressionAdditive AT4G19645.intron4 10690719..10690787 score=0.354633465637336
IntronExpressionAdditive AT4G19645.intron5 10690970..10691149 score=0.169327467465947
IntronExpressionAdditive AT4G19650.intron7 10691794..10693221 score=-0.134617157942074
IntronExpressionAdditive AT4G19660.intron2 10696849..10696887 score=-0.256069439084528
IntronExpressionAdditive AT4G19660.intron3 10697639..10697711 score=-0.244716246763335
IntronExpressionAdditive AT4G19670.intron1 10699911..10699998 score=-0.339576322156636
IntronExpressionAdditive AT4G19670.intron3 10701604..10701819 score=-0.203920335451281
IntronExpressionAdditive AT4G19670.tu5 10701850..10702037 score=-0.673646734152343
IntronExpressionAdditive AT4G19710.intron1 10725017..10725164 score=-0.109025698182423
IntronExpressionAdditive AT4G19710.intron10 10727481..10727554 score=-0.00574931985341064
IntronExpressionAdditive AT4G19710.intron11 10727812..10727848 score=-0.0750604031225054
IntronExpressionAdditive AT4G19710.intron12 10728001..10728109 score=0.282705989315164
IntronExpressionAdditive AT4G19710.intron13 10728355..10728461 score=0.479625425766399
IntronExpressionAdditive AT4G19710.intron15 10728856..10728931 score=-0.148176860898797
IntronExpressionAdditive AT4G19710.intron3 10725911..10725947 score=-0.147878141021854
IntronExpressionAdditive AT4G19710.intron6 10726579..10726615 score=0.426200972222791
IntronExpressionAdditive AT4G19710.intron7 10726868..10726939 score=-1.10606805411473
IntronExpressionAdditive AT4G19710.intron8 10727049..10727119 score=0.749472611945532
IntronExpressionAdditive AT4G19710.intron9 10727296..10727335 score=1.23048934875594
IntronExpressionAdditive AT4G19720.intron1 10730923..10731020 score=-0.335165830858509
IntronExpressionAdditive AT4G19750.intron1 10746278..10746351 score=0.0551251479518511
IntronExpressionAdditive AT4G19760.intron1 10751109..10751373 score=0.237773586732133
IntronExpressionAdditive AT4G19800.intron1 10761405..10761431 score=0.21517010809263
IntronExpressionAdditive AT4G19810.intron2 10764705..10764992 score=-0.101127130588205
IntronExpressionAdditive AT4G19830.intron1 10772798..10772975 score=-0.525107476122005
IntronExpressionAdditive AT4G19830.intron2 10773227..10773375 score=-0.792577861729856
IntronExpressionAdditive AT4G19840.intron1 10774647..10774951 score=-1.16429502009539
IntronExpressionAdditive AT4G19880.intron6 10785719..10785795 score=0.56262484657485
IntronExpressionAdditive AT4G19880.intron7 10786135..10786245 score=-0.0754906495854307
IntronExpressionAdditive AT4G19900.intron3 10789674..10789708 score=0.123015078688816
IntronExpressionAdditive AT4G19905.intron1 10794415..10794642 score=0.348037103941632
IntronExpressionAdditive AT4G19960.intron6 10815322..10815358 score=1.84136687325927
IntronExpressionAdditive AT4G19970.intron1 10818538..10818779 score=-0.368483967065569
IntronExpressionAdditive AT4G19970.intron2 10819185..10820056 score=-0.327989399588306
IntronExpressionAdditive AT4G19970.intron3 10820619..10823681 score=-0.126239376369240
IntronExpressionAdditive AT4G19970.intron5 10824501..10824649 score=-0.72971971358508
IntronExpressionAdditive AT4G19985.intron1 10830624..10830843 score=0.0394087970635746
IntronExpressionAdditive AT4G19985.intron2 10830912..10830948 score=0.374798117460825
IntronExpressionAdditive AT4G19985.intron4 10831763..10831985 score=-0.400457647788588
IntronExpressionAdditive AT4G19990.intron3 10835032..10835065 score=-0.725753747123576
IntronExpressionAdditive AT4G19990.intron4 10835245..10835283 score=0.097935030108976
IntronExpressionAdditive AT4G20010.intron2 10842796..10842906 score=0.784251269460899
IntronExpressionAdditive AT4G20010.intron3 10843042..10843115 score=-0.248998581946382
IntronExpressionAdditive AT4G20010.intron6 10843338..10843406 score=-0.495927931104185
IntronExpressionAdditive AT4G20010.intron8 10843789..10843828 score=0.118065145897094
IntronExpressionAdditive AT4G20020.intron4 10845502..10845685 score=-0.133064393571033
IntronExpressionAdditive AT4G20030.intron1 10846563..10846672 score=-1.58607666413670
IntronExpressionAdditive AT4G20050.intron1 10850981..10851458 score=0.163697398528497
IntronExpressionAdditive AT4G20050.intron4 10852154..10852959 score=-0.457704470663706
IntronExpressionAdditive AT4G20050.tu5 10853087..10853317 score=-0.445191903948426
IntronExpressionAdditive AT4G20060.intron2 10857451..10857684 score=0.27778919802815
IntronExpressionAdditive AT4G20060.intron3 10857906..10858044 score=-0.506192438448325
IntronExpressionAdditive AT4G20060.intron4 10858295..10858541 score=-0.672971133039284
IntronExpressionAdditive AT4G20060.intron5 10859125..10859161 score=-0.448768970148761
IntronExpressionAdditive AT4G20070.intron1 10861862..10861897 score=0.521101051806919
IntronExpressionAdditive AT4G20070.intron10 10864059..10864116 score=-1.20620907478537
IntronExpressionAdditive AT4G20070.intron11 10864304..10864377 score=0.00529842247675875
IntronExpressionAdditive AT4G20070.intron2 10862039..10862365 score=-0.072697997794096
IntronExpressionAdditive AT4G20070.intron4 10862688..10862729 score=-0.088156023746198
IntronExpressionAdditive AT4G20070.intron5 10862903..10862968 score=0.0545367042481312
IntronExpressionAdditive AT4G20070.intron7 10863295..10863371 score=-0.142681836809403
IntronExpressionAdditive AT4G20070.intron8 10863510..10863549 score=-0.795695073459217
IntronExpressionAdditive AT4G20095.intron2 10872609..10872714 score=0.566655232652954
IntronExpressionAdditive AT4G20110.intron1 10875918..10875995 score=0.704857793054692
IntronExpressionAdditive AT4G20110.intron5 10877380..10877490 score=0.0365546578174795
IntronExpressionAdditive AT4G20130.intron1 10878983..10879053 score=-0.082769412677307
IntronExpressionAdditive AT4G20130.intron2 10879370..10879409 score=0.847516105103634
IntronExpressionAdditive AT4G20130.intron5 10880221..10880292 score=-0.582685338641128
IntronExpressionAdditive AT4G20130.intron8 10880858..10880932 score=-1.40419312419501
IntronExpressionAdditive AT4G20130.intron9 10881005..10881080 score=-0.418250176971633
IntronExpressionAdditive AT4G20150.intron1 10888564..10889023 score=-0.88600039070137
IntronExpressionAdditive AT4G20150.intron2 10889295..10889403 score=0.042883772097255
IntronExpressionAdditive AT4G20160.intron1 10891926..10891968 score=-0.469758665703564
IntronExpressionAdditive AT4G20160.intron4 10894525..10894566 score=-0.213580334547664
IntronExpressionAdditive AT4G20160.intron5 10894746..10894810 score=0.0409560087423152
IntronExpressionAdditive AT4G20210.intron1 10914030..10914399 score=-0.619547945415917
IntronExpressionAdditive AT4G20210.intron2 10915590..10916394 score=0.0206237396566089
IntronExpressionAdditive AT4G20210.intron6 10917936..10917977 score=-0.0469451231906057
IntronExpressionAdditive AT4G20220.intron1 10918948..10920516 score=-0.449566472215988
IntronExpressionAdditive AT4G20220.intron2 10920668..10922142 score=-0.151172077270863
IntronExpressionAdditive AT4G20220.intron3 10922273..10922308 score=-0.119092372454424
IntronExpressionAdditive AT4G20230.intron2 10924884..10925105 score=-0.428721357922923
IntronExpressionAdditive AT4G20240.intron3 10933126..10933650 score=-0.204331753211476
IntronExpressionAdditive AT4G20250.intron1 10938074..10940383 score=-0.387555798173310
IntronExpressionAdditive AT4G20260.intron3 10940920..10941325 score=1.25216631314505
IntronExpressionAdditive AT4G20260.intron5 10941761..10942120 score=1.68542876293469
IntronExpressionAdditive AT4G20260.intron8 10942329..10942750 score=-0.723218627121749
IntronExpressionAdditive AT4G20270.intron1 10952487..10952563 score=0.5388984607599
IntronExpressionAdditive AT4G20280.intron4 10954478..10954513 score=-0.0398011752117395
IntronExpressionAdditive AT4G20300.intron2 10955878..10956242 score=-0.511434500781246
IntronExpressionAdditive AT4G20300.intron3 10956838..10957657 score=0.28786236243236
IntronExpressionAdditive AT4G20300.intron5 10958488..10958776 score=0.143882410116399
IntronExpressionAdditive AT4G20310.intron5 10963061..10963092 score=0.341368732711029
IntronExpressionAdditive AT4G20320.intron14 10977240..10977280 score=-1.37254298370585
IntronExpressionAdditive AT4G20320.intron15 10977392..10977499 score=-0.425743303236894
IntronExpressionAdditive AT4G20320.intron16 10977745..10977818 score=-0.467591662573261
IntronExpressionAdditive AT4G20320.intron18 10978059..10978134 score=-1.23195635969186
IntronExpressionAdditive AT4G20320.intron19 10978237..10978457 score=-1.79310393614777
IntronExpressionAdditive AT4G20320.intron3 10975103..10975500 score=-0.512938062825446
IntronExpressionAdditive AT4G20320.intron4 10975646..10975685 score=0.134566963846120
IntronExpressionAdditive AT4G20320.intron5 10975895..10975962 score=-0.381262492193774
IntronExpressionAdditive AT4G20320.intron7 10974552..10976249 score=-0.571952119003138
IntronExpressionAdditive AT4G20320.intron8 10976321..10976393 score=-1.00357288651757
IntronExpressionAdditive AT4G20320.intron9 10976499..10976532 score=-0.351213443958081
IntronExpressionAdditive AT4G20325.intron1 10979905..10979996 score=-0.985971575857555
IntronExpressionAdditive AT4G20325.intron2 10980185..10980445 score=0.327837185105683
IntronExpressionAdditive AT4G20325.intron4 10980777..10980849 score=-0.835694923849316
IntronExpressionAdditive AT4G20330.intron1 10983086..10983344 score=-0.5235730141961
IntronExpressionAdditive AT4G20330.intron2 10983526..10983563 score=-0.0612345910960551
IntronExpressionAdditive AT4G20330.intron4 10984068..10984381 score=0.301455033365781
IntronExpressionAdditive AT4G20340.intron3 10985643..10985710 score=-0.483071273909849
IntronExpressionAdditive AT4G20340.intron4 10985857..10985944 score=-0.379664273718062
IntronExpressionAdditive AT4G20340.intron6 10986360..10986549 score=0.463289338973743
IntronExpressionAdditive AT4G20350.intron1 10988497..10988530 score=1.08094399620160
IntronExpressionAdditive AT4G20350.intron4 10988988..10989088 score=0.0969738970700888
IntronExpressionAdditive AT4G20350.intron5 10989482..10989557 score=0.698530932880578
IntronExpressionAdditive AT4G20370.intron1 11001238..11001464 score=-0.182583095746519
IntronExpressionAdditive AT4G20370.intron2 11001579..11002052 score=-0.307575868939374
IntronExpressionAdditive AT4G20370.intron3 11002158..11002716 score=-0.536992734986953
IntronExpressionAdditive AT4G20380.intron13 11005165..11005237 score=-0.410840948218035
IntronExpressionAdditive AT4G20380.intron14 11005346..11005735 score=-0.0107546462678801
IntronExpressionAdditive AT4G20380.intron15 11005999..11006035 score=0.400228612766051
IntronExpressionAdditive AT4G20380.intron17 11006335..11006369 score=0.878441824825713
IntronExpressionAdditive AT4G20380.intron6 11004779..11004816 score=1.13296558375895
IntronExpressionAdditive AT4G20390.intron2 11007541..11007589 score=-0.16644407059629
IntronExpressionAdditive AT4G20400.intron1 11008820..11008950 score=0.204318610594566
IntronExpressionAdditive AT4G20400.intron10 11012791..11012866 score=-1.01192583862424
IntronExpressionAdditive AT4G20400.intron11 11013078..11013218 score=0.137401162424668
IntronExpressionAdditive AT4G20400.intron2 11009052..11009152 score=-0.420465979645939
IntronExpressionAdditive AT4G20400.intron3 11009258..11009549 score=-0.124363444833988
IntronExpressionAdditive AT4G20400.intron4 11009717..11009758 score=-0.346297479532225
IntronExpressionAdditive AT4G20400.intron5 11010283..11010391 score=-0.729420550384261
IntronExpressionAdditive AT4G20400.intron6 11010666..11010883 score=-0.0989383678314831
IntronExpressionAdditive AT4G20400.intron7 11011058..11011202 score=0.0496578860697927
IntronExpressionAdditive AT4G20400.intron8 11011593..11011743 score=-0.448565085547292
IntronExpressionAdditive AT4G20400.intron9 11012582..11012651 score=0.138444193870466
IntronExpressionAdditive AT4G20410.intron1 11014201..11014233 score=0.73103561259865
IntronExpressionAdditive AT4G20410.intron3 11014771..11014804 score=-0.910082751323486
IntronExpressionAdditive AT4G20410.intron4 11014943..11015015 score=-0.232563578044321
IntronExpressionAdditive AT4G20410.intron5 11015233..11015309 score=-0.100378390536698
IntronExpressionAdditive AT4G20410.intron6 11015524..11015561 score=0.92627389803785
IntronExpressionAdditive AT4G20410.intron7 11015663..11015772 score=3.42887448149188
IntronExpressionAdditive AT4G20410.intron8 11015908..11016156 score=-0.215082524204694
IntronExpressionAdditive AT4G20430.intron1 11018111..11018145 score=0.558435512268751
IntronExpressionAdditive AT4G20430.intron3 11018800..11018834 score=-0.0128615595068669
IntronExpressionAdditive AT4G20430.intron5 11019636..11019745 score=-0.29291207874295
IntronExpressionAdditive AT4G20430.intron7 11019919..11019960 score=-0.730086009534008
IntronExpressionAdditive AT4G20430.intron9 11020637..11020749 score=-0.275203868542561
IntronExpressionAdditive AT4G20440.tu3 11022472..11022508 score=-0.347852919660953
IntronExpressionAdditive AT4G20450.intron10 11026950..11028042 score=0.584069387317085
IntronExpressionAdditive AT4G20450.intron11 11028796..11028833 score=0.872302444004849
IntronExpressionAdditive AT4G20450.intron2 11024915..11024953 score=-0.326227912090777
IntronExpressionAdditive AT4G20450.intron9 11026325..11026363 score=0.0372653910442217
IntronExpressionAdditive AT4G20460.intron1 11030146..11030185 score=1.08550783483348
IntronExpressionAdditive AT4G20460.intron2 11030365..11030438 score=-0.130876338606762
IntronExpressionAdditive AT4G20460.intron3 11030543..11030610 score=-0.188033802864734
IntronExpressionAdditive AT4G20460.intron4 11030786..11030825 score=0.306177567511795
IntronExpressionAdditive AT4G20460.intron6 11031153..11031227 score=0.672983703122754
IntronExpressionAdditive AT4G20480.intron2 11034908..11034944 score=4.681494671143
IntronExpressionAdditive AT4G20480.intron3 11035196..11035233 score=3.12928289506971
IntronExpressionAdditive AT4G20480.intron4 11035606..11035782 score=-0.196484414045363
IntronExpressionAdditive AT4G20760.intron1 11129225..11129335 score=-1.81639400937623
IntronExpressionAdditive AT4G20760.intron3 11129700..11129816 score=-0.527530533421188
IntronExpressionAdditive AT4G20810.intron1 11141565..11141740 score=0.0258522552123948
IntronExpressionAdditive AT4G20810.intron3 11142281..11142319 score=-0.80469760354364
IntronExpressionAdditive AT4G20810.intron4 11142769..11142805 score=0.982378394167234
IntronExpressionAdditive AT4G20810.intron7 11143378..11143451 score=0.418732564797679
IntronExpressionAdditive AT4G20830.intron3 11157368..11157474 score=1.34714577494631
IntronExpressionAdditive AT4G20830.tu4 11157510..11157691 score=-0.299025054987658
IntronExpressionAdditive AT4G20850.intron1 11161118..11161155 score=0.525670268402634
IntronExpressionAdditive AT4G20850.intron10 11163322..11163434 score=-1.12357114145795
IntronExpressionAdditive AT4G20850.intron11 11163539..11163682 score=0.762211268750249
IntronExpressionAdditive AT4G20850.intron12 11163828..11164045 score=-0.391093802254044
IntronExpressionAdditive AT4G20850.intron13 11164189..11164264 score=-1.16649586733440
IntronExpressionAdditive AT4G20850.intron14 11164373..11164453 score=-0.113799384271375
IntronExpressionAdditive AT4G20850.intron15 11164615..11165051 score=-0.509446022947185
IntronExpressionAdditive AT4G20850.intron19 11165969..11166119 score=0.980429401303507
IntronExpressionAdditive AT4G20850.intron2 11161368..11161480 score=-0.0205612971480784
IntronExpressionAdditive AT4G20850.intron24 11167288..11167324 score=-0.198471590605534
IntronExpressionAdditive AT4G20850.intron25 11167537..11167606 score=-0.177366769692715
IntronExpressionAdditive AT4G20850.intron29 11168529..11168600 score=0.0660285503232935
IntronExpressionAdditive AT4G20850.intron3 11161669..11161732 score=0.493578482776658
IntronExpressionAdditive AT4G20850.intron30 11168715..11168788 score=-0.138966167682164
IntronExpressionAdditive AT4G20850.intron33 11169309..11169446 score=0.253528263243298
IntronExpressionAdditive AT4G20850.intron5 11162263..11162336 score=-0.40870024634176
IntronExpressionAdditive AT4G20850.intron6 11162521..11162558 score=-0.341160404840792
IntronExpressionAdditive AT4G20850.intron7 11162700..11162852 score=-0.990464574248449
IntronExpressionAdditive AT4G20850.intron8 11162997..11163037 score=-0.725103903994158
IntronExpressionAdditive AT4G20850.intron9 11163138..11163213 score=-0.047040779869890
IntronExpressionAdditive AT4G20870.intron5 11175677..11175824 score=0.126710013594556
IntronExpressionAdditive AT4G20870.intron6 11175963..11176658 score=0.477790492063946
IntronExpressionAdditive AT4G20900.intron3 11185159..11185231 score=0.0424048716398679
IntronExpressionAdditive AT4G20900.intron4 11185476..11185623 score=-1.60108504967361
IntronExpressionAdditive AT4G20910.intron1 11186738..11186771 score=-0.717114421034714
IntronExpressionAdditive AT4G20910.intron3 11187244..11187278 score=-0.220037382218008
IntronExpressionAdditive AT4G20910.intron4 11187554..11187997 score=0.0686805981065452
IntronExpressionAdditive AT4G20910.intron5 11189118..11189189 score=0.0784761307979136
IntronExpressionAdditive AT4G20910.intron7 11190020..11190093 score=0.585770402307396
IntronExpressionAdditive AT4G20910.intron8 11190258..11190289 score=-0.892628595645066
IntronExpressionAdditive AT4G20920.intron1 11194111..11194365 score=0.141693071886361
IntronExpressionAdditive AT4G20920.intron2 11194616..11194688 score=0.313950376096231
IntronExpressionAdditive AT4G20920.intron3 11194897..11195174 score=-0.669992709458037
IntronExpressionAdditive AT4G20920.intron4 11196181..11196313 score=-0.197028547373601
IntronExpressionAdditive AT4G20920.intron6 11197119..11197324 score=0.230103731012876
IntronExpressionAdditive AT4G20930.intron1 11198751..11199040 score=-0.485202305597497
IntronExpressionAdditive AT4G20930.intron3 11199149..11199218 score=-0.054073335756038
IntronExpressionAdditive AT4G20930.intron4 11199396..11199468 score=-0.556182502179854
IntronExpressionAdditive AT4G20930.intron5 11199648..11199683 score=0.086935144299776
IntronExpressionAdditive AT4G20930.intron6 11199862..11199930 score=-0.291099671715071
IntronExpressionAdditive AT4G20930.intron7 11200224..11200258 score=-0.95113454084804
IntronExpressionAdditive AT4G20930.intron9 11200617..11200907 score=0.079673668984419
IntronExpressionAdditive AT4G20940.intron1 11203738..11203800 score=-0.262125847499998
IntronExpressionAdditive AT4G20940.intron2 11205292..11205539 score=-0.588914148597829
IntronExpressionAdditive AT4G20970.intron1 11215392..11215458 score=-0.323984642763559
IntronExpressionAdditive AT4G20970.intron2 11215858..11216102 score=-1.25461556134373
IntronExpressionAdditive AT4G20980.tu4 11218794..11218980 score=-1.41205107875320
IntronExpressionAdditive AT4G21000.intron4 11223338..11223451 score=0.303960355892227
IntronExpressionAdditive AT4G21010.intron1 11226664..11226705 score=-0.679051612253211
IntronExpressionAdditive AT4G21020.intron1 11228478..11228689 score=1.06536271596150
IntronExpressionAdditive AT4G21060.intron1 11240977..11241723 score=-0.0654933799246196
IntronExpressionAdditive AT4G21060.intron2 11241858..11242078 score=0.6576745256106
IntronExpressionAdditive AT4G21060.intron3 11242962..11242996 score=0.300817653564212
IntronExpressionAdditive AT4G21060.intron4 11243312..11243391 score=-0.501650139840762
IntronExpressionAdditive AT4G21060.intron5 11243749..11243863 score=-0.868461203026069
IntronExpressionAdditive AT4G21060.intron6 11244126..11244164 score=0.292394801482107
IntronExpressionAdditive AT4G21060.intron7 11244382..11244419 score=0.150088973399516
IntronExpressionAdditive AT4G21070.intron10 11251615..11251649 score=0.537049132556859
IntronExpressionAdditive AT4G21070.intron12 11252046..11252272 score=-0.260105657910593
IntronExpressionAdditive AT4G21070.intron3 11248595..11248630 score=-0.44047957526791
IntronExpressionAdditive AT4G21070.intron4 11248774..11249016 score=-0.373655458247101
IntronExpressionAdditive AT4G21070.intron5 11249639..11249792 score=-0.0145833142889321
IntronExpressionAdditive AT4G21070.intron7 11250914..11250949 score=-0.100243399440346
IntronExpressionAdditive AT4G21070.intron8 11251126..11251197 score=0.771273503115836
IntronExpressionAdditive AT4G21070.intron9 11251402..11251437 score=0.618444539900734
IntronExpressionAdditive AT4G21090.intron2 11256962..11256999 score=0.0701286143364675
IntronExpressionAdditive AT4G21090.intron3 11257143..11257365 score=0.079938862552153
IntronExpressionAdditive AT4G21090.intron5 11257609..11258035 score=-0.246372037861147
IntronExpressionAdditive AT4G21090.intron6 11258136..11258174 score=-0.98469830902699
IntronExpressionAdditive AT4G21090.intron9 11258395..11258430 score=-0.0702278269198464
IntronExpressionAdditive AT4G21100.intron10 11262714..11262750 score=-0.657761453187845
IntronExpressionAdditive AT4G21100.intron11 11263008..11263217 score=-0.362815315346435
IntronExpressionAdditive AT4G21100.intron12 11263397..11263473 score=0.297918324437367
IntronExpressionAdditive AT4G21100.intron13 11263551..11264258 score=-0.876334552221603
IntronExpressionAdditive AT4G21100.intron16 11264402..11264691 score=-0.558174534163663
IntronExpressionAdditive AT4G21100.intron18 11264761..11265202 score=0.057823133645178
IntronExpressionAdditive AT4G21100.intron3 11260353..11260390 score=0.300784403227031
IntronExpressionAdditive AT4G21100.intron4 11260720..11260755 score=-0.243803980993458
IntronExpressionAdditive AT4G21100.intron6 11261383..11261587 score=-0.362176311618429
IntronExpressionAdditive AT4G21100.intron7 11261870..11261903 score=-0.485891467406458
IntronExpressionAdditive AT4G21100.intron8 11262180..11262251 score=0.181094416276285
IntronExpressionAdditive AT4G21100.intron9 11262469..11262536 score=0.926014805619497
IntronExpressionAdditive AT4G21105.intron19 11265763..11266244 score=-0.734884879551305
IntronExpressionAdditive AT4G21105.intron3 11266494..11266607 score=-0.282988715213983
IntronExpressionAdditive AT4G21110.intron1 11267309..11267549 score=0.582489681534549
IntronExpressionAdditive AT4G21110.intron3 11268135..11268470 score=0.0936176854381676
IntronExpressionAdditive AT4G21120.intron1 11270731..11272213 score=0.0155182484084068
IntronExpressionAdditive AT4G21130.intron1 11274693..11274804 score=-0.524532527319858
IntronExpressionAdditive AT4G21130.intron4 11276013..11276050 score=-1.42232221970981
IntronExpressionAdditive AT4G21130.intron5 11276152..11276188 score=0.198867994396918
IntronExpressionAdditive AT4G21150.intron10 11280944..11281284 score=-0.340481451219624
IntronExpressionAdditive AT4G21150.intron11 11281395..11281569 score=0.170349187132998
IntronExpressionAdditive AT4G21150.intron12 11281761..11281797 score=-0.367702706088892
IntronExpressionAdditive AT4G21150.intron15 11282443..11282518 score=-0.0731218757197303
IntronExpressionAdditive AT4G21150.intron16 11282628..11282705 score=-0.152783075014495
IntronExpressionAdditive AT4G21150.intron2 11278841..11278905 score=0.0145252325103559
IntronExpressionAdditive AT4G21150.intron4 11279355..11279498 score=-0.65964569945708
IntronExpressionAdditive AT4G21150.intron5 11279647..11279796 score=0.1725557408905
IntronExpressionAdditive AT4G21150.intron6 11279900..11279969 score=-0.478872065250437
IntronExpressionAdditive AT4G21150.intron7 11280115..11280381 score=-0.496399482816599
IntronExpressionAdditive AT4G21150.intron8 11280486..11280553 score=0.327603305724196
IntronExpressionAdditive AT4G21160.intron10 11285707..11285782 score=-0.0362420565494293
IntronExpressionAdditive AT4G21160.intron11 11285964..11286034 score=-0.665135070067746
IntronExpressionAdditive AT4G21160.intron7 11285002..11285047 score=1.45935965757110
IntronExpressionAdditive AT4G21160.intron9 11285467..11285533 score=0.509752689719571
IntronExpressionAdditive AT4G21160.tu3 11284239..11284274 score=1.01288910603507
IntronExpressionAdditive AT4G21160.tu5 11284416..11284614 score=-0.278198536054971
IntronExpressionAdditive AT4G21170.intron3 11287824..11287862 score=0.965996013274882
IntronExpressionAdditive AT4G21180.intron2 11289526..11289598 score=0.392851953912274
IntronExpressionAdditive AT4G21180.intron4 11289014..11290003 score=0.316110865885179
IntronExpressionAdditive AT4G21180.intron5 11290136..11290349 score=0.220805004763152
IntronExpressionAdditive AT4G21190.intron3 11293404..11293440 score=-0.50702789001463
IntronExpressionAdditive AT4G21190.intron4 11293580..11293907 score=-0.405897343510095
IntronExpressionAdditive AT4G21192.intron3 11294615..11294900 score=-0.93485443019728
IntronExpressionAdditive AT4G21192.intron4 11295016..11295053 score=0.196042042754175
IntronExpressionAdditive AT4G21200.intron1 11303220..11305785 score=-0.292807928430832
IntronExpressionAdditive AT4G21200.intron2 11306146..11306262 score=0.174042472500486
IntronExpressionAdditive AT4G21210.intron1 11307489..11307683 score=-1.100002766399
IntronExpressionAdditive AT4G21215.intron1 11310987..11311340 score=0.318606472530260
IntronExpressionAdditive AT4G21215.intron2 11311602..11312503 score=-0.394222409644417
IntronExpressionAdditive AT4G21215.intron3 11313092..11313240 score=-0.129747264706147
IntronExpressionAdditive AT4G21220.intron1 11317053..11317160 score=-0.423243155704195
IntronExpressionAdditive AT4G21220.intron3 11317424..11317501 score=0.487298000317391
IntronExpressionAdditive AT4G21220.intron5 11317739..11317772 score=0.0992677891877674
IntronExpressionAdditive AT4G21220.intron7 11318031..11318066 score=-0.731255877717718
IntronExpressionAdditive AT4G21220.intron9 11318496..11318778 score=-0.409385107410915
IntronExpressionAdditive AT4G21230.intron4 11320375..11320408 score=1.12548892874604
IntronExpressionAdditive AT4G21230.intron5 11320626..11320660 score=-1.36082993281361
IntronExpressionAdditive AT4G21250.intron1 11325814..11326065 score=-0.0198881557033562
IntronExpressionAdditive AT4G21260.intron2 11328252..11328363 score=0.200987218908086
IntronExpressionAdditive AT4G21260.intron4 11328703..11328734 score=0.505974974114744
IntronExpressionAdditive AT4G21270.intron10 11331967..11332006 score=0.189310272541618
IntronExpressionAdditive AT4G21270.intron12 11332550..11332589 score=0.462946297728411
IntronExpressionAdditive AT4G21270.intron14 11332986..11333055 score=-0.117226873998520
IntronExpressionAdditive AT4G21270.intron15 11333228..11333297 score=-0.662117862986731
IntronExpressionAdditive AT4G21270.intron16 11333591..11333802 score=0.0387324219892821
IntronExpressionAdditive AT4G21270.intron4 11330365..11330472 score=-1.24709552798504
IntronExpressionAdditive AT4G21270.intron6 11331000..11331111 score=-0.810200916117397
IntronExpressionAdditive AT4G21270.intron7 11331336..11331377 score=-0.291133980681815
IntronExpressionAdditive AT4G21270.intron9 11331778..11331857 score=0.47240561122012
IntronExpressionAdditive AT4G21280.intron3 11335397..11335468 score=-0.402743352997291
IntronExpressionAdditive AT4G21310.intron1 11339356..11339391 score=1.40316949445772
IntronExpressionAdditive AT4G21320.intron1 11340626..11340696 score=1.07649003459523
IntronExpressionAdditive AT4G21320.intron3 11341214..11341248 score=-0.126534695659317
IntronExpressionAdditive AT4G21320.intron4 11341531..11341568 score=0.42631877876838
IntronExpressionAdditive AT4G21323.intron2 11342922..11342960 score=0.0750083596085583
IntronExpressionAdditive AT4G21323.intron4 11343369..11343438 score=-0.140059411537795
IntronExpressionAdditive AT4G21323.intron5 11344170..11344201 score=-0.187209926340231
IntronExpressionAdditive AT4G21326.intron1 11347026..11347066 score=0.722069678758188
IntronExpressionAdditive AT4G21326.intron4 11348508..11348544 score=-0.582298685871494
IntronExpressionAdditive AT4G21326.intron5 11348740..11348815 score=0.19522550186838
IntronExpressionAdditive AT4G21340.intron1 11353323..11353362 score=0.267413485770629
IntronExpressionAdditive AT4G21340.intron3 11353832..11353906 score=-0.294149583921502
IntronExpressionAdditive AT4G21380.intron5 11390714..11391601 score=-0.0165388629652245
IntronExpressionAdditive AT4G21390.intron1 11394779..11394810 score=-0.308006815359133
IntronExpressionAdditive AT4G21410.intron3 11403360..11403394 score=0.188095768362943
IntronExpressionAdditive AT4G21410.intron4 11403650..11403709 score=0.572937304700488
IntronExpressionAdditive AT4G21410.intron5 11403877..11403948 score=0.773150638189703
IntronExpressionAdditive AT4G21410.intron6 11404098..11404172 score=-0.665146221551496
IntronExpressionAdditive AT4G21430.intron10 11410900..11411236 score=-0.0466100420117019
IntronExpressionAdditive AT4G21430.intron11 11411445..11411531 score=-0.751158204708357
IntronExpressionAdditive AT4G21430.intron3 11408327..11408362 score=-0.0710795027405798
IntronExpressionAdditive AT4G21430.intron5 11408982..11409127 score=-0.331406090285071
IntronExpressionAdditive AT4G21430.intron6 11409499..11409567 score=0.220149121807627
IntronExpressionAdditive AT4G21430.intron8 11410359..11410467 score=-0.385294392395057
IntronExpressionAdditive AT4G21430.intron9 11410713..11410752 score=0.408178298896424
IntronExpressionAdditive AT4G21445.intron1 11425198..11425376 score=-1.58507777015054
IntronExpressionAdditive AT4G21450.intron1 11426498..11426948 score=-0.335078561905371
IntronExpressionAdditive AT4G21450.intron6 11427773..11427841 score=0.988372475977063
IntronExpressionAdditive AT4G21450.tu5 11427463..11427652 score=2.41546536512752
IntronExpressionAdditive AT4G21470.intron1 11431363..11431394 score=0.374582177817643
IntronExpressionAdditive AT4G21480.intron2 11434506..11434727 score=-0.682050436306338
IntronExpressionAdditive AT4G21490.intron5 11437645..11437709 score=0.182390859336370
IntronExpressionAdditive AT4G21490.intron6 11437968..11438004 score=-0.42274193184661
IntronExpressionAdditive AT4G21490.intron7 11438299..11438337 score=0.524958728240723
IntronExpressionAdditive AT4G21490.intron8 11438559..11438623 score=-1.07612568897042
IntronExpressionAdditive AT4G21510.intron2 11446554..11446587 score=-0.0638406143434914
IntronExpressionAdditive AT4G21520.intron10 11449576..11449610 score=-0.103859345498979
IntronExpressionAdditive AT4G21520.intron2 11447883..11447918 score=0.241182353673284
IntronExpressionAdditive AT4G21520.intron3 11448026..11448135 score=0.407761739571162
IntronExpressionAdditive AT4G21520.intron4 11448242..11448417 score=-1.46951026739294
IntronExpressionAdditive AT4G21520.intron5 11448594..11448734 score=-0.2035257265545
IntronExpressionAdditive AT4G21520.intron7 11449046..11449113 score=-0.542253056268147
IntronExpressionAdditive AT4G21520.intron8 11449252..11449325 score=-0.801939530247977
IntronExpressionAdditive AT4G21530.intron1 11450822..11450894 score=-0.176269241627717
IntronExpressionAdditive AT4G21530.intron10 11453394..11453500 score=0.206721191793979
IntronExpressionAdditive AT4G21530.intron11 11453711..11453786 score=-0.158147712924866
IntronExpressionAdditive AT4G21530.intron13 11454131..11454282 score=-0.166552980143780
IntronExpressionAdditive AT4G21530.intron14 11454493..11454749 score=-0.255116443700712
IntronExpressionAdditive AT4G21530.intron2 11451030..11451204 score=0.131267364496357
IntronExpressionAdditive AT4G21530.intron4 11451592..11451746 score=0.0407840863831825
IntronExpressionAdditive AT4G21530.intron5 11452034..11452329 score=-0.238775607539794
IntronExpressionAdditive AT4G21530.intron6 11452436..11452546 score=0.42804630816393
IntronExpressionAdditive AT4G21530.intron7 11452771..11452879 score=-0.281620044030621
IntronExpressionAdditive AT4G21530.intron8 11453070..11453141 score=-0.738163862304947
IntronExpressionAdditive AT4G21540.intron11 11457721..11457761 score=0.424940203653194
IntronExpressionAdditive AT4G21540.intron13 11458292..11458331 score=0.188930093176515
IntronExpressionAdditive AT4G21540.intron14 11458567..11458601 score=-0.522319586882752
IntronExpressionAdditive AT4G21540.intron15 11458854..11458927 score=0.244753736993552
IntronExpressionAdditive AT4G21540.intron16 11459147..11459551 score=-0.120091295573415
IntronExpressionAdditive AT4G21540.intron19 11456045..11460602 score=0.121028763790889
IntronExpressionAdditive AT4G21540.intron20 11460775..11460842 score=-0.0289390473554903
IntronExpressionAdditive AT4G21540.intron21 11461020..11461058 score=-1.22553627691384
IntronExpressionAdditive AT4G21540.intron23 11461388..11461522 score=-0.142942084559254
IntronExpressionAdditive AT4G21540.intron24 11461846..11461913 score=0.0339942682942369
IntronExpressionAdditive AT4G21540.intron25 11462057..11462131 score=0.398297755515019
IntronExpressionAdditive AT4G21540.intron6 11456578..11456612 score=-0.354383066729922
IntronExpressionAdditive AT4G21540.intron8 11456984..11457204 score=-0.122642912568836
IntronExpressionAdditive AT4G21540.intron9 11457310..11457351 score=1.4725035594484
IntronExpressionAdditive AT4G21550.intron1 11464124..11464306 score=-0.180987091496308
IntronExpressionAdditive AT4G21550.intron10 11467763..11467939 score=-0.637922691741509
IntronExpressionAdditive AT4G21550.intron2 11464516..11464591 score=-0.250568631395808
IntronExpressionAdditive AT4G21550.intron3 11464782..11464889 score=0.486045370063691
IntronExpressionAdditive AT4G21550.intron4 11465660..11465821 score=-0.217677582432472
IntronExpressionAdditive AT4G21550.intron5 11465928..11466069 score=-0.451970584165582
IntronExpressionAdditive AT4G21550.intron6 11466327..11466476 score=-0.56340299862938
IntronExpressionAdditive AT4G21550.intron7 11466617..11467011 score=-0.482945188960678
IntronExpressionAdditive AT4G21550.intron8 11467494..11467653 score=-0.102131114846224
IntronExpressionAdditive AT4G21560.tu2 11469887..11470108 score=-0.743148200767589
IntronExpressionAdditive AT4G21570.intron1 11471351..11471386 score=1.27834190298230
IntronExpressionAdditive AT4G21570.intron2 11471744..11471784 score=-0.156256193196202
IntronExpressionAdditive AT4G21570.intron3 11471925..11471960 score=0.164833990954733
IntronExpressionAdditive AT4G21570.intron4 11472284..11472718 score=0.273916981946658
IntronExpressionAdditive AT4G21580.intron3 11476132..11476423 score=-0.416493850214082
IntronExpressionAdditive AT4G21580.intron4 11476675..11476782 score=-1.01785947809597
IntronExpressionAdditive AT4G21580.intron5 11476894..11476925 score=0.0469717156038864
IntronExpressionAdditive AT4G21585.intron1 11478102..11478356 score=0.0902891883006977
IntronExpressionAdditive AT4G21585.intron3 11478776..11478887 score=-0.492497110085233
IntronExpressionAdditive AT4G21585.intron6 11479211..11479527 score=1.42442884447281
IntronExpressionAdditive AT4G21585.intron8 11479705..11479812 score=-0.355172427752234
IntronExpressionAdditive AT4G21590.intron10 11482114..11482433 score=0.161469164933039
IntronExpressionAdditive AT4G21590.intron4 11480638..11480843 score=-0.805578796384316
IntronExpressionAdditive AT4G21590.intron5 11481103..11481143 score=-0.207632767607106
IntronExpressionAdditive AT4G21590.intron6 11481333..11481583 score=0.0212167516498253
IntronExpressionAdditive AT4G21600.intron1 11485201..11485315 score=0.704516014860124
IntronExpressionAdditive AT4G21600.intron2 11485421..11485663 score=0.418419918896171
IntronExpressionAdditive AT4G21600.intron3 11485881..11485960 score=-0.263756007190227
IntronExpressionAdditive AT4G21600.intron5 11486352..11486390 score=0.550395622284368
IntronExpressionAdditive AT4G21610.intron1 11489254..11489365 score=-0.873545001485825
IntronExpressionAdditive AT4G21610.intron2 11489544..11489971 score=-0.511814205225251
IntronExpressionAdditive AT4G21610.intron3 11490113..11490184 score=0.823974307214262
IntronExpressionAdditive AT4G21630.intron1 11493094..11493127 score=-0.0308679071257553
IntronExpressionAdditive AT4G21630.intron8 11495040..11495179 score=-0.362739070930464
IntronExpressionAdditive AT4G21640.intron8 11500098..11500272 score=0.194151857498025
IntronExpressionAdditive AT4G21650.intron8 11504118..11504219 score=-0.0374814272120156
IntronExpressionAdditive AT4G21650.intron9 11504466..11504507 score=0.163535169585073
IntronExpressionAdditive AT4G21660.intron1 11506339..11506377 score=-0.345656324763915
IntronExpressionAdditive AT4G21660.intron10 11508230..11508297 score=0.379941634938344
IntronExpressionAdditive AT4G21660.intron11 11508413..11508986 score=0.175758569422106
IntronExpressionAdditive AT4G21660.intron3 11506800..11506876 score=0.0250539434926207
IntronExpressionAdditive AT4G21660.intron5 11507237..11507344 score=0.0180223601392973
IntronExpressionAdditive AT4G21660.intron6 11507483..11507514 score=-0.32903283327912
IntronExpressionAdditive AT4G21660.intron8 11507866..11507945 score=-0.239852951378005
IntronExpressionAdditive AT4G21660.intron9 11508052..11508092 score=-0.51245791150153
IntronExpressionAdditive AT4G21670.intron1 11511835..11512043 score=-0.0928200176065785
IntronExpressionAdditive AT4G21670.intron11 11515236..11515309 score=-0.0800116250079988
IntronExpressionAdditive AT4G21670.intron12 11515490..11515871 score=0.589198885902357
IntronExpressionAdditive AT4G21670.intron14 11516487..11516521 score=-0.613649375948608
IntronExpressionAdditive AT4G21670.intron2 11512548..11512750 score=-0.0783467410288223
IntronExpressionAdditive AT4G21670.intron4 11513220..11513432 score=-0.539649656417045
IntronExpressionAdditive AT4G21670.intron5 11513577..11513655 score=0.283555180360016
IntronExpressionAdditive AT4G21670.intron6 11513803..11513874 score=-0.899824736451352
IntronExpressionAdditive AT4G21670.intron7 11514015..11514051 score=0.0160853169123625
IntronExpressionAdditive AT4G21670.intron8 11514732..11514807 score=0.852921876320402
IntronExpressionAdditive AT4G21670.intron9 11514912..11514949 score=-0.0178520110457882
IntronExpressionAdditive AT4G21680.intron1 11518452..11518484 score=0.811764895772246
IntronExpressionAdditive AT4G21680.intron3 11519380..11519416 score=0.00635180641498943
IntronExpressionAdditive AT4G21690.intron1 11527702..11527947 score=0.679000835035778
IntronExpressionAdditive AT4G21690.intron2 11528342..11528669 score=-0.763221201467285
IntronExpressionAdditive AT4G21710.intron11 11538182..11538218 score=-0.0929201180420732
IntronExpressionAdditive AT4G21710.intron15 11539000..11539108 score=-1.12487434840827
IntronExpressionAdditive AT4G21710.intron17 11539513..11539698 score=0.567397383495047
IntronExpressionAdditive AT4G21710.intron2 11536331..11536367 score=-0.396991868447239
IntronExpressionAdditive AT4G21710.intron20 11540002..11540038 score=0.232314363910937
IntronExpressionAdditive AT4G21710.intron21 11540181..11540216 score=-0.674576950299431
IntronExpressionAdditive AT4G21710.intron23 11540858..11540933 score=0.0878250370872164
IntronExpressionAdditive AT4G21710.intron24 11541219..11541908 score=0.310687649900713
IntronExpressionAdditive AT4G21710.intron3 11536720..11536765 score=-2.03716389405575
IntronExpressionAdditive AT4G21710.intron4 11536982..11537094 score=-0.8318166587644
IntronExpressionAdditive AT4G21710.intron6 11537237..11537275 score=0.439050958469125
IntronExpressionAdditive AT4G21710.intron7 11537418..11537489 score=-0.0535117264457799
IntronExpressionAdditive AT4G21710.intron9 11537782..11537849 score=-0.421271904109007
IntronExpressionAdditive AT4G21720.intron1 11542658..11543476 score=-0.245471296598448
IntronExpressionAdditive AT4G21720.intron2 11543624..11543772 score=0.48968762126338
IntronExpressionAdditive AT4G21720.intron3 11543915..11543984 score=-0.0724386163363602
IntronExpressionAdditive AT4G21720.intron4 11544055..11544119 score=-0.99256976799093
IntronExpressionAdditive AT4G21745.intron1 11548995..11549168 score=-0.0531152426400298
IntronExpressionAdditive AT4G21745.intron2 11549392..11549647 score=-0.246578414829170
IntronExpressionAdditive AT4G21745.intron3 11549903..11549966 score=0.338607463430455
IntronExpressionAdditive AT4G21750.intron1 11555617..11556041 score=0.409030963027121
IntronExpressionAdditive AT4G21750.intron2 11556194..11556827 score=0.172617332040874
IntronExpressionAdditive AT4G21750.intron4 11557555..11557702 score=0.492501476220439
IntronExpressionAdditive AT4G21750.intron8 11559167..11559248 score=-0.619767971718356
IntronExpressionAdditive AT4G21750.tu2 11556078..11556154 score=-0.96770260568368
IntronExpressionAdditive AT4G21760.intron10 11563417..11563453 score=0.508046609990865
IntronExpressionAdditive AT4G21760.intron2 11561623..11561742 score=0.510590204398292
IntronExpressionAdditive AT4G21760.intron3 11561816..11561892 score=0.397614337377438
IntronExpressionAdditive AT4G21760.intron6 11562333..11562369 score=0.169994280766481
IntronExpressionAdditive AT4G21760.intron8 11562896..11562927 score=1.60927693087383
IntronExpressionAdditive AT4G21760.intron9 11563274..11563307 score=0.223033861551065
IntronExpressionAdditive AT4G21770.intron2 11564319..11564393 score=-0.419943533896973
IntronExpressionAdditive AT4G21770.intron3 11564574..11564644 score=0.132345900279733
IntronExpressionAdditive AT4G21770.intron5 11564939..11564979 score=0.349256024269337
IntronExpressionAdditive AT4G21770.intron6 11565159..11565404 score=-0.722410614112534
IntronExpressionAdditive AT4G21770.intron9 11566060..11566096 score=-0.260539091583747
IntronExpressionAdditive AT4G21790.intron1 11570305..11570381 score=0.0479698941574035
IntronExpressionAdditive AT4G21790.intron2 11570487..11570554 score=-0.0447736710557884
IntronExpressionAdditive AT4G21790.intron3 11570660..11570723 score=-0.470843796456191
IntronExpressionAdditive AT4G21790.intron5 11571009..11571199 score=0.745638583699106
IntronExpressionAdditive AT4G21790.intron6 11571345..11571419 score=-0.157571284431024
IntronExpressionAdditive AT4G21790.intron7 11571573..11571755 score=0.0810144810833215
IntronExpressionAdditive AT4G21790.intron9 11571834..11571912 score=-0.704396295255985
IntronExpressionAdditive AT4G21800.intron3 11572982..11573057 score=-1.95947689663472
IntronExpressionAdditive AT4G21800.intron6 11573979..11574014 score=-0.855120837886598
IntronExpressionAdditive AT4G21810.intron1 11575532..11575608 score=0.762269119230613
IntronExpressionAdditive AT4G21810.intron2 11575679..11575861 score=0.185224639418887
IntronExpressionAdditive AT4G21810.intron4 11576401..11576895 score=-0.124260988132268
IntronExpressionAdditive AT4G21820.intron1 11578302..11578356 score=-0.399875803928448
IntronExpressionAdditive AT4G21820.intron10 11581698..11581733 score=0.354562838918001
IntronExpressionAdditive AT4G21820.intron11 11582061..11582908 score=-0.717887230830179
IntronExpressionAdditive AT4G21820.intron12 11583169..11583201 score=0.623501399110117
IntronExpressionAdditive AT4G21820.intron14 11583676..11583719 score=-0.277478999464375
IntronExpressionAdditive AT4G21820.intron2 11578838..11579218 score=-0.299584846089225
IntronExpressionAdditive AT4G21820.intron4 11579664..11579807 score=-0.73767705772457
IntronExpressionAdditive AT4G21820.intron5 11580038..11580249 score=-0.541527734560265
IntronExpressionAdditive AT4G21820.intron6 11580399..11580539 score=0.0857817594806069
IntronExpressionAdditive AT4G21820.intron8 11580979..11581118 score=0.45412078635806
IntronExpressionAdditive AT4G21820.intron9 11581304..11581447 score=0.275090489094069
IntronExpressionAdditive AT4G21830.intron1 11584878..11585095 score=-0.142441182279337
IntronExpressionAdditive AT4G21840.intron1 11587544..11587807 score=0.229058957973153
IntronExpressionAdditive AT4G21860.intron1 11600416..11600449 score=-0.123326178871422
IntronExpressionAdditive AT4G21860.intron3 11600660..11601053 score=-0.436147547256603
IntronExpressionAdditive AT4G21865.intron2 11602347..11602519 score=0.207845420288670
IntronExpressionAdditive AT4G21865.intron3 11602819..11602854 score=0.0282580965133602
IntronExpressionAdditive AT4G21880.intron1 11605315..11605355 score=0.343829225836539
IntronExpressionAdditive AT4G21880.intron10 11609009..11609117 score=0.272895183935631
IntronExpressionAdditive AT4G21880.intron11 11609303..11609343 score=-0.281260634309308
IntronExpressionAdditive AT4G21880.intron12 11609600..11609633 score=-0.0448261784049530
IntronExpressionAdditive AT4G21880.intron13 11609778..11609819 score=-1.62643262373076
IntronExpressionAdditive AT4G21880.intron14 11610000..11610039 score=-0.365675981017574
IntronExpressionAdditive AT4G21880.intron15 11610592..11610927 score=-0.260731306394354
IntronExpressionAdditive AT4G21880.intron2 11605464..11605499 score=0.356922703655481
IntronExpressionAdditive AT4G21880.intron3 11605612..11605688 score=0.554878370126977
IntronExpressionAdditive AT4G21880.intron4 11606344..11606824 score=-0.136663647312036
IntronExpressionAdditive AT4G21880.intron5 11606966..11607625 score=-0.637153057650844
IntronExpressionAdditive AT4G21880.intron7 11607978..11608124 score=0.094198651889815
IntronExpressionAdditive AT4G21880.intron9 11608569..11608793 score=0.00526346739198819
IntronExpressionAdditive AT4G21900.intron1 11614370..11615601 score=-0.470658862589554
IntronExpressionAdditive AT4G21900.intron13 11622871..11623389 score=-0.0140351578602537
IntronExpressionAdditive AT4G21900.intron3 11615893..11617216 score=-0.437289661990422
IntronExpressionAdditive AT4G21900.intron4 11617427..11617676 score=-1.12397821891273
IntronExpressionAdditive AT4G21900.intron6 11618946..11619098 score=-0.0611970728099854
IntronExpressionAdditive AT4G21900.intron7 11619625..11620218 score=-0.389269026350678
IntronExpressionAdditive AT4G21910.intron10 11629344..11630634 score=0.703459813430499
IntronExpressionAdditive AT4G21910.intron4 11625891..11626124 score=0.282228902219592
IntronExpressionAdditive AT4G21910.intron7 11626634..11626670 score=-0.365577515992421
IntronExpressionAdditive AT4G21910.intron9 11627555..11628866 score=0.27312204648259
IntronExpressionAdditive AT4G21910.tu10 11628942..11629313 score=-0.960563603167646
IntronExpressionAdditive AT4G21940.intron1 11641636..11641705 score=-0.054729904026189
IntronExpressionAdditive AT4G21940.intron3 11642379..11642448 score=0.0119189971410649
IntronExpressionAdditive AT4G21940.intron7 11643247..11643279 score=-0.0827089777422066
IntronExpressionAdditive AT4G21950.intron1 11644332..11644478 score=-0.569805417669076
IntronExpressionAdditive AT4G21960.intron1 11647179..11647480 score=-1.53874793641809
IntronExpressionAdditive AT4G21960.intron2 11647694..11647735 score=-0.270006186077865
IntronExpressionAdditive AT4G21960.intron3 11647977..11648043 score=-1.16966041326742
IntronExpressionAdditive AT4G21970.intron1 11654072..11654298 score=0.655435933324013
IntronExpressionAdditive AT4G21980.tu3 11655815..11655852 score=-0.0651593802906953
IntronExpressionAdditive AT4G21990.intron1 11658351..11658386 score=-0.286761918822431
IntronExpressionAdditive AT4G21990.intron3 11658795..11658877 score=-0.536786514873328
IntronExpressionAdditive AT4G22010.intron2 11663790..11664708 score=-0.957398626401251
IntronExpressionAdditive AT4G22010.intron3 11665028..11665059 score=0.590614964373634
IntronExpressionAdditive AT4G22010.intron4 11665569..11665615 score=-0.767438264564392
IntronExpressionAdditive AT4G22030.intron1 11673628..11673948 score=0.203752616386789
IntronExpressionAdditive AT4G22030.intron2 11674719..11675049 score=-0.185433759765053
IntronExpressionAdditive AT4G22050.intron1 11684309..11684391 score=-0.125114839433788
IntronExpressionAdditive AT4G22070.intron1 11692027..11692311 score=-0.154623849554515
IntronExpressionAdditive AT4G22070.intron3 11692718..11693241 score=-0.114310086427479
IntronExpressionAdditive AT4G22070.intron4 11693462..11693628 score=0.0981711697953452
IntronExpressionAdditive AT4G22070.intron5 11693843..11693988 score=0.239994918637203
IntronExpressionAdditive AT4G22080.intron1 11701025..11701397 score=0.0357851740493826
IntronExpressionAdditive AT4G22100.intron1 11707650..11707858 score=0.0112436246507626
IntronExpressionAdditive AT4G22100.intron10 11709433..11709464 score=0.340368924303159
IntronExpressionAdditive AT4G22100.intron6 11708648..11708689 score=-0.454208330089464
IntronExpressionAdditive AT4G22110.intron5 11712276..11712984 score=-0.598527019476651
IntronExpressionAdditive AT4G22120.intron5 11717742..11717801 score=-0.59426734225207
IntronExpressionAdditive AT4G22120.intron7 11718145..11718180 score=0.372964478960039
IntronExpressionAdditive AT4G22120.intron9 11718612..11718793 score=-0.983243135491716
IntronExpressionAdditive AT4G22130.intron1 11723860..11724024 score=-0.35879085385163
IntronExpressionAdditive AT4G22130.intron11 11726391..11726429 score=-0.373508127883597
IntronExpressionAdditive AT4G22130.intron13 11726825..11726900 score=-0.188601412841210
IntronExpressionAdditive AT4G22130.intron14 11727080..11727156 score=-0.272399234219681
IntronExpressionAdditive AT4G22130.intron4 11724661..11724693 score=0.334022716852467
IntronExpressionAdditive AT4G22130.intron5 11724804..11724840 score=-0.807393285423662
IntronExpressionAdditive AT4G22130.intron7 11725134..11725168 score=0.225393031880677
IntronExpressionAdditive AT4G22140.intron1 11728143..11728605 score=0.604040761624358
IntronExpressionAdditive AT4G22140.intron2 11728753..11728858 score=1.37787159353234
IntronExpressionAdditive AT4G22140.intron3 11728966..11729038 score=0.72231703843179
IntronExpressionAdditive AT4G22140.intron4 11729431..11730121 score=0.136305399001034
IntronExpressionAdditive AT4G22150.intron1 11731703..11731740 score=0.6837753645156
IntronExpressionAdditive AT4G22150.intron3 11732315..11732384 score=-0.360013522031682
IntronExpressionAdditive AT4G22160.tu2 11733608..11733792 score=-0.478200109828503
IntronExpressionAdditive AT4G22200.intron1 11746823..11746903 score=-0.586767587066958
IntronExpressionAdditive AT4G22200.intron8 11749435..11749472 score=-0.820577766842307
IntronExpressionAdditive AT4G22200.intron9 11749758..11749798 score=-0.2196015447254
IntronExpressionAdditive AT4G22217.intron1 11758703..11758775 score=0.0655832991318454
IntronExpressionAdditive AT4G22220.intron1 11759598..11760009 score=0.0653120737346326
IntronExpressionAdditive AT4G22220.intron2 11760265..11760512 score=-0.482071851534743
IntronExpressionAdditive AT4G22240.intron1 11766416..11766456 score=0.385764641395874
IntronExpressionAdditive AT4G22240.intron2 11766707..11766774 score=1.80156130887513
IntronExpressionAdditive AT4G22260.intron1 11770315..11770397 score=-0.308599289962081
IntronExpressionAdditive AT4G22260.intron2 11770499..11770536 score=0.390200863650352
IntronExpressionAdditive AT4G22260.intron4 11770882..11770948 score=-0.278237302824163
IntronExpressionAdditive AT4G22260.intron5 11771083..11771123 score=-1.01064420931680
IntronExpressionAdditive AT4G22260.intron6 11771333..11771550 score=-0.0104636258253953
IntronExpressionAdditive AT4G22260.intron8 11772083..11772163 score=1.08485340464273
IntronExpressionAdditive AT4G22270.intron1 11773812..11774394 score=-0.214347935689384
IntronExpressionAdditive AT4G22290.intron1 11783467..11783716 score=0.160508508206991
IntronExpressionAdditive AT4G22290.intron3 11784528..11784878 score=0.236795175452914
IntronExpressionAdditive AT4G22300.intron1 11787685..11787935 score=0.264634304477295
IntronExpressionAdditive AT4G22300.intron3 11788161..11788234 score=-0.726628246399409
IntronExpressionAdditive AT4G22300.intron4 11788378..11788457 score=-0.0598983366955679
IntronExpressionAdditive AT4G22300.intron5 11788753..11788865 score=0.0493079022014586
IntronExpressionAdditive AT4G22300.intron6 11789350..11789570 score=-1.04784624975306
IntronExpressionAdditive AT4G22300.intron9 11790107..11790178 score=-0.639918659965738
IntronExpressionAdditive AT4G22310.intron1 11791503..11791882 score=-0.308371514362736
IntronExpressionAdditive AT4G22310.intron3 11792292..11792362 score=2.24203286757365
IntronExpressionAdditive AT4G22310.intron4 11792550..11792586 score=-0.224110230267037
IntronExpressionAdditive AT4G22320.intron1 11793381..11793529 score=-1.01765581863725
IntronExpressionAdditive AT4G22330.intron1 11797844..11798431 score=-0.0261893742787858
IntronExpressionAdditive AT4G22330.intron2 11798756..11798970 score=1.11572396937407
IntronExpressionAdditive AT4G22340.intron1 11800309..11800461 score=-1.61248201498284
IntronExpressionAdditive AT4G22340.intron10 11802285..11802435 score=-0.166033751655136
IntronExpressionAdditive AT4G22340.intron13 11802830..11803313 score=-0.0491185745169857
IntronExpressionAdditive AT4G22340.intron5 11800966..11801035 score=-0.422183450062541
IntronExpressionAdditive AT4G22340.intron8 11801625..11801693 score=0.158691444092211
IntronExpressionAdditive AT4G22340.intron9 11801910..11801949 score=0.409942298509383
IntronExpressionAdditive AT4G22340.tu13 11802651..11802760 score=-0.880763769043318
IntronExpressionAdditive AT4G22360.intron1 11808396..11808638 score=-0.165892897252993
IntronExpressionAdditive AT4G22360.intron2 11808782..11808857 score=-0.591465650468242
IntronExpressionAdditive AT4G22360.intron3 11809038..11809111 score=0.553457028193689
IntronExpressionAdditive AT4G22370.intron1 11810330..11810403 score=-0.091878399634564
IntronExpressionAdditive AT4G22370.intron3 11810658..11810837 score=-0.433013344039167
IntronExpressionAdditive AT4G22380.intron1 11812265..11812649 score=0.007661963256262
IntronExpressionAdditive AT4G22430.intron1 11827923..11827957 score=0.0910047278837233
IntronExpressionAdditive AT4G22440.intron1 11831109..11831400 score=-0.0401348136778292
IntronExpressionAdditive AT4G22440.intron2 11831658..11832113 score=-0.333810920442635
IntronExpressionAdditive AT4G22530.intron1 11859900..11859936 score=-0.443854060348738
IntronExpressionAdditive AT4G22540.intron11 11863246..11863687 score=-0.562459708082545
IntronExpressionAdditive AT4G22540.intron12 11864156..11864229 score=-0.0736687557299619
IntronExpressionAdditive AT4G22540.intron15 11864408..11865606 score=0.0415274023778571
IntronExpressionAdditive AT4G22540.intron2 11860808..11860925 score=1.66308997200898
IntronExpressionAdditive AT4G22540.intron4 11861149..11861400 score=-0.130478303046109
IntronExpressionAdditive AT4G22540.intron8 11862387..11862422 score=0.70066752343329
IntronExpressionAdditive AT4G22540.intron9 11862632..11862664 score=-0.137934705009351
IntronExpressionAdditive AT4G22540.tu16 11865733..11866342 score=0.199453200076082
IntronExpressionAdditive AT4G22570.intron4 11882960..11884654 score=-0.130922857730088
IntronExpressionAdditive AT4G22570.intron5 11884836..11885150 score=-0.460617088442149
IntronExpressionAdditive AT4G22590.intron1 11893811..11893848 score=-0.303193654315912
IntronExpressionAdditive AT4G22590.intron5 11894802..11894840 score=0.844533491350008
IntronExpressionAdditive AT4G22590.intron7 11895697..11896246 score=-0.176165424682342
IntronExpressionAdditive AT4G22666.intron1 11917518..11917554 score=-0.441949888783088
IntronExpressionAdditive AT4G22670.intron1 11918353..11918690 score=0.0634198064308542
IntronExpressionAdditive AT4G22670.intron4 11919275..11919316 score=-0.244134405848113
IntronExpressionAdditive AT4G22670.intron6 11919673..11919710 score=-0.96293750823191
IntronExpressionAdditive AT4G22670.intron7 11919862..11919974 score=-0.256860099393077
IntronExpressionAdditive AT4G22680.intron1 11923471..11923777 score=-0.306640196209617
IntronExpressionAdditive AT4G22720.intron1 11937189..11937256 score=0.0761285609678037
IntronExpressionAdditive AT4G22730.intron1 11941824..11941864 score=-1.25344802815447
IntronExpressionAdditive AT4G22730.intron2 11942165..11942202 score=-0.725598421233965
IntronExpressionAdditive AT4G22740.intron2 11944388..11944427 score=-0.441916211802533
IntronExpressionAdditive AT4G22740.intron5 11945049..11945081 score=0.906432681142245
IntronExpressionAdditive AT4G22740.intron6 11945585..11945803 score=0.0610480590600714
IntronExpressionAdditive AT4G22745.intron1 11947915..11948354 score=1.10556929147871
IntronExpressionAdditive AT4G22745.intron2 11948552..11948591 score=1.10013357808067
IntronExpressionAdditive AT4G22750.intron1 11949558..11949594 score=0.400390079437492
IntronExpressionAdditive AT4G22750.intron2 11949703..11949772 score=0.267161980078880
IntronExpressionAdditive AT4G22750.intron4 11950118..11950197 score=-1.01131364741486
IntronExpressionAdditive AT4G22750.intron6 11950662..11951133 score=0.340715514140888
IntronExpressionAdditive AT4G22753.intron1 11952073..11952315 score=-0.494288793511992
IntronExpressionAdditive AT4G22753.intron3 11952526..11952671 score=-0.672724137488194
IntronExpressionAdditive AT4G22756.intron1 11955282..11955466 score=-0.464672809721193
IntronExpressionAdditive AT4G22756.intron3 11955701..11955925 score=0.0851439951001608
IntronExpressionAdditive AT4G22760.intron1 11958939..11959013 score=-0.108314502955297
IntronExpressionAdditive AT4G22760.intron2 11959406..11959542 score=-0.0989962870574814
IntronExpressionAdditive AT4G22760.intron3 11959911..11960484 score=-0.40858413767019
IntronExpressionAdditive AT4G22760.intron4 11962264..11962646 score=-0.604098241762912
IntronExpressionAdditive AT4G22770.intron1 11964287..11964411 score=-0.0275298525896127
IntronExpressionAdditive AT4G22770.intron3 11964739..11964962 score=-0.136009478980281
IntronExpressionAdditive AT4G22780.intron1 11969097..11969152 score=0.507038347846525
IntronExpressionAdditive AT4G22780.intron5 11970396..11970628 score=0.154181077070591
IntronExpressionAdditive AT4G22820.tu3 11988487..11988683 score=-0.584042074747899
IntronExpressionAdditive AT4G22830.intron1 11990432..11990502 score=0.946065058472284
IntronExpressionAdditive AT4G22830.intron3 11990761..11990973 score=-0.582032746163008
IntronExpressionAdditive AT4G22840.intron5 11992864..11992899 score=-0.586467431361694
IntronExpressionAdditive AT4G22840.intron6 11993081..11993298 score=0.138266469778999
IntronExpressionAdditive AT4G22840.intron7 11993409..11993484 score=0.073605755899575
IntronExpressionAdditive AT4G22850.intron1 11994451..11994696 score=-0.180194090060838
IntronExpressionAdditive AT4G22850.intron2 11995079..11995226 score=-0.156491978899536
IntronExpressionAdditive AT4G22850.intron3 11995511..11995751 score=-1.62053448068135
IntronExpressionAdditive AT4G22860.intron10 11999811..11999847 score=0.603100076557425
IntronExpressionAdditive AT4G22860.intron11 12000002..12000073 score=0.0596874137131688
IntronExpressionAdditive AT4G22860.intron14 12000488..12000562 score=-0.0948999786112365
IntronExpressionAdditive AT4G22860.intron15 12000672..12000707 score=-0.773308062909255
IntronExpressionAdditive AT4G22860.intron16 12000887..12001027 score=1.23753709037314
IntronExpressionAdditive AT4G22860.intron2 11997969..11998077 score=0.216451419848168
IntronExpressionAdditive AT4G22860.intron3 11998280..11998387 score=-0.978814512259332
IntronExpressionAdditive AT4G22860.intron4 11998535..11998730 score=-0.286521222652195
IntronExpressionAdditive AT4G22860.intron5 11998873..11998952 score=-0.663903735791828
IntronExpressionAdditive AT4G22860.intron6 11999128..11999204 score=-0.0442943761791318
IntronExpressionAdditive AT4G22860.intron8 11999488..11999526 score=0.597961749159647
IntronExpressionAdditive AT4G22890.intron11 12009056..12009088 score=0.158886481065952
IntronExpressionAdditive AT4G22890.intron2 12007356..12007763 score=0.928943248953054
IntronExpressionAdditive AT4G22890.intron5 12007942..12007979 score=-0.155694171529737
IntronExpressionAdditive AT4G22890.intron6 12008092..12008158 score=0.515358886948264
IntronExpressionAdditive AT4G22890.intron7 12008338..12008376 score=0.327990137300305
IntronExpressionAdditive AT4G22910.intron1 12013246..12013825 score=0.203947246071281
IntronExpressionAdditive AT4G22910.intron2 12014035..12014071 score=-0.198328473448452
IntronExpressionAdditive AT4G22910.intron3 12014187..12014578 score=-0.469433686772055
IntronExpressionAdditive AT4G22910.intron4 12014871..12014904 score=0.533462301507616
IntronExpressionAdditive AT4G22910.intron5 12015111..12015147 score=0.498936544154418
IntronExpressionAdditive AT4G22920.intron2 12017353..12017428 score=0.0206227119645893
IntronExpressionAdditive AT4G22930.intron1 12018991..12019218 score=-0.535206752581542
IntronExpressionAdditive AT4G22930.intron2 12019362..12019403 score=0.0908260833787553
IntronExpressionAdditive AT4G22930.intron3 12019625..12019803 score=0.0916933916810914
IntronExpressionAdditive AT4G22930.intron4 12020003..12020077 score=-0.348645094175912
IntronExpressionAdditive AT4G22940.intron1 12022017..12022054 score=-0.58415581897676
IntronExpressionAdditive AT4G22950.intron1 12024245..12024276 score=-0.207139711572029
IntronExpressionAdditive AT4G22950.intron3 12024437..12024956 score=0.411048588659785
IntronExpressionAdditive AT4G22950.intron5 12025290..12025337 score=-0.130707247411213
IntronExpressionAdditive AT4G22950.intron6 12026397..12027168 score=0.215765130520637
IntronExpressionAdditive AT4G22960.intron1 12030283..12030420 score=-0.0339272785630677
IntronExpressionAdditive AT4G22960.intron11 12032732..12032997 score=0.067095135315582
IntronExpressionAdditive AT4G22960.intron4 12031498..12031530 score=-0.60259354485968
IntronExpressionAdditive AT4G22960.intron7 12031996..12032103 score=-0.236521762907231
IntronExpressionAdditive AT4G22960.intron8 12032248..12032316 score=-0.434523626839987
IntronExpressionAdditive AT4G22960.intron9 12032423..12032458 score=-0.429233861009556
IntronExpressionAdditive AT4G22970.intron1 12034284..12034358 score=0.378479717069557
IntronExpressionAdditive AT4G22970.intron10 12037031..12037359 score=0.204798228179745
IntronExpressionAdditive AT4G22970.intron11 12038194..12038226 score=0.670802446373436
IntronExpressionAdditive AT4G22970.intron12 12038374..12038445 score=0.407481899567979
IntronExpressionAdditive AT4G22970.intron14 12038918..12038989 score=-2.04300536605070
IntronExpressionAdditive AT4G22970.intron15 12039352..12039430 score=0.830801095752132
IntronExpressionAdditive AT4G22970.intron16 12039611..12039651 score=-0.408943669051247
IntronExpressionAdditive AT4G22970.intron17 12039828..12039864 score=1.14645551289641
IntronExpressionAdditive AT4G22970.intron18 12040113..12040243 score=-0.107035976568816
IntronExpressionAdditive AT4G22970.intron19 12040394..12040426 score=0.529140578635423
IntronExpressionAdditive AT4G22970.intron2 12034468..12034505 score=-0.489717211240338
IntronExpressionAdditive AT4G22970.intron20 12040835..12040901 score=-0.628205872989476
IntronExpressionAdditive AT4G22970.intron21 12041050..12041086 score=-0.544624998877526
IntronExpressionAdditive AT4G22970.intron22 12041267..12041587 score=0.0890101947868043
IntronExpressionAdditive AT4G22970.intron23 12042102..12042178 score=0.35797838165283
IntronExpressionAdditive AT4G22970.intron24 12042352..12042460 score=-0.458988698712048
IntronExpressionAdditive AT4G22970.intron25 12042606..12042681 score=0.132959754121633
IntronExpressionAdditive AT4G22970.intron3 12034785..12034887 score=0.162988823211457
IntronExpressionAdditive AT4G22970.intron4 12035314..12035456 score=-0.25225821154444
IntronExpressionAdditive AT4G22970.intron5 12035711..12035744 score=-0.120252465604657
IntronExpressionAdditive AT4G22970.intron7 12036175..12036210 score=0.665409996039492
IntronExpressionAdditive AT4G22970.intron9 12036685..12036753 score=0.0377130612876387
IntronExpressionAdditive AT4G22990.intron1 12048479..12048513 score=-0.933490812881141
IntronExpressionAdditive AT4G22990.intron10 12051475..12051578 score=0.255709221292782
IntronExpressionAdditive AT4G22990.intron4 12049224..12049299 score=0.106729076808189
IntronExpressionAdditive AT4G22990.intron7 12050733..12050886 score=0.00147945769762609
IntronExpressionAdditive AT4G22990.intron9 12051054..12051127 score=-0.410298211156471
IntronExpressionAdditive AT4G23000.intron10 12057782..12057923 score=-0.217288328794594
IntronExpressionAdditive AT4G23000.intron11 12058303..12058751 score=0.449678002095671
IntronExpressionAdditive AT4G23000.intron13 12059078..12059191 score=-0.261532738138474
IntronExpressionAdditive AT4G23000.intron2 12055553..12055589 score=-0.267763377487315
IntronExpressionAdditive AT4G23000.intron4 12056213..12056250 score=-0.473707001020328
IntronExpressionAdditive AT4G23000.intron5 12056425..12056498 score=-0.250901745508264
IntronExpressionAdditive AT4G23000.intron6 12056637..12056706 score=-1.01922730348682
IntronExpressionAdditive AT4G23000.intron7 12056804..12056874 score=0.108446243358827
IntronExpressionAdditive AT4G23000.intron9 12057461..12057496 score=0.0489929269906062
IntronExpressionAdditive AT4G23010.intron2 12060826..12061142 score=-0.251750673242736
IntronExpressionAdditive AT4G23010.intron8 12062050..12062264 score=-0.285630881612855
IntronExpressionAdditive AT4G23020.intron1 12066925..12067622 score=-0.327399314016843
IntronExpressionAdditive AT4G23040.intron2 12075942..12075983 score=0.542259643298965
IntronExpressionAdditive AT4G23040.intron3 12076192..12076305 score=0.242514072575562
IntronExpressionAdditive AT4G23040.intron4 12076484..12076609 score=-0.183167694291224
IntronExpressionAdditive AT4G23040.intron7 12077960..12078536 score=-0.260150102825588
IntronExpressionAdditive AT4G23050.intron1 12080514..12080547 score=0.0559784910721785
IntronExpressionAdditive AT4G23050.intron13 12083364..12083402 score=0.0140875142504433
IntronExpressionAdditive AT4G23050.intron2 12081118..12081154 score=-0.708063949221788
IntronExpressionAdditive AT4G23050.intron4 12081336..12081404 score=-0.878131681051889
IntronExpressionAdditive AT4G23050.intron5 12081981..12082056 score=0.321465183497151
IntronExpressionAdditive AT4G23050.intron9 12082683..12082868 score=-0.00672898514808779
IntronExpressionAdditive AT4G23060.intron1 12087990..12089150 score=0.0155111941310130
IntronExpressionAdditive AT4G23060.intron2 12089402..12089459 score=-0.115677486066719
IntronExpressionAdditive AT4G23060.intron3 12089666..12089773 score=1.36765421738085
IntronExpressionAdditive AT4G23070.intron1 12090803..12090917 score=0.352281335234884
IntronExpressionAdditive AT4G23070.intron2 12091229..12091265 score=-0.124485623080741
IntronExpressionAdditive AT4G23070.intron3 12091718..12091753 score=0.368624096472056
IntronExpressionAdditive AT4G23080.intron2 12097785..12097816 score=-0.87692486987828
IntronExpressionAdditive AT4G23080.intron3 12098102..12098378 score=-0.00628683045003575
IntronExpressionAdditive AT4G23080.intron4 12097319..12097385 score=0.346462319149721
IntronExpressionAdditive AT4G23100.intron10 12105148..12105185 score=-1.16615846753879
IntronExpressionAdditive AT4G23100.intron12 12105487..12105593 score=0.238579209512228
IntronExpressionAdditive AT4G23100.intron13 12105783..12105820 score=0.284843623461596
IntronExpressionAdditive AT4G23100.intron14 12105964..12106087 score=-1.02017308784161
IntronExpressionAdditive AT4G23100.intron16 12106899..12107040 score=-0.895572217623198
IntronExpressionAdditive AT4G23100.intron6 12104248..12104283 score=-0.986840142210587
IntronExpressionAdditive AT4G23100.intron8 12104640..12104782 score=-0.42161598534983
IntronExpressionAdditive AT4G23100.intron9 12104965..12105035 score=0.0961832560099816
IntronExpressionAdditive AT4G23100.tu3 12103753..12103790 score=0.857042216026317
IntronExpressionAdditive AT4G23120.intron1 12113593..12113836 score=-0.622671733109095
IntronExpressionAdditive AT4G23120.intron3 12114868..12115249 score=0.764491418795919
IntronExpressionAdditive AT4G23130.intron2 12118001..12118266 score=-0.403122306812032
IntronExpressionAdditive AT4G23140.intron1 12122271..12123443 score=-0.202023689287402
IntronExpressionAdditive AT4G23150.intron4 12127373..12127409 score=-0.221667090703478
IntronExpressionAdditive AT4G23160.intron4 12132290..12132409 score=0.90541686058221
IntronExpressionAdditive AT4G23190.intron2 12141751..12141790 score=1.02678536363308
IntronExpressionAdditive AT4G23190.intron5 12142557..12142599 score=0.0069459152600251
IntronExpressionAdditive AT4G23200.intron2 12145986..12146017 score=0.351938167777522
IntronExpressionAdditive AT4G23200.intron3 12146276..12146343 score=0.360995091135386
IntronExpressionAdditive AT4G23210.intron7 12150047..12150311 score=-0.287764550159311
IntronExpressionAdditive AT4G23210.intron9 12150461..12150539 score=-0.562661762042527
IntronExpressionAdditive AT4G23210.tu11 12151432..12151471 score=-0.497016442960823
IntronExpressionAdditive AT4G23210.tu3 12149227..12149262 score=-0.345879483687511
IntronExpressionAdditive AT4G23220.intron4 12155419..12155491 score=-0.119672011353088
IntronExpressionAdditive AT4G23220.intron5 12155640..12155783 score=0.08763366169546
IntronExpressionAdditive AT4G23220.intron6 12155960..12155996 score=-0.206625220148221
IntronExpressionAdditive AT4G23230.intron2 12158376..12158666 score=-0.362521389434544
IntronExpressionAdditive AT4G23230.intron4 12158927..12159190 score=0.279463924010972
IntronExpressionAdditive AT4G23240.intron3 12161409..12161443 score=-0.00381900086381077
IntronExpressionAdditive AT4G23240.intron4 12161727..12161800 score=-0.962594646268643
IntronExpressionAdditive AT4G23250.intron1 12162090..12162164 score=0.0603605217541759
IntronExpressionAdditive AT4G23250.intron3 12163308..12164009 score=0.450367943603348
IntronExpressionAdditive AT4G23250.intron4 12164217..12164253 score=-1.01539205392818
IntronExpressionAdditive AT4G23250.intron7 12165338..12165375 score=0.292980642317020
IntronExpressionAdditive AT4G23260.intron1 12167876..12168156 score=0.0176041579608655
IntronExpressionAdditive AT4G23260.intron5 12168910..12168946 score=-0.669540216325488
[truncated: 2,024,758 more chars]
