# Supplementary material for: Whole genome transcriptome polymorphisms in Arabidopsis thaliana
Source: Genome Biol. 2008 Nov 24;9(11):R165. doi: 10.1186/gb-2008-9-11-r165 (PMC2614497; doi:10.1186/gb-2008-9-11-r165)
Supplement: Additional data file 4 — Genome tracks of SFPs, indels, expression variation, ASE, splicing variation and transcribed fragment variation. [file gb-2008-9-11-r165-S4.tgz › IntronSplicing_chr5.txt]

#3/3/08
#gBrowser annotation for intron expression.


[IntronExpressionAdditive]
glyph= xyplot
graph_type = boxes
bump=1
fgcolor = red
bgcolor = red
height = 25
min_score=-3
max_score=3
label = 1
key = Intron Expression additive effect d score 


[IntronExpressionDominant]
glyph= xyplot
graph_type = boxes
bump=1
fgcolor = red
bgcolor = red
height = 25
min_score=-3
max_score=3
label = 1
key = Intron Expression dominant effect d score 


[IntronExpressionMaternal]
glyph= xyplot
graph_type = boxes
bump=1
fgcolor = red
bgcolor = red
height = 25
min_score=-3
max_score=3
label = 1
key = Intron Expression maternal effect d score 


reference=Chr5

IntronExpressionAdditive AT5G01010.intron10 4045..4082 score=0.43199153351863
IntronExpressionAdditive AT5G01010.intron11 4259..4290 score=1.15717733761570
IntronExpressionAdditive AT5G01010.intron12 4473..4509 score=-0.946629195497438
IntronExpressionAdditive AT5G01010.intron2 1772..1875 score=0.649617165350268
IntronExpressionAdditive AT5G01010.intron3 1983..3283 score=0.165833589377142
IntronExpressionAdditive AT5G01010.intron7 3531..3570 score=-0.193653247520939
IntronExpressionAdditive AT5G01010.intron9 3865..3901 score=0.921973904205207
IntronExpressionAdditive AT5G01015.intron1 5597..5676 score=-0.339967678170728
IntronExpressionAdditive AT5G01020.intron1 6781..7192 score=-0.62612959366466
IntronExpressionAdditive AT5G01020.intron2 7336..7412 score=0.0271122279827381
IntronExpressionAdditive AT5G01020.intron3 7595..7664 score=0.533793346807916
IntronExpressionAdditive AT5G01020.intron4 8143..8179 score=0.308501049737577
IntronExpressionAdditive AT5G01030.intron2 10214..10496 score=0.0058315742535229
IntronExpressionAdditive AT5G01030.intron4 12653..12771 score=-0.451355002714324
IntronExpressionAdditive AT5G01040.intron2 14998..15525 score=0.8459965334316
IntronExpressionAdditive AT5G01040.intron5 15844..16023 score=-0.333324609493116
IntronExpressionAdditive AT5G01050.intron3 19772..19911 score=0.239495161289782
IntronExpressionAdditive AT5G01060.intron5 24090..24126 score=-0.278300745463039
IntronExpressionAdditive AT5G01060.intron7 24530..24593 score=-0.161746713222297
IntronExpressionAdditive AT5G01100.intron3 36011..36050 score=0.015898712433563
IntronExpressionAdditive AT5G01100.intron5 36441..36555 score=-0.0269859414139607
IntronExpressionAdditive AT5G01100.intron7 36787..37159 score=-0.505474098641643
IntronExpressionAdditive AT5G01120.intron1 44911..45224 score=-1.18126073105802
IntronExpressionAdditive AT5G01120.intron3 46777..46817 score=-0.0955378256134591
IntronExpressionAdditive AT5G01130.intron1 48247..48321 score=0.453391786833978
IntronExpressionAdditive AT5G01130.intron2 48993..49224 score=-0.713457587182587
IntronExpressionAdditive AT5G01150.intron1 52634..52673 score=-0.00720956159767636
IntronExpressionAdditive AT5G01160.intron2 54552..54606 score=0.715007669400796
IntronExpressionAdditive AT5G01160.intron3 54715..54931 score=-0.218810915095904
IntronExpressionAdditive AT5G01180.intron1 62085..62119 score=-0.0953194098372943
IntronExpressionAdditive AT5G01180.intron2 62705..62787 score=0.213728087565244
IntronExpressionAdditive AT5G01180.intron4 63306..63762 score=-0.021022591703119
IntronExpressionAdditive AT5G01190.intron2 72760..72808 score=-0.566121962075069
IntronExpressionAdditive AT5G01200.intron1 77593..77795 score=-0.502116190608929
IntronExpressionAdditive AT5G01220.intron1 87185..87372 score=0.0985328989350641
IntronExpressionAdditive AT5G01220.intron10 88955..89077 score=-0.553408347608521
IntronExpressionAdditive AT5G01220.intron11 89223..89370 score=0.31251467079574
IntronExpressionAdditive AT5G01220.intron3 87794..87828 score=0.182459187894013
IntronExpressionAdditive AT5G01220.intron7 88463..88498 score=-0.829698939512945
IntronExpressionAdditive AT5G01220.intron9 88808..88878 score=-0.99622886669585
IntronExpressionAdditive AT5G01230.intron11 94730..94901 score=-0.16313413023191
IntronExpressionAdditive AT5G01230.intron12 95010..95107 score=0.361927218718144
IntronExpressionAdditive AT5G01230.intron14 95430..95503 score=0.0346510458461749
IntronExpressionAdditive AT5G01230.intron2 92999..93265 score=0.272471679295278
IntronExpressionAdditive AT5G01230.intron3 93409..93449 score=0.348883398290379
IntronExpressionAdditive AT5G01230.intron9 94362..94431 score=0.094215392012634
IntronExpressionAdditive AT5G01230.tu11 94536..94693 score=0.368513506130237
IntronExpressionAdditive AT5G01230.tu7 94026..94061 score=0.269833986937679
IntronExpressionAdditive AT5G01240.intron1 98094..98130 score=0.427802312159651
IntronExpressionAdditive AT5G01240.intron3 98803..98838 score=-0.665253969880429
IntronExpressionAdditive AT5G01240.intron6 99725..100034 score=-1.24762992055903
IntronExpressionAdditive AT5G01240.intron7 100336..100545 score=-0.599183583342623
IntronExpressionAdditive AT5G01240.intron8 100898..101202 score=0.0329121706196922
IntronExpressionAdditive AT5G01260.intron1 105574..105648 score=0.343068723761409
IntronExpressionAdditive AT5G01270.intron1 108310..108425 score=0.498833385688878
IntronExpressionAdditive AT5G01270.intron10 110413..110444 score=-0.59985893532378
IntronExpressionAdditive AT5G01270.intron11 110665..110890 score=-1.01028600424203
IntronExpressionAdditive AT5G01270.intron12 111141..111283 score=-0.262965180362065
IntronExpressionAdditive AT5G01270.intron4 108953..109101 score=0.379041856152120
IntronExpressionAdditive AT5G01270.intron5 109208..109239 score=-0.16438196232928
IntronExpressionAdditive AT5G01270.intron6 109583..109654 score=0.488221695966969
IntronExpressionAdditive AT5G01270.intron9 110243..110276 score=-0.386215793940527
IntronExpressionAdditive AT5G01280.intron1 114362..114428 score=-0.971523983635812
IntronExpressionAdditive AT5G01280.intron3 115767..116116 score=0.153715361083278
IntronExpressionAdditive AT5G01290.intron4 118253..118289 score=-0.337177362437676
IntronExpressionAdditive AT5G01290.intron5 118428..118498 score=-0.048632860388757
IntronExpressionAdditive AT5G01290.intron7 118963..119335 score=0.243350868075056
IntronExpressionAdditive AT5G01290.intron8 119479..119557 score=0.232101762490377
IntronExpressionAdditive AT5G01290.intron9 119769..119841 score=-0.382626403906389
IntronExpressionAdditive AT5G01300.intron2 122155..122304 score=-0.704713836739692
IntronExpressionAdditive AT5G01310.intron2 126490..126599 score=0.175216273164867
IntronExpressionAdditive AT5G01310.intron5 128487..128629 score=-0.105934985995462
IntronExpressionAdditive AT5G01320.intron1 129658..129692 score=-0.0417328235565754
IntronExpressionAdditive AT5G01320.intron3 130774..130813 score=-0.445873973040288
IntronExpressionAdditive AT5G01330.intron2 133111..133324 score=-0.310043955696999
IntronExpressionAdditive AT5G01340.intron1 143772..144052 score=-0.269100820838317
IntronExpressionAdditive AT5G01350.intron3 146256..146918 score=-0.522746467424403
IntronExpressionAdditive AT5G01360.intron2 148376..148485 score=-0.297114064965180
IntronExpressionAdditive AT5G01360.intron3 148669..148739 score=-0.0941138067706904
IntronExpressionAdditive AT5G01360.intron4 148997..149070 score=-0.623053365266928
IntronExpressionAdditive AT5G01370.intron1 153570..153925 score=-0.0437125690125759
IntronExpressionAdditive AT5G01380.intron1 156432..157093 score=-0.0483392190488536
IntronExpressionAdditive AT5G01390.intron1 161011..161498 score=0.226645505522492
IntronExpressionAdditive AT5G01400.intron1 163510..163581 score=-0.0849493307396659
IntronExpressionAdditive AT5G01400.intron11 165268..165335 score=0.0160944234843634
IntronExpressionAdditive AT5G01400.intron13 165659..165697 score=1.35332120490737
IntronExpressionAdditive AT5G01400.intron14 165915..165951 score=0.282400633843831
IntronExpressionAdditive AT5G01400.intron15 166019..166230 score=0.00893660625513494
IntronExpressionAdditive AT5G01400.intron16 166512..166548 score=0.114589581266753
IntronExpressionAdditive AT5G01400.intron17 166691..166943 score=-0.35741106314593
IntronExpressionAdditive AT5G01400.intron18 167081..167299 score=0.293954113342445
IntronExpressionAdditive AT5G01400.intron19 167946..167987 score=-0.292997187114426
IntronExpressionAdditive AT5G01400.intron2 163737..163774 score=0.625433625513249
IntronExpressionAdditive AT5G01400.intron20 168610..168686 score=-0.243076164048891
IntronExpressionAdditive AT5G01400.intron21 168830..168944 score=1.16058096126809
IntronExpressionAdditive AT5G01400.intron22 169241..169567 score=-0.416468300409426
IntronExpressionAdditive AT5G01400.intron23 169850..169887 score=0.471187050673043
IntronExpressionAdditive AT5G01400.intron24 169987..170059 score=-1.43508893735453
IntronExpressionAdditive AT5G01400.intron25 170169..170204 score=0.282378376596008
IntronExpressionAdditive AT5G01400.intron26 170435..170745 score=-0.426999744343972
IntronExpressionAdditive AT5G01400.intron4 164046..164082 score=0.0402789437311942
IntronExpressionAdditive AT5G01400.intron5 164190..164225 score=-0.123607924712982
IntronExpressionAdditive AT5G01400.intron6 164373..164445 score=-0.507810456336936
IntronExpressionAdditive AT5G01400.intron7 164623..164659 score=-0.366429447878624
IntronExpressionAdditive AT5G01400.intron8 164763..164797 score=0.470904199842468
IntronExpressionAdditive AT5G01400.intron9 164905..164978 score=-0.276703244085557
IntronExpressionAdditive AT5G01430.intron1 177852..178431 score=-0.573514736298974
IntronExpressionAdditive AT5G01440.intron3 180355..180386 score=-0.604329448124313
IntronExpressionAdditive AT5G01440.intron4 180562..180670 score=0.368165107955284
IntronExpressionAdditive AT5G01440.intron5 180962..181002 score=0.618937436308490
IntronExpressionAdditive AT5G01450.intron1 183772..183843 score=-0.128058659304303
IntronExpressionAdditive AT5G01450.intron2 184201..184259 score=-0.0923972442996608
IntronExpressionAdditive AT5G01450.intron3 184398..184467 score=0.0931240658556202
IntronExpressionAdditive AT5G01450.intron5 184891..184928 score=-0.913872553687517
IntronExpressionAdditive AT5G01450.intron6 185132..185354 score=-0.232561646626154
IntronExpressionAdditive AT5G01450.intron7 185513..185549 score=-0.392523153655947
IntronExpressionAdditive AT5G01460.intron12 189690..189770 score=-0.252528636436337
IntronExpressionAdditive AT5G01460.intron13 189880..189916 score=-0.674238028441688
IntronExpressionAdditive AT5G01460.intron2 187418..187455 score=-0.0705175946463338
IntronExpressionAdditive AT5G01460.intron4 187965..188037 score=-2.05961023112066
IntronExpressionAdditive AT5G01460.intron5 188183..188216 score=-0.342776856460301
IntronExpressionAdditive AT5G01460.intron6 188431..188655 score=0.486922812261583
IntronExpressionAdditive AT5G01470.intron2 191167..191378 score=0.270463899511885
IntronExpressionAdditive AT5G01470.intron3 191589..191691 score=-0.752299122168112
IntronExpressionAdditive AT5G01490.intron11 198232..198412 score=0.244638233853597
IntronExpressionAdditive AT5G01490.intron3 196235..196388 score=0.721709280329211
IntronExpressionAdditive AT5G01490.intron4 196638..196744 score=-1.14796341802108
IntronExpressionAdditive AT5G01490.intron5 197042..197077 score=-0.769456132274482
IntronExpressionAdditive AT5G01490.intron7 197590..197696 score=0.468496321300681
IntronExpressionAdditive AT5G01500.intron1 199443..199777 score=-1.03764249517900
IntronExpressionAdditive AT5G01500.intron4 200186..200261 score=-0.0199747009027641
IntronExpressionAdditive AT5G01500.intron5 200364..200396 score=0.799109397503783
IntronExpressionAdditive AT5G01500.intron7 200689..200720 score=-0.699068385501295
IntronExpressionAdditive AT5G01500.intron8 200965..201001 score=-0.167350590875607
IntronExpressionAdditive AT5G01510.intron11 203744..203783 score=-0.2537788741971
IntronExpressionAdditive AT5G01510.intron12 203914..203946 score=-1.9600845161255
IntronExpressionAdditive AT5G01510.intron13 204087..204160 score=-0.504410140081535
IntronExpressionAdditive AT5G01510.intron14 204288..204877 score=0.647120831884082
IntronExpressionAdditive AT5G01510.intron3 202245..202352 score=-0.0700403034886214
IntronExpressionAdditive AT5G01510.intron4 202495..202529 score=0.406574469997192
IntronExpressionAdditive AT5G01510.intron7 202977..203016 score=-0.212355191110321
IntronExpressionAdditive AT5G01510.intron8 203145..203216 score=0.159498353145710
IntronExpressionAdditive AT5G01510.intron9 203357..203393 score=0.544325840913310
IntronExpressionAdditive AT5G01520.intron1 206947..207391 score=-1.01757307261663
IntronExpressionAdditive AT5G01530.intron1 209596..209845 score=1.66417607455605
IntronExpressionAdditive AT5G01590.intron1 224977..225374 score=-1.29698014297154
IntronExpressionAdditive AT5G01610.intron1 231181..231598 score=0.323157726591799
IntronExpressionAdditive AT5G01620.intron3 233093..233168 score=-0.514064835305839
IntronExpressionAdditive AT5G01620.intron4 233496..233640 score=-1.00865023995193
IntronExpressionAdditive AT5G01620.intron5 233860..233933 score=-0.672299158786374
IntronExpressionAdditive AT5G01620.intron6 234153..234224 score=0.0440577062377518
IntronExpressionAdditive AT5G01620.intron7 234398..234473 score=0.721472566738739
IntronExpressionAdditive AT5G01630.intron7 236938..237044 score=-0.133804574841341
IntronExpressionAdditive AT5G01650.intron1 242757..243232 score=-0.700089877808092
IntronExpressionAdditive AT5G01650.intron2 243448..243832 score=-0.88303859346057
IntronExpressionAdditive AT5G01660.intron2 244882..244920 score=0.3932684957749
IntronExpressionAdditive AT5G01660.intron3 245074..245110 score=0.43537486570356
IntronExpressionAdditive AT5G01660.intron4 245258..245515 score=0.740852288434601
IntronExpressionAdditive AT5G01660.intron5 245742..246058 score=-0.610134734799031
IntronExpressionAdditive AT5G01660.intron6 246535..246637 score=-0.642458889952991
IntronExpressionAdditive AT5G01660.intron7 246750..247145 score=0.447543676261273
IntronExpressionAdditive AT5G01660.intron8 247807..247918 score=0.344693033208977
IntronExpressionAdditive AT5G01670.intron2 252129..252240 score=-0.687948749463402
IntronExpressionAdditive AT5G01670.intron8 253126..253163 score=-0.921545099611548
IntronExpressionAdditive AT5G01670.intron9 253422..253746 score=-0.572121715231272
IntronExpressionAdditive AT5G01680.intron1 254242..254290 score=0.571686674762213
IntronExpressionAdditive AT5G01680.intron3 256300..256362 score=0.84888233765994
IntronExpressionAdditive AT5G01690.intron1 257614..257721 score=-0.140627603608954
IntronExpressionAdditive AT5G01690.intron3 258828..258859 score=-1.93229339202897
IntronExpressionAdditive AT5G01690.intron5 259952..260096 score=-0.115942965037064
IntronExpressionAdditive AT5G01700.intron5 262086..262198 score=-0.93622662120728
IntronExpressionAdditive AT5G01700.intron7 262580..263250 score=-0.235294844742616
IntronExpressionAdditive AT5G01700.tu8 263322..263357 score=-0.0482591205889604
IntronExpressionAdditive AT5G01720.intron7 269536..269692 score=-0.361161092741975
IntronExpressionAdditive AT5G01730.intron3 273471..273510 score=0.257634224347920
IntronExpressionAdditive AT5G01730.intron4 276203..276241 score=-0.276237518974898
IntronExpressionAdditive AT5G01730.intron5 276387..276463 score=-0.126091012430193
IntronExpressionAdditive AT5G01730.intron7 276829..276902 score=-0.25628709401041
IntronExpressionAdditive AT5G01730.intron8 277195..277364 score=0.830637541473094
IntronExpressionAdditive AT5G01750.tu3 290667..290807 score=3.38002244712199
IntronExpressionAdditive AT5G01760.intron1 291912..291983 score=0.0361322564737606
IntronExpressionAdditive AT5G01760.intron3 292288..292365 score=0.0133411317935158
IntronExpressionAdditive AT5G01760.intron6 292937..292973 score=0.572075633814391
IntronExpressionAdditive AT5G01760.intron7 293090..293168 score=-0.280552298621719
IntronExpressionAdditive AT5G01760.intron8 293485..293522 score=0.095526514887044
IntronExpressionAdditive AT5G01770.intron1 294896..294933 score=0.337398132258984
IntronExpressionAdditive AT5G01770.intron11 298338..298624 score=0.0270049517140166
IntronExpressionAdditive AT5G01770.intron12 298772..298809 score=0.0155732083315792
IntronExpressionAdditive AT5G01770.intron13 299063..299101 score=-0.035459948404461
IntronExpressionAdditive AT5G01770.intron14 299275..299351 score=0.0588059751584169
IntronExpressionAdditive AT5G01770.intron15 299464..299565 score=-0.454424986528549
IntronExpressionAdditive AT5G01770.intron16 299744..299779 score=-0.581366605173463
IntronExpressionAdditive AT5G01770.intron17 300001..300395 score=0.659287021602324
IntronExpressionAdditive AT5G01770.intron18 300610..300679 score=0.259025129834091
IntronExpressionAdditive AT5G01770.intron19 300820..300855 score=-0.253826590013250
IntronExpressionAdditive AT5G01770.intron22 301437..301473 score=0.466727541097263
IntronExpressionAdditive AT5G01770.intron3 295288..295356 score=0.866352312627274
IntronExpressionAdditive AT5G01770.intron4 295495..295528 score=-0.293960452823767
IntronExpressionAdditive AT5G01770.intron5 295773..296199 score=0.228551048985928
IntronExpressionAdditive AT5G01770.intron7 296384..296455 score=0.247792566008429
IntronExpressionAdditive AT5G01770.intron8 296790..296824 score=-0.0450617259220926
IntronExpressionAdditive AT5G01770.intron9 297478..297619 score=0.106273160914960
IntronExpressionAdditive AT5G01780.intron1 302635..302707 score=0.325751888443417
IntronExpressionAdditive AT5G01780.intron3 303775..304024 score=0.48597228840364
IntronExpressionAdditive AT5G01800.intron1 307113..307371 score=0.115934473775424
IntronExpressionAdditive AT5G01800.intron2 307517..307704 score=0.135200110756779
IntronExpressionAdditive AT5G01800.intron3 307884..307954 score=-0.119627087344049
IntronExpressionAdditive AT5G01800.intron4 308173..308283 score=-0.344794928668247
IntronExpressionAdditive AT5G01810.intron1 309571..309648 score=0.0355041363182623
IntronExpressionAdditive AT5G01810.intron3 309790..310039 score=1.36243852057326
IntronExpressionAdditive AT5G01810.tu1 309439..309519 score=0.0336024532455579
IntronExpressionAdditive AT5G01850.intron2 333344..333384 score=0.386831706686684
IntronExpressionAdditive AT5G01850.intron3 333561..333602 score=-0.237487215543111
IntronExpressionAdditive AT5G01850.intron4 333841..333882 score=-0.831763652852118
IntronExpressionAdditive AT5G01920.intron2 359962..359998 score=-0.107702840564652
IntronExpressionAdditive AT5G01920.intron3 360446..360487 score=-1.00994532756619
IntronExpressionAdditive AT5G01940.intron2 363842..363888 score=1.15563899296725
IntronExpressionAdditive AT5G01940.intron3 364077..364116 score=-0.124829164618503
IntronExpressionAdditive AT5G01940.intron5 364435..364502 score=0.898107838967828
IntronExpressionAdditive AT5G01940.intron6 364643..364682 score=-0.101558984294631
IntronExpressionAdditive AT5G01950.intron1 365493..365533 score=-0.345340891895858
IntronExpressionAdditive AT5G01950.intron11 368051..368087 score=0.151401844813968
IntronExpressionAdditive AT5G01950.intron12 368189..368397 score=-0.278537485932625
IntronExpressionAdditive AT5G01950.intron15 368725..368796 score=0.860980602040502
IntronExpressionAdditive AT5G01950.intron17 369084..369235 score=-1.10087518428662
IntronExpressionAdditive AT5G01950.intron18 369524..369663 score=-0.230467982646815
IntronExpressionAdditive AT5G01950.intron2 365836..365871 score=0.575574345646401
IntronExpressionAdditive AT5G01950.intron3 365976..366011 score=-0.887369778696645
IntronExpressionAdditive AT5G01950.intron5 366583..366665 score=-0.0822733936475209
IntronExpressionAdditive AT5G01960.intron2 371329..371363 score=-0.0251858609948157
IntronExpressionAdditive AT5G01960.intron4 371726..371833 score=-0.272151468525039
IntronExpressionAdditive AT5G01960.intron5 371984..372019 score=0.182202481765821
IntronExpressionAdditive AT5G01960.intron7 372393..372458 score=-1.10074791194452
IntronExpressionAdditive AT5G01970.intron1 373305..373374 score=1.11704062462224
IntronExpressionAdditive AT5G01970.intron4 374063..374104 score=-0.59833922140649
IntronExpressionAdditive AT5G01970.intron5 374285..374356 score=0.244599143095786
IntronExpressionAdditive AT5G01990.intron1 377700..377736 score=0.795635210824505
IntronExpressionAdditive AT5G01990.intron3 378014..378081 score=-0.170790486735422
IntronExpressionAdditive AT5G01990.intron4 378191..378266 score=0.120149717035393
IntronExpressionAdditive AT5G01990.intron5 378555..378782 score=-0.146572508598316
IntronExpressionAdditive AT5G01990.intron7 379146..379184 score=0.34318875634987
IntronExpressionAdditive AT5G02010.intron1 383723..383756 score=0.294402463610988
IntronExpressionAdditive AT5G02010.intron2 383936..384008 score=-0.0886998836703163
IntronExpressionAdditive AT5G02010.intron3 384193..384234 score=-0.83365709978186
IntronExpressionAdditive AT5G02020.intron2 386575..386614 score=-0.132731558784938
IntronExpressionAdditive AT5G02020.intron6 387376..387676 score=-0.158193914666123
IntronExpressionAdditive AT5G02020.tu4 386752..387012 score=0.643701854965432
IntronExpressionAdditive AT5G02030.intron1 396584..397133 score=0.194449303148899
IntronExpressionAdditive AT5G02030.intron2 397567..397850 score=0.199986196453167
IntronExpressionAdditive AT5G02030.intron3 397996..398247 score=-0.890617166100386
IntronExpressionAdditive AT5G02040.intron1 401353..401491 score=-0.0311513872115744
IntronExpressionAdditive AT5G02040.intron2 401569..401633 score=-0.445259416648953
IntronExpressionAdditive AT5G02040.intron3 401737..401775 score=-0.428524892438843
IntronExpressionAdditive AT5G02040.intron4 401914..401981 score=-0.0662973065065645
IntronExpressionAdditive AT5G02040.intron6 402253..402329 score=0.0119167108300129
IntronExpressionAdditive AT5G02050.intron1 403390..403462 score=-0.298108859804212
IntronExpressionAdditive AT5G02060.intron1 405197..405324 score=0.144235496566551
IntronExpressionAdditive AT5G02060.intron2 405472..405561 score=-0.0316658001850993
IntronExpressionAdditive AT5G02070.intron1 406984..407016 score=-0.225997326876287
IntronExpressionAdditive AT5G02070.intron3 407591..407738 score=-0.974013960882778
IntronExpressionAdditive AT5G02080.intron2 410203..410862 score=-0.148895122309636
IntronExpressionAdditive AT5G02100.intron2 414107..414182 score=1.01632177304276
IntronExpressionAdditive AT5G02100.intron6 414909..414947 score=0.0636248032624422
IntronExpressionAdditive AT5G02100.intron7 415200..415236 score=-0.55779698425984
IntronExpressionAdditive AT5G02100.intron9 415664..415736 score=1.46459945624590
IntronExpressionAdditive AT5G02110.intron1 417338..417376 score=-0.627824496785407
IntronExpressionAdditive AT5G02110.intron3 418105..418137 score=-0.208548664746521
IntronExpressionAdditive AT5G02120.intron2 419513..419549 score=0.665903360017372
IntronExpressionAdditive AT5G02130.intron11 421665..421701 score=-0.37898570529511
IntronExpressionAdditive AT5G02130.intron2 420111..420222 score=1.09433434596324
IntronExpressionAdditive AT5G02130.intron4 420364..420435 score=-0.676790229575388
IntronExpressionAdditive AT5G02130.intron5 420543..420581 score=0.434181652769256
IntronExpressionAdditive AT5G02130.intron6 420799..420838 score=0.513488542031339
IntronExpressionAdditive AT5G02140.intron2 424207..424247 score=-0.855903579979403
IntronExpressionAdditive AT5G02150.intron3 425142..425177 score=0.82185519510329
IntronExpressionAdditive AT5G02150.intron4 425421..425491 score=-0.152137314602128
IntronExpressionAdditive AT5G02150.intron5 425558..425595 score=-1.00912500473956
IntronExpressionAdditive AT5G02150.intron6 425850..425885 score=-0.881807944435383
IntronExpressionAdditive AT5G02160.intron1 426736..426774 score=4.04186050864813
IntronExpressionAdditive AT5G02170.intron2 428383..428522 score=-0.163894475687877
IntronExpressionAdditive AT5G02180.intron3 431922..432100 score=1.09218959649136
IntronExpressionAdditive AT5G02180.intron6 432626..432664 score=0.976087612879503
IntronExpressionAdditive AT5G02180.intron8 433069..433104 score=-0.774143699941392
IntronExpressionAdditive AT5G02200.tu2 437659..438117 score=-0.0127396063024001
IntronExpressionAdditive AT5G02210.intron1 439658..439695 score=0.376755169156399
IntronExpressionAdditive AT5G02230.intron1 448274..449036 score=0.396985107720068
IntronExpressionAdditive AT5G02230.intron5 449524..449557 score=0.00701543447221482
IntronExpressionAdditive AT5G02230.intron6 449736..449808 score=-0.687903553265984
IntronExpressionAdditive AT5G02230.intron8 450254..450306 score=-0.0380492783465013
IntronExpressionAdditive AT5G02240.intron1 451542..451688 score=0.0912004124801972
IntronExpressionAdditive AT5G02240.intron2 451979..452048 score=-0.177737051461876
IntronExpressionAdditive AT5G02240.intron3 452116..452154 score=-0.60229790816696
IntronExpressionAdditive AT5G02240.intron4 452301..452337 score=-0.095438993908829
IntronExpressionAdditive AT5G02240.intron5 452441..452594 score=0.503406544537698
IntronExpressionAdditive AT5G02240.intron6 452770..452808 score=0.377849650439214
IntronExpressionAdditive AT5G02250.intron1 455196..455233 score=0.162145154070507
IntronExpressionAdditive AT5G02250.intron11 457925..458054 score=0.0494776620422065
IntronExpressionAdditive AT5G02250.intron12 458481..458599 score=0.477870525640285
IntronExpressionAdditive AT5G02250.intron3 455678..455711 score=-0.0745061050987461
IntronExpressionAdditive AT5G02250.intron4 455826..455883 score=0.147006340064652
IntronExpressionAdditive AT5G02250.intron5 456022..456373 score=0.185890761657543
IntronExpressionAdditive AT5G02250.intron6 456686..456755 score=0.744785964351818
IntronExpressionAdditive AT5G02250.intron7 456971..457073 score=-0.0541756880544533
IntronExpressionAdditive AT5G02250.intron8 457183..457250 score=0.0719682780489326
IntronExpressionAdditive AT5G02250.intron9 457391..457424 score=-0.89940371800066
IntronExpressionAdditive AT5G02260.intron2 463885..464482 score=0.499645210046863
IntronExpressionAdditive AT5G02270.intron1 467580..467621 score=0.355881907232628
IntronExpressionAdditive AT5G02270.intron2 467872..467944 score=0.307567137741359
IntronExpressionAdditive AT5G02270.intron3 468163..468354 score=0.737743208650881
IntronExpressionAdditive AT5G02270.intron4 468534..468603 score=0.366824551000542
IntronExpressionAdditive AT5G02280.intron1 469528..469605 score=0.369289515265335
IntronExpressionAdditive AT5G02280.intron2 469856..469895 score=0.0855078743569167
IntronExpressionAdditive AT5G02290.intron1 470806..470844 score=0.426149172220364
IntronExpressionAdditive AT5G02290.intron2 470989..471030 score=-0.67309225729607
IntronExpressionAdditive AT5G02290.intron3 471209..471517 score=0.261600865433879
IntronExpressionAdditive AT5G02290.intron5 471876..472236 score=-0.620870604573602
IntronExpressionAdditive AT5G02310.intron10 480720..480791 score=-1.10126392549579
IntronExpressionAdditive AT5G02310.intron12 481643..481674 score=-0.480186727281194
IntronExpressionAdditive AT5G02310.intron13 481824..481860 score=-0.80523961514327
IntronExpressionAdditive AT5G02310.intron3 476939..477053 score=-0.985489410700584
IntronExpressionAdditive AT5G02310.intron4 477235..477442 score=0.61053511347183
IntronExpressionAdditive AT5G02310.intron5 477727..477766 score=-0.328515081761695
IntronExpressionAdditive AT5G02310.intron6 478553..478776 score=-1.50324166396227
IntronExpressionAdditive AT5G02310.intron8 479726..479874 score=0.283829007131202
IntronExpressionAdditive AT5G02320.intron1 484460..484498 score=-0.723791790770556
IntronExpressionAdditive AT5G02370.intron10 506068..506099 score=-0.401805232333821
IntronExpressionAdditive AT5G02370.intron2 503913..503980 score=-1.07769546360626
IntronExpressionAdditive AT5G02370.intron9 505920..505992 score=-0.0496770954712335
IntronExpressionAdditive AT5G02390.intron1 509361..509398 score=-1.26037422055301
IntronExpressionAdditive AT5G02390.intron3 511403..511504 score=-1.70975711861304
IntronExpressionAdditive AT5G02400.intron3 515682..515721 score=-0.0873348793928428
IntronExpressionAdditive AT5G02410.intron1 517601..517637 score=-0.565034230108879
IntronExpressionAdditive AT5G02410.intron4 518373..518409 score=0.339042717510995
IntronExpressionAdditive AT5G02410.intron6 519144..519327 score=-0.309246743527041
IntronExpressionAdditive AT5G02430.intron3 528627..528664 score=-0.210879540775060
IntronExpressionAdditive AT5G02430.intron4 528733..528922 score=0.425017182757053
IntronExpressionAdditive AT5G02430.intron6 529112..529144 score=0.546548149658377
IntronExpressionAdditive AT5G02440.intron2 531477..532165 score=0.166323619262624
IntronExpressionAdditive AT5G02450.intron1 533209..533420 score=0.511662107237819
IntronExpressionAdditive AT5G02450.intron2 533599..533938 score=0.380440576740443
IntronExpressionAdditive AT5G02450.intron3 534254..534329 score=-0.0689431797650959
IntronExpressionAdditive AT5G02460.intron1 540689..540913 score=-0.142909729423699
IntronExpressionAdditive AT5G02470.intron1 542751..542787 score=-0.401795098843514
IntronExpressionAdditive AT5G02470.intron10 544503..544678 score=-1.03333334803348
IntronExpressionAdditive AT5G02470.intron3 543112..543195 score=-0.646012377043228
IntronExpressionAdditive AT5G02470.intron6 543779..543970 score=-0.858954522848826
IntronExpressionAdditive AT5G02470.intron7 544077..544113 score=0.254623680147968
IntronExpressionAdditive AT5G02470.intron8 544217..544286 score=-0.412109540051879
IntronExpressionAdditive AT5G02470.tu10 544431..544464 score=-2.21650675305775
IntronExpressionAdditive AT5G02500.intron1 555808..556100 score=-0.115657590774450
IntronExpressionAdditive AT5G02502.intron1 558759..559076 score=-0.94722840045228
IntronExpressionAdditive AT5G02510.intron1 560399..560476 score=-0.0427221248975349
IntronExpressionAdditive AT5G02510.intron2 560654..560717 score=-0.115097979194554
IntronExpressionAdditive AT5G02520.intron1 563249..563316 score=-1.13759578715316
IntronExpressionAdditive AT5G02520.intron2 563437..563469 score=-0.498257480070798
IntronExpressionAdditive AT5G02530.intron1 564557..564736 score=0.476093538080358
IntronExpressionAdditive AT5G02530.intron2 565015..565085 score=-0.0449714587910594
IntronExpressionAdditive AT5G02530.intron4 565526..565563 score=-0.509965659484613
IntronExpressionAdditive AT5G02540.intron2 569179..569378 score=0.502530711032076
IntronExpressionAdditive AT5G02540.intron4 569916..569955 score=0.188003949965117
IntronExpressionAdditive AT5G02540.intron5 570065..570170 score=-0.565864305486407
IntronExpressionAdditive AT5G02540.intron7 570422..570462 score=0.414581643703727
IntronExpressionAdditive AT5G02560.intron1 575677..576146 score=-0.371809401346006
IntronExpressionAdditive AT5G02580.intron1 580007..580085 score=0.604544917023244
IntronExpressionAdditive AT5G02600.intron1 584503..585148 score=0.303021190790906
IntronExpressionAdditive AT5G02610.intron1 587603..587635 score=-0.649006821975044
IntronExpressionAdditive AT5G02610.intron2 587862..588151 score=-0.155696907621041
IntronExpressionAdditive AT5G02620.intron1 590041..590073 score=0.531562503456795
IntronExpressionAdditive AT5G02620.intron2 590616..590654 score=-0.0504076556891455
IntronExpressionAdditive AT5G02650.intron1 599267..599459 score=-0.333330939359138
IntronExpressionAdditive AT5G02670.intron3 603983..604096 score=0.320437769983468
IntronExpressionAdditive AT5G02670.intron4 604271..604305 score=0.085485337180966
IntronExpressionAdditive AT5G02680.intron1 605988..606174 score=-0.530120287936818
IntronExpressionAdditive AT5G02680.intron3 606357..606582 score=-0.837636638682199
IntronExpressionAdditive AT5G02710.intron3 613240..613316 score=-0.324896543084226
IntronExpressionAdditive AT5G02710.intron4 613492..613704 score=-0.920778800650097
IntronExpressionAdditive AT5G02740.intron1 616746..616951 score=-0.282061023242647
IntronExpressionAdditive AT5G02740.tu6 617719..618094 score=-0.0358084441377173
IntronExpressionAdditive AT5G02760.intron2 626129..626231 score=0.0940658195738894
IntronExpressionAdditive AT5G02760.intron3 626520..626556 score=-0.196704161476296
IntronExpressionAdditive AT5G02770.intron1 627961..627995 score=0.699803175993615
IntronExpressionAdditive AT5G02770.intron2 628129..628201 score=0.719023593314987
IntronExpressionAdditive AT5G02770.intron3 628311..628383 score=0.0998976174623474
IntronExpressionAdditive AT5G02770.intron4 628552..628594 score=0.698996157230415
IntronExpressionAdditive AT5G02770.intron5 628732..628810 score=-0.0207107154840759
IntronExpressionAdditive AT5G02780.intron3 631402..631469 score=-2.03898852383877
IntronExpressionAdditive AT5G02780.intron6 631993..632024 score=-0.679730143848458
IntronExpressionAdditive AT5G02780.intron7 632156..632230 score=-1.56343627293957
IntronExpressionAdditive AT5G02790.intron1 632954..633026 score=0.78892821903063
IntronExpressionAdditive AT5G02790.intron2 633130..633202 score=0.141950223387783
IntronExpressionAdditive AT5G02790.intron3 633344..633410 score=1.09846245370356
IntronExpressionAdditive AT5G02790.intron6 633943..633978 score=-0.486133886199341
IntronExpressionAdditive AT5G02790.intron7 634082..634156 score=-0.246833887775206
IntronExpressionAdditive AT5G02790.intron8 634327..634364 score=0.226723391070886
IntronExpressionAdditive AT5G02790.intron9 634468..634806 score=-0.269152823035307
IntronExpressionAdditive AT5G02800.intron1 635808..635844 score=0.797835981190597
IntronExpressionAdditive AT5G02800.intron4 636878..637236 score=-0.940701560868918
IntronExpressionAdditive AT5G02810.intron1 638403..638483 score=2.39485204970750
IntronExpressionAdditive AT5G02810.intron2 639191..639226 score=2.62529829760655
IntronExpressionAdditive AT5G02810.intron4 640092..640238 score=2.75331655816158
IntronExpressionAdditive AT5G02810.intron5 640496..640572 score=0.798329262446117
IntronExpressionAdditive AT5G02810.intron6 640756..640862 score=1.94227565708296
IntronExpressionAdditive AT5G02810.intron7 641045..641121 score=-0.278163622418283
IntronExpressionAdditive AT5G02810.intron8 641476..641692 score=-0.39413469998498
IntronExpressionAdditive AT5G02820.intron1 643212..643349 score=0.215547092095403
IntronExpressionAdditive AT5G02830.intron10 647567..647637 score=-0.18535743232673
IntronExpressionAdditive AT5G02830.intron2 645031..645063 score=-0.599060851981832
IntronExpressionAdditive AT5G02830.intron3 645312..645375 score=0.438576837388105
IntronExpressionAdditive AT5G02830.intron4 645523..645595 score=-0.303496002516941
IntronExpressionAdditive AT5G02830.intron7 646781..646813 score=-1.44621765285174
IntronExpressionAdditive AT5G02830.intron8 647032..647102 score=-2.06627687473324
IntronExpressionAdditive AT5G02840.intron11 651515..651590 score=0.424797387405347
IntronExpressionAdditive AT5G02840.intron2 649024..649715 score=0.148851069004555
IntronExpressionAdditive AT5G02840.intron5 650121..650161 score=0.500235660476887
IntronExpressionAdditive AT5G02840.intron6 650343..650417 score=1.40002722703271
IntronExpressionAdditive AT5G02840.intron7 650569..651110 score=0.686056014869023
IntronExpressionAdditive AT5G02840.tu11 651294..651445 score=-0.23527120580092
IntronExpressionAdditive AT5G02870.intron1 658977..659344 score=-0.549056300540964
IntronExpressionAdditive AT5G02880.intron12 668104..668144 score=0.378869663952834
IntronExpressionAdditive AT5G02880.intron14 668470..668511 score=-0.220849633098699
IntronExpressionAdditive AT5G02880.intron15 668656..668758 score=0.718479430534101
IntronExpressionAdditive AT5G02880.intron5 664225..664295 score=-0.880159298351398
IntronExpressionAdditive AT5G02880.intron6 664556..664587 score=-0.071211586675367
IntronExpressionAdditive AT5G02880.intron7 664772..664813 score=-1.08322399979363
IntronExpressionAdditive AT5G02880.intron8 665942..666162 score=1.18238104591767
IntronExpressionAdditive AT5G02880.intron9 667448..667484 score=-0.0108896448444540
IntronExpressionAdditive AT5G02910.intron1 678056..678154 score=-0.65151814968675
IntronExpressionAdditive AT5G02910.intron2 678410..678486 score=-0.324221866000672
IntronExpressionAdditive AT5G02920.intron1 681409..681478 score=0.331114453182518
IntronExpressionAdditive AT5G02930.intron1 683519..683781 score=-0.997714350304747
IntronExpressionAdditive AT5G02940.intron10 686528..686706 score=0.46966691856579
IntronExpressionAdditive AT5G02940.intron12 686886..686956 score=1.15127934607839
IntronExpressionAdditive AT5G02940.intron14 687285..687359 score=0.373169416894425
IntronExpressionAdditive AT5G02940.intron19 688291..688330 score=-0.619381920831219
IntronExpressionAdditive AT5G02940.intron20 688589..688662 score=-0.769987520955008
IntronExpressionAdditive AT5G02940.intron22 688954..689507 score=0.812754343093325
IntronExpressionAdditive AT5G02940.intron3 685173..685283 score=0.0953988796754574
IntronExpressionAdditive AT5G02940.intron8 685996..686235 score=0.757304952818353
IntronExpressionAdditive AT5G02960.intron1 693412..693446 score=-0.638250622976275
IntronExpressionAdditive AT5G02960.intron3 693889..694347 score=-0.519330499290124
IntronExpressionAdditive AT5G02970.intron1 695214..695298 score=-0.138960916967321
IntronExpressionAdditive AT5G02970.intron2 695797..695836 score=-0.318084730120197
IntronExpressionAdditive AT5G02990.intron2 700967..701646 score=-0.156511006965037
IntronExpressionAdditive AT5G03000.intron1 704146..704186 score=-0.501253005622234
IntronExpressionAdditive AT5G03030.intron1 708660..708918 score=0.0125623325356990
IntronExpressionAdditive AT5G03030.intron2 709173..709472 score=0.285027441456229
IntronExpressionAdditive AT5G03040.intron2 711055..711127 score=-0.574490110514656
IntronExpressionAdditive AT5G03040.intron4 711791..711829 score=0.0952377425266002
IntronExpressionAdditive AT5G03040.intron5 712454..712494 score=0.086913799760541
IntronExpressionAdditive AT5G03050.intron2 715617..715654 score=-0.160632019596013
IntronExpressionAdditive AT5G03050.intron4 715985..716200 score=-0.495187667269119
IntronExpressionAdditive AT5G03070.intron1 718627..718695 score=-0.988075676014531
IntronExpressionAdditive AT5G03070.intron10 721147..721328 score=-0.218330977504181
IntronExpressionAdditive AT5G03070.intron4 719387..719527 score=0.350882271392051
IntronExpressionAdditive AT5G03070.intron5 719813..719887 score=0.0896025193071618
IntronExpressionAdditive AT5G03070.intron7 720251..720319 score=-0.90474488691118
IntronExpressionAdditive AT5G03070.intron8 720459..720569 score=0.315398436214208
IntronExpressionAdditive AT5G03070.intron9 720776..720814 score=0.81278874870014
IntronExpressionAdditive AT5G03080.intron1 722684..723015 score=-0.0349768266299768
IntronExpressionAdditive AT5G03100.intron1 727682..727887 score=-0.262536002772141
IntronExpressionAdditive AT5G03120.intron2 734398..734653 score=0.706223691236382
IntronExpressionAdditive AT5G03150.intron1 746057..746311 score=0.175587452124952
IntronExpressionAdditive AT5G03150.intron2 746797..747473 score=-0.264128539869443
IntronExpressionAdditive AT5G03160.intron1 750458..750713 score=-0.142304584348157
IntronExpressionAdditive AT5G03160.intron6 751948..751988 score=0.432117394784876
IntronExpressionAdditive AT5G03160.intron7 752095..752135 score=-0.315862588564145
IntronExpressionAdditive AT5G03160.intron8 752380..752449 score=0.787222399876817
IntronExpressionAdditive AT5G03180.intron1 754351..754423 score=-0.795111030877936
IntronExpressionAdditive AT5G03180.intron4 755378..755453 score=0.160633614834452
IntronExpressionAdditive AT5G03180.intron5 755971..756226 score=-0.486776191358248
IntronExpressionAdditive AT5G03190.intron6 757895..758366 score=-0.287905404793277
IntronExpressionAdditive AT5G03200.intron2 761112..761189 score=0.530403880239387
IntronExpressionAdditive AT5G03220.intron1 767721..767938 score=0.665024360136482
IntronExpressionAdditive AT5G03220.intron3 768653..768724 score=0.417306866154608
IntronExpressionAdditive AT5G03240.tu3 772927..772995 score=-1.79200382285442
IntronExpressionAdditive AT5G03250.intron1 774638..774889 score=-0.143149784967271
IntronExpressionAdditive AT5G03250.intron3 776345..776380 score=0.410000258159243
IntronExpressionAdditive AT5G03260.intron1 777325..777400 score=-0.168123675183522
IntronExpressionAdditive AT5G03260.intron4 778905..778944 score=0.924331467453554
IntronExpressionAdditive AT5G03260.intron5 779132..779216 score=-1.17321133310895
IntronExpressionAdditive AT5G03270.intron1 782000..782068 score=-0.39378560739673
IntronExpressionAdditive AT5G03270.intron2 782376..782521 score=-0.400066835623216
IntronExpressionAdditive AT5G03270.intron3 782703..783510 score=0.210578096005090
IntronExpressionAdditive AT5G03280.intron1 787593..788005 score=-0.378332650906689
IntronExpressionAdditive AT5G03280.intron2 788884..788923 score=-0.296313430854691
IntronExpressionAdditive AT5G03280.intron6 789846..789911 score=-0.55567109572987
IntronExpressionAdditive AT5G03290.intron1 794224..794329 score=-0.0044636993971849
IntronExpressionAdditive AT5G03290.intron2 794693..794726 score=-0.460056062144314
IntronExpressionAdditive AT5G03290.intron4 795216..795289 score=-0.810760573612034
IntronExpressionAdditive AT5G03290.intron5 795439..795510 score=0.286312282727008
IntronExpressionAdditive AT5G03290.intron6 795614..795650 score=-0.514252211535714
IntronExpressionAdditive AT5G03300.intron10 798629..798815 score=-0.353937254987306
IntronExpressionAdditive AT5G03300.intron4 797322..797592 score=-0.214083873875976
IntronExpressionAdditive AT5G03300.intron7 798203..798348 score=-0.136247741214862
IntronExpressionAdditive AT5G03320.intron1 802295..802681 score=0.390410393150425
IntronExpressionAdditive AT5G03330.intron1 807310..807632 score=0.136458944694073
IntronExpressionAdditive AT5G03330.intron6 808641..808675 score=-1.12955622943471
IntronExpressionAdditive AT5G03340.intron3 812563..812779 score=0.265620512665608
IntronExpressionAdditive AT5G03340.intron4 813003..813038 score=0.0117014362720172
IntronExpressionAdditive AT5G03345.intron1 814304..814343 score=-0.280190483259243
IntronExpressionAdditive AT5G03345.intron5 814633..815356 score=2.07325564239504
IntronExpressionAdditive AT5G03360.intron1 820024..820805 score=0.839687669032493
IntronExpressionAdditive AT5G03360.intron5 821264..822152 score=0.153908703750609
IntronExpressionAdditive AT5G03360.intron7 824834..825091 score=-0.856328184447276
IntronExpressionAdditive AT5G03370.intron1 826114..826664 score=-0.761935380716256
IntronExpressionAdditive AT5G03380.intron1 833172..833243 score=-0.766835498356505
IntronExpressionAdditive AT5G03380.intron2 833499..833536 score=-0.335523667141364
IntronExpressionAdditive AT5G03390.intron1 836040..836116 score=-0.347317020648783
IntronExpressionAdditive AT5G03400.intron1 838318..839010 score=-0.201480242279956
IntronExpressionAdditive AT5G03406.intron2 840471..841016 score=0.945341833782726
IntronExpressionAdditive AT5G03406.intron5 841171..841317 score=-0.304487421194690
IntronExpressionAdditive AT5G03415.intron2 843103..843425 score=-0.381828163926525
IntronExpressionAdditive AT5G03415.intron3 843537..843575 score=-0.458298475204579
IntronExpressionAdditive AT5G03415.intron4 843725..843900 score=-0.522136613757205
IntronExpressionAdditive AT5G03415.intron5 844008..844046 score=0.230086438250209
IntronExpressionAdditive AT5G03415.intron6 844262..844296 score=-0.414093273407762
IntronExpressionAdditive AT5G03415.intron7 844403..844476 score=-0.314858361687047
IntronExpressionAdditive AT5G03415.intron9 844764..844833 score=0.218610081562610
IntronExpressionAdditive AT5G03420.intron1 845872..845909 score=-0.479936863248714
IntronExpressionAdditive AT5G03420.intron3 846995..847146 score=0.730211286070424
IntronExpressionAdditive AT5G03420.intron4 847365..847510 score=-0.396457190370357
IntronExpressionAdditive AT5G03420.intron5 847696..847733 score=-0.261608879711205
IntronExpressionAdditive AT5G03420.intron8 848177..848288 score=0.458972691512736
IntronExpressionAdditive AT5G03430.intron10 851278..851650 score=0.18399160297359
IntronExpressionAdditive AT5G03430.intron13 852042..852076 score=-0.811288590686235
IntronExpressionAdditive AT5G03430.intron14 852284..852699 score=-0.58354777684531
IntronExpressionAdditive AT5G03430.intron16 852884..852992 score=0.378514199160149
IntronExpressionAdditive AT5G03430.intron2 849446..849482 score=0.958056709154766
IntronExpressionAdditive AT5G03430.intron3 849591..849730 score=-0.474473139981818
IntronExpressionAdditive AT5G03430.intron4 849905..849942 score=0.658577123760923
IntronExpressionAdditive AT5G03430.intron5 850048..850195 score=-0.368652197314911
IntronExpressionAdditive AT5G03430.intron6 850299..850380 score=-0.41045382185564
IntronExpressionAdditive AT5G03430.intron7 850526..850559 score=-0.290999386643317
IntronExpressionAdditive AT5G03430.intron9 850887..851027 score=-0.850397062380398
IntronExpressionAdditive AT5G03435.intron1 853966..854035 score=0.614490906700824
IntronExpressionAdditive AT5G03440.intron2 857257..857321 score=0.0931340001915505
IntronExpressionAdditive AT5G03440.intron3 857456..857493 score=0.0571935026701876
IntronExpressionAdditive AT5G03440.intron4 857644..857757 score=0.271702257492780
IntronExpressionAdditive AT5G03440.intron6 857979..858217 score=-8.50775806350608
IntronExpressionAdditive AT5G03440.tu6 857905..857943 score=-6.30093345911948
IntronExpressionAdditive AT5G03450.intron3 860216..860442 score=0.0458310646339731
IntronExpressionAdditive AT5G03450.intron5 860581..860775 score=0.00636611725674483
IntronExpressionAdditive AT5G03450.intron6 860877..861025 score=-0.711843324374203
IntronExpressionAdditive AT5G03450.intron8 861376..861412 score=0.220745135786366
IntronExpressionAdditive AT5G03450.intron9 861518..861800 score=-0.141587191097596
IntronExpressionAdditive AT5G03455.intron1 862717..863111 score=0.313516961361140
IntronExpressionAdditive AT5G03455.intron2 863255..863765 score=-0.222363927196324
IntronExpressionAdditive AT5G03460.intron1 864407..865044 score=-0.231938131519668
IntronExpressionAdditive AT5G03460.intron3 865185..865395 score=-0.155536308619639
IntronExpressionAdditive AT5G03470.intron1 867972..868510 score=0.432612199877012
IntronExpressionAdditive AT5G03480.intron6 870545..870583 score=-0.636777104670705
IntronExpressionAdditive AT5G03480.intron7 870697..870733 score=0.134193724387276
IntronExpressionAdditive AT5G03495.intron1 873709..873744 score=-0.37767008627206
IntronExpressionAdditive AT5G03495.intron2 873992..874250 score=-0.388312668756438
IntronExpressionAdditive AT5G03495.intron5 874720..874757 score=0.395821383599672
IntronExpressionAdditive AT5G03500.intron1 876847..877003 score=-0.90696033499067
IntronExpressionAdditive AT5G03500.intron4 877679..878025 score=0.152423365021006
IntronExpressionAdditive AT5G03520.intron5 884245..884314 score=-0.974128268437128
IntronExpressionAdditive AT5G03520.intron6 884462..884711 score=-0.0765612391964636
IntronExpressionAdditive AT5G03520.intron9 884992..885027 score=-0.250407063521794
IntronExpressionAdditive AT5G03530.intron5 886591..886626 score=-0.281364473273052
IntronExpressionAdditive AT5G03540.intron1 889757..889858 score=-0.280383471681942
IntronExpressionAdditive AT5G03540.intron3 890300..890656 score=0.219744031042183
IntronExpressionAdditive AT5G03540.intron4 890909..891483 score=-0.00244617717495208
IntronExpressionAdditive AT5G03540.intron5 891632..891670 score=1.22516125393448
IntronExpressionAdditive AT5G03540.intron6 891926..892478 score=-0.463684999348334
IntronExpressionAdditive AT5G03540.intron8 893076..893142 score=-0.285377412137604
IntronExpressionAdditive AT5G03560.intron2 901209..902363 score=-0.42986872915618
IntronExpressionAdditive AT5G03570.intron4 905908..905986 score=-0.562174257019097
IntronExpressionAdditive AT5G03590.intron1 908741..908816 score=-0.659480145437806
IntronExpressionAdditive AT5G03590.intron2 909246..909436 score=-0.156768293722988
IntronExpressionAdditive AT5G03590.intron3 909590..909665 score=0.153794635697405
IntronExpressionAdditive AT5G03600.intron1 913063..913138 score=-1.04959976229589
IntronExpressionAdditive AT5G03600.intron2 913424..913499 score=-0.711586415675537
IntronExpressionAdditive AT5G03600.intron3 913936..913973 score=-0.803060392262264
IntronExpressionAdditive AT5G03610.intron1 915704..915736 score=-0.875668430833705
IntronExpressionAdditive AT5G03610.intron2 916010..917299 score=-0.226226723856656
IntronExpressionAdditive AT5G03610.intron4 918043..918084 score=-0.0691267068054072
IntronExpressionAdditive AT5G03620.intron1 918855..918891 score=-1.09067731436292
IntronExpressionAdditive AT5G03620.intron10 921222..921255 score=0.209954308393516
IntronExpressionAdditive AT5G03620.intron3 919219..919260 score=-0.44528150297741
IntronExpressionAdditive AT5G03620.intron7 920326..920362 score=-0.481155236967017
IntronExpressionAdditive AT5G03630.intron3 923148..923224 score=0.426597440223497
IntronExpressionAdditive AT5G03630.intron6 923877..923909 score=-1.25610997905668
IntronExpressionAdditive AT5G03630.intron7 924038..924079 score=-0.836567185831126
IntronExpressionAdditive AT5G03630.intron9 924395..924508 score=-0.0272096229773911
IntronExpressionAdditive AT5G03650.intron1 932081..932190 score=0.813856711565133
IntronExpressionAdditive AT5G03650.intron10 934813..934885 score=-0.529402196371963
IntronExpressionAdditive AT5G03650.intron11 935132..935202 score=-0.11171579875099
IntronExpressionAdditive AT5G03650.intron12 935342..935415 score=-0.209016086049511
IntronExpressionAdditive AT5G03650.intron13 935553..935649 score=0.222515192271375
IntronExpressionAdditive AT5G03650.intron14 935835..935866 score=-0.200546402883446
IntronExpressionAdditive AT5G03650.intron16 936336..936371 score=-0.407346288569413
IntronExpressionAdditive AT5G03650.intron19 936894..936931 score=0.691650715411865
IntronExpressionAdditive AT5G03650.intron2 932332..932401 score=-0.156112347183787
IntronExpressionAdditive AT5G03650.intron21 937292..937362 score=-0.0743327360913668
IntronExpressionAdditive AT5G03650.intron3 932651..932806 score=-0.221487130273058
IntronExpressionAdditive AT5G03650.intron4 932942..933044 score=-0.579461949565908
IntronExpressionAdditive AT5G03650.intron5 933210..933460 score=0.326358796077348
IntronExpressionAdditive AT5G03650.intron6 933533..933610 score=-0.825441901817382
IntronExpressionAdditive AT5G03650.intron7 933720..934079 score=0.0599709927855467
IntronExpressionAdditive AT5G03650.intron8 934218..934258 score=0.578353349405749
IntronExpressionAdditive AT5G03650.intron9 934514..934663 score=0.137999971468709
IntronExpressionAdditive AT5G03660.intron1 938391..938607 score=0.203113434162859
IntronExpressionAdditive AT5G03660.intron2 938818..938926 score=-0.174271976928430
IntronExpressionAdditive AT5G03660.intron3 939070..939696 score=0.253756760838322
IntronExpressionAdditive AT5G03680.intron1 958438..959352 score=0.0139404975851347
IntronExpressionAdditive AT5G03690.intron1 964232..964336 score=-0.759602661662534
IntronExpressionAdditive AT5G03690.intron2 964659..964825 score=-0.296874695925979
IntronExpressionAdditive AT5G03720.intron1 972810..973200 score=-1.53784421282872
IntronExpressionAdditive AT5G03730.intron11 976485..976741 score=-0.428231203066586
IntronExpressionAdditive AT5G03730.intron12 976808..976914 score=0.496022253732993
IntronExpressionAdditive AT5G03730.intron13 977347..977581 score=-0.239745270811562
IntronExpressionAdditive AT5G03730.intron14 977837..977947 score=-0.375303306349722
IntronExpressionAdditive AT5G03730.intron15 978088..978258 score=-0.549174863684051
IntronExpressionAdditive AT5G03730.intron17 978834..978941 score=-0.344053681568178
IntronExpressionAdditive AT5G03730.intron5 975217..975290 score=-0.688428705396216
IntronExpressionAdditive AT5G03730.intron6 975512..975546 score=0.490995385194265
IntronExpressionAdditive AT5G03730.intron7 975690..975759 score=-0.531200279978391
IntronExpressionAdditive AT5G03730.intron8 975981..976016 score=-0.0253439636033000
IntronExpressionAdditive AT5G03740.intron1 982096..982277 score=-0.0709020170990223
IntronExpressionAdditive AT5G03740.intron3 982698..982762 score=0.0883170422835421
IntronExpressionAdditive AT5G03740.intron4 982874..982948 score=0.228555874633113
IntronExpressionAdditive AT5G03740.intron5 983169..983279 score=0.173257505210468
IntronExpressionAdditive AT5G03740.intron6 983421..983524 score=0.286240001413337
IntronExpressionAdditive AT5G03740.intron7 983663..983703 score=0.253067183491708
IntronExpressionAdditive AT5G03750.intron1 984896..984972 score=-0.977000268445833
IntronExpressionAdditive AT5G03750.intron2 985261..985297 score=-0.204035502815806
IntronExpressionAdditive AT5G03760.intron6 987282..989162 score=0.122697555704866
IntronExpressionAdditive AT5G03760.intron7 989504..989538 score=-0.536723372262044
IntronExpressionAdditive AT5G03770.intron4 995938..995973 score=-0.083663044737099
IntronExpressionAdditive AT5G03770.intron6 996407..996444 score=-0.239150659553140
IntronExpressionAdditive AT5G03770.intron7 996591..996694 score=-0.478080560146511
IntronExpressionAdditive AT5G03770.intron9 997091..997130 score=0.441316766584163
IntronExpressionAdditive AT5G03780.intron1 999505..999648 score=0.0704698189393425
IntronExpressionAdditive AT5G03780.intron3 1000694..1000836 score=-0.280940260011872
IntronExpressionAdditive AT5G03790.intron1 1005178..1005639 score=-0.312726771541841
IntronExpressionAdditive AT5G03795.intron2 1008709..1009304 score=0.241706205286187
IntronExpressionAdditive AT5G03795.intron3 1009668..1009887 score=0.366573798478049
IntronExpressionAdditive AT5G03810.intron2 1014531..1014860 score=0.914590437248718
IntronExpressionAdditive AT5G03820.intron2 1016382..1016421 score=0.0666308308772878
IntronExpressionAdditive AT5G03830.intron3 1019200..1019240 score=-0.0446960745019551
IntronExpressionAdditive AT5G03830.intron6 1019791..1020046 score=1.18055805674752
IntronExpressionAdditive AT5G03840.intron3 1025385..1025509 score=-1.32927353258932
IntronExpressionAdditive AT5G03850.intron1 1028758..1028973 score=-0.210545270883104
IntronExpressionAdditive AT5G03860.intron3 1033771..1034061 score=-0.354167324455137
IntronExpressionAdditive AT5G03880.intron1 1038765..1038800 score=-0.41264911301387
IntronExpressionAdditive AT5G03880.intron11 1040987..1041062 score=0.122098282660069
IntronExpressionAdditive AT5G03880.intron2 1038909..1038949 score=-1.19978279143288
IntronExpressionAdditive AT5G03880.intron3 1039100..1039141 score=0.278549310150025
IntronExpressionAdditive AT5G03880.intron4 1039250..1039420 score=-1.36616267418633
IntronExpressionAdditive AT5G03880.intron5 1039497..1039566 score=-0.460300417928803
IntronExpressionAdditive AT5G03880.intron6 1039669..1039747 score=0.500732350766284
IntronExpressionAdditive AT5G03880.intron7 1039933..1040113 score=-0.439900923952122
IntronExpressionAdditive AT5G03880.intron8 1040353..1040528 score=0.308133718406829
IntronExpressionAdditive AT5G03880.intron9 1040597..1040663 score=1.10472786033357
IntronExpressionAdditive AT5G03900.intron1 1048739..1048945 score=0.210445904268543
IntronExpressionAdditive AT5G03900.intron10 1050833..1050907 score=-1.34429312500230
IntronExpressionAdditive AT5G03900.intron13 1051365..1051692 score=0.289238343797056
IntronExpressionAdditive AT5G03900.intron14 1051870..1051977 score=-0.0917436822326337
IntronExpressionAdditive AT5G03900.intron5 1049697..1049736 score=0.310883913121741
IntronExpressionAdditive AT5G03900.intron6 1049845..1049931 score=-1.06914347915613
IntronExpressionAdditive AT5G03900.intron7 1050148..1050435 score=-0.684469465890774
IntronExpressionAdditive AT5G03900.intron9 1050650..1050685 score=0.104044967646710
IntronExpressionAdditive AT5G03905.intron1 1052912..1053335 score=0.679152748484578
IntronExpressionAdditive AT5G03905.intron3 1053888..1053962 score=-0.525692610478603
IntronExpressionAdditive AT5G03910.intron1 1054472..1054542 score=-1.09700234938499
IntronExpressionAdditive AT5G03910.intron5 1055508..1055545 score=-0.0389461935836229
IntronExpressionAdditive AT5G03910.intron8 1056236..1056272 score=0.311126672536403
IntronExpressionAdditive AT5G03940.intron5 1061311..1061349 score=0.099479237603462
IntronExpressionAdditive AT5G03940.intron6 1061493..1061530 score=-0.0330492541195629
IntronExpressionAdditive AT5G03940.intron9 1062086..1062123 score=-0.762633724205681
IntronExpressionAdditive AT5G03960.intron2 1069535..1069575 score=-0.77489203271435
IntronExpressionAdditive AT5G03960.intron3 1069686..1069901 score=0.146704043298107
IntronExpressionAdditive AT5G03970.intron3 1073060..1073302 score=0.674931392471613
IntronExpressionAdditive AT5G03980.intron1 1075052..1075085 score=-0.61057817088802
IntronExpressionAdditive AT5G03990.intron1 1076058..1076448 score=0.253182324694006
IntronExpressionAdditive AT5G04020.intron1 1081874..1081912 score=0.269637496085134
IntronExpressionAdditive AT5G04040.intron1 1089916..1090276 score=1.06447100243239
IntronExpressionAdditive AT5G04060.intron1 1099497..1099642 score=-0.0442257457071864
IntronExpressionAdditive AT5G04060.intron2 1100137..1100192 score=-0.189734686021035
IntronExpressionAdditive AT5G04060.intron6 1101528..1101639 score=0.249601174609388
IntronExpressionAdditive AT5G04070.intron1 1102445..1102476 score=0.267198635421224
IntronExpressionAdditive AT5G04070.intron2 1102589..1102809 score=-0.132660958141678
IntronExpressionAdditive AT5G04070.intron7 1103611..1103784 score=-0.585502495684212
IntronExpressionAdditive AT5G04080.intron1 1104843..1105036 score=-0.472561032455931
IntronExpressionAdditive AT5G04090.intron1 1105732..1105909 score=-0.0690416352236213
IntronExpressionAdditive AT5G04090.intron2 1106014..1106131 score=0.185131579264243
IntronExpressionAdditive AT5G04090.intron3 1106628..1106849 score=-0.584338043913668
IntronExpressionAdditive AT5G04090.intron6 1107426..1107565 score=0.205415695433562
IntronExpressionAdditive AT5G04090.intron7 1107804..1108184 score=-0.0961421064276222
IntronExpressionAdditive AT5G04090.tu5 1107099..1107235 score=0.902843200421807
IntronExpressionAdditive AT5G04110.intron1 1111615..1111869 score=-0.018576189858485
IntronExpressionAdditive AT5G04110.intron2 1111977..1112383 score=-0.643466072096213
IntronExpressionAdditive AT5G04110.intron4 1112821..1112860 score=0.194377713918539
IntronExpressionAdditive AT5G04110.intron5 1113006..1113260 score=-0.364491452274257
IntronExpressionAdditive AT5G04110.intron6 1113473..1113543 score=-0.405507336293624
IntronExpressionAdditive AT5G04110.intron7 1113680..1113793 score=-0.436941856527308
IntronExpressionAdditive AT5G04110.intron8 1113932..1114000 score=-0.100265379586474
IntronExpressionAdditive AT5G04110.intron9 1114141..1114735 score=0.227519184154038
IntronExpressionAdditive AT5G04120.intron1 1120100..1120352 score=-0.823376954391514
IntronExpressionAdditive AT5G04120.intron5 1121220..1121295 score=0.0948030906266622
IntronExpressionAdditive AT5G04130.intron10 1124540..1124800 score=0.35428362792341
IntronExpressionAdditive AT5G04130.intron11 1124982..1125193 score=0.199973583916253
IntronExpressionAdditive AT5G04130.intron12 1125383..1125493 score=0.0609388323405538
IntronExpressionAdditive AT5G04130.intron13 1125765..1125870 score=0.070534727333323
IntronExpressionAdditive AT5G04130.intron15 1126225..1126434 score=-0.352386528479043
IntronExpressionAdditive AT5G04130.intron16 1126675..1126715 score=-0.0954560652382399
IntronExpressionAdditive AT5G04130.intron2 1122456..1122530 score=0.225633218139161
IntronExpressionAdditive AT5G04130.intron20 1127491..1127812 score=-0.168839079761401
IntronExpressionAdditive AT5G04130.intron3 1122667..1122703 score=-0.149424080488805
IntronExpressionAdditive AT5G04130.intron4 1122816..1122847 score=-0.313667203432761
IntronExpressionAdditive AT5G04130.intron6 1123236..1123424 score=0.00517334605625067
IntronExpressionAdditive AT5G04130.intron7 1123560..1123734 score=0.0372110066611678
IntronExpressionAdditive AT5G04130.intron8 1123884..1124028 score=-0.518105134323359
IntronExpressionAdditive AT5G04130.intron9 1124243..1124312 score=-0.271444554658227
IntronExpressionAdditive AT5G04140.intron12 1133045..1133113 score=0.412210865818911
IntronExpressionAdditive AT5G04140.intron13 1133257..1133295 score=-0.454564998412324
IntronExpressionAdditive AT5G04140.intron14 1133545..1133614 score=-0.0314773285980306
IntronExpressionAdditive AT5G04140.intron16 1134071..1134157 score=-0.172383603563388
IntronExpressionAdditive AT5G04140.intron19 1134615..1134650 score=0.624217648640683
IntronExpressionAdditive AT5G04140.intron22 1135291..1135332 score=-0.165783317527013
IntronExpressionAdditive AT5G04140.intron25 1136027..1136062 score=0.0179258041746928
IntronExpressionAdditive AT5G04140.intron29 1136878..1136914 score=-0.479300750147852
IntronExpressionAdditive AT5G04140.intron31 1137288..1137322 score=-0.710857115163672
IntronExpressionAdditive AT5G04140.intron34 1137938..1137977 score=0.181768812227406
IntronExpressionAdditive AT5G04140.intron4 1130706..1130742 score=-1.00042272613973
IntronExpressionAdditive AT5G04140.intron6 1131467..1131503 score=-0.164855595758680
IntronExpressionAdditive AT5G04140.intron8 1131775..1131988 score=-1.88370390817128
IntronExpressionAdditive AT5G04140.intron9 1132165..1132405 score=-0.903962369275347
IntronExpressionAdditive AT5G04140.tu3 1130309..1130345 score=0.0430796771214876
IntronExpressionAdditive AT5G04160.intron2 1143497..1143602 score=-0.586902540025772
IntronExpressionAdditive AT5G04160.intron3 1143856..1144206 score=-0.755384756520012
IntronExpressionAdditive AT5G04170.intron1 1146518..1146589 score=0.277937346833202
IntronExpressionAdditive AT5G04170.intron3 1147235..1147338 score=-0.456786288289435
IntronExpressionAdditive AT5G04220.intron11 1158340..1158483 score=-0.315846625924279
IntronExpressionAdditive AT5G04220.intron3 1156765..1156804 score=0.595978377045382
IntronExpressionAdditive AT5G04220.intron4 1157097..1157171 score=-1.1452729900259
IntronExpressionAdditive AT5G04220.intron7 1157456..1157491 score=0.452429185582844
IntronExpressionAdditive AT5G04220.intron8 1157634..1157672 score=0.343588794745862
IntronExpressionAdditive AT5G04220.intron9 1157841..1157878 score=-1.40856395790864
IntronExpressionAdditive AT5G04230.intron1 1161358..1161849 score=0.0536932987507469
IntronExpressionAdditive AT5G04240.intron1 1170620..1170868 score=0.3063535589363
IntronExpressionAdditive AT5G04240.intron2 1171045..1171478 score=0.0300870124480506
IntronExpressionAdditive AT5G04240.intron4 1171659..1171694 score=-1.29083822729706
IntronExpressionAdditive AT5G04240.intron5 1172269..1172300 score=0.168526267571431
IntronExpressionAdditive AT5G04240.intron6 1172512..1172545 score=-1.79196456086347
IntronExpressionAdditive AT5G04250.intron1 1176133..1176282 score=1.08201677235823
IntronExpressionAdditive AT5G04250.intron10 1178359..1178399 score=-0.235739548721457
IntronExpressionAdditive AT5G04250.intron2 1176700..1176778 score=0.496101239533254
IntronExpressionAdditive AT5G04250.intron4 1177175..1177395 score=-0.303862717307064
IntronExpressionAdditive AT5G04250.intron7 1177880..1177916 score=0.0462508719366710
IntronExpressionAdditive AT5G04250.intron9 1178211..1178286 score=-0.0297140543082262
IntronExpressionAdditive AT5G04260.intron1 1179010..1179046 score=-0.284204143086074
IntronExpressionAdditive AT5G04260.intron3 1179267..1179655 score=-0.349993920269433
IntronExpressionAdditive AT5G04270.intron1 1182999..1183035 score=0.200574407733567
IntronExpressionAdditive AT5G04270.intron2 1183182..1183213 score=0.253274466727685
IntronExpressionAdditive AT5G04270.intron3 1183392..1183571 score=-0.105664752839918
IntronExpressionAdditive AT5G04270.intron4 1183680..1183715 score=-0.156840817860935
IntronExpressionAdditive AT5G04270.intron5 1183864..1183936 score=-0.0158554574660205
IntronExpressionAdditive AT5G04270.intron6 1184129..1184496 score=-0.748426263275201
IntronExpressionAdditive AT5G04280.intron1 1192366..1192397 score=-1.32490975199723
IntronExpressionAdditive AT5G04280.intron2 1192575..1194463 score=0.71075256140394
IntronExpressionAdditive AT5G04290.intron1 1196369..1196532 score=-0.840375822073669
IntronExpressionAdditive AT5G04290.intron11 1199035..1199073 score=-0.143392948822388
IntronExpressionAdditive AT5G04290.intron12 1199248..1199285 score=-0.235863997600120
IntronExpressionAdditive AT5G04290.intron13 1199395..1199469 score=0.923770398622482
IntronExpressionAdditive AT5G04290.intron14 1199612..1199683 score=-0.158452525815981
IntronExpressionAdditive AT5G04290.intron15 1199793..1199966 score=0.00407914523488617
IntronExpressionAdditive AT5G04290.intron16 1200074..1200146 score=-0.907488167035493
IntronExpressionAdditive AT5G04290.intron17 1200221..1200294 score=0.700392927781146
IntronExpressionAdditive AT5G04290.intron2 1196866..1196904 score=0.124877379897328
IntronExpressionAdditive AT5G04290.intron3 1197088..1197188 score=-0.213021912199024
IntronExpressionAdditive AT5G04290.intron5 1197541..1197650 score=0.712377739869627
IntronExpressionAdditive AT5G04290.intron9 1198590..1198893 score=-0.71339980747318
IntronExpressionAdditive AT5G04310.intron1 1203588..1205211 score=-0.441631463875042
IntronExpressionAdditive AT5G04310.intron2 1205470..1205850 score=-0.103658029981906
IntronExpressionAdditive AT5G04310.intron3 1206121..1206178 score=-2.13157786334244
IntronExpressionAdditive AT5G04320.intron11 1210813..1210846 score=-0.124740970133746
IntronExpressionAdditive AT5G04320.intron15 1211640..1211676 score=0.299391271366441
IntronExpressionAdditive AT5G04320.intron7 1210180..1210214 score=0.00373947988988923
IntronExpressionAdditive AT5G04320.intron9 1210472..1210510 score=0.203186970840016
IntronExpressionAdditive AT5G04360.intron1 1221795..1221872 score=1.17244588803705
IntronExpressionAdditive AT5G04360.intron11 1224346..1224455 score=0.621201783387191
IntronExpressionAdditive AT5G04360.intron12 1224602..1224676 score=-0.138905758833779
IntronExpressionAdditive AT5G04360.intron14 1225105..1225220 score=0.585165371960031
IntronExpressionAdditive AT5G04360.intron15 1225328..1225365 score=0.00074822812871165
IntronExpressionAdditive AT5G04360.intron16 1225562..1225597 score=0.305932506890061
IntronExpressionAdditive AT5G04360.intron17 1225811..1225982 score=0.608093381678261
IntronExpressionAdditive AT5G04360.intron18 1226130..1226493 score=-0.292333485012242
IntronExpressionAdditive AT5G04360.intron20 1226600..1226633 score=-0.176520783344509
IntronExpressionAdditive AT5G04360.intron21 1226734..1226879 score=-0.360636417960591
IntronExpressionAdditive AT5G04360.intron22 1227018..1227094 score=-0.711666878712929
IntronExpressionAdditive AT5G04360.intron23 1227402..1227505 score=1.07078752022780
IntronExpressionAdditive AT5G04360.intron25 1227646..1227796 score=-0.442520136978470
IntronExpressionAdditive AT5G04360.intron26 1227980..1228055 score=0.188104751757785
IntronExpressionAdditive AT5G04360.intron4 1222388..1222492 score=0.0415431052261251
IntronExpressionAdditive AT5G04360.intron6 1222951..1222982 score=-0.862701752847933
IntronExpressionAdditive AT5G04360.intron7 1223204..1223691 score=-0.576261579661604
IntronExpressionAdditive AT5G04360.intron9 1223876..1223984 score=-0.258054318992921
IntronExpressionAdditive AT5G04370.intron3 1232077..1232153 score=0.049710218076916
IntronExpressionAdditive AT5G04370.intron4 1232410..1232490 score=-0.112047979763336
IntronExpressionAdditive AT5G04410.intron1 1244143..1244183 score=-0.636421709177973
IntronExpressionAdditive AT5G04410.intron2 1244541..1244613 score=-0.545855730047044
IntronExpressionAdditive AT5G04410.intron3 1244880..1245158 score=-0.899478176190109
IntronExpressionAdditive AT5G04410.intron4 1245768..1245803 score=0.0890032661972387
IntronExpressionAdditive AT5G04420.intron10 1248872..1248913 score=-0.95692418707923
IntronExpressionAdditive AT5G04420.intron4 1247730..1247804 score=-0.113342762623531
IntronExpressionAdditive AT5G04420.intron5 1247915..1247990 score=0.222506928727567
IntronExpressionAdditive AT5G04420.intron7 1248337..1248408 score=-0.225901667414906
IntronExpressionAdditive AT5G04420.intron8 1248584..1248651 score=-0.00143666126734785
IntronExpressionAdditive AT5G04420.tu14 1249519..1249732 score=0.151445193791196
IntronExpressionAdditive AT5G04430.intron1 1250690..1250760 score=0.047181145701322
IntronExpressionAdditive AT5G04430.intron3 1251013..1251355 score=-0.814817335293114
IntronExpressionAdditive AT5G04430.intron5 1251595..1251808 score=1.66492466457558
IntronExpressionAdditive AT5G04430.intron6 1252265..1252616 score=2.74342632747127
IntronExpressionAdditive AT5G04430.intron9 1253538..1253646 score=0.325251749963412
IntronExpressionAdditive AT5G04430.tu5 1251503..1251538 score=0.436829026753515
IntronExpressionAdditive AT5G04440.intron1 1255236..1255269 score=-1.08806316860828
IntronExpressionAdditive AT5G04440.intron2 1255558..1255801 score=0.300854560099546
IntronExpressionAdditive AT5G04440.intron4 1255959..1255994 score=0.485333634639072
IntronExpressionAdditive AT5G04440.intron5 1256207..1256507 score=-0.620879670820252
IntronExpressionAdditive AT5G04460.intron1 1261284..1261506 score=-1.78872670142743
IntronExpressionAdditive AT5G04460.intron2 1261726..1261994 score=-0.330662049397035
IntronExpressionAdditive AT5G04480.intron10 1275630..1275736 score=-0.357073668017132
IntronExpressionAdditive AT5G04480.intron12 1276095..1276170 score=1.26315292352738
IntronExpressionAdditive AT5G04480.intron13 1276385..1277250 score=-0.123535312628587
IntronExpressionAdditive AT5G04480.intron3 1272682..1272895 score=0.365855803107782
IntronExpressionAdditive AT5G04480.intron4 1273077..1273254 score=0.473115835449162
IntronExpressionAdditive AT5G04480.intron6 1273774..1273845 score=-0.44228319913378
IntronExpressionAdditive AT5G04480.intron8 1274684..1274964 score=-0.487445120822702
IntronExpressionAdditive AT5G04490.intron1 1280173..1280385 score=0.380629067894094
IntronExpressionAdditive AT5G04490.intron4 1281081..1281149 score=0.876856639699059
IntronExpressionAdditive AT5G04510.intron12 1289537..1289571 score=0.175306640914656
IntronExpressionAdditive AT5G04510.intron2 1287395..1287498 score=-0.621857786177504
IntronExpressionAdditive AT5G04510.intron4 1287884..1287919 score=0.197097852353771
IntronExpressionAdditive AT5G04510.intron6 1288246..1288318 score=-0.768070778868717
IntronExpressionAdditive AT5G04510.intron8 1288712..1288749 score=2.61410334177362
IntronExpressionAdditive AT5G04510.tu11 1289171..1289246 score=-0.597101045256283
IntronExpressionAdditive AT5G04540.intron1 1297326..1297359 score=-0.914844755658839
IntronExpressionAdditive AT5G04540.intron10 1300047..1300154 score=-0.284485421625194
IntronExpressionAdditive AT5G04540.intron12 1300479..1300517 score=-0.595940104811959
IntronExpressionAdditive AT5G04540.intron13 1300879..1300918 score=-0.0273727149843914
IntronExpressionAdditive AT5G04540.intron14 1301055..1301410 score=0.00189555297318357
IntronExpressionAdditive AT5G04540.intron16 1301545..1301577 score=-0.216354777388423
IntronExpressionAdditive AT5G04540.intron17 1301690..1301906 score=0.331092127314488
IntronExpressionAdditive AT5G04540.intron18 1302049..1302161 score=0.233234496957039
IntronExpressionAdditive AT5G04540.intron2 1297688..1297835 score=0.201831817819392
IntronExpressionAdditive AT5G04540.intron3 1297947..1298173 score=-0.090491935443415
IntronExpressionAdditive AT5G04540.intron5 1298486..1298524 score=-0.530412590195523
IntronExpressionAdditive AT5G04540.intron6 1298735..1298809 score=0.0154818676607532
IntronExpressionAdditive AT5G04540.intron7 1299029..1299264 score=0.0340266390305394
IntronExpressionAdditive AT5G04540.intron9 1299707..1299973 score=-0.120749577591540
IntronExpressionAdditive AT5G04550.intron1 1305562..1305893 score=-0.564850488573615
IntronExpressionAdditive AT5G04560.intron10 1315013..1315048 score=0.713909411166816
IntronExpressionAdditive AT5G04560.intron11 1315187..1315222 score=0.618662867144247
IntronExpressionAdditive AT5G04560.intron13 1315480..1315555 score=0.165797468040987
IntronExpressionAdditive AT5G04560.intron14 1315706..1316046 score=-0.0264736462421569
IntronExpressionAdditive AT5G04560.intron16 1316599..1316749 score=0.507444042702605
IntronExpressionAdditive AT5G04560.intron17 1316820..1317151 score=0.0663281392262443
IntronExpressionAdditive AT5G04560.intron20 1317461..1317533 score=-0.102295448696109
IntronExpressionAdditive AT5G04560.intron22 1317861..1317967 score=-0.124784266013268
IntronExpressionAdditive AT5G04560.intron6 1312596..1312670 score=0.46728044786563
IntronExpressionAdditive AT5G04560.intron7 1313081..1313239 score=-0.483598358282029
IntronExpressionAdditive AT5G04560.intron9 1314802..1314867 score=1.15054877515279
IntronExpressionAdditive AT5G04590.intron1 1319590..1319694 score=-0.838782280890157
IntronExpressionAdditive AT5G04590.intron2 1320714..1320817 score=-0.771983019635352
IntronExpressionAdditive AT5G04590.intron3 1321190..1321225 score=0.135258719625106
IntronExpressionAdditive AT5G04590.intron4 1321472..1321512 score=0.939218005961324
IntronExpressionAdditive AT5G04590.intron6 1321867..1321939 score=0.536592068949379
IntronExpressionAdditive AT5G04600.intron1 1323815..1323887 score=-0.47795315907486
IntronExpressionAdditive AT5G04600.intron2 1324075..1324106 score=-0.568960739619151
IntronExpressionAdditive AT5G04600.intron4 1324364..1324436 score=0.295646573999512
IntronExpressionAdditive AT5G04600.intron5 1324612..1325022 score=0.12240947555129
IntronExpressionAdditive AT5G04600.intron6 1325164..1325200 score=-1.38320473594463
IntronExpressionAdditive AT5G04600.intron7 1325342..1325415 score=0.508648828760316
IntronExpressionAdditive AT5G04620.intron5 1328084..1328152 score=0.283531854585264
IntronExpressionAdditive AT5G04620.intron7 1328551..1328736 score=-0.546398622614039
IntronExpressionAdditive AT5G04620.intron8 1328881..1328921 score=0.901687745373567
IntronExpressionAdditive AT5G04620.intron9 1329106..1329152 score=-0.201081185476248
IntronExpressionAdditive AT5G04650.intron1 1334474..1334647 score=0.288241852759659
IntronExpressionAdditive AT5G04650.intron2 1334835..1334911 score=-0.606686694640756
IntronExpressionAdditive AT5G04670.intron1 1338216..1338575 score=-0.181450780761509
IntronExpressionAdditive AT5G04670.intron3 1340102..1340206 score=-0.205977806289001
IntronExpressionAdditive AT5G04680.intron4 1348586..1348620 score=-0.359732051023262
IntronExpressionAdditive AT5G04690.intron1 1350386..1350466 score=-0.495310322275789
IntronExpressionAdditive AT5G04690.intron3 1351144..1351359 score=-0.538837006170981
IntronExpressionAdditive AT5G04690.intron5 1352100..1352309 score=-0.348278737170536
IntronExpressionAdditive AT5G04710.intron2 1357623..1357659 score=0.807450007816484
IntronExpressionAdditive AT5G04710.intron3 1357918..1358031 score=-0.225109859778837
IntronExpressionAdditive AT5G04710.intron4 1358225..1358326 score=-0.628816432339251
IntronExpressionAdditive AT5G04710.intron5 1358659..1358918 score=-0.0372232471779832
IntronExpressionAdditive AT5G04710.intron6 1359100..1359176 score=0.252939789685928
IntronExpressionAdditive AT5G04710.intron7 1359468..1359630 score=0.151885189057226
IntronExpressionAdditive AT5G04720.intron1 1361428..1361607 score=0.549463241831306
IntronExpressionAdditive AT5G04720.intron2 1362016..1362053 score=-0.388042677860026
IntronExpressionAdditive AT5G04720.intron3 1362455..1362500 score=-0.346453832823243
IntronExpressionAdditive AT5G04720.intron4 1362752..1362785 score=0.52270563349252
IntronExpressionAdditive AT5G04740.intron2 1368926..1368994 score=0.251760223617447
IntronExpressionAdditive AT5G04740.intron3 1369143..1369175 score=-0.159484253748827
IntronExpressionAdditive AT5G04740.intron4 1369283..1369580 score=0.303830261958954
IntronExpressionAdditive AT5G04740.intron6 1369727..1370045 score=-0.761398443743271
IntronExpressionAdditive AT5G04740.intron7 1370195..1370306 score=-0.229599823520430
IntronExpressionAdditive AT5G04740.intron8 1370485..1370597 score=-0.425341170294698
IntronExpressionAdditive AT5G04740.intron9 1370751..1371184 score=0.502748424788825
IntronExpressionAdditive AT5G04750.intron2 1372447..1372944 score=-0.582022487817549
IntronExpressionAdditive AT5G04750.intron4 1373156..1373304 score=-1.07902991742284
IntronExpressionAdditive AT5G04770.intron3 1380674..1381712 score=-0.0948996237277683
IntronExpressionAdditive AT5G04800.intron6 1388634..1389153 score=-0.376059770290097
IntronExpressionAdditive AT5G04810.intron2 1391245..1391364 score=-0.573513477330704
IntronExpressionAdditive AT5G04810.intron6 1392085..1392123 score=0.814991230531548
IntronExpressionAdditive AT5G04810.intron8 1392954..1392994 score=-0.496316571691067
IntronExpressionAdditive AT5G04830.intron2 1402690..1402821 score=-0.193588943141189
IntronExpressionAdditive AT5G04830.intron4 1402935..1402971 score=-0.449119509268291
IntronExpressionAdditive AT5G04830.intron5 1403143..1403543 score=0.285643064665339
IntronExpressionAdditive AT5G04840.intron1 1405505..1405972 score=-0.500648049110018
IntronExpressionAdditive AT5G04840.intron2 1406611..1406892 score=0.157439835966156
IntronExpressionAdditive AT5G04840.intron3 1407045..1407193 score=0.577702484556111
IntronExpressionAdditive AT5G04840.intron4 1407413..1407444 score=0.95025140609198
IntronExpressionAdditive AT5G04850.intron1 1408383..1408491 score=-0.0689799656160073
IntronExpressionAdditive AT5G04850.intron2 1408736..1408783 score=-0.812437072415309
IntronExpressionAdditive AT5G04850.intron3 1408928..1409001 score=0.219754397988333
IntronExpressionAdditive AT5G04850.intron6 1409545..1409582 score=0.362463329982293
IntronExpressionAdditive AT5G04860.intron3 1413907..1414014 score=-0.551254266650951
IntronExpressionAdditive AT5G04870.intron1 1417187..1417372 score=0.154192462517078
IntronExpressionAdditive AT5G04870.intron2 1417726..1417832 score=0.236760279315153
IntronExpressionAdditive AT5G04870.intron3 1418054..1418418 score=0.843095203717135
IntronExpressionAdditive AT5G04870.intron6 1418854..1418924 score=0.384599711773364
IntronExpressionAdditive AT5G04885.intron1 1422971..1423327 score=-0.0965234019327424
IntronExpressionAdditive AT5G04885.intron10 1426352..1426388 score=-1.34098137577992
IntronExpressionAdditive AT5G04885.intron2 1423585..1423852 score=-0.478528504686366
IntronExpressionAdditive AT5G04885.intron4 1424287..1424361 score=-0.0239925066937422
IntronExpressionAdditive AT5G04885.intron5 1424541..1424577 score=0.490292727828987
IntronExpressionAdditive AT5G04885.intron6 1424877..1424911 score=-0.306003061749541
IntronExpressionAdditive AT5G04885.intron7 1425160..1425232 score=-0.438786158541832
IntronExpressionAdditive AT5G04885.intron9 1425742..1425819 score=0.584700875088878
IntronExpressionAdditive AT5G04890.intron1 1427330..1427363 score=0.00287734700609257
IntronExpressionAdditive AT5G04895.intron1 1429054..1429204 score=0.568714778546941
IntronExpressionAdditive AT5G04895.intron10 1431608..1431646 score=-0.322674906942538
IntronExpressionAdditive AT5G04895.intron11 1431982..1432052 score=-0.291645202305953
IntronExpressionAdditive AT5G04895.intron13 1432594..1432626 score=0.203595295846659
IntronExpressionAdditive AT5G04895.intron14 1432802..1433019 score=0.711140610780098
IntronExpressionAdditive AT5G04895.intron15 1433340..1433408 score=-0.857510464749067
IntronExpressionAdditive AT5G04895.intron17 1433788..1433821 score=0.186490064861623
IntronExpressionAdditive AT5G04895.intron2 1429453..1429491 score=0.344187204974909
IntronExpressionAdditive AT5G04895.intron3 1429641..1429678 score=0.455572434606423
IntronExpressionAdditive AT5G04895.intron4 1429928..1429963 score=0.858764376390334
IntronExpressionAdditive AT5G04895.intron6 1430414..1430449 score=0.265288294867340
IntronExpressionAdditive AT5G04895.intron8 1430945..1430981 score=-0.0601145824297782
IntronExpressionAdditive AT5G04895.intron9 1431165..1431316 score=-1.05103998036425
IntronExpressionAdditive AT5G04900.intron1 1435106..1435137 score=-0.0462849735722287
IntronExpressionAdditive AT5G04900.intron10 1436704..1436736 score=0.249266241931358
IntronExpressionAdditive AT5G04900.intron12 1437031..1437068 score=-0.836784913258718
IntronExpressionAdditive AT5G04900.intron2 1435287..1435400 score=0.465613883019363
IntronExpressionAdditive AT5G04900.intron3 1435473..1435542 score=0.407021042590734
IntronExpressionAdditive AT5G04900.intron4 1435653..1435689 score=1.10345868051445
IntronExpressionAdditive AT5G04900.intron6 1435989..1436061 score=0.128665749033667
IntronExpressionAdditive AT5G04900.intron7 1436173..1436242 score=-0.376608953136231
IntronExpressionAdditive AT5G04900.intron9 1436598..1436633 score=-0.0991170862700905
IntronExpressionAdditive AT5G04910.intron1 1437970..1438113 score=-0.0311014263278515
IntronExpressionAdditive AT5G04910.intron3 1438427..1438461 score=-0.161975922282847
IntronExpressionAdditive AT5G04920.intron1 1439242..1439276 score=-1.10533637915319
IntronExpressionAdditive AT5G04920.intron2 1439422..1439458 score=0.133885928711305
IntronExpressionAdditive AT5G04920.intron3 1439635..1439708 score=0.292755531761945
IntronExpressionAdditive AT5G04920.intron5 1439968..1440045 score=-0.146416706790735
IntronExpressionAdditive AT5G04920.intron6 1440153..1440405 score=0.847213222544387
IntronExpressionAdditive AT5G04920.intron7 1440668..1440886 score=0.102956074447302
IntronExpressionAdditive AT5G04930.intron2 1447423..1447457 score=-0.545789430067926
IntronExpressionAdditive AT5G04930.intron3 1448192..1448223 score=-0.202806070374900
IntronExpressionAdditive AT5G04970.intron2 1465068..1465137 score=0.447824536593981
IntronExpressionAdditive AT5G04970.intron3 1465603..1466101 score=-0.0877679354869146
IntronExpressionAdditive AT5G04980.intron1 1468720..1468755 score=-0.103786763343003
IntronExpressionAdditive AT5G04980.intron2 1468972..1469199 score=0.466408851717446
IntronExpressionAdditive AT5G04980.intron5 1470148..1470182 score=-0.00418729464886389
IntronExpressionAdditive AT5G04980.intron6 1470360..1470436 score=-0.355908858496722
IntronExpressionAdditive AT5G04980.intron7 1470543..1470618 score=-0.369056671423661
IntronExpressionAdditive AT5G04990.intron1 1472039..1472566 score=-0.339104800898334
IntronExpressionAdditive AT5G05000.intron1 1474362..1474399 score=0.0545532470757346
IntronExpressionAdditive AT5G05000.intron10 1476093..1476238 score=-0.657922816944606
IntronExpressionAdditive AT5G05000.intron3 1474818..1474853 score=-0.86124738548261
IntronExpressionAdditive AT5G05000.intron4 1475171..1475206 score=-1.05496329037936
IntronExpressionAdditive AT5G05000.tu11 1476307..1476382 score=-0.602593748720295
IntronExpressionAdditive AT5G05000.tu8 1475855..1475918 score=-0.235110391320861
IntronExpressionAdditive AT5G05010.intron10 1479069..1479105 score=-0.161539476337293
IntronExpressionAdditive AT5G05010.intron11 1479283..1479315 score=-0.321950891064889
IntronExpressionAdditive AT5G05010.intron12 1479461..1479525 score=-0.123263697310792
IntronExpressionAdditive AT5G05010.intron13 1479668..1479738 score=-0.710154869013339
IntronExpressionAdditive AT5G05010.intron3 1476709..1477052 score=-0.343920424331035
IntronExpressionAdditive AT5G05010.intron4 1477195..1477232 score=-0.117278099615371
IntronExpressionAdditive AT5G05010.intron5 1477299..1477338 score=-0.433724289217764
IntronExpressionAdditive AT5G05010.intron8 1478283..1478354 score=-1.24613939057423
IntronExpressionAdditive AT5G05010.intron9 1478730..1478841 score=-0.890711764826683
IntronExpressionAdditive AT5G05030.intron1 1484619..1484657 score=-0.676380987334665
IntronExpressionAdditive AT5G05050.intron2 1492005..1492041 score=0.0104843296441082
IntronExpressionAdditive AT5G05050.intron4 1492548..1492662 score=-0.226225579839434
IntronExpressionAdditive AT5G05050.intron6 1493146..1493355 score=-0.645117479315958
IntronExpressionAdditive AT5G05060.intron1 1494127..1494273 score=-0.140164517233271
IntronExpressionAdditive AT5G05070.intron3 1497949..1498018 score=0.346838169230657
IntronExpressionAdditive AT5G05080.intron3 1499454..1499491 score=0.728822669141945
IntronExpressionAdditive AT5G05080.intron4 1499634..1499674 score=0.0133901412233758
IntronExpressionAdditive AT5G05080.intron5 1499849..1499921 score=-0.91801297715321
IntronExpressionAdditive AT5G05080.intron6 1500102..1500562 score=0.586533284762063
IntronExpressionAdditive AT5G05100.intron1 1505479..1505514 score=0.641895405581165
IntronExpressionAdditive AT5G05100.intron2 1505808..1505843 score=-0.206558240728926
IntronExpressionAdditive AT5G05100.intron3 1506625..1506844 score=0.361940050438439
IntronExpressionAdditive AT5G05110.intron1 1507732..1507803 score=0.231355115124894
IntronExpressionAdditive AT5G05110.intron2 1508023..1508059 score=-0.0367692024342869
IntronExpressionAdditive AT5G05110.intron3 1508322..1508492 score=0.97747323372512
IntronExpressionAdditive AT5G05130.intron1 1513648..1513722 score=-0.171372506520771
IntronExpressionAdditive AT5G05140.intron4 1521280..1521316 score=1.715442580993
IntronExpressionAdditive AT5G05140.intron6 1521933..1521968 score=-0.684049147636155
IntronExpressionAdditive AT5G05150.intron1 1524962..1525033 score=0.450188469976159
IntronExpressionAdditive AT5G05170.intron1 1531007..1531045 score=0.0396621727804494
IntronExpressionAdditive AT5G05170.intron10 1534058..1534133 score=0.00190190020685465
IntronExpressionAdditive AT5G05170.intron11 1534283..1534357 score=-0.287719315254574
IntronExpressionAdditive AT5G05170.intron12 1534570..1534677 score=0.196728692553158
IntronExpressionAdditive AT5G05170.intron13 1534898..1535043 score=-0.363173580610536
IntronExpressionAdditive AT5G05170.intron14 1535186..1535223 score=-0.0710801107210721
IntronExpressionAdditive AT5G05170.intron3 1531881..1531917 score=0.0512548984105044
IntronExpressionAdditive AT5G05170.intron4 1532209..1532316 score=0.200804799338501
IntronExpressionAdditive AT5G05170.intron5 1532573..1532609 score=0.345104057191248
IntronExpressionAdditive AT5G05170.intron6 1532755..1532825 score=0.484173417987113
IntronExpressionAdditive AT5G05170.intron8 1533467..1533498 score=0.544223728373797
IntronExpressionAdditive AT5G05170.intron9 1533774..1533846 score=0.132366074379582
IntronExpressionAdditive AT5G05180.intron1 1536327..1536839 score=0.360615584691306
IntronExpressionAdditive AT5G05180.intron2 1537029..1537062 score=0.252969086949721
IntronExpressionAdditive AT5G05190.intron1 1542026..1542094 score=-0.354917808437108
IntronExpressionAdditive AT5G05200.intron1 1544390..1544510 score=0.56104866116659
IntronExpressionAdditive AT5G05200.intron10 1546921..1546994 score=-0.210130439093390
IntronExpressionAdditive AT5G05200.intron2 1544651..1544760 score=-1.63323503347537
IntronExpressionAdditive AT5G05200.intron3 1545013..1545120 score=0.0844059076688773
IntronExpressionAdditive AT5G05200.intron4 1545231..1545267 score=-0.902677115556037
IntronExpressionAdditive AT5G05200.intron5 1545597..1545632 score=0.147861326202200
IntronExpressionAdditive AT5G05200.intron7 1546092..1546242 score=0.0763674367389687
IntronExpressionAdditive AT5G05200.intron9 1546630..1546699 score=-0.157243735834194
IntronExpressionAdditive AT5G05210.intron11 1547519..1548107 score=0.154552963473113
IntronExpressionAdditive AT5G05210.tu3 1548249..1548361 score=-0.188100385416954
IntronExpressionAdditive AT5G05230.intron2 1552267..1552467 score=-0.0228618168331012
IntronExpressionAdditive AT5G05230.intron3 1552653..1552724 score=0.59284666699634
IntronExpressionAdditive AT5G05230.intron5 1552909..1552940 score=0.289586735441254
IntronExpressionAdditive AT5G05230.intron7 1553267..1553376 score=-0.241826624916719
IntronExpressionAdditive AT5G05240.intron1 1554123..1554198 score=-0.244029154418228
IntronExpressionAdditive AT5G05240.intron2 1554348..1554412 score=-0.598931958814572
IntronExpressionAdditive AT5G05240.intron6 1556093..1556130 score=-0.702417461713144
IntronExpressionAdditive AT5G05260.intron1 1560576..1560757 score=-0.150084408279725
IntronExpressionAdditive AT5G05270.intron5 1564056..1564193 score=-0.333073101592749
IntronExpressionAdditive AT5G05270.intron6 1564438..1564615 score=-0.313812808989197
IntronExpressionAdditive AT5G05290.intron2 1569297..1569377 score=-0.335423115545347
IntronExpressionAdditive AT5G05310.intron10 1572556..1572773 score=0.0162478275307357
IntronExpressionAdditive AT5G05310.intron11 1573040..1573408 score=-0.0408048089421024
IntronExpressionAdditive AT5G05310.intron12 1573550..1573615 score=0.82470079779401
IntronExpressionAdditive AT5G05310.intron13 1573794..1573825 score=-0.0521044633590687
IntronExpressionAdditive AT5G05310.intron3 1571632..1571672 score=0.0708773569139413
IntronExpressionAdditive AT5G05310.intron4 1571812..1571847 score=0.0488231637102314
IntronExpressionAdditive AT5G05310.intron5 1571991..1572032 score=0.104096926119285
IntronExpressionAdditive AT5G05310.intron9 1572332..1572403 score=0.637394168980018
IntronExpressionAdditive AT5G05310.tu16 1574160..1574195 score=0.689270902663679
IntronExpressionAdditive AT5G05330.intron1 1577322..1577359 score=-0.579841507230684
IntronExpressionAdditive AT5G05330.intron3 1577630..1577741 score=-0.740366593266112
IntronExpressionAdditive AT5G05330.intron4 1578041..1578232 score=-0.133214025667581
IntronExpressionAdditive AT5G05340.intron1 1579575..1579845 score=-0.620917717513382
IntronExpressionAdditive AT5G05340.intron2 1580266..1580482 score=1.15275024358541
IntronExpressionAdditive AT5G05360.intron2 1588742..1588861 score=-0.467247733326067
IntronExpressionAdditive AT5G05365.intron1 1590152..1590305 score=-0.729423710225668
IntronExpressionAdditive AT5G05370.intron1 1591031..1591595 score=-0.402278789865437
IntronExpressionAdditive AT5G05390.intron1 1594842..1594876 score=0.123652307698929
IntronExpressionAdditive AT5G05410.intron1 1602480..1602590 score=-1.00482325523256
IntronExpressionAdditive AT5G05420.intron3 1604428..1604459 score=-0.925948669705742
IntronExpressionAdditive AT5G05430.intron1 1605538..1605609 score=0.827989526790783
IntronExpressionAdditive AT5G05430.intron2 1606000..1606455 score=0.162338171164286
IntronExpressionAdditive AT5G05450.intron1 1612361..1612399 score=0.604781930979716
IntronExpressionAdditive AT5G05450.intron10 1614675..1614826 score=-0.768794728142073
IntronExpressionAdditive AT5G05450.intron2 1612663..1612774 score=0.0816092600607394
IntronExpressionAdditive AT5G05450.intron3 1613129..1613338 score=-0.166331072091882
IntronExpressionAdditive AT5G05450.intron4 1613452..1613890 score=-0.758654468729689
IntronExpressionAdditive AT5G05450.intron7 1614039..1614075 score=-0.302428592802844
IntronExpressionAdditive AT5G05450.intron9 1614412..1614450 score=-0.263417019959853
IntronExpressionAdditive AT5G05460.intron1 1615984..1616199 score=0.0594479729107828
IntronExpressionAdditive AT5G05460.intron2 1616379..1616450 score=-0.650868059480019
IntronExpressionAdditive AT5G05460.intron5 1617005..1617036 score=-0.308367878687026
IntronExpressionAdditive AT5G05470.intron1 1620972..1621045 score=0.294445676993936
IntronExpressionAdditive AT5G05470.intron3 1621329..1621364 score=-0.310398968285882
IntronExpressionAdditive AT5G05470.intron6 1621978..1622014 score=-1.29058754009692
IntronExpressionAdditive AT5G05490.intron1 1624411..1624587 score=0.0181210058609189
IntronExpressionAdditive AT5G05490.intron10 1626675..1626820 score=-0.17301531719615
IntronExpressionAdditive AT5G05490.intron11 1626965..1627185 score=0.892692654347052
IntronExpressionAdditive AT5G05490.intron13 1627560..1627595 score=-0.0433276779288254
IntronExpressionAdditive AT5G05490.intron14 1627766..1627835 score=-0.93393437489115
IntronExpressionAdditive AT5G05490.intron15 1627944..1627984 score=-0.349036787585326
IntronExpressionAdditive AT5G05490.intron16 1628202..1628238 score=0.024833777015944
IntronExpressionAdditive AT5G05490.intron17 1628417..1628453 score=0.553184137258491
IntronExpressionAdditive AT5G05490.intron19 1628809..1628843 score=-0.711047431541608
IntronExpressionAdditive AT5G05490.intron2 1624766..1624950 score=0.32287158161338
IntronExpressionAdditive AT5G05490.intron3 1625062..1625117 score=0.331998297605702
IntronExpressionAdditive AT5G05490.intron5 1625364..1625437 score=-0.886529817260965
IntronExpressionAdditive AT5G05490.intron7 1625688..1625792 score=0.350004047480316
IntronExpressionAdditive AT5G05490.intron8 1625965..1626394 score=-0.294494624396914
IntronExpressionAdditive AT5G05490.intron9 1626497..1626569 score=-0.830739995098275
IntronExpressionAdditive AT5G05510.intron1 1631595..1631634 score=-0.745174769331798
IntronExpressionAdditive AT5G05510.intron2 1631769..1631846 score=0.408701103374637
IntronExpressionAdditive AT5G05510.intron3 1632096..1632163 score=0.242104589152619
IntronExpressionAdditive AT5G05520.intron1 1633448..1633559 score=0.0593329590943671
IntronExpressionAdditive AT5G05520.intron2 1634152..1634327 score=-0.0462217736147647
IntronExpressionAdditive AT5G05520.intron3 1634901..1634976 score=1.2662147562953
IntronExpressionAdditive AT5G05540.intron1 1636458..1636493 score=-0.253396129460107
IntronExpressionAdditive AT5G05540.intron11 1638433..1638471 score=0.857111247788636
IntronExpressionAdditive AT5G05540.intron7 1637636..1637702 score=-0.590084288002185
IntronExpressionAdditive AT5G05540.intron8 1637852..1637888 score=-0.81426680854822
IntronExpressionAdditive AT5G05540.intron9 1638068..1638107 score=0.868322966170202
IntronExpressionAdditive AT5G05550.intron2 1639347..1639416 score=0.219489195912772
IntronExpressionAdditive AT5G05550.intron3 1639565..1639748 score=1.35033480127640
IntronExpressionAdditive AT5G05560.intron1 1641653..1641694 score=-0.264700434132826
IntronExpressionAdditive AT5G05560.intron10 1644954..1645293 score=0.179542609678974
IntronExpressionAdditive AT5G05560.intron12 1646354..1646739 score=0.0560350617426126
IntronExpressionAdditive AT5G05560.intron13 1647015..1647397 score=-0.0229153794914154
IntronExpressionAdditive AT5G05560.intron14 1647503..1647719 score=-0.843581847473105
IntronExpressionAdditive AT5G05560.intron15 1647891..1647995 score=0.0694705898096697
IntronExpressionAdditive AT5G05560.intron16 1648203..1648609 score=-0.00938998825905944
IntronExpressionAdditive AT5G05560.intron17 1648747..1649035 score=-0.354568491424602
IntronExpressionAdditive AT5G05560.intron18 1649160..1649594 score=-0.0971286013920198
IntronExpressionAdditive AT5G05560.intron19 1649694..1650283 score=-0.696732967413501
IntronExpressionAdditive AT5G05560.intron2 1641837..1642161 score=0.207665283177954
IntronExpressionAdditive AT5G05560.intron20 1650426..1650459 score=-0.385644428238130
IntronExpressionAdditive AT5G05560.intron22 1650722..1650794 score=-0.163125865239945
IntronExpressionAdditive AT5G05560.intron23 1650939..1650993 score=0.0729272823249319
IntronExpressionAdditive AT5G05560.intron24 1651142..1651214 score=-0.761987155406732
IntronExpressionAdditive AT5G05560.intron26 1651549..1651591 score=0.633009314138271
IntronExpressionAdditive AT5G05560.intron28 1651990..1652310 score=-0.535512752367545
IntronExpressionAdditive AT5G05560.intron29 1652533..1652644 score=0.110726259665762
IntronExpressionAdditive AT5G05560.intron3 1642303..1642707 score=-0.229801969366177
IntronExpressionAdditive AT5G05560.intron30 1652930..1653186 score=-0.277516230238870
IntronExpressionAdditive AT5G05560.intron31 1653262..1653551 score=-0.333263593969209
IntronExpressionAdditive AT5G05560.intron32 1653763..1654224 score=0.09916156340959
IntronExpressionAdditive AT5G05560.intron4 1643070..1643107 score=1.07927999589220
IntronExpressionAdditive AT5G05560.intron5 1643287..1643323 score=-0.168722678341928
IntronExpressionAdditive AT5G05570.intron1 1656850..1657315 score=0.346917766731879
IntronExpressionAdditive AT5G05570.intron12 1661259..1661293 score=0.383409373719766
IntronExpressionAdditive AT5G05570.intron14 1661959..1661999 score=-0.45364647917706
IntronExpressionAdditive AT5G05570.intron15 1662215..1662249 score=0.348568787195846
IntronExpressionAdditive AT5G05570.intron16 1662425..1662648 score=-0.141798749253610
IntronExpressionAdditive AT5G05570.intron18 1662828..1662863 score=-1.33069886874039
IntronExpressionAdditive AT5G05570.intron19 1663081..1663112 score=-0.363589395164009
IntronExpressionAdditive AT5G05570.intron2 1657451..1657604 score=-0.912744127900205
IntronExpressionAdditive AT5G05570.intron20 1663215..1663247 score=-0.337374356470837
IntronExpressionAdditive AT5G05570.intron21 1663384..1663420 score=-1.35305532117427
IntronExpressionAdditive AT5G05570.intron22 1663533..1663572 score=0.333758601869478
IntronExpressionAdditive AT5G05570.intron3 1657761..1657974 score=-0.528997482203341
IntronExpressionAdditive AT5G05570.intron4 1658188..1658260 score=-0.201587763810759
IntronExpressionAdditive AT5G05570.intron6 1658597..1658780 score=0.059106008297884
IntronExpressionAdditive AT5G05570.intron7 1658983..1659315 score=-0.0206127035261427
IntronExpressionAdditive AT5G05570.intron8 1659873..1660054 score=0.322991319512230
IntronExpressionAdditive AT5G05570.intron9 1660416..1660447 score=-0.0227713986809726
IntronExpressionAdditive AT5G05580.intron1 1664799..1664874 score=-0.459779454700178
IntronExpressionAdditive AT5G05580.intron2 1665014..1665191 score=0.195490770685581
IntronExpressionAdditive AT5G05580.intron5 1665627..1665731 score=-0.630863101125977
IntronExpressionAdditive AT5G05600.intron1 1672939..1673048 score=0.194154306891588
IntronExpressionAdditive AT5G05600.intron2 1673440..1674342 score=0.366669883376657
IntronExpressionAdditive AT5G05610.intron4 1677631..1677671 score=0.328427969019403
IntronExpressionAdditive AT5G05610.intron5 1677819..1678291 score=-0.341709368482716
IntronExpressionAdditive AT5G05610.intron7 1678757..1678827 score=0.913245887325197
IntronExpressionAdditive AT5G05620.intron1 1679478..1679548 score=-0.0280741752759013
IntronExpressionAdditive AT5G05620.intron3 1680453..1680842 score=-0.409772429645785
IntronExpressionAdditive AT5G05620.intron6 1680950..1681194 score=-0.0412517897312925
IntronExpressionAdditive AT5G05620.intron8 1681369..1681639 score=-0.575933159548485
IntronExpressionAdditive AT5G05660.intron10 1693845..1693944 score=0.199044503522102
IntronExpressionAdditive AT5G05660.intron3 1691774..1691810 score=0.332439112018471
IntronExpressionAdditive AT5G05660.intron4 1691923..1692023 score=0.125078731994463
IntronExpressionAdditive AT5G05660.intron5 1692311..1692470 score=-0.0079165761710908
IntronExpressionAdditive AT5G05660.intron6 1692683..1692760 score=0.368445605502788
IntronExpressionAdditive AT5G05660.intron7 1692982..1693055 score=-0.340046536507959
IntronExpressionAdditive AT5G05660.intron8 1693163..1693236 score=0.0325985936686563
IntronExpressionAdditive AT5G05660.intron9 1693342..1693734 score=-0.086742556412245
IntronExpressionAdditive AT5G05670.intron2 1696329..1696401 score=-0.514989551646701
IntronExpressionAdditive AT5G05670.intron4 1696798..1696944 score=-0.109426492353494
IntronExpressionAdditive AT5G05670.intron5 1697055..1697381 score=-0.312290819286656
IntronExpressionAdditive AT5G05670.intron6 1697592..1698002 score=-0.0282314303719575
IntronExpressionAdditive AT5G05680.intron1 1698649..1698928 score=0.1526552770078
IntronExpressionAdditive AT5G05680.intron2 1699135..1699211 score=-0.614724465060937
IntronExpressionAdditive AT5G05680.intron3 1699396..1699547 score=0.717657844984349
IntronExpressionAdditive AT5G05680.intron4 1699768..1699882 score=-1.03730721101559
IntronExpressionAdditive AT5G05680.intron5 1699980..1700355 score=0.360601168809232
IntronExpressionAdditive AT5G05680.intron6 1700604..1700816 score=-0.716298867183903
IntronExpressionAdditive AT5G05680.intron7 1701773..1701813 score=-0.909562234405276
IntronExpressionAdditive AT5G05680.intron8 1702107..1702145 score=-0.140495075874080
IntronExpressionAdditive AT5G05690.intron1 1703008..1703042 score=-0.504718424010404
IntronExpressionAdditive AT5G05690.intron3 1703258..1703292 score=0.207464897480363
IntronExpressionAdditive AT5G05690.intron5 1703589..1703665 score=-0.757090509033337
IntronExpressionAdditive AT5G05690.intron6 1703891..1705376 score=-0.127044574066716
IntronExpressionAdditive AT5G05700.intron2 1713551..1713591 score=0.267042969530693
IntronExpressionAdditive AT5G05700.intron3 1714830..1714982 score=-0.34521084616779
IntronExpressionAdditive AT5G05700.intron4 1715211..1715283 score=-0.361554128045888
IntronExpressionAdditive AT5G05700.intron5 1715354..1715468 score=-0.60764236703514
IntronExpressionAdditive AT5G05720.intron1 1716891..1716975 score=-0.169278680433337
IntronExpressionAdditive AT5G05720.intron4 1717415..1717541 score=-0.104434570334409
IntronExpressionAdditive AT5G05720.intron6 1718063..1718129 score=-0.546305148948261
IntronExpressionAdditive AT5G05720.intron8 1718556..1718839 score=-0.448152912958658
IntronExpressionAdditive AT5G05730.intron1 1720142..1720179 score=-0.638053826766037
IntronExpressionAdditive AT5G05730.intron3 1720608..1720679 score=0.0624363460557652
IntronExpressionAdditive AT5G05730.intron4 1720962..1720996 score=-0.426020548387659
IntronExpressionAdditive AT5G05730.intron5 1721179..1721254 score=-0.94968855901198
IntronExpressionAdditive AT5G05730.intron6 1721504..1721900 score=-0.152864047772803
IntronExpressionAdditive AT5G05730.intron8 1722412..1722487 score=0.86667655195963
IntronExpressionAdditive AT5G05740.intron1 1724278..1724384 score=0.313017212099749
IntronExpressionAdditive AT5G05740.intron6 1725506..1725543 score=-0.126050374015236
IntronExpressionAdditive AT5G05740.intron7 1725733..1725780 score=-0.173725478936803
IntronExpressionAdditive AT5G05740.intron9 1726062..1726173 score=0.514647275593257
IntronExpressionAdditive AT5G05760.intron2 1729572..1729608 score=0.185376776200444
IntronExpressionAdditive AT5G05760.intron5 1730288..1730578 score=0.622415323460618
IntronExpressionAdditive AT5G05780.intron1 1736054..1736374 score=0.8749964953824
IntronExpressionAdditive AT5G05790.intron1 1741192..1741226 score=0.0490369162925005
IntronExpressionAdditive AT5G05800.intron3 1744773..1744918 score=-0.229949878082528
IntronExpressionAdditive AT5G05800.tu4 1744959..1745107 score=0.630974146665635
IntronExpressionAdditive AT5G05820.intron1 1752342..1752375 score=0.125077898010666
IntronExpressionAdditive AT5G05820.intron2 1752880..1753248 score=-0.0155654928027733
IntronExpressionAdditive AT5G05830.intron1 1756349..1756555 score=0.657938508049722
IntronExpressionAdditive AT5G05840.intron1 1757891..1759355 score=-0.421194265547045
IntronExpressionAdditive AT5G05840.intron2 1759753..1760101 score=0.0592909652966853
IntronExpressionAdditive AT5G05850.intron2 1763630..1763770 score=0.186364964456977
IntronExpressionAdditive AT5G05860.intron1 1766010..1766455 score=0.393466509131795
IntronExpressionAdditive AT5G05870.intron1 1768177..1768216 score=-0.0708957769766681
IntronExpressionAdditive AT5G05880.intron1 1770179..1770487 score=-0.47237142141801
IntronExpressionAdditive AT5G05920.intron4 1778256..1778472 score=-0.981995987555245
IntronExpressionAdditive AT5G05920.intron5 1778616..1778654 score=-0.852477985243111
IntronExpressionAdditive AT5G05920.intron7 1779147..1779216 score=-0.225594580350791
IntronExpressionAdditive AT5G05920.tu3 1777876..1777908 score=-0.473338275684035
IntronExpressionAdditive AT5G05930.intron10 1782785..1783010 score=-1.45967218271824
IntronExpressionAdditive AT5G05930.intron2 1780466..1780719 score=0.797011209729048
IntronExpressionAdditive AT5G05930.intron3 1780901..1780983 score=-0.115717601917316
IntronExpressionAdditive AT5G05930.intron4 1781171..1781280 score=-0.056491993826697
IntronExpressionAdditive AT5G05930.intron5 1781498..1781712 score=-2.49113630367830
IntronExpressionAdditive AT5G05930.intron6 1781823..1781971 score=0.255209858633748
IntronExpressionAdditive AT5G05940.intron3 1786773..1786809 score=-0.517318105963527
IntronExpressionAdditive AT5G05940.intron4 1786919..1786959 score=0.082926358492393
IntronExpressionAdditive AT5G05965.intron1 1791107..1791145 score=0.0442827579563684
IntronExpressionAdditive AT5G05965.intron2 1791542..1791683 score=-0.255268298912914
IntronExpressionAdditive AT5G05965.intron3 1791909..1792321 score=0.185338180065972
IntronExpressionAdditive AT5G05970.intron1 1795652..1795962 score=-0.335285179467828
IntronExpressionAdditive AT5G05970.intron2 1796106..1796141 score=-0.346404717834549
IntronExpressionAdditive AT5G05970.intron4 1796654..1796785 score=0.269101686176366
IntronExpressionAdditive AT5G05970.intron5 1796890..1797035 score=0.389316070779061
IntronExpressionAdditive AT5G05970.intron6 1797331..1797438 score=-0.547972812270493
IntronExpressionAdditive AT5G05970.intron7 1798110..1798220 score=-0.890515369470952
IntronExpressionAdditive AT5G05970.intron8 1798900..1798936 score=0.344976658596219
IntronExpressionAdditive AT5G05980.intron1 1799812..1799882 score=0.141224187302168
IntronExpressionAdditive AT5G05980.intron11 1802450..1802815 score=-0.392567573560386
IntronExpressionAdditive AT5G05980.intron12 1802955..1803067 score=-0.504744827543803
IntronExpressionAdditive AT5G05980.intron13 1803251..1803720 score=-0.421397624055816
IntronExpressionAdditive AT5G05980.intron2 1800023..1800095 score=-0.860115355022584
IntronExpressionAdditive AT5G05980.intron3 1800317..1800351 score=-0.604974456160063
IntronExpressionAdditive AT5G05980.intron4 1800566..1800600 score=-0.41043004085836
IntronExpressionAdditive AT5G05980.intron5 1800890..1800958 score=0.0074585971672292
IntronExpressionAdditive AT5G05980.intron6 1801182..1801365 score=-0.93174230200248
IntronExpressionAdditive AT5G05980.intron8 1801683..1801796 score=-0.153440775332768
IntronExpressionAdditive AT5G05980.intron9 1801902..1802123 score=0.877167564059532
IntronExpressionAdditive AT5G05987.intron3 1805416..1805890 score=0.57438704874445
IntronExpressionAdditive AT5G05987.intron5 1806225..1806265 score=-0.125157890248666
IntronExpressionAdditive AT5G05987.intron6 1806373..1806410 score=-0.0642101365747516
IntronExpressionAdditive AT5G05990.intron1 1807067..1807105 score=0.629663619905078
IntronExpressionAdditive AT5G06000.intron1 1808523..1809100 score=-0.332700688681998
IntronExpressionAdditive AT5G06050.intron3 1821422..1821647 score=-1.25306945123417
IntronExpressionAdditive AT5G06050.intron4 1821828..1822080 score=0.257954347877181
IntronExpressionAdditive AT5G06050.intron5 1822298..1822451 score=-0.590200796186911
IntronExpressionAdditive AT5G06050.intron7 1822992..1823091 score=-0.777397325317806
IntronExpressionAdditive AT5G06050.intron8 1823230..1823305 score=-0.228299551105396
IntronExpressionAdditive AT5G06060.intron1 1824305..1824343 score=0.577998839545724
IntronExpressionAdditive AT5G06060.intron3 1824870..1825127 score=0.0272792164035637
IntronExpressionAdditive AT5G06060.intron4 1825490..1825726 score=1.74544778993147
IntronExpressionAdditive AT5G06100.intron2 1838033..1838317 score=-0.274886142014761
IntronExpressionAdditive AT5G06100.intron5 1838922..1838958 score=-0.213562995576157
IntronExpressionAdditive AT5G06100.intron7 1840055..1840090 score=0.342559629906604
IntronExpressionAdditive AT5G06100.tu9 1840456..1840669 score=0.720871672516448
IntronExpressionAdditive AT5G06120.intron1 1844202..1844702 score=-0.118120136413345
IntronExpressionAdditive AT5G06120.intron10 1847785..1847968 score=0.345599563661887
IntronExpressionAdditive AT5G06120.intron11 1848156..1848300 score=-0.358360126843982
IntronExpressionAdditive AT5G06120.intron12 1848479..1848510 score=0.162783623132191
IntronExpressionAdditive AT5G06120.intron13 1848647..1848911 score=0.297512972698675
IntronExpressionAdditive AT5G06120.intron16 1849242..1849481 score=0.0321471684002759
IntronExpressionAdditive AT5G06120.intron18 1849822..1849857 score=0.0917950912418162
IntronExpressionAdditive AT5G06120.intron2 1844815..1845259 score=0.798324552398469
IntronExpressionAdditive AT5G06120.intron20 1850124..1850195 score=0.425043564943731
IntronExpressionAdditive AT5G06120.intron21 1850411..1850520 score=-0.0590030395333487
IntronExpressionAdditive AT5G06120.intron22 1850707..1850743 score=-0.640418762918377
IntronExpressionAdditive AT5G06120.intron23 1850853..1851002 score=0.0626798478363749
IntronExpressionAdditive AT5G06120.intron24 1851253..1851289 score=0.418648202524886
IntronExpressionAdditive AT5G06120.intron25 1851500..1851573 score=-0.519183805464831
IntronExpressionAdditive AT5G06120.intron26 1851825..1851899 score=-0.173798468147577
IntronExpressionAdditive AT5G06120.intron27 1852047..1852112 score=0.456432912242761
IntronExpressionAdditive AT5G06120.intron28 1852227..1852409 score=0.86688051893891
IntronExpressionAdditive AT5G06120.intron3 1845561..1845597 score=0.265367373578346
IntronExpressionAdditive AT5G06120.intron4 1845812..1845886 score=2.83965349017081
IntronExpressionAdditive AT5G06120.intron5 1845998..1846422 score=0.00457978316173764
IntronExpressionAdditive AT5G06120.intron6 1846640..1846712 score=-0.516262481611635
IntronExpressionAdditive AT5G06120.intron7 1846901..1846981 score=-0.173516179595402
IntronExpressionAdditive AT5G06120.intron8 1847130..1847312 score=0.0678926416087796
IntronExpressionAdditive AT5G06120.intron9 1847494..1847681 score=-0.38219586720001
IntronExpressionAdditive AT5G06130.intron1 1853842..1853875 score=-0.53847412508227
IntronExpressionAdditive AT5G06130.intron2 1854054..1854376 score=-0.338844132111678
IntronExpressionAdditive AT5G06130.intron4 1854513..1854910 score=-1.29087581516671
IntronExpressionAdditive AT5G06130.tu7 1855349..1855495 score=-0.096915733626897
IntronExpressionAdditive AT5G06140.intron2 1856574..1856610 score=1.04899379010957
IntronExpressionAdditive AT5G06140.intron3 1856723..1856811 score=0.693118396053135
IntronExpressionAdditive AT5G06140.intron4 1856915..1857025 score=-0.426963162235439
IntronExpressionAdditive AT5G06140.intron5 1857173..1857274 score=-0.0439787408423123
IntronExpressionAdditive AT5G06140.intron6 1857455..1857533 score=-0.239954017421493
IntronExpressionAdditive AT5G06140.intron7 1857642..1857756 score=0.071833487944335
IntronExpressionAdditive AT5G06140.intron8 1857899..1858236 score=-0.226638548316568
IntronExpressionAdditive AT5G06140.intron9 1858386..1858566 score=0.142978394985908
IntronExpressionAdditive AT5G06150.intron1 1859715..1859784 score=-0.0143375440863535
IntronExpressionAdditive AT5G06150.intron2 1859996..1860031 score=-0.788150555429375
IntronExpressionAdditive AT5G06150.intron4 1861340..1861487 score=0.0497795465839367
IntronExpressionAdditive AT5G06160.intron10 1865713..1865894 score=0.0236873136251959
IntronExpressionAdditive AT5G06160.intron2 1863018..1863054 score=0.196265359808723
IntronExpressionAdditive AT5G06160.intron4 1863539..1863792 score=0.494003952222158
IntronExpressionAdditive AT5G06160.intron5 1863896..1863937 score=-0.203250224859425
IntronExpressionAdditive AT5G06160.intron6 1864151..1864542 score=-0.0869341087611638
IntronExpressionAdditive AT5G06160.intron9 1865110..1865564 score=-0.78608102040065
IntronExpressionAdditive AT5G06170.intron2 1871230..1871511 score=-0.293560404035099
IntronExpressionAdditive AT5G06180.intron10 1875112..1875220 score=-0.602142492924474
IntronExpressionAdditive AT5G06180.intron12 1875691..1875800 score=-0.729402433126531
IntronExpressionAdditive AT5G06180.intron2 1873578..1873619 score=-0.582542504744671
IntronExpressionAdditive AT5G06180.intron3 1873726..1873766 score=0.941794123823482
IntronExpressionAdditive AT5G06180.intron4 1873990..1874027 score=1.00124897783539
IntronExpressionAdditive AT5G06180.intron5 1874211..1874287 score=-0.239704904122593
IntronExpressionAdditive AT5G06180.intron7 1874650..1874686 score=-0.63684249696365
IntronExpressionAdditive AT5G06180.tu13 1875877..1875949 score=-0.337600138165620
IntronExpressionAdditive AT5G06210.intron1 1878624..1878972 score=0.485771334280995
IntronExpressionAdditive AT5G06210.intron2 1879113..1879144 score=0.535017651585490
IntronExpressionAdditive AT5G06210.intron3 1879284..1879319 score=0.399224177281931
IntronExpressionAdditive AT5G06220.intron1 1880624..1880772 score=-0.197148523491567
IntronExpressionAdditive AT5G06220.intron10 1883589..1883663 score=1.28405257729322
IntronExpressionAdditive AT5G06220.intron12 1884007..1884119 score=-1.04712176891306
IntronExpressionAdditive AT5G06220.intron13 1884336..1884367 score=-1.07103325761733
IntronExpressionAdditive AT5G06220.intron14 1884552..1884691 score=0.0737601511097595
IntronExpressionAdditive AT5G06220.intron2 1880880..1881097 score=-0.74740537832294
IntronExpressionAdditive AT5G06220.intron4 1881840..1882195 score=-0.725255705600078
IntronExpressionAdditive AT5G06220.intron5 1882367..1882398 score=-0.632205039605909
IntronExpressionAdditive AT5G06220.intron6 1882502..1882709 score=-0.564819150093063
IntronExpressionAdditive AT5G06220.intron8 1882964..1882998 score=-0.127258286716084
IntronExpressionAdditive AT5G06220.intron9 1883182..1883298 score=-0.156687250895031
IntronExpressionAdditive AT5G06230.intron4 1885973..1886014 score=0.806651648553052
IntronExpressionAdditive AT5G06230.intron5 1886494..1886693 score=0.0179657564968956
IntronExpressionAdditive AT5G06240.intron1 1888574..1888928 score=-0.0939647102474418
IntronExpressionAdditive AT5G06240.intron2 1889110..1889299 score=-0.403296149164807
IntronExpressionAdditive AT5G06250.intron1 1892964..1893468 score=0.264200155084091
IntronExpressionAdditive AT5G06260.intron4 1904310..1904759 score=-0.634537815062347
IntronExpressionAdditive AT5G06265.intron2 1906760..1907775 score=-0.28657299690842
IntronExpressionAdditive AT5G06265.intron8 1905809..1906545 score=0.681911951534975
IntronExpressionAdditive AT5G06280.intron1 1918158..1918189 score=1.58897678922612
IntronExpressionAdditive AT5G06290.intron1 1919612..1919987 score=-0.205241284972287
IntronExpressionAdditive AT5G06290.intron2 1920135..1920171 score=-0.0539309154709225
IntronExpressionAdditive AT5G06290.intron3 1920283..1920318 score=0.0896710779444531
IntronExpressionAdditive AT5G06290.intron4 1920508..1920613 score=0.0805707923610419
IntronExpressionAdditive AT5G06290.intron5 1920753..1920823 score=-0.931300760317082
IntronExpressionAdditive AT5G06300.intron1 1922160..1922195 score=-0.892035574578465
IntronExpressionAdditive AT5G06300.intron2 1922372..1922486 score=-0.473941225503668
IntronExpressionAdditive AT5G06300.intron4 1923210..1923944 score=-0.483454632569191
IntronExpressionAdditive AT5G06300.intron6 1924191..1925080 score=0.0194270330214755
IntronExpressionAdditive AT5G06310.intron1 1928601..1928640 score=0.297765552796883
IntronExpressionAdditive AT5G06310.intron3 1929183..1929219 score=0.266805324537878
IntronExpressionAdditive AT5G06310.intron4 1929331..1929407 score=0.671565406714661
IntronExpressionAdditive AT5G06340.intron2 1936854..1937368 score=0.550107765794121
IntronExpressionAdditive AT5G06340.intron4 1937511..1937578 score=-0.07734959805794
IntronExpressionAdditive AT5G06350.intron10 1941874..1941907 score=-0.235961472635454
IntronExpressionAdditive AT5G06350.intron11 1942132..1942168 score=0.49908693799147
IntronExpressionAdditive AT5G06350.intron12 1942356..1942432 score=-0.175780601968088
IntronExpressionAdditive AT5G06350.intron13 1942582..1942658 score=-0.121355502992474
IntronExpressionAdditive AT5G06350.intron15 1943061..1943207 score=-0.819937195151738
IntronExpressionAdditive AT5G06350.intron18 1944046..1944078 score=-0.100494132462385
IntronExpressionAdditive AT5G06350.intron3 1939223..1939257 score=-0.0140022451060384
IntronExpressionAdditive AT5G06350.intron4 1939501..1939960 score=0.404324794371192
IntronExpressionAdditive AT5G06350.intron6 1938837..1940445 score=0.0191685785461134
IntronExpressionAdditive AT5G06350.intron7 1940621..1940812 score=-0.0861046765626394
IntronExpressionAdditive AT5G06350.intron8 1941257..1941429 score=0.691507472804344
IntronExpressionAdditive AT5G06350.intron9 1941615..1941731 score=-0.334128825606240
IntronExpressionAdditive AT5G06360.intron6 1945823..1945856 score=0.197016595995398
IntronExpressionAdditive AT5G06360.intron7 1946229..1946263 score=0.292126700602061
IntronExpressionAdditive AT5G06370.intron1 1948005..1948227 score=-0.0323832574039232
IntronExpressionAdditive AT5G06390.intron1 1954293..1954896 score=-0.737337598094749
IntronExpressionAdditive AT5G06410.intron1 1959860..1959900 score=0.412119381579297
IntronExpressionAdditive AT5G06410.intron2 1960081..1960193 score=0.233918807010570
IntronExpressionAdditive AT5G06410.intron4 1960486..1960522 score=0.896009514397734
IntronExpressionAdditive AT5G06420.tu1 1961168..1961319 score=-0.685395585718186
IntronExpressionAdditive AT5G06440.intron7 1966083..1966231 score=-0.343363307255242
IntronExpressionAdditive AT5G06440.intron9 1966369..1966443 score=0.318157687519597
IntronExpressionAdditive AT5G06440.tu14 1966969..1967182 score=0.726078985435387
IntronExpressionAdditive AT5G06450.intron1 1968527..1969050 score=-0.169451340583705
IntronExpressionAdditive AT5G06460.intron2 1970077..1970875 score=-0.121333508147526
IntronExpressionAdditive AT5G06460.intron3 1971123..1971265 score=-1.33037977066075
IntronExpressionAdditive AT5G06460.intron4 1972111..1972292 score=0.211547922654838
IntronExpressionAdditive AT5G06480.intron1 1976319..1976495 score=-0.56484685202467
IntronExpressionAdditive AT5G06480.intron2 1976744..1976849 score=0.234333195462556
IntronExpressionAdditive AT5G06480.intron3 1976961..1977079 score=-0.494725686208934
IntronExpressionAdditive AT5G06510.intron3 1985663..1985768 score=-0.229907996969554
IntronExpressionAdditive AT5G06510.tu2 1985172..1985334 score=0.302577224615713
IntronExpressionAdditive AT5G06530.intron4 1990838..1990872 score=0.118499816961148
IntronExpressionAdditive AT5G06530.intron6 1991638..1991675 score=0.296750372836886
IntronExpressionAdditive AT5G06530.intron9 1992457..1994168 score=-0.555008733537485
IntronExpressionAdditive AT5G06530.tu14 1994850..1994886 score=-0.174831061427552
IntronExpressionAdditive AT5G06550.intron1 2001472..2001643 score=-0.589612844793673
IntronExpressionAdditive AT5G06560.intron1 2003803..2004097 score=-0.285881066659288
IntronExpressionAdditive AT5G06570.intron1 2007903..2007934 score=-0.364871489242723
IntronExpressionAdditive AT5G06570.intron3 2008397..2010219 score=0.5301303253417
IntronExpressionAdditive AT5G06570.tu1 2007616..2007852 score=0.100963746800305
IntronExpressionAdditive AT5G06580.intron1 2011639..2012117 score=0.203010523602843
IntronExpressionAdditive AT5G06580.intron10 2014476..2014590 score=0.385714521557781
IntronExpressionAdditive AT5G06580.intron12 2014703..2014922 score=-0.339766321692136
IntronExpressionAdditive AT5G06580.intron13 2015068..2015343 score=0.174606817567818
IntronExpressionAdditive AT5G06580.intron14 2015524..2015598 score=0.355947921885995
IntronExpressionAdditive AT5G06580.intron15 2015665..2015795 score=0.399781537833003
IntronExpressionAdditive AT5G06580.intron16 2015942..2015981 score=0.634624378785112
IntronExpressionAdditive AT5G06580.intron3 2012264..2012338 score=-0.388322247194371
IntronExpressionAdditive AT5G06580.intron5 2012661..2012957 score=-0.485328750602485
IntronExpressionAdditive AT5G06580.intron6 2013099..2013321 score=0.31503331119116
IntronExpressionAdditive AT5G06580.intron7 2013462..2013531 score=0.649914626135378
IntronExpressionAdditive AT5G06580.intron8 2013645..2014076 score=-0.425290917063516
IntronExpressionAdditive AT5G06580.intron9 2014224..2014327 score=0.173239362676232
IntronExpressionAdditive AT5G06590.intron2 2017109..2017145 score=-0.609051407917686
IntronExpressionAdditive AT5G06590.intron3 2017328..2017472 score=0.573234466419396
IntronExpressionAdditive AT5G06590.intron4 2017589..2017695 score=0.184741332844508
IntronExpressionAdditive AT5G06590.intron6 2017932..2017972 score=0.434096356246714
IntronExpressionAdditive AT5G06590.intron7 2018105..2018418 score=0.506385253578003
IntronExpressionAdditive AT5G06590.intron8 2018560..2018599 score=-0.200248917148235
IntronExpressionAdditive AT5G06600.intron1 2019594..2019642 score=-0.00725231175016321
IntronExpressionAdditive AT5G06600.intron10 2021640..2021993 score=-0.458495243296401
IntronExpressionAdditive AT5G06600.intron13 2022538..2022652 score=-0.797119040938863
IntronExpressionAdditive AT5G06600.intron15 2022764..2022837 score=0.181073899553714
IntronExpressionAdditive AT5G06600.intron16 2022948..2023271 score=0.139832389631454
IntronExpressionAdditive AT5G06600.intron17 2023423..2023535 score=0.115918971941264
IntronExpressionAdditive AT5G06600.intron18 2023773..2023812 score=0.088037136617666
IntronExpressionAdditive AT5G06600.intron19 2023926..2023959 score=0.252025014248142
IntronExpressionAdditive AT5G06600.intron20 2024177..2024212 score=0.184951288199964
IntronExpressionAdditive AT5G06600.intron21 2024353..2024392 score=-1.20001664129987
IntronExpressionAdditive AT5G06600.intron22 2024584..2024842 score=-0.310907154107468
IntronExpressionAdditive AT5G06600.intron23 2025024..2025432 score=-0.411253328694332
IntronExpressionAdditive AT5G06600.intron25 2025572..2025673 score=0.601859920019053
IntronExpressionAdditive AT5G06600.intron27 2026140..2026176 score=-0.139919675699577
IntronExpressionAdditive AT5G06600.intron28 2026505..2026788 score=-0.100089759855864
IntronExpressionAdditive AT5G06600.intron3 2019928..2020001 score=-0.307067816819218
IntronExpressionAdditive AT5G06600.intron30 2027222..2027371 score=0.303519484279437
IntronExpressionAdditive AT5G06600.intron31 2027560..2027745 score=0.0738614348172063
IntronExpressionAdditive AT5G06600.intron4 2020141..2020206 score=-0.0865179954598992
IntronExpressionAdditive AT5G06600.intron5 2020381..2020666 score=0.48020095571087
IntronExpressionAdditive AT5G06600.intron6 2020781..2020891 score=-0.351855166980667
IntronExpressionAdditive AT5G06600.intron7 2020999..2021034 score=-0.286174598078183
IntronExpressionAdditive AT5G06600.intron8 2021142..2021384 score=0.546383694472538
IntronExpressionAdditive AT5G06610.intron1 2030195..2031345 score=-0.467554744750240
IntronExpressionAdditive AT5G06610.intron2 2031770..2032851 score=-0.750915243861967
IntronExpressionAdditive AT5G06610.intron3 2033173..2033262 score=0.242334313272423
IntronExpressionAdditive AT5G06620.intron1 2034153..2034268 score=-0.473612012753016
IntronExpressionAdditive AT5G06620.intron2 2034468..2034682 score=-0.248505050285206
IntronExpressionAdditive AT5G06620.intron3 2034847..2035202 score=0.219862528204496
IntronExpressionAdditive AT5G06620.intron5 2035567..2035782 score=-0.402875190733367
IntronExpressionAdditive AT5G06670.intron1 2048803..2048875 score=-0.454452165311242
IntronExpressionAdditive AT5G06670.intron10 2051221..2051255 score=0.847314910264833
IntronExpressionAdditive AT5G06670.intron12 2051690..2052074 score=0.250815197462523
IntronExpressionAdditive AT5G06670.intron14 2052179..2052250 score=0.549847484388448
IntronExpressionAdditive AT5G06670.intron15 2052476..2052576 score=-0.0851594889931936
IntronExpressionAdditive AT5G06670.intron16 2052689..2053050 score=-0.220109763912249
IntronExpressionAdditive AT5G06670.intron17 2053185..2053261 score=-0.266117353159752
IntronExpressionAdditive AT5G06670.intron18 2053328..2053938 score=-0.0882397219931368
IntronExpressionAdditive AT5G06670.intron2 2049093..2049348 score=-0.160132126022332
IntronExpressionAdditive AT5G06670.intron20 2054183..2054250 score=-0.00187907519526833
IntronExpressionAdditive AT5G06670.intron21 2054430..2054765 score=-0.0137735089107630
IntronExpressionAdditive AT5G06670.intron4 2049455..2049522 score=-0.379418428379504
IntronExpressionAdditive AT5G06670.intron5 2049661..2049700 score=0.516026800089774
IntronExpressionAdditive AT5G06670.intron7 2050202..2050458 score=0.240945173259768
IntronExpressionAdditive AT5G06670.intron8 2050679..2050750 score=0.446179370064962
IntronExpressionAdditive AT5G06670.intron9 2050927..2050966 score=-1.16610665043049
IntronExpressionAdditive AT5G06690.intron7 2061277..2061557 score=2.07317124711397
IntronExpressionAdditive AT5G06700.intron2 2064831..2064869 score=0.444808223936206
IntronExpressionAdditive AT5G06700.intron3 2065141..2065181 score=0.363089589212941
IntronExpressionAdditive AT5G06700.intron4 2065355..2065396 score=0.758968787568749
IntronExpressionAdditive AT5G06710.intron2 2068635..2068807 score=0.135411953302056
IntronExpressionAdditive AT5G06710.intron5 2069481..2069874 score=-0.255516097316574
IntronExpressionAdditive AT5G06720.intron3 2078574..2078610 score=-1.06987279859134
IntronExpressionAdditive AT5G06750.intron2 2086971..2087047 score=0.816864329913165
IntronExpressionAdditive AT5G06750.intron3 2087555..2087855 score=0.250048237286975
IntronExpressionAdditive AT5G06770.intron1 2091512..2092697 score=0.261136628452662
IntronExpressionAdditive AT5G06780.intron1 2094208..2094241 score=-0.0883363577289306
IntronExpressionAdditive AT5G06780.intron2 2094343..2094413 score=-0.235310406139365
IntronExpressionAdditive AT5G06780.intron4 2094843..2094915 score=-0.480362956724961
IntronExpressionAdditive AT5G06780.intron5 2095111..2095590 score=0.140056225402625
IntronExpressionAdditive AT5G06780.intron6 2095813..2095852 score=0.47422474258892
IntronExpressionAdditive AT5G06780.intron7 2095995..2096033 score=-0.639999263989346
IntronExpressionAdditive AT5G06780.intron9 2096403..2096753 score=0.0465961446339392
IntronExpressionAdditive AT5G06800.intron2 2104128..2104474 score=-0.462202178685338
IntronExpressionAdditive AT5G06800.intron3 2104752..2104798 score=0.123168038665671
IntronExpressionAdditive AT5G06800.intron5 2104911..2105064 score=0.105897022553125
IntronExpressionAdditive AT5G06800.intron6 2105173..2105419 score=0.584957651759834
IntronExpressionAdditive AT5G06810.intron1 2110166..2110499 score=0.351487296199605
IntronExpressionAdditive AT5G06820.intron1 2113195..2113309 score=-0.299482796555871
IntronExpressionAdditive AT5G06820.intron12 2115715..2115785 score=-0.221783856029591
IntronExpressionAdditive AT5G06820.intron13 2115964..2116001 score=0.103163438539208
IntronExpressionAdditive AT5G06820.intron3 2113649..2113684 score=1.04635418503663
IntronExpressionAdditive AT5G06820.intron4 2113823..2113857 score=1.10958743932994
IntronExpressionAdditive AT5G06820.intron6 2114158..2114192 score=-0.408977665290924
IntronExpressionAdditive AT5G06820.intron7 2114294..2114332 score=0.228854989532953
IntronExpressionAdditive AT5G06820.intron9 2114584..2114620 score=0.799150322166106
IntronExpressionAdditive AT5G06830.intron1 2117012..2117092 score=0.0352569503805613
IntronExpressionAdditive AT5G06830.intron2 2117268..2117304 score=0.714480520861676
IntronExpressionAdditive AT5G06830.intron4 2118130..2118165 score=0.467246680639011
IntronExpressionAdditive AT5G06830.intron6 2118591..2118670 score=0.670771313967236
IntronExpressionAdditive AT5G06830.intron8 2118993..2119179 score=-0.185893242753573
IntronExpressionAdditive AT5G06830.intron9 2119400..2119473 score=-0.447477508835832
IntronExpressionAdditive AT5G06839.intron3 2121881..2121994 score=-0.0954278599849987
IntronExpressionAdditive AT5G06839.intron4 2122177..2122346 score=-0.698901514935003
IntronExpressionAdditive AT5G06839.intron7 2122682..2122755 score=0.816564713008799
IntronExpressionAdditive AT5G06839.intron8 2123045..2124125 score=-0.432777690863968
IntronExpressionAdditive AT5G06839.intron9 2124442..2125957 score=-0.540281537435085
IntronExpressionAdditive AT5G06870.intron1 2134478..2134516 score=0.227584159277171
IntronExpressionAdditive AT5G06900.intron1 2136796..2136984 score=0.615315554133246
IntronExpressionAdditive AT5G06905.intron1 2139123..2139154 score=-0.73411803023866
IntronExpressionAdditive AT5G06910.intron1 2140713..2140833 score=0.547559348784193
IntronExpressionAdditive AT5G06910.intron3 2141331..2141368 score=0.618460577705819
IntronExpressionAdditive AT5G06910.intron4 2141473..2141506 score=-0.563369399795274
IntronExpressionAdditive AT5G06910.intron5 2141653..2141690 score=-0.482796406508878
IntronExpressionAdditive AT5G06910.intron6 2141874..2142096 score=0.106190129410043
IntronExpressionAdditive AT5G06910.intron7 2142238..2142276 score=-1.25474981028300
IntronExpressionAdditive AT5G06930.intron2 2146439..2146508 score=0.424639191716894
IntronExpressionAdditive AT5G06930.intron3 2146763..2146798 score=0.0296706940394027
IntronExpressionAdditive AT5G06930.intron5 2147232..2147310 score=0.537367671406148
IntronExpressionAdditive AT5G06930.intron6 2147460..2147496 score=-0.0645436201433792
IntronExpressionAdditive AT5G06950.intron12 2153055..2153275 score=-0.571059899196563
IntronExpressionAdditive AT5G06950.intron13 2153601..2153637 score=-0.288390466819155
IntronExpressionAdditive AT5G06950.intron14 2153936..2154003 score=0.146252219710687
IntronExpressionAdditive AT5G06950.intron3 2151140..2152021 score=0.218289144815270
IntronExpressionAdditive AT5G06950.intron6 2152124..2152201 score=0.96669999626281
IntronExpressionAdditive AT5G06950.intron9 2152560..2152792 score=-0.329591310297087
IntronExpressionAdditive AT5G06960.intron2 2155063..2155581 score=0.412117469328583
IntronExpressionAdditive AT5G06960.intron4 2155797..2155828 score=0.504488436831284
IntronExpressionAdditive AT5G06960.intron5 2155965..2156141 score=-0.202318828997206
IntronExpressionAdditive AT5G06960.intron8 2156429..2156502 score=0.0837596491543519
IntronExpressionAdditive AT5G06960.intron9 2156851..2156890 score=-0.0818772908174977
IntronExpressionAdditive AT5G06970.intron1 2158605..2158678 score=-0.428788720494218
IntronExpressionAdditive AT5G06970.intron10 2160925..2161010 score=-0.424593790867211
IntronExpressionAdditive AT5G06970.intron11 2161117..2161192 score=0.602171885980817
IntronExpressionAdditive AT5G06970.intron13 2161678..2161790 score=-0.150675117333718
IntronExpressionAdditive AT5G06970.intron14 2161901..2161975 score=0.54357449782787
IntronExpressionAdditive AT5G06970.intron15 2162180..2162436 score=-0.346849595462771
IntronExpressionAdditive AT5G06970.intron18 2163458..2163571 score=-0.319536743737917
IntronExpressionAdditive AT5G06970.intron2 2158817..2158850 score=0.489482598342744
IntronExpressionAdditive AT5G06970.intron20 2164021..2164299 score=0.467383627345868
IntronExpressionAdditive AT5G06970.intron22 2164709..2164960 score=0.0132139923251985
IntronExpressionAdditive AT5G06970.intron23 2165359..2165473 score=-0.197764676250379
IntronExpressionAdditive AT5G06970.intron25 2165881..2165949 score=0.127260704713049
IntronExpressionAdditive AT5G06970.intron26 2166095..2166130 score=0.172301388248665
IntronExpressionAdditive AT5G06970.intron3 2158989..2159061 score=-0.276963335452002
IntronExpressionAdditive AT5G06970.intron4 2159166..2159374 score=-0.830867311720262
IntronExpressionAdditive AT5G06970.intron5 2159524..2159558 score=0.339344647999181
IntronExpressionAdditive AT5G06970.intron7 2159928..2159969 score=-0.469662861980754
IntronExpressionAdditive AT5G06970.intron8 2160230..2160270 score=1.85505250583037
IntronExpressionAdditive AT5G06970.intron9 2160491..2160816 score=0.410038682288094
IntronExpressionAdditive AT5G06980.intron3 2168379..2168566 score=1.24016062216671
IntronExpressionAdditive AT5G06980.intron4 2168708..2168741 score=0.459867799419628
IntronExpressionAdditive AT5G06980.intron5 2168888..2168964 score=0.878204324921025
IntronExpressionAdditive AT5G07020.intron1 2181064..2181718 score=-1.48802891177402
IntronExpressionAdditive AT5G07020.intron2 2181867..2182089 score=-0.83739278179261
IntronExpressionAdditive AT5G07030.intron1 2183965..2184038 score=-0.216883179440964
IntronExpressionAdditive AT5G07030.intron2 2184702..2185174 score=-0.197507811833707
IntronExpressionAdditive AT5G07050.intron3 2192299..2192405 score=-0.0258125931340926
IntronExpressionAdditive AT5G07050.intron5 2192983..2193020 score=0.615658572884995
IntronExpressionAdditive AT5G07060.intron1 2194891..2194963 score=-0.400723299096523
IntronExpressionAdditive AT5G07060.intron2 2195247..2195281 score=-0.134012729210226
IntronExpressionAdditive AT5G07060.intron3 2195597..2195672 score=-0.69067483146499
IntronExpressionAdditive AT5G07090.intron5 2203130..2203314 score=0.0168849689896373
IntronExpressionAdditive AT5G07090.tu3 2202540..2202577 score=0.592309562100511
IntronExpressionAdditive AT5G07100.intron6 2205184..2205219 score=0.451055974225261
IntronExpressionAdditive AT5G07100.tu5 2204725..2204761 score=0.907322361802183
IntronExpressionAdditive AT5G07120.intron1 2207225..2207362 score=-0.586531402208324
IntronExpressionAdditive AT5G07120.intron3 2207894..2207960 score=0.224606785461805
IntronExpressionAdditive AT5G07130.intron3 2211353..2211391 score=0.427810963928522
IntronExpressionAdditive AT5G07140.intron1 2213246..2213424 score=-0.23505385053052
IntronExpressionAdditive AT5G07140.intron2 2214554..2214811 score=-0.451692141819655
IntronExpressionAdditive AT5G07150.intron4 2216934..2216967 score=-1.16815025915952
IntronExpressionAdditive AT5G07170.intron1 2222293..2222718 score=0.238156310954436
IntronExpressionAdditive AT5G07170.intron11 2224628..2224706 score=0.515408052804925
IntronExpressionAdditive AT5G07170.intron12 2224777..2224842 score=0.550384540178796
IntronExpressionAdditive AT5G07170.intron13 2224966..2225039 score=-0.879501980112918
IntronExpressionAdditive AT5G07170.intron2 2223036..2223248 score=-1.06262173782907
IntronExpressionAdditive AT5G07170.intron4 2223415..2223484 score=-0.334617605992114
IntronExpressionAdditive AT5G07170.intron6 2223865..2223901 score=0.316866115860386
IntronExpressionAdditive AT5G07170.intron7 2224011..2224047 score=-0.557505176150985
IntronExpressionAdditive AT5G07180.intron11 2230331..2230366 score=0.244338824208859
IntronExpressionAdditive AT5G07180.intron14 2230786..2230974 score=0.350893122978785
IntronExpressionAdditive AT5G07180.intron20 2231696..2231766 score=-1.07378308264638
IntronExpressionAdditive AT5G07180.intron22 2232024..2232062 score=-0.585375405927088
IntronExpressionAdditive AT5G07180.intron23 2232179..2232358 score=0.117096625110475
IntronExpressionAdditive AT5G07180.intron26 2232731..2233094 score=-0.679055151900825
IntronExpressionAdditive AT5G07180.intron3 2228990..2229029 score=-0.323744065176893
IntronExpressionAdditive AT5G07180.intron4 2229210..2229245 score=-0.331165512387323
IntronExpressionAdditive AT5G07180.intron5 2229354..2229392 score=0.158892162826062
IntronExpressionAdditive AT5G07180.intron6 2229533..2229574 score=-0.880100801434556
IntronExpressionAdditive AT5G07180.intron7 2229683..2229721 score=0.0826834020663863
IntronExpressionAdditive AT5G07180.intron8 2229828..2229868 score=-0.0201519186904084
IntronExpressionAdditive AT5G07200.intron1 2244134..2244167 score=0.528930402414437
IntronExpressionAdditive AT5G07200.intron2 2244528..2244598 score=-0.293176073940746
IntronExpressionAdditive AT5G07210.intron1 2252813..2253056 score=-0.190298458794894
IntronExpressionAdditive AT5G07210.intron4 2254274..2254383 score=-0.602175583484478
IntronExpressionAdditive AT5G07210.intron6 2255516..2255880 score=0.288287861569377
IntronExpressionAdditive AT5G07225.intron2 2269218..2269290 score=0.217460267339542
IntronExpressionAdditive AT5G07225.intron3 2269493..2269601 score=0.33668297654197
IntronExpressionAdditive AT5G07225.intron4 2268709..2269677 score=-0.334751956384953
IntronExpressionAdditive AT5G07230.intron1 2271280..2271361 score=-0.797647944572122
IntronExpressionAdditive AT5G07240.intron1 2272393..2273078 score=0.349088813842649
IntronExpressionAdditive AT5G07250.intron1 2274567..2274608 score=-1.48708453064802
IntronExpressionAdditive AT5G07250.intron4 2275380..2275481 score=-1.25052169323484
IntronExpressionAdditive AT5G07260.intron2 2278562..2278598 score=-0.0499755265073187
IntronExpressionAdditive AT5G07270.intron1 2281002..2281068 score=-0.767457683690816
IntronExpressionAdditive AT5G07270.intron2 2281138..2281377 score=-0.110607595173341
IntronExpressionAdditive AT5G07270.intron5 2282024..2282064 score=-0.711118981103103
IntronExpressionAdditive AT5G07270.intron6 2282215..2282389 score=0.736781321263852
IntronExpressionAdditive AT5G07270.intron8 2282573..2282610 score=0.535332318704222
IntronExpressionAdditive AT5G07290.intron1 2293859..2294191 score=-0.313726670169989
IntronExpressionAdditive AT5G07290.intron11 2297692..2297764 score=0.150565949924566
IntronExpressionAdditive AT5G07290.intron13 2298274..2298344 score=0.108423821431090
IntronExpressionAdditive AT5G07290.intron3 2294646..2294717 score=0.304328344404366
IntronExpressionAdditive AT5G07290.intron4 2295138..2295173 score=0.854521907766068
IntronExpressionAdditive AT5G07290.intron5 2295391..2295424 score=0.787526491152372
IntronExpressionAdditive AT5G07290.intron6 2295636..2295672 score=0.650636021842523
IntronExpressionAdditive AT5G07290.intron7 2295886..2295920 score=0.271355666201534
IntronExpressionAdditive AT5G07290.intron8 2296065..2296097 score=-0.421006925505126
IntronExpressionAdditive AT5G07290.intron9 2296558..2296782 score=-1.21078312567473
IntronExpressionAdditive AT5G07300.intron10 2301867..2302039 score=0.185775542191880
IntronExpressionAdditive AT5G07300.intron2 2300294..2300326 score=0.622183650040585
IntronExpressionAdditive AT5G07300.intron7 2301320..2301355 score=-1.20966144410086
IntronExpressionAdditive AT5G07300.intron9 2301646..2301686 score=0.428164365844714
IntronExpressionAdditive AT5G07310.intron1 2305935..2306004 score=-0.0331446889142823
IntronExpressionAdditive AT5G07320.intron1 2310649..2310818 score=0.386066144427001
IntronExpressionAdditive AT5G07340.intron2 2317536..2317718 score=-0.105045782210952
IntronExpressionAdditive AT5G07340.intron3 2318932..2318973 score=-0.355817929796961
IntronExpressionAdditive AT5G07350.intron10 2323408..2323440 score=-0.215449441658896
IntronExpressionAdditive AT5G07350.intron11 2323699..2323732 score=-0.422666736632046
IntronExpressionAdditive AT5G07350.intron15 2324549..2324618 score=-0.749229067388117
IntronExpressionAdditive AT5G07350.intron16 2324912..2325233 score=0.237526305997359
IntronExpressionAdditive AT5G07350.intron2 2320992..2321028 score=0.554155253770905
IntronExpressionAdditive AT5G07350.intron5 2321704..2321774 score=-0.417577248456881
IntronExpressionAdditive AT5G07350.intron8 2322796..2323217 score=-0.00179509694482195
IntronExpressionAdditive AT5G07360.intron10 2329036..2329067 score=-0.0316003079159411
IntronExpressionAdditive AT5G07360.intron11 2329318..2329427 score=-0.708641505244775
IntronExpressionAdditive AT5G07360.intron12 2329635..2329667 score=0.273952981172761
IntronExpressionAdditive AT5G07360.intron4 2327947..2328017 score=-0.143569102173192
IntronExpressionAdditive AT5G07360.intron5 2328162..2328237 score=-0.121534744253515
IntronExpressionAdditive AT5G07360.intron8 2328665..2328737 score=0.117747386478022
IntronExpressionAdditive AT5G07370.tu4 2330527..2330643 score=0.246324060845259
IntronExpressionAdditive AT5G07370.tu8 2331072..2331111 score=-0.727220040856739
IntronExpressionAdditive AT5G07380.intron11 2334747..2334821 score=-0.340856079967303
IntronExpressionAdditive AT5G07380.intron2 2332595..2332777 score=0.481087574997695
IntronExpressionAdditive AT5G07380.intron6 2333371..2333409 score=-0.218216615129105
IntronExpressionAdditive AT5G07380.intron7 2333595..2333647 score=-0.142978316297806
IntronExpressionAdditive AT5G07390.intron2 2336797..2336863 score=0.658261356528581
IntronExpressionAdditive AT5G07390.intron6 2337538..2337575 score=-0.188345551592643
IntronExpressionAdditive AT5G07400.intron1 2342043..2342122 score=-0.0288925919679620
IntronExpressionAdditive AT5G07400.intron10 2344457..2344562 score=-0.526689121082809
IntronExpressionAdditive AT5G07400.intron11 2344669..2344740 score=-0.462053346515734
IntronExpressionAdditive AT5G07400.intron2 2342303..2342378 score=-0.4841659733485
IntronExpressionAdditive AT5G07400.intron3 2342527..2342637 score=-0.635573819832009
IntronExpressionAdditive AT5G07400.intron4 2342994..2343148 score=-1.49671215332276
IntronExpressionAdditive AT5G07400.intron5 2343434..2343506 score=0.635807856559905
IntronExpressionAdditive AT5G07400.intron7 2343925..2343960 score=-0.070970646835195
IntronExpressionAdditive AT5G07400.intron8 2344036..2344070 score=0.472173027572448
IntronExpressionAdditive AT5G07420.intron1 2349803..2350039 score=-0.349702034290423
IntronExpressionAdditive AT5G07420.intron2 2350328..2350406 score=0.289898407070157
IntronExpressionAdditive AT5G07420.intron4 2351008..2351046 score=-0.574618227922915
IntronExpressionAdditive AT5G07440.intron3 2356878..2357174 score=3.9842514992382
IntronExpressionAdditive AT5G07440.intron6 2357688..2357727 score=2.07262716697984
IntronExpressionAdditive AT5G07460.intron1 2361111..2361465 score=-0.283609280655057
IntronExpressionAdditive AT5G07470.intron1 2363020..2363911 score=-0.679233304931817
IntronExpressionAdditive AT5G07480.intron1 2367344..2367707 score=0.335661012261054
IntronExpressionAdditive AT5G07480.intron2 2368026..2368833 score=-0.174870905907769
IntronExpressionAdditive AT5G07480.intron3 2369184..2369252 score=-0.440376222210477
IntronExpressionAdditive AT5G07490.intron1 2370523..2370759 score=0.451370867659144
IntronExpressionAdditive AT5G07510.intron2 2378191..2378419 score=-0.430281234130453
IntronExpressionAdditive AT5G07540.intron4 2386698..2386881 score=0.282754425158405
IntronExpressionAdditive AT5G07550.intron1 2388654..2388908 score=0.123242018516337
IntronExpressionAdditive AT5G07570.intron1 2393022..2393063 score=-0.372407853795139
IntronExpressionAdditive AT5G07590.intron1 2402083..2402169 score=-0.858760833578402
IntronExpressionAdditive AT5G07590.intron3 2402464..2402537 score=-0.376891996038491
IntronExpressionAdditive AT5G07590.intron4 2402774..2402847 score=0.236370301255194
IntronExpressionAdditive AT5G07590.intron5 2403360..2403575 score=-0.718081090713041
IntronExpressionAdditive AT5G07600.intron1 2405116..2405147 score=0.101114121541333
IntronExpressionAdditive AT5G07620.intron1 2408043..2408480 score=0.261670252365060
IntronExpressionAdditive AT5G07630.intron10 2414381..2414415 score=-0.571780242974531
IntronExpressionAdditive AT5G07630.intron2 2412049..2412391 score=-0.650684800418279
IntronExpressionAdditive AT5G07630.intron5 2412965..2413062 score=-0.287786567086833
IntronExpressionAdditive AT5G07630.intron6 2413214..2413255 score=-1.09214934187522
IntronExpressionAdditive AT5G07630.intron8 2413673..2413745 score=-0.137757308448111
IntronExpressionAdditive AT5G07630.intron9 2413929..2414202 score=-1.42836023909933
IntronExpressionAdditive AT5G07640.intron2 2415959..2416067 score=0.0639389596168889
IntronExpressionAdditive AT5G07650.intron1 2416532..2416745 score=-0.76872281167823
IntronExpressionAdditive AT5G07650.intron15 2419140..2419213 score=-0.370376189896802
IntronExpressionAdditive AT5G07650.intron18 2419646..2420011 score=0.140998391905735
IntronExpressionAdditive AT5G07650.intron21 2420334..2420553 score=-0.329405661714823
IntronExpressionAdditive AT5G07650.intron24 2421036..2421107 score=0.115186601370204
IntronExpressionAdditive AT5G07650.intron26 2421259..2421326 score=0.530059221517605
IntronExpressionAdditive AT5G07650.intron3 2416851..2417399 score=-0.216027315150671
IntronExpressionAdditive AT5G07650.intron7 2417649..2417864 score=-0.166100683332017
IntronExpressionAdditive AT5G07650.intron9 2418108..2418556 score=0.112228882125876
IntronExpressionAdditive AT5G07660.intron1 2423015..2423228 score=0.260353008671530
IntronExpressionAdditive AT5G07660.intron12 2425981..2426129 score=-0.700027801110034
IntronExpressionAdditive AT5G07660.intron13 2426377..2426413 score=-0.227600384282138
IntronExpressionAdditive AT5G07660.intron14 2426519..2426593 score=-0.382525889716012
IntronExpressionAdditive AT5G07660.intron15 2426744..2426991 score=-0.398147370158343
IntronExpressionAdditive AT5G07660.intron16 2427236..2427349 score=0.325870774053532
IntronExpressionAdditive AT5G07660.intron17 2427529..2427597 score=0.139962888517702
IntronExpressionAdditive AT5G07660.intron18 2427737..2427992 score=-0.0547054577777701
IntronExpressionAdditive AT5G07660.intron20 2428211..2428252 score=0.0225799409259962
IntronExpressionAdditive AT5G07660.intron21 2428428..2428492 score=-0.784625282403697
IntronExpressionAdditive AT5G07660.intron22 2428601..2428670 score=-0.318274875608811
IntronExpressionAdditive AT5G07660.intron23 2428781..2428850 score=-0.476126797901966
IntronExpressionAdditive AT5G07660.intron25 2429108..2429335 score=-0.937739077338893
IntronExpressionAdditive AT5G07660.intron26 2429510..2429623 score=-0.245902694868795
IntronExpressionAdditive AT5G07660.intron27 2429767..2429805 score=-0.468706236595956
IntronExpressionAdditive AT5G07660.intron3 2423590..2423658 score=-0.663870412687616
IntronExpressionAdditive AT5G07660.intron6 2424341..2424549 score=0.327173927435569
IntronExpressionAdditive AT5G07660.intron7 2424738..2424959 score=-0.884046002353596
IntronExpressionAdditive AT5G07660.intron8 2425177..2425284 score=1.27272068543095
IntronExpressionAdditive AT5G07660.intron9 2425387..2425613 score=0.630744285033985
IntronExpressionAdditive AT5G07670.intron1 2431578..2431730 score=0.316510860408982
IntronExpressionAdditive AT5G07710.intron1 2453577..2453705 score=-0.225635571622315
IntronExpressionAdditive AT5G07710.intron2 2454002..2454052 score=-0.618516992317735
IntronExpressionAdditive AT5G07710.intron3 2454119..2454188 score=-0.104761402501469
IntronExpressionAdditive AT5G07710.intron4 2454299..2454366 score=-1.62936843417666
IntronExpressionAdditive AT5G07710.intron5 2455004..2455114 score=0.218103254167130
IntronExpressionAdditive AT5G07730.intron1 2457587..2457660 score=-0.241134918093369
IntronExpressionAdditive AT5G07760.intron14 2471187..2471874 score=-0.368130892182545
IntronExpressionAdditive AT5G07760.intron2 2469013..2469048 score=-0.576840800853893
IntronExpressionAdditive AT5G07760.intron23 2472984..2473458 score=-0.120259835895927
IntronExpressionAdditive AT5G07760.intron3 2469186..2469555 score=-0.47521508691431
IntronExpressionAdditive AT5G07760.intron6 2469699..2469735 score=0.697243324288878
IntronExpressionAdditive AT5G07760.intron7 2469874..2469905 score=-0.206582719993684
IntronExpressionAdditive AT5G07770.intron10 2477350..2478411 score=-0.332838592987604
IntronExpressionAdditive AT5G07770.intron2 2475429..2475679 score=0.0415877229011601
IntronExpressionAdditive AT5G07770.intron3 2476005..2476335 score=-0.222825805966572
IntronExpressionAdditive AT5G07770.intron5 2476714..2477206 score=0.0151124616887964
IntronExpressionAdditive AT5G07780.intron3 2480537..2480911 score=0.483525714660602
IntronExpressionAdditive AT5G07780.intron6 2481130..2481286 score=0.446574971118869
IntronExpressionAdditive AT5G07780.intron8 2481392..2482492 score=-0.256989397500887
IntronExpressionAdditive AT5G07790.intron1 2483643..2483992 score=-0.818597935050456
IntronExpressionAdditive AT5G07790.intron3 2484926..2484998 score=-0.211277102250044
IntronExpressionAdditive AT5G07800.intron3 2487412..2487936 score=-0.244776483375537
IntronExpressionAdditive AT5G07810.intron1 2491525..2491557 score=0.152495403762634
IntronExpressionAdditive AT5G07810.intron10 2494063..2494098 score=-0.569028936410112
IntronExpressionAdditive AT5G07810.intron11 2494245..2494278 score=0.0833265395265344
IntronExpressionAdditive AT5G07810.intron14 2494850..2494914 score=0.628956608734236
IntronExpressionAdditive AT5G07810.intron16 2495356..2495464 score=0.132751841425731
IntronExpressionAdditive AT5G07810.intron17 2495739..2496036 score=-0.247229206708756
IntronExpressionAdditive AT5G07810.intron18 2496152..2496230 score=-0.469116532057656
IntronExpressionAdditive AT5G07810.intron19 2496443..2496481 score=-0.589019072378775
IntronExpressionAdditive AT5G07810.intron2 2491776..2491847 score=-0.0957348732554904
IntronExpressionAdditive AT5G07810.intron20 2496548..2496626 score=-0.623702759372074
IntronExpressionAdditive AT5G07810.intron21 2496729..2496870 score=0.116362819360328
IntronExpressionAdditive AT5G07810.intron22 2497222..2497367 score=-0.229427061552524
IntronExpressionAdditive AT5G07810.intron23 2497543..2497595 score=0.178289085372683
IntronExpressionAdditive AT5G07810.intron24 2498011..2498116 score=-0.688924771712569
IntronExpressionAdditive AT5G07810.intron4 2492253..2492322 score=0.0280956852508401
IntronExpressionAdditive AT5G07810.intron7 2493141..2493361 score=0.00189155330168609
IntronExpressionAdditive AT5G07810.intron9 2493663..2493774 score=0.0447479917004946
IntronExpressionAdditive AT5G07820.intron1 2500635..2500941 score=-0.16764853005924
IntronExpressionAdditive AT5G07830.intron1 2503462..2504086 score=0.196707490523671
IntronExpressionAdditive AT5G07830.intron2 2504410..2504446 score=0.0195053941636340
IntronExpressionAdditive AT5G07830.intron4 2504840..2504875 score=-0.174215481950646
IntronExpressionAdditive AT5G07830.intron7 2505649..2505720 score=0.540860351215744
IntronExpressionAdditive AT5G07830.intron8 2505869..2505950 score=-1.69512589817068
IntronExpressionAdditive AT5G07830.intron9 2506097..2506150 score=0.54347603076614
IntronExpressionAdditive AT5G07840.intron1 2507794..2508171 score=-0.706010419909919
IntronExpressionAdditive AT5G07850.intron1 2509395..2509568 score=-0.401163256556730
IntronExpressionAdditive AT5G07860.intron1 2512036..2512069 score=1.11989108246786
IntronExpressionAdditive AT5G07870.intron1 2514335..2514407 score=-0.9199658804716
IntronExpressionAdditive AT5G07880.intron3 2516094..2516129 score=-0.232272239594427
IntronExpressionAdditive AT5G07890.intron3 2518236..2518311 score=-0.871603852218618
IntronExpressionAdditive AT5G07890.intron9 2519789..2519896 score=-1.12484522403976
IntronExpressionAdditive AT5G07890.tu9 2519688..2519756 score=-0.223887114082379
IntronExpressionAdditive AT5G07910.intron1 2521844..2521880 score=-0.0147872503082113
IntronExpressionAdditive AT5G07910.intron4 2522413..2522480 score=-0.443130722935815
IntronExpressionAdditive AT5G07910.intron6 2522873..2522918 score=-0.221076356056019
IntronExpressionAdditive AT5G07910.intron7 2523064..2523177 score=0.0785559988398549
IntronExpressionAdditive AT5G07910.intron8 2523249..2523324 score=-0.118332850125219
IntronExpressionAdditive AT5G07910.intron9 2523399..2523615 score=0.382491660059112
IntronExpressionAdditive AT5G07920.intron1 2525343..2525452 score=-0.603087808904367
IntronExpressionAdditive AT5G07920.intron2 2525666..2525718 score=-1.20548055959713
IntronExpressionAdditive AT5G07920.intron3 2525932..2525967 score=-0.444539997125815
IntronExpressionAdditive AT5G07920.intron4 2526151..2526226 score=0.510951929338947
IntronExpressionAdditive AT5G07920.intron5 2526371..2526707 score=-0.26156426262724
IntronExpressionAdditive AT5G07920.intron6 2527111..2527191 score=-0.994608110973884
IntronExpressionAdditive AT5G07920.intron7 2528656..2529087 score=-0.315210983567569
IntronExpressionAdditive AT5G07930.intron1 2531313..2531424 score=-0.0395148759990798
IntronExpressionAdditive AT5G07940.intron1 2533980..2534486 score=0.0912688385848616
IntronExpressionAdditive AT5G07940.intron2 2534593..2534630 score=-1.06117672477072
IntronExpressionAdditive AT5G07940.intron3 2534957..2534988 score=-0.886513841473234
IntronExpressionAdditive AT5G07940.intron4 2537136..2537174 score=-0.417387530651564
IntronExpressionAdditive AT5G07940.intron5 2537348..2537562 score=-0.283166524350948
IntronExpressionAdditive AT5G07940.intron6 2539145..2539186 score=0.579486079495261
IntronExpressionAdditive AT5G07940.intron8 2539662..2539840 score=-0.594232935925617
IntronExpressionAdditive AT5G07950.intron1 2540584..2540620 score=-0.505807754394143
IntronExpressionAdditive AT5G07950.intron2 2540724..2540764 score=-0.55375669749877
IntronExpressionAdditive AT5G07950.intron3 2541018..2541052 score=0.113329583840377
IntronExpressionAdditive AT5G07960.intron1 2542530..2542897 score=-0.318578555558755
IntronExpressionAdditive AT5G07960.intron2 2543002..2543138 score=-0.622174960620885
IntronExpressionAdditive AT5G07970.intron1 2544330..2544365 score=-0.58699506685564
IntronExpressionAdditive AT5G07970.intron3 2544919..2545063 score=-0.480258736395209
IntronExpressionAdditive AT5G07970.intron7 2548194..2548608 score=-0.540826315910071
IntronExpressionAdditive AT5G07980.intron1 2549672..2550356 score=-0.378155408805344
IntronExpressionAdditive AT5G07980.intron5 2551938..2552046 score=-0.175399829403664
IntronExpressionAdditive AT5G07980.intron7 2554336..2554445 score=-0.930990716879334
IntronExpressionAdditive AT5G07990.intron1 2560883..2561364 score=-0.371733447742933
IntronExpressionAdditive AT5G08000.intron1 2563726..2563969 score=0.568225974712914
IntronExpressionAdditive AT5G08000.intron3 2564464..2564981 score=0.790834572904838
IntronExpressionAdditive AT5G08010.intron1 2570237..2570275 score=-0.33020622235264
IntronExpressionAdditive AT5G08010.intron2 2570601..2570813 score=-0.428296112673666
IntronExpressionAdditive AT5G08020.intron1 2572265..2572424 score=0.470812661841367
IntronExpressionAdditive AT5G08020.intron2 2572606..2572642 score=0.517132741417111
IntronExpressionAdditive AT5G08020.intron3 2572899..2572937 score=0.72329431859748
IntronExpressionAdditive AT5G08020.intron4 2573159..2573195 score=-0.324867823719163
IntronExpressionAdditive AT5G08020.intron6 2573818..2573885 score=-0.963847611377803
IntronExpressionAdditive AT5G08020.intron7 2574179..2574424 score=0.444672191388879
IntronExpressionAdditive AT5G08030.intron1 2575328..2575399 score=0.109949321716668
IntronExpressionAdditive AT5G08030.intron3 2575868..2575939 score=0.446439851534381
IntronExpressionAdditive AT5G08040.intron1 2577497..2577951 score=0.0784333942051924
IntronExpressionAdditive AT5G08060.intron1 2581028..2582110 score=-0.079720499549079
IntronExpressionAdditive AT5G08080.intron1 2588553..2588762 score=-0.0882266126431736
IntronExpressionAdditive AT5G08080.intron12 2590622..2590738 score=0.546572887291777
IntronExpressionAdditive AT5G08080.intron13 2590843..2590920 score=-0.0044925973418939
IntronExpressionAdditive AT5G08080.intron3 2589082..2589262 score=-0.0753986239263313
IntronExpressionAdditive AT5G08080.intron4 2589383..2589447 score=0.0537598696774176
IntronExpressionAdditive AT5G08080.intron6 2589786..2589922 score=-0.570372491281484
IntronExpressionAdditive AT5G08080.intron7 2589985..2590021 score=0.857756700907053
IntronExpressionAdditive AT5G08080.intron8 2590120..2590190 score=-0.0640248674480724
IntronExpressionAdditive AT5G08090.intron1 2591965..2592105 score=-0.271043346620531
IntronExpressionAdditive AT5G08100.intron1 2593693..2593774 score=-0.616991589347183
IntronExpressionAdditive AT5G08100.intron2 2593882..2593918 score=-0.12370258984927
IntronExpressionAdditive AT5G08100.tu4 2594308..2594381 score=-0.822233980808974
IntronExpressionAdditive AT5G08110.intron11 2597560..2598198 score=-0.428978283429827
IntronExpressionAdditive AT5G08110.intron14 2599337..2599408 score=0.195736679139711
IntronExpressionAdditive AT5G08110.intron15 2599875..2599910 score=0.507776298050349
IntronExpressionAdditive AT5G08110.intron2 2595511..2595546 score=0.186007770690132
IntronExpressionAdditive AT5G08110.intron3 2595728..2595763 score=0.134976192200977
IntronExpressionAdditive AT5G08110.intron5 2596386..2596421 score=0.758407620260037
IntronExpressionAdditive AT5G08110.intron6 2596599..2596634 score=0.347532292292119
IntronExpressionAdditive AT5G08110.intron7 2596831..2596904 score=0.71458499749409
IntronExpressionAdditive AT5G08110.intron8 2597007..2597086 score=0.938684376963913
IntronExpressionAdditive AT5G08120.intron2 2601214..2601250 score=0.0112395251736094
IntronExpressionAdditive AT5G08120.intron3 2601694..2602074 score=-0.122155493955847
IntronExpressionAdditive AT5G08120.intron4 2602210..2602464 score=-0.342353884362090
IntronExpressionAdditive AT5G08130.intron2 2606947..2607006 score=0.0724973302872157
IntronExpressionAdditive AT5G08130.intron3 2607415..2607467 score=-1.92338906574691
IntronExpressionAdditive AT5G08130.intron5 2607774..2607807 score=0.837702676834153
IntronExpressionAdditive AT5G08130.intron8 2608378..2608451 score=0.107237554834448
IntronExpressionAdditive AT5G08130.intron9 2608945..2609347 score=0.412663914365731
IntronExpressionAdditive AT5G08160.intron2 2626332..2626440 score=-0.195397851582184
IntronExpressionAdditive AT5G08160.intron4 2626977..2627008 score=0.311556466327746
IntronExpressionAdditive AT5G08160.intron5 2627222..2627699 score=-0.205587764518323
IntronExpressionAdditive AT5G08170.intron4 2629564..2629642 score=0.694891479181136
IntronExpressionAdditive AT5G08170.intron6 2629924..2629958 score=-0.0589518394417445
IntronExpressionAdditive AT5G08170.intron7 2630062..2630130 score=0.458339596068298
IntronExpressionAdditive AT5G08170.intron8 2630267..2630302 score=0.217141495548847
IntronExpressionAdditive AT5G08170.intron9 2630472..2630795 score=0.312263220334341
IntronExpressionAdditive AT5G08180.intron2 2632212..2632914 score=-0.272958545966613
IntronExpressionAdditive AT5G08180.intron3 2633138..2633170 score=0.210432649188878
IntronExpressionAdditive AT5G08185.intron1 2634402..2634695 score=-0.39234238640181
IntronExpressionAdditive AT5G08185.intron2 2635068..2635100 score=-0.713936642039288
IntronExpressionAdditive AT5G08190.intron1 2636135..2636317 score=-0.663485059050437
IntronExpressionAdditive AT5G08190.intron4 2636723..2636869 score=-0.982091748438782
IntronExpressionAdditive AT5G08200.intron1 2638682..2638971 score=0.112942657718502
IntronExpressionAdditive AT5G08200.intron2 2639197..2639622 score=0.100599640152235
IntronExpressionAdditive AT5G08220.intron1 2642350..2642464 score=-0.932714866842883
IntronExpressionAdditive AT5G08220.intron2 2642570..2642889 score=-0.816540578571508
IntronExpressionAdditive AT5G08230.intron10 2649078..2649222 score=0.460370851856077
IntronExpressionAdditive AT5G08230.intron11 2649366..2649662 score=-0.349277085766476
IntronExpressionAdditive AT5G08230.intron3 2644099..2644206 score=0.00734624415646147
IntronExpressionAdditive AT5G08230.intron4 2644745..2644782 score=0.754110099035242
IntronExpressionAdditive AT5G08230.intron5 2645507..2645547 score=-0.611049878338064
IntronExpressionAdditive AT5G08230.intron7 2646066..2646099 score=-0.108713294165475
IntronExpressionAdditive AT5G08230.intron8 2646247..2646430 score=-0.190682849506661
IntronExpressionAdditive AT5G08250.intron1 2654218..2654515 score=0.153803294986011
IntronExpressionAdditive AT5G08260.intron1 2657536..2659239 score=-0.431382572728566
IntronExpressionAdditive AT5G08260.intron7 2660912..2660997 score=0.837320033395694
IntronExpressionAdditive AT5G08270.intron1 2661814..2662084 score=-0.356477386690549
IntronExpressionAdditive AT5G08270.intron2 2662229..2662303 score=0.756484458894152
IntronExpressionAdditive AT5G08280.intron2 2664157..2664223 score=0.144971455905260
IntronExpressionAdditive AT5G08280.intron3 2664472..2664546 score=0.238419533852057
IntronExpressionAdditive AT5G08280.intron4 2664986..2665310 score=0.239505790827556
IntronExpressionAdditive AT5G08290.intron1 2666165..2666579 score=0.177159165325589
IntronExpressionAdditive AT5G08300.intron1 2667842..2668028 score=-0.0736825987191276
IntronExpressionAdditive AT5G08300.intron3 2668607..2668803 score=-0.282298988372784
IntronExpressionAdditive AT5G08300.intron4 2668954..2669251 score=-0.663972216672201
IntronExpressionAdditive AT5G08300.intron6 2669462..2669498 score=0.0657994386851084
IntronExpressionAdditive AT5G08310.intron1 2671565..2672825 score=-0.64762043222457
IntronExpressionAdditive AT5G08320.intron1 2677177..2677559 score=0.205115423664164
IntronExpressionAdditive AT5G08320.intron2 2677773..2678315 score=0.550015854216718
IntronExpressionAdditive AT5G08335.intron1 2682506..2682951 score=-0.180189275746217
IntronExpressionAdditive AT5G08340.intron1 2684190..2684253 score=0.0521911463113261
IntronExpressionAdditive AT5G08340.intron2 2684333..2684495 score=0.83897585735358
IntronExpressionAdditive AT5G08340.intron3 2684678..2684793 score=-0.109564163177401
IntronExpressionAdditive AT5G08340.tu7 2685744..2685888 score=0.145839391762632
IntronExpressionAdditive AT5G08350.intron1 2686948..2687020 score=0.186408267106489
IntronExpressionAdditive AT5G08360.intron1 2689831..2690072 score=-0.48354167081389
IntronExpressionAdditive AT5G08360.intron3 2690181..2690293 score=-0.0368145959353789
IntronExpressionAdditive AT5G08370.intron13 2693226..2693260 score=0.0117921617516510
IntronExpressionAdditive AT5G08370.intron2 2691455..2691493 score=0.0503575069953129
IntronExpressionAdditive AT5G08370.intron6 2692068..2692137 score=-0.938294663022611
IntronExpressionAdditive AT5G08370.intron7 2692251..2692283 score=-0.23898342922733
IntronExpressionAdditive AT5G08370.intron8 2692456..2692492 score=1.23752625913432
IntronExpressionAdditive AT5G08380.intron1 2694940..2695012 score=-0.73297890402489
IntronExpressionAdditive AT5G08380.intron11 2696685..2696758 score=-1.08038230539316
IntronExpressionAdditive AT5G08380.intron13 2697059..2697091 score=0.803280676799524
IntronExpressionAdditive AT5G08380.intron14 2697245..2697405 score=0.262332147641203
IntronExpressionAdditive AT5G08380.intron2 2695183..2695255 score=-0.218031851687572
IntronExpressionAdditive AT5G08380.intron3 2695327..2695401 score=-1.30459768088413
IntronExpressionAdditive AT5G08380.intron4 2695510..2695582 score=-1.44377274470633
IntronExpressionAdditive AT5G08380.intron5 2695688..2695762 score=0.101960566090121
IntronExpressionAdditive AT5G08380.intron7 2696017..2696100 score=0.719996215936891
IntronExpressionAdditive AT5G08380.intron8 2696208..2696247 score=-0.192648084410724
IntronExpressionAdditive AT5G08390.intron1 2701264..2701302 score=1.03846881197826
IntronExpressionAdditive AT5G08390.intron11 2704977..2705233 score=-0.0788097214630898
IntronExpressionAdditive AT5G08390.intron13 2705572..2705752 score=-0.21246793740141
IntronExpressionAdditive AT5G08390.intron14 2705929..2705966 score=-0.365379558551775
IntronExpressionAdditive AT5G08390.intron2 2701482..2701716 score=-0.416405918540066
IntronExpressionAdditive AT5G08390.intron3 2701908..2701984 score=-0.437632419406190
IntronExpressionAdditive AT5G08390.intron4 2702158..2702238 score=-0.257848706738337
IntronExpressionAdditive AT5G08390.intron5 2702527..2703448 score=0.0562846549689066
IntronExpressionAdditive AT5G08390.intron8 2703663..2703704 score=-0.277532679788985
IntronExpressionAdditive AT5G08390.intron9 2703917..2703954 score=0.262311351534709
IntronExpressionAdditive AT5G08400.intron2 2707504..2707573 score=0.155015664864368
IntronExpressionAdditive AT5G08400.intron3 2707720..2707796 score=0.938538407722497
IntronExpressionAdditive AT5G08400.intron4 2707875..2707939 score=-0.526634908507657
IntronExpressionAdditive AT5G08400.intron5 2708079..2708153 score=-0.425698099749239
IntronExpressionAdditive AT5G08400.intron6 2708305..2708380 score=-1.01064058611875
IntronExpressionAdditive AT5G08400.tu8 2708529..2708562 score=0.289373869183647
IntronExpressionAdditive AT5G08415.intron1 2711068..2711141 score=-0.273141272330256
IntronExpressionAdditive AT5G08415.intron2 2711281..2711321 score=0.739516616484832
IntronExpressionAdditive AT5G08415.intron3 2711561..2711719 score=0.0354578581246265
IntronExpressionAdditive AT5G08415.intron4 2711936..2712006 score=-0.102795208758102
IntronExpressionAdditive AT5G08415.intron5 2712147..2712290 score=-0.336418163394033
IntronExpressionAdditive AT5G08415.intron6 2712581..2712653 score=0.276582182296799
IntronExpressionAdditive AT5G08420.intron2 2714060..2714164 score=0.449293711373495
IntronExpressionAdditive AT5G08420.intron3 2714272..2714458 score=0.0166953160899724
IntronExpressionAdditive AT5G08420.intron5 2714760..2714800 score=-0.535347790584858
IntronExpressionAdditive AT5G08420.intron6 2714910..2715022 score=-0.85992795180048
IntronExpressionAdditive AT5G08420.intron7 2715136..2715471 score=-0.0623129656406096
IntronExpressionAdditive AT5G08420.intron9 2715647..2715738 score=0.426392771703885
IntronExpressionAdditive AT5G08430.intron1 2717590..2718025 score=0.0349353168330412
IntronExpressionAdditive AT5G08430.intron3 2718129..2718235 score=-0.315503536284275
IntronExpressionAdditive AT5G08430.intron4 2718384..2718542 score=-0.686918636253707
IntronExpressionAdditive AT5G08430.intron6 2719108..2719651 score=-0.0985128328872335
IntronExpressionAdditive AT5G08440.intron1 2721179..2721491 score=-0.236559783962243
IntronExpressionAdditive AT5G08440.intron10 2723868..2723905 score=-0.412389127779591
IntronExpressionAdditive AT5G08440.intron11 2724046..2724310 score=-0.630110651050886
IntronExpressionAdditive AT5G08440.intron13 2724861..2724897 score=0.207956819522376
IntronExpressionAdditive AT5G08440.intron14 2725012..2725053 score=-0.737047869499589
IntronExpressionAdditive AT5G08440.intron15 2725290..2725399 score=0.766265338175269
IntronExpressionAdditive AT5G08440.intron16 2725568..2725849 score=-0.717241920051651
IntronExpressionAdditive AT5G08440.intron17 2725993..2726098 score=0.346435625541907
IntronExpressionAdditive AT5G08440.intron18 2726240..2726311 score=-0.433877063587798
IntronExpressionAdditive AT5G08440.intron19 2726454..2726702 score=0.183437425836408
IntronExpressionAdditive AT5G08440.intron2 2721608..2721712 score=-0.724367653524202
IntronExpressionAdditive AT5G08440.intron20 2726777..2726849 score=-0.652245905878315
IntronExpressionAdditive AT5G08440.intron3 2722175..2722248 score=0.41214719176184
IntronExpressionAdditive AT5G08440.intron6 2722728..2723102 score=-0.103218717177890
IntronExpressionAdditive AT5G08440.intron8 2723218..2723685 score=-0.560515400178968
IntronExpressionAdditive AT5G08450.intron13 2732648..2732681 score=0.76033149859276
IntronExpressionAdditive AT5G08450.intron3 2728607..2728676 score=0.370724402139335
IntronExpressionAdditive AT5G08450.intron5 2729091..2729129 score=0.0730985144752805
IntronExpressionAdditive AT5G08450.intron6 2729378..2729413 score=0.347241352953542
IntronExpressionAdditive AT5G08450.intron7 2729523..2729596 score=0.187636866872001
IntronExpressionAdditive AT5G08450.intron8 2729666..2729736 score=0.854222079117108
IntronExpressionAdditive AT5G08450.intron9 2730025..2730826 score=-0.188341740280714
IntronExpressionAdditive AT5G08460.intron1 2733546..2733662 score=-0.548665840924282
IntronExpressionAdditive AT5G08460.intron2 2733931..2734310 score=0.429585574106909
IntronExpressionAdditive AT5G08460.intron3 2734647..2734730 score=0.348223074161066
IntronExpressionAdditive AT5G08460.intron4 2735030..2735066 score=-0.0387300239149127
IntronExpressionAdditive AT5G08470.intron1 2736164..2736240 score=-0.349289307035687
IntronExpressionAdditive AT5G08470.intron10 2740207..2740325 score=0.139242012885826
IntronExpressionAdditive AT5G08470.intron11 2740657..2740939 score=0.198102912679393
IntronExpressionAdditive AT5G08470.intron12 2741164..2741458 score=0.823796582470422
IntronExpressionAdditive AT5G08470.intron14 2741779..2741888 score=-0.213880430142051
IntronExpressionAdditive AT5G08470.intron15 2742112..2742217 score=-1.17510770466149
IntronExpressionAdditive AT5G08470.intron3 2736670..2736788 score=-0.43394568946506
IntronExpressionAdditive AT5G08470.intron4 2737287..2737513 score=-0.272957591415282
IntronExpressionAdditive AT5G08470.intron5 2738389..2738610 score=0.242507545079046
IntronExpressionAdditive AT5G08470.intron6 2738746..2738968 score=-0.607462877542394
IntronExpressionAdditive AT5G08470.intron8 2739490..2739785 score=-0.375892473215195
IntronExpressionAdditive AT5G08480.intron1 2743889..2744406 score=-0.351999520137433
IntronExpressionAdditive AT5G08500.intron2 2748797..2748838 score=-0.0476359511908971
IntronExpressionAdditive AT5G08500.intron3 2749006..2749047 score=0.213349443548125
IntronExpressionAdditive AT5G08500.intron4 2749194..2749266 score=-0.687690205684544
IntronExpressionAdditive AT5G08500.intron5 2749444..2749510 score=-0.42209250606345
IntronExpressionAdditive AT5G08500.intron6 2749626..2749921 score=-0.992376316245141
IntronExpressionAdditive AT5G08500.intron7 2750201..2750311 score=0.00561929316390893
IntronExpressionAdditive AT5G08500.intron8 2750456..2750491 score=0.663344210159892
IntronExpressionAdditive AT5G08500.intron9 2750776..2750847 score=0.247605411206104
IntronExpressionAdditive AT5G08520.intron1 2756018..2757288 score=-1.34863548587281
IntronExpressionAdditive AT5G08530.intron1 2759604..2759786 score=1.79536364065176
IntronExpressionAdditive AT5G08530.intron2 2761309..2761642 score=0.194791882897768
IntronExpressionAdditive AT5G08535.intron4 2763073..2763147 score=0.463283441707594
IntronExpressionAdditive AT5G08550.intron1 2766220..2766513 score=-0.238548251642967
IntronExpressionAdditive AT5G08550.intron2 2766911..2766986 score=-0.513645604801726
IntronExpressionAdditive AT5G08550.intron3 2767280..2767399 score=-0.228751321837763
IntronExpressionAdditive AT5G08550.intron4 2768187..2768728 score=-0.267945058643718
IntronExpressionAdditive AT5G08550.intron5 2768938..2769088 score=0.0507746167966125
IntronExpressionAdditive AT5G08560.intron2 2771331..2771730 score=-0.29298353284118
IntronExpressionAdditive AT5G08560.intron3 2772373..2772470 score=0.0277648977547752
IntronExpressionAdditive AT5G08560.intron4 2772610..2772914 score=-1.75144582775367
IntronExpressionAdditive AT5G08560.intron5 2773849..2774361 score=-0.281735730579841
IntronExpressionAdditive AT5G08565.intron2 2776236..2776529 score=0.111950336874555
IntronExpressionAdditive AT5G08565.intron3 2776777..2776812 score=-1.37359173068029
IntronExpressionAdditive AT5G08570.intron1 2778141..2778244 score=-0.187054676097124
IntronExpressionAdditive AT5G08570.intron2 2778687..2778904 score=1.07275067817370
IntronExpressionAdditive AT5G08570.intron3 2779418..2779451 score=0.0584076376210851
IntronExpressionAdditive AT5G08580.intron1 2780722..2780793 score=0.0186019362807105
IntronExpressionAdditive AT5G08580.intron2 2780891..2780927 score=-0.767443352646739
IntronExpressionAdditive AT5G08580.intron4 2781299..2781338 score=-0.329375680461912
IntronExpressionAdditive AT5G08580.intron5 2781552..2781622 score=0.312626228792915
IntronExpressionAdditive AT5G08580.intron6 2781694..2781806 score=-0.225494116434934
IntronExpressionAdditive AT5G08580.intron7 2781916..2782159 score=-0.366100635393814
IntronExpressionAdditive AT5G08580.intron8 2782388..2782521 score=0.453659859500416
IntronExpressionAdditive AT5G08590.intron2 2783991..2784199 score=0.453952704831124
IntronExpressionAdditive AT5G08590.intron4 2784305..2784450 score=-0.984171380246152
IntronExpressionAdditive AT5G08590.intron6 2784928..2785116 score=-0.386933625533999
IntronExpressionAdditive AT5G08590.intron7 2785265..2785332 score=-0.206813214057352
IntronExpressionAdditive AT5G08590.intron8 2785479..2785515 score=0.680624444689554
IntronExpressionAdditive AT5G08600.intron1 2786614..2786647 score=0.414498662144445
IntronExpressionAdditive AT5G08600.intron10 2789552..2789586 score=0.328423238191516
IntronExpressionAdditive AT5G08600.intron2 2786837..2786873 score=1.18376685327178
IntronExpressionAdditive AT5G08600.intron3 2787394..2787471 score=-0.117823186379296
IntronExpressionAdditive AT5G08600.intron4 2787715..2787746 score=-0.889055173288066
IntronExpressionAdditive AT5G08600.intron8 2788781..2788895 score=0.297979902284943
IntronExpressionAdditive AT5G08600.intron9 2789335..2789371 score=-0.212407047233288
IntronExpressionAdditive AT5G08610.intron1 2791523..2791560 score=0.379695937724723
IntronExpressionAdditive AT5G08610.intron2 2791702..2791927 score=-0.667487646344808
IntronExpressionAdditive AT5G08610.intron3 2792034..2792068 score=0.630019011590741
IntronExpressionAdditive AT5G08610.intron4 2792363..2792435 score=0.212561349876271
IntronExpressionAdditive AT5G08610.intron7 2793076..2793114 score=-0.459102115991179
IntronExpressionAdditive AT5G08610.intron9 2793631..2793776 score=-0.0903653307268951
IntronExpressionAdditive AT5G08620.intron2 2794988..2795059 score=-0.469401891658804
IntronExpressionAdditive AT5G08620.intron4 2795551..2795806 score=0.467683247851701
IntronExpressionAdditive AT5G08620.intron6 2796280..2796460 score=-1.03545409501250
IntronExpressionAdditive AT5G08620.intron9 2797064..2797253 score=-0.477312879189916
IntronExpressionAdditive AT5G08630.intron1 2798720..2798867 score=0.519968228602023
IntronExpressionAdditive AT5G08630.intron10 2802251..2802961 score=-0.0496992099438987
IntronExpressionAdditive AT5G08630.intron3 2799238..2799274 score=0.315862196648935
IntronExpressionAdditive AT5G08630.intron4 2799553..2799594 score=-0.668312812954263
IntronExpressionAdditive AT5G08630.intron5 2800158..2800196 score=-1.03061308454295
IntronExpressionAdditive AT5G08630.intron6 2800640..2800782 score=0.0541539588889553
IntronExpressionAdditive AT5G08630.intron7 2800896..2800932 score=1.26784063645656
IntronExpressionAdditive AT5G08630.intron8 2801378..2801572 score=-0.643064172765913
IntronExpressionAdditive AT5G08630.intron9 2801829..2801940 score=-0.942343622633547
IntronExpressionAdditive AT5G08640.intron2 2804871..2804945 score=-0.415394932744757
IntronExpressionAdditive AT5G08650.intron1 2806631..2806927 score=-0.0383191397856646
IntronExpressionAdditive AT5G08650.intron10 2809230..2809445 score=-0.072815457027927
IntronExpressionAdditive AT5G08650.intron12 2809818..2810205 score=0.148085889880839
IntronExpressionAdditive AT5G08650.intron13 2810354..2810529 score=-0.245698725068976
IntronExpressionAdditive AT5G08650.intron14 2810673..2810893 score=0.0639181653468205
IntronExpressionAdditive AT5G08650.intron15 2811035..2811071 score=-0.530702085363258
IntronExpressionAdditive AT5G08650.intron16 2811179..2811506 score=-0.416654721679051
IntronExpressionAdditive AT5G08650.intron17 2811612..2812240 score=0.299345612832011
IntronExpressionAdditive AT5G08650.intron19 2812314..2812495 score=0.604737226010226
IntronExpressionAdditive AT5G08650.intron20 2812606..2812677 score=-0.0182185789920101
IntronExpressionAdditive AT5G08650.intron3 2807068..2807313 score=0.224999300984117
IntronExpressionAdditive AT5G08650.intron4 2807420..2807642 score=0.0759202529445859
IntronExpressionAdditive AT5G08650.intron5 2807828..2808194 score=0.106744808994605
IntronExpressionAdditive AT5G08650.intron6 2808302..2808380 score=0.265985643933669
IntronExpressionAdditive AT5G08650.intron7 2808562..2808599 score=-0.335053627579894
IntronExpressionAdditive AT5G08650.intron8 2808706..2808774 score=-0.28330478192802
IntronExpressionAdditive AT5G08660.intron1 2814850..2814964 score=-0.133929339252319
IntronExpressionAdditive AT5G08660.intron10 2817150..2817220 score=-0.0675216543724924
IntronExpressionAdditive AT5G08660.intron2 2815291..2815340 score=-0.832364300938652
IntronExpressionAdditive AT5G08660.intron3 2815465..2815537 score=0.350405083203734
IntronExpressionAdditive AT5G08660.intron4 2815719..2815815 score=-0.0913029051926896
IntronExpressionAdditive AT5G08660.intron6 2816167..2816203 score=-0.200717858127256
IntronExpressionAdditive AT5G08660.intron7 2816383..2816526 score=-0.237325124615396
IntronExpressionAdditive AT5G08660.intron8 2816667..2816743 score=0.559124904921839
IntronExpressionAdditive AT5G08660.intron9 2816889..2816963 score=-0.0766563271149905
IntronExpressionAdditive AT5G08670.intron1 2818544..2818685 score=-0.113697650819242
IntronExpressionAdditive AT5G08670.intron2 2819085..2820264 score=-0.681412947710091
IntronExpressionAdditive AT5G08670.intron8 2820403..2820640 score=-0.249896582803952
IntronExpressionAdditive AT5G08680.intron1 2822563..2822823 score=-0.432059488814319
IntronExpressionAdditive AT5G08680.intron4 2823172..2823644 score=-0.911291653261534
IntronExpressionAdditive AT5G08680.intron7 2823917..2823955 score=-0.863076051943834
IntronExpressionAdditive AT5G08680.intron8 2824382..2824535 score=0.0431194769225341
IntronExpressionAdditive AT5G08690.intron1 2826226..2826495 score=0.100981417207820
IntronExpressionAdditive AT5G08690.intron2 2826604..2827462 score=-0.416914777965051
IntronExpressionAdditive AT5G08690.intron8 2828157..2828188 score=-0.666439937056237
IntronExpressionAdditive AT5G08710.intron10 2836628..2836697 score=-0.230921531848078
IntronExpressionAdditive AT5G08710.intron11 2836840..2836876 score=-0.0763179196805716
IntronExpressionAdditive AT5G08710.intron12 2836987..2837067 score=0.731433749444
IntronExpressionAdditive AT5G08710.intron13 2837172..2837470 score=-0.336162265644261
IntronExpressionAdditive AT5G08710.intron2 2835139..2835175 score=-0.358839290001997
IntronExpressionAdditive AT5G08710.intron3 2835361..2835399 score=-0.466664576708979
IntronExpressionAdditive AT5G08710.intron4 2835506..2835618 score=-0.961362014878873
IntronExpressionAdditive AT5G08710.intron5 2835800..2835835 score=-0.092253689150923
IntronExpressionAdditive AT5G08710.intron7 2836021..2836099 score=-0.801855018706268
IntronExpressionAdditive AT5G08710.intron8 2836206..2836284 score=-0.0862945148555714
IntronExpressionAdditive AT5G08710.intron9 2836452..2836490 score=-0.516790829688097
IntronExpressionAdditive AT5G08720.intron1 2841818..2841853 score=0.487838287393675
IntronExpressionAdditive AT5G08720.intron2 2841961..2841993 score=-0.443044945335663
IntronExpressionAdditive AT5G08720.intron3 2842474..2842548 score=0.382322412135029
IntronExpressionAdditive AT5G08720.intron4 2842789..2843038 score=-0.0305181301752198
IntronExpressionAdditive AT5G08720.intron5 2843180..2843253 score=1.40183350950815
IntronExpressionAdditive AT5G08720.intron7 2843854..2844002 score=0.78732657947333
IntronExpressionAdditive AT5G08720.intron8 2844117..2844557 score=-0.0594944112108955
IntronExpressionAdditive AT5G08720.intron9 2844733..2844769 score=-0.299009075672035
IntronExpressionAdditive AT5G08740.intron3 2849573..2849611 score=-0.891100819729983
IntronExpressionAdditive AT5G08740.intron5 2850124..2850237 score=-0.563955695875115
IntronExpressionAdditive AT5G08740.intron6 2850451..2850517 score=0.37311445947362
IntronExpressionAdditive AT5G08740.intron7 2850593..2850632 score=-0.120742157557853
IntronExpressionAdditive AT5G08740.intron8 2850778..2850854 score=-0.794573336927125
IntronExpressionAdditive AT5G08740.intron9 2851065..2851227 score=0.294236332589225
IntronExpressionAdditive AT5G08750.intron3 2852186..2852833 score=-0.894591065971077
IntronExpressionAdditive AT5G08750.intron7 2853963..2853999 score=-0.283028905986471
IntronExpressionAdditive AT5G08760.intron1 2855083..2855191 score=0.155898083951825
IntronExpressionAdditive AT5G08760.intron2 2855296..2855369 score=-0.0235869189403794
IntronExpressionAdditive AT5G08780.intron1 2856819..2857150 score=-0.806158132916704
IntronExpressionAdditive AT5G09210.intron1 2862679..2862716 score=0.755193935868646
IntronExpressionAdditive AT5G09210.intron2 2862933..2863158 score=0.275155502057416
IntronExpressionAdditive AT5G09210.intron3 2863516..2863583 score=-0.642140974079774
IntronExpressionAdditive AT5G09210.intron4 2863912..2864097 score=0.170668474067613
IntronExpressionAdditive AT5G09220.intron1 2866367..2866636 score=0.362716523400323
IntronExpressionAdditive AT5G09220.intron4 2867530..2867601 score=0.722384994174535
IntronExpressionAdditive AT5G09220.intron5 2867826..2867899 score=-0.0459267223702151
IntronExpressionAdditive AT5G09220.intron6 2868042..2868146 score=-0.693815791208545
IntronExpressionAdditive AT5G09225.intron1 2869687..2870180 score=-0.622361191266508
IntronExpressionAdditive AT5G09225.intron2 2870401..2870530 score=-0.704668996413619
IntronExpressionAdditive AT5G09225.intron3 2870636..2871087 score=-0.421266579149821
IntronExpressionAdditive AT5G09230.intron10 2872232..2872265 score=0.339889314292216
IntronExpressionAdditive AT5G09230.intron14 2872836..2872876 score=0.0579567856711854
IntronExpressionAdditive AT5G09230.intron18 2873448..2873521 score=0.177219990939519
IntronExpressionAdditive AT5G09230.intron8 2871684..2871792 score=-0.148414451747737
IntronExpressionAdditive AT5G09230.intron9 2872064..2872097 score=-0.0728264177589785
IntronExpressionAdditive AT5G09240.intron5 2874143..2874293 score=-0.184698507502937
IntronExpressionAdditive AT5G09240.tu3 2873972..2874008 score=0.0504457078185316
IntronExpressionAdditive AT5G09240.tu5 2874076..2874111 score=-0.0958817360113122
IntronExpressionAdditive AT5G09250.intron1 2875474..2875545 score=0.229793871089011
IntronExpressionAdditive AT5G09250.intron2 2875691..2875948 score=0.515206290714703
IntronExpressionAdditive AT5G09250.intron3 2876090..2876205 score=1.06714347897291
IntronExpressionAdditive AT5G09260.intron1 2876903..2877223 score=1.05764304393801
IntronExpressionAdditive AT5G09260.intron2 2877406..2877557 score=0.292708291525475
IntronExpressionAdditive AT5G09260.intron3 2877728..2877836 score=-1.02894209699621
IntronExpressionAdditive AT5G09260.intron4 2878019..2878086 score=0.215839605585846
IntronExpressionAdditive AT5G09260.intron5 2878273..2878304 score=-0.687671471257138
IntronExpressionAdditive AT5G09270.intron1 2879133..2879606 score=0.324996508677170
IntronExpressionAdditive AT5G09270.intron3 2880235..2880324 score=0.586369091581216
IntronExpressionAdditive AT5G09270.tu3 2880021..2880126 score=-1.62638530405683
IntronExpressionAdditive AT5G09280.intron2 2880900..2880974 score=0.249691285758300
IntronExpressionAdditive AT5G09290.intron2 2882681..2882722 score=0.0414312533152906
IntronExpressionAdditive AT5G09290.intron4 2883127..2883162 score=-0.676316169058582
IntronExpressionAdditive AT5G09290.intron5 2883378..2883450 score=-0.490304983451511
IntronExpressionAdditive AT5G09290.intron7 2883811..2883883 score=-1.43698519769253
IntronExpressionAdditive AT5G09300.intron3 2884970..2885022 score=0.170083329317943
IntronExpressionAdditive AT5G09300.intron4 2885169..2885204 score=0.333282270325239
IntronExpressionAdditive AT5G09300.intron5 2885424..2885460 score=-0.13900164327472
IntronExpressionAdditive AT5G09300.intron6 2885675..2885818 score=-0.49615292915271
IntronExpressionAdditive AT5G09300.intron7 2886035..2886070 score=-0.557948156084081
IntronExpressionAdditive AT5G09300.intron9 2886469..2886541 score=-0.312175948973903
IntronExpressionAdditive AT5G09310.intron1 2887582..2888162 score=0.452166414194055
IntronExpressionAdditive AT5G09320.intron2 2889966..2890159 score=0.0277275129714147
IntronExpressionAdditive AT5G09320.intron3 2890860..2890971 score=-0.86246582635055
IntronExpressionAdditive AT5G09320.intron4 2891199..2891234 score=-0.608196227576218
IntronExpressionAdditive AT5G09320.intron6 2891726..2891890 score=0.130981195410037
IntronExpressionAdditive AT5G09330.intron1 2893242..2893455 score=-0.763737152244738
IntronExpressionAdditive AT5G09330.intron2 2893960..2894148 score=-0.669125771393361
IntronExpressionAdditive AT5G09330.intron5 2895114..2895274 score=0.745882599710388
IntronExpressionAdditive AT5G09350.intron1 2899516..2899713 score=0.837170360077872
IntronExpressionAdditive AT5G09350.intron11 2902180..2902404 score=1.37677694029410
IntronExpressionAdditive AT5G09350.intron13 2903187..2903300 score=-0.287184039925307
IntronExpressionAdditive AT5G09350.intron15 2903677..2904037 score=-0.0525419940621553
IntronExpressionAdditive AT5G09350.intron3 2899894..2899931 score=-0.253415211032205
IntronExpressionAdditive AT5G09350.intron5 2900261..2900367 score=0.489787547306273
IntronExpressionAdditive AT5G09350.intron6 2900617..2900870 score=-0.311462269526382
IntronExpressionAdditive AT5G09350.intron7 2901051..2901083 score=-0.657549859945165
IntronExpressionAdditive AT5G09350.intron8 2901291..2901847 score=0.194946998779024
IntronExpressionAdditive AT5G09360.intron1 2906606..2906716 score=0.0256781334270240
IntronExpressionAdditive AT5G09360.intron3 2907877..2907916 score=-0.650063090086685
IntronExpressionAdditive AT5G09370.intron1 2909565..2909870 score=0.412446707847128
IntronExpressionAdditive AT5G09380.intron1 2911477..2911638 score=-0.461581616327767
IntronExpressionAdditive AT5G09380.intron2 2911908..2911948 score=0.173026691336696
IntronExpressionAdditive AT5G09380.intron3 2912056..2912093 score=-0.262990981570531
IntronExpressionAdditive AT5G09380.intron4 2912208..2912279 score=-0.759900627351604
IntronExpressionAdditive AT5G09380.intron5 2912350..2912425 score=0.0647062283403737
IntronExpressionAdditive AT5G09380.intron6 2912567..2912644 score=0.242071534860029
IntronExpressionAdditive AT5G09390.intron1 2913860..2913935 score=-0.37659435567047
IntronExpressionAdditive AT5G09390.intron2 2914239..2914274 score=-0.576285393877774
IntronExpressionAdditive AT5G09390.intron4 2914756..2914790 score=-0.100151028308974
IntronExpressionAdditive AT5G09390.intron5 2914972..2915157 score=0.263939428811046
IntronExpressionAdditive AT5G09390.intron7 2915444..2915517 score=0.0103739197242676
IntronExpressionAdditive AT5G09390.intron8 2915663..2915699 score=-0.490726187306833
IntronExpressionAdditive AT5G09400.intron1 2916683..2917177 score=-0.40847640631626
IntronExpressionAdditive AT5G09400.intron2 2917489..2917524 score=0.514184795724978
IntronExpressionAdditive AT5G09400.intron3 2917801..2917903 score=0.595860588084402
IntronExpressionAdditive AT5G09400.intron5 2918338..2918440 score=-0.713902838355333
IntronExpressionAdditive AT5G09400.intron6 2918577..2918652 score=-0.101937709953262
IntronExpressionAdditive AT5G09400.intron7 2918798..2918902 score=0.229189391284533
IntronExpressionAdditive AT5G09400.intron9 2919799..2919985 score=-0.508148540020564
IntronExpressionAdditive AT5G09410.intron1 2921554..2921837 score=-0.540991508354161
IntronExpressionAdditive AT5G09410.intron11 2927101..2927141 score=-0.255872889781204
IntronExpressionAdditive AT5G09410.intron2 2922046..2922340 score=-0.00422086302994704
IntronExpressionAdditive AT5G09410.intron3 2922521..2922561 score=0.493691374229848
IntronExpressionAdditive AT5G09410.intron4 2922814..2923030 score=-0.930370475856113
IntronExpressionAdditive AT5G09410.intron5 2923103..2923171 score=1.01126180823010
IntronExpressionAdditive AT5G09410.intron6 2923436..2923684 score=-0.721935886053357
IntronExpressionAdditive AT5G09410.intron7 2924016..2924423 score=0.284820460348168
IntronExpressionAdditive AT5G09410.intron8 2924905..2925184 score=-0.259008219554715
IntronExpressionAdditive AT5G09410.intron9 2925909..2926015 score=-0.584432076055736
IntronExpressionAdditive AT5G09420.intron1 2928684..2928717 score=0.23933172267028
IntronExpressionAdditive AT5G09420.intron11 2931212..2931394 score=0.375850046973759
IntronExpressionAdditive AT5G09420.intron12 2931536..2931611 score=-0.216020550584602
IntronExpressionAdditive AT5G09420.intron4 2929348..2929425 score=0.182942742163857
IntronExpressionAdditive AT5G09420.intron6 2929859..2929980 score=-0.153501604985566
IntronExpressionAdditive AT5G09420.intron8 2930515..2930586 score=-1.08112460585626
IntronExpressionAdditive AT5G09420.intron9 2930849..2930885 score=1.93507768518352
IntronExpressionAdditive AT5G09430.intron1 2932808..2932879 score=0.90372560224476
IntronExpressionAdditive AT5G09430.intron2 2933026..2933058 score=-0.520617466899698
IntronExpressionAdditive AT5G09450.intron2 2942337..2942374 score=0.260911481567028
IntronExpressionAdditive AT5G09470.intron1 2949924..2949987 score=0.248830511615246
IntronExpressionAdditive AT5G09490.intron1 2952646..2953110 score=0.281020671715636
IntronExpressionAdditive AT5G09500.intron1 2954287..2954393 score=-0.158378778525357
IntronExpressionAdditive AT5G09500.intron3 2954759..2954800 score=-0.609958703850135
IntronExpressionAdditive AT5G09510.intron2 2955949..2956134 score=-0.190449554307133
IntronExpressionAdditive AT5G09550.intron1 2964074..2964215 score=0.00280001794788445
IntronExpressionAdditive AT5G09550.intron3 2964671..2964710 score=-0.31569414568634
IntronExpressionAdditive AT5G09550.intron4 2964920..2964990 score=-0.0829971704990936
IntronExpressionAdditive AT5G09550.intron7 2965510..2965682 score=-0.341477129091291
IntronExpressionAdditive AT5G09560.intron1 2967770..2967873 score=0.815690795401722
IntronExpressionAdditive AT5G09560.intron2 2968424..2968465 score=0.143099326528064
IntronExpressionAdditive AT5G09570.intron1 2970757..2970975 score=-0.448833656072293
IntronExpressionAdditive AT5G09570.intron4 2971555..2971734 score=-0.359976725224698
IntronExpressionAdditive AT5G09580.intron4 2973661..2973728 score=0.133444844343773
IntronExpressionAdditive AT5G09580.intron5 2973914..2973950 score=0.0321289392695288
IntronExpressionAdditive AT5G09580.intron6 2974097..2974137 score=-0.925507454193742
IntronExpressionAdditive AT5G09590.intron1 2975788..2975940 score=-1.16318654212543
IntronExpressionAdditive AT5G09590.intron3 2976234..2976274 score=0.317370732979011
IntronExpressionAdditive AT5G09590.intron4 2976884..2976952 score=-0.70886426467959
IntronExpressionAdditive AT5G09590.intron5 2977588..2977728 score=-0.582636699585953
IntronExpressionAdditive AT5G09630.intron1 2987238..2987493 score=0.0857855846625746
IntronExpressionAdditive AT5G09640.intron1 2988493..2988565 score=-0.0427594539488528
IntronExpressionAdditive AT5G09640.intron11 2990493..2990534 score=0.358968320781269
IntronExpressionAdditive AT5G09640.intron12 2990675..2990789 score=1.28387776679221
IntronExpressionAdditive AT5G09640.intron2 2988775..2988845 score=0.155744242174999
IntronExpressionAdditive AT5G09640.intron9 2990120..2990198 score=0.534344175973626
IntronExpressionAdditive AT5G09650.intron1 2991421..2991456 score=0.748290755886313
IntronExpressionAdditive AT5G09650.intron2 2991634..2991670 score=0.537720242387469
IntronExpressionAdditive AT5G09650.intron4 2992063..2992167 score=-0.517155166809821
IntronExpressionAdditive AT5G09650.intron5 2992403..2992823 score=-0.388175190105028
IntronExpressionAdditive AT5G09660.intron9 2995434..2995470 score=0.258274391293411
IntronExpressionAdditive AT5G09670.tu2 2998102..2998680 score=0.626418516578237
IntronExpressionAdditive AT5G09680.tu5 3000234..3000423 score=0.296102310931603
IntronExpressionAdditive AT5G09690.intron10 3002212..3002247 score=-0.584431512747336
IntronExpressionAdditive AT5G09690.intron3 3001069..3001149 score=-0.371559073510699
IntronExpressionAdditive AT5G09690.intron6 3001419..3001568 score=0.493642101064534
IntronExpressionAdditive AT5G09690.intron9 3001966..3002071 score=-0.249012491592343
IntronExpressionAdditive AT5G09690.tu16 3003286..3003317 score=-0.604610044624792
IntronExpressionAdditive AT5G09710.intron2 3008237..3008672 score=-1.35612837189533
IntronExpressionAdditive AT5G09710.intron5 3008954..3009462 score=0.0113457713679880
IntronExpressionAdditive AT5G09710.intron6 3009745..3009783 score=0.664004402533285
IntronExpressionAdditive AT5G09710.intron7 3009972..3010580 score=-0.372407768276866
IntronExpressionAdditive AT5G09710.intron8 3010656..3010688 score=0.565888067045591
IntronExpressionAdditive AT5G09720.intron1 3011823..3011856 score=0.145192150885847
IntronExpressionAdditive AT5G09720.intron2 3012041..3012181 score=-0.263521072389786
IntronExpressionAdditive AT5G09720.intron3 3012399..3012544 score=-0.168361366299138
IntronExpressionAdditive AT5G09720.intron5 3013271..3013634 score=0.181763904342755
IntronExpressionAdditive AT5G09720.intron7 3013777..3014003 score=-0.111311734937243
IntronExpressionAdditive AT5G09730.intron1 3015901..3015973 score=-0.237660556952821
IntronExpressionAdditive AT5G09730.intron2 3016413..3016454 score=-1.27611417005285
IntronExpressionAdditive AT5G09730.intron5 3017607..3017751 score=-0.113120411359475
IntronExpressionAdditive AT5G09740.intron1 3022367..3022402 score=-1.0308007338978
IntronExpressionAdditive AT5G09740.intron10 3024123..3024338 score=-0.918022672771342
IntronExpressionAdditive AT5G09740.intron2 3022601..3022638 score=-0.0334827910972552
IntronExpressionAdditive AT5G09740.intron4 3023078..3023155 score=-0.146831590534418
IntronExpressionAdditive AT5G09740.intron6 3023316..3023428 score=0.603783597103681
IntronExpressionAdditive AT5G09740.intron8 3023730..3023795 score=0.697813956217909
IntronExpressionAdditive AT5G09740.intron9 3023904..3023939 score=-0.00204388205014214
IntronExpressionAdditive AT5G09760.intron1 3033527..3033589 score=0.257987140442684
IntronExpressionAdditive AT5G09770.intron1 3035441..3035659 score=-0.561964597967417
IntronExpressionAdditive AT5G09770.intron3 3035802..3036428 score=-0.578804350475151
IntronExpressionAdditive AT5G09780.intron1 3037211..3037248 score=0.176381961892882
IntronExpressionAdditive AT5G09780.intron3 3038004..3038343 score=-0.0831269886013475
IntronExpressionAdditive AT5G09790.intron2 3039357..3039396 score=-0.0173714520264303
IntronExpressionAdditive AT5G09790.intron4 3039840..3039912 score=0.814664455641063
IntronExpressionAdditive AT5G09790.intron5 3040232..3040375 score=-0.864799350995827
IntronExpressionAdditive AT5G09790.tu6 3040451..3040484 score=0.392001613129268
IntronExpressionAdditive AT5G09810.intron1 3052289..3052726 score=-2.09923514369958
IntronExpressionAdditive AT5G09810.intron3 3053372..3053409 score=0.523802307792595
IntronExpressionAdditive AT5G09820.intron7 3056962..3057071 score=-2.11776740075385
IntronExpressionAdditive AT5G09830.intron1 3058087..3058610 score=-0.226535440835485
IntronExpressionAdditive AT5G09850.intron2 3063769..3063835 score=0.227051901917193
IntronExpressionAdditive AT5G09850.intron5 3064236..3064271 score=1.17638926068794
IntronExpressionAdditive AT5G09850.intron7 3064557..3064635 score=-1.32436226820118
IntronExpressionAdditive AT5G09860.intron10 3068595..3068674 score=-0.365627180706644
IntronExpressionAdditive AT5G09860.intron12 3068964..3068999 score=-0.137471250335163
IntronExpressionAdditive AT5G09860.intron13 3069073..3069186 score=0.281705056636055
IntronExpressionAdditive AT5G09860.intron14 3069334..3069370 score=-0.102348553627477
IntronExpressionAdditive AT5G09860.intron15 3069518..3069696 score=-0.363812666278344
IntronExpressionAdditive AT5G09860.intron16 3069804..3069873 score=-0.465848798188541
IntronExpressionAdditive AT5G09860.intron17 3069982..3070066 score=0.297467542427214
IntronExpressionAdditive AT5G09860.intron4 3067374..3067481 score=-0.349534067050049
IntronExpressionAdditive AT5G09860.intron6 3067801..3067841 score=0.142865288760387
IntronExpressionAdditive AT5G09860.intron8 3068164..3068236 score=-0.0121203063931955
IntronExpressionAdditive AT5G09860.intron9 3068300..3068451 score=0.292772451640134
IntronExpressionAdditive AT5G09870.intron1 3073427..3073741 score=0.394234173759663
IntronExpressionAdditive AT5G09870.intron11 3076819..3076883 score=0.0644191240515226
IntronExpressionAdditive AT5G09870.intron4 3074469..3074508 score=1.19604275451236
IntronExpressionAdditive AT5G09870.intron8 3075849..3075917 score=0.220750587629431
IntronExpressionAdditive AT5G09880.intron10 3084030..3084271 score=0.282146167261154
IntronExpressionAdditive AT5G09880.intron11 3084427..3084498 score=0.674970632836328
IntronExpressionAdditive AT5G09880.intron3 3082057..3082095 score=0.923857552362106
IntronExpressionAdditive AT5G09880.intron5 3082491..3082560 score=-0.552346851809033
IntronExpressionAdditive AT5G09880.intron9 3083387..3083824 score=-0.246959736675121
IntronExpressionAdditive AT5G09890.intron1 3085886..3085921 score=-0.655084485900935
IntronExpressionAdditive AT5G09890.intron10 3087971..3088121 score=-0.303759255089001
IntronExpressionAdditive AT5G09890.intron11 3088298..3088372 score=-0.0899256520879102
IntronExpressionAdditive AT5G09890.intron4 3086240..3086378 score=-0.661951124822826
IntronExpressionAdditive AT5G09890.intron5 3086448..3086528 score=-0.114728358606230
IntronExpressionAdditive AT5G09890.intron8 3087295..3087331 score=-0.360208437222646
IntronExpressionAdditive AT5G09890.intron9 3087648..3087685 score=-0.573430388954432
IntronExpressionAdditive AT5G09900.intron10 3092348..3092382 score=-0.516853083230406
IntronExpressionAdditive AT5G09900.intron5 3090578..3090651 score=-0.101803598322036
IntronExpressionAdditive AT5G09900.intron6 3091027..3091099 score=-0.444450237275875
IntronExpressionAdditive AT5G09900.intron7 3091212..3091432 score=-0.280339645634773
IntronExpressionAdditive AT5G09900.intron9 3091619..3092090 score=-0.392911138285035
IntronExpressionAdditive AT5G09910.intron1 3093386..3093576 score=0.155419018457706
IntronExpressionAdditive AT5G09910.intron2 3093750..3093791 score=0.125336528717047
IntronExpressionAdditive AT5G09920.intron1 3096324..3096470 score=0.887934365082733
IntronExpressionAdditive AT5G09920.intron3 3096843..3096948 score=0.38253469033586
IntronExpressionAdditive AT5G09920.intron4 3097022..3097063 score=0.123457565518123
IntronExpressionAdditive AT5G09930.intron5 3098764..3098800 score=0.163813066392592
IntronExpressionAdditive AT5G09930.intron7 3099374..3099411 score=1.11697582036253
IntronExpressionAdditive AT5G09960.intron1 3106666..3107095 score=-0.398594404508487
IntronExpressionAdditive AT5G09960.intron2 3107416..3107556 score=-0.35273456811105
IntronExpressionAdditive AT5G09978.intron1 3120888..3121215 score=-0.73469537888134
IntronExpressionAdditive AT5G09980.intron1 3122908..3123555 score=0.180815194834129
IntronExpressionAdditive AT5G09990.intron1 3124780..3124811 score=0.687448742756587
IntronExpressionAdditive AT5G10010.intron1 3128530..3128958 score=0.409298453465965
IntronExpressionAdditive AT5G10010.intron10 3130779..3130860 score=-0.794385162761257
IntronExpressionAdditive AT5G10010.intron11 3131011..3131046 score=-0.00845961527375132
IntronExpressionAdditive AT5G10010.intron4 3129322..3129437 score=0.233913389821727
IntronExpressionAdditive AT5G10010.intron7 3130030..3130254 score=0.119284828728980
IntronExpressionAdditive AT5G10010.intron8 3130391..3130500 score=-1.52751627024859
IntronExpressionAdditive AT5G10010.intron9 3130639..3130673 score=0.0968551373510675
IntronExpressionAdditive AT5G10020.intron3 3134494..3134573 score=-0.0434695369271384
IntronExpressionAdditive AT5G10020.intron4 3136266..3136346 score=0.122239679536945
IntronExpressionAdditive AT5G10030.intron4 3138621..3138832 score=-0.35091550698688
IntronExpressionAdditive AT5G10030.intron7 3139075..3139114 score=-0.182390438706885
IntronExpressionAdditive AT5G10030.intron8 3139444..3139971 score=-1.13481370432218
IntronExpressionAdditive AT5G10050.intron1 3144589..3144778 score=-0.405757316471487
IntronExpressionAdditive AT5G10050.intron2 3144957..3145290 score=0.446981102020617
IntronExpressionAdditive AT5G10060.intron1 3146610..3146648 score=0.162816699153316
IntronExpressionAdditive AT5G10060.intron2 3146716..3146748 score=-0.475022229271069
IntronExpressionAdditive AT5G10060.intron4 3147141..3147180 score=-0.718429312998227
IntronExpressionAdditive AT5G10060.intron5 3147429..3147572 score=-2.14689274676669
IntronExpressionAdditive AT5G10060.intron6 3147862..3147941 score=-0.38056187294219
IntronExpressionAdditive AT5G10070.intron10 3150053..3150233 score=0.394109662078330
IntronExpressionAdditive AT5G10070.intron4 3149042..3149112 score=-1.36478373765801
IntronExpressionAdditive AT5G10070.intron5 3149217..3149253 score=0.205809054321720
IntronExpressionAdditive AT5G10070.intron7 3149598..3149774 score=-0.292391928004718
IntronExpressionAdditive AT5G10070.intron9 3149880..3149949 score=0.128161947099348
IntronExpressionAdditive AT5G10080.intron1 3151225..3151261 score=-0.510513443148594
IntronExpressionAdditive AT5G10080.intron2 3151531..3151634 score=-0.0607865547720577
IntronExpressionAdditive AT5G10080.intron8 3153060..3153129 score=-0.892841269928029
IntronExpressionAdditive AT5G10090.intron2 3154268..3154303 score=0.0831462842690302
IntronExpressionAdditive AT5G10100.intron5 3158994..3159061 score=-0.232014413650027
IntronExpressionAdditive AT5G10100.intron7 3159373..3159440 score=-0.645731075392212
IntronExpressionAdditive AT5G10110.intron1 3166767..3166836 score=0.536722650609689
IntronExpressionAdditive AT5G10110.intron2 3167049..3167115 score=0.306961261080392
IntronExpressionAdditive AT5G10110.intron3 3167223..3167258 score=-0.146835000706634
IntronExpressionAdditive AT5G10110.intron4 3168019..3168128 score=-0.486865066072872
IntronExpressionAdditive AT5G10130.intron1 3171882..3172224 score=0.367000682231071
IntronExpressionAdditive AT5G10140.intron1 3173835..3175008 score=-1.12533075387509
IntronExpressionAdditive AT5G10140.intron3 3175120..3175156 score=-0.904691783046161
IntronExpressionAdditive AT5G10140.intron5 3175425..3178967 score=-1.24358159941430
IntronExpressionAdditive AT5G10150.intron3 3183301..3183336 score=-0.0346948702181555
IntronExpressionAdditive AT5G10150.intron4 3183458..3183567 score=0.803006501486863
IntronExpressionAdditive AT5G10160.intron1 3186008..3186044 score=0.770173329422847
IntronExpressionAdditive AT5G10160.intron2 3186152..3186221 score=-0.00719631761447344
IntronExpressionAdditive AT5G10160.intron3 3186474..3186891 score=-0.179126092657031
IntronExpressionAdditive AT5G10170.intron1 3187678..3187719 score=-0.976714586754613
IntronExpressionAdditive AT5G10170.intron7 3189321..3189425 score=-0.081001443375628
IntronExpressionAdditive AT5G10180.intron3 3194284..3194612 score=-0.214834938349318
IntronExpressionAdditive AT5G10180.intron4 3194861..3194893 score=-0.0501701028807567
IntronExpressionAdditive AT5G10180.intron5 3195062..3195243 score=0.856700397887583
IntronExpressionAdditive AT5G10180.intron6 3195659..3195765 score=0.478383897513016
IntronExpressionAdditive AT5G10180.intron7 3195980..3196016 score=1.07502018788044
IntronExpressionAdditive AT5G10180.intron8 3196371..3196450 score=-0.609586211198843
IntronExpressionAdditive AT5G10180.intron9 3196569..3196610 score=0.856014695811755
IntronExpressionAdditive AT5G10190.intron1 3199547..3199723 score=0.388088137915551
IntronExpressionAdditive AT5G10200.intron1 3201766..3202294 score=0.558972696002193
IntronExpressionAdditive AT5G10200.intron2 3204230..3204299 score=-0.0632186012124366
IntronExpressionAdditive AT5G10220.intron3 3208125..3208593 score=-0.277047074973113
IntronExpressionAdditive AT5G10230.intron1 3210314..3210417 score=-1.19198216885231
IntronExpressionAdditive AT5G10230.intron2 3210745..3211308 score=0.55210911907744
IntronExpressionAdditive AT5G10240.intron10 3214979..3215055 score=1.03298360977703
IntronExpressionAdditive AT5G10240.intron11 3215268..3215302 score=-0.0477785226531555
IntronExpressionAdditive AT5G10240.intron12 3215548..3215622 score=0.0876842230257864
IntronExpressionAdditive AT5G10240.intron15 3215766..3215905 score=-1.37928817448184
IntronExpressionAdditive AT5G10240.intron16 3216126..3216306 score=0.326388590475160
IntronExpressionAdditive AT5G10240.intron2 3213169..3213207 score=0.563913863303027
IntronExpressionAdditive AT5G10240.intron3 3213340..3213376 score=0.754797097089876
IntronExpressionAdditive AT5G10240.intron4 3213558..3213866 score=-0.380177204819245
IntronExpressionAdditive AT5G10240.intron6 3214044..3214075 score=-0.443496188094002
IntronExpressionAdditive AT5G10240.intron7 3214339..3214370 score=0.368707535243018
IntronExpressionAdditive AT5G10240.intron8 3214515..3214551 score=0.200307386057156
IntronExpressionAdditive AT5G10240.intron9 3214771..3214808 score=-0.403827271398540
IntronExpressionAdditive AT5G10250.intron2 3217639..3217679 score=1.12706361008134
IntronExpressionAdditive AT5G10250.intron4 3218954..3219058 score=-0.721738446952997
IntronExpressionAdditive AT5G10260.intron1 3220097..3220491 score=0.130979082715904
IntronExpressionAdditive AT5G10260.intron3 3220640..3220740 score=0.122331153546139
IntronExpressionAdditive AT5G10260.intron4 3220886..3220918 score=0.0683824962153727
IntronExpressionAdditive AT5G10260.intron5 3221068..3221109 score=0.717573585831848
IntronExpressionAdditive AT5G10270.intron1 3222231..3222492 score=0.0912587268376716
IntronExpressionAdditive AT5G10270.intron10 3224195..3224459 score=0.0382128566986841
IntronExpressionAdditive AT5G10270.intron3 3222645..3222678 score=-0.598439491136382
IntronExpressionAdditive AT5G10270.intron4 3222859..3223136 score=-0.167041033840947
IntronExpressionAdditive AT5G10270.intron6 3223504..3223540 score=0.098437835776661
IntronExpressionAdditive AT5G10270.intron7 3223683..3223721 score=0.891026714602929
IntronExpressionAdditive AT5G10270.intron8 3223902..3224052 score=0.509827256187322
IntronExpressionAdditive AT5G10280.intron1 3232918..3232953 score=-1.00437371245427
IntronExpressionAdditive AT5G10290.intron10 3238205..3238471 score=-0.461115830951949
IntronExpressionAdditive AT5G10290.intron2 3236636..3236693 score=0.0446005164290302
IntronExpressionAdditive AT5G10290.intron4 3237023..3237058 score=-0.387352688892818
IntronExpressionAdditive AT5G10290.intron5 3237167..3237203 score=0.0182442726830946
IntronExpressionAdditive AT5G10290.intron9 3238003..3238038 score=-0.0801718868698072
IntronExpressionAdditive AT5G10300.intron2 3240290..3240412 score=0.0147111079184011
IntronExpressionAdditive AT5G10310.intron1 3241910..3241977 score=0.0995704660197688
IntronExpressionAdditive AT5G10320.intron11 3245584..3245615 score=0.308064649462251
IntronExpressionAdditive AT5G10320.intron12 3245804..3245845 score=-1.14218109767373
IntronExpressionAdditive AT5G10320.intron13 3246027..3246125 score=-0.527738504495831
IntronExpressionAdditive AT5G10320.intron9 3245406..3245479 score=0.0463843954269063
IntronExpressionAdditive AT5G10320.tu5 3244608..3244645 score=-0.0850068859036321
IntronExpressionAdditive AT5G10350.intron5 3256308..3257190 score=-0.424807199760951
IntronExpressionAdditive AT5G10350.intron6 3257294..3257402 score=-0.02073378592851
IntronExpressionAdditive AT5G10350.intron7 3257548..3257584 score=-0.665937441262497
IntronExpressionAdditive AT5G10350.tu3 3255734..3255773 score=-0.263554080104181
IntronExpressionAdditive AT5G10360.intron1 3258971..3259045 score=-1.18551902551909
IntronExpressionAdditive AT5G10360.intron2 3259338..3259373 score=-0.168724865318550
IntronExpressionAdditive AT5G10360.intron3 3259550..3259619 score=-0.750577119443417
IntronExpressionAdditive AT5G10360.intron4 3259691..3260083 score=0.777427762394799
IntronExpressionAdditive AT5G10420.intron1 3273641..3273706 score=-0.0543988556125444
IntronExpressionAdditive AT5G10420.intron2 3273889..3273958 score=0.112115242345871
IntronExpressionAdditive AT5G10420.intron4 3274442..3274731 score=-0.118545426613249
IntronExpressionAdditive AT5G10420.intron7 3275424..3275782 score=-0.452488521513987
IntronExpressionAdditive AT5G10440.intron1 3280845..3281146 score=0.901219708963754
IntronExpressionAdditive AT5G10440.intron5 3282006..3282047 score=0.653898695651305
IntronExpressionAdditive AT5G10450.intron2 3284513..3284550 score=0.0747015074294283
IntronExpressionAdditive AT5G10450.intron4 3284884..3285358 score=1.55880572169572
IntronExpressionAdditive AT5G10450.intron5 3285532..3285705 score=0.479994373700392
IntronExpressionAdditive AT5G10460.intron1 3287907..3288257 score=-0.357614068315666
IntronExpressionAdditive AT5G10460.intron2 3288405..3288691 score=-0.207800651790676
IntronExpressionAdditive AT5G10460.intron3 3288885..3288956 score=-0.214813917473478
IntronExpressionAdditive AT5G10460.intron4 3289060..3289093 score=0.288240497129423
IntronExpressionAdditive AT5G10470.intron11 3293017..3293129 score=-0.148801350566041
IntronExpressionAdditive AT5G10470.intron12 3293273..3293309 score=-0.449379518156062
IntronExpressionAdditive AT5G10470.intron18 3294858..3294894 score=0.0723663732846055
IntronExpressionAdditive AT5G10470.intron2 3290546..3290659 score=0.701950873038622
IntronExpressionAdditive AT5G10470.intron20 3295343..3295810 score=0.035178134692686
IntronExpressionAdditive AT5G10470.intron22 3296246..3296282 score=-0.46389395796324
IntronExpressionAdditive AT5G10470.intron23 3296455..3296669 score=0.342276451271324
IntronExpressionAdditive AT5G10470.intron5 3291276..3291418 score=-1.06029696569329
IntronExpressionAdditive AT5G10470.intron7 3292112..3292153 score=0.893653316753672
IntronExpressionAdditive AT5G10470.intron8 3292410..3292583 score=0.184014025791792
IntronExpressionAdditive AT5G10470.intron9 3292827..3292899 score=-0.443520630498842
IntronExpressionAdditive AT5G10470.tu1 3290005..3290109 score=0.36141344630932
IntronExpressionAdditive AT5G10480.intron2 3298379..3298598 score=0.993992761154423
IntronExpressionAdditive AT5G10480.intron4 3298887..3299178 score=0.437774675165315
IntronExpressionAdditive AT5G10480.intron5 3299320..3299356 score=0.256182742769868
IntronExpressionAdditive AT5G10480.intron6 3299458..3299533 score=0.392731906985289
IntronExpressionAdditive AT5G10480.intron7 3299603..3299747 score=0.663596313157664
IntronExpressionAdditive AT5G10490.intron10 3303222..3303534 score=-0.246778581858326
IntronExpressionAdditive AT5G10490.intron11 3303719..3303754 score=-0.277107165013823
IntronExpressionAdditive AT5G10490.intron12 3303867..3303905 score=0.71257985064572
IntronExpressionAdditive AT5G10490.intron14 3304120..3304584 score=0.196078588980015
IntronExpressionAdditive AT5G10490.intron2 3301244..3301278 score=-0.40371153332114
IntronExpressionAdditive AT5G10490.intron3 3301457..3301524 score=0.30049033154747
IntronExpressionAdditive AT5G10490.intron4 3301730..3301844 score=-0.665491980218244
IntronExpressionAdditive AT5G10490.intron5 3302008..3302081 score=0.249826589425233
IntronExpressionAdditive AT5G10490.intron6 3302259..3302407 score=-0.103447069306366
IntronExpressionAdditive AT5G10490.intron7 3302482..3302557 score=-0.375943763641693
IntronExpressionAdditive AT5G10490.intron8 3302744..3302822 score=-0.751591354701513
IntronExpressionAdditive AT5G10490.intron9 3303006..3303039 score=0.0668527880025379
IntronExpressionAdditive AT5G10510.intron1 3316128..3316485 score=-0.113395869515485
IntronExpressionAdditive AT5G10510.intron2 3317268..3318727 score=0.124768339553786
IntronExpressionAdditive AT5G10510.intron4 3318839..3318876 score=-0.829867585517423
IntronExpressionAdditive AT5G10510.intron5 3319013..3319050 score=0.313205073250841
IntronExpressionAdditive AT5G10510.intron7 3319386..3319423 score=-1.03501635220198
IntronExpressionAdditive AT5G10520.intron1 3320735..3320771 score=-0.918764515212679
IntronExpressionAdditive AT5G10520.intron7 3322484..3322525 score=0.320280442358844
IntronExpressionAdditive AT5G10540.intron1 3328239..3328309 score=-0.959174467535984
IntronExpressionAdditive AT5G10540.intron10 3330744..3331061 score=-0.578879768531232
IntronExpressionAdditive AT5G10540.intron11 3331278..3331355 score=-1.28685412897486
IntronExpressionAdditive AT5G10540.intron12 3331570..3331607 score=-0.516529274450306
IntronExpressionAdditive AT5G10540.intron13 3331788..3332002 score=-0.102922330257448
IntronExpressionAdditive AT5G10540.intron15 3332115..3332183 score=0.77213612678453
IntronExpressionAdditive AT5G10540.intron2 3328593..3328779 score=-0.130157884946131
IntronExpressionAdditive AT5G10540.intron3 3328922..3329214 score=0.291126574861595
IntronExpressionAdditive AT5G10540.intron6 3329723..3329760 score=-0.658334639445352
IntronExpressionAdditive AT5G10540.intron7 3329945..3329976 score=0.537901553437906
IntronExpressionAdditive AT5G10540.intron8 3330190..3330226 score=0.464224636605725
IntronExpressionAdditive AT5G10540.intron9 3330374..3330407 score=-0.311120703528753
IntronExpressionAdditive AT5G10560.intron4 3338123..3338163 score=-0.1320709928928
IntronExpressionAdditive AT5G10560.intron5 3338385..3338589 score=0.510521939413573
IntronExpressionAdditive AT5G10570.intron1 3341888..3342032 score=0.144878078619956
IntronExpressionAdditive AT5G10570.intron2 3342281..3342477 score=-0.199110322720665
IntronExpressionAdditive AT5G10580.intron2 3347685..3347913 score=-0.481347556561835
IntronExpressionAdditive AT5G10580.intron4 3348774..3348948 score=0.931175394112643
IntronExpressionAdditive AT5G10580.tu5 3349020..3349091 score=-0.29041704793636
IntronExpressionAdditive AT5G10580.tu6 3349776..3349985 score=-0.392822524021157
IntronExpressionAdditive AT5G10620.intron3 3355959..3355991 score=-0.702231957479423
IntronExpressionAdditive AT5G10620.intron4 3356096..3356131 score=-0.63832975336808
IntronExpressionAdditive AT5G10620.intron5 3356336..3356377 score=0.0866435724049387
IntronExpressionAdditive AT5G10620.intron6 3356452..3356487 score=-0.231170964897481
IntronExpressionAdditive AT5G10630.intron1 3360262..3360517 score=0.288330815089803
IntronExpressionAdditive AT5G10630.intron10 3364206..3364247 score=-0.0265116821157417
IntronExpressionAdditive AT5G10630.intron2 3360667..3360701 score=-1.13012720081510
IntronExpressionAdditive AT5G10630.intron3 3360920..3361471 score=0.796958271900377
IntronExpressionAdditive AT5G10630.intron4 3361576..3361923 score=-0.0953989682947826
IntronExpressionAdditive AT5G10630.intron5 3362315..3362380 score=-0.0526243762272876
IntronExpressionAdditive AT5G10630.intron8 3363380..3363585 score=0.248744566620402
IntronExpressionAdditive AT5G10630.intron9 3363954..3364025 score=-0.345084348822336
IntronExpressionAdditive AT5G10650.intron2 3365439..3365509 score=-0.256185859424177
IntronExpressionAdditive AT5G10650.intron3 3365685..3365753 score=-0.747528038914507
IntronExpressionAdditive AT5G10650.intron5 3366083..3366118 score=0.377728290542975
IntronExpressionAdditive AT5G10650.intron7 3367692..3367871 score=-0.926170595587594
IntronExpressionAdditive AT5G10690.intron1 3374663..3374736 score=-0.0467708145327294
IntronExpressionAdditive AT5G10690.intron10 3376849..3376883 score=-0.670855970703654
IntronExpressionAdditive AT5G10690.intron2 3374949..3375055 score=-0.774470904837019
IntronExpressionAdditive AT5G10690.intron4 3375346..3375455 score=-0.169843909192972
IntronExpressionAdditive AT5G10690.intron5 3375737..3375776 score=-0.488147970705732
IntronExpressionAdditive AT5G10690.intron6 3375985..3376063 score=-0.781696284906477
IntronExpressionAdditive AT5G10690.intron8 3376428..3376462 score=-1.52376124232320
IntronExpressionAdditive AT5G10700.intron2 3378412..3378449 score=-0.352182367830276
IntronExpressionAdditive AT5G10710.intron10 3381159..3381351 score=-0.0245803168052707
IntronExpressionAdditive AT5G10710.intron11 3381523..3381557 score=-0.0653696892900674
IntronExpressionAdditive AT5G10710.intron12 3381701..3382070 score=0.354593991435683
IntronExpressionAdditive AT5G10710.intron2 3379214..3379537 score=0.338674691904375
IntronExpressionAdditive AT5G10710.intron6 3379919..3379955 score=-0.101906225069744
IntronExpressionAdditive AT5G10710.intron8 3380316..3380450 score=-0.404312998928279
IntronExpressionAdditive AT5G10710.intron9 3380625..3381053 score=0.564343824126231
IntronExpressionAdditive AT5G10720.intron1 3386165..3386689 score=-0.187915114465052
IntronExpressionAdditive AT5G10720.intron4 3387987..3388028 score=-0.925709710583764
IntronExpressionAdditive AT5G10720.intron6 3388460..3388498 score=0.687005705592309
IntronExpressionAdditive AT5G10720.intron9 3389093..3389131 score=0.0350620904192273
IntronExpressionAdditive AT5G10730.intron1 3391011..3391044 score=-0.459155710719032
IntronExpressionAdditive AT5G10730.intron2 3391182..3391217 score=0.0314827261439275
IntronExpressionAdditive AT5G10730.intron3 3391289..3391323 score=-0.840305177678701
IntronExpressionAdditive AT5G10730.intron4 3391471..3391725 score=-0.562960279543857
IntronExpressionAdditive AT5G10730.intron7 3392187..3392263 score=0.0427856488328112
IntronExpressionAdditive AT5G10730.intron8 3392438..3392513 score=0.807921772246405
IntronExpressionAdditive AT5G10730.intron9 3392648..3392831 score=-0.556770311366725
IntronExpressionAdditive AT5G10740.intron3 3394484..3394823 score=-0.132041129518197
IntronExpressionAdditive AT5G10740.intron5 3395006..3395043 score=-0.76752090224563
IntronExpressionAdditive AT5G10740.intron6 3395193..3395757 score=0.0738288230862408
IntronExpressionAdditive AT5G10740.intron8 3395941..3395978 score=-0.899480347226407
IntronExpressionAdditive AT5G10745.intron1 3396656..3396697 score=0.372128734872502
IntronExpressionAdditive AT5G10745.intron2 3397709..3397788 score=1.09287405699246
IntronExpressionAdditive AT5G10770.intron2 3404669..3405098 score=-0.00192557311837536
IntronExpressionAdditive AT5G10780.intron1 3408584..3408656 score=0.380590707202848
IntronExpressionAdditive AT5G10780.intron2 3408863..3408899 score=-0.595850589237066
IntronExpressionAdditive AT5G10780.intron3 3409160..3409268 score=-0.860840777690975
IntronExpressionAdditive AT5G10780.intron4 3409429..3409464 score=-0.0665624869489657
IntronExpressionAdditive AT5G10780.intron5 3409643..3409682 score=0.66201294971075
IntronExpressionAdditive AT5G10790.intron1 3411437..3411504 score=-0.641471337289034
IntronExpressionAdditive AT5G10800.intron10 3416330..3416759 score=-0.194664511266280
IntronExpressionAdditive AT5G10800.intron14 3417567..3417711 score=-0.132684883867011
IntronExpressionAdditive AT5G10800.intron15 3417922..3418034 score=-0.57116106121263
IntronExpressionAdditive AT5G10800.intron16 3418248..3418282 score=-0.584958452294912
IntronExpressionAdditive AT5G10800.intron2 3413506..3413710 score=0.476451933290366
IntronExpressionAdditive AT5G10800.intron4 3414799..3415017 score=0.120166575291671
IntronExpressionAdditive AT5G10800.intron5 3415169..3415208 score=1.00784856792687
IntronExpressionAdditive AT5G10800.intron7 3415527..3415565 score=0.0562369102016076
IntronExpressionAdditive AT5G10800.intron8 3415937..3415975 score=-0.70677261724692
IntronExpressionAdditive AT5G10800.intron9 3416108..3416181 score=-0.220527443919533
IntronExpressionAdditive AT5G10810.intron1 3419124..3419593 score=-0.433521068190508
IntronExpressionAdditive AT5G10810.intron2 3419848..3420148 score=0.329915940279917
IntronExpressionAdditive AT5G10810.intron3 3420293..3420541 score=0.313427008837832
IntronExpressionAdditive AT5G10820.intron1 3421445..3421907 score=-0.509333330244539
IntronExpressionAdditive AT5G10820.intron2 3422090..3422275 score=-0.119847901250081
IntronExpressionAdditive AT5G10820.intron3 3422428..3422464 score=0.154605889208574
IntronExpressionAdditive AT5G10830.intron1 3423940..3423975 score=-0.377385720549954
IntronExpressionAdditive AT5G10840.intron3 3426506..3426547 score=0.250181532758402
IntronExpressionAdditive AT5G10840.intron6 3427232..3427637 score=-0.188259680147468
IntronExpressionAdditive AT5G10860.intron3 3429644..3429680 score=-0.8354031428845
IntronExpressionAdditive AT5G10870.intron2 3431124..3431158 score=0.66851808193114
IntronExpressionAdditive AT5G10870.intron3 3431333..3431407 score=-0.484833988247382
IntronExpressionAdditive AT5G10870.intron4 3431581..3432024 score=0.786213029620377
IntronExpressionAdditive AT5G10880.intron1 3432876..3432914 score=0.436281258288299
IntronExpressionAdditive AT5G10880.intron2 3433056..3433160 score=-0.424864270479747
IntronExpressionAdditive AT5G10900.intron1 3436532..3436568 score=0.111254239061617
IntronExpressionAdditive AT5G10900.intron3 3437009..3437044 score=-0.31279346568802
IntronExpressionAdditive AT5G10900.intron5 3437821..3438028 score=0.162143414608997
IntronExpressionAdditive AT5G10900.intron7 3438830..3438878 score=-0.834294231047653
IntronExpressionAdditive AT5G10900.intron8 3439099..3439169 score=0.439148134146909
IntronExpressionAdditive AT5G10910.intron3 3440512..3440586 score=-0.21638127236239
IntronExpressionAdditive AT5G10910.intron4 3440796..3441013 score=-0.445122919085713
IntronExpressionAdditive AT5G10920.intron1 3442108..3442212 score=-1.40145738299972
IntronExpressionAdditive AT5G10920.intron2 3442679..3442816 score=0.0661369852037972
IntronExpressionAdditive AT5G10920.intron3 3442996..3443030 score=-0.113093727317891
IntronExpressionAdditive AT5G10940.intron1 3448978..3449058 score=-0.299724362648641
IntronExpressionAdditive AT5G10940.intron10 3451568..3452034 score=0.194562177108659
IntronExpressionAdditive AT5G10940.intron11 3452215..3452286 score=0.0752318263253115
IntronExpressionAdditive AT5G10940.intron13 3452638..3452848 score=0.329479054298085
IntronExpressionAdditive AT5G10940.intron15 3453176..3453245 score=-0.678136080874363
IntronExpressionAdditive AT5G10940.intron16 3453467..3453538 score=-0.174688247084443
IntronExpressionAdditive AT5G10940.intron18 3453859..3454015 score=-0.731436217048478
IntronExpressionAdditive AT5G10940.intron2 3449205..3449241 score=-0.452290215807151
IntronExpressionAdditive AT5G10940.intron4 3449635..3449671 score=0.478421606629694
IntronExpressionAdditive AT5G10940.intron5 3449783..3449852 score=-0.460566281691567
IntronExpressionAdditive AT5G10940.intron6 3450299..3450585 score=-0.547638556843652
IntronExpressionAdditive AT5G10940.intron7 3450851..3450960 score=-0.718403439566642
IntronExpressionAdditive AT5G10950.intron1 3460299..3460372 score=0.305300340661573
IntronExpressionAdditive AT5G10950.intron2 3460526..3460705 score=0.0718575011358266
IntronExpressionAdditive AT5G10950.intron4 3461099..3461217 score=-1.27968614871578
IntronExpressionAdditive AT5G10950.intron6 3461463..3461497 score=-0.253539604326263
IntronExpressionAdditive AT5G10960.intron1 3464384..3464415 score=-0.415827276384107
IntronExpressionAdditive AT5G10980.intron2 3473047..3473240 score=0.172057121301672
IntronExpressionAdditive AT5G11010.intron2 3483878..3484129 score=-0.215764934494638
IntronExpressionAdditive AT5G11010.intron4 3484362..3484571 score=-0.219497051878454
IntronExpressionAdditive AT5G11010.intron5 3484715..3484784 score=-0.222378964048927
IntronExpressionAdditive AT5G11010.intron6 3484856..3484891 score=-0.217321430713308
IntronExpressionAdditive AT5G11010.intron8 3485364..3485400 score=0.620901926101239
IntronExpressionAdditive AT5G11010.intron9 3485615..3485682 score=-0.0638268342954036
IntronExpressionAdditive AT5G11020.intron1 3486582..3486648 score=-0.659972876484405
IntronExpressionAdditive AT5G11020.intron2 3486765..3486837 score=-0.0479267828736925
IntronExpressionAdditive AT5G11020.intron3 3487000..3487036 score=0.0560580952149202
IntronExpressionAdditive AT5G11020.intron9 3488372..3488809 score=-0.273714765652725
IntronExpressionAdditive AT5G11030.intron1 3491238..3491383 score=-2.09681452473087
IntronExpressionAdditive AT5G11030.intron10 3494560..3494596 score=-0.149043799246119
IntronExpressionAdditive AT5G11030.intron11 3494857..3494925 score=0.33731115013056
IntronExpressionAdditive AT5G11030.intron2 3491529..3491779 score=-0.221751704866739
IntronExpressionAdditive AT5G11030.intron3 3492031..3492179 score=-1.15129682563234
IntronExpressionAdditive AT5G11030.intron4 3492536..3492859 score=-0.568527123309041
IntronExpressionAdditive AT5G11030.intron5 3493245..3493279 score=-0.201557417082614
IntronExpressionAdditive AT5G11030.intron6 3493458..3493497 score=-0.232735505502094
IntronExpressionAdditive AT5G11030.intron8 3493915..3494205 score=-0.148918950264567
IntronExpressionAdditive AT5G11040.intron1 3495763..3495908 score=-0.337046032253134
IntronExpressionAdditive AT5G11040.intron3 3496446..3496525 score=-0.368928230711719
IntronExpressionAdditive AT5G11040.intron4 3496734..3496770 score=-0.494026901213896
IntronExpressionAdditive AT5G11040.intron5 3496875..3497096 score=0.451987374503745
IntronExpressionAdditive AT5G11040.intron6 3497645..3497714 score=-1.22612275891997
IntronExpressionAdditive AT5G11040.intron7 3498084..3498299 score=-0.0953526274819267
IntronExpressionAdditive AT5G11040.intron8 3499247..3499317 score=-0.220679827652302
IntronExpressionAdditive AT5G11040.intron9 3500286..3500360 score=-0.83182654391501
IntronExpressionAdditive AT5G11060.intron1 3510990..3511450 score=-0.731206339539933
IntronExpressionAdditive AT5G11060.intron2 3511612..3511721 score=0.490289600583642
IntronExpressionAdditive AT5G11060.intron3 3512060..3512283 score=-0.971413774750474
IntronExpressionAdditive AT5G11060.intron4 3512472..3512512 score=-0.0813312331753497
IntronExpressionAdditive AT5G11060.intron5 3512736..3512909 score=-0.588133469074201
IntronExpressionAdditive AT5G11080.intron1 3517556..3517628 score=-1.29155734884683
IntronExpressionAdditive AT5G11080.intron10 3519213..3519251 score=-0.107962365710347
IntronExpressionAdditive AT5G11080.intron2 3517802..3517955 score=0.0796097651632341
IntronExpressionAdditive AT5G11080.intron6 3518614..3518648 score=0.0463280404465965
IntronExpressionAdditive AT5G11080.intron7 3518749..3518892 score=-0.0265204339687062
IntronExpressionAdditive AT5G11080.intron9 3518999..3519065 score=0.447622797025773
IntronExpressionAdditive AT5G11100.intron4 3533120..3533331 score=0.0584025198954331
IntronExpressionAdditive AT5G11100.intron7 3533831..3533905 score=-0.35172334514922
IntronExpressionAdditive AT5G11110.intron1 3536643..3536682 score=0.222878726801822
IntronExpressionAdditive AT5G11110.intron2 3536822..3536888 score=0.100025215314629
IntronExpressionAdditive AT5G11110.intron3 3537178..3537248 score=-0.482207831580006
IntronExpressionAdditive AT5G11110.intron5 3538139..3538210 score=-0.0493251141514609
IntronExpressionAdditive AT5G11110.intron8 3538865..3539044 score=0.222612166046024
IntronExpressionAdditive AT5G11110.intron9 3539132..3539168 score=0.501891039378831
IntronExpressionAdditive AT5G11130.intron1 3543953..3544019 score=-0.117311824958064
IntronExpressionAdditive AT5G11150.intron1 3546710..3546852 score=-0.843990740433623
IntronExpressionAdditive AT5G11150.intron2 3547066..3547207 score=-0.74503108273876
IntronExpressionAdditive AT5G11150.intron3 3547426..3547539 score=0.47693004981638
IntronExpressionAdditive AT5G11160.intron2 3551060..3551171 score=-0.191045604038763
IntronExpressionAdditive AT5G11160.intron3 3551384..3551421 score=-0.0808970298164452
IntronExpressionAdditive AT5G11160.intron4 3551603..3551663 score=-0.0784864771892768
IntronExpressionAdditive AT5G11160.intron5 3551774..3551839 score=-0.868438024189912
IntronExpressionAdditive AT5G11170.intron1 3553584..3556420 score=-0.107507828549924
IntronExpressionAdditive AT5G11170.intron11 3556561..3556592 score=-1.21124321753646
IntronExpressionAdditive AT5G11180.intron1 3557915..3558019 score=-0.243276059473823
IntronExpressionAdditive AT5G11180.intron2 3558445..3558648 score=-0.00232971277740694
IntronExpressionAdditive AT5G11180.intron4 3560387..3561033 score=0.0952137090528503
IntronExpressionAdditive AT5G11200.intron1 3567554..3569794 score=-0.653646419197388
IntronExpressionAdditive AT5G11200.intron9 3570469..3570506 score=0.290272538385733
IntronExpressionAdditive AT5G11210.intron2 3571674..3571852 score=0.150533903565018
IntronExpressionAdditive AT5G11210.intron3 3572271..3572343 score=-1.73873484732808
IntronExpressionAdditive AT5G11210.intron4 3572744..3572864 score=0.160610303290036
IntronExpressionAdditive AT5G11210.intron5 3574306..3574379 score=-0.307441438141424
IntronExpressionAdditive AT5G11240.intron1 3582865..3582899 score=-0.331539899498138
IntronExpressionAdditive AT5G11240.intron10 3585962..3586105 score=-0.130021595488594
IntronExpressionAdditive AT5G11240.intron12 3586438..3586475 score=-0.327154949159366
IntronExpressionAdditive AT5G11240.intron2 3583075..3583264 score=-0.87236996020066
IntronExpressionAdditive AT5G11240.intron4 3583692..3583863 score=-0.90639105661659
IntronExpressionAdditive AT5G11240.intron5 3584126..3584205 score=-0.246336937883990
IntronExpressionAdditive AT5G11240.intron6 3584310..3584382 score=0.373808989269359
IntronExpressionAdditive AT5G11240.intron7 3584958..3585309 score=0.0194546548647545
IntronExpressionAdditive AT5G11240.intron8 3585496..3585570 score=-0.546100703476842
IntronExpressionAdditive AT5G11240.intron9 3585753..3585789 score=-1.67106735889863
IntronExpressionAdditive AT5G11250.intron1 3589534..3589611 score=-0.0401510042524979
IntronExpressionAdditive AT5G11250.intron3 3591265..3591300 score=-0.219544062757269
IntronExpressionAdditive AT5G11260.intron3 3594495..3594567 score=0.0406940850406615
IntronExpressionAdditive AT5G11270.intron1 3595686..3595761 score=-1.23596240350282
IntronExpressionAdditive AT5G11270.intron2 3596086..3596196 score=-1.19254430083488
IntronExpressionAdditive AT5G11270.intron3 3596702..3596809 score=0.256981821686412
IntronExpressionAdditive AT5G11280.intron1 3597420..3597704 score=-1.23109941694361
IntronExpressionAdditive AT5G11300.intron10 3604025..3604110 score=0.0106277006417488
IntronExpressionAdditive AT5G11300.intron11 3604219..3604256 score=-0.170226301875550
IntronExpressionAdditive AT5G11300.intron12 3604585..3605136 score=-0.738647360400599
IntronExpressionAdditive AT5G11300.intron3 3602365..3602543 score=-0.456301682822449
IntronExpressionAdditive AT5G11300.intron5 3602653..3602804 score=0.256249515588735
IntronExpressionAdditive AT5G11300.intron7 3603196..3603266 score=0.370061310607969
IntronExpressionAdditive AT5G11300.intron9 3603627..3603779 score=-0.162094576557352
IntronExpressionAdditive AT5G11320.intron1 3611790..3611968 score=0.128452633521112
IntronExpressionAdditive AT5G11330.intron3 3618568..3618599 score=-0.403887039843362
IntronExpressionAdditive AT5G11340.intron1 3619371..3620323 score=-0.533997141034595
IntronExpressionAdditive AT5G11340.intron2 3620578..3620728 score=-0.314819197125366
IntronExpressionAdditive AT5G11350.intron1 3621713..3621744 score=-0.504808335267275
IntronExpressionAdditive AT5G11350.intron11 3623968..3624079 score=-0.401765951549181
IntronExpressionAdditive AT5G11350.intron12 3624865..3624945 score=-0.0272531879808619
IntronExpressionAdditive AT5G11350.intron13 3625055..3625127 score=0.319328733540479
IntronExpressionAdditive AT5G11350.intron14 3625244..3625323 score=0.769851827968304
IntronExpressionAdditive AT5G11350.intron2 3622211..3622244 score=-0.381691601568511
IntronExpressionAdditive AT5G11350.intron4 3622679..3622749 score=0.119187243959691
IntronExpressionAdditive AT5G11350.intron5 3622863..3623037 score=-0.117733259936772
IntronExpressionAdditive AT5G11350.intron7 3623190..3623262 score=-0.0631114256351872
IntronExpressionAdditive AT5G11350.intron8 3623407..3623545 score=-0.606606221863001
IntronExpressionAdditive AT5G11350.intron9 3623789..3623858 score=-0.756496165988687
IntronExpressionAdditive AT5G11370.intron1 3627963..3628064 score=-0.147434922359887
IntronExpressionAdditive AT5G11380.intron1 3630328..3630439 score=0.152453819474868
IntronExpressionAdditive AT5G11380.intron3 3630862..3630898 score=0.539993264842541
IntronExpressionAdditive AT5G11380.intron4 3631115..3631233 score=0.533442165964695
IntronExpressionAdditive AT5G11380.intron5 3631555..3631590 score=0.232880958901791
IntronExpressionAdditive AT5G11380.intron6 3631947..3631985 score=-0.0651949223448828
IntronExpressionAdditive AT5G11380.intron7 3632281..3632347 score=0.257679221291581
IntronExpressionAdditive AT5G11380.intron8 3632644..3632712 score=0.101962224367892
IntronExpressionAdditive AT5G11390.intron1 3633771..3633891 score=0.604685824494086
IntronExpressionAdditive AT5G11390.intron2 3634579..3634647 score=-0.452405239811686
IntronExpressionAdditive AT5G11390.intron4 3636174..3636248 score=0.284819542199067
IntronExpressionAdditive AT5G11400.intron1 3636967..3637035 score=-0.574272649161835
IntronExpressionAdditive AT5G11400.intron4 3637573..3637647 score=0.328308056868262
IntronExpressionAdditive AT5G11410.intron1 3638744..3638776 score=0.0194192641371206
IntronExpressionAdditive AT5G11410.intron5 3639720..3639788 score=-0.615302492830052
IntronExpressionAdditive AT5G11420.intron1 3644726..3645456 score=0.474771496644839
IntronExpressionAdditive AT5G11420.intron2 3646008..3646387 score=-0.670984778606467
IntronExpressionAdditive AT5G11430.intron1 3650817..3651473 score=-0.858680323834597
IntronExpressionAdditive AT5G11440.intron2 3653653..3654063 score=-0.151484154619735
IntronExpressionAdditive AT5G11450.intron1 3654519..3654554 score=-0.192559221525164
IntronExpressionAdditive AT5G11450.intron10 3656167..3656201 score=0.167083067631028
IntronExpressionAdditive AT5G11450.intron2 3654804..3654914 score=0.558655981080329
IntronExpressionAdditive AT5G11450.intron3 3655131..3655462 score=-0.588097670133995
IntronExpressionAdditive AT5G11450.intron6 3655577..3655612 score=0.701742844515437
IntronExpressionAdditive AT5G11450.intron8 3655883..3655956 score=-0.485531798827703
IntronExpressionAdditive AT5G11460.intron1 3657274..3657491 score=0.175542962279321
IntronExpressionAdditive AT5G11460.intron2 3658397..3658725 score=-0.293290852455767
IntronExpressionAdditive AT5G11470.intron1 3663525..3663556 score=0.540397612245907
IntronExpressionAdditive AT5G11470.intron2 3663742..3663813 score=-0.276721824822399
IntronExpressionAdditive AT5G11470.intron4 3664168..3664287 score=-0.531722201796967
IntronExpressionAdditive AT5G11470.intron5 3664401..3664758 score=-0.121122081031105
IntronExpressionAdditive AT5G11470.intron8 3666194..3666580 score=0.0237913844464824
IntronExpressionAdditive AT5G11480.intron1 3669596..3669632 score=0.463855776224633
IntronExpressionAdditive AT5G11480.intron2 3669848..3669995 score=0.196243192491142
IntronExpressionAdditive AT5G11480.intron3 3670115..3670921 score=-1.09990917313327
IntronExpressionAdditive AT5G11490.intron1 3672036..3672351 score=0.136467216868704
IntronExpressionAdditive AT5G11490.intron10 3675595..3675810 score=-0.486181284039341
IntronExpressionAdditive AT5G11490.intron2 3672923..3672992 score=0.471981167049918
IntronExpressionAdditive AT5G11490.intron4 3673464..3673675 score=0.418872597198257
IntronExpressionAdditive AT5G11490.intron5 3673922..3673999 score=-0.650508337824171
IntronExpressionAdditive AT5G11490.intron6 3674243..3674280 score=0.132252721350575
IntronExpressionAdditive AT5G11490.intron7 3674501..3674571 score=-0.382655296142444
IntronExpressionAdditive AT5G11490.intron9 3675040..3675072 score=0.439851628441168
IntronExpressionAdditive AT5G11500.intron1 3676850..3677845 score=0.44004993280708
IntronExpressionAdditive AT5G11500.intron2 3678031..3678141 score=0.0541038996030614
IntronExpressionAdditive AT5G11500.intron3 3678257..3678324 score=0.5394616444393
IntronExpressionAdditive AT5G11500.intron4 3678510..3678547 score=-0.229411582592512
IntronExpressionAdditive AT5G11500.intron5 3678733..3678773 score=0.086756726202164
IntronExpressionAdditive AT5G11510.intron1 3680067..3680345 score=0.403456426538588
IntronExpressionAdditive AT5G11510.intron10 3684158..3684199 score=-0.167371216888257
IntronExpressionAdditive AT5G11510.intron11 3684457..3684498 score=0.352176224748203
IntronExpressionAdditive AT5G11510.intron2 3680561..3680599 score=-0.439116774514902
IntronExpressionAdditive AT5G11510.intron3 3680741..3680877 score=-0.0997011377548985
IntronExpressionAdditive AT5G11510.intron6 3681386..3681427 score=-0.107855352348237
IntronExpressionAdditive AT5G11510.intron8 3683475..3683615 score=-0.238462181284411
IntronExpressionAdditive AT5G11520.intron1 3685350..3685417 score=1.51383523299940
IntronExpressionAdditive AT5G11520.intron2 3685557..3685590 score=1.01108927381024
IntronExpressionAdditive AT5G11520.intron3 3685841..3685912 score=-0.488658712151247
IntronExpressionAdditive AT5G11520.intron5 3686362..3686398 score=-0.0624184591374479
IntronExpressionAdditive AT5G11520.intron6 3686574..3686614 score=0.267580416736351
IntronExpressionAdditive AT5G11520.intron9 3687076..3687475 score=-0.486920264730615
IntronExpressionAdditive AT5G11530.intron1 3696160..3696999 score=0.121596455627514
IntronExpressionAdditive AT5G11530.intron2 3697255..3697324 score=0.245278770052188
IntronExpressionAdditive AT5G11530.intron4 3697719..3697756 score=0.292554392776208
IntronExpressionAdditive AT5G11530.intron6 3699196..3699334 score=0.140030722297216
IntronExpressionAdditive AT5G11530.intron7 3700973..3701170 score=-0.311260562461769
IntronExpressionAdditive AT5G11540.intron1 3703826..3703930 score=0.373345123198513
IntronExpressionAdditive AT5G11560.intron1 3710055..3710093 score=-0.753434607472074
IntronExpressionAdditive AT5G11560.intron10 3713335..3713371 score=0.421688249332052
IntronExpressionAdditive AT5G11560.intron11 3713623..3713846 score=-0.0286095726743328
IntronExpressionAdditive AT5G11560.intron6 3711795..3711902 score=0.373497556818868
IntronExpressionAdditive AT5G11560.intron8 3712935..3713006 score=-0.891590680266974
IntronExpressionAdditive AT5G11570.intron1 3716297..3716338 score=0.408109357355152
IntronExpressionAdditive AT5G11570.intron2 3716803..3717126 score=0.104558410555111
IntronExpressionAdditive AT5G11570.intron3 3717556..3717630 score=0.668239314603691
IntronExpressionAdditive AT5G11600.intron1 3734073..3734109 score=-0.620593711682506
IntronExpressionAdditive AT5G11600.intron2 3734265..3734301 score=-0.795082804792969
IntronExpressionAdditive AT5G11600.intron3 3734548..3734765 score=-0.170970416222800
IntronExpressionAdditive AT5G11610.intron6 3736861..3737198 score=-0.467933782129154
IntronExpressionAdditive AT5G11610.intron7 3737347..3737417 score=-1.05669266346946
IntronExpressionAdditive AT5G11620.intron1 3739482..3739650 score=0.0592495099286345
IntronExpressionAdditive AT5G11630.intron2 3740695..3740728 score=-0.330687341723329
IntronExpressionAdditive AT5G11630.intron4 3741018..3741381 score=-0.121549225909781
IntronExpressionAdditive AT5G11630.intron6 3741693..3741914 score=-0.901050518287216
IntronExpressionAdditive AT5G11630.tu4 3740868..3740904 score=-2.07371544717153
IntronExpressionAdditive AT5G11640.intron5 3742771..3743075 score=0.113649364909003
IntronExpressionAdditive AT5G11640.intron6 3743185..3743222 score=0.000708315990711917
IntronExpressionAdditive AT5G11640.intron7 3742194..3743370 score=1.92148988367199
IntronExpressionAdditive AT5G11640.intron8 3743557..3743593 score=0.144553424063104
IntronExpressionAdditive AT5G11650.intron1 3745486..3745630 score=0.0791141332240154
IntronExpressionAdditive AT5G11650.intron3 3745741..3745818 score=1.56150653676475
IntronExpressionAdditive AT5G11650.intron5 3746142..3746173 score=-0.103498602887494
IntronExpressionAdditive AT5G11650.intron6 3746311..3746348 score=0.97908323638328
IntronExpressionAdditive AT5G11660.intron2 3749322..3749613 score=0.215412271367730
IntronExpressionAdditive AT5G11670.intron1 3754597..3754766 score=0.465587768230194
IntronExpressionAdditive AT5G11670.intron10 3756513..3756767 score=-0.895556190557972
IntronExpressionAdditive AT5G11670.intron13 3756917..3756954 score=0.262127776589122
IntronExpressionAdditive AT5G11670.intron15 3757348..3757680 score=-0.649446457239643
IntronExpressionAdditive AT5G11670.intron18 3757864..3757934 score=-0.823041990054728
IntronExpressionAdditive AT5G11670.intron3 3755099..3755183 score=-0.121681865609430
IntronExpressionAdditive AT5G11670.intron4 3755358..3755390 score=-0.0287024048730179
IntronExpressionAdditive AT5G11670.intron6 3755719..3755788 score=-0.358558144843915
IntronExpressionAdditive AT5G11670.intron7 3755898..3755973 score=-0.878703023650211
IntronExpressionAdditive AT5G11680.intron1 3758980..3759351 score=-0.50623924691649
IntronExpressionAdditive AT5G11680.intron2 3759566..3759748 score=1.71205747262251
IntronExpressionAdditive AT5G11680.intron3 3759924..3759997 score=-0.162518313894505
IntronExpressionAdditive AT5G11680.intron5 3760439..3760480 score=0.478016393848229
IntronExpressionAdditive AT5G11690.intron1 3761501..3761716 score=-0.191591855652799
IntronExpressionAdditive AT5G11700.intron10 3766361..3766476 score=0.925385798951154
IntronExpressionAdditive AT5G11700.intron11 3766685..3766721 score=0.0738411381164285
IntronExpressionAdditive AT5G11700.intron12 3767057..3767273 score=-0.292610748740797
IntronExpressionAdditive AT5G11700.intron13 3767641..3767716 score=-1.35429456815886
IntronExpressionAdditive AT5G11700.intron15 3768034..3768072 score=-1.07799257308770
IntronExpressionAdditive AT5G11700.intron16 3768241..3768389 score=-1.62457714940671
IntronExpressionAdditive AT5G11700.intron17 3768538..3768608 score=0.395189020075158
IntronExpressionAdditive AT5G11700.intron18 3768795..3768948 score=0.338428604790069
IntronExpressionAdditive AT5G11700.intron19 3769120..3769336 score=-0.290209574662256
IntronExpressionAdditive AT5G11700.intron2 3763286..3763400 score=-0.967158961622592
IntronExpressionAdditive AT5G11700.intron20 3769554..3769622 score=1.14113515239648
IntronExpressionAdditive AT5G11700.intron21 3769958..3770207 score=-0.718572842875963
IntronExpressionAdditive AT5G11700.intron4 3763941..3764265 score=0.344119191942905
IntronExpressionAdditive AT5G11700.intron5 3764600..3764672 score=-0.160383334488784
IntronExpressionAdditive AT5G11700.intron6 3764882..3764958 score=0.093816821976641
IntronExpressionAdditive AT5G11700.intron7 3765218..3765255 score=-0.194135714477132
IntronExpressionAdditive AT5G11700.intron8 3765523..3765636 score=-0.236658143914479
IntronExpressionAdditive AT5G11700.intron9 3765988..3766217 score=0.405146017931765
IntronExpressionAdditive AT5G11710.intron10 3775791..3776036 score=0.287776891238552
IntronExpressionAdditive AT5G11710.intron2 3773190..3773507 score=-0.00695732725569118
IntronExpressionAdditive AT5G11710.intron4 3773794..3773864 score=-0.208412445816236
IntronExpressionAdditive AT5G11710.intron5 3773968..3774005 score=0.168574815028575
IntronExpressionAdditive AT5G11710.intron7 3774559..3774698 score=-0.674951644330399
IntronExpressionAdditive AT5G11710.intron9 3775223..3775364 score=0.378300008014818
IntronExpressionAdditive AT5G11720.intron1 3777066..3777175 score=-0.787360162655803
IntronExpressionAdditive AT5G11720.intron2 3777949..3777980 score=-0.196230561553255
IntronExpressionAdditive AT5G11720.intron4 3778957..3778995 score=-0.917372022753595
IntronExpressionAdditive AT5G11720.intron5 3779464..3779502 score=-1.10600560561791
IntronExpressionAdditive AT5G11730.intron1 3781479..3781814 score=-0.622075989432963
IntronExpressionAdditive AT5G11750.intron1 3787598..3788019 score=-0.445938531807033
IntronExpressionAdditive AT5G11750.intron3 3788449..3788808 score=0.427743780166409
IntronExpressionAdditive AT5G11760.intron1 3789397..3789684 score=-0.602048343500299
IntronExpressionAdditive AT5G11770.intron1 3791444..3792469 score=-0.140267630726692
IntronExpressionAdditive AT5G11780.intron1 3794880..3794986 score=0.894024524936306
IntronExpressionAdditive AT5G11780.intron3 3795279..3795315 score=0.430460923695786
IntronExpressionAdditive AT5G11780.intron4 3795494..3795567 score=-0.156998477898474
IntronExpressionAdditive AT5G11790.intron1 3799776..3800510 score=-0.820211123259002
IntronExpressionAdditive AT5G11790.intron10 3802211..3802247 score=-0.317138425404870
IntronExpressionAdditive AT5G11790.intron2 3800643..3800862 score=-0.262986796291654
IntronExpressionAdditive AT5G11790.intron4 3801079..3801195 score=-0.390422465676203
IntronExpressionAdditive AT5G11790.intron5 3801346..3801381 score=0.288141804771619
IntronExpressionAdditive AT5G11790.intron6 3801522..3801560 score=0.479184804672807
IntronExpressionAdditive AT5G11790.intron9 3801985..3802025 score=0.114592780588100
IntronExpressionAdditive AT5G11800.intron10 3805495..3805560 score=-0.219219650111679
IntronExpressionAdditive AT5G11800.intron11 3805666..3805812 score=0.0751766946444139
IntronExpressionAdditive AT5G11800.intron12 3805961..3805997 score=0.593919731825816
IntronExpressionAdditive AT5G11800.intron13 3806183..3806474 score=0.0550459680890136
IntronExpressionAdditive AT5G11800.intron14 3806580..3806652 score=0.354994168898297
IntronExpressionAdditive AT5G11800.intron17 3807043..3807152 score=1.25758608762692
IntronExpressionAdditive AT5G11800.intron18 3807230..3807409 score=-0.455139440496148
IntronExpressionAdditive AT5G11800.intron19 3807484..3807669 score=0.888771648530047
IntronExpressionAdditive AT5G11800.intron2 3803904..3803938 score=0.232505725352584
IntronExpressionAdditive AT5G11800.intron3 3804008..3804085 score=0.187748184991747
IntronExpressionAdditive AT5G11800.intron4 3804187..3804223 score=0.217122665872084
IntronExpressionAdditive AT5G11800.intron5 3804464..3804535 score=0.727157865418362
IntronExpressionAdditive AT5G11800.intron6 3804683..3804966 score=-0.696923033638408
IntronExpressionAdditive AT5G11800.intron9 3805315..3805387 score=-0.338203819056294
IntronExpressionAdditive AT5G11810.intron1 3808877..3809198 score=-0.258469195461580
IntronExpressionAdditive AT5G11810.intron3 3809487..3809559 score=-0.111529746713489
IntronExpressionAdditive AT5G11810.intron4 3810058..3810131 score=0.947857559287317
IntronExpressionAdditive AT5G11810.intron5 3810275..3810307 score=-0.831845517919001
IntronExpressionAdditive AT5G11840.intron1 3813831..3813901 score=0.443695773230305
IntronExpressionAdditive AT5G11840.intron2 3814007..3814077 score=0.860729361875101
IntronExpressionAdditive AT5G11840.intron3 3814222..3814335 score=0.0553005592237758
IntronExpressionAdditive AT5G11850.intron1 3816730..3816846 score=0.533705306093155
IntronExpressionAdditive AT5G11850.intron11 3819718..3819790 score=-0.256435875818901
IntronExpressionAdditive AT5G11850.intron12 3820313..3820567 score=0.195629826462727
IntronExpressionAdditive AT5G11850.intron3 3817231..3817306 score=0.0664538759132735
IntronExpressionAdditive AT5G11850.intron4 3817485..3817662 score=0.638148618008455
IntronExpressionAdditive AT5G11850.intron6 3817962..3818003 score=0.0293249861726844
IntronExpressionAdditive AT5G11850.intron7 3818139..3818171 score=0.68843502386054
IntronExpressionAdditive AT5G11850.intron8 3818315..3818426 score=0.0766265186548367
IntronExpressionAdditive AT5G11850.intron9 3818828..3818865 score=-0.709364760825152
IntronExpressionAdditive AT5G11860.intron1 3822237..3822552 score=-0.63093011523935
IntronExpressionAdditive AT5G11860.intron3 3823458..3823529 score=-0.772989941882039
IntronExpressionAdditive AT5G11860.intron6 3823960..3824028 score=-0.525915598675445
IntronExpressionAdditive AT5G11860.tu5 3823676..3823711 score=-0.0922275300100694
IntronExpressionAdditive AT5G11860.tu7 3824099..3824172 score=-1.58910097726785
IntronExpressionAdditive AT5G11870.intron3 3826273..3826615 score=0.316886597200399
IntronExpressionAdditive AT5G11870.intron4 3826800..3826836 score=0.175920334565133
IntronExpressionAdditive AT5G11870.intron5 3827021..3827055 score=-0.482655863529969
IntronExpressionAdditive AT5G11880.intron1 3827935..3828110 score=0.164175705380620
IntronExpressionAdditive AT5G11880.intron3 3828298..3828583 score=-1.18614489522941
IntronExpressionAdditive AT5G11880.intron7 3829354..3829428 score=-0.434302871390106
IntronExpressionAdditive AT5G11900.intron1 3834367..3834593 score=-0.702224158473075
IntronExpressionAdditive AT5G11900.intron2 3834733..3835210 score=0.188691117060771
IntronExpressionAdditive AT5G11900.intron4 3835349..3835389 score=-0.0660272826345388
IntronExpressionAdditive AT5G11900.intron5 3835500..3835723 score=1.13758602908750
IntronExpressionAdditive AT5G11910.intron2 3836811..3836883 score=-0.309463135213466
IntronExpressionAdditive AT5G11910.intron4 3836996..3837032 score=-0.639266956402749
IntronExpressionAdditive AT5G11910.intron6 3837462..3837496 score=-0.499166754780101
IntronExpressionAdditive AT5G11910.intron7 3837638..3837707 score=-0.783427904727154
IntronExpressionAdditive AT5G11910.intron8 3837887..3838105 score=0.43613847970603
IntronExpressionAdditive AT5G11920.intron1 3839575..3839903 score=-0.342087547308961
IntronExpressionAdditive AT5G11920.intron4 3841067..3841391 score=0.379577491853746
IntronExpressionAdditive AT5G11920.tu6 3841573..3841646 score=0.619985530889373
IntronExpressionAdditive AT5G11920.tu7 3841836..3841872 score=-0.0883439751081673
IntronExpressionAdditive AT5G11940.intron6 3851124..3851162 score=-0.349588963986671
IntronExpressionAdditive AT5G11950.intron3 3855176..3855401 score=-0.819922419152063
IntronExpressionAdditive AT5G11950.intron4 3855654..3855692 score=-0.57575700827815
IntronExpressionAdditive AT5G11950.intron5 3855795..3855947 score=1.17818593251138
IntronExpressionAdditive AT5G11950.intron6 3856083..3856116 score=0.520005493351272
IntronExpressionAdditive AT5G11950.intron7 3856237..3856305 score=-0.0981705499048936
IntronExpressionAdditive AT5G11950.intron8 3856523..3856661 score=-0.427049067517403
IntronExpressionAdditive AT5G11960.intron1 3859065..3859207 score=-0.291920166376167
IntronExpressionAdditive AT5G11960.intron2 3859429..3859544 score=-1.24427726267280
IntronExpressionAdditive AT5G11960.intron3 3859717..3860023 score=0.271338650971590
IntronExpressionAdditive AT5G11960.intron5 3860179..3860331 score=-1.08004534900978
IntronExpressionAdditive AT5G11960.intron6 3860513..3860621 score=0.415756987007759
IntronExpressionAdditive AT5G11960.intron7 3860766..3860841 score=0.0483922259457246
IntronExpressionAdditive AT5G11960.intron8 3861123..3861303 score=-0.297373416920457
IntronExpressionAdditive AT5G11980.intron1 3869092..3869166 score=1.54874489118765
IntronExpressionAdditive AT5G11980.intron10 3871305..3871700 score=-1.01419523011671
IntronExpressionAdditive AT5G11980.intron2 3869423..3869556 score=0.00358507717590577
IntronExpressionAdditive AT5G11980.intron3 3869734..3869803 score=0.448394976751067
IntronExpressionAdditive AT5G11980.intron4 3869912..3869945 score=0.454623373032997
IntronExpressionAdditive AT5G11980.intron5 3870054..3870089 score=-0.255811041931786
IntronExpressionAdditive AT5G11980.intron6 3870484..3870520 score=-0.307652972593715
IntronExpressionAdditive AT5G11980.intron7 3870662..3870699 score=-0.154591505655824
IntronExpressionAdditive AT5G11980.intron9 3871050..3871085 score=-0.312151283882734
IntronExpressionAdditive AT5G12000.intron4 3875935..3876010 score=-0.6021660620341
IntronExpressionAdditive AT5G12040.intron10 3887440..3887480 score=0.833301567630541
IntronExpressionAdditive AT5G12040.intron11 3887630..3887665 score=-0.0341802684701843
IntronExpressionAdditive AT5G12040.intron2 3885416..3885488 score=0.364589584570605
IntronExpressionAdditive AT5G12040.intron3 3885671..3885748 score=0.122871007967073
IntronExpressionAdditive AT5G12040.intron4 3885991..3886234 score=-0.679033718072801
IntronExpressionAdditive AT5G12040.intron5 3886415..3886745 score=-0.517881882560590
IntronExpressionAdditive AT5G12040.intron6 3886855..3886925 score=-0.582188411403201
IntronExpressionAdditive AT5G12040.intron7 3887069..3887105 score=-0.171388465700214
IntronExpressionAdditive AT5G12040.tu9 3887141..3887336 score=0.211966561091506
IntronExpressionAdditive AT5G12080.intron3 3899084..3899272 score=-0.2221934640493
IntronExpressionAdditive AT5G12080.intron5 3901028..3901315 score=0.232699149864379
IntronExpressionAdditive AT5G12110.intron1 3914579..3914655 score=0.779122733941262
IntronExpressionAdditive AT5G12110.intron3 3914954..3915096 score=0.475581038997544
IntronExpressionAdditive AT5G12110.intron5 3915489..3915520 score=0.553186090252225
IntronExpressionAdditive AT5G12120.intron1 3918112..3918438 score=-0.976738336828221
IntronExpressionAdditive AT5G12130.intron11 3921600..3921673 score=-0.406561112981509
IntronExpressionAdditive AT5G12130.intron12 3921825..3921862 score=-0.158925777043322
IntronExpressionAdditive AT5G12130.intron2 3919953..3920071 score=-1.30429303239862
IntronExpressionAdditive AT5G12130.intron6 3920731..3920798 score=-1.08640424472115
IntronExpressionAdditive AT5G12130.intron8 3921199..3921304 score=-0.422628966407337
IntronExpressionAdditive AT5G12140.intron2 3923562..3923749 score=-0.826056059608755
IntronExpressionAdditive AT5G12150.intron11 3927675..3927707 score=-0.170912108939973
IntronExpressionAdditive AT5G12150.intron14 3928175..3928279 score=0.245453372569662
IntronExpressionAdditive AT5G12150.intron15 3928417..3928560 score=-0.524523420154733
IntronExpressionAdditive AT5G12150.intron17 3928988..3929069 score=0.391200903871585
IntronExpressionAdditive AT5G12150.intron18 3929177..3929208 score=0.569074426043793
IntronExpressionAdditive AT5G12150.intron19 3929319..3929468 score=-1.00999205638666
IntronExpressionAdditive AT5G12150.intron2 3924771..3924807 score=0.430770795469791
IntronExpressionAdditive AT5G12150.intron21 3929743..3930031 score=-0.513042279989154
IntronExpressionAdditive AT5G12150.intron7 3925792..3926350 score=0.580075861708605
IntronExpressionAdditive AT5G12170.intron1 3932242..3933366 score=-2.66894919672986
IntronExpressionAdditive AT5G12170.intron2 3933583..3933655 score=-1.61022463206962
IntronExpressionAdditive AT5G12170.intron6 3934315..3934354 score=-0.884225377867851
IntronExpressionAdditive AT5G12180.intron1 3937828..3937901 score=0.282885093300145
IntronExpressionAdditive AT5G12180.intron4 3938531..3938863 score=-0.228294386238851
IntronExpressionAdditive AT5G12200.intron1 3941890..3941964 score=-0.882526545731887
IntronExpressionAdditive AT5G12200.intron10 3944060..3944243 score=-0.27270543448697
IntronExpressionAdditive AT5G12200.intron12 3944531..3944602 score=-0.162509840878180
IntronExpressionAdditive AT5G12200.intron4 3942426..3942465 score=0.083172796484949
IntronExpressionAdditive AT5G12200.intron5 3942606..3942682 score=-0.615852210576272
IntronExpressionAdditive AT5G12200.intron7 3942968..3943103 score=-0.230971492517715
IntronExpressionAdditive AT5G12200.intron8 3943287..3943324 score=-0.443421143324078
IntronExpressionAdditive AT5G12210.intron1 3947319..3947476 score=0.091139309531095
IntronExpressionAdditive AT5G12210.intron4 3947907..3948047 score=0.00909013710228825
IntronExpressionAdditive AT5G12210.intron5 3948221..3948469 score=-0.857587887439702
IntronExpressionAdditive AT5G12210.intron7 3948714..3948896 score=-1.06957601411729
IntronExpressionAdditive AT5G12210.intron8 3949068..3949141 score=0.724088766718409
IntronExpressionAdditive AT5G12210.intron9 3949255..3949321 score=-0.266939854518171
IntronExpressionAdditive AT5G12220.intron1 3950421..3950745 score=0.561534344378537
IntronExpressionAdditive AT5G12220.intron3 3950935..3950970 score=-0.556251539472585
IntronExpressionAdditive AT5G12220.intron4 3951081..3951276 score=0.0665917760203248
IntronExpressionAdditive AT5G12220.intron5 3951501..3951638 score=-0.0414060944699063
IntronExpressionAdditive AT5G12220.intron6 3952046..3952113 score=0.0315778738425727
IntronExpressionAdditive AT5G12230.intron1 3953385..3953760 score=-0.138711570897024
IntronExpressionAdditive AT5G12230.intron2 3954017..3954086 score=-0.102985790904611
IntronExpressionAdditive AT5G12230.intron3 3954253..3954329 score=0.138364687273981
IntronExpressionAdditive AT5G12230.intron4 3954661..3954733 score=0.612262899983203
IntronExpressionAdditive AT5G12230.intron5 3955132..3955223 score=0.811317645894625
IntronExpressionAdditive AT5G12230.intron6 3955394..3955711 score=-0.121837292158159
IntronExpressionAdditive AT5G12240.intron1 3959218..3959614 score=0.103895393596963
IntronExpressionAdditive AT5G12240.intron3 3959785..3960037 score=-0.33021630432474
IntronExpressionAdditive AT5G12240.intron4 3960333..3960517 score=0.151961548263843
IntronExpressionAdditive AT5G12250.intron1 3962017..3962192 score=-0.212309175908372
IntronExpressionAdditive AT5G12250.intron2 3962478..3962563 score=-1.16616673970837
IntronExpressionAdditive AT5G12250.intron3 3962991..3963341 score=0.0242394273467263
IntronExpressionAdditive AT5G12260.intron1 3967088..3967339 score=-0.217387338561064
IntronExpressionAdditive AT5G12260.intron2 3967556..3967590 score=-0.86099652371177
IntronExpressionAdditive AT5G12280.intron1 3972241..3972281 score=-0.920051181125486
IntronExpressionAdditive AT5G12290.intron1 3974540..3974615 score=-0.0164341684191988
IntronExpressionAdditive AT5G12290.intron10 3976866..3976904 score=-0.91231083429288
IntronExpressionAdditive AT5G12290.intron12 3977418..3977453 score=0.307284179504329
IntronExpressionAdditive AT5G12290.intron13 3977634..3977810 score=0.079873061748432
IntronExpressionAdditive AT5G12290.intron2 3974761..3974798 score=0.147393752434012
IntronExpressionAdditive AT5G12290.intron3 3974988..3975024 score=-0.0309189198983978
IntronExpressionAdditive AT5G12290.intron6 3975582..3975687 score=-0.816427563364031
IntronExpressionAdditive AT5G12290.intron7 3975885..3975958 score=0.413899354974462
IntronExpressionAdditive AT5G12290.intron8 3976138..3976275 score=0.288135321525997
IntronExpressionAdditive AT5G12310.intron1 3980947..3981055 score=0.37091226928193
IntronExpressionAdditive AT5G12310.intron2 3981231..3981491 score=0.0842472324043077
IntronExpressionAdditive AT5G12310.intron3 3981712..3981932 score=0.0695668832724528
IntronExpressionAdditive AT5G12320.intron2 3982999..3983279 score=-0.244249138021453
IntronExpressionAdditive AT5G12320.intron3 3983422..3983459 score=0.648383709767955
IntronExpressionAdditive AT5G12320.intron5 3983718..3983755 score=0.574729012574509
IntronExpressionAdditive AT5G12330.intron1 3988121..3988313 score=-0.00368458597402233
IntronExpressionAdditive AT5G12330.intron2 3989415..3989657 score=-0.106781121032359
IntronExpressionAdditive AT5G12350.intron1 3995919..3996324 score=-0.698471498654129
IntronExpressionAdditive AT5G12350.intron2 3996469..3996869 score=0.0814133648218809
IntronExpressionAdditive AT5G12350.intron6 3999494..3999759 score=0.17446920359443
IntronExpressionAdditive AT5G12360.intron1 4001100..4001206 score=0.112518301607065
IntronExpressionAdditive AT5G12360.intron3 4001758..4002135 score=-0.502928449125063
IntronExpressionAdditive AT5G12360.intron4 4002286..4002357 score=0.496311353446602
IntronExpressionAdditive AT5G12370.intron11 4005393..4005505 score=-0.580678879846513
IntronExpressionAdditive AT5G12370.intron12 4005691..4005727 score=0.0261038050691614
IntronExpressionAdditive AT5G12370.intron14 4006034..4006079 score=-0.846765165300135
IntronExpressionAdditive AT5G12370.intron15 4006256..4006293 score=-0.211921547768682
IntronExpressionAdditive AT5G12370.intron16 4006395..4006432 score=0.240097661772718
IntronExpressionAdditive AT5G12370.intron17 4006684..4006822 score=-0.436887552802936
IntronExpressionAdditive AT5G12370.intron18 4006936..4006971 score=0.356828446581549
IntronExpressionAdditive AT5G12370.intron19 4007147..4007258 score=0.00500103827147589
IntronExpressionAdditive AT5G12370.intron2 4003095..4003136 score=1.19775366067278
IntronExpressionAdditive AT5G12370.intron20 4007471..4007506 score=0.706842926142296
IntronExpressionAdditive AT5G12370.intron21 4007584..4007618 score=0.226731827386592
IntronExpressionAdditive AT5G12370.intron3 4003241..4003314 score=0.0568911163838415
IntronExpressionAdditive AT5G12370.intron4 4003424..4003993 score=-0.115201449335282
IntronExpressionAdditive AT5G12370.intron6 4004287..4004322 score=-0.829610456234316
IntronExpressionAdditive AT5G12370.intron8 4004807..4004884 score=-0.77982533215101
IntronExpressionAdditive AT5G12380.intron1 4009291..4009364 score=-0.404371978991768
IntronExpressionAdditive AT5G12390.intron1 4011060..4011094 score=-0.320888969905424
IntronExpressionAdditive AT5G12390.intron3 4011378..4011485 score=-0.0568658647902186
IntronExpressionAdditive AT5G12400.intron2 4016055..4016434 score=0.199896917274323
IntronExpressionAdditive AT5G12400.intron3 4017570..4017925 score=-0.314588581629929
IntronExpressionAdditive AT5G12400.intron4 4018279..4018395 score=-0.0952654144664622
IntronExpressionAdditive AT5G12400.intron5 4018544..4018831 score=-0.347406679102579
IntronExpressionAdditive AT5G12400.intron6 4019313..4020099 score=-0.168587387745128
IntronExpressionAdditive AT5G12410.intron2 4022289..4022324 score=-0.261517457105582
IntronExpressionAdditive AT5G12410.intron3 4022482..4022513 score=-0.41369348296078
IntronExpressionAdditive AT5G12410.intron4 4022700..4022813 score=-0.68158972490509
IntronExpressionAdditive AT5G12410.intron5 4023394..4023651 score=-0.945895810963231
IntronExpressionAdditive AT5G12420.intron1 4024765..4024800 score=-0.71024370871519
IntronExpressionAdditive AT5G12420.intron4 4025433..4025543 score=-1.21012720959090
IntronExpressionAdditive AT5G12420.intron5 4025649..4025699 score=0.0551158332625482
IntronExpressionAdditive AT5G12420.intron6 4026308..4026485 score=-0.568955619947392
IntronExpressionAdditive AT5G12430.intron1 4028667..4028842 score=-0.319087168576952
IntronExpressionAdditive AT5G12430.intron10 4032103..4032181 score=0.137228887808329
IntronExpressionAdditive AT5G12430.intron2 4029062..4029099 score=0.961154800527158
IntronExpressionAdditive AT5G12430.intron3 4029247..4029501 score=-0.868132816077855
IntronExpressionAdditive AT5G12430.intron4 4029905..4029941 score=1.22687060261884
IntronExpressionAdditive AT5G12430.intron5 4030268..4030374 score=-0.098713820844586
IntronExpressionAdditive AT5G12430.intron6 4030519..4030555 score=-0.0588650763960155
IntronExpressionAdditive AT5G12430.intron8 4031063..4031399 score=0.118428038967019
IntronExpressionAdditive AT5G12430.intron9 4031619..4031722 score=-0.654882198625584
IntronExpressionAdditive AT5G12440.intron2 4035782..4035819 score=0.309074469884366
IntronExpressionAdditive AT5G12440.intron3 4036176..4036244 score=-0.823408242347582
IntronExpressionAdditive AT5G12440.intron4 4036531..4036565 score=-0.154101108429977
IntronExpressionAdditive AT5G12440.intron5 4036727..4036762 score=-0.0560029003679032
IntronExpressionAdditive AT5G12440.intron6 4037046..4037150 score=0.0467657725571276
IntronExpressionAdditive AT5G12440.intron7 4037358..4037617 score=-0.308323282815485
IntronExpressionAdditive AT5G12460.intron1 4043740..4043842 score=-0.0933466466321876
IntronExpressionAdditive AT5G12470.intron2 4045206..4045272 score=-0.175272877614195
IntronExpressionAdditive AT5G12470.intron4 4045616..4045688 score=-0.253506980538603
IntronExpressionAdditive AT5G12470.intron5 4045793..4045827 score=-0.982792399533416
IntronExpressionAdditive AT5G12470.intron6 4046007..4046434 score=0.414179944392434
IntronExpressionAdditive AT5G12470.intron7 4046582..4046619 score=0.0873739069451435
IntronExpressionAdditive AT5G12480.intron10 4050060..4050315 score=-0.00479262996936972
IntronExpressionAdditive AT5G12480.intron4 4048753..4048793 score=0.0267985053607193
IntronExpressionAdditive AT5G12480.intron5 4048982..4049016 score=-0.778093367651049
IntronExpressionAdditive AT5G12840.intron4 4051386..4051494 score=0.600322674977609
IntronExpressionAdditive AT5G12840.intron5 4051717..4051966 score=0.895390898090191
IntronExpressionAdditive AT5G12840.intron6 4052110..4052218 score=-0.195798424400014
IntronExpressionAdditive AT5G12840.intron7 4052395..4052649 score=1.20380070512764
IntronExpressionAdditive AT5G12840.intron9 4053055..4053235 score=-0.381078835547218
IntronExpressionAdditive AT5G12850.intron1 4056432..4056978 score=0.0203843936463904
IntronExpressionAdditive AT5G12860.intron2 4060596..4060767 score=-0.165878915990923
IntronExpressionAdditive AT5G12870.intron1 4063519..4064621 score=-0.361294111763650
IntronExpressionAdditive AT5G12900.intron1 4073677..4074085 score=0.553001887587651
IntronExpressionAdditive AT5G12920.intron1 4078034..4078147 score=-0.235644810561656
IntronExpressionAdditive AT5G12920.intron10 4080020..4080298 score=0.144863442716419
IntronExpressionAdditive AT5G12920.intron12 4080656..4080991 score=-0.126062586121647
IntronExpressionAdditive AT5G12920.intron13 4081184..4081328 score=-0.526708574345221
IntronExpressionAdditive AT5G12920.intron14 4081402..4081510 score=-0.583118957935496
IntronExpressionAdditive AT5G12920.intron15 4081614..4081650 score=-0.482793988845652
IntronExpressionAdditive AT5G12920.intron2 4078327..4078398 score=-0.224303558875527
IntronExpressionAdditive AT5G12920.intron3 4078528..4078601 score=-1.02900466748807
IntronExpressionAdditive AT5G12920.intron4 4078675..4078742 score=-0.7185786215397
IntronExpressionAdditive AT5G12920.intron5 4078849..4078932 score=-0.152198435757908
IntronExpressionAdditive AT5G12920.intron6 4079087..4079150 score=-0.765067078714485
IntronExpressionAdditive AT5G12920.intron7 4079340..4079376 score=0.348500027411956
IntronExpressionAdditive AT5G12920.intron8 4079520..4079627 score=-0.354490465307409
IntronExpressionAdditive AT5G12930.intron1 4083590..4083665 score=-0.495472964991743
IntronExpressionAdditive AT5G12930.intron2 4083844..4084069 score=-0.434088381532279
IntronExpressionAdditive AT5G12930.intron4 4084213..4084280 score=-0.292994135505707
IntronExpressionAdditive AT5G12930.intron5 4084534..4084849 score=0.128966125464011
IntronExpressionAdditive AT5G12950.intron1 4093690..4093801 score=0.998605392686005
IntronExpressionAdditive AT5G12950.intron2 4094077..4094109 score=0.800003320507032
IntronExpressionAdditive AT5G12950.intron3 4094356..4095022 score=1.55187354199597
IntronExpressionAdditive AT5G12960.intron1 4098371..4098446 score=-0.179760732447052
IntronExpressionAdditive AT5G12960.intron3 4099066..4099107 score=-0.170081981880530
IntronExpressionAdditive AT5G12960.intron6 4099527..4100051 score=0.364628316469835
IntronExpressionAdditive AT5G12980.intron1 4105663..4105735 score=0.51578670787018
IntronExpressionAdditive AT5G12980.intron2 4105880..4105911 score=-1.05434545387001
IntronExpressionAdditive AT5G13000.intron21 4116387..4116456 score=-0.118413524389090
IntronExpressionAdditive AT5G13000.intron22 4116603..4116639 score=0.341064247350484
IntronExpressionAdditive AT5G13000.intron23 4116745..4116784 score=-0.909946215483832
IntronExpressionAdditive AT5G13000.intron24 4116894..4117006 score=-0.447752361473557
IntronExpressionAdditive AT5G13000.intron25 4117153..4117192 score=0.148545978603693
IntronExpressionAdditive AT5G13000.intron26 4117372..4117408 score=-0.760277212246645
IntronExpressionAdditive AT5G13000.intron27 4117700..4117736 score=-0.219022908170286
IntronExpressionAdditive AT5G13000.intron29 4118132..4118199 score=0.0391681491137438
IntronExpressionAdditive AT5G13000.intron30 4118382..4118593 score=0.914809580502828
IntronExpressionAdditive AT5G13000.intron32 4118784..4119149 score=0.290713568103741
IntronExpressionAdditive AT5G13000.intron33 4119295..4119403 score=-0.65618875765766
IntronExpressionAdditive AT5G13000.intron35 4119808..4119949 score=-0.169673593888488
IntronExpressionAdditive AT5G13000.intron36 4120094..4120130 score=0.363064596733166
IntronExpressionAdditive AT5G13000.intron37 4120277..4120352 score=0.425816232995979
IntronExpressionAdditive AT5G13000.intron38 4120456..4120524 score=-0.592738703654086
IntronExpressionAdditive AT5G13000.intron39 4120759..4120795 score=0.311745739893917
IntronExpressionAdditive AT5G13000.intron41 4121253..4121321 score=0.0371793607676022
IntronExpressionAdditive AT5G13010.intron1 4122751..4122818 score=0.724310497081219
IntronExpressionAdditive AT5G13010.intron10 4125459..4125525 score=-0.323685761497423
IntronExpressionAdditive AT5G13010.intron11 4125773..4125844 score=-0.0865743810406626
IntronExpressionAdditive AT5G13010.intron14 4126529..4126603 score=0.0641979338844554
IntronExpressionAdditive AT5G13010.intron15 4126749..4126785 score=-0.621068417459088
IntronExpressionAdditive AT5G13010.intron16 4126980..4127016 score=0.0536492747446178
IntronExpressionAdditive AT5G13010.intron2 4122971..4123046 score=-0.0421924170096494
IntronExpressionAdditive AT5G13010.intron3 4123270..4123373 score=-0.341644720322337
IntronExpressionAdditive AT5G13010.intron4 4123477..4123629 score=-0.969271006927253
IntronExpressionAdditive AT5G13010.intron5 4123840..4124016 score=-0.858800834645128
IntronExpressionAdditive AT5G13010.intron6 4124213..4124251 score=0.198668757326027
IntronExpressionAdditive AT5G13010.intron7 4124437..4124507 score=-0.0762656274158894
IntronExpressionAdditive AT5G13010.intron8 4124727..4125242 score=-0.436005461230495
IntronExpressionAdditive AT5G13020.intron1 4129579..4129616 score=0.277778213076276
IntronExpressionAdditive AT5G13020.intron2 4129758..4129830 score=0.251778007270872
IntronExpressionAdditive AT5G13020.intron4 4130301..4130751 score=0.321551988944368
IntronExpressionAdditive AT5G13020.intron6 4131111..4131181 score=-0.681718702343236
IntronExpressionAdditive AT5G13020.intron7 4131431..4131508 score=-0.317183458075631
IntronExpressionAdditive AT5G13020.intron8 4131656..4131690 score=-1.16837089913367
IntronExpressionAdditive AT5G13020.intron9 4131943..4132022 score=-0.215862926026482
IntronExpressionAdditive AT5G13030.intron1 4133571..4133857 score=0.136768407062408
IntronExpressionAdditive AT5G13030.intron2 4134036..4134257 score=0.904481107419139
IntronExpressionAdditive AT5G13030.intron3 4134336..4134408 score=0.377081516751601
IntronExpressionAdditive AT5G13030.intron4 4134728..4134967 score=-0.111263011250688
IntronExpressionAdditive AT5G13030.intron5 4135319..4135350 score=0.0179899272956068
IntronExpressionAdditive AT5G13030.intron6 4135680..4135754 score=0.377637849707036
IntronExpressionAdditive AT5G13030.intron7 4136046..4136157 score=0.395746298320013
IntronExpressionAdditive AT5G13050.intron3 4137286..4137530 score=-1.19465665786228
IntronExpressionAdditive AT5G13050.intron7 4138090..4138408 score=-0.436412056592197
IntronExpressionAdditive AT5G13060.intron1 4143350..4143509 score=0.165943750068289
IntronExpressionAdditive AT5G13060.intron10 4145402..4145436 score=-0.432526784936485
IntronExpressionAdditive AT5G13060.intron11 4145542..4145576 score=0.796714127296296
IntronExpressionAdditive AT5G13060.intron13 4145970..4146307 score=0.207303636087711
IntronExpressionAdditive AT5G13060.intron17 4146778..4146819 score=-0.00845308709542699
IntronExpressionAdditive AT5G13060.intron2 4143695..4143838 score=0.332480524584204
IntronExpressionAdditive AT5G13060.intron3 4144057..4144094 score=0.324146962201402
IntronExpressionAdditive AT5G13060.intron5 4144409..4144445 score=0.324725760916731
IntronExpressionAdditive AT5G13060.intron6 4144552..4144590 score=0.206641279527699
IntronExpressionAdditive AT5G13060.intron7 4144731..4144808 score=0.100506533491483
IntronExpressionAdditive AT5G13060.intron9 4145246..4145284 score=0.0870281083538641
IntronExpressionAdditive AT5G13070.intron1 4147775..4148111 score=-0.121825378184286
IntronExpressionAdditive AT5G13070.intron2 4148518..4148754 score=0.00600700229403996
IntronExpressionAdditive AT5G13080.intron1 4150112..4150649 score=0.498393197578472
IntronExpressionAdditive AT5G13100.intron1 4157397..4157570 score=0.579109467933203
IntronExpressionAdditive AT5G13100.intron3 4158053..4158128 score=0.950717220157194
IntronExpressionAdditive AT5G13110.intron1 4159226..4159290 score=-0.104711538042185
IntronExpressionAdditive AT5G13110.intron2 4159566..4159638 score=-0.217863924023528
IntronExpressionAdditive AT5G13110.intron3 4159788..4159827 score=-0.110798678844578
IntronExpressionAdditive AT5G13110.intron5 4160329..4160370 score=0.170521998275312
IntronExpressionAdditive AT5G13120.intron1 4162883..4163071 score=0.160096683131141
IntronExpressionAdditive AT5G13120.intron2 4163178..4163323 score=-0.800737389430336
IntronExpressionAdditive AT5G13120.intron3 4163429..4163971 score=0.46075799647227
IntronExpressionAdditive AT5G13120.intron4 4164255..4164367 score=-0.962165358859852
IntronExpressionAdditive AT5G13130.intron1 4167028..4167063 score=-0.127490769908788
IntronExpressionAdditive AT5G13130.intron3 4167566..4167603 score=-0.464974636772711
IntronExpressionAdditive AT5G13130.intron4 4167746..4167784 score=0.539222853583105
IntronExpressionAdditive AT5G13130.intron5 4167898..4167933 score=-1.20593899134573
IntronExpressionAdditive AT5G13130.intron7 4168302..4168374 score=-0.0179617240895778
IntronExpressionAdditive AT5G13140.intron1 4171295..4171541 score=-0.760561945824679
IntronExpressionAdditive AT5G13160.intron1 4177001..4177411 score=-0.117485532388939
IntronExpressionAdditive AT5G13160.intron2 4177713..4178260 score=0.356422728671462
IntronExpressionAdditive AT5G13160.intron3 4178471..4178684 score=-0.106756208084672
IntronExpressionAdditive AT5G13160.intron4 4179130..4179214 score=0.0112843898006275
IntronExpressionAdditive AT5G13170.intron3 4182127..4182163 score=0.190477038305275
IntronExpressionAdditive AT5G13170.intron5 4182537..4183021 score=0.466741463267106
IntronExpressionAdditive AT5G13180.intron1 4196831..4196868 score=-0.194709229330019
IntronExpressionAdditive AT5G13180.intron2 4197180..4197212 score=-0.660977046926405
IntronExpressionAdditive AT5G13190.intron1 4205107..4205143 score=0.300647549115437
IntronExpressionAdditive AT5G13190.intron2 4205356..4205987 score=-0.179394615844469
IntronExpressionAdditive AT5G13220.intron2 4219356..4219406 score=-0.692926816571214
IntronExpressionAdditive AT5G13220.intron3 4219689..4219790 score=-0.830321188976151
IntronExpressionAdditive AT5G13220.tu6 4220128..4220415 score=-0.310318761326454
IntronExpressionAdditive AT5G13240.intron1 4225340..4225419 score=-0.172159660367945
IntronExpressionAdditive AT5G13240.intron10 4227266..4227404 score=0.75171495355902
IntronExpressionAdditive AT5G13240.intron4 4225926..4225996 score=0.580429610036583
IntronExpressionAdditive AT5G13240.intron5 4226179..4226412 score=2.3447962048331
IntronExpressionAdditive AT5G13240.intron7 4226654..4226758 score=1.42633664661214
IntronExpressionAdditive AT5G13260.intron1 4243588..4243621 score=0.766363251687026
IntronExpressionAdditive AT5G13260.intron10 4245108..4245143 score=-0.394045902342714
IntronExpressionAdditive AT5G13260.intron11 4245327..4245399 score=-0.604609880662283
IntronExpressionAdditive AT5G13260.intron14 4245944..4246134 score=-0.957547387109032
IntronExpressionAdditive AT5G13260.intron15 4246243..4246349 score=-0.353585889144811
IntronExpressionAdditive AT5G13260.intron16 4246526..4246563 score=0.0352872128157002
IntronExpressionAdditive AT5G13260.intron9 4244999..4245034 score=-0.226989080827103
IntronExpressionAdditive AT5G13280.intron10 4252058..4252094 score=-0.794748842296572
IntronExpressionAdditive AT5G13280.intron11 4252289..4252325 score=0.361438962047674
IntronExpressionAdditive AT5G13280.intron12 4252432..4252468 score=0.468348077043193
IntronExpressionAdditive AT5G13280.intron3 4250231..4250343 score=0.529067979388796
IntronExpressionAdditive AT5G13280.intron4 4250641..4250855 score=-0.376548189122462
IntronExpressionAdditive AT5G13280.intron6 4251221..4251256 score=-0.582695220402612
IntronExpressionAdditive AT5G13280.intron7 4251400..4251510 score=-0.218514564968459
IntronExpressionAdditive AT5G13280.intron9 4251875..4251910 score=-0.0290560295602746
IntronExpressionAdditive AT5G13290.tu5 4253800..4253838 score=-0.873550196361452
IntronExpressionAdditive AT5G13290.tu7 4254462..4254764 score=-0.392314444117394
IntronExpressionAdditive AT5G13300.intron10 4258986..4259017 score=-1.52179697413783
IntronExpressionAdditive AT5G13300.intron11 4259160..4259233 score=-0.243732589998774
IntronExpressionAdditive AT5G13300.intron13 4259482..4259736 score=-0.967641365986018
IntronExpressionAdditive AT5G13300.intron14 4260017..4260375 score=-0.196617147740434
IntronExpressionAdditive AT5G13300.intron15 4260454..4260636 score=-0.142458470392337
IntronExpressionAdditive AT5G13300.intron16 4260740..4260961 score=0.422027024538863
IntronExpressionAdditive AT5G13300.intron17 4261165..4261202 score=0.556121945061429
IntronExpressionAdditive AT5G13300.intron18 4261301..4261954 score=-0.163024164782279
IntronExpressionAdditive AT5G13300.intron2 4256636..4256815 score=-0.803971067696989
IntronExpressionAdditive AT5G13300.intron3 4256956..4256987 score=-0.7096564229145
IntronExpressionAdditive AT5G13300.intron4 4257164..4257376 score=-1.32384957677996
IntronExpressionAdditive AT5G13300.intron5 4257747..4257783 score=-0.192870889842259
IntronExpressionAdditive AT5G13300.intron6 4257926..4257959 score=-0.110943017616716
IntronExpressionAdditive AT5G13300.intron7 4258241..4258310 score=0.301390339689472
IntronExpressionAdditive AT5G13300.intron9 4258869..4258911 score=-0.0585423652275956
IntronExpressionAdditive AT5G13310.intron1 4263944..4264202 score=-0.647364637340663
IntronExpressionAdditive AT5G13320.intron1 4267588..4268847 score=-0.126498819127525
IntronExpressionAdditive AT5G13320.intron3 4269382..4269417 score=-0.432629626067955
IntronExpressionAdditive AT5G13330.intron1 4272514..4273838 score=-0.118678884253550
IntronExpressionAdditive AT5G13340.intron1 4278201..4278278 score=-0.571233608211314
IntronExpressionAdditive AT5G13340.intron2 4278625..4278761 score=0.62237884303469
IntronExpressionAdditive AT5G13340.intron3 4278980..4279230 score=0.19338857296827
IntronExpressionAdditive AT5G13350.intron1 4280201..4280438 score=-0.896817821844985
IntronExpressionAdditive AT5G13360.intron3 4284100..4284478 score=0.0298057792563699
IntronExpressionAdditive AT5G13370.intron1 4287308..4287413 score=0.537704564047909
IntronExpressionAdditive AT5G13370.intron3 4287879..4287944 score=0.27907845708805
IntronExpressionAdditive AT5G13380.intron3 4290617..4290665 score=0.607350998024238
IntronExpressionAdditive AT5G13380.intron4 4290847..4290881 score=-0.668584431873381
IntronExpressionAdditive AT5G13390.intron1 4294026..4294166 score=-0.265501648777864
IntronExpressionAdditive AT5G13390.intron2 4294750..4294788 score=0.273365527390813
IntronExpressionAdditive AT5G13390.intron3 4295074..4295181 score=0.54209954194988
IntronExpressionAdditive AT5G13410.intron2 4300104..4300176 score=-1.08252536768117
IntronExpressionAdditive AT5G13410.intron3 4300281..4300353 score=-0.589623255804651
IntronExpressionAdditive AT5G13410.intron4 4300424..4300460 score=-0.157205865943381
IntronExpressionAdditive AT5G13410.intron5 4300618..4300764 score=0.364918932417489
IntronExpressionAdditive AT5G13410.intron7 4301014..4301245 score=0.111877343669313
IntronExpressionAdditive AT5G13420.intron2 4302587..4302655 score=0.0758860820000883
IntronExpressionAdditive AT5G13420.intron3 4302866..4303056 score=-0.586730351625336
IntronExpressionAdditive AT5G13420.intron4 4303453..4303490 score=-0.60028879284462
IntronExpressionAdditive AT5G13420.intron6 4303900..4303937 score=0.101080816213800
IntronExpressionAdditive AT5G13430.intron1 4306182..4307173 score=-0.0642073522484017
IntronExpressionAdditive AT5G13440.intron1 4309174..4309810 score=-0.784982143004745
IntronExpressionAdditive AT5G13450.intron2 4310877..4310909 score=-0.461890635467119
IntronExpressionAdditive AT5G13450.intron3 4311101..4311142 score=0.551740782186683
IntronExpressionAdditive AT5G13450.intron5 4311427..4311531 score=-0.790454818412871
IntronExpressionAdditive AT5G13450.intron6 4311606..4311791 score=-0.0315345503266396
IntronExpressionAdditive AT5G13460.intron1 4316137..4316215 score=-0.215968911061768
IntronExpressionAdditive AT5G13460.intron3 4316799..4317075 score=0.333266200645958
IntronExpressionAdditive AT5G13460.intron5 4317542..4317617 score=0.142488675856698
IntronExpressionAdditive AT5G13470.intron1 4318748..4319073 score=-0.127300434590907
IntronExpressionAdditive AT5G13470.intron2 4319364..4319582 score=-0.328780287679224
IntronExpressionAdditive AT5G13480.intron1 4326734..4326925 score=0.316383735823906
IntronExpressionAdditive AT5G13480.intron10 4329753..4329897 score=0.263809542640361
IntronExpressionAdditive AT5G13480.intron12 4330196..4330269 score=0.0760502528908177
IntronExpressionAdditive AT5G13480.intron13 4330380..4330454 score=-0.494090645354111
IntronExpressionAdditive AT5G13480.intron16 4331004..4331152 score=0.356369143012776
IntronExpressionAdditive AT5G13480.intron2 4327132..4327233 score=0.77191616975788
IntronExpressionAdditive AT5G13480.intron3 4327745..4328133 score=-0.136203325073382
IntronExpressionAdditive AT5G13480.intron4 4328317..4328385 score=-0.341534971061585
IntronExpressionAdditive AT5G13480.intron5 4328492..4328701 score=-0.625795994418568
IntronExpressionAdditive AT5G13480.intron6 4328868..4329010 score=-0.0400216481449001
IntronExpressionAdditive AT5G13480.intron7 4329114..4329149 score=-0.00456091264490876
IntronExpressionAdditive AT5G13490.intron1 4335568..4335604 score=0.972618682555003
IntronExpressionAdditive AT5G13490.intron2 4335748..4336003 score=0.613766979640503
IntronExpressionAdditive AT5G13500.intron10 4340153..4340184 score=0.654555861494732
IntronExpressionAdditive AT5G13500.intron11 4340418..4340745 score=0.427608435701901
IntronExpressionAdditive AT5G13500.intron5 4339062..4339132 score=0.477872831623221
IntronExpressionAdditive AT5G13500.intron6 4339238..4339274 score=0.911535988173116
IntronExpressionAdditive AT5G13500.intron7 4339525..4339597 score=0.269063631004886
IntronExpressionAdditive AT5G13500.intron8 4339777..4339850 score=0.498867019587361
IntronExpressionAdditive AT5G13500.intron9 4339966..4340042 score=-0.878833301967859
IntronExpressionAdditive AT5G13500.tu4 4338417..4338494 score=-0.268910940942307
IntronExpressionAdditive AT5G13520.intron1 4342412..4342777 score=-0.279146859595852
IntronExpressionAdditive AT5G13520.intron2 4343139..4343205 score=0.863798731267865
IntronExpressionAdditive AT5G13520.intron3 4343459..4343530 score=-0.470882775600636
IntronExpressionAdditive AT5G13530.intron1 4346412..4347122 score=-0.0391692055633931
IntronExpressionAdditive AT5G13530.intron2 4347533..4347598 score=0.54047212895405
IntronExpressionAdditive AT5G13530.intron3 4347851..4348000 score=-0.413858052041712
IntronExpressionAdditive AT5G13530.intron4 4348170..4348210 score=0.110125212667307
IntronExpressionAdditive AT5G13530.intron5 4348591..4348736 score=0.137462810370744
IntronExpressionAdditive AT5G13530.intron6 4348992..4349219 score=0.288197384537041
IntronExpressionAdditive AT5G13530.intron7 4349398..4349662 score=-0.123289211074602
IntronExpressionAdditive AT5G13530.intron8 4349885..4350109 score=0.604019041110715
IntronExpressionAdditive AT5G13530.intron9 4350295..4350964 score=-0.293828082101886
IntronExpressionAdditive AT5G13540.intron2 4351758..4351907 score=-1.19582005811828
IntronExpressionAdditive AT5G13540.intron4 4352596..4352632 score=0.474978724724494
IntronExpressionAdditive AT5G13540.intron5 4353028..4353064 score=0.412042692320389
IntronExpressionAdditive AT5G13550.intron1 4355857..4355895 score=0.273854888241535
IntronExpressionAdditive AT5G13550.intron11 4357834..4358171 score=-0.489256793454187
IntronExpressionAdditive AT5G13550.intron12 4358417..4358529 score=0.0488944266832327
IntronExpressionAdditive AT5G13550.intron13 4358818..4358857 score=0.200766511890283
IntronExpressionAdditive AT5G13550.intron14 4358971..4359081 score=-0.99479138516759
IntronExpressionAdditive AT5G13550.intron6 4356822..4356893 score=0.0498522857086686
IntronExpressionAdditive AT5G13550.intron8 4357157..4357342 score=0.287165721809723
IntronExpressionAdditive AT5G13560.intron1 4361961..4362025 score=-0.610624372352668
IntronExpressionAdditive AT5G13560.intron10 4364051..4364238 score=0.555555604777518
IntronExpressionAdditive AT5G13560.intron11 4364377..4364413 score=-1.21509369300661
IntronExpressionAdditive AT5G13560.intron12 4364553..4364589 score=-0.239074809502209
IntronExpressionAdditive AT5G13560.intron13 4364741..4364804 score=0.127043847176637
IntronExpressionAdditive AT5G13560.intron14 4364943..4365016 score=-0.164242732278336
IntronExpressionAdditive AT5G13560.intron15 4365176..4365208 score=0.147997913298735
IntronExpressionAdditive AT5G13560.intron16 4365392..4365726 score=-0.257959633469794
IntronExpressionAdditive AT5G13560.intron17 4366000..4366113 score=0.150359879172649
IntronExpressionAdditive AT5G13560.intron2 4362199..4362236 score=-0.68757476312905
IntronExpressionAdditive AT5G13560.intron3 4362378..4362452 score=-1.20050663717744
IntronExpressionAdditive AT5G13560.intron7 4363105..4363286 score=-0.573213110491959
IntronExpressionAdditive AT5G13560.intron8 4363396..4363881 score=0.322099693201972
IntronExpressionAdditive AT5G13570.intron1 4367610..4367708 score=0.748250134042808
IntronExpressionAdditive AT5G13570.intron2 4367882..4368062 score=-1.23043267468929
IntronExpressionAdditive AT5G13570.intron3 4368202..4368260 score=-0.87183110803063
IntronExpressionAdditive AT5G13570.intron4 4368396..4369042 score=-0.0305688849506218
IntronExpressionAdditive AT5G13590.intron2 4376486..4376552 score=1.34465833930414
IntronExpressionAdditive AT5G13600.intron1 4380491..4380526 score=-0.770982656285545
IntronExpressionAdditive AT5G13600.intron2 4380635..4380701 score=0.226088307996081
IntronExpressionAdditive AT5G13610.intron1 4383458..4383498 score=-1.29948484829539
IntronExpressionAdditive AT5G13610.intron5 4384426..4384464 score=-1.30199691675345
IntronExpressionAdditive AT5G13620.intron1 4385623..4385659 score=-0.101748267332565
IntronExpressionAdditive AT5G13630.intron5 4390413..4390490 score=-0.236283751524884
IntronExpressionAdditive AT5G13630.intron6 4390595..4390627 score=0.0897847825924684
IntronExpressionAdditive AT5G13640.intron1 4393994..4394764 score=0.25450881108018
IntronExpressionAdditive AT5G13640.intron2 4395028..4395063 score=0.0831262436753483
IntronExpressionAdditive AT5G13640.intron3 4395456..4395822 score=0.630261103451726
IntronExpressionAdditive AT5G13650.intron10 4400426..4400532 score=-2.1813875796446
IntronExpressionAdditive AT5G13650.intron12 4400907..4401047 score=-0.672184855335156
IntronExpressionAdditive AT5G13650.intron13 4401165..4401630 score=-2.54273330626618
IntronExpressionAdditive AT5G13650.intron14 4401808..4401914 score=-0.400435691315788
IntronExpressionAdditive AT5G13650.intron4 4398350..4398383 score=-0.677802596814648
IntronExpressionAdditive AT5G13650.intron5 4398630..4398671 score=-1.01050256675465
IntronExpressionAdditive AT5G13650.intron6 4398884..4398987 score=-1.31536484820497
IntronExpressionAdditive AT5G13650.intron7 4399166..4399524 score=-0.575646519217438
IntronExpressionAdditive AT5G13650.intron8 4399716..4399986 score=-1.30217414827146
IntronExpressionAdditive AT5G13650.intron9 4400175..4400283 score=-0.242393966078869
IntronExpressionAdditive AT5G13660.intron1 4404959..4405064 score=-0.621898073933704
IntronExpressionAdditive AT5G13660.intron3 4406527..4406601 score=0.151633060781843
IntronExpressionAdditive AT5G13660.intron4 4406818..4406894 score=-0.267168664536338
IntronExpressionAdditive AT5G13670.intron1 4407437..4407472 score=-0.218031432780594
IntronExpressionAdditive AT5G13670.intron3 4407893..4408071 score=-0.282964758041856
IntronExpressionAdditive AT5G13670.intron5 4408543..4408583 score=0.407665852263124
IntronExpressionAdditive AT5G13680.intron1 4410839..4410879 score=-0.581255684158077
IntronExpressionAdditive AT5G13680.intron2 4411031..4411554 score=-0.262495640259877
IntronExpressionAdditive AT5G13680.intron3 4414650..4414715 score=-0.243848177721751
IntronExpressionAdditive AT5G13680.intron4 4415083..4415219 score=0.365230593506023
IntronExpressionAdditive AT5G13690.intron1 4416051..4416189 score=1.33167746755426
IntronExpressionAdditive AT5G13690.intron10 4418044..4418115 score=-0.178846030158288
IntronExpressionAdditive AT5G13690.intron12 4418452..4418495 score=0.758973923725573
IntronExpressionAdditive AT5G13690.intron13 4418643..4418682 score=0.853428495909375
IntronExpressionAdditive AT5G13690.intron14 4418825..4418892 score=-0.257997636341854
IntronExpressionAdditive AT5G13690.intron17 4419704..4419740 score=-0.513036190556627
IntronExpressionAdditive AT5G13690.intron18 4419842..4419879 score=-0.385590285238957
IntronExpressionAdditive AT5G13690.intron3 4416456..4416531 score=-1.2296972595382
IntronExpressionAdditive AT5G13690.intron4 4416727..4416765 score=1.06844236269767
IntronExpressionAdditive AT5G13690.intron5 4416876..4416983 score=-1.39850890822305
IntronExpressionAdditive AT5G13690.intron6 4417094..4417160 score=-1.20542356412250
IntronExpressionAdditive AT5G13690.intron7 4417308..4417382 score=0.118045638480823
IntronExpressionAdditive AT5G13690.intron8 4417535..4417825 score=-0.616176277607768
IntronExpressionAdditive AT5G13700.intron2 4420805..4421056 score=-0.259659339377106
IntronExpressionAdditive AT5G13700.intron3 4421277..4421424 score=-0.37299390926294
IntronExpressionAdditive AT5G13700.intron4 4421640..4421989 score=0.256835580835746
IntronExpressionAdditive AT5G13700.intron5 4422195..4422231 score=-0.623596140498502
IntronExpressionAdditive AT5G13710.intron11 4425718..4425789 score=-0.456195156338402
IntronExpressionAdditive AT5G13710.intron12 4425893..4426078 score=0.46221007929014
IntronExpressionAdditive AT5G13710.intron13 4426216..4426725 score=-0.42491706102005
IntronExpressionAdditive AT5G13710.intron2 4424091..4424169 score=0.599141130898706
IntronExpressionAdditive AT5G13710.intron3 4424308..4424343 score=-0.414748599538112
IntronExpressionAdditive AT5G13710.intron4 4424514..4424582 score=-0.756974241887501
IntronExpressionAdditive AT5G13710.intron5 4424728..4424763 score=-0.714625230646246
IntronExpressionAdditive AT5G13710.intron7 4425053..4425088 score=-1.19251538900762
IntronExpressionAdditive AT5G13710.intron8 4425235..4425270 score=-0.0891218204553157
IntronExpressionAdditive AT5G13710.intron9 4425407..4425588 score=-0.463751901966355
IntronExpressionAdditive AT5G13720.intron2 4428405..4428439 score=-0.183637087228314
IntronExpressionAdditive AT5G13720.intron3 4428577..4428617 score=0.89993291046385
IntronExpressionAdditive AT5G13730.intron1 4429431..4429469 score=0.301365237538511
IntronExpressionAdditive AT5G13730.intron2 4429680..4429859 score=-2.11951557171524
IntronExpressionAdditive AT5G13730.intron3 4430245..4430315 score=-0.863758437955114
IntronExpressionAdditive AT5G13740.intron1 4432532..4432575 score=0.140153719382455
IntronExpressionAdditive AT5G13740.intron10 4434354..4434431 score=-0.288842827966304
IntronExpressionAdditive AT5G13740.intron11 4434700..4435184 score=-0.584265732743411
IntronExpressionAdditive AT5G13740.intron12 4435328..4435468 score=-0.754532156803862
IntronExpressionAdditive AT5G13740.intron13 4435622..4435659 score=-1.12061937713494
IntronExpressionAdditive AT5G13740.intron14 4435877..4435950 score=-0.18179721031304
IntronExpressionAdditive AT5G13740.intron16 4436205..4436346 score=-0.803080947100415
IntronExpressionAdditive AT5G13740.intron2 4432831..4433048 score=-0.895187152968906
IntronExpressionAdditive AT5G13740.intron3 4433124..4433194 score=-0.598532367231293
IntronExpressionAdditive AT5G13740.intron6 4433665..4433701 score=-1.20149903318726
IntronExpressionAdditive AT5G13740.intron8 4433956..4434072 score=-1.26384558908997
IntronExpressionAdditive AT5G13740.intron9 4434212..4434247 score=-0.513958935631016
IntronExpressionAdditive AT5G13750.intron10 4440054..4440090 score=-0.763460821323637
IntronExpressionAdditive AT5G13750.intron11 4440231..4440268 score=0.316318813287524
IntronExpressionAdditive AT5G13750.intron12 4440379..4440415 score=-0.261214368678468
IntronExpressionAdditive AT5G13750.intron13 4440623..4440766 score=-0.611829279201632
IntronExpressionAdditive AT5G13750.intron16 4440983..4441023 score=-0.71249264814817
IntronExpressionAdditive AT5G13750.intron17 4441098..4441164 score=-0.541881646510582
IntronExpressionAdditive AT5G13750.intron2 4438603..4438644 score=0.656293252352787
IntronExpressionAdditive AT5G13750.intron3 4438795..4438869 score=-0.571208500891543
IntronExpressionAdditive AT5G13750.intron4 4438979..4439051 score=0.248964482958406
IntronExpressionAdditive AT5G13750.intron5 4439175..4439249 score=-0.868197783626961
IntronExpressionAdditive AT5G13750.intron6 4439321..4439358 score=-0.179623805000811
IntronExpressionAdditive AT5G13750.intron7 4439504..4439545 score=0.264314055095841
IntronExpressionAdditive AT5G13750.intron8 4439772..4439805 score=0.139536887327772
IntronExpressionAdditive AT5G13760.intron3 4443679..4443967 score=0.0720533538038955
IntronExpressionAdditive AT5G13760.intron4 4444305..4444339 score=0.184373425240476
IntronExpressionAdditive AT5G13780.intron1 4447890..4448229 score=-0.818029317681715
IntronExpressionAdditive AT5G13790.intron1 4449293..4449438 score=0.18011034455972
IntronExpressionAdditive AT5G13790.intron2 4449624..4449655 score=-0.946717904275358
IntronExpressionAdditive AT5G13790.intron3 4449724..4449912 score=-0.164959594699517
IntronExpressionAdditive AT5G13790.intron7 4450448..4450557 score=0.128688487175621
IntronExpressionAdditive AT5G13800.intron1 4452317..4452353 score=0.180908692207895
IntronExpressionAdditive AT5G13800.intron2 4452584..4452615 score=-1.02013629846220
IntronExpressionAdditive AT5G13800.intron3 4452857..4452927 score=1.28210393155878
IntronExpressionAdditive AT5G13800.intron4 4453188..4453482 score=-0.0631161847319609
IntronExpressionAdditive AT5G13800.intron5 4454186..4454294 score=-0.970411634954496
IntronExpressionAdditive AT5G13800.intron6 4454440..4454472 score=0.157330140764209
IntronExpressionAdditive AT5G13820.intron1 4461227..4461597 score=-0.697211631398969
IntronExpressionAdditive AT5G13820.intron4 4462846..4462880 score=0.138184747179450
IntronExpressionAdditive AT5G13820.intron5 4462989..4463026 score=1.00527412966956
IntronExpressionAdditive AT5G13820.intron6 4463134..4463167 score=-0.137620768324031
IntronExpressionAdditive AT5G13820.intron7 4463489..4463567 score=0.81788762156348
IntronExpressionAdditive AT5G13820.intron8 4463918..4463985 score=0.419604167379031
IntronExpressionAdditive AT5G13825.intron1 4465204..4465662 score=0.216898284404916
IntronExpressionAdditive AT5G13830.intron1 4467464..4467500 score=-1.06494972835029
IntronExpressionAdditive AT5G13830.intron2 4467607..4467642 score=-1.36884749485922
IntronExpressionAdditive AT5G13830.intron5 4468289..4468363 score=-0.492909002708741
IntronExpressionAdditive AT5G13840.intron3 4469380..4469453 score=-0.0635549245955334
IntronExpressionAdditive AT5G13840.intron4 4469741..4469778 score=-0.279732067311669
IntronExpressionAdditive AT5G13850.intron1 4471512..4471625 score=-0.882116664246558
IntronExpressionAdditive AT5G13850.intron2 4471734..4472068 score=-0.808568624748153
IntronExpressionAdditive AT5G13850.intron3 4472239..4472311 score=0.404991841004261
IntronExpressionAdditive AT5G13870.intron2 4475785..4475823 score=0.185901544285396
IntronExpressionAdditive AT5G13870.intron3 4475971..4476008 score=-0.468401498576313
IntronExpressionAdditive AT5G13870.intron4 4476560..4476966 score=0.027570183349433
IntronExpressionAdditive AT5G13890.intron2 4479176..4479733 score=0.0548339258843441
IntronExpressionAdditive AT5G13890.tu3 4479770..4479879 score=-0.446730980745798
IntronExpressionAdditive AT5G13920.intron1 4486504..4486539 score=0.4549134530221
IntronExpressionAdditive AT5G13920.intron3 4487141..4487219 score=-0.306782971095174
IntronExpressionAdditive AT5G13930.intron1 4488961..4488997 score=-1.55470614379852
IntronExpressionAdditive AT5G13940.intron3 4490839..4490871 score=0.212601118589636
IntronExpressionAdditive AT5G13940.intron7 4491524..4491559 score=-0.0507013132320184
IntronExpressionAdditive AT5G13940.intron9 4491912..4491947 score=0.451910688051774
IntronExpressionAdditive AT5G13950.intron10 4500221..4500328 score=0.769263691120077
IntronExpressionAdditive AT5G13950.intron11 4500510..4500581 score=0.657095771173232
IntronExpressionAdditive AT5G13950.intron3 4498020..4498059 score=0.171457436716965
IntronExpressionAdditive AT5G13950.intron4 4498237..4498458 score=-0.245118551047504
IntronExpressionAdditive AT5G13950.intron5 4498664..4498737 score=0.0665084896261772
IntronExpressionAdditive AT5G13950.intron6 4498914..4499137 score=0.389695107831306
IntronExpressionAdditive AT5G13950.intron7 4499251..4499288 score=-0.440080998960867
IntronExpressionAdditive AT5G13950.intron8 4499465..4499605 score=-0.328003816146714
IntronExpressionAdditive AT5G13950.intron9 4499789..4499865 score=-0.172259637351302
IntronExpressionAdditive AT5G13960.intron1 4501552..4501625 score=-0.391383867381089
IntronExpressionAdditive AT5G13960.intron10 4504494..4504535 score=0.244753237204883
IntronExpressionAdditive AT5G13960.intron11 4504755..4504927 score=0.541836679622777
IntronExpressionAdditive AT5G13960.intron12 4505077..4505225 score=-0.0782457261055766
IntronExpressionAdditive AT5G13960.intron13 4505446..4505516 score=-0.452699840385322
IntronExpressionAdditive AT5G13960.intron14 4505775..4505848 score=-0.575876265590093
IntronExpressionAdditive AT5G13960.intron2 4502076..4502112 score=0.351166999445597
IntronExpressionAdditive AT5G13960.intron3 4502185..4502441 score=0.597872069579684
IntronExpressionAdditive AT5G13960.intron5 4502686..4502718 score=-0.303168294212844
IntronExpressionAdditive AT5G13960.intron6 4503037..4503074 score=0.443272423665258
IntronExpressionAdditive AT5G13960.intron7 4503223..4503367 score=-0.350656968800228
IntronExpressionAdditive AT5G13960.intron8 4503507..4504246 score=0.0380621364238065
IntronExpressionAdditive AT5G13960.intron9 4504312..4504347 score=-0.0260092754769729
IntronExpressionAdditive AT5G13970.intron1 4507045..4507083 score=0.982343650237618
IntronExpressionAdditive AT5G13970.intron2 4507413..4507452 score=0.935908684850931
IntronExpressionAdditive AT5G13980.intron11 4510891..4510928 score=0.260639428855053
IntronExpressionAdditive AT5G13980.intron12 4511070..4511308 score=-0.106143602477212
IntronExpressionAdditive AT5G13980.intron14 4511382..4511415 score=-0.270165703510394
IntronExpressionAdditive AT5G13980.intron15 4511672..4511743 score=-0.495559958524927
IntronExpressionAdditive AT5G13980.intron17 4512063..4512141 score=-0.564886212898989
IntronExpressionAdditive AT5G13980.intron19 4512385..4512524 score=-1.07629117121262
IntronExpressionAdditive AT5G13980.intron2 4508992..4509150 score=0.805705848796317
IntronExpressionAdditive AT5G13980.intron22 4512959..4513034 score=-0.597692575788579
IntronExpressionAdditive AT5G13980.intron23 4513185..4513222 score=0.550008078321714
IntronExpressionAdditive AT5G13980.intron24 4513369..4513406 score=0.247671269826849
IntronExpressionAdditive AT5G13980.intron25 4513559..4513629 score=0.126625629056652
IntronExpressionAdditive AT5G13980.intron26 4513772..4513813 score=0.179988225417163
IntronExpressionAdditive AT5G13980.intron30 4514424..4514494 score=-0.455040486944386
IntronExpressionAdditive AT5G13980.intron6 4509908..4509943 score=-1.49799648986213
IntronExpressionAdditive AT5G13980.intron8 4510233..4510347 score=-0.715078345546277
IntronExpressionAdditive AT5G14000.intron1 4518463..4518504 score=-0.258523678627773
IntronExpressionAdditive AT5G14000.intron2 4518796..4518830 score=0.253056284442283
IntronExpressionAdditive AT5G14020.intron3 4524227..4524332 score=0.756559766832702
IntronExpressionAdditive AT5G14020.intron4 4524439..4524516 score=0.217886914143172
IntronExpressionAdditive AT5G14020.intron5 4524659..4524733 score=0.348470617615067
IntronExpressionAdditive AT5G14020.intron8 4525222..4525299 score=-0.715990313660707
IntronExpressionAdditive AT5G14030.intron1 4527084..4527332 score=-0.335747405331546
IntronExpressionAdditive AT5G14030.intron3 4527689..4527756 score=-0.626412124578409
IntronExpressionAdditive AT5G14030.intron4 4527906..4528083 score=-0.557854992338943
IntronExpressionAdditive AT5G14040.intron2 4531371..4531444 score=-0.634602762912267
IntronExpressionAdditive AT5G14040.intron3 4531666..4531769 score=-1.00570290537468
IntronExpressionAdditive AT5G14040.intron4 4531838..4531872 score=-0.439170273375692
IntronExpressionAdditive AT5G14040.intron5 4532282..4532606 score=0.208691289830619
IntronExpressionAdditive AT5G14050.intron1 4533421..4533493 score=-0.187830218274175
IntronExpressionAdditive AT5G14060.intron1 4535735..4535995 score=-0.195607552490204
IntronExpressionAdditive AT5G14060.intron11 4538287..4538322 score=0.394911515114738
IntronExpressionAdditive AT5G14060.intron3 4536525..4536939 score=0.153329425666222
IntronExpressionAdditive AT5G14060.intron6 4537115..4537221 score=0.448971977333842
IntronExpressionAdditive AT5G14060.intron7 4537432..4537537 score=0.894275678047401
IntronExpressionAdditive AT5G14080.intron1 4543518..4543555 score=0.312059182311019
IntronExpressionAdditive AT5G14090.intron1 4547237..4547277 score=-0.528251899335045
IntronExpressionAdditive AT5G14090.intron2 4547379..4547768 score=-0.380131415576175
IntronExpressionAdditive AT5G14090.intron3 4548700..4548768 score=-0.277988224120506
IntronExpressionAdditive AT5G14090.intron4 4549031..4549173 score=0.0819446596084171
IntronExpressionAdditive AT5G14100.intron1 4549838..4549949 score=0.191602838221562
IntronExpressionAdditive AT5G14100.intron2 4550089..4550299 score=-1.17548454367329
IntronExpressionAdditive AT5G14100.intron4 4550547..4550583 score=-0.145176698264367
IntronExpressionAdditive AT5G14100.intron5 4550721..4550759 score=-1.43461851519777
IntronExpressionAdditive AT5G14100.intron6 4550960..4551036 score=-0.0394375659506816
IntronExpressionAdditive AT5G14100.intron8 4551288..4551360 score=-0.514628465089074
IntronExpressionAdditive AT5G14100.intron9 4551436..4551504 score=0.929966737630761
IntronExpressionAdditive AT5G14105.intron1 4552268..4552520 score=-0.40344433490895
IntronExpressionAdditive AT5G14120.intron1 4556679..4556890 score=1.3214988772182
IntronExpressionAdditive AT5G14130.intron1 4559427..4559499 score=1.30558857414035
IntronExpressionAdditive AT5G14140.intron3 4561668..4562138 score=-0.232020578272433
IntronExpressionAdditive AT5G14140.intron4 4562251..4562716 score=0.76213444738159
IntronExpressionAdditive AT5G14140.intron5 4563043..4563078 score=0.165854173358882
IntronExpressionAdditive AT5G14140.intron6 4563461..4563827 score=-0.0607631608924094
IntronExpressionAdditive AT5G14140.intron7 4564091..4564413 score=-0.732226631184933
IntronExpressionAdditive AT5G14150.intron1 4565822..4565975 score=-0.239938545558697
IntronExpressionAdditive AT5G14150.intron3 4566663..4566772 score=0.253344222236354
IntronExpressionAdditive AT5G14170.intron1 4568774..4568889 score=0.83498704504395
IntronExpressionAdditive AT5G14170.intron2 4570538..4570834 score=0.415800708553335
IntronExpressionAdditive AT5G14180.intron4 4572233..4572308 score=-0.375192735191808
IntronExpressionAdditive AT5G14180.intron7 4572919..4573957 score=0.639475114994106
IntronExpressionAdditive AT5G14200.intron1 4576446..4576478 score=-0.0897863305727674
IntronExpressionAdditive AT5G14200.intron2 4576690..4576727 score=-1.1529885812944
IntronExpressionAdditive AT5G14200.intron4 4577118..4577723 score=0.155234571618820
IntronExpressionAdditive AT5G14210.intron3 4579395..4579434 score=0.0498639239111741
IntronExpressionAdditive AT5G14210.intron4 4579690..4579726 score=1.09387012739864
IntronExpressionAdditive AT5G14220.intron1 4583640..4583707 score=0.237548375579144
IntronExpressionAdditive AT5G14220.intron10 4585861..4585894 score=0.844072022784552
IntronExpressionAdditive AT5G14220.intron11 4586002..4586072 score=0.0017681757101085
IntronExpressionAdditive AT5G14220.intron12 4586189..4586262 score=-1.25179656064543
IntronExpressionAdditive AT5G14220.intron14 4586616..4586686 score=-0.381865706759958
IntronExpressionAdditive AT5G14220.intron15 4586802..4586869 score=-0.257448701242582
IntronExpressionAdditive AT5G14220.intron16 4587048..4587129 score=0.68698981266408
IntronExpressionAdditive AT5G14220.intron2 4583854..4583889 score=0.196869908228596
IntronExpressionAdditive AT5G14220.intron3 4584033..4584108 score=-0.41218936164706
IntronExpressionAdditive AT5G14220.intron5 4584468..4584612 score=-0.251006974646979
IntronExpressionAdditive AT5G14220.intron7 4585015..4585056 score=1.00444098677533
IntronExpressionAdditive AT5G14220.intron8 4585286..4585562 score=-0.26047696454791
IntronExpressionAdditive AT5G14230.intron1 4592315..4593544 score=0.080573405585843
IntronExpressionAdditive AT5G14230.intron3 4594134..4594170 score=-0.0141922419183644
IntronExpressionAdditive AT5G14240.intron1 4596419..4596558 score=-0.182995408073891
IntronExpressionAdditive AT5G14240.intron2 4596804..4596872 score=-0.249314017035215
IntronExpressionAdditive AT5G14240.intron3 4597095..4597275 score=-0.272731896251134
IntronExpressionAdditive AT5G14250.intron1 4598179..4598287 score=-0.158975449789073
IntronExpressionAdditive AT5G14250.intron10 4600144..4600280 score=0.567055949332142
IntronExpressionAdditive AT5G14250.intron2 4598468..4598539 score=-0.161576456348814
IntronExpressionAdditive AT5G14250.intron3 4598887..4599262 score=-0.248938195460682
IntronExpressionAdditive AT5G14250.intron6 4599444..4599582 score=0.251817407634006
IntronExpressionAdditive AT5G14250.intron7 4599684..4599757 score=-0.0367466005030544
IntronExpressionAdditive AT5G14250.tu9 4599964..4599999 score=0.319804825627544
IntronExpressionAdditive AT5G14260.intron1 4601515..4601583 score=0.340466136758277
IntronExpressionAdditive AT5G14260.intron10 4603613..4603682 score=0.0155774592731223
IntronExpressionAdditive AT5G14260.intron11 4603903..4603938 score=-0.110658374453773
IntronExpressionAdditive AT5G14260.intron2 4601693..4601837 score=-0.157197612265618
IntronExpressionAdditive AT5G14260.intron4 4602240..4602309 score=-0.642524835157342
IntronExpressionAdditive AT5G14260.intron5 4602416..4602528 score=-0.70674030346277
IntronExpressionAdditive AT5G14260.intron7 4602998..4603032 score=1.16578126400984
IntronExpressionAdditive AT5G14260.intron8 4603175..4603212 score=-0.596463567563078
IntronExpressionAdditive AT5G14260.intron9 4603362..4603435 score=1.01579981189768
IntronExpressionAdditive AT5G14270.intron2 4606423..4606460 score=-0.744175661311601
IntronExpressionAdditive AT5G14270.intron3 4606804..4606919 score=-0.826960645830198
IntronExpressionAdditive AT5G14270.intron4 4606993..4607255 score=-0.447637169098704
IntronExpressionAdditive AT5G14270.intron8 4607920..4607954 score=0.512574906451588
IntronExpressionAdditive AT5G14280.intron2 4609772..4609807 score=0.291744451077954
IntronExpressionAdditive AT5G14280.intron3 4610370..4610588 score=-0.0203065726114162
IntronExpressionAdditive AT5G14300.intron1 4613397..4613537 score=0.234808453757363
IntronExpressionAdditive AT5G14310.intron1 4616398..4616863 score=-0.89569777168391
IntronExpressionAdditive AT5G14320.intron1 4618006..4618196 score=-0.798927233578911
IntronExpressionAdditive AT5G14330.intron1 4620252..4620406 score=0.330716470450192
IntronExpressionAdditive AT5G14340.intron1 4623503..4624083 score=0.195321770248358
IntronExpressionAdditive AT5G14360.intron1 4631338..4631375 score=-0.544837937331635
IntronExpressionAdditive AT5G14370.intron1 4632243..4632282 score=0.872946410422287
IntronExpressionAdditive AT5G14370.intron2 4632554..4632735 score=-0.861327138413839
IntronExpressionAdditive AT5G14390.intron1 4638058..4638247 score=-1.18657658812241
IntronExpressionAdditive AT5G14390.intron3 4638500..4639194 score=-0.387937946427252
IntronExpressionAdditive AT5G14400.intron1 4643614..4643919 score=-0.415939705429016
IntronExpressionAdditive AT5G14400.intron2 4644407..4644443 score=-0.363822527518728
IntronExpressionAdditive AT5G14400.intron3 4644614..4644645 score=0.301941006775067
IntronExpressionAdditive AT5G14400.intron5 4645363..4645401 score=-0.584059723087491
IntronExpressionAdditive AT5G14400.intron7 4645760..4645791 score=0.275205691314246
IntronExpressionAdditive AT5G14420.intron13 4650804..4651120 score=-0.53633111271634
IntronExpressionAdditive AT5G14420.intron5 4649246..4649282 score=-1.33260370022349
IntronExpressionAdditive AT5G14420.intron8 4649967..4650003 score=-0.211779858234625
IntronExpressionAdditive AT5G14420.tu14 4651234..4651269 score=-1.61514662084021
IntronExpressionAdditive AT5G14430.intron1 4653346..4653422 score=0.310766621518495
IntronExpressionAdditive AT5G14430.intron2 4653637..4653673 score=-0.866801134377194
IntronExpressionAdditive AT5G14430.intron5 4653891..4654132 score=-0.754496214462248
IntronExpressionAdditive AT5G14430.intron6 4654842..4654881 score=-0.573476849656638
IntronExpressionAdditive AT5G14430.intron7 4655023..4655056 score=-0.655971386518549
IntronExpressionAdditive AT5G14430.intron8 4655355..4655388 score=0.734865860154659
IntronExpressionAdditive AT5G14440.intron1 4656174..4656463 score=-0.21401398187808
IntronExpressionAdditive AT5G14440.intron5 4657244..4657535 score=0.789986442843646
IntronExpressionAdditive AT5G14450.intron2 4659076..4659111 score=-0.0237144652595673
IntronExpressionAdditive AT5G14450.intron3 4659328..4659367 score=0.0543724625672525
IntronExpressionAdditive AT5G14460.intron1 4660307..4660339 score=-0.873643536505571
IntronExpressionAdditive AT5G14460.intron3 4660600..4660673 score=-0.470769037566569
IntronExpressionAdditive AT5G14470.intron5 4664217..4664288 score=0.904139055299293
IntronExpressionAdditive AT5G14480.intron1 4668061..4668582 score=-0.387418751598148
IntronExpressionAdditive AT5G14490.intron1 4671015..4671048 score=-0.666016934468625
IntronExpressionAdditive AT5G14490.intron3 4671831..4671871 score=-0.876432671763789
IntronExpressionAdditive AT5G14500.intron1 4674721..4674794 score=-0.0849406061128521
IntronExpressionAdditive AT5G14500.intron4 4675452..4675671 score=0.0105886658956441
IntronExpressionAdditive AT5G14500.intron6 4675780..4675889 score=-0.275890692062033
IntronExpressionAdditive AT5G14500.intron7 4676031..4676216 score=-0.0722645214528881
IntronExpressionAdditive AT5G14500.intron8 4676441..4676682 score=0.626847118827665
IntronExpressionAdditive AT5G14510.intron1 4678890..4678957 score=0.145609289857242
IntronExpressionAdditive AT5G14520.intron1 4680890..4680960 score=-0.155756962657475
IntronExpressionAdditive AT5G14520.intron10 4683480..4683549 score=-0.180614015218189
IntronExpressionAdditive AT5G14520.intron11 4683825..4683999 score=-0.831705759102701
IntronExpressionAdditive AT5G14520.intron12 4684210..4684286 score=-0.0475829211315371
IntronExpressionAdditive AT5G14520.intron2 4681212..4681252 score=0.830829789064263
IntronExpressionAdditive AT5G14520.intron5 4681923..4682358 score=-0.46286137418899
IntronExpressionAdditive AT5G14520.intron6 4682639..4682753 score=0.249493002335122
IntronExpressionAdditive AT5G14520.intron9 4683304..4683338 score=-0.862725240806476
IntronExpressionAdditive AT5G14530.intron1 4684987..4685058 score=-0.262559804745187
IntronExpressionAdditive AT5G14530.intron5 4685717..4685938 score=-0.798709090058082
IntronExpressionAdditive AT5G14530.intron6 4686079..4686113 score=-0.625483293712714
IntronExpressionAdditive AT5G14530.intron9 4686684..4686759 score=-0.666715375502667
IntronExpressionAdditive AT5G14540.intron1 4688415..4688656 score=-0.130395778475867
IntronExpressionAdditive AT5G14540.intron2 4688945..4689289 score=-0.179055475125177
IntronExpressionAdditive AT5G14550.intron1 4691404..4691442 score=0.371587797204743
IntronExpressionAdditive AT5G14550.intron10 4693382..4693417 score=0.870610152514882
IntronExpressionAdditive AT5G14550.intron2 4691588..4691733 score=-0.353561592274993
IntronExpressionAdditive AT5G14550.intron4 4692062..4692164 score=-0.680877295252744
IntronExpressionAdditive AT5G14550.intron5 4692414..4692521 score=-0.530852592712217
IntronExpressionAdditive AT5G14550.intron6 4692625..4692734 score=-1.64223747972305
IntronExpressionAdditive AT5G14550.intron8 4692993..4693064 score=-0.793689313352821
IntronExpressionAdditive AT5G14550.intron9 4693172..4693236 score=-0.101078391679947
IntronExpressionAdditive AT5G14580.intron1 4697787..4697823 score=0.290453129304292
IntronExpressionAdditive AT5G14580.intron10 4701035..4701357 score=-0.692085761577592
IntronExpressionAdditive AT5G14580.intron11 4701504..4701540 score=-1.18560251558027
IntronExpressionAdditive AT5G14580.intron12 4701751..4701790 score=-0.503165937495822
IntronExpressionAdditive AT5G14580.intron15 4702471..4702683 score=-0.197015613836446
IntronExpressionAdditive AT5G14580.intron2 4698623..4698700 score=-0.114359733615405
IntronExpressionAdditive AT5G14580.intron3 4698881..4698912 score=-0.427878949083652
IntronExpressionAdditive AT5G14580.intron4 4699022..4699203 score=-0.349967780128089
IntronExpressionAdditive AT5G14580.intron6 4699639..4699715 score=-1.00924589329103
IntronExpressionAdditive AT5G14580.intron7 4699939..4700003 score=0.583009573378387
IntronExpressionAdditive AT5G14580.intron8 4700191..4700286 score=-0.62977738914543
IntronExpressionAdditive AT5G14580.intron9 4700568..4700838 score=-0.536282477269004
IntronExpressionAdditive AT5G14590.intron1 4703689..4703894 score=-0.494302837756995
IntronExpressionAdditive AT5G14590.intron10 4705549..4705625 score=0.607235762669720
IntronExpressionAdditive AT5G14590.intron14 4706273..4706347 score=-0.255495021355324
IntronExpressionAdditive AT5G14590.intron3 4704316..4704390 score=-1.03605051254422
IntronExpressionAdditive AT5G14590.intron6 4704829..4705051 score=-1.05083851861809
IntronExpressionAdditive AT5G14600.intron1 4707069..4707352 score=0.146922034406761
IntronExpressionAdditive AT5G14600.intron3 4708482..4708736 score=-0.248716189220316
IntronExpressionAdditive AT5G14610.intron1 4710786..4711113 score=1.14438879616848
IntronExpressionAdditive AT5G14610.intron10 4714508..4714539 score=-0.235722616035077
IntronExpressionAdditive AT5G14610.intron2 4711579..4711612 score=-0.786681145296214
IntronExpressionAdditive AT5G14610.intron3 4711899..4712004 score=0.39519753320294
IntronExpressionAdditive AT5G14610.intron4 4712308..4712560 score=0.512197202749151
IntronExpressionAdditive AT5G14610.intron5 4712743..4712776 score=-0.220737528625192
IntronExpressionAdditive AT5G14610.intron6 4712887..4712923 score=-1.15831878294059
IntronExpressionAdditive AT5G14610.intron7 4713214..4713281 score=-0.013834183059943
IntronExpressionAdditive AT5G14620.intron1 4715862..4715899 score=-0.581989282392782
IntronExpressionAdditive AT5G14620.intron3 4716876..4717375 score=-0.693744416432137
IntronExpressionAdditive AT5G14620.intron7 4718024..4718203 score=0.302896931421243
IntronExpressionAdditive AT5G14640.intron10 4721280..4721356 score=-0.265572715958443
IntronExpressionAdditive AT5G14640.intron12 4721939..4722082 score=0.463972611368373
IntronExpressionAdditive AT5G14640.intron2 4719628..4719663 score=-0.230564229296928
IntronExpressionAdditive AT5G14640.intron4 4720023..4720059 score=0.322974396145844
IntronExpressionAdditive AT5G14640.intron6 4720407..4720477 score=-0.0389988178005716
IntronExpressionAdditive AT5G14640.intron8 4720740..4720811 score=-0.0573227407611701
IntronExpressionAdditive AT5G14640.intron9 4721128..4721208 score=0.233715473725117
IntronExpressionAdditive AT5G14650.intron1 4724721..4724752 score=0.0346172368561648
IntronExpressionAdditive AT5G14650.intron3 4725144..4725218 score=0.721004951815492
IntronExpressionAdditive AT5G14650.intron5 4725552..4725590 score=-1.06839347194800
IntronExpressionAdditive AT5G14650.intron6 4725837..4725869 score=-0.800544832894558
IntronExpressionAdditive AT5G14660.intron2 4727011..4727052 score=-0.29264447851532
IntronExpressionAdditive AT5G14660.intron4 4727238..4727671 score=0.131476877724382
IntronExpressionAdditive AT5G14660.intron6 4727877..4727951 score=-0.254111643825551
IntronExpressionAdditive AT5G14660.intron8 4728380..4728419 score=-0.594691824393635
IntronExpressionAdditive AT5G14670.intron1 4729557..4729590 score=-0.113270576712718
IntronExpressionAdditive AT5G14670.intron2 4729715..4729930 score=-0.149932427214261
IntronExpressionAdditive AT5G14670.intron3 4730078..4730113 score=0.0897428264099139
IntronExpressionAdditive AT5G14670.intron4 4730262..4730337 score=-0.162533981076096
IntronExpressionAdditive AT5G14680.intron1 4731740..4731922 score=-0.856905580629897
IntronExpressionAdditive AT5G14680.intron2 4732144..4732249 score=0.122992655328697
IntronExpressionAdditive AT5G14680.intron3 4732417..4732819 score=-0.661012452859798
IntronExpressionAdditive AT5G14700.intron1 4740888..4740993 score=-0.51162171440315
IntronExpressionAdditive AT5G14700.intron3 4741545..4742476 score=-0.282584397766829
IntronExpressionAdditive AT5G14700.intron4 4742985..4743051 score=-0.172986644270760
IntronExpressionAdditive AT5G14710.intron1 4746536..4746641 score=0.900812101186941
IntronExpressionAdditive AT5G14710.intron2 4746839..4747235 score=-0.640932347544272
IntronExpressionAdditive AT5G14710.intron4 4747307..4747379 score=-0.020488089974299
IntronExpressionAdditive AT5G14710.intron5 4747447..4747519 score=-0.270799226263128
IntronExpressionAdditive AT5G14720.intron1 4748283..4748383 score=-0.527168769881941
IntronExpressionAdditive AT5G14720.intron10 4750169..4750244 score=-0.390216082117868
IntronExpressionAdditive AT5G14720.intron12 4750553..4750836 score=-0.422107065858601
IntronExpressionAdditive AT5G14720.intron14 4751021..4751092 score=0.359661511117121
IntronExpressionAdditive AT5G14720.intron15 4751204..4751239 score=-0.673606942870296
IntronExpressionAdditive AT5G14720.intron16 4751352..4751573 score=-0.0335257906213082
IntronExpressionAdditive AT5G14720.intron18 4751714..4751853 score=-0.198633278226462
IntronExpressionAdditive AT5G14720.intron19 4752131..4752437 score=-0.781125691896767
IntronExpressionAdditive AT5G14720.intron2 4748524..4748558 score=0.64136135541273
IntronExpressionAdditive AT5G14720.intron20 4752859..4753205 score=0.0798596339931344
IntronExpressionAdditive AT5G14720.intron3 4748703..4748735 score=0.0575731478709267
IntronExpressionAdditive AT5G14720.intron4 4748868..4748942 score=-0.364619024638508
IntronExpressionAdditive AT5G14720.intron6 4749189..4749260 score=0.253265528793844
IntronExpressionAdditive AT5G14720.intron8 4749656..4749692 score=-0.100582823282600
IntronExpressionAdditive AT5G14720.intron9 4750032..4750063 score=0.537845852338034
IntronExpressionAdditive AT5G14740.intron1 4758441..4759086 score=-0.135453267457019
IntronExpressionAdditive AT5G14740.intron2 4759312..4760405 score=-0.844054250898612
IntronExpressionAdditive AT5G14740.intron7 4761287..4761322 score=-1.02358039547702
IntronExpressionAdditive AT5G14740.intron8 4761472..4761677 score=-1.06118791172265
IntronExpressionAdditive AT5G14750.intron1 4764093..4764166 score=-0.0522288261313985
IntronExpressionAdditive AT5G14750.intron2 4764402..4764567 score=-0.661693319838925
IntronExpressionAdditive AT5G14760.intron1 4768762..4768950 score=0.298848143697692
IntronExpressionAdditive AT5G14760.intron3 4769822..4769890 score=-0.212664279631599
IntronExpressionAdditive AT5G14760.intron4 4770176..4770211 score=-0.271315711811917
IntronExpressionAdditive AT5G14760.intron6 4770492..4770817 score=-0.252586074771373
IntronExpressionAdditive AT5G14780.intron1 4777145..4777659 score=-0.110780365834621
IntronExpressionAdditive AT5G14780.intron2 4777954..4778031 score=0.192733850761374
IntronExpressionAdditive AT5G14780.intron3 4778611..4778681 score=0.704619094350943
IntronExpressionAdditive AT5G14780.intron4 4778934..4779005 score=0.577470975215915
IntronExpressionAdditive AT5G14790.intron1 4783172..4783991 score=-0.497220639808223
IntronExpressionAdditive AT5G14790.intron2 4784345..4784420 score=0.37042944518133
IntronExpressionAdditive AT5G14790.intron4 4784784..4784860 score=0.219536440992898
IntronExpressionAdditive AT5G14790.intron5 4785073..4785146 score=0.446850965951971
IntronExpressionAdditive AT5G14800.intron5 4786974..4787093 score=-0.308698088433676
IntronExpressionAdditive AT5G14800.intron6 4787196..4787268 score=0.0541184648338922
IntronExpressionAdditive AT5G14850.intron10 4804555..4804718 score=-0.538562320912899
IntronExpressionAdditive AT5G14850.intron5 4802696..4802767 score=0.992611410396578
IntronExpressionAdditive AT5G14850.intron8 4803885..4804078 score=-1.11459722882722
IntronExpressionAdditive AT5G14860.intron2 4807391..4807537 score=-0.000136563470524659
IntronExpressionAdditive AT5G14870.intron1 4809073..4809109 score=0.612132241118144
IntronExpressionAdditive AT5G14870.intron5 4810291..4810367 score=-0.260293997996682
IntronExpressionAdditive AT5G14880.intron1 4814274..4814347 score=0.320803279019939
IntronExpressionAdditive AT5G14880.intron3 4815162..4815464 score=-0.239595729087670
IntronExpressionAdditive AT5G14880.intron6 4816147..4816184 score=0.554675003163154
IntronExpressionAdditive AT5G14890.intron3 4818634..4819120 score=0.0263621005090684
IntronExpressionAdditive AT5G14890.intron4 4819310..4819345 score=0.898347826891143
IntronExpressionAdditive AT5G14890.intron7 4820468..4820582 score=-0.292386863724245
IntronExpressionAdditive AT5G14890.intron8 4820728..4820764 score=0.088525039634129
IntronExpressionAdditive AT5G14910.intron1 4824140..4824309 score=0.397960640695646
IntronExpressionAdditive AT5G14910.intron2 4824417..4824597 score=-0.0482467314457381
IntronExpressionAdditive AT5G14910.intron3 4824809..4825036 score=0.266157159071052
IntronExpressionAdditive AT5G14920.intron2 4826647..4826875 score=0.748856494891436
IntronExpressionAdditive AT5G14920.tu5 4827480..4827553 score=1.97462679509847
IntronExpressionAdditive AT5G14930.intron4 4829405..4829513 score=-0.245369797046726
IntronExpressionAdditive AT5G14930.tu4 4829297..4829372 score=0.157229140896225
IntronExpressionAdditive AT5G14930.tu6 4829889..4830137 score=0.397229424580769
IntronExpressionAdditive AT5G14940.intron2 4833390..4833972 score=0.00937336127007605
IntronExpressionAdditive AT5G14950.intron1 4840315..4840469 score=-0.804084242578348
IntronExpressionAdditive AT5G14950.intron3 4841095..4841169 score=0.0764755632072768
IntronExpressionAdditive AT5G14960.intron2 4844226..4844263 score=0.213618920667323
IntronExpressionAdditive AT5G14960.intron6 4844933..4845265 score=-0.283508809008244
IntronExpressionAdditive AT5G14960.intron8 4845590..4845623 score=-0.0188298235640313
IntronExpressionAdditive AT5G14970.intron2 4848132..4848195 score=-0.481354578569753
IntronExpressionAdditive AT5G14990.intron3 4852887..4852939 score=-0.428016791938348
IntronExpressionAdditive AT5G15020.intron10 4862750..4862783 score=0.430181250432718
IntronExpressionAdditive AT5G15020.intron12 4863191..4863482 score=0.733318037423817
IntronExpressionAdditive AT5G15020.intron14 4863599..4863635 score=-0.167787326624527
IntronExpressionAdditive AT5G15020.intron15 4863771..4863808 score=-0.53363198972332
IntronExpressionAdditive AT5G15020.intron16 4863949..4864097 score=-1.70426870617991
IntronExpressionAdditive AT5G15020.intron17 4864415..4864455 score=-0.610438744052658
IntronExpressionAdditive AT5G15020.intron19 4864845..4864882 score=0.267143821988364
IntronExpressionAdditive AT5G15020.intron3 4859970..4860043 score=0.655921222014305
IntronExpressionAdditive AT5G15020.intron7 4861360..4861573 score=-0.274780941459031
IntronExpressionAdditive AT5G15020.intron9 4862360..4862426 score=-0.739572185926229
IntronExpressionAdditive AT5G15030.intron2 4867322..4867432 score=0.544780516478758
IntronExpressionAdditive AT5G15030.intron4 4867749..4867993 score=-0.295255113440921
IntronExpressionAdditive AT5G15030.intron6 4868935..4869004 score=-0.120711027784836
IntronExpressionAdditive AT5G15050.intron1 4872338..4872405 score=1.03264694262399
IntronExpressionAdditive AT5G15050.intron3 4872789..4872825 score=0.163063840244029
IntronExpressionAdditive AT5G15070.intron1 4876631..4876796 score=0.603460175834635
IntronExpressionAdditive AT5G15070.intron10 4879475..4879940 score=0.185541195585293
IntronExpressionAdditive AT5G15070.intron12 4880118..4880438 score=-0.0765348932008879
IntronExpressionAdditive AT5G15070.intron13 4880697..4880735 score=0.813176377754857
IntronExpressionAdditive AT5G15070.intron14 4880883..4880914 score=-0.705108246917052
IntronExpressionAdditive AT5G15070.intron15 4881031..4881349 score=0.25339826013677
IntronExpressionAdditive AT5G15070.intron16 4881535..4881574 score=-0.0466207883116461
IntronExpressionAdditive AT5G15070.intron17 4881799..4881904 score=0.320324584990002
IntronExpressionAdditive AT5G15070.intron18 4882003..4882116 score=-0.665603605934445
IntronExpressionAdditive AT5G15070.intron19 4882228..4882299 score=0.661842955766128
IntronExpressionAdditive AT5G15070.intron2 4877004..4877104 score=-0.23572562340484
IntronExpressionAdditive AT5G15070.intron21 4882587..4882857 score=-0.910084630074815
IntronExpressionAdditive AT5G15070.intron22 4883028..4883232 score=-0.520303696568575
IntronExpressionAdditive AT5G15070.intron24 4883671..4884208 score=-0.751948490952298
IntronExpressionAdditive AT5G15070.intron28 4884664..4884852 score=0.335347512229623
IntronExpressionAdditive AT5G15070.intron3 4877221..4877441 score=-0.221513428167272
IntronExpressionAdditive AT5G15070.intron30 4885255..4885286 score=0.0971379021488115
IntronExpressionAdditive AT5G15070.intron4 4877514..4877666 score=-0.0761872417092301
IntronExpressionAdditive AT5G15070.intron5 4877811..4878064 score=0.320780099019748
IntronExpressionAdditive AT5G15070.intron7 4878321..4878548 score=-0.128622326875449
IntronExpressionAdditive AT5G15070.intron8 4878692..4878801 score=-0.438267857228419
IntronExpressionAdditive AT5G15070.intron9 4879073..4879297 score=0.243252108797673
IntronExpressionAdditive AT5G15080.intron1 4886641..4886960 score=0.453575638853374
IntronExpressionAdditive AT5G15080.intron2 4887330..4887362 score=-0.53504954605042
IntronExpressionAdditive AT5G15090.intron1 4889940..4890017 score=-0.954375818645109
IntronExpressionAdditive AT5G15090.intron2 4890235..4890271 score=-0.658027602031377
IntronExpressionAdditive AT5G15090.intron3 4890412..4890478 score=-1.43609366134038
IntronExpressionAdditive AT5G15090.intron4 4890658..4890764 score=-0.7779996582963
IntronExpressionAdditive AT5G15090.intron5 4890944..4891303 score=-0.128983988109155
IntronExpressionAdditive AT5G15100.intron4 4892893..4893045 score=-0.462479561978238
IntronExpressionAdditive AT5G15110.intron2 4897052..4897088 score=-0.148059325924641
IntronExpressionAdditive AT5G15120.intron2 4899310..4899349 score=-0.400514895675568
IntronExpressionAdditive AT5G15120.intron3 4899536..4899907 score=-0.0239635618840328
IntronExpressionAdditive AT5G15130.intron1 4904526..4904759 score=-0.259801164101066
IntronExpressionAdditive AT5G15130.intron3 4905937..4905973 score=-0.485750410733412
IntronExpressionAdditive AT5G15150.intron1 4914499..4914795 score=0.574449465283267
IntronExpressionAdditive AT5G15150.intron2 4915346..4915420 score=1.08569234096705
IntronExpressionAdditive AT5G15160.intron1 4921643..4922377 score=-0.373924015230897
IntronExpressionAdditive AT5G15170.intron1 4926390..4926426 score=-0.217112464905015
IntronExpressionAdditive AT5G15170.intron12 4928720..4928756 score=0.0502672691016999
IntronExpressionAdditive AT5G15170.intron13 4928953..4928988 score=0.638842230447005
IntronExpressionAdditive AT5G15170.intron14 4929203..4929234 score=0.0407734753924531
IntronExpressionAdditive AT5G15170.intron3 4926762..4926829 score=-0.738833879406478
IntronExpressionAdditive AT5G15170.intron4 4926938..4926974 score=0.708183601948333
IntronExpressionAdditive AT5G15170.intron6 4927249..4927280 score=-0.155590299845640
IntronExpressionAdditive AT5G15180.intron1 4930808..4930844 score=-0.481204608801115
IntronExpressionAdditive AT5G15180.intron2 4931103..4931338 score=0.517060138296535
IntronExpressionAdditive AT5G15180.intron3 4931563..4931725 score=0.193487751984216
IntronExpressionAdditive AT5G15200.intron1 4935337..4935630 score=-0.496001950995981
IntronExpressionAdditive AT5G15200.intron2 4936104..4936283 score=-0.149732019085644
IntronExpressionAdditive AT5G15220.intron3 4942140..4942356 score=-0.503510792548535
IntronExpressionAdditive AT5G15230.intron1 4945085..4945202 score=0.321408241770983
IntronExpressionAdditive AT5G15230.intron3 4945525..4945758 score=-0.484216954914494
IntronExpressionAdditive AT5G15240.intron1 4947913..4948853 score=0.0537489247823689
IntronExpressionAdditive AT5G15240.intron3 4949625..4949658 score=0.176400318737140
IntronExpressionAdditive AT5G15250.intron2 4951076..4951109 score=0.346862458757793
IntronExpressionAdditive AT5G15265.intron2 4956790..4957179 score=0.130468517920563
IntronExpressionAdditive AT5G15270.intron1 4958417..4958635 score=-0.487886536472125
IntronExpressionAdditive AT5G15270.intron2 4959331..4959432 score=0.590607837787546
IntronExpressionAdditive AT5G15270.intron4 4960261..4960297 score=0.605524535537766
IntronExpressionAdditive AT5G15270.intron5 4960592..4960631 score=-0.282568125049432
IntronExpressionAdditive AT5G15270.intron6 4960732..4960831 score=-0.0536942910813847
IntronExpressionAdditive AT5G15270.tu8 4961023..4961063 score=1.60934275331352
IntronExpressionAdditive AT5G15290.intron1 4967329..4967396 score=-0.125985189448894
IntronExpressionAdditive AT5G15320.intron2 4977727..4977768 score=-0.775266548248533
IntronExpressionAdditive AT5G15320.intron3 4977871..4978577 score=-0.588457269908116
IntronExpressionAdditive AT5G15330.intron1 4980947..4981300 score=0.190956271573403
IntronExpressionAdditive AT5G15350.intron1 4985686..4985948 score=1.14051404308124
IntronExpressionAdditive AT5G15360.intron1 4987582..4987766 score=-13.8455557008696
IntronExpressionAdditive AT5G15360.intron3 4988155..4988223 score=-7.83621871192122
IntronExpressionAdditive AT5G15360.intron4 4988412..4988485 score=-7.06528103550229
IntronExpressionAdditive AT5G15360.intron5 4988634..4988671 score=-5.02345752871183
IntronExpressionAdditive AT5G15360.intron6 4988851..4988957 score=-1.12817342081408
IntronExpressionAdditive AT5G15380.intron6 4992329..4992401 score=0.106372250444258
IntronExpressionAdditive AT5G15380.intron7 4992544..4992622 score=-1.02020094792255
IntronExpressionAdditive AT5G15380.intron8 4992806..4993591 score=0.0739389735104559
IntronExpressionAdditive AT5G15390.intron2 4996009..4996484 score=0.148111880600972
IntronExpressionAdditive AT5G15390.intron5 4997025..4997092 score=-0.181266870038792
IntronExpressionAdditive AT5G15400.intron1 4997987..4998216 score=-0.353660128798428
IntronExpressionAdditive AT5G15400.intron10 4999902..4999974 score=-0.335899977743534
IntronExpressionAdditive AT5G15400.intron11 5000185..5000221 score=1.04620199048636
IntronExpressionAdditive AT5G15400.intron12 5000443..5000629 score=-0.126852007275992
IntronExpressionAdditive AT5G15400.intron14 5001224..5001300 score=0.648301410595353
IntronExpressionAdditive AT5G15400.intron15 5001583..5002009 score=0.0749790689554054
IntronExpressionAdditive AT5G15400.intron3 4998391..4998426 score=1.54642265130224
IntronExpressionAdditive AT5G15400.intron6 4998986..4999023 score=0.577139370702531
IntronExpressionAdditive AT5G15400.intron7 4999240..4999312 score=-0.155439391068521
IntronExpressionAdditive AT5G15400.intron8 4999420..4999523 score=-0.922028869961807
IntronExpressionAdditive AT5G15400.intron9 4999717..4999753 score=0.0432097170163825
IntronExpressionAdditive AT5G15410.intron2 5003975..5004008 score=-0.903831626675821
IntronExpressionAdditive AT5G15410.intron3 5004198..5004239 score=-0.988397587273708
IntronExpressionAdditive AT5G15410.intron6 5005134..5005287 score=0.0971233353502581
IntronExpressionAdditive AT5G15410.intron7 5005544..5005615 score=0.253805681440946
IntronExpressionAdditive AT5G15410.intron8 5006349..5006691 score=0.549670570288125
IntronExpressionAdditive AT5G15440.intron1 5012475..5013041 score=0.181344826023389
IntronExpressionAdditive AT5G15450.intron1 5014768..5015019 score=-0.171326266529198
IntronExpressionAdditive AT5G15450.intron2 5016251..5016286 score=1.05873269258731
IntronExpressionAdditive AT5G15450.intron4 5016914..5017060 score=0.76180886694353
IntronExpressionAdditive AT5G15460.intron1 5019055..5019130 score=-0.243871357865601
IntronExpressionAdditive AT5G15460.intron2 5019306..5019947 score=0.400767308875634
IntronExpressionAdditive AT5G15460.intron4 5020228..5020519 score=-0.564666020132866
IntronExpressionAdditive AT5G15470.intron2 5022113..5022189 score=0.532394410967392
IntronExpressionAdditive AT5G15470.intron3 5022804..5023018 score=-0.517146921260066
IntronExpressionAdditive AT5G15470.intron5 5023348..5023911 score=-0.485200879154462
IntronExpressionAdditive AT5G15490.intron1 5029338..5030025 score=0.738315620064074
IntronExpressionAdditive AT5G15500.tu2 5032944..5033053 score=0.178006998607162
IntronExpressionAdditive AT5G15510.intron5 5035741..5035993 score=-0.33301443634955
IntronExpressionAdditive AT5G15510.intron6 5036096..5036296 score=-0.91003962720206
IntronExpressionAdditive AT5G15520.intron2 5037760..5038019 score=-0.208508729339749
IntronExpressionAdditive AT5G15530.intron1 5039150..5039364 score=-0.444705621845887
IntronExpressionAdditive AT5G15530.intron6 5040344..5040380 score=0.231626784862371
IntronExpressionAdditive AT5G15540.intron10 5051051..5051192 score=0.752277689787514
IntronExpressionAdditive AT5G15540.intron11 5051407..5051549 score=-0.138797306513519
IntronExpressionAdditive AT5G15540.intron13 5052142..5052175 score=-0.0568044804488428
IntronExpressionAdditive AT5G15540.intron14 5052353..5052424 score=-0.280608196245608
IntronExpressionAdditive AT5G15540.intron15 5052600..5052672 score=-0.0187624478136329
IntronExpressionAdditive AT5G15540.intron17 5053038..5053077 score=0.158234941092405
IntronExpressionAdditive AT5G15540.intron18 5053371..5053404 score=0.186869497053741
IntronExpressionAdditive AT5G15540.intron20 5054084..5054266 score=-0.19350229448349
IntronExpressionAdditive AT5G15540.intron22 5054638..5054813 score=-0.221816172069766
IntronExpressionAdditive AT5G15540.intron24 5055206..5055426 score=-0.726681807050115
IntronExpressionAdditive AT5G15540.intron25 5055754..5055788 score=-1.11264701705248
IntronExpressionAdditive AT5G15540.intron27 5056208..5056472 score=0.675941618460902
IntronExpressionAdditive AT5G15540.intron28 5056644..5057124 score=-0.078529306258948
IntronExpressionAdditive AT5G15540.intron5 5049505..5049537 score=0.256713713284463
IntronExpressionAdditive AT5G15540.intron7 5050038..5050069 score=0.186596969631295
IntronExpressionAdditive AT5G15540.intron8 5050259..5050295 score=0.408585518429481
IntronExpressionAdditive AT5G15540.intron9 5050478..5050904 score=-0.115378757275473
IntronExpressionAdditive AT5G15550.intron11 5060659..5060698 score=0.153295914589522
IntronExpressionAdditive AT5G15550.intron13 5060988..5061244 score=0.133021963019509
IntronExpressionAdditive AT5G15550.intron14 5061387..5061463 score=0.541365893674584
IntronExpressionAdditive AT5G15550.intron15 5061614..5061759 score=-0.463189218483955
IntronExpressionAdditive AT5G15550.intron2 5058960..5058993 score=-0.537268130596862
IntronExpressionAdditive AT5G15550.intron6 5059502..5059544 score=1.06547551519517
IntronExpressionAdditive AT5G15550.intron7 5059684..5059774 score=-0.250935140215056
IntronExpressionAdditive AT5G15550.intron8 5059992..5060066 score=-0.0403759225270538
IntronExpressionAdditive AT5G15550.intron9 5060213..5060259 score=0.922219243056344
IntronExpressionAdditive AT5G15580.intron1 5069273..5069427 score=-0.0319546761233663
IntronExpressionAdditive AT5G15580.intron2 5069612..5069679 score=0.0681971263694488
IntronExpressionAdditive AT5G15580.intron4 5071615..5071651 score=-1.20682178083905
IntronExpressionAdditive AT5G15610.intron1 5079705..5079926 score=-0.725404857503922
IntronExpressionAdditive AT5G15610.intron10 5081748..5081820 score=-0.973503853568705
IntronExpressionAdditive AT5G15610.intron3 5080353..5080424 score=-0.760892005255995
IntronExpressionAdditive AT5G15610.intron4 5080665..5080710 score=-0.576117834320765
IntronExpressionAdditive AT5G15610.intron5 5080897..5081005 score=0.175069212494985
IntronExpressionAdditive AT5G15610.intron6 5081185..5081263 score=0.653593344616555
IntronExpressionAdditive AT5G15610.intron7 5081399..5081473 score=0.555518461163404
IntronExpressionAdditive AT5G15620.intron1 5083365..5083436 score=-0.0118217590705697
IntronExpressionAdditive AT5G15630.intron1 5084892..5084928 score=0.596989116136708
IntronExpressionAdditive AT5G15630.intron2 5085069..5085103 score=0.0325094151914409
IntronExpressionAdditive AT5G15630.intron3 5085599..5085632 score=0.788265788133607
IntronExpressionAdditive AT5G15630.intron5 5086196..5086232 score=-0.336152661128356
IntronExpressionAdditive AT5G15640.intron1 5087659..5088187 score=-0.888526394802965
IntronExpressionAdditive AT5G15640.intron2 5088636..5088676 score=0.341926646796248
IntronExpressionAdditive AT5G15640.intron3 5088901..5089011 score=-0.538499636415166
IntronExpressionAdditive AT5G15640.intron4 5089198..5089350 score=0.308030339321496
IntronExpressionAdditive AT5G15640.intron5 5089557..5089629 score=0.228992560362498
IntronExpressionAdditive AT5G15650.intron1 5092684..5093117 score=0.390457997502114
IntronExpressionAdditive AT5G15650.intron3 5093686..5093722 score=0.338202967285907
IntronExpressionAdditive AT5G15670.intron1 5099873..5099947 score=0.813853916432822
IntronExpressionAdditive AT5G15680.intron1 5104264..5104516 score=-0.230351006755506
IntronExpressionAdditive AT5G15680.intron10 5108948..5108984 score=-0.225282035952129
IntronExpressionAdditive AT5G15680.intron11 5109122..5109265 score=-0.529394466867396
IntronExpressionAdditive AT5G15680.intron12 5109405..5109441 score=0.0702839955756691
IntronExpressionAdditive AT5G15680.intron14 5109722..5109917 score=-0.907490908241683
IntronExpressionAdditive AT5G15680.intron15 5109990..5110241 score=0.0712699549242746
IntronExpressionAdditive AT5G15680.intron16 5110416..5110684 score=-0.00869458870813354
IntronExpressionAdditive AT5G15680.intron2 5105310..5105712 score=0.0407361403770766
IntronExpressionAdditive AT5G15680.intron4 5106289..5106561 score=-0.744902017253357
IntronExpressionAdditive AT5G15680.intron6 5107581..5107686 score=-0.136502830031045
IntronExpressionAdditive AT5G15680.intron7 5107848..5107884 score=-0.150789611757812
IntronExpressionAdditive AT5G15680.intron8 5108307..5108446 score=0.456047012845815
IntronExpressionAdditive AT5G15700.intron10 5117814..5117923 score=-1.00703977534551
IntronExpressionAdditive AT5G15700.intron11 5118404..5118435 score=-0.00444296384039437
IntronExpressionAdditive AT5G15700.intron12 5118582..5118726 score=0.212347444465150
IntronExpressionAdditive AT5G15700.intron14 5119048..5119591 score=-0.379357591896746
IntronExpressionAdditive AT5G15700.intron16 5119782..5119819 score=0.537861060236396
IntronExpressionAdditive AT5G15700.intron17 5119971..5120005 score=-1.04630476044496
IntronExpressionAdditive AT5G15700.intron18 5120370..5120700 score=0.314067090151104
IntronExpressionAdditive AT5G15700.intron2 5116101..5116141 score=-0.0254285788518222
IntronExpressionAdditive AT5G15700.intron3 5116324..5116468 score=-0.545874344680307
IntronExpressionAdditive AT5G15700.intron6 5116808..5116953 score=0.104753355912551
IntronExpressionAdditive AT5G15700.intron7 5117199..5117378 score=-0.403255185030181
IntronExpressionAdditive AT5G15700.intron8 5117518..5117594 score=-0.396131212565275
IntronExpressionAdditive AT5G15720.intron2 5125298..5125333 score=0.462892982066286
IntronExpressionAdditive AT5G15725.intron1 5127639..5127984 score=0.0978520918719985
IntronExpressionAdditive AT5G15730.intron2 5130669..5131175 score=-1.02674940652334
IntronExpressionAdditive AT5G15730.intron3 5131595..5131664 score=0.120475960295594
IntronExpressionAdditive AT5G15730.intron4 5131842..5131877 score=0.582352959955735
IntronExpressionAdditive AT5G15730.intron5 5132048..5132081 score=-1.18067310277184
IntronExpressionAdditive AT5G15730.intron8 5132591..5132690 score=-0.220759359293032
IntronExpressionAdditive AT5G15740.intron4 5135916..5135991 score=-0.560261127963148
IntronExpressionAdditive AT5G15750.intron3 5141838..5142279 score=-0.455293040297357
IntronExpressionAdditive AT5G15760.intron1 5143361..5143439 score=0.28899286248897
IntronExpressionAdditive AT5G15780.intron1 5145901..5146037 score=-2.32220696342388
IntronExpressionAdditive AT5G15790.intron4 5149009..5149574 score=-1.08360863921323
IntronExpressionAdditive AT5G15790.intron7 5150736..5150921 score=-1.03393137654116
IntronExpressionAdditive AT5G15800.intron2 5152001..5152111 score=-1.07446064027581
IntronExpressionAdditive AT5G15800.intron6 5152794..5153549 score=-0.453586876868273
IntronExpressionAdditive AT5G15802.intron1 5156852..5157346 score=-0.910408795077381
IntronExpressionAdditive AT5G15810.intron1 5158216..5158454 score=-0.348680854531271
IntronExpressionAdditive AT5G15810.intron10 5160553..5160624 score=-0.186980405489833
IntronExpressionAdditive AT5G15810.intron4 5159196..5159476 score=-0.228574556877687
IntronExpressionAdditive AT5G15810.intron6 5159619..5159799 score=0.433812346651757
IntronExpressionAdditive AT5G15840.tu3 5171726..5171907 score=0.105985212927400
IntronExpressionAdditive AT5G15850.intron1 5176668..5176705 score=0.948040635278486
IntronExpressionAdditive AT5G15860.intron1 5178887..5178926 score=0.878000823025602
IntronExpressionAdditive AT5G15860.intron10 5179973..5180197 score=-1.45714095574543
IntronExpressionAdditive AT5G15860.intron11 5180334..5180404 score=-0.300552237400761
IntronExpressionAdditive AT5G15860.intron13 5180726..5180973 score=-0.591691774514248
IntronExpressionAdditive AT5G15860.intron8 5179615..5179651 score=0.302178728998783
IntronExpressionAdditive AT5G15860.tu3 5179038..5179073 score=-0.382316123909376
IntronExpressionAdditive AT5G15880.intron1 5186079..5186157 score=-0.388621457597380
IntronExpressionAdditive AT5G15880.intron3 5186612..5186684 score=0.39966848139353
IntronExpressionAdditive AT5G15880.intron4 5186791..5186977 score=-0.350242521147062
IntronExpressionAdditive AT5G15880.intron5 5187084..5187117 score=0.189370328784312
IntronExpressionAdditive AT5G15900.intron1 5190337..5191352 score=0.0296709029084689
IntronExpressionAdditive AT5G15910.intron1 5193283..5193428 score=-0.411917957239705
IntronExpressionAdditive AT5G15910.intron2 5193575..5193760 score=0.243672495469956
IntronExpressionAdditive AT5G15910.intron3 5193937..5193972 score=0.576814893596246
IntronExpressionAdditive AT5G15910.intron8 5194755..5194796 score=0.240114319549495
IntronExpressionAdditive AT5G15910.intron9 5194939..5195016 score=0.769173294917479
IntronExpressionAdditive AT5G15920.intron1 5195770..5196143 score=-0.338114808148174
IntronExpressionAdditive AT5G15930.intron1 5199962..5200221 score=-0.588984763126345
IntronExpressionAdditive AT5G15930.intron2 5200475..5200550 score=0.0161729001157222
IntronExpressionAdditive AT5G15930.intron3 5200762..5200826 score=0.0516687988835536
IntronExpressionAdditive AT5G15930.intron5 5201252..5201506 score=-0.641319700428011
IntronExpressionAdditive AT5G15930.intron6 5201831..5201870 score=0.119207250086405
IntronExpressionAdditive AT5G15940.intron1 5202994..5203390 score=-0.126025896316452
IntronExpressionAdditive AT5G15940.intron5 5203895..5204105 score=-0.577896261332298
IntronExpressionAdditive AT5G15940.intron8 5204466..5204534 score=-0.296652072133692
IntronExpressionAdditive AT5G15950.tu3 5206168..5206347 score=0.318627457976219
IntronExpressionAdditive AT5G16000.intron1 5224482..5224546 score=-1.19507922670462
IntronExpressionAdditive AT5G16000.intron3 5224869..5224920 score=0.0319488014389652
IntronExpressionAdditive AT5G16000.intron4 5225135..5225173 score=0.448563397200432
IntronExpressionAdditive AT5G16000.intron5 5225278..5225466 score=0.377694222560017
IntronExpressionAdditive AT5G16020.intron3 5230470..5230510 score=0.267925740226243
IntronExpressionAdditive AT5G16020.intron7 5231670..5231742 score=-0.0695060326069957
IntronExpressionAdditive AT5G16030.intron2 5238442..5238482 score=0.490353693201641
IntronExpressionAdditive AT5G16030.intron3 5238583..5238651 score=1.32787199740463
IntronExpressionAdditive AT5G16030.intron5 5238997..5239086 score=-0.340105037318769
IntronExpressionAdditive AT5G16030.intron6 5239385..5240213 score=1.55853836911005
IntronExpressionAdditive AT5G16040.intron1 5241082..5241151 score=0.781317410169927
IntronExpressionAdditive AT5G16040.intron10 5243230..5243266 score=0.0755239626035304
IntronExpressionAdditive AT5G16040.intron3 5241414..5241520 score=-0.170899395264227
IntronExpressionAdditive AT5G16040.intron4 5241623..5241659 score=0.206150876944517
IntronExpressionAdditive AT5G16040.intron7 5242318..5242390 score=-0.468298857724784
IntronExpressionAdditive AT5G16040.intron8 5242498..5242534 score=0.303260322011881
IntronExpressionAdditive AT5G16040.intron9 5242797..5242983 score=-0.0263358304483579
IntronExpressionAdditive AT5G16050.intron1 5244088..5244665 score=-0.494045735448025
IntronExpressionAdditive AT5G16050.intron4 5245475..5245658 score=0.612696263893687
IntronExpressionAdditive AT5G16060.intron1 5246301..5246448 score=-1.10817740655201
IntronExpressionAdditive AT5G16060.intron2 5246709..5247090 score=0.121918291324325
IntronExpressionAdditive AT5G16070.intron1 5247621..5247691 score=-1.53004638815520
IntronExpressionAdditive AT5G16070.intron10 5249748..5249935 score=-0.452229896552396
IntronExpressionAdditive AT5G16070.intron12 5250166..5250343 score=0.238420797351344
IntronExpressionAdditive AT5G16070.intron13 5250521..5250664 score=0.171441118108476
IntronExpressionAdditive AT5G16070.intron3 5248057..5248094 score=0.54881251836179
IntronExpressionAdditive AT5G16070.intron4 5248235..5248308 score=0.083160626142596
IntronExpressionAdditive AT5G16070.intron6 5248774..5249199 score=-0.153427500081059
IntronExpressionAdditive AT5G16090.intron1 5256076..5256334 score=0.510796014296101
IntronExpressionAdditive AT5G16090.intron2 5256553..5256699 score=-0.692790130392594
IntronExpressionAdditive AT5G16090.intron3 5256920..5257128 score=-0.263985825638803
IntronExpressionAdditive AT5G16110.intron1 5261500..5261610 score=0.868336890526328
IntronExpressionAdditive AT5G16110.intron3 5261966..5262453 score=0.568595209768903
IntronExpressionAdditive AT5G16120.intron1 5266226..5266267 score=0.26541310385821
IntronExpressionAdditive AT5G16120.intron3 5266619..5266654 score=-0.697847100201458
IntronExpressionAdditive AT5G16120.intron6 5267297..5267335 score=0.402222575772177
IntronExpressionAdditive AT5G16130.intron1 5268594..5268926 score=-0.0187176933010102
IntronExpressionAdditive AT5G16130.intron2 5269062..5269244 score=-0.468957624831588
IntronExpressionAdditive AT5G16130.intron4 5269432..5269465 score=-0.716563444008752
IntronExpressionAdditive AT5G16130.intron5 5269714..5269755 score=0.581314293140292
IntronExpressionAdditive AT5G16140.intron1 5270514..5270550 score=-0.197590014326238
IntronExpressionAdditive AT5G16140.intron3 5270801..5270983 score=0.0401586190866471
IntronExpressionAdditive AT5G16150.intron10 5274206..5274247 score=0.772090183627332
IntronExpressionAdditive AT5G16150.intron11 5274388..5274423 score=-0.395697120439311
IntronExpressionAdditive AT5G16150.intron12 5274597..5274699 score=0.45702033840438
IntronExpressionAdditive AT5G16150.intron13 5274884..5274929 score=0.535971109426705
IntronExpressionAdditive AT5G16150.intron16 5275408..5275446 score=0.984758690968117
IntronExpressionAdditive AT5G16150.intron5 5273174..5273211 score=-0.46182545607286
IntronExpressionAdditive AT5G16150.intron7 5273568..5273604 score=-1.49571327131901
IntronExpressionAdditive AT5G16150.intron9 5274031..5274068 score=-0.0568733293282999
IntronExpressionAdditive AT5G16150.tu3 5272702..5272857 score=1.50974648276314
IntronExpressionAdditive AT5G16160.intron17 5275857..5275891 score=-0.769381543860081
IntronExpressionAdditive AT5G16160.intron3 5276330..5276395 score=-0.0772710383085013
IntronExpressionAdditive AT5G16170.intron1 5278512..5278972 score=-0.226138106660909
IntronExpressionAdditive AT5G16180.intron2 5281118..5281410 score=-0.0263787143313462
IntronExpressionAdditive AT5G16180.intron4 5282082..5282122 score=-1.06209823071817
IntronExpressionAdditive AT5G16190.intron3 5284468..5284611 score=0.49936215395599
IntronExpressionAdditive AT5G16190.intron4 5284841..5285494 score=-1.18777320819444
IntronExpressionAdditive AT5G16210.intron1 5291397..5291436 score=0.523261488619846
IntronExpressionAdditive AT5G16210.intron10 5293781..5293846 score=0.144173160829302
IntronExpressionAdditive AT5G16210.intron13 5294354..5294427 score=-0.233857934020961
IntronExpressionAdditive AT5G16210.intron14 5295079..5295112 score=0.200275522826628
IntronExpressionAdditive AT5G16210.intron15 5295320..5295571 score=0.309171006529748
IntronExpressionAdditive AT5G16210.intron16 5295788..5296294 score=-0.0212990727500406
IntronExpressionAdditive AT5G16210.intron17 5296511..5296870 score=-0.483142564653613
IntronExpressionAdditive AT5G16210.intron18 5297055..5297558 score=0.183829080658118
IntronExpressionAdditive AT5G16210.intron4 5292161..5292196 score=-0.8985000074111
IntronExpressionAdditive AT5G16210.intron6 5292662..5292697 score=0.205839174311723
IntronExpressionAdditive AT5G16210.intron7 5292873..5292943 score=-0.48005464678616
IntronExpressionAdditive AT5G16210.intron9 5293418..5293528 score=-0.370395059180233
IntronExpressionAdditive AT5G16220.intron1 5299221..5299741 score=-0.164072517161228
IntronExpressionAdditive AT5G16230.intron1 5303532..5304455 score=0.370557709879279
IntronExpressionAdditive AT5G16240.intron1 5307178..5308171 score=0.198464871289006
IntronExpressionAdditive AT5G16240.intron2 5308752..5308783 score=-0.5952554672725
IntronExpressionAdditive AT5G16240.intron3 5309286..5309373 score=-0.295923868194416
IntronExpressionAdditive AT5G16260.intron1 5311412..5311628 score=-0.00782872226459334
IntronExpressionAdditive AT5G16260.intron10 5314023..5314060 score=-0.725661763024223
IntronExpressionAdditive AT5G16260.intron11 5314217..5314788 score=0.834647985387043
IntronExpressionAdditive AT5G16260.intron12 5314895..5314961 score=-0.0530395372638292
IntronExpressionAdditive AT5G16260.intron13 5315068..5315147 score=-0.916384205050838
IntronExpressionAdditive AT5G16260.intron14 5315292..5315327 score=-0.713017065798785
IntronExpressionAdditive AT5G16260.intron2 5311775..5311813 score=-0.44996063482682
IntronExpressionAdditive AT5G16260.intron3 5311988..5312026 score=-0.157986716239703
IntronExpressionAdditive AT5G16260.intron4 5312131..5312205 score=0.506620002511219
IntronExpressionAdditive AT5G16260.intron5 5312453..5312673 score=-0.8257034509727
IntronExpressionAdditive AT5G16260.intron6 5313109..5313396 score=-0.405093256986764
IntronExpressionAdditive AT5G16260.intron8 5313621..5313686 score=-0.122752227855421
IntronExpressionAdditive AT5G16270.intron1 5316530..5316713 score=-0.525720088392731
IntronExpressionAdditive AT5G16270.intron10 5320077..5320298 score=0.00413373224177544
IntronExpressionAdditive AT5G16270.intron11 5320516..5320584 score=0.0279468500831767
IntronExpressionAdditive AT5G16270.intron13 5321605..5321678 score=0.742913073772435
IntronExpressionAdditive AT5G16270.intron14 5321930..5321966 score=-1.09165954410109
IntronExpressionAdditive AT5G16270.intron2 5316921..5317030 score=-0.202229539711502
IntronExpressionAdditive AT5G16270.intron4 5317539..5317607 score=0.108026471785742
IntronExpressionAdditive AT5G16270.intron5 5317750..5317997 score=-0.198377176006017
IntronExpressionAdditive AT5G16270.intron6 5318104..5318464 score=-0.95316375586142
IntronExpressionAdditive AT5G16270.intron7 5318646..5318826 score=-0.61868750422488
IntronExpressionAdditive AT5G16270.intron9 5319823..5319894 score=-1.41508338904788
IntronExpressionAdditive AT5G16280.intron11 5326729..5327059 score=-1.05297445945720
IntronExpressionAdditive AT5G16280.intron12 5327346..5327535 score=0.135343050982080
IntronExpressionAdditive AT5G16280.intron13 5327762..5327798 score=0.254885206798667
IntronExpressionAdditive AT5G16280.intron15 5328152..5328189 score=0.162030609553311
IntronExpressionAdditive AT5G16280.intron17 5328543..5328649 score=-0.446874385936559
IntronExpressionAdditive AT5G16280.intron18 5328807..5328947 score=0.0841896567320257
IntronExpressionAdditive AT5G16280.intron19 5329097..5329171 score=-0.952088211451886
IntronExpressionAdditive AT5G16280.intron2 5324089..5324230 score=0.439374886233662
IntronExpressionAdditive AT5G16280.intron21 5329567..5329644 score=0.359989682573481
IntronExpressionAdditive AT5G16280.intron22 5329784..5329824 score=0.286491699266305
IntronExpressionAdditive AT5G16280.intron24 5330260..5330301 score=-0.317221542805506
IntronExpressionAdditive AT5G16280.intron25 5330487..5330595 score=0.232368387042519
IntronExpressionAdditive AT5G16280.intron26 5330738..5330950 score=-0.668606478297465
IntronExpressionAdditive AT5G16280.intron27 5331097..5331166 score=-0.476289606863419
IntronExpressionAdditive AT5G16280.intron3 5324418..5324453 score=-0.0376273037584348
IntronExpressionAdditive AT5G16280.intron4 5324770..5324807 score=0.72439455414976
IntronExpressionAdditive AT5G16280.intron5 5325025..5325060 score=-0.558865913898719
IntronExpressionAdditive AT5G16280.intron6 5325326..5325433 score=-1.45165795613092
IntronExpressionAdditive AT5G16280.intron8 5325848..5326270 score=-1.05526524902939
IntronExpressionAdditive AT5G16280.intron9 5326374..5326443 score=-1.38070126673297
IntronExpressionAdditive AT5G16290.intron1 5334091..5334523 score=-0.325727108247205
IntronExpressionAdditive AT5G16290.intron10 5337035..5337106 score=0.441158079560068
IntronExpressionAdditive AT5G16290.intron11 5337202..5337277 score=-0.613268846578135
IntronExpressionAdditive AT5G16290.intron3 5334985..5335310 score=0.181803697947417
IntronExpressionAdditive AT5G16290.intron4 5335424..5335463 score=0.620113079324036
IntronExpressionAdditive AT5G16290.intron5 5335612..5335921 score=-0.481313629224448
IntronExpressionAdditive AT5G16290.intron8 5336577..5336641 score=1.35857680186096
IntronExpressionAdditive AT5G16290.intron9 5336785..5336854 score=-1.32116511954093
IntronExpressionAdditive AT5G16300.intron1 5340450..5340599 score=0.230103834905805
IntronExpressionAdditive AT5G16300.intron2 5340883..5341034 score=-0.0707132723002405
IntronExpressionAdditive AT5G16310.intron1 5343381..5343416 score=0.129728011458940
IntronExpressionAdditive AT5G16310.intron3 5343785..5344036 score=-0.843551128351459
IntronExpressionAdditive AT5G16350.intron1 5352890..5353069 score=-1.16708275623222
IntronExpressionAdditive AT5G16360.intron1 5356029..5356060 score=0.336188494120835
IntronExpressionAdditive AT5G16380.intron1 5359844..5360025 score=-0.0137435936861942
IntronExpressionAdditive AT5G16390.intron2 5361114..5361224 score=0.770654058091736
IntronExpressionAdditive AT5G16390.intron5 5361684..5361756 score=0.139666591625391
IntronExpressionAdditive AT5G16390.intron6 5362115..5362155 score=-0.153368243280858
IntronExpressionAdditive AT5G16390.intron7 5362327..5362361 score=-0.334064654656773
IntronExpressionAdditive AT5G16390.intron8 5362472..5362802 score=0.619724764538003
IntronExpressionAdditive AT5G16390.tu4 5361400..5361539 score=0.58640767470181
IntronExpressionAdditive AT5G16400.intron2 5364306..5364897 score=-0.62145252702717
IntronExpressionAdditive AT5G16410.intron1 5366742..5366850 score=-0.139505758637499
IntronExpressionAdditive AT5G16440.intron1 5372018..5372273 score=-0.683040922970563
IntronExpressionAdditive AT5G16440.intron2 5372420..5372492 score=-0.277898979483950
IntronExpressionAdditive AT5G16440.intron3 5372742..5372882 score=-0.169734629141875
IntronExpressionAdditive AT5G16440.intron5 5373242..5373315 score=-1.04786539776675
IntronExpressionAdditive AT5G16450.intron2 5374091..5374206 score=1.07305795183598
IntronExpressionAdditive AT5G16450.intron4 5374564..5375012 score=-0.171168217194202
IntronExpressionAdditive AT5G16453.intron1 5375756..5375834 score=-0.0899259982915299
IntronExpressionAdditive AT5G16460.intron1 5377733..5377958 score=-0.0136604386990743
IntronExpressionAdditive AT5G16480.intron3 5381895..5382035 score=0.159708283061645
IntronExpressionAdditive AT5G16490.intron1 5384710..5384819 score=-0.265092048269015
IntronExpressionAdditive AT5G16500.intron2 5388263..5388299 score=-0.715181084644293
IntronExpressionAdditive AT5G16510.intron1 5392778..5393156 score=-0.342845668803779
IntronExpressionAdditive AT5G16520.intron1 5394927..5395070 score=0.169213011682984
IntronExpressionAdditive AT5G16520.intron2 5395257..5395330 score=0.6837972844449
IntronExpressionAdditive AT5G16520.intron3 5395510..5395546 score=-0.0746230120957791
IntronExpressionAdditive AT5G16520.intron5 5395938..5396047 score=-0.607390769292356
IntronExpressionAdditive AT5G16520.intron6 5396772..5396807 score=0.163306651554826
IntronExpressionAdditive AT5G16520.intron7 5396915..5396996 score=-0.0028859144901094
IntronExpressionAdditive AT5G16530.intron2 5401547..5401768 score=0.261900715055163
IntronExpressionAdditive AT5G16530.intron3 5401982..5402017 score=0.837254574729052
IntronExpressionAdditive AT5G16530.intron4 5402240..5402318 score=0.78919280870073
IntronExpressionAdditive AT5G16540.intron5 5403764..5403951 score=0.70387731365989
IntronExpressionAdditive AT5G16540.intron9 5404706..5404744 score=0.106094563465425
IntronExpressionAdditive AT5G16540.tu4 5403498..5403538 score=-0.402264075274693
IntronExpressionAdditive AT5G16550.intron1 5405882..5406100 score=-0.385854350645523
IntronExpressionAdditive AT5G16550.intron2 5406389..5406423 score=-0.243557284156379
IntronExpressionAdditive AT5G16560.intron2 5407666..5408125 score=0.179825649705244
IntronExpressionAdditive AT5G16560.intron3 5408417..5409099 score=-0.0863201208804962
IntronExpressionAdditive AT5G16560.intron4 5409293..5410041 score=0.080597196539613
IntronExpressionAdditive AT5G16570.intron10 5424293..5424390 score=0.296994388144246
IntronExpressionAdditive AT5G16570.intron4 5422608..5422679 score=-1.36025186230112
IntronExpressionAdditive AT5G16570.intron7 5423261..5423446 score=-0.225816302877017
IntronExpressionAdditive AT5G16580.intron3 5426324..5426431 score=0.206707886759110
IntronExpressionAdditive AT5G16580.intron7 5427316..5427357 score=-0.146722016268905
IntronExpressionAdditive AT5G16600.intron1 5438416..5438898 score=-1.11801220724876
IntronExpressionAdditive AT5G16600.intron2 5439325..5439428 score=-0.36835005213179
IntronExpressionAdditive AT5G16610.intron2 5445348..5445420 score=-0.407839243891669
IntronExpressionAdditive AT5G16610.intron8 5447123..5447184 score=-1.52809017624489
IntronExpressionAdditive AT5G16610.intron9 5447287..5447323 score=1.49176366369542
IntronExpressionAdditive AT5G16610.tu10 5447363..5447543 score=-0.0255201059154361
IntronExpressionAdditive AT5G16620.intron12 5453809..5453845 score=-0.298395304700055
IntronExpressionAdditive AT5G16620.intron14 5454135..5454183 score=-0.211900336972462
IntronExpressionAdditive AT5G16620.intron2 5451023..5451149 score=0.0640783836124548
IntronExpressionAdditive AT5G16620.intron3 5451392..5451426 score=-0.157863124396154
IntronExpressionAdditive AT5G16620.intron4 5451648..5451992 score=-0.411600569812599
IntronExpressionAdditive AT5G16620.intron6 5452396..5452467 score=0.047910613940750
IntronExpressionAdditive AT5G16620.intron8 5452794..5453098 score=0.0253294076299933
IntronExpressionAdditive AT5G16620.intron9 5453204..5453523 score=0.247799114602325
IntronExpressionAdditive AT5G16630.intron10 5458110..5458141 score=0.814492486609199
IntronExpressionAdditive AT5G16630.intron12 5458646..5458684 score=-0.719980036932946
IntronExpressionAdditive AT5G16630.intron2 5455159..5455273 score=-0.192449850287305
IntronExpressionAdditive AT5G16630.intron3 5455461..5455708 score=-0.773318143155908
IntronExpressionAdditive AT5G16630.intron8 5456774..5456999 score=-0.135939335368110
IntronExpressionAdditive AT5G16630.intron9 5457750..5457786 score=-0.195051969916690
IntronExpressionAdditive AT5G16650.intron1 5463457..5463534 score=1.30786029979549
IntronExpressionAdditive AT5G16650.intron2 5463644..5463711 score=0.463683798337059
IntronExpressionAdditive AT5G16650.intron3 5463816..5463853 score=0.0549698059709757
IntronExpressionAdditive AT5G16650.intron4 5464062..5464428 score=0.655162039690268
IntronExpressionAdditive AT5G16650.intron5 5464600..5464641 score=-0.617727374046772
IntronExpressionAdditive AT5G16650.intron6 5464928..5464997 score=0.0771615441579951
IntronExpressionAdditive AT5G16660.intron1 5465941..5466225 score=0.0319146780090056
IntronExpressionAdditive AT5G16660.intron4 5466653..5466940 score=0.321955537544259
IntronExpressionAdditive AT5G16680.intron1 5468324..5468361 score=0.740684635915561
IntronExpressionAdditive AT5G16680.intron10 5472737..5473252 score=0.189283396688039
IntronExpressionAdditive AT5G16680.intron2 5468725..5468872 score=-0.456463635660824
IntronExpressionAdditive AT5G16680.intron4 5469438..5469473 score=-0.57072147960501
IntronExpressionAdditive AT5G16680.intron5 5470308..5470492 score=0.957686191082377
IntronExpressionAdditive AT5G16680.intron7 5471333..5471405 score=0.0322777859084149
IntronExpressionAdditive AT5G16680.intron8 5471518..5471664 score=1.28316284246144
IntronExpressionAdditive AT5G16680.intron9 5471783..5471858 score=-0.304333657422376
IntronExpressionAdditive AT5G16690.intron10 5477523..5477765 score=-0.777362755620004
IntronExpressionAdditive AT5G16690.intron12 5478294..5478445 score=-0.140273822867698
IntronExpressionAdditive AT5G16690.intron13 5478593..5478706 score=0.170305016211972
IntronExpressionAdditive AT5G16690.intron14 5478815..5478961 score=-0.24413408127460
IntronExpressionAdditive AT5G16690.intron15 5479213..5479400 score=-0.332934315289755
IntronExpressionAdditive AT5G16690.intron16 5479613..5479648 score=-0.891778054825451
IntronExpressionAdditive AT5G16690.intron2 5474890..5474928 score=0.258059495267393
IntronExpressionAdditive AT5G16690.intron4 5475455..5475494 score=-0.120472655717755
IntronExpressionAdditive AT5G16690.intron5 5475713..5475753 score=-0.126705931185312
IntronExpressionAdditive AT5G16690.intron6 5476075..5476121 score=-0.94152234763567
IntronExpressionAdditive AT5G16690.intron7 5476267..5476513 score=0.180777117324803
IntronExpressionAdditive AT5G16690.intron8 5476620..5476768 score=-0.0821497912957898
IntronExpressionAdditive AT5G16690.intron9 5476877..5477306 score=-0.456945628841584
IntronExpressionAdditive AT5G16700.intron1 5481184..5481298 score=-0.240260200518681
IntronExpressionAdditive AT5G16700.intron2 5481712..5481940 score=-0.155475361734441
IntronExpressionAdditive AT5G16700.intron3 5482481..5482619 score=-0.226280328192621
IntronExpressionAdditive AT5G16710.intron1 5483509..5483806 score=-0.605946573266602
IntronExpressionAdditive AT5G16710.intron2 5483960..5483993 score=0.0155575499083680
IntronExpressionAdditive AT5G16710.intron3 5484175..5484211 score=-0.14978704970822
IntronExpressionAdditive AT5G16710.intron4 5484507..5484540 score=0.304215996114312
IntronExpressionAdditive AT5G16710.intron5 5484717..5484822 score=-0.509129049174476
IntronExpressionAdditive AT5G16715.intron1 5485510..5485545 score=-0.365786020337994
IntronExpressionAdditive AT5G16715.intron10 5488083..5488500 score=0.685738900142531
IntronExpressionAdditive AT5G16715.intron11 5488638..5488824 score=0.106019274050144
IntronExpressionAdditive AT5G16715.intron12 5489006..5489081 score=-0.127745091819545
IntronExpressionAdditive AT5G16715.intron13 5489297..5489544 score=-0.670056560953405
IntronExpressionAdditive AT5G16715.intron15 5489816..5489965 score=-0.856230508505211
IntronExpressionAdditive AT5G16715.intron16 5490113..5490271 score=0.0727500645097727
IntronExpressionAdditive AT5G16715.intron17 5490507..5490647 score=0.143209930227934
IntronExpressionAdditive AT5G16715.intron19 5491049..5491296 score=0.649627443977301
IntronExpressionAdditive AT5G16715.intron2 5485727..5485841 score=0.513201416376804
IntronExpressionAdditive AT5G16715.intron20 5491473..5491505 score=-1.06723639529791
IntronExpressionAdditive AT5G16715.intron21 5491637..5491673 score=-0.80756295322101
IntronExpressionAdditive AT5G16715.intron22 5491850..5492082 score=-0.157416106430533
IntronExpressionAdditive AT5G16715.intron24 5492511..5492587 score=-0.00415209776852836
IntronExpressionAdditive AT5G16715.intron26 5492961..5493068 score=-0.714723766938357
IntronExpressionAdditive AT5G16715.intron3 5486021..5486203 score=-0.226691940107330
IntronExpressionAdditive AT5G16715.intron4 5486306..5486525 score=-0.356988984029089
IntronExpressionAdditive AT5G16715.intron5 5486674..5486925 score=0.225854235796187
IntronExpressionAdditive AT5G16715.intron6 5487063..5487253 score=-0.0317035828756203
IntronExpressionAdditive AT5G16715.intron8 5487499..5487538 score=-0.82639316768805
IntronExpressionAdditive AT5G16715.intron9 5487653..5487978 score=-0.0083171835031584
IntronExpressionAdditive AT5G16720.intron1 5495099..5495170 score=1.18944354858019
IntronExpressionAdditive AT5G16720.intron2 5495279..5495384 score=-0.4270708743184
IntronExpressionAdditive AT5G16730.intron1 5497904..5498051 score=0.261091525984669
IntronExpressionAdditive AT5G16730.intron2 5498352..5498389 score=0.330075531377894
IntronExpressionAdditive AT5G16740.intron2 5502362..5502587 score=-0.137248796973234
IntronExpressionAdditive AT5G16750.intron1 5504881..5504912 score=-0.153749503664993
IntronExpressionAdditive AT5G16750.intron11 5508200..5508273 score=-0.603169979309579
IntronExpressionAdditive AT5G16750.intron12 5508526..5508637 score=-0.808696598187309
IntronExpressionAdditive AT5G16750.intron13 5508845..5508881 score=0.0592772350993844
IntronExpressionAdditive AT5G16750.intron2 5505171..5505204 score=0.173626246222633
IntronExpressionAdditive AT5G16750.intron3 5505390..5505422 score=-0.42358348351117
IntronExpressionAdditive AT5G16750.intron4 5505601..5505706 score=-0.0295468996151519
IntronExpressionAdditive AT5G16750.intron7 5506637..5506918 score=-0.381280440895897
IntronExpressionAdditive AT5G16750.intron8 5507096..5507277 score=-0.936859109605957
IntronExpressionAdditive AT5G16770.intron3 5515534..5515773 score=-0.368293552084439
IntronExpressionAdditive AT5G16770.intron4 5516597..5516670 score=0.349084715007662
IntronExpressionAdditive AT5G16780.intron1 5517879..5517915 score=0.299903517349898
IntronExpressionAdditive AT5G16780.intron11 5520947..5520983 score=-0.474675250804954
IntronExpressionAdditive AT5G16780.intron12 5521607..5521961 score=0.220304181093062
IntronExpressionAdditive AT5G16780.intron2 5518097..5518135 score=-0.690818991636636
IntronExpressionAdditive AT5G16780.intron4 5518962..5519173 score=-0.158020569093828
IntronExpressionAdditive AT5G16780.intron5 5519814..5519849 score=1.27317144334872
IntronExpressionAdditive AT5G16780.intron7 5520106..5520177 score=0.360982183933294
IntronExpressionAdditive AT5G16780.intron9 5520510..5520584 score=0.133275874606719
IntronExpressionAdditive AT5G16790.intron1 5522791..5522823 score=-0.0688048119522522
IntronExpressionAdditive AT5G16790.intron2 5523553..5523804 score=-0.514424314374191
IntronExpressionAdditive AT5G16800.intron4 5525036..5525139 score=-0.916520671100323
IntronExpressionAdditive AT5G16800.intron5 5525357..5525570 score=0.122138446274941
IntronExpressionAdditive AT5G16800.tu3 5524723..5524790 score=-0.580723086138025
IntronExpressionAdditive AT5G16810.intron1 5526960..5527139 score=0.548255304937838
IntronExpressionAdditive AT5G16810.intron11 5529296..5529619 score=-0.0506604671940625
IntronExpressionAdditive AT5G16810.intron2 5527239..5527417 score=0.355368230244362
IntronExpressionAdditive AT5G16810.intron3 5527488..5527563 score=-0.504095167901566
IntronExpressionAdditive AT5G16810.intron5 5527891..5527997 score=-0.331165449050876
IntronExpressionAdditive AT5G16810.intron6 5528140..5528211 score=1.01800325677101
IntronExpressionAdditive AT5G16810.intron9 5528830..5529005 score=0.585894356645975
IntronExpressionAdditive AT5G16820.intron2 5530757..5531281 score=0.355635210107413
IntronExpressionAdditive AT5G16820.intron3 5532499..5532534 score=-0.0603144815523485
IntronExpressionAdditive AT5G16830.intron2 5533352..5533393 score=0.56379969095754
IntronExpressionAdditive AT5G16830.intron3 5533640..5533797 score=-0.43376678386423
IntronExpressionAdditive AT5G16830.intron4 5533949..5534140 score=-0.399131620424283
IntronExpressionAdditive AT5G16830.intron5 5534326..5534467 score=0.467807322116002
IntronExpressionAdditive AT5G16830.intron6 5534758..5534930 score=0.270181918896602
IntronExpressionAdditive AT5G16840.intron2 5536052..5536669 score=-0.305277855400812
IntronExpressionAdditive AT5G16840.intron4 5536955..5536991 score=0.359013675131629
IntronExpressionAdditive AT5G16840.intron6 5537099..5537211 score=-0.305240499418808
IntronExpressionAdditive AT5G16840.intron7 5537392..5537466 score=0.954081661196977
IntronExpressionAdditive AT5G16850.intron1 5538615..5538689 score=-0.171431153835595
IntronExpressionAdditive AT5G16850.intron11 5542993..5543104 score=-0.0762882148305752
IntronExpressionAdditive AT5G16850.intron3 5539649..5539755 score=0.482256856527194
IntronExpressionAdditive AT5G16850.intron4 5540842..5541025 score=-0.873753121719711
IntronExpressionAdditive AT5G16850.intron7 5541758..5541967 score=0.0831997242796636
IntronExpressionAdditive AT5G16850.intron8 5542397..5542481 score=-0.98047058846552
IntronExpressionAdditive AT5G16870.intron1 5547045..5547544 score=0.207651803750281
IntronExpressionAdditive AT5G16870.intron3 5547656..5547997 score=0.0358765199337603
IntronExpressionAdditive AT5G16870.intron5 5548133..5548198 score=0.753944481470503
IntronExpressionAdditive AT5G16880.intron3 5549130..5549596 score=1.25645877378016
IntronExpressionAdditive AT5G16880.intron5 5550214..5550394 score=-0.223415341054283
IntronExpressionAdditive AT5G16880.intron6 5550743..5550808 score=0.295731225507329
IntronExpressionAdditive AT5G16890.intron1 5552140..5552247 score=-0.93160845326027
IntronExpressionAdditive AT5G16890.intron2 5552577..5552805 score=-0.286587849237647
IntronExpressionAdditive AT5G16890.intron3 5553009..5553077 score=-0.561282778773380
IntronExpressionAdditive AT5G16890.intron4 5553255..5553424 score=-0.621738161488084
IntronExpressionAdditive AT5G16890.intron5 5553621..5553662 score=-0.884433408116986
IntronExpressionAdditive AT5G16890.intron6 5553849..5553890 score=0.124345737742779
IntronExpressionAdditive AT5G16890.intron7 5554072..5554147 score=-0.173434988377034
IntronExpressionAdditive AT5G16890.intron8 5554280..5554561 score=-0.796036119899142
IntronExpressionAdditive AT5G16900.intron1 5555312..5555387 score=0.0668770412230691
IntronExpressionAdditive AT5G16900.intron11 5558910..5559028 score=1.28715768641118
IntronExpressionAdditive AT5G16900.intron12 5559285..5559319 score=-0.110201282917271
IntronExpressionAdditive AT5G16900.intron2 5555978..5556196 score=0.916073195641014
IntronExpressionAdditive AT5G16900.intron3 5556852..5557030 score=0.587594346046018
IntronExpressionAdditive AT5G16900.intron4 5557284..5557320 score=0.385715962121967
IntronExpressionAdditive AT5G16900.intron5 5557437..5557662 score=-0.109784483498512
IntronExpressionAdditive AT5G16900.intron8 5558206..5558279 score=-0.221988171578675
IntronExpressionAdditive AT5G16900.intron9 5558764..5558837 score=0.234606897794589
IntronExpressionAdditive AT5G16910.intron1 5562564..5562595 score=-0.191568325044387
IntronExpressionAdditive AT5G16930.intron1 5568898..5569103 score=-0.406188129159495
IntronExpressionAdditive AT5G16930.intron2 5569216..5569394 score=-0.54415429486382
IntronExpressionAdditive AT5G16930.intron4 5569931..5570101 score=-0.664538271828296
IntronExpressionAdditive AT5G16930.intron5 5570243..5570278 score=-0.93764354164414
IntronExpressionAdditive AT5G16930.intron6 5570635..5570766 score=-0.253649292701684
IntronExpressionAdditive AT5G16930.intron7 5570986..5571017 score=0.294567904730596
IntronExpressionAdditive AT5G16960.intron3 5575325..5575362 score=0.484494577388779
IntronExpressionAdditive AT5G16970.intron1 5576720..5577368 score=-0.0688185551682924
IntronExpressionAdditive AT5G16990.intron1 5582336..5583562 score=0.336218304561867
IntronExpressionAdditive AT5G17000.intron1 5585358..5585716 score=-0.26930162658783
IntronExpressionAdditive AT5G17000.intron4 5586520..5586732 score=0.042647790967659
IntronExpressionAdditive AT5G17010.intron10 5589150..5589227 score=-0.0153534672929653
IntronExpressionAdditive AT5G17010.intron13 5590426..5590533 score=0.0105043940727022
IntronExpressionAdditive AT5G17010.intron18 5591127..5591308 score=0.127905045652495
IntronExpressionAdditive AT5G17010.intron19 5591423..5591670 score=-0.701325501745776
IntronExpressionAdditive AT5G17010.intron20 5591918..5592257 score=-0.327409398118032
IntronExpressionAdditive AT5G17010.intron3 5588006..5588152 score=0.407755023334671
IntronExpressionAdditive AT5G17010.intron6 5588355..5588605 score=0.0821967177350298
IntronExpressionAdditive AT5G17010.intron8 5588786..5588857 score=-1.43869678998244
IntronExpressionAdditive AT5G17010.intron9 5588995..5589078 score=0.435274977581534
IntronExpressionAdditive AT5G17020.intron1 5595012..5595515 score=-0.593982611213798
IntronExpressionAdditive AT5G17020.intron10 5597212..5597280 score=0.475082400647061
IntronExpressionAdditive AT5G17020.intron11 5597407..5597484 score=0.285713512082412
IntronExpressionAdditive AT5G17020.intron14 5598181..5598598 score=0.260707432433964
IntronExpressionAdditive AT5G17020.intron16 5598813..5598997 score=0.540997248799808
IntronExpressionAdditive AT5G17020.intron17 5599159..5599261 score=-0.130539329817518
IntronExpressionAdditive AT5G17020.intron18 5599398..5599619 score=0.133700992432308
IntronExpressionAdditive AT5G17020.intron19 5599764..5599796 score=0.958076824748792
IntronExpressionAdditive AT5G17020.intron22 5600268..5600383 score=-1.13702109035380
IntronExpressionAdditive AT5G17020.intron23 5600491..5600558 score=0.44408567738158
IntronExpressionAdditive AT5G17020.intron26 5601145..5601217 score=0.239793676714908
IntronExpressionAdditive AT5G17020.intron27 5601356..5601430 score=-0.201303624448498
IntronExpressionAdditive AT5G17020.intron28 5601642..5601886 score=-0.0237213829820270
IntronExpressionAdditive AT5G17020.intron3 5595836..5595870 score=0.176855601115643
IntronExpressionAdditive AT5G17020.intron30 5602076..5602111 score=0.423005046048029
IntronExpressionAdditive AT5G17020.intron4 5596018..5596124 score=0.0239244455187683
IntronExpressionAdditive AT5G17020.intron8 5596825..5596892 score=0.317852290943807
IntronExpressionAdditive AT5G17030.intron1 5604135..5604208 score=-0.231175964719405
IntronExpressionAdditive AT5G17040.intron1 5606451..5606482 score=-0.449237621208749
IntronExpressionAdditive AT5G17060.intron1 5611160..5612132 score=-0.145687216519424
IntronExpressionAdditive AT5G17070.intron3 5614197..5614448 score=0.156360335195641
IntronExpressionAdditive AT5G17070.intron4 5614557..5614917 score=0.273460366341563
IntronExpressionAdditive AT5G17070.intron5 5615133..5615171 score=-0.961097911458531
IntronExpressionAdditive AT5G17070.intron6 5615241..5615380 score=-0.216859899405271
IntronExpressionAdditive AT5G17070.intron7 5615523..5615887 score=0.535951669115159
IntronExpressionAdditive AT5G17080.intron1 5619785..5619857 score=0.252939338383288
IntronExpressionAdditive AT5G17080.intron2 5619969..5620110 score=-0.593414191678992
IntronExpressionAdditive AT5G17090.intron1 5621556..5621591 score=-0.921902624495159
IntronExpressionAdditive AT5G17100.intron5 5624299..5624365 score=-0.909357783865085
IntronExpressionAdditive AT5G17140.intron1 5637953..5638023 score=0.601609951576026
IntronExpressionAdditive AT5G17160.intron4 5641744..5642283 score=-0.616180812585684
IntronExpressionAdditive AT5G17165.intron1 5643457..5647560 score=-2.63121673399513
IntronExpressionAdditive AT5G17170.intron3 5650077..5650358 score=-0.119043186939541
IntronExpressionAdditive AT5G17170.intron7 5650687..5650762 score=2.99548503642719
IntronExpressionAdditive AT5G17200.intron3 5654531..5654601 score=-0.515149329629994
IntronExpressionAdditive AT5G17200.intron5 5655069..5655141 score=-0.0192347665420394
IntronExpressionAdditive AT5G17210.intron3 5656708..5657274 score=-0.0929746363758712
IntronExpressionAdditive AT5G17210.intron5 5657548..5657619 score=-1.15610212929077
IntronExpressionAdditive AT5G17230.intron2 5660025..5660077 score=0.930655294185859
IntronExpressionAdditive AT5G17230.intron3 5660298..5660369 score=0.467022921271608
IntronExpressionAdditive AT5G17230.intron4 5660730..5660765 score=-0.0321169727670993
IntronExpressionAdditive AT5G17230.intron5 5660983..5661500 score=-0.271307905703546
IntronExpressionAdditive AT5G17230.intron7 5662241..5662350 score=0.227669564144405
IntronExpressionAdditive AT5G17230.intron8 5662465..5662578 score=-0.150664693880537
IntronExpressionAdditive AT5G17240.intron1 5667012..5667052 score=0.496376187457878
IntronExpressionAdditive AT5G17240.intron3 5667449..5667563 score=0.50783077903773
IntronExpressionAdditive AT5G17240.intron4 5667746..5667812 score=-0.423359320966343
IntronExpressionAdditive AT5G17250.intron1 5669082..5669151 score=-0.334295749681491
IntronExpressionAdditive AT5G17250.intron10 5671501..5671541 score=-0.399566050526787
IntronExpressionAdditive AT5G17250.intron13 5672074..5672138 score=0.0686510467512871
IntronExpressionAdditive AT5G17250.intron17 5672822..5672861 score=-1.03163622478927
IntronExpressionAdditive AT5G17260.intron3 5676199..5676269 score=-0.0203617440505322
IntronExpressionAdditive AT5G17260.intron5 5676978..5677684 score=-0.405370410442848
IntronExpressionAdditive AT5G17270.intron1 5680404..5680478 score=-0.276683173331048
IntronExpressionAdditive AT5G17270.intron10 5683322..5684049 score=0.328205704340805
IntronExpressionAdditive AT5G17270.intron14 5684302..5684430 score=0.437194908401923
IntronExpressionAdditive AT5G17270.intron17 5684915..5684990 score=1.01178514016388
IntronExpressionAdditive AT5G17270.intron2 5680725..5681577 score=1.01550264148905
IntronExpressionAdditive AT5G17270.intron5 5682150..5682574 score=-0.720069447911714
IntronExpressionAdditive AT5G17270.intron7 5682791..5682966 score=0.415954590249638
IntronExpressionAdditive AT5G17270.intron9 5683142..5683181 score=0.338567131965263
IntronExpressionAdditive AT5G17290.intron2 5687753..5687956 score=0.539751221083753
IntronExpressionAdditive AT5G17290.intron3 5688142..5688282 score=0.311994680193190
IntronExpressionAdditive AT5G17290.intron4 5688462..5688613 score=0.739860275375013
IntronExpressionAdditive AT5G17290.intron5 5688937..5689120 score=1.01782875312244
IntronExpressionAdditive AT5G17290.intron7 5689471..5689657 score=0.629958973922292
IntronExpressionAdditive AT5G17300.intron1 5691003..5691039 score=-0.201778361401604
IntronExpressionAdditive AT5G17300.intron4 5691830..5691867 score=-0.801383091616925
IntronExpressionAdditive AT5G17300.intron5 5692048..5692300 score=-0.0579824796426759
IntronExpressionAdditive AT5G17310.intron11 5698791..5698863 score=-0.985950987948517
IntronExpressionAdditive AT5G17310.intron12 5699012..5699048 score=0.41964393607693
IntronExpressionAdditive AT5G17310.intron13 5699154..5699195 score=-1.05021628335465
IntronExpressionAdditive AT5G17310.intron14 5699335..5699518 score=-0.992087205933414
IntronExpressionAdditive AT5G17310.intron17 5699724..5700019 score=-0.226596379692401
IntronExpressionAdditive AT5G17310.intron18 5700125..5700203 score=-1.12931134496837
IntronExpressionAdditive AT5G17310.intron19 5700391..5700617 score=0.361462748900349
IntronExpressionAdditive AT5G17310.intron3 5697242..5697323 score=-0.223906022353235
IntronExpressionAdditive AT5G17310.intron4 5697432..5697796 score=0.338746614717855
IntronExpressionAdditive AT5G17310.intron7 5697907..5698199 score=-0.767897440108457
IntronExpressionAdditive AT5G17310.intron9 5698316..5698632 score=0.123580611584462
IntronExpressionAdditive AT5G17310.tu17 5699658..5699689 score=-1.27686119165585
IntronExpressionAdditive AT5G17320.intron1 5703775..5703896 score=-0.330389534570277
IntronExpressionAdditive AT5G17320.intron2 5704124..5704165 score=0.128167392383656
IntronExpressionAdditive AT5G17320.intron7 5706136..5706760 score=-0.48629643209134
IntronExpressionAdditive AT5G17330.intron2 5711640..5712787 score=-0.372253498975987
IntronExpressionAdditive AT5G17330.intron5 5713744..5714037 score=-0.333473802833983
IntronExpressionAdditive AT5G17370.intron10 5724062..5724094 score=-0.752247463767776
IntronExpressionAdditive AT5G17370.intron11 5724282..5724393 score=-0.508372658662697
IntronExpressionAdditive AT5G17370.intron2 5722083..5722156 score=0.0629495826844719
IntronExpressionAdditive AT5G17370.intron3 5722308..5722383 score=0.33672022375881
IntronExpressionAdditive AT5G17370.intron5 5722630..5722783 score=-0.385199715329267
IntronExpressionAdditive AT5G17370.intron6 5722938..5723042 score=-0.522751463393159
IntronExpressionAdditive AT5G17370.intron7 5723150..5723263 score=-1.15446610264248
IntronExpressionAdditive AT5G17370.intron8 5723410..5723444 score=-0.570272167566386
IntronExpressionAdditive AT5G17370.intron9 5723769..5723805 score=-0.0326911792069655
IntronExpressionAdditive AT5G17380.intron1 5725256..5725290 score=-0.74731231571352
IntronExpressionAdditive AT5G17410.intron1 5730741..5730809 score=-0.569171219504355
IntronExpressionAdditive AT5G17410.intron18 5735188..5735627 score=0.255627408640560
IntronExpressionAdditive AT5G17410.intron19 5735734..5735772 score=0.569963902329501
IntronExpressionAdditive AT5G17410.intron2 5730911..5730952 score=0.156108067376639
IntronExpressionAdditive AT5G17410.intron6 5732073..5732149 score=-0.413773220300584
IntronExpressionAdditive AT5G17420.intron11 5741080..5741308 score=0.27021250956223
IntronExpressionAdditive AT5G17420.intron9 5740124..5740311 score=-0.0854875146321513
IntronExpressionAdditive AT5G17430.intron3 5743601..5743632 score=-0.6104750493274
IntronExpressionAdditive AT5G17430.intron6 5744370..5744554 score=0.252828967682983
IntronExpressionAdditive AT5G17430.intron7 5745022..5745127 score=-0.635988919567697
IntronExpressionAdditive AT5G17440.intron1 5749992..5750408 score=0.162895015091584
IntronExpressionAdditive AT5G17440.intron4 5750781..5751018 score=-0.61110227232524
IntronExpressionAdditive AT5G17440.intron6 5751357..5752409 score=-0.912369677538354
IntronExpressionAdditive AT5G17440.intron9 5752567..5752883 score=-0.171142829744878
IntronExpressionAdditive AT5G17450.intron1 5755461..5755717 score=-0.0858047560804985
IntronExpressionAdditive AT5G17450.intron2 5756076..5756179 score=0.0195635749548853
IntronExpressionAdditive AT5G17460.intron1 5757447..5757527 score=0.612746103176896
IntronExpressionAdditive AT5G17460.intron2 5758393..5758623 score=-0.0298907782541467
IntronExpressionAdditive AT5G17460.intron3 5758729..5758764 score=-0.805972838195571
IntronExpressionAdditive AT5G17500.intron1 5767842..5767982 score=-0.592454774266658
IntronExpressionAdditive AT5G17500.intron2 5768359..5768469 score=0.276519073825232
IntronExpressionAdditive AT5G17510.intron1 5771166..5771802 score=-0.660400358211542
IntronExpressionAdditive AT5G17520.intron1 5772878..5772987 score=-0.453738332401482
IntronExpressionAdditive AT5G17520.intron2 5773089..5773127 score=-1.35549655138968
IntronExpressionAdditive AT5G17520.intron3 5773235..5773268 score=0.185186953671088
IntronExpressionAdditive AT5G17520.intron5 5773610..5774006 score=-0.609008264762044
IntronExpressionAdditive AT5G17520.intron6 5774248..5774287 score=0.125774900149000
IntronExpressionAdditive AT5G17530.intron11 5780330..5780366 score=-0.571186590640686
IntronExpressionAdditive AT5G17530.intron12 5780480..5780515 score=1.41967532937170
IntronExpressionAdditive AT5G17530.intron13 5780659..5780700 score=-0.968129205876539
IntronExpressionAdditive AT5G17530.intron14 5780809..5780979 score=-0.101337020856583
IntronExpressionAdditive AT5G17530.intron15 5781125..5781158 score=0.210324582723575
IntronExpressionAdditive AT5G17530.intron18 5781690..5781725 score=1.38441094925269
IntronExpressionAdditive AT5G17530.intron4 5778539..5778616 score=-0.834395001298963
IntronExpressionAdditive AT5G17530.intron5 5778877..5779016 score=0.224252423363827
IntronExpressionAdditive AT5G17530.intron6 5779095..5779207 score=-0.244154617631028
IntronExpressionAdditive AT5G17530.intron7 5778388..5779425 score=-0.219667975551323
IntronExpressionAdditive AT5G17530.intron8 5779759..5779862 score=-1.96389134077326
IntronExpressionAdditive AT5G17530.intron9 5779966..5780042 score=-0.162505730960706
IntronExpressionAdditive AT5G17540.intron1 5783026..5783170 score=-0.0887878896167389
IntronExpressionAdditive AT5G17550.intron1 5786789..5786831 score=0.220142165459966
IntronExpressionAdditive AT5G17550.intron2 5787264..5787476 score=-0.700787065955192
IntronExpressionAdditive AT5G17550.intron3 5787781..5787920 score=-0.425463373450246
IntronExpressionAdditive AT5G17550.intron4 5787998..5788033 score=0.616026067923743
IntronExpressionAdditive AT5G17560.intron1 5788934..5789104 score=0.868839359810399
IntronExpressionAdditive AT5G17560.intron2 5789209..5789507 score=-0.434189152837412
IntronExpressionAdditive AT5G17570.intron1 5793067..5793139 score=-0.442309332281364
IntronExpressionAdditive AT5G17570.intron3 5793389..5793461 score=-0.0577318601246327
IntronExpressionAdditive AT5G17570.intron4 5793530..5793566 score=0.730246277894747
IntronExpressionAdditive AT5G17570.intron7 5794249..5794285 score=-0.662809293228954
IntronExpressionAdditive AT5G17570.intron8 5794435..5794502 score=0.889286205983229
IntronExpressionAdditive AT5G17580.intron1 5795378..5795409 score=0.0525882113768053
IntronExpressionAdditive AT5G17610.intron1 5804110..5804182 score=-0.412965437910293
IntronExpressionAdditive AT5G17610.intron2 5804254..5804482 score=0.575191396903235
IntronExpressionAdditive AT5G17610.intron4 5804891..5804965 score=-0.0595982355785982
IntronExpressionAdditive AT5G17620.intron2 5806373..5806518 score=-0.429731571337454
IntronExpressionAdditive AT5G17620.intron3 5806661..5806953 score=-0.546994772776551
IntronExpressionAdditive AT5G17620.intron4 5807098..5807355 score=0.133491730523152
IntronExpressionAdditive AT5G17620.intron5 5807535..5807644 score=0.125003192775380
IntronExpressionAdditive AT5G17620.intron6 5807758..5807840 score=-0.892104071565543
IntronExpressionAdditive AT5G17620.intron7 5807979..5808019 score=-0.154521444927598
IntronExpressionAdditive AT5G17620.intron8 5808203..5808281 score=0.707408626636609
IntronExpressionAdditive AT5G17640.intron2 5812574..5812941 score=-0.0550513269488911
IntronExpressionAdditive AT5G17650.intron2 5817811..5818094 score=0.573228862439073
IntronExpressionAdditive AT5G17660.intron1 5819008..5819075 score=-0.544894687616938
IntronExpressionAdditive AT5G17660.intron5 5819739..5820068 score=0.0464166109093707
IntronExpressionAdditive AT5G17660.intron7 5820383..5820420 score=-0.854947830969069
IntronExpressionAdditive AT5G17670.intron1 5821218..5821399 score=0.633044178515668
IntronExpressionAdditive AT5G17670.intron3 5821760..5821833 score=0.305544172121237
IntronExpressionAdditive AT5G17670.intron4 5821980..5822046 score=-0.187510664345827
IntronExpressionAdditive AT5G17670.intron5 5822192..5822227 score=-0.310371868740098
IntronExpressionAdditive AT5G17680.intron2 5824665..5824703 score=-0.169889605034915
IntronExpressionAdditive AT5G17690.intron2 5827719..5827758 score=0.0576379663720774
IntronExpressionAdditive AT5G17690.intron5 5828863..5829016 score=-0.458890690306110
IntronExpressionAdditive AT5G17700.intron7 5832850..5833030 score=-0.818253525410759
IntronExpressionAdditive AT5G17710.intron1 5839835..5840278 score=-0.159109683526559
IntronExpressionAdditive AT5G17710.intron2 5840884..5841284 score=0.171309908672099
IntronExpressionAdditive AT5G17720.intron3 5847120..5847270 score=0.205089010640675
IntronExpressionAdditive AT5G17750.intron1 5858974..5859008 score=0.0390603740462291
IntronExpressionAdditive AT5G17770.intron1 5864681..5864794 score=-1.44908754350318
IntronExpressionAdditive AT5G17770.intron2 5864971..5865005 score=0.280622613004825
IntronExpressionAdditive AT5G17770.intron3 5865166..5865200 score=-1.09239474010151
IntronExpressionAdditive AT5G17770.intron4 5865309..5865379 score=-0.112898879416320
IntronExpressionAdditive AT5G17770.intron6 5865671..5865702 score=-0.194151836316202
IntronExpressionAdditive AT5G17770.intron7 5865852..5865999 score=-0.0926393434248757
IntronExpressionAdditive AT5G17770.intron8 5866183..5866317 score=-0.172458717615787
IntronExpressionAdditive AT5G17790.intron1 5871130..5871174 score=-0.234438762702818
IntronExpressionAdditive AT5G17790.intron2 5871351..5871598 score=-0.113940292248842
IntronExpressionAdditive AT5G17790.intron3 5871965..5872000 score=-0.207979606236815
IntronExpressionAdditive AT5G17800.intron1 5877761..5877867 score=-1.03687174543655
IntronExpressionAdditive AT5G17800.intron2 5878473..5878825 score=-0.155545726222176
IntronExpressionAdditive AT5G17810.intron1 5880601..5881453 score=0.259257670756325
IntronExpressionAdditive AT5G17810.intron2 5881677..5881748 score=-0.763302103315289
IntronExpressionAdditive AT5G17820.intron1 5888491..5888886 score=0.516315221748314
IntronExpressionAdditive AT5G17820.intron2 5889368..5889847 score=0.225403281209275
IntronExpressionAdditive AT5G17830.intron1 5893456..5893864 score=0.022538626068854
IntronExpressionAdditive AT5G17830.intron2 5895101..5895165 score=0.70916283142579
IntronExpressionAdditive AT5G17840.intron2 5896344..5896895 score=-0.152388127788458
IntronExpressionAdditive AT5G17880.intron2 5909735..5909810 score=-1.60327166942377
IntronExpressionAdditive AT5G17880.intron3 5910726..5910797 score=-0.740906918410629
IntronExpressionAdditive AT5G17880.intron4 5911131..5911282 score=-0.710331524880005
IntronExpressionAdditive AT5G17880.intron5 5912560..5912597 score=-1.05014972916577
IntronExpressionAdditive AT5G17890.intron1 5917504..5917649 score=-0.313972845999862
IntronExpressionAdditive AT5G17890.intron12 5922740..5922775 score=0.495439816712661
IntronExpressionAdditive AT5G17890.intron2 5918916..5918947 score=0.671344168623873
IntronExpressionAdditive AT5G17890.intron3 5919286..5919349 score=-0.57449717375756
IntronExpressionAdditive AT5G17890.intron6 5921558..5921596 score=-0.664631902333827
IntronExpressionAdditive AT5G17890.intron7 5921740..5921805 score=-0.736143124952113
IntronExpressionAdditive AT5G17890.intron8 5921986..5922023 score=-0.437553389526119
IntronExpressionAdditive AT5G17900.intron1 5924930..5925003 score=-2.15492135850627
IntronExpressionAdditive AT5G17900.intron2 5926350..5926500 score=1.09561948514566
IntronExpressionAdditive AT5G17910.intron2 5930869..5931183 score=-0.644597821043057
IntronExpressionAdditive AT5G17910.intron3 5927472..5927765 score=-0.194486477612691
IntronExpressionAdditive AT5G17920.intron1 5935217..5935249 score=0.443231243748943
IntronExpressionAdditive AT5G17920.intron10 5938100..5938136 score=-0.0149235224283992
IntronExpressionAdditive AT5G17920.intron12 5938752..5938786 score=0.0973662558213021
IntronExpressionAdditive AT5G17920.intron2 5935363..5935659 score=0.35276710347837
IntronExpressionAdditive AT5G17920.intron4 5936340..5936534 score=0.120389262166987
IntronExpressionAdditive AT5G17920.intron6 5937192..5937270 score=1.52133995293483
IntronExpressionAdditive AT5G17920.intron7 5937477..5937514 score=-0.105857983508319
IntronExpressionAdditive AT5G17920.intron9 5937922..5937959 score=-0.474528408228088
IntronExpressionAdditive AT5G17930.intron1 5940508..5940579 score=0.725517490518884
IntronExpressionAdditive AT5G17930.intron10 5943678..5943709 score=-0.0952064249750138
IntronExpressionAdditive AT5G17930.intron11 5943861..5943933 score=0.433019270300798
IntronExpressionAdditive AT5G17930.intron12 5944047..5944263 score=-0.336929720990853
IntronExpressionAdditive AT5G17930.intron2 5941091..5941161 score=0.0602140960469264
IntronExpressionAdditive AT5G17930.intron5 5941779..5941996 score=-0.240697747393374
IntronExpressionAdditive AT5G17930.intron6 5942143..5942250 score=0.0286386187159872
IntronExpressionAdditive AT5G17930.intron7 5942355..5942463 score=-0.792310524104911
IntronExpressionAdditive AT5G17930.intron8 5942576..5942611 score=0.231391734541859
IntronExpressionAdditive AT5G17970.intron2 5949854..5949892 score=-0.134322672719895
IntronExpressionAdditive AT5G17990.intron7 5959231..5959299 score=0.485465274039629
IntronExpressionAdditive AT5G18000.intron3 5961145..5961296 score=-0.169788185354246
IntronExpressionAdditive AT5G18040.intron1 5972614..5973165 score=0.538373951281315
IntronExpressionAdditive AT5G18090.intron1 5985576..5985863 score=0.173444960449332
IntronExpressionAdditive AT5G18090.intron2 5986226..5986296 score=-0.587259830645817
IntronExpressionAdditive AT5G18090.intron3 5986617..5986650 score=0.0449924617035124
IntronExpressionAdditive AT5G18100.intron1 5987306..5987377 score=0.804575763951332
IntronExpressionAdditive AT5G18100.intron2 5987533..5987748 score=-0.624484886559166
IntronExpressionAdditive AT5G18100.intron3 5988013..5988194 score=-0.470480773789683
IntronExpressionAdditive AT5G18100.intron5 5988295..5988475 score=-0.41900228075167
IntronExpressionAdditive AT5G18100.intron6 5988583..5988621 score=-0.641789521584738
IntronExpressionAdditive AT5G18110.intron3 5989687..5989766 score=-0.0613625735711036
IntronExpressionAdditive AT5G18110.intron5 5990134..5990377 score=0.0483581140748611
IntronExpressionAdditive AT5G18120.intron1 5991542..5992278 score=0.0136887035711703
IntronExpressionAdditive AT5G18120.intron2 5992525..5992934 score=0.319819663174476
IntronExpressionAdditive AT5G18120.intron3 5993163..5993274 score=0.0543108960245369
IntronExpressionAdditive AT5G18130.tu3 5996578..5997019 score=0.421864956567608
IntronExpressionAdditive AT5G18140.intron1 5998556..5998862 score=0.125819914367501
IntronExpressionAdditive AT5G18170.intron1 6006296..6006446 score=-1.27314404763253
IntronExpressionAdditive AT5G18170.intron3 6006967..6007032 score=0.630924598689483
IntronExpressionAdditive AT5G18170.intron5 6007315..6007352 score=1.24846994826369
IntronExpressionAdditive AT5G18170.intron8 6007965..6008000 score=1.0678322422826
IntronExpressionAdditive AT5G18180.intron1 6008735..6008808 score=0.184918833396459
IntronExpressionAdditive AT5G18180.intron2 6008954..6009024 score=-0.279268445823770
IntronExpressionAdditive AT5G18180.intron3 6009202..6009427 score=-0.503419800405561
IntronExpressionAdditive AT5G18190.intron1 6010305..6010341 score=-0.345442063046167
IntronExpressionAdditive AT5G18190.intron11 6012663..6012771 score=0.0902723465576217
IntronExpressionAdditive AT5G18190.intron16 6013818..6014370 score=0.291075175381383
IntronExpressionAdditive AT5G18190.intron2 6010557..6010622 score=-0.588823421678261
IntronExpressionAdditive AT5G18190.intron3 6010812..6010846 score=0.07565778932651
IntronExpressionAdditive AT5G18190.intron6 6011497..6011573 score=-0.067816574326669
IntronExpressionAdditive AT5G18190.intron7 6011802..6011873 score=0.276298331063804
IntronExpressionAdditive AT5G18200.intron1 6015844..6015913 score=-0.218477710761873
IntronExpressionAdditive AT5G18200.intron2 6016243..6016280 score=1.13488519163397
IntronExpressionAdditive AT5G18210.intron2 6018703..6018735 score=-0.452425473656409
IntronExpressionAdditive AT5G18220.intron1 6020053..6020088 score=-0.155614394773744
IntronExpressionAdditive AT5G18230.intron1 6021683..6021719 score=0.190405531713748
IntronExpressionAdditive AT5G18230.intron10 6024952..6025022 score=0.471720466519767
IntronExpressionAdditive AT5G18230.intron11 6025242..6025276 score=-0.772426742206436
IntronExpressionAdditive AT5G18230.intron12 6025453..6025741 score=-0.544975682054437
IntronExpressionAdditive AT5G18230.intron14 6025995..6026138 score=0.183250215901299
IntronExpressionAdditive AT5G18230.intron15 6026559..6026815 score=-0.197206526443555
IntronExpressionAdditive AT5G18230.intron2 6021942..6021986 score=0.0659057605110049
IntronExpressionAdditive AT5G18230.intron3 6022194..6022228 score=0.521974647980639
IntronExpressionAdditive AT5G18230.intron4 6022545..6022728 score=0.158459563220571
IntronExpressionAdditive AT5G18230.intron5 6022913..6023022 score=-0.482859925929468
IntronExpressionAdditive AT5G18230.intron6 6023356..6023389 score=-0.728237115214547
IntronExpressionAdditive AT5G18230.intron7 6023573..6023865 score=-0.574132549402364
IntronExpressionAdditive AT5G18230.intron9 6024666..6024777 score=-1.12235151545742
IntronExpressionAdditive AT5G18240.intron1 6029397..6029583 score=0.802010721350024
IntronExpressionAdditive AT5G18240.intron4 6029694..6029727 score=0.783007625247146
IntronExpressionAdditive AT5G18240.intron6 6030015..6030161 score=0.56979536416242
IntronExpressionAdditive AT5G18240.intron8 6030578..6030647 score=-0.229930850937507
IntronExpressionAdditive AT5G18250.intron1 6033910..6033961 score=-0.162736534294954
IntronExpressionAdditive AT5G18250.intron3 6034329..6034888 score=-0.233243473830436
IntronExpressionAdditive AT5G18250.intron5 6034960..6035035 score=-0.803109852622328
IntronExpressionAdditive AT5G18260.intron3 6037726..6037943 score=-0.0799510877282064
IntronExpressionAdditive AT5G18270.intron1 6041826..6041973 score=-0.0547761777362512
IntronExpressionAdditive AT5G18270.intron2 6042358..6042527 score=0.263276107651733
IntronExpressionAdditive AT5G18280.intron1 6050977..6051091 score=0.357291538858517
IntronExpressionAdditive AT5G18280.intron2 6051313..6051350 score=-0.718719190113416
IntronExpressionAdditive AT5G18280.intron3 6051629..6051740 score=-0.342611329304153
IntronExpressionAdditive AT5G18280.intron4 6052000..6052036 score=0.603237650938332
IntronExpressionAdditive AT5G18280.intron5 6052288..6052545 score=-0.145650332658632
IntronExpressionAdditive AT5G18280.intron6 6052796..6052836 score=0.766709802910671
IntronExpressionAdditive AT5G18280.intron8 6053061..6053665 score=-0.226553600915175
IntronExpressionAdditive AT5G18290.intron1 6055373..6055440 score=0.648333487760505
IntronExpressionAdditive AT5G18290.intron2 6055745..6056084 score=0.0971696324386145
IntronExpressionAdditive AT5G18310.intron2 6061788..6062069 score=-0.492080832984263
IntronExpressionAdditive AT5G18320.intron1 6065529..6065859 score=0.0105647694628105
IntronExpressionAdditive AT5G18350.intron1 6074651..6074685 score=0.22747205766547
IntronExpressionAdditive AT5G18350.intron3 6076759..6076800 score=-0.557561612218729
IntronExpressionAdditive AT5G18370.intron1 6086627..6086660 score=0.149806655313656
IntronExpressionAdditive AT5G18400.intron7 6094269..6094305 score=1.26195230137806
IntronExpressionAdditive AT5G18410.intron10 6099843..6100027 score=-0.284693184346948
IntronExpressionAdditive AT5G18410.intron11 6100173..6100210 score=0.382537378257538
IntronExpressionAdditive AT5G18410.intron12 6100327..6100426 score=-0.421752292465164
IntronExpressionAdditive AT5G18410.intron13 6100607..6100680 score=-0.454816683197957
IntronExpressionAdditive AT5G18410.intron14 6100826..6100899 score=0.0149591581019066
IntronExpressionAdditive AT5G18410.intron18 6101875..6101947 score=-0.763456230485652
IntronExpressionAdditive AT5G18410.intron19 6102057..6102130 score=-0.349880697510932
IntronExpressionAdditive AT5G18410.intron2 6097953..6098033 score=0.614955905311392
IntronExpressionAdditive AT5G18410.intron20 6102372..6102409 score=-0.210336363719019
IntronExpressionAdditive AT5G18410.intron21 6102665..6102703 score=-0.0455813528535637
IntronExpressionAdditive AT5G18410.intron23 6103118..6103263 score=-0.586912139783358
IntronExpressionAdditive AT5G18410.intron26 6103651..6103890 score=-0.4289640871321
IntronExpressionAdditive AT5G18410.intron28 6104256..6104331 score=0.0299574543128409
IntronExpressionAdditive AT5G18410.intron4 6098550..6098602 score=-0.492747959399513
IntronExpressionAdditive AT5G18410.intron6 6098923..6098956 score=-1.05142573457573
IntronExpressionAdditive AT5G18410.intron7 6099220..6099292 score=-0.165882227289934
IntronExpressionAdditive AT5G18420.intron10 6107765..6107829 score=0.928702213883336
IntronExpressionAdditive AT5G18420.intron11 6107975..6108229 score=0.36213529144216
IntronExpressionAdditive AT5G18420.intron12 6108376..6108623 score=-0.559229195478973
IntronExpressionAdditive AT5G18420.intron13 6108811..6109131 score=-0.111771916132611
IntronExpressionAdditive AT5G18420.intron2 6105744..6105779 score=-0.462161537205211
IntronExpressionAdditive AT5G18420.intron3 6105999..6106118 score=-0.153874119641125
IntronExpressionAdditive AT5G18420.intron6 6106509..6106558 score=-0.312767704667453
IntronExpressionAdditive AT5G18420.intron7 6106693..6106987 score=0.33371623129831
IntronExpressionAdditive AT5G18420.intron8 6107214..6107246 score=0.131646199307527
IntronExpressionAdditive AT5G18430.intron1 6110581..6110618 score=0.30495533498371
IntronExpressionAdditive AT5G18430.intron2 6110920..6110998 score=-0.0507193263730145
IntronExpressionAdditive AT5G18430.intron3 6111346..6111390 score=-0.581639806878468
IntronExpressionAdditive AT5G18440.intron6 6114058..6114344 score=1.07530739145399
IntronExpressionAdditive AT5G18440.intron7 6114450..6114524 score=-0.0238573271476744
IntronExpressionAdditive AT5G18440.intron9 6114883..6115207 score=0.539751990196233
IntronExpressionAdditive AT5G18460.intron3 6124122..6124598 score=0.366409666807628
IntronExpressionAdditive AT5G18460.intron5 6125202..6125566 score=-0.352437047904200
IntronExpressionAdditive AT5G18460.intron6 6125879..6126052 score=-0.0414178816642527
IntronExpressionAdditive AT5G18475.intron1 6130784..6130889 score=-0.526446916270874
IntronExpressionAdditive AT5G18480.intron1 6131499..6131537 score=-0.625266930924059
IntronExpressionAdditive AT5G18480.intron4 6132256..6132296 score=0.0356567961890923
IntronExpressionAdditive AT5G18480.intron5 6132478..6132514 score=0.617180070968704
IntronExpressionAdditive AT5G18480.intron6 6132655..6132833 score=-0.14750871217668
IntronExpressionAdditive AT5G18480.intron8 6133423..6133537 score=-0.0744841702134099
IntronExpressionAdditive AT5G18490.intron1 6135910..6136398 score=0.959157615444798
IntronExpressionAdditive AT5G18500.intron3 6138758..6139208 score=0.504467890771009
IntronExpressionAdditive AT5G18500.intron8 6140776..6140808 score=-0.0782328727578428
IntronExpressionAdditive AT5G18525.intron1 6147086..6147226 score=0.0480920792729803
IntronExpressionAdditive AT5G18525.intron2 6147403..6147476 score=-0.428272466036511
IntronExpressionAdditive AT5G18525.intron4 6147870..6147904 score=-0.758400573492196
IntronExpressionAdditive AT5G18525.intron7 6149073..6149109 score=0.139030506182267
[truncated: 3,397,574 more chars]
