# Supplementary material for: Whole genome transcriptome polymorphisms in Arabidopsis thaliana
Source: Genome Biol. 2008 Nov 24;9(11):R165. doi: 10.1186/gb-2008-9-11-r165 (PMC2614497; doi:10.1186/gb-2008-9-11-r165)
Supplement: Additional data file 4 — Genome tracks of SFPs, indels, expression variation, ASE, splicing variation and transcribed fragment variation. [file gb-2008-9-11-r165-S4.tgz › SFP_chr1.txt]

[SFP.col]
glyph= xyplot
graph_type = boxes
bump=1
fgcolor = orange
bgcolor = orange
height = 25
min_score=-10
max_score=10
label = 0
key = SFP d score 


[SFP.Van]
glyph= xyplot
graph_type = boxes
bump=1
fgcolor = green
bgcolor = green
height = 25
min_score=-10
max_score=10
label = 0
key = SFP d score 


reference=Chr1


SFP.Col Colhigh 25..49 score=2.31022833262756
SFP.Col Colhigh 60..84 score=2.86333680425119
SFP.Col Colhigh 832..856 score=3.13780261663094
SFP.Col Colhigh 2719..2743 score=1.75004254567039
SFP.Col Colhigh 4418..4442 score=3.16975029717076
SFP.Col Colhigh 4635..4659 score=3.0926448968379
SFP.Col Colhigh 15913..15937 score=2.69267675004188
SFP.Col Colhigh 21075..21099 score=1.61963894788739
SFP.Col Colhigh 24731..24755 score=2.23140050554403
SFP.Col Colhigh 26049..26073 score=1.84479497737690
SFP.Col Colhigh 37061..37085 score=1.56296177029753
SFP.Col Colhigh 39483..39507 score=1.70588741983082
SFP.Col Colhigh 39745..39769 score=2.88310899463242
SFP.Col Colhigh 44549..44573 score=1.69153333609743
SFP.Col Colhigh 49862..49886 score=2.06487791465372
SFP.Col Colhigh 51080..51104 score=2.12707016223568
SFP.Col Colhigh 55656..55680 score=2.26142697842990
SFP.Col Colhigh 57118..57142 score=1.89520018439361
SFP.Col Colhigh 63743..63767 score=1.89413578497609
SFP.Col Colhigh 66760..66784 score=3.03668754774238
SFP.Col Colhigh 67050..67074 score=2.33113055266085
SFP.Col Colhigh 67200..67224 score=1.78612669874558
SFP.Col Colhigh 68985..69009 score=1.601326414772
SFP.Col Colhigh 71313..71337 score=1.7645807078175
SFP.Col Colhigh 77071..77095 score=2.68177648539383
SFP.Col Colhigh 78966..78990 score=2.89428113617723
SFP.Col Colhigh 80317..80341 score=1.85303266259711
SFP.Col Colhigh 80529..80553 score=3.4246212841294
SFP.Col Colhigh 80833..80857 score=1.72576761344152
SFP.Col Colhigh 86351..86375 score=2.16145828676772
SFP.Col Colhigh 86583..86607 score=3.24271381686064
SFP.Col Colhigh 87284..87308 score=1.78467350745995
SFP.Col Colhigh 88646..88670 score=4.27143898961708
SFP.Col Colhigh 88684..88708 score=2.36974678925813
SFP.Col Colhigh 92500..92524 score=2.24680583254098
SFP.Col Colhigh 100298..100322 score=3.13562646271252
SFP.Col Colhigh 102674..102698 score=2.23175600769438
SFP.Col Colhigh 108975..108999 score=2.43577351991534
SFP.Col Colhigh 112753..112777 score=2.44546803298772
SFP.Col Colhigh 113899..113923 score=3.16435918489049
SFP.Col Colhigh 118430..118454 score=2.18310560496912
SFP.Col Colhigh 120033..120057 score=1.94257139525739
SFP.Col Colhigh 130863..130887 score=2.07526151741639
SFP.Col Colhigh 132758..132782 score=2.28303469146097
SFP.Col Colhigh 135579..135603 score=1.99289648405023
SFP.Col Colhigh 136698..136722 score=2.94447213313098
SFP.Col Colhigh 137798..137822 score=2.94748084327196
SFP.Col Colhigh 138186..138210 score=2.21389982512513
SFP.Col Colhigh 139388..139412 score=2.12004931688655
SFP.Col Colhigh 139711..139735 score=3.8920082040337
SFP.Col Colhigh 144399..144423 score=1.85429359753362
SFP.Col Colhigh 146217..146241 score=2.48916629408771
SFP.Col Colhigh 147098..147122 score=3.10718472424192
SFP.Col Colhigh 149985..150009 score=3.88270003680353
SFP.Col Colhigh 150445..150469 score=3.13379287214081
SFP.Col Colhigh 155963..155987 score=2.40489284874329
SFP.Col Colhigh 156643..156667 score=3.37853539371669
SFP.Col Colhigh 159926..159950 score=3.3310823005859
SFP.Col Colhigh 163216..163240 score=2.92259073958219
SFP.Col Colhigh 171613..171637 score=3.3108792033775
SFP.Col Colhigh 171649..171673 score=2.37260712198581
SFP.Col Colhigh 171756..171780 score=2.62327552694277
SFP.Col Colhigh 181246..181270 score=2.37065222591312
SFP.Col Colhigh 183202..183226 score=2.48943402325179
SFP.Col Colhigh 201888..201912 score=2.27893048672759
SFP.Col Colhigh 203961..203985 score=2.12114589279945
SFP.Col Colhigh 209107..209131 score=3.28477898536344
SFP.Col Colhigh 209700..209724 score=1.68326641160481
SFP.Col Colhigh 210802..210826 score=6.3712681514946
SFP.Col Colhigh 226764..226788 score=1.92705811776191
SFP.Col Colhigh 226836..226860 score=1.97721781072828
SFP.Col Colhigh 227514..227538 score=3.99371987412337
SFP.Col Colhigh 229158..229182 score=2.59146628242344
SFP.Col Colhigh 229659..229683 score=1.71929281306535
SFP.Col Colhigh 233091..233115 score=2.9124091955686
SFP.Col Colhigh 234481..234505 score=4.02595449533572
SFP.Col Colhigh 235005..235029 score=3.72415615589526
SFP.Col Colhigh 237916..237940 score=1.85437520998174
SFP.Col Colhigh 240665..240689 score=2.26408762686815
SFP.Col Colhigh 241483..241507 score=2.29460137195803
SFP.Col Colhigh 242117..242141 score=1.6336230949716
SFP.Col Colhigh 242190..242214 score=2.97295511526054
SFP.Col Colhigh 242326..242350 score=1.57947189429361
SFP.Col Colhigh 242402..242426 score=2.17500666259024
SFP.Col Colhigh 242507..242531 score=1.80001557335662
SFP.Col Colhigh 243216..243240 score=2.82368891420787
SFP.Col Colhigh 243367..243391 score=2.27764650802412
SFP.Col Colhigh 243509..243533 score=1.68680184117649
SFP.Col Colhigh 243767..243791 score=2.84486234178252
SFP.Col Colhigh 245031..245055 score=2.17715022006098
SFP.Col Colhigh 245102..245126 score=1.96404753526524
SFP.Col Colhigh 245425..245449 score=2.72645262447258
SFP.Col Colhigh 245632..245656 score=2.69357935653054
SFP.Col Colhigh 245782..245806 score=2.30680772505282
SFP.Col Colhigh 246073..246097 score=5.89226341553869
SFP.Col Colhigh 246294..246318 score=2.66701566331669
SFP.Col Colhigh 247140..247164 score=4.70213208824007
SFP.Col Colhigh 247355..247379 score=1.72643587819308
SFP.Col Colhigh 247386..247410 score=2.42660354900704
SFP.Col Colhigh 247779..247803 score=3.58181781367154
SFP.Col Colhigh 247812..247836 score=5.25233018732257
SFP.Col Colhigh 248070..248094 score=3.16322346753677
SFP.Col Colhigh 248722..248746 score=2.10230715092515
SFP.Col Colhigh 249075..249099 score=1.99281433499554
SFP.Col Colhigh 249250..249274 score=2.3872110649455
SFP.Col Colhigh 249862..249886 score=2.58343754322780
SFP.Col Colhigh 249932..249956 score=2.67061065937624
SFP.Col Colhigh 250462..250486 score=1.87738687094877
SFP.Col Colhigh 250640..250664 score=3.34794866478854
SFP.Col Colhigh 250713..250737 score=4.00881284439573
SFP.Col Colhigh 250897..250921 score=3.07958049416166
SFP.Col Colhigh 251846..251870 score=3.47515208631918
SFP.Col Colhigh 251881..251905 score=2.17381669146073
SFP.Col Colhigh 252020..252044 score=3.24856407107388
SFP.Col Colhigh 252725..252749 score=1.81982901415511
SFP.Col Colhigh 252762..252786 score=2.18449000679256
SFP.Col Colhigh 253588..253612 score=1.57890162525638
SFP.Col Colhigh 255323..255347 score=3.21044507022199
SFP.Col Colhigh 255842..255866 score=3.25689094189931
SFP.Col Colhigh 256686..256710 score=2.39277549344314
SFP.Col Colhigh 259189..259213 score=2.55986147169038
SFP.Col Colhigh 260698..260722 score=4.71455587892636
SFP.Col Colhigh 261431..261455 score=2.58107090801996
SFP.Col Colhigh 261653..261677 score=2.77729849676783
SFP.Col Colhigh 262006..262030 score=3.46862219731913
SFP.Col Colhigh 262258..262282 score=3.22359634769246
SFP.Col Colhigh 262336..262360 score=2.67613810482451
SFP.Col Colhigh 262410..262434 score=4.12444396766122
SFP.Col Colhigh 263818..263842 score=2.32170274212462
SFP.Col Colhigh 266089..266113 score=3.01383584018229
SFP.Col Colhigh 266811..266835 score=3.07508486125091
SFP.Col Colhigh 266883..266907 score=3.31685825461112
SFP.Col Colhigh 266920..266944 score=4.14024475263003
SFP.Col Colhigh 266997..267021 score=3.12721050677535
SFP.Col Colhigh 267069..267093 score=1.78890608740345
SFP.Col Colhigh 267104..267128 score=1.94532836414455
SFP.Col Colhigh 267175..267199 score=2.01913742993744
SFP.Col Colhigh 267329..267353 score=1.65268131096059
SFP.Col Colhigh 267574..267598 score=2.00718515959869
SFP.Col Colhigh 267679..267703 score=3.33463747870604
SFP.Col Colhigh 267915..267939 score=1.74455065221428
SFP.Col Colhigh 268002..268026 score=2.15829691807280
SFP.Col Colhigh 268373..268397 score=1.97043546816567
SFP.Col Colhigh 268659..268683 score=3.01453160421184
SFP.Col Colhigh 269712..269736 score=5.48397712071352
SFP.Col Colhigh 270124..270148 score=1.8204395435389
SFP.Col Colhigh 271861..271885 score=2.37846911095003
SFP.Col Colhigh 273344..273368 score=1.87499423801552
SFP.Col Colhigh 274355..274379 score=6.32147138241984
SFP.Col Colhigh 274640..274664 score=4.12637277833183
SFP.Col Colhigh 274824..274848 score=3.80797150493154
SFP.Col Colhigh 275479..275503 score=2.07165047246228
SFP.Col Colhigh 275594..275618 score=1.79892227150214
SFP.Col Colhigh 276737..276761 score=3.45069185448562
SFP.Col Colhigh 276991..277015 score=1.96876104240139
SFP.Col Colhigh 277205..277229 score=1.83329293557412
SFP.Col Colhigh 277381..277405 score=1.88054538803971
SFP.Col Colhigh 277596..277620 score=9.51123072931602
SFP.Col Colhigh 277633..277657 score=5.44274583940237
SFP.Col Colhigh 277670..277694 score=2.67784853158217
SFP.Col Colhigh 277707..277731 score=6.01661833693623
SFP.Col Colhigh 277743..277767 score=2.12670457166954
SFP.Col Colhigh 277851..277875 score=1.84960137583438
SFP.Col Colhigh 277887..277911 score=2.48227207909492
SFP.Col Colhigh 278299..278323 score=2.02666254905187
SFP.Col Colhigh 278746..278770 score=3.41269918849811
SFP.Col Colhigh 278989..279013 score=1.61566827350423
SFP.Col Colhigh 279130..279154 score=4.19599043819811
SFP.Col Colhigh 281121..281145 score=3.52572675799904
SFP.Col Colhigh 281305..281329 score=2.59986219776007
SFP.Col Colhigh 281591..281615 score=1.62609368399181
SFP.Col Colhigh 281768..281792 score=1.99619242510116
SFP.Col Colhigh 281914..281938 score=3.07035367390356
SFP.Col Colhigh 283559..283583 score=2.19261375886029
SFP.Col Colhigh 284394..284418 score=3.71314287043533
SFP.Col Colhigh 289853..289877 score=2.32420852432865
SFP.Col Colhigh 290772..290796 score=1.74878476953095
SFP.Col Colhigh 291126..291150 score=2.69443812041067
SFP.Col Colhigh 291593..291617 score=3.07180562061461
SFP.Col Colhigh 291624..291648 score=3.45812981690054
SFP.Col Colhigh 292115..292139 score=2.09002319799432
SFP.Col Colhigh 292264..292288 score=2.15261170628623
SFP.Col Colhigh 292484..292508 score=5.88653637051589
SFP.Col Colhigh 295168..295192 score=2.75169413084262
SFP.Col Colhigh 296271..296295 score=1.95943686943568
SFP.Col Colhigh 296338..296362 score=1.84957372833076
SFP.Col Colhigh 299401..299425 score=1.74179893729907
SFP.Col Colhigh 307831..307855 score=3.08924896465294
SFP.Col Colhigh 309736..309760 score=1.59780477802268
SFP.Col Colhigh 316934..316958 score=3.02612061900674
SFP.Col Colhigh 318626..318650 score=3.94286811816453
SFP.Col Colhigh 319949..319973 score=4.87548655165065
SFP.Col Colhigh 320296..320320 score=1.62999455184342
SFP.Col Colhigh 320996..321020 score=1.61855659954029
SFP.Col Colhigh 321796..321820 score=2.08665782393182
SFP.Col Colhigh 332255..332279 score=3.07683578282152
SFP.Col Colhigh 336326..336350 score=2.40070167146440
SFP.Col Colhigh 338733..338757 score=1.70031904683734
SFP.Col Colhigh 340905..340929 score=2.32025587384547
SFP.Col Colhigh 341962..341986 score=6.28674433265343
SFP.Col Colhigh 342791..342815 score=3.3373853451365
SFP.Col Colhigh 342826..342850 score=3.93447096564273
SFP.Col Colhigh 343202..343226 score=2.6016958921696
SFP.Col Colhigh 343237..343261 score=4.37929131780838
SFP.Col Colhigh 343448..343472 score=1.79290457396256
SFP.Col Colhigh 349110..349134 score=4.97824512412175
SFP.Col Colhigh 349175..349199 score=6.59305002706938
SFP.Col Colhigh 349216..349240 score=4.52026672938795
SFP.Col Colhigh 349472..349496 score=3.51369182429328
SFP.Col Colhigh 349963..349987 score=1.59382754264377
SFP.Col Colhigh 350425..350449 score=3.12071413635538
SFP.Col Colhigh 351216..351240 score=4.35454650058172
SFP.Col Colhigh 351681..351705 score=2.54673102548286
SFP.Col Colhigh 352679..352703 score=4.66060741502291
SFP.Col Colhigh 352803..352827 score=6.88119553340888
SFP.Col Colhigh 352911..352935 score=3.95968199961106
SFP.Col Colhigh 352947..352971 score=1.98752588871439
SFP.Col Colhigh 353210..353234 score=2.83574902133998
SFP.Col Colhigh 363433..363457 score=2.00925612616978
SFP.Col Colhigh 363470..363494 score=3.37336577675904
SFP.Col Colhigh 367140..367164 score=3.88286354849949
SFP.Col Colhigh 367471..367495 score=3.34114423559313
SFP.Col Colhigh 369624..369648 score=3.27939265593884
SFP.Col Colhigh 372392..372416 score=1.73765447562325
SFP.Col Colhigh 373027..373051 score=1.78116441042342
SFP.Col Colhigh 377114..377138 score=4.13951049127809
SFP.Col Colhigh 381716..381740 score=1.92428490907214
SFP.Col Colhigh 382524..382548 score=2.36315836680219
SFP.Col Colhigh 383131..383155 score=1.72766316821464
SFP.Col Colhigh 384570..384594 score=4.35957768071875
SFP.Col Colhigh 388492..388516 score=2.47279954648429
SFP.Col Colhigh 389933..389957 score=2.29894991526943
SFP.Col Colhigh 390393..390417 score=1.73198560237031
SFP.Col Colhigh 390614..390638 score=2.91559051034166
SFP.Col Colhigh 390650..390674 score=5.07197504425198
SFP.Col Colhigh 390697..390721 score=5.61819933944221
SFP.Col Colhigh 391850..391874 score=5.41688681952806
SFP.Col Colhigh 392448..392472 score=2.30450325346982
SFP.Col Colhigh 394111..394135 score=1.59122080363755
SFP.Col Colhigh 394545..394569 score=3.20655198714723
SFP.Col Colhigh 395442..395466 score=2.46528546993912
SFP.Col Colhigh 400175..400199 score=4.24011561126036
SFP.Col Colhigh 401114..401138 score=2.48265047823361
SFP.Col Colhigh 404009..404033 score=2.40453107685037
SFP.Col Colhigh 406137..406161 score=1.60606122580279
SFP.Col Colhigh 406171..406195 score=6.93773943908141
SFP.Col Colhigh 406931..406955 score=4.03696535895179
SFP.Col Colhigh 412395..412419 score=3.83797574893846
SFP.Col Colhigh 413793..413817 score=2.04971474662299
SFP.Col Colhigh 414495..414519 score=1.72772093601357
SFP.Col Colhigh 415092..415116 score=3.17023575281601
SFP.Col Colhigh 415128..415152 score=1.84075263148559
SFP.Col Colhigh 416473..416497 score=4.2485368760287
SFP.Col Colhigh 416513..416537 score=1.61021587117827
SFP.Col Colhigh 418411..418435 score=1.87676295550471
SFP.Col Colhigh 419263..419287 score=5.39944276583487
SFP.Col Colhigh 419935..419959 score=3.17091111534929
SFP.Col Colhigh 420088..420112 score=1.94004789052338
SFP.Col Colhigh 420236..420260 score=2.28048771623912
SFP.Col Colhigh 420344..420368 score=3.39095351531291
SFP.Col Colhigh 421834..421858 score=1.99546628408192
SFP.Col Colhigh 422086..422110 score=1.83596893884940
SFP.Col Colhigh 422229..422253 score=2.7690240164455
SFP.Col Colhigh 422361..422385 score=2.60820897524096
SFP.Col Colhigh 422472..422496 score=3.02320044837016
SFP.Col Colhigh 426847..426871 score=4.63663849709618
SFP.Col Colhigh 426999..427023 score=3.05967866565921
SFP.Col Colhigh 427786..427810 score=2.41216639392343
SFP.Col Colhigh 427998..428022 score=2.79609337415875
SFP.Col Colhigh 428032..428056 score=1.70098351646624
SFP.Col Colhigh 428495..428519 score=1.69375096492875
SFP.Col Colhigh 428817..428841 score=1.94752478705334
SFP.Col Colhigh 430195..430219 score=2.33197795062235
SFP.Col Colhigh 431054..431078 score=3.11156004766297
SFP.Col Colhigh 432052..432076 score=2.33719224585858
SFP.Col Colhigh 432862..432886 score=2.20314486724511
SFP.Col Colhigh 432902..432926 score=4.9720831491225
SFP.Col Colhigh 433848..433872 score=4.16169315537727
SFP.Col Colhigh 434175..434199 score=4.16077489692870
SFP.Col Colhigh 434322..434346 score=4.51494721286951
SFP.Col Colhigh 436111..436135 score=2.63428888573508
SFP.Col Colhigh 436691..436715 score=1.85147362011734
SFP.Col Colhigh 436968..436992 score=2.60118133926024
SFP.Col Colhigh 438238..438262 score=2.43378702993323
SFP.Col Colhigh 439830..439854 score=2.39816866882957
SFP.Col Colhigh 447437..447461 score=2.64673390549409
SFP.Col Colhigh 453146..453170 score=1.56844757936945
SFP.Col Colhigh 453351..453375 score=3.01306734039532
SFP.Col Colhigh 454496..454520 score=2.19347937073414
SFP.Col Colhigh 455436..455460 score=1.59736316622403
SFP.Col Colhigh 465228..465252 score=2.92361323396487
SFP.Col Colhigh 466377..466401 score=2.26736156032436
SFP.Col Colhigh 495151..495175 score=1.7898227569604
SFP.Col Colhigh 501667..501691 score=2.06005130491745
SFP.Col Colhigh 504874..504898 score=4.54721557482436
SFP.Col Colhigh 505337..505361 score=4.42597681743781
SFP.Col Colhigh 516927..516951 score=2.73735749212018
SFP.Col Colhigh 520606..520630 score=1.800182920453
SFP.Col Colhigh 520641..520665 score=2.72936978667262
SFP.Col Colhigh 522039..522063 score=1.64370811524988
SFP.Col Colhigh 522071..522095 score=1.78422448709322
SFP.Col Colhigh 522138..522162 score=1.78011424352564
SFP.Col Colhigh 522387..522411 score=1.68431798584873
SFP.Col Colhigh 522441..522465 score=2.470265165675
SFP.Col Colhigh 522479..522503 score=3.7209884285596
SFP.Col Colhigh 522590..522614 score=3.44801720574125
SFP.Col Colhigh 522626..522650 score=1.77252789657598
SFP.Col Colhigh 523020..523044 score=4.6839906485296
SFP.Col Colhigh 523233..523257 score=4.48668212807679
SFP.Col Colhigh 523265..523289 score=5.52280156394918
SFP.Col Colhigh 523410..523434 score=2.50148280619584
SFP.Col Colhigh 523776..523800 score=2.29623770522035
SFP.Col Colhigh 523922..523946 score=4.51623254348277
SFP.Col Colhigh 524337..524361 score=1.56262415769359
SFP.Col Colhigh 526977..527001 score=1.64046012071066
SFP.Col Colhigh 527603..527627 score=6.52285729675993
SFP.Col Colhigh 527640..527664 score=2.08799517228514
SFP.Col Colhigh 527927..527951 score=2.87694168351743
SFP.Col Colhigh 529156..529180 score=2.52739153689418
SFP.Col Colhigh 529892..529916 score=1.64753866963475
SFP.Col Colhigh 530431..530455 score=3.50198766974983
SFP.Col Colhigh 530537..530561 score=1.97682464005384
SFP.Col Colhigh 530609..530633 score=4.35748397593222
SFP.Col Colhigh 530648..530672 score=2.17823991661473
SFP.Col Colhigh 532184..532208 score=3.94631037207455
SFP.Col Colhigh 532333..532357 score=2.15760119328027
SFP.Col Colhigh 533452..533476 score=4.13627813579546
SFP.Col Colhigh 534747..534771 score=4.14498763804478
SFP.Col Colhigh 535407..535431 score=5.15041411041824
SFP.Col Colhigh 536048..536072 score=3.05578056001959
SFP.Col Colhigh 536121..536145 score=3.04934472233888
SFP.Col Colhigh 536190..536214 score=3.64120381938352
SFP.Col Colhigh 544799..544823 score=2.7618366037826
SFP.Col Colhigh 546661..546685 score=2.39364008129839
SFP.Col Colhigh 552766..552790 score=2.38466164951519
SFP.Col Colhigh 552883..552907 score=3.49778099444300
SFP.Col Colhigh 552919..552943 score=2.34406052060170
SFP.Col Colhigh 553271..553295 score=1.97474664004485
SFP.Col Colhigh 558138..558162 score=1.86350613137621
SFP.Col Colhigh 559305..559329 score=2.11279043362622
SFP.Col Colhigh 560128..560152 score=1.61842863896482
SFP.Col Colhigh 563483..563507 score=3.04308503507634
SFP.Col Colhigh 563524..563548 score=2.34737668046608
SFP.Col Colhigh 563877..563901 score=1.83347937850723
SFP.Col Colhigh 569194..569218 score=2.02954129649279
SFP.Col Colhigh 569230..569254 score=2.06605064705889
SFP.Col Colhigh 569615..569639 score=1.675984443004
SFP.Col Colhigh 569647..569671 score=1.86153339728582
SFP.Col Colhigh 571601..571625 score=1.63134866088112
SFP.Col Colhigh 571935..571959 score=2.50560347416650
SFP.Col Colhigh 572634..572658 score=2.02571665546549
SFP.Col Colhigh 580973..580997 score=1.58851548715051
SFP.Col Colhigh 582053..582077 score=4.50992235778801
SFP.Col Colhigh 582352..582376 score=2.42525945783719
SFP.Col Colhigh 583543..583567 score=2.13053427671685
SFP.Col Colhigh 587267..587291 score=2.12215262132712
SFP.Col Colhigh 589201..589225 score=1.57831607776411
SFP.Col Colhigh 590322..590346 score=1.95568297888762
SFP.Col Colhigh 594442..594466 score=2.76952544849788
SFP.Col Colhigh 597376..597400 score=2.46890142770719
SFP.Col Colhigh 597412..597436 score=3.30520049848994
SFP.Col Colhigh 597451..597475 score=5.98599100772673
SFP.Col Colhigh 597590..597614 score=3.10488036584574
SFP.Col Colhigh 597914..597938 score=2.50106739027395
SFP.Col Colhigh 597946..597970 score=1.64807722914330
SFP.Col Colhigh 597982..598006 score=3.27255678929987
SFP.Col Colhigh 598019..598043 score=1.71370955740170
SFP.Col Colhigh 599448..599472 score=2.28056417981531
SFP.Col Colhigh 602445..602469 score=2.02822154413554
SFP.Col Colhigh 606283..606307 score=1.73315894998810
SFP.Col Colhigh 606562..606586 score=3.45052250373223
SFP.Col Colhigh 607793..607817 score=3.77225845112718
SFP.Col Colhigh 607865..607889 score=3.56811123466547
SFP.Col Colhigh 608065..608089 score=2.09759890281187
SFP.Col Colhigh 608173..608197 score=2.98413685365267
SFP.Col Colhigh 609134..609158 score=2.8177277134152
SFP.Col Colhigh 610215..610239 score=3.5922857869695
SFP.Col Colhigh 612915..612939 score=2.3986732820934
SFP.Col Colhigh 615595..615619 score=1.71774225416442
SFP.Col Colhigh 616823..616847 score=3.89753044925073
SFP.Col Colhigh 617065..617089 score=2.59800200039173
SFP.Col Colhigh 619541..619565 score=2.25006908331553
SFP.Col Colhigh 622329..622353 score=2.05647404966203
SFP.Col Colhigh 626340..626364 score=2.80587816854668
SFP.Col Colhigh 627021..627045 score=4.93057354003891
SFP.Col Colhigh 627052..627076 score=2.83082854209251
SFP.Col Colhigh 628629..628653 score=1.70376624840797
SFP.Col Colhigh 632825..632849 score=2.16190110013014
SFP.Col Colhigh 635653..635677 score=3.58994276838876
SFP.Col Colhigh 636770..636794 score=2.75274759695472
SFP.Col Colhigh 639041..639065 score=2.37398268799675
SFP.Col Colhigh 642265..642289 score=2.33079868090956
SFP.Col Colhigh 642915..642939 score=3.11932264197123
SFP.Col Colhigh 643200..643224 score=3.38010866653286
SFP.Col Colhigh 646093..646117 score=3.85343467155012
SFP.Col Colhigh 646529..646553 score=2.05886500298849
SFP.Col Colhigh 652259..652283 score=1.60584102046662
SFP.Col Colhigh 664552..664576 score=1.81098581489321
SFP.Col Colhigh 673466..673490 score=1.80195267235209
SFP.Col Colhigh 681535..681559 score=2.39198805591363
SFP.Col Colhigh 683532..683556 score=2.35210423918198
SFP.Col Colhigh 693864..693888 score=2.74184687206201
SFP.Col Colhigh 700956..700980 score=2.10761096659339
SFP.Col Colhigh 703736..703760 score=2.29596476854637
SFP.Col Colhigh 704202..704226 score=1.96224742298677
SFP.Col Colhigh 724540..724564 score=3.33180453788627
SFP.Col Colhigh 725955..725979 score=1.74511567800453
SFP.Col Colhigh 730941..730965 score=3.64107677245126
SFP.Col Colhigh 731910..731934 score=3.84933679240479
SFP.Col Colhigh 737468..737492 score=4.41934736430789
SFP.Col Colhigh 748238..748262 score=2.04347555009367
SFP.Col Colhigh 748306..748330 score=1.61568299771377
SFP.Col Colhigh 748537..748561 score=3.42412701609903
SFP.Col Colhigh 751243..751267 score=1.78309879805191
SFP.Col Colhigh 751408..751432 score=1.82687114561684
SFP.Col Colhigh 757161..757185 score=2.14229461002638
SFP.Col Colhigh 758258..758282 score=4.0379894053083
SFP.Col Colhigh 763433..763457 score=1.96953078466567
SFP.Col Colhigh 765063..765087 score=1.60326396897233
SFP.Col Colhigh 765590..765614 score=3.37746866352919
SFP.Col Colhigh 765702..765726 score=3.17675838423251
SFP.Col Colhigh 766762..766786 score=3.29843869702906
SFP.Col Colhigh 767890..767914 score=2.638386984521
SFP.Col Colhigh 768155..768179 score=2.87584161130983
SFP.Col Colhigh 768521..768545 score=3.595196094089
SFP.Col Colhigh 768555..768579 score=4.2500252304504
SFP.Col Colhigh 768690..768714 score=1.63251590995663
SFP.Col Colhigh 769012..769036 score=2.43095058064771
SFP.Col Colhigh 769267..769291 score=3.47575788017071
SFP.Col Colhigh 769534..769558 score=2.76461728240972
SFP.Col Colhigh 771088..771112 score=7.45770569384149
SFP.Col Colhigh 771124..771148 score=2.97087384046982
SFP.Col Colhigh 773408..773432 score=2.10575397380326
SFP.Col Colhigh 775496..775520 score=2.33712372895644
SFP.Col Colhigh 784480..784504 score=3.05573686011695
SFP.Col Colhigh 784519..784543 score=1.74593208546083
SFP.Col Colhigh 794527..794551 score=1.62212529872816
SFP.Col Colhigh 803308..803332 score=3.32152883530941
SFP.Col Colhigh 807186..807210 score=3.14138946655727
SFP.Col Colhigh 808945..808969 score=2.03150904926703
SFP.Col Colhigh 812113..812137 score=2.02047908847997
SFP.Col Colhigh 818065..818089 score=2.01708391053146
SFP.Col Colhigh 821754..821778 score=1.62602302192337
SFP.Col Colhigh 824348..824372 score=3.30017572590051
SFP.Col Colhigh 828749..828773 score=4.30463255456465
SFP.Col Colhigh 842706..842730 score=2.11282110790671
SFP.Col Colhigh 846661..846685 score=3.20813591689382
SFP.Col Colhigh 854250..854274 score=2.42850763757542
SFP.Col Colhigh 854353..854377 score=2.87360920989983
SFP.Col Colhigh 859947..859971 score=2.65163316580865
SFP.Col Colhigh 861245..861269 score=2.55167087486633
SFP.Col Colhigh 861312..861336 score=2.06896489723334
SFP.Col Colhigh 861536..861560 score=2.63846385775387
SFP.Col Colhigh 861965..861989 score=2.60091482184776
SFP.Col Colhigh 862180..862204 score=1.86200500868027
SFP.Col Colhigh 862447..862471 score=1.87694788370675
SFP.Col Colhigh 862848..862872 score=4.27866543704853
SFP.Col Colhigh 862879..862903 score=1.63893043980102
SFP.Col Colhigh 863135..863159 score=2.13526059573600
SFP.Col Colhigh 863241..863265 score=6.9308937551566
SFP.Col Colhigh 863351..863375 score=3.13876621605626
SFP.Col Colhigh 865977..866001 score=3.1101937609672
SFP.Col Colhigh 870297..870321 score=3.30611135162111
SFP.Col Colhigh 874787..874811 score=3.12004078353848
SFP.Col Colhigh 874887..874911 score=2.02224157892251
SFP.Col Colhigh 875109..875133 score=4.32309981728582
SFP.Col Colhigh 881725..881749 score=5.65747186210347
SFP.Col Colhigh 882236..882260 score=2.17507462800296
SFP.Col Colhigh 882902..882926 score=1.85679295886286
SFP.Col Colhigh 884140..884164 score=1.89125506494989
SFP.Col Colhigh 885165..885189 score=1.81002069158335
SFP.Col Colhigh 885980..886004 score=2.46825094202247
SFP.Col Colhigh 893545..893569 score=2.77053840092917
SFP.Col Colhigh 894150..894174 score=1.70568691376747
SFP.Col Colhigh 895449..895473 score=3.01500622840499
SFP.Col Colhigh 896308..896332 score=1.79326375018096
SFP.Col Colhigh 897125..897149 score=2.06715257712224
SFP.Col Colhigh 897306..897330 score=2.63407195713027
SFP.Col Colhigh 900311..900335 score=6.05017006463911
SFP.Col Colhigh 900346..900370 score=3.56204202538976
SFP.Col Colhigh 903235..903259 score=2.61273656668861
SFP.Col Colhigh 911875..911899 score=1.66153777841748
SFP.Col Colhigh 914538..914562 score=1.78322363595217
SFP.Col Colhigh 914901..914925 score=2.73523310211141
SFP.Col Colhigh 914937..914961 score=2.42602134454010
SFP.Col Colhigh 914976..915000 score=3.48486310317857
SFP.Col Colhigh 915011..915035 score=6.80259300183403
SFP.Col Colhigh 915156..915180 score=3.95157852450875
SFP.Col Colhigh 915441..915465 score=4.87054183685631
SFP.Col Colhigh 917592..917616 score=3.88811121032092
SFP.Col Colhigh 918133..918157 score=2.83240561013964
SFP.Col Colhigh 918171..918195 score=2.01651429569070
SFP.Col Colhigh 918385..918409 score=2.05612609639473
SFP.Col Colhigh 918419..918443 score=2.37448760219988
SFP.Col Colhigh 918558..918582 score=3.07147395518969
SFP.Col Colhigh 918738..918762 score=2.04098467048815
SFP.Col Colhigh 919169..919193 score=1.72591905659595
SFP.Col Colhigh 919776..919800 score=1.82579000446526
SFP.Col Colhigh 923743..923767 score=4.35729791992177
SFP.Col Colhigh 923781..923805 score=4.08943104884259
SFP.Col Colhigh 923819..923843 score=7.44260812530796
SFP.Col Colhigh 923857..923881 score=3.43837357769925
SFP.Col Colhigh 923895..923919 score=2.05911663168004
SFP.Col Colhigh 923929..923953 score=3.74568343512682
SFP.Col Colhigh 924498..924522 score=4.87909672810734
SFP.Col Colhigh 925278..925302 score=3.16879010999578
SFP.Col Colhigh 925350..925374 score=3.7110389505305
SFP.Col Colhigh 927368..927392 score=1.55503074457105
SFP.Col Colhigh 928352..928376 score=2.7352658931212
SFP.Col Colhigh 928620..928644 score=1.83278439401643
SFP.Col Colhigh 929262..929286 score=5.27002346433588
SFP.Col Colhigh 930143..930167 score=2.56894169648458
SFP.Col Colhigh 930362..930386 score=3.06871427465477
SFP.Col Colhigh 932480..932504 score=5.01323278284033
SFP.Col Colhigh 940852..940876 score=3.29348119182242
SFP.Col Colhigh 940933..940957 score=2.05489419406405
SFP.Col Colhigh 946273..946297 score=1.97595338297002
SFP.Col Colhigh 956675..956699 score=6.03216767075625
SFP.Col Colhigh 958385..958409 score=2.35499228337996
SFP.Col Colhigh 961961..961985 score=2.75029686290803
SFP.Col Colhigh 965004..965028 score=2.81368546094481
SFP.Col Colhigh 969781..969805 score=1.62628754770458
SFP.Col Colhigh 970222..970246 score=2.61277239870105
SFP.Col Colhigh 970884..970908 score=1.77403709163311
SFP.Col Colhigh 974964..974988 score=1.55155516446101
SFP.Col Colhigh 978350..978374 score=2.91591294130158
SFP.Col Colhigh 978386..978410 score=5.59178962107936
SFP.Col Colhigh 978422..978446 score=4.70968482909758
SFP.Col Colhigh 978454..978478 score=3.83917561733325
SFP.Col Colhigh 978490..978514 score=4.55546673502943
SFP.Col Colhigh 982517..982541 score=4.15263056366938
SFP.Col Colhigh 984170..984194 score=3.62349566571785
SFP.Col Colhigh 988378..988402 score=1.55467421312676
SFP.Col Colhigh 991972..991996 score=3.19430239962126
SFP.Col Colhigh 993331..993355 score=2.6214798348477
SFP.Col Colhigh 994296..994320 score=2.41307982998670
SFP.Col Colhigh 995198..995222 score=2.43681252696282
SFP.Col Colhigh 999748..999772 score=2.06761845144478
SFP.Col Colhigh 1002865..1002889 score=2.5627991927714
SFP.Col Colhigh 1003899..1003923 score=2.72353610805452
SFP.Col Colhigh 1026676..1026700 score=1.59723621669220
SFP.Col Colhigh 1031709..1031733 score=2.34693283900377
SFP.Col Colhigh 1034784..1034808 score=2.08108546027451
SFP.Col Colhigh 1035632..1035656 score=3.30611976405014
SFP.Col Colhigh 1039271..1039295 score=2.72868978999125
SFP.Col Colhigh 1042192..1042216 score=1.70380633959436
SFP.Col Colhigh 1042300..1042324 score=5.31169219435793
SFP.Col Colhigh 1042479..1042503 score=2.71779003684631
SFP.Col Colhigh 1044224..1044248 score=4.89781818585042
SFP.Col Colhigh 1045797..1045821 score=2.89544751813677
SFP.Col Colhigh 1046415..1046439 score=1.75554848429939
SFP.Col Colhigh 1046731..1046755 score=3.01264019056581
SFP.Col Colhigh 1048992..1049016 score=2.28917654009361
SFP.Col Colhigh 1050371..1050395 score=3.80641450561289
SFP.Col Colhigh 1060071..1060095 score=2.17437008657538
SFP.Col Colhigh 1060412..1060436 score=2.41247899563296
SFP.Col Colhigh 1064448..1064472 score=1.57889229821446
SFP.Col Colhigh 1065023..1065047 score=5.15507291864444
SFP.Col Colhigh 1073785..1073809 score=2.57443415114826
SFP.Col Colhigh 1074117..1074141 score=4.35057544654163
SFP.Col Colhigh 1074839..1074863 score=4.56212517121988
SFP.Col Colhigh 1082534..1082558 score=1.84980763959688
SFP.Col Colhigh 1084242..1084266 score=2.49647045025625
SFP.Col Colhigh 1085809..1085833 score=2.34130311449748
SFP.Col Colhigh 1086122..1086146 score=2.28064318493856
SFP.Col Colhigh 1086973..1086997 score=3.1850281377963
SFP.Col Colhigh 1090698..1090722 score=1.68264547079382
SFP.Col Colhigh 1091572..1091596 score=7.57221350808399
SFP.Col Colhigh 1091607..1091631 score=2.40668562878321
SFP.Col Colhigh 1092043..1092067 score=1.57350520263664
SFP.Col Colhigh 1095739..1095763 score=3.39275510063949
SFP.Col Colhigh 1100161..1100185 score=1.60001873072520
SFP.Col Colhigh 1110388..1110412 score=3.74753422688102
SFP.Col Colhigh 1110910..1110934 score=2.15250199788098
SFP.Col Colhigh 1112549..1112573 score=2.76928734784496
SFP.Col Colhigh 1112587..1112611 score=7.76412772043837
SFP.Col Colhigh 1112665..1112689 score=2.03148541313712
SFP.Col Colhigh 1113741..1113765 score=2.4475173213528
SFP.Col Colhigh 1114158..1114182 score=4.09198709746355
SFP.Col Colhigh 1114786..1114810 score=1.77533482573899
SFP.Col Colhigh 1117287..1117311 score=2.38977794719322
SFP.Col Colhigh 1117815..1117839 score=3.75843865363834
SFP.Col Colhigh 1119109..1119133 score=2.78693129781189
SFP.Col Colhigh 1119843..1119867 score=1.75282180323469
SFP.Col Colhigh 1119879..1119903 score=1.97050176253735
SFP.Col Colhigh 1133641..1133665 score=4.30936038335938
SFP.Col Colhigh 1133678..1133702 score=1.95858538648477
SFP.Col Colhigh 1137493..1137517 score=2.5065717637865
SFP.Col Colhigh 1140785..1140809 score=1.95708556075843
SFP.Col Colhigh 1141431..1141455 score=4.43293675526136
SFP.Col Colhigh 1141796..1141820 score=3.60822925678795
SFP.Col Colhigh 1142122..1142146 score=2.61755849719692
SFP.Col Colhigh 1142191..1142215 score=7.13234199198872
SFP.Col Colhigh 1142229..1142253 score=1.87800590275068
SFP.Col Colhigh 1142297..1142321 score=4.46398228696658
SFP.Col Colhigh 1142333..1142357 score=3.63260103748612
SFP.Col Colhigh 1142368..1142392 score=3.93936586699175
SFP.Col Colhigh 1142438..1142462 score=8.51601995998984
SFP.Col Colhigh 1142476..1142500 score=1.69763575326391
SFP.Col Colhigh 1142514..1142538 score=3.95315969812474
SFP.Col Colhigh 1142892..1142916 score=1.58006025452070
SFP.Col Colhigh 1143499..1143523 score=2.65388960631326
SFP.Col Colhigh 1145539..1145563 score=1.86129818882360
SFP.Col Colhigh 1148858..1148882 score=2.16093944613116
SFP.Col Colhigh 1152568..1152592 score=1.89932094385313
SFP.Col Colhigh 1153515..1153539 score=5.79031176082713
SFP.Col Colhigh 1154985..1155009 score=5.23998278156733
SFP.Col Colhigh 1155027..1155051 score=5.59938922096793
SFP.Col Colhigh 1159084..1159108 score=2.90840717545141
SFP.Col Colhigh 1163061..1163085 score=2.04160706691917
SFP.Col Colhigh 1167837..1167861 score=3.57696006197168
SFP.Col Colhigh 1168941..1168965 score=2.50699783019203
SFP.Col Colhigh 1169246..1169270 score=4.77431298943594
SFP.Col Colhigh 1173290..1173314 score=2.18859015801213
SFP.Col Colhigh 1176131..1176155 score=3.35487450270386
SFP.Col Colhigh 1176166..1176190 score=2.60182067199978
SFP.Col Colhigh 1176603..1176627 score=1.85613959258356
SFP.Col Colhigh 1176783..1176807 score=3.47948043554618
SFP.Col Colhigh 1176890..1176914 score=3.21796400128485
SFP.Col Colhigh 1177005..1177029 score=2.03457921252690
SFP.Col Colhigh 1177075..1177099 score=5.78072904034528
SFP.Col Colhigh 1177289..1177313 score=2.16874408193459
SFP.Col Colhigh 1177940..1177964 score=1.87282436855026
SFP.Col Colhigh 1178665..1178689 score=3.31245438604193
SFP.Col Colhigh 1178773..1178797 score=2.05792137845172
SFP.Col Colhigh 1179223..1179247 score=8.72956736483538
SFP.Col Colhigh 1179335..1179359 score=4.24957697034271
SFP.Col Colhigh 1179374..1179398 score=1.79585458780501
SFP.Col Colhigh 1180321..1180345 score=1.75592863580477
SFP.Col Colhigh 1180355..1180379 score=4.56007443171547
SFP.Col Colhigh 1180643..1180667 score=2.61639348007866
SFP.Col Colhigh 1180679..1180703 score=2.17811652636750
SFP.Col Colhigh 1181118..1181142 score=3.12382344555124
SFP.Col Colhigh 1181151..1181175 score=2.28351156959660
SFP.Col Colhigh 1181473..1181497 score=3.41360346668596
SFP.Col Colhigh 1181509..1181533 score=4.16384324201345
SFP.Col Colhigh 1181545..1181569 score=2.03170109103120
SFP.Col Colhigh 1181920..1181944 score=1.96218626687762
SFP.Col Colhigh 1182608..1182632 score=4.64885016633741
SFP.Col Colhigh 1182675..1182699 score=4.82077592189639
SFP.Col Colhigh 1182713..1182737 score=3.75606622525819
SFP.Col Colhigh 1182825..1182849 score=1.59547002530098
SFP.Col Colhigh 1182863..1182887 score=2.30423923824504
SFP.Col Colhigh 1182897..1182921 score=3.78966140422921
SFP.Col Colhigh 1183037..1183061 score=2.6281040329508
SFP.Col Colhigh 1183473..1183497 score=2.48568848380541
SFP.Col Colhigh 1183753..1183777 score=2.55540084343819
SFP.Col Colhigh 1183965..1183989 score=2.06074857492329
SFP.Col Colhigh 1184073..1184097 score=3.92164937733835
SFP.Col Colhigh 1184262..1184286 score=1.92216414516546
SFP.Col Colhigh 1184298..1184322 score=1.93561439760239
SFP.Col Colhigh 1184334..1184358 score=2.48717702349028
SFP.Col Colhigh 1184371..1184395 score=1.67660425417265
SFP.Col Colhigh 1184709..1184733 score=1.61659316061111
SFP.Col Colhigh 1184746..1184770 score=2.14821772651845
SFP.Col Colhigh 1184783..1184807 score=2.2719035668418
SFP.Col Colhigh 1184818..1184842 score=1.74787260265867
SFP.Col Colhigh 1184857..1184881 score=4.35867607028825
SFP.Col Colhigh 1184893..1184917 score=2.97811490522162
SFP.Col Colhigh 1184929..1184953 score=3.27655188327341
SFP.Col Colhigh 1185716..1185740 score=1.58221458519847
SFP.Col Colhigh 1185869..1185893 score=2.1922977478683
SFP.Col Colhigh 1185936..1185960 score=1.56117570555579
SFP.Col Colhigh 1186192..1186216 score=2.00464010930248
SFP.Col Colhigh 1187132..1187156 score=1.65522678656875
SFP.Col Colhigh 1187585..1187609 score=3.5580732689674
SFP.Col Colhigh 1187660..1187684 score=2.30883370682856
SFP.Col Colhigh 1188193..1188217 score=1.77856351514646
SFP.Col Colhigh 1188366..1188390 score=2.83592247919899
SFP.Col Colhigh 1188845..1188869 score=3.03491371700906
SFP.Col Colhigh 1188920..1188944 score=3.55610947673801
SFP.Col Colhigh 1188959..1188983 score=3.42511518518762
SFP.Col Colhigh 1188998..1189022 score=1.98534229850707
SFP.Col Colhigh 1189035..1189059 score=1.72049499255976
SFP.Col Colhigh 1189178..1189202 score=2.60696793644226
SFP.Col Colhigh 1189528..1189552 score=2.86767444641868
SFP.Col Colhigh 1189604..1189628 score=2.18682728387898
SFP.Col Colhigh 1189931..1189955 score=1.93662906922909
SFP.Col Colhigh 1190076..1190100 score=2.14774568801827
SFP.Col Colhigh 1190398..1190422 score=2.63641655897169
SFP.Col Colhigh 1190547..1190571 score=2.32914922320438
SFP.Col Colhigh 1190688..1190712 score=3.8668330207206
SFP.Col Colhigh 1191836..1191860 score=6.26788001398474
SFP.Col Colhigh 1192088..1192112 score=3.30166876404475
SFP.Col Colhigh 1192124..1192148 score=4.02001420491232
SFP.Col Colhigh 1192417..1192441 score=2.1617554871815
SFP.Col Colhigh 1194109..1194133 score=3.63297705024341
SFP.Col Colhigh 1195332..1195356 score=2.59498018009029
SFP.Col Colhigh 1196100..1196124 score=4.33384413865511
SFP.Col Colhigh 1196159..1196183 score=6.82559255414603
SFP.Col Colhigh 1196194..1196218 score=2.62964636752792
SFP.Col Colhigh 1196273..1196297 score=2.81262454683289
SFP.Col Colhigh 1196971..1196995 score=1.5800549042017
SFP.Col Colhigh 1200887..1200911 score=2.37471879072209
SFP.Col Colhigh 1202384..1202408 score=4.02861263013476
SFP.Col Colhigh 1203009..1203033 score=5.09687107087771
SFP.Col Colhigh 1203616..1203640 score=3.5502726433245
SFP.Col Colhigh 1206617..1206641 score=2.27631288952606
SFP.Col Colhigh 1211706..1211730 score=2.60132125149314
SFP.Col Colhigh 1212177..1212201 score=2.10720425668002
SFP.Col Colhigh 1213583..1213607 score=2.48362719665077
SFP.Col Colhigh 1215406..1215430 score=2.73695719792945
SFP.Col Colhigh 1216770..1216794 score=2.20317855662113
SFP.Col Colhigh 1216810..1216834 score=2.88406483535237
SFP.Col Colhigh 1219384..1219408 score=3.2210495558106
SFP.Col Colhigh 1219486..1219510 score=1.86734281071878
SFP.Col Colhigh 1220466..1220490 score=1.62655062166199
SFP.Col Colhigh 1220501..1220525 score=5.39615555510173
SFP.Col Colhigh 1220908..1220932 score=3.16079294152029
SFP.Col Colhigh 1230297..1230321 score=2.62293026509314
SFP.Col Colhigh 1237485..1237509 score=2.83400273062272
SFP.Col Colhigh 1238254..1238278 score=2.47033670183580
SFP.Col Colhigh 1239347..1239371 score=2.61429571045218
SFP.Col Colhigh 1239609..1239633 score=1.69121739541148
SFP.Col Colhigh 1243012..1243036 score=3.16494430516353
SFP.Col Colhigh 1244701..1244725 score=1.66658763910007
SFP.Col Colhigh 1244954..1244978 score=1.7215181650722
SFP.Col Colhigh 1245240..1245264 score=5.52425082802173
SFP.Col Colhigh 1245467..1245491 score=7.60676726467337
SFP.Col Colhigh 1245503..1245527 score=5.95902781528957
SFP.Col Colhigh 1245581..1245605 score=2.51765016027635
SFP.Col Colhigh 1246426..1246450 score=2.51849916245948
SFP.Col Colhigh 1246572..1246596 score=1.81466594355395
SFP.Col Colhigh 1246607..1246631 score=6.17044759111072
SFP.Col Colhigh 1248245..1248269 score=1.67415681941481
SFP.Col Colhigh 1261217..1261241 score=2.28232548182009
SFP.Col Colhigh 1274541..1274565 score=3.30123910433192
SFP.Col Colhigh 1280347..1280371 score=2.67950780914723
SFP.Col Colhigh 1282049..1282073 score=2.28285452125817
SFP.Col Colhigh 1285921..1285945 score=1.68794515135302
SFP.Col Colhigh 1287657..1287681 score=1.6818626174613
SFP.Col Colhigh 1288200..1288224 score=1.95806318039742
SFP.Col Colhigh 1288234..1288258 score=4.04169962159775
SFP.Col Colhigh 1288302..1288326 score=3.35071688101657
SFP.Col Colhigh 1288340..1288364 score=2.57230846452157
SFP.Col Colhigh 1288414..1288438 score=2.12071021269070
SFP.Col Colhigh 1288527..1288551 score=5.6505265429079
SFP.Col Colhigh 1288598..1288622 score=1.98524063818814
SFP.Col Colhigh 1288636..1288660 score=3.7608302353805
SFP.Col Colhigh 1288674..1288698 score=2.14168187156319
SFP.Col Colhigh 1288711..1288735 score=6.80870346266743
SFP.Col Colhigh 1288750..1288774 score=2.21503861907837
SFP.Col Colhigh 1294609..1294633 score=1.87642504461870
SFP.Col Colhigh 1294645..1294669 score=2.82681097514039
SFP.Col Colhigh 1306148..1306172 score=3.79770569025461
SFP.Col Colhigh 1307167..1307191 score=1.69984996997729
SFP.Col Colhigh 1309202..1309226 score=4.31743694843736
SFP.Col Colhigh 1310096..1310120 score=2.89984760000817
SFP.Col Colhigh 1321455..1321479 score=2.43739116581175
SFP.Col Colhigh 1323862..1323886 score=3.82134979053748
SFP.Col Colhigh 1336218..1336242 score=5.42552898590439
SFP.Col Colhigh 1337603..1337627 score=2.78272943202455
SFP.Col Colhigh 1346345..1346369 score=1.61704346342378
SFP.Col Colhigh 1349201..1349225 score=1.73309743077723
SFP.Col Colhigh 1349786..1349810 score=2.48650135829381
SFP.Col Colhigh 1356084..1356108 score=2.17034139213715
SFP.Col Colhigh 1356218..1356242 score=2.58459017443168
SFP.Col Colhigh 1358004..1358028 score=2.9192593148727
SFP.Col Colhigh 1359474..1359498 score=2.06557748665114
SFP.Col Colhigh 1360120..1360144 score=2.01799527967501
SFP.Col Colhigh 1361243..1361267 score=2.28067133570066
SFP.Col Colhigh 1365465..1365489 score=1.85567183329364
SFP.Col Colhigh 1366748..1366772 score=3.91777189293975
SFP.Col Colhigh 1366926..1366950 score=3.72687501631818
SFP.Col Colhigh 1369898..1369922 score=1.78123960413542
SFP.Col Colhigh 1370073..1370097 score=1.94299667771712
SFP.Col Colhigh 1370907..1370931 score=2.81117051747883
SFP.Col Colhigh 1372849..1372873 score=2.87246909117366
SFP.Col Colhigh 1375840..1375864 score=1.71094578120837
SFP.Col Colhigh 1380692..1380716 score=2.97342474717274
SFP.Col Colhigh 1383161..1383185 score=1.96998659227319
SFP.Col Colhigh 1384856..1384880 score=2.76661566356293
SFP.Col Colhigh 1388148..1388172 score=2.67476629822329
SFP.Col Colhigh 1388363..1388387 score=3.76369096770177
SFP.Col Colhigh 1390119..1390143 score=1.68609915322104
SFP.Col Colhigh 1390198..1390222 score=3.00229298821371
SFP.Col Colhigh 1390489..1390513 score=1.80998350910680
SFP.Col Colhigh 1393019..1393043 score=3.81226610831583
SFP.Col Colhigh 1401024..1401048 score=2.29338664280783
SFP.Col Colhigh 1402212..1402236 score=1.88789897766365
SFP.Col Colhigh 1406993..1407017 score=2.31301176080273
SFP.Col Colhigh 1411133..1411157 score=1.89465585076537
SFP.Col Colhigh 1416351..1416375 score=2.52321119979039
SFP.Col Colhigh 1417338..1417362 score=3.86499366221323
SFP.Col Colhigh 1417914..1417938 score=2.52348390063203
SFP.Col Colhigh 1418961..1418985 score=1.85136063065651
SFP.Col Colhigh 1419034..1419058 score=4.82813744513719
SFP.Col Colhigh 1426352..1426376 score=3.18733706524016
SFP.Col Colhigh 1433678..1433702 score=1.88551807776192
SFP.Col Colhigh 1435845..1435869 score=2.72620533212511
SFP.Col Colhigh 1436060..1436084 score=3.56121593477435
SFP.Col Colhigh 1436315..1436339 score=2.08758818699159
SFP.Col Colhigh 1436599..1436623 score=1.57991543398390
SFP.Col Colhigh 1438721..1438745 score=2.24124028648808
SFP.Col Colhigh 1438859..1438883 score=3.67639288179469
SFP.Col Colhigh 1439706..1439730 score=2.95085002956935
SFP.Col Colhigh 1440054..1440078 score=3.99217006157387
SFP.Col Colhigh 1440794..1440818 score=2.75701351192794
SFP.Col Colhigh 1441922..1441946 score=2.00638661750983
SFP.Col Colhigh 1443910..1443934 score=5.06216460995288
SFP.Col Colhigh 1444612..1444636 score=2.51270079393419
SFP.Col Colhigh 1444940..1444964 score=1.7252437905681
SFP.Col Colhigh 1445085..1445109 score=2.32693539998884
SFP.Col Colhigh 1445188..1445212 score=3.7329717473288
SFP.Col Colhigh 1445403..1445427 score=6.34957426675972
SFP.Col Colhigh 1446977..1447001 score=1.58407197468626
SFP.Col Colhigh 1450889..1450913 score=1.68542077613396
SFP.Col Colhigh 1453600..1453624 score=2.59030426894672
SFP.Col Colhigh 1453742..1453766 score=1.73313532120594
SFP.Col Colhigh 1459354..1459378 score=1.75484673660189
SFP.Col Colhigh 1460576..1460600 score=2.1545288190913
SFP.Col Colhigh 1460833..1460857 score=2.32991256403869
SFP.Col Colhigh 1461076..1461100 score=3.11232020971532
SFP.Col Colhigh 1475538..1475562 score=3.15482353659792
SFP.Col Colhigh 1476342..1476366 score=2.29708078549259
SFP.Col Colhigh 1476898..1476922 score=2.38464306799783
SFP.Col Colhigh 1481198..1481222 score=5.99109154070297
SFP.Col Colhigh 1481645..1481669 score=2.15795288444897
SFP.Col Colhigh 1484926..1484950 score=1.61236153926445
SFP.Col Colhigh 1487310..1487334 score=2.32051920780149
SFP.Col Colhigh 1487562..1487586 score=2.19344485438579
SFP.Col Colhigh 1487598..1487622 score=3.43000311587925
SFP.Col Colhigh 1487852..1487876 score=3.45512725581171
SFP.Col Colhigh 1488219..1488243 score=1.73822017100400
SFP.Col Colhigh 1488292..1488316 score=6.04245435300628
SFP.Col Colhigh 1490119..1490143 score=2.60656507738418
SFP.Col Colhigh 1490345..1490369 score=2.69367784771662
SFP.Col Colhigh 1490716..1490740 score=2.57309660330351
SFP.Col Colhigh 1490941..1490965 score=2.31492335254376
SFP.Col Colhigh 1491038..1491062 score=1.70188668866074
SFP.Col Colhigh 1491077..1491101 score=3.89654122138097
SFP.Col Colhigh 1491389..1491413 score=2.04286749997651
SFP.Col Colhigh 1491883..1491907 score=3.65710300169477
SFP.Col Colhigh 1492101..1492125 score=3.59597278263149
SFP.Col Colhigh 1492257..1492281 score=3.44318564803337
SFP.Col Colhigh 1492296..1492320 score=1.94925018188496
SFP.Col Colhigh 1492435..1492459 score=3.32870492107402
SFP.Col Colhigh 1492801..1492825 score=1.56146310093091
SFP.Col Colhigh 1494199..1494223 score=1.72407188213908
SFP.Col Colhigh 1497040..1497064 score=3.00523644463036
SFP.Col Colhigh 1497145..1497169 score=4.14223746631345
SFP.Col Colhigh 1497183..1497207 score=1.73252413204087
SFP.Col Colhigh 1502831..1502855 score=3.74385352259507
SFP.Col Colhigh 1502913..1502937 score=2.28838792969526
SFP.Col Colhigh 1503898..1503922 score=3.57602707615255
SFP.Col Colhigh 1504043..1504067 score=1.99700206697932
SFP.Col Colhigh 1504079..1504103 score=1.72455703764898
SFP.Col Colhigh 1504113..1504137 score=3.43816583456228
SFP.Col Colhigh 1504184..1504208 score=1.85126161624279
SFP.Col Colhigh 1504493..1504517 score=1.98814105076551
SFP.Col Colhigh 1504648..1504672 score=3.60468847269709
SFP.Col Colhigh 1504684..1504708 score=4.96678550714874
SFP.Col Colhigh 1504721..1504745 score=1.5888815315012
SFP.Col Colhigh 1504754..1504778 score=3.8480337892741
SFP.Col Colhigh 1504825..1504849 score=5.48973480786211
SFP.Col Colhigh 1505309..1505333 score=2.36131068909534
SFP.Col Colhigh 1505489..1505513 score=1.98112524329176
SFP.Col Colhigh 1505706..1505730 score=1.67554057161959
SFP.Col Colhigh 1505786..1505810 score=2.17148665120605
SFP.Col Colhigh 1505925..1505949 score=2.85759133998458
SFP.Col Colhigh 1505961..1505985 score=3.29953737945385
SFP.Col Colhigh 1506032..1506056 score=3.82363640459901
SFP.Col Colhigh 1506073..1506097 score=3.88432951769225
SFP.Col Colhigh 1506759..1506783 score=3.55553276047802
SFP.Col Colhigh 1506910..1506934 score=2.10632462879857
SFP.Col Colhigh 1506945..1506969 score=1.60616974186535
SFP.Col Colhigh 1512755..1512779 score=3.63091805102097
SFP.Col Colhigh 1514280..1514304 score=3.25069741973802
SFP.Col Colhigh 1517018..1517042 score=1.65546093353337
SFP.Col Colhigh 1522885..1522909 score=2.28901189615041
SFP.Col Colhigh 1524719..1524743 score=1.93690895398700
SFP.Col Colhigh 1528538..1528562 score=3.09629277549793
SFP.Col Colhigh 1531784..1531808 score=3.15261794419792
SFP.Col Colhigh 1532824..1532848 score=1.84136139057454
SFP.Col Colhigh 1533534..1533558 score=1.92015151245331
SFP.Col Colhigh 1534677..1534701 score=3.21298739065966
SFP.Col Colhigh 1538307..1538331 score=1.92511943544083
SFP.Col Colhigh 1543042..1543066 score=1.94542508709973
SFP.Col Colhigh 1549133..1549157 score=2.06032164540939
SFP.Col Colhigh 1553247..1553271 score=2.21838458407735
SFP.Col Colhigh 1554640..1554664 score=2.39533640256141
SFP.Col Colhigh 1555249..1555273 score=1.77259288162805
SFP.Col Colhigh 1560064..1560088 score=7.17740943787089
SFP.Col Colhigh 1560104..1560128 score=6.28142868896901
SFP.Col Colhigh 1560660..1560684 score=2.25217442014043
SFP.Col Colhigh 1560948..1560972 score=3.19699944027813
SFP.Col Colhigh 1561021..1561045 score=1.81061794914718
SFP.Col Colhigh 1561060..1561084 score=3.49444241104064
SFP.Col Colhigh 1561819..1561843 score=2.67875318085796
SFP.Col Colhigh 1561930..1561954 score=5.06306471748965
SFP.Col Colhigh 1562102..1562126 score=2.41449448206536
SFP.Col Colhigh 1562381..1562405 score=1.95192550749681
SFP.Col Colhigh 1562548..1562572 score=2.26225887358014
SFP.Col Colhigh 1562867..1562891 score=2.53383781899448
SFP.Col Colhigh 1562903..1562927 score=3.55725256621955
SFP.Col Colhigh 1562941..1562965 score=2.22596148812901
SFP.Col Colhigh 1562976..1563000 score=1.69737011901038
SFP.Col Colhigh 1563083..1563107 score=3.05600280300680
SFP.Col Colhigh 1563120..1563144 score=5.9846982677779
SFP.Col Colhigh 1563153..1563177 score=3.61300892760497
SFP.Col Colhigh 1563191..1563215 score=6.0530147234749
SFP.Col Colhigh 1563373..1563397 score=2.57205772348196
SFP.Col Colhigh 1563519..1563543 score=1.83383604745931
SFP.Col Colhigh 1563664..1563688 score=2.79503952495368
SFP.Col Colhigh 1564141..1564165 score=4.25262091923176
SFP.Col Colhigh 1564475..1564499 score=1.63967655310182
SFP.Col Colhigh 1565113..1565137 score=5.98107652005688
SFP.Col Colhigh 1566136..1566160 score=4.88420675105438
SFP.Col Colhigh 1566171..1566195 score=3.79723642385847
SFP.Col Colhigh 1566251..1566275 score=1.59221244330775
SFP.Col Colhigh 1566440..1566464 score=3.73491575075181
SFP.Col Colhigh 1566554..1566578 score=3.31838597414716
SFP.Col Colhigh 1567188..1567212 score=3.51242960523391
SFP.Col Colhigh 1567537..1567561 score=3.59759871075745
SFP.Col Colhigh 1567577..1567601 score=1.70083293433666
SFP.Col Colhigh 1567651..1567675 score=3.06639904824802
SFP.Col Colhigh 1567760..1567784 score=1.76131591340694
SFP.Col Colhigh 1567791..1567815 score=2.92020769098936
SFP.Col Colhigh 1567987..1568011 score=1.57322316429607
SFP.Col Colhigh 1568494..1568518 score=2.00518878726441
SFP.Col Colhigh 1568645..1568669 score=3.02655270651518
SFP.Col Colhigh 1569413..1569437 score=2.26846855666694
SFP.Col Colhigh 1573071..1573095 score=4.08318487110692
SFP.Col Colhigh 1573144..1573168 score=4.36053509716436
SFP.Col Colhigh 1574380..1574404 score=2.36811129030160
SFP.Col Colhigh 1575083..1575107 score=2.76701628431434
SFP.Col Colhigh 1578980..1579004 score=3.42367341850676
SFP.Col Colhigh 1579201..1579225 score=1.93416535623257
SFP.Col Colhigh 1580115..1580139 score=3.64999856034785
SFP.Col Colhigh 1580226..1580250 score=3.98323443902877
SFP.Col Colhigh 1598113..1598137 score=3.69535244119847
SFP.Col Colhigh 1598654..1598678 score=1.62135058258479
SFP.Col Colhigh 1602009..1602033 score=2.75606356779329
SFP.Col Colhigh 1609249..1609273 score=3.34317256870361
SFP.Col Colhigh 1610945..1610969 score=1.98492879404867
SFP.Col Colhigh 1613254..1613278 score=5.31079331498815
SFP.Col Colhigh 1614910..1614934 score=2.09348780414285
SFP.Col Colhigh 1615717..1615741 score=2.04198398835169
SFP.Col Colhigh 1615853..1615877 score=1.71715440231051
SFP.Col Colhigh 1615923..1615947 score=2.19764815689607
SFP.Col Colhigh 1616614..1616638 score=2.93813245267489
SFP.Col Colhigh 1618310..1618334 score=1.57377109364502
SFP.Col Colhigh 1620738..1620762 score=3.12371368827812
SFP.Col Colhigh 1622200..1622224 score=1.87985267961393
SFP.Col Colhigh 1624462..1624486 score=1.72101526615845
SFP.Col Colhigh 1624820..1624844 score=2.15104047233033
SFP.Col Colhigh 1624859..1624883 score=1.66765373666685
SFP.Col Colhigh 1626077..1626101 score=2.38767848053001
SFP.Col Colhigh 1635466..1635490 score=1.62799197963148
SFP.Col Colhigh 1638457..1638481 score=1.96669712812454
SFP.Col Colhigh 1642566..1642590 score=2.56064480328329
SFP.Col Colhigh 1647556..1647580 score=1.95953132647589
SFP.Col Colhigh 1647734..1647758 score=2.75944580427674
SFP.Col Colhigh 1653933..1653957 score=2.37692837886089
SFP.Col Colhigh 1664873..1664897 score=3.37054871370803
SFP.Col Colhigh 1668861..1668885 score=1.93792686220914
SFP.Col Colhigh 1669109..1669133 score=2.92949530135990
SFP.Col Colhigh 1673784..1673808 score=1.77191523395277
SFP.Col Colhigh 1692216..1692240 score=2.83213774867543
SFP.Col Colhigh 1696323..1696347 score=1.67531919344841
SFP.Col Colhigh 1704839..1704863 score=2.48889027845509
SFP.Col Colhigh 1704904..1704928 score=1.69164778996506
SFP.Col Colhigh 1704944..1704968 score=2.30515120989133
SFP.Col Colhigh 1706686..1706710 score=1.65993726908347
SFP.Col Colhigh 1706900..1706924 score=3.18211143999086
SFP.Col Colhigh 1714553..1714577 score=1.57234356881814
SFP.Col Colhigh 1714586..1714610 score=4.93748680109258
SFP.Col Colhigh 1714699..1714723 score=3.14681195549564
SFP.Col Colhigh 1714854..1714878 score=2.89643602395544
SFP.Col Colhigh 1714994..1715018 score=1.63310126324512
SFP.Col Colhigh 1715029..1715053 score=1.60497816283593
SFP.Col Colhigh 1715758..1715782 score=4.12553125699463
SFP.Col Colhigh 1715794..1715818 score=3.83049730803723
SFP.Col Colhigh 1715829..1715853 score=4.5434067882502
SFP.Col Colhigh 1715939..1715963 score=2.58404758467900
SFP.Col Colhigh 1715973..1715997 score=2.46173925327475
SFP.Col Colhigh 1716083..1716107 score=4.65201615860344
SFP.Col Colhigh 1716123..1716147 score=3.80364695194824
SFP.Col Colhigh 1716192..1716216 score=1.83012517343663
SFP.Col Colhigh 1716229..1716253 score=1.67911448824198
SFP.Col Colhigh 1716300..1716324 score=4.99099939524169
SFP.Col Colhigh 1716336..1716360 score=4.42781955069534
SFP.Col Colhigh 1716367..1716391 score=6.43875425886045
SFP.Col Colhigh 1716703..1716727 score=1.79774189736869
SFP.Col Colhigh 1716773..1716797 score=1.94563509447045
SFP.Col Colhigh 1717215..1717239 score=2.26623433760323
SFP.Col Colhigh 1717388..1717412 score=3.58572599897318
SFP.Col Colhigh 1717424..1717448 score=3.44508769381408
SFP.Col Colhigh 1717777..1717801 score=1.66642698679602
SFP.Col Colhigh 1717813..1717837 score=2.47587993265836
SFP.Col Colhigh 1717850..1717874 score=3.04506050477849
SFP.Col Colhigh 1719464..1719488 score=1.66431244467393
SFP.Col Colhigh 1720220..1720244 score=4.51754646231579
SFP.Col Colhigh 1721374..1721398 score=3.50837030930133
SFP.Col Colhigh 1722443..1722467 score=4.16215105995024
SFP.Col Colhigh 1723268..1723292 score=1.97700367635077
SFP.Col Colhigh 1723339..1723363 score=4.20242163605340
SFP.Col Colhigh 1724763..1724787 score=1.80866221620412
SFP.Col Colhigh 1729766..1729790 score=2.25340670804591
SFP.Col Colhigh 1731550..1731574 score=2.99239427966234
SFP.Col Colhigh 1732291..1732315 score=5.60852858323179
SFP.Col Colhigh 1732327..1732351 score=2.34693284145241
SFP.Col Colhigh 1732716..1732740 score=5.72635715537075
SFP.Col Colhigh 1740619..1740643 score=1.84135405070195
SFP.Col Colhigh 1741485..1741509 score=2.66136714143696
SFP.Col Colhigh 1742261..1742285 score=2.50710364121687
SFP.Col Colhigh 1743850..1743874 score=3.78465532125274
SFP.Col Colhigh 1744034..1744058 score=4.47665752919122
SFP.Col Colhigh 1749587..1749611 score=2.58036177805046
SFP.Col Colhigh 1749826..1749850 score=1.58144597745956
SFP.Col Colhigh 1750014..1750038 score=2.30470485957508
SFP.Col Colhigh 1750192..1750216 score=4.42502034482965
SFP.Col Colhigh 1750775..1750799 score=4.04630042335774
SFP.Col Colhigh 1750994..1751018 score=2.36018709829258
SFP.Col Colhigh 1751537..1751561 score=1.74842984297560
SFP.Col Colhigh 1751573..1751597 score=5.11955774809173
SFP.Col Colhigh 1751648..1751672 score=2.04591584583898
SFP.Col Colhigh 1751836..1751860 score=2.53034745752284
SFP.Col Colhigh 1751987..1752011 score=2.22407423192432
SFP.Col Colhigh 1752975..1752999 score=6.15561351115216
SFP.Col Colhigh 1753083..1753107 score=2.37598226588939
SFP.Col Colhigh 1753489..1753513 score=3.65368394616181
SFP.Col Colhigh 1764591..1764615 score=3.15775261637346
SFP.Col Colhigh 1775166..1775190 score=4.01864021900376
SFP.Col Colhigh 1775244..1775268 score=2.95413437459425
SFP.Col Colhigh 1776106..1776130 score=3.85247843151098
SFP.Col Colhigh 1777782..1777806 score=2.69444221776446
SFP.Col Colhigh 1777820..1777844 score=3.39212498149582
SFP.Col Colhigh 1778522..1778546 score=2.45414037892394
SFP.Col Colhigh 1780400..1780424 score=3.0192204473523
SFP.Col Colhigh 1781728..1781752 score=1.55467789693571
SFP.Col Colhigh 1782997..1783021 score=1.64098364693227
SFP.Col Colhigh 1789037..1789061 score=3.4775216618364
SFP.Col Colhigh 1791092..1791116 score=2.33747515243683
SFP.Col Colhigh 1811032..1811056 score=1.62095493764772
SFP.Col Colhigh 1814600..1814624 score=1.62010658089866
SFP.Col Colhigh 1822746..1822770 score=3.81105470883151
SFP.Col Colhigh 1822965..1822989 score=5.37676678705363
SFP.Col Colhigh 1823364..1823388 score=1.82330333088194
SFP.Col Colhigh 1823469..1823493 score=1.85241903059654
SFP.Col Colhigh 1823793..1823817 score=2.60933549359205
SFP.Col Colhigh 1824098..1824122 score=4.23226015134653
SFP.Col Colhigh 1824202..1824226 score=1.88440943199414
SFP.Col Colhigh 1839553..1839577 score=1.81854418980561
SFP.Col Colhigh 1845317..1845341 score=2.14215641293845
SFP.Col Colhigh 1847738..1847762 score=3.47552222412362
SFP.Col Colhigh 1850310..1850334 score=4.5165778761141
SFP.Col Colhigh 1851372..1851396 score=2.28038783051912
SFP.Col Colhigh 1853988..1854012 score=4.53308596986743
SFP.Col Colhigh 1854318..1854342 score=3.90477054377415
SFP.Col Colhigh 1854599..1854623 score=1.74402536265496
SFP.Col Colhigh 1855066..1855090 score=2.38452193905612
SFP.Col Colhigh 1855221..1855245 score=2.58901719139878
SFP.Col Colhigh 1861715..1861739 score=2.43662140118284
SFP.Col Colhigh 1872924..1872948 score=6.54085300020378
SFP.Col Colhigh 1880139..1880163 score=4.6214638823062
SFP.Col Colhigh 1883919..1883943 score=4.64704236069871
SFP.Col Colhigh 1884563..1884587 score=2.00685829227233
SFP.Col Colhigh 1884945..1884969 score=1.73429141223222
SFP.Col Colhigh 1889194..1889218 score=1.91262298143766
SFP.Col Colhigh 1890777..1890801 score=1.56267156063143
SFP.Col Colhigh 1891368..1891392 score=2.98035153015137
SFP.Col Colhigh 1891400..1891424 score=2.77482105531535
SFP.Col Colhigh 1891732..1891756 score=2.44638108187032
SFP.Col Colhigh 1891963..1891987 score=2.17726065370249
SFP.Col Colhigh 1892195..1892219 score=2.15333359420700
SFP.Col Colhigh 1895261..1895285 score=1.85995464362599
SFP.Col Colhigh 1895298..1895322 score=1.88051797259762
SFP.Col Colhigh 1897133..1897157 score=2.27186748357365
SFP.Col Colhigh 1905511..1905535 score=1.95880462460307
SFP.Col Colhigh 1919263..1919287 score=2.71717072776595
SFP.Col Colhigh 1919336..1919360 score=3.45550290142493
SFP.Col Colhigh 1923108..1923132 score=3.55022008926374
SFP.Col Colhigh 1930697..1930721 score=1.8345031912018
SFP.Col Colhigh 1932367..1932391 score=2.11832513445468
SFP.Col Colhigh 1933173..1933197 score=2.10248804255600
SFP.Col Colhigh 1934637..1934661 score=4.17323620539122
SFP.Col Colhigh 1940206..1940230 score=2.37375826562903
SFP.Col Colhigh 1940783..1940807 score=2.73198846789405
SFP.Col Colhigh 1940972..1940996 score=1.90524401959303
SFP.Col Colhigh 1942055..1942079 score=3.19311230900457
SFP.Col Colhigh 1946173..1946197 score=4.34871661465373
SFP.Col Colhigh 1948489..1948513 score=3.11252409517552
SFP.Col Colhigh 1949366..1949390 score=1.86081754083309
SFP.Col Colhigh 1949434..1949458 score=1.69012418593139
SFP.Col Colhigh 1950127..1950151 score=1.61615116165319
SFP.Col Colhigh 1950587..1950611 score=3.47514355689885
SFP.Col Colhigh 1952937..1952961 score=3.30484711978213
SFP.Col Colhigh 1953549..1953573 score=4.28401206452139
SFP.Col Colhigh 1953989..1954013 score=2.31003754375045
SFP.Col Colhigh 1955249..1955273 score=2.33718186793664
SFP.Col Colhigh 1956393..1956417 score=4.29397644485031
SFP.Col Colhigh 1958220..1958244 score=3.04820757200114
SFP.Col Colhigh 1964144..1964168 score=8.79700456880962
SFP.Col Colhigh 1964176..1964200 score=5.08653259600247
SFP.Col Colhigh 1965751..1965775 score=4.62409340577088
SFP.Col Colhigh 1967147..1967171 score=1.76512048641497
SFP.Col Colhigh 1969071..1969095 score=2.05949305421206
SFP.Col Colhigh 1970170..1970194 score=1.64177542319366
SFP.Col Colhigh 1970906..1970930 score=2.83999815093711
SFP.Col Colhigh 1971443..1971467 score=2.9816941755264
SFP.Col Colhigh 1973044..1973068 score=3.05339226429461
SFP.Col Colhigh 1977504..1977528 score=2.629695333883
SFP.Col Colhigh 1985378..1985402 score=1.57931123337415
SFP.Col Colhigh 1991315..1991339 score=2.57818863251066
SFP.Col Colhigh 1992753..1992777 score=2.07456734053635
SFP.Col Colhigh 2002737..2002761 score=1.66252393317682
SFP.Col Colhigh 2003097..2003121 score=1.56579224399286
SFP.Col Colhigh 2003500..2003524 score=4.92339756037629
SFP.Col Colhigh 2003606..2003630 score=3.21334008407746
SFP.Col Colhigh 2003714..2003738 score=2.2131803671412
SFP.Col Colhigh 2004484..2004508 score=1.57220080858759
SFP.Col Colhigh 2005800..2005824 score=4.48399960139302
SFP.Col Colhigh 2006573..2006597 score=1.93604750822617
SFP.Col Colhigh 2008552..2008576 score=2.10375241853104
SFP.Col Colhigh 2009183..2009207 score=2.98132626908397
SFP.Col Colhigh 2010782..2010806 score=3.35526267331778
SFP.Col Colhigh 2014383..2014407 score=1.76908147750157
SFP.Col Colhigh 2015039..2015063 score=1.59366316962443
SFP.Col Colhigh 2015070..2015094 score=4.03828088408169
SFP.Col Colhigh 2015291..2015315 score=1.94669286671748
SFP.Col Colhigh 2016302..2016326 score=3.48653015508323
SFP.Col Colhigh 2016594..2016618 score=3.95639542124928
SFP.Col Colhigh 2018378..2018402 score=2.98579472845667
SFP.Col Colhigh 2021281..2021305 score=3.04932835149358
SFP.Col Colhigh 2023373..2023397 score=2.85305963510651
SFP.Col Colhigh 2023997..2024021 score=1.66756639153817
SFP.Col Colhigh 2024168..2024192 score=3.39325163315676
SFP.Col Colhigh 2024208..2024232 score=2.64000937636393
SFP.Col Colhigh 2025984..2026008 score=2.67698345115952
SFP.Col Colhigh 2030322..2030346 score=3.71198336675015
SFP.Col Colhigh 2030955..2030979 score=4.39666773176813
SFP.Col Colhigh 2031275..2031299 score=2.54871883854156
SFP.Col Colhigh 2031465..2031489 score=2.59253771937435
SFP.Col Colhigh 2032066..2032090 score=1.58794555743129
SFP.Col Colhigh 2039461..2039485 score=3.45751018214691
SFP.Col Colhigh 2043342..2043366 score=4.92599537760541
SFP.Col Colhigh 2048835..2048859 score=2.11526345474778
SFP.Col Colhigh 2050553..2050577 score=2.94749525162171
SFP.Col Colhigh 2050590..2050614 score=4.46378922135209
SFP.Col Colhigh 2050953..2050977 score=2.6484546514872
SFP.Col Colhigh 2051432..2051456 score=1.58989181884652
SFP.Col Colhigh 2051576..2051600 score=3.84144499873994
SFP.Col Colhigh 2052930..2052954 score=1.84778524552224
SFP.Col Colhigh 2053911..2053935 score=3.83206116893788
SFP.Col Colhigh 2059952..2059976 score=2.24216592604328
SFP.Col Colhigh 2062359..2062383 score=2.13650945596023
SFP.Col Colhigh 2069328..2069352 score=5.18250048868586
SFP.Col Colhigh 2084247..2084271 score=1.79558517369376
SFP.Col Colhigh 2091788..2091812 score=5.86152545364325
SFP.Col Colhigh 2100743..2100767 score=1.94413988623932
SFP.Col Colhigh 2104266..2104290 score=3.78604783040435
SFP.Col Colhigh 2104380..2104404 score=5.76185291970849
SFP.Col Colhigh 2111053..2111077 score=1.58602282481601
SFP.Col Colhigh 2123415..2123439 score=2.41813219285676
SFP.Col Colhigh 2123623..2123647 score=2.54247779591116
SFP.Col Colhigh 2129339..2129363 score=2.95929561978902
SFP.Col Colhigh 2129464..2129488 score=2.63639228917346
SFP.Col Colhigh 2129960..2129984 score=5.15133405296753
SFP.Col Colhigh 2130251..2130275 score=3.34391521960472
SFP.Col Colhigh 2132329..2132353 score=2.22070563944231
SFP.Col Colhigh 2132402..2132426 score=2.76283327155881
SFP.Col Colhigh 2133765..2133789 score=2.72074042026563
SFP.Col Colhigh 2133977..2134001 score=2.13638527534859
SFP.Col Colhigh 2134132..2134156 score=3.51326393338682
SFP.Col Colhigh 2135027..2135051 score=2.58915308502705
SFP.Col Colhigh 2142739..2142763 score=2.44398289851870
SFP.Col Colhigh 2143876..2143900 score=4.76670986180151
SFP.Col Colhigh 2146571..2146595 score=1.87272654190024
SFP.Col Colhigh 2146943..2146967 score=3.949583117663
SFP.Col Colhigh 2147925..2147949 score=1.68348367653865
SFP.Col Colhigh 2150055..2150079 score=2.42460327966503
SFP.Col Colhigh 2150414..2150438 score=1.93117283564747
SFP.Col Colhigh 2161761..2161785 score=3.92790839744539
SFP.Col Colhigh 2162645..2162669 score=2.21274390365872
SFP.Col Colhigh 2163477..2163501 score=2.49149715546022
SFP.Col Colhigh 2170949..2170973 score=3.16064292385583
SFP.Col Colhigh 2175985..2176009 score=2.07486477368837
SFP.Col Colhigh 2176021..2176045 score=5.57820932983994
SFP.Col Colhigh 2176331..2176355 score=6.69747688576144
SFP.Col Colhigh 2177756..2177780 score=2.24540852071410
SFP.Col Colhigh 2179047..2179071 score=1.60663624148112
SFP.Col Colhigh 2179264..2179288 score=4.39425234429717
SFP.Col Colhigh 2180671..2180695 score=4.29030798923824
SFP.Col Colhigh 2181241..2181265 score=2.98771334118251
SFP.Col Colhigh 2189798..2189822 score=1.91315788287936
SFP.Col Colhigh 2190005..2190029 score=2.76761502681499
SFP.Col Colhigh 2192360..2192384 score=2.39969388182653
SFP.Col Colhigh 2205966..2205990 score=2.14704238764860
SFP.Col Colhigh 2207293..2207317 score=2.13275583765969
SFP.Col Colhigh 2209423..2209447 score=2.39814227659927
SFP.Col Colhigh 2211500..2211524 score=2.6344823444613
SFP.Col Colhigh 2214434..2214458 score=2.37145491165204
SFP.Col Colhigh 2217466..2217490 score=1.90283016971263
SFP.Col Colhigh 2229661..2229685 score=2.80613622171833
SFP.Col Colhigh 2237305..2237329 score=3.75334560902368
SFP.Col Colhigh 2239585..2239609 score=4.72578425537854
SFP.Col Colhigh 2252908..2252932 score=1.60835310076118
SFP.Col Colhigh 2255033..2255057 score=3.63099550447544
SFP.Col Colhigh 2260380..2260404 score=1.60348219646718
SFP.Col Colhigh 2262047..2262071 score=5.26424620586301
SFP.Col Colhigh 2262157..2262181 score=3.43386757695465
SFP.Col Colhigh 2262604..2262628 score=2.20858507955966
SFP.Col Colhigh 2262922..2262946 score=2.38466335157044
SFP.Col Colhigh 2263097..2263121 score=2.80246275129068
SFP.Col Colhigh 2269182..2269206 score=2.59688171626614
SFP.Col Colhigh 2278394..2278418 score=7.27821344773837
SFP.Col Colhigh 2278433..2278457 score=1.89284669161866
SFP.Col Colhigh 2280119..2280143 score=3.11850697106704
SFP.Col Colhigh 2283715..2283739 score=3.12353753698523
SFP.Col Colhigh 2284083..2284107 score=2.28797253970326
SFP.Col Colhigh 2284701..2284725 score=3.73821005203918
SFP.Col Colhigh 2296908..2296932 score=2.36296550143827
SFP.Col Colhigh 2301049..2301073 score=3.72146365952252
SFP.Col Colhigh 2307032..2307056 score=2.85725349735837
SFP.Col Colhigh 2316775..2316799 score=2.29534469673708
SFP.Col Colhigh 2317394..2317418 score=2.86664223904489
SFP.Col Colhigh 2318760..2318784 score=4.75846360235243
SFP.Col Colhigh 2319095..2319119 score=1.75076965147810
SFP.Col Colhigh 2319206..2319230 score=2.90203867195226
SFP.Col Colhigh 2319310..2319334 score=2.52373419412243
SFP.Col Colhigh 2319378..2319402 score=3.32324826810227
SFP.Col Colhigh 2319411..2319435 score=2.05330773608015
SFP.Col Colhigh 2319447..2319471 score=3.63097240283157
SFP.Col Colhigh 2319484..2319508 score=2.07662556187592
SFP.Col Colhigh 2319539..2319563 score=2.97926614165053
SFP.Col Colhigh 2319725..2319749 score=2.42464083921753
SFP.Col Colhigh 2319839..2319863 score=6.43996505261305
SFP.Col Colhigh 2319873..2319897 score=1.77281721529124
SFP.Col Colhigh 2321107..2321131 score=2.45461288741449
SFP.Col Colhigh 2321378..2321402 score=2.39904499464554
SFP.Col Colhigh 2322116..2322140 score=1.83130826544955
SFP.Col Colhigh 2322183..2322207 score=4.17111854198863
SFP.Col Colhigh 2322219..2322243 score=5.91367936617257
SFP.Col Colhigh 2322255..2322279 score=2.1281968869171
SFP.Col Colhigh 2322293..2322317 score=2.77828236502352
SFP.Col Colhigh 2322444..2322468 score=1.92289416337462
SFP.Col Colhigh 2322476..2322500 score=2.22989658622898
SFP.Col Colhigh 2322616..2322640 score=8.5847678138093
SFP.Col Colhigh 2322691..2322715 score=8.35212418939562
SFP.Col Colhigh 2323132..2323156 score=2.60636981420103
SFP.Col Colhigh 2323331..2323355 score=1.80928579612044
SFP.Col Colhigh 2323368..2323392 score=1.69771524959883
SFP.Col Colhigh 2323408..2323432 score=2.38445315032608
SFP.Col Colhigh 2329515..2329539 score=2.68031711582661
SFP.Col Colhigh 2332658..2332682 score=1.76757906327331
SFP.Col Colhigh 2334470..2334494 score=2.44710413290798
SFP.Col Colhigh 2334790..2334814 score=1.83613766366158
SFP.Col Colhigh 2334963..2334987 score=1.73325205711812
SFP.Col Colhigh 2335185..2335209 score=1.94830221841572
SFP.Col Colhigh 2336090..2336114 score=1.91724679885392
SFP.Col Colhigh 2336122..2336146 score=1.91873197047553
SFP.Col Colhigh 2337327..2337351 score=1.84041758517638
SFP.Col Colhigh 2338337..2338361 score=2.42833787814091
SFP.Col Colhigh 2338376..2338400 score=3.03695259004855
SFP.Col Colhigh 2346241..2346265 score=4.39123139588201
SFP.Col Colhigh 2346417..2346441 score=3.96039410904250
SFP.Col Colhigh 2346605..2346629 score=3.25729856724856
SFP.Col Colhigh 2347070..2347094 score=2.97297006708437
SFP.Col Colhigh 2347134..2347158 score=3.24926932226447
SFP.Col Colhigh 2347314..2347338 score=5.12032839323181
SFP.Col Colhigh 2347349..2347373 score=4.93075497640018
SFP.Col Colhigh 2347453..2347477 score=2.9702789048291
SFP.Col Colhigh 2352344..2352368 score=2.55801228199888
SFP.Col Colhigh 2354139..2354163 score=1.69519946958899
SFP.Col Colhigh 2357186..2357210 score=2.63592592925167
SFP.Col Colhigh 2357394..2357418 score=3.67525533659188
SFP.Col Colhigh 2359554..2359578 score=5.06660390780017
SFP.Col Colhigh 2362714..2362738 score=1.86090780743937
SFP.Col Colhigh 2366660..2366684 score=1.63140434161936
SFP.Col Colhigh 2368933..2368957 score=1.65973181266624
SFP.Col Colhigh 2377961..2377985 score=1.59807417963374
SFP.Col Colhigh 2386419..2386443 score=2.28442375073286
SFP.Col Colhigh 2388683..2388707 score=1.65222374878059
SFP.Col Colhigh 2389487..2389511 score=1.82950607434550
SFP.Col Colhigh 2392019..2392043 score=1.88461578137237
SFP.Col Colhigh 2392944..2392968 score=5.57869623629234
SFP.Col Colhigh 2394158..2394182 score=3.01440584187428
SFP.Col Colhigh 2400460..2400484 score=2.45239839209483
SFP.Col Colhigh 2402889..2402913 score=1.76445379923479
SFP.Col Colhigh 2406439..2406463 score=2.87125910652996
SFP.Col Colhigh 2419161..2419185 score=3.86544561379793
SFP.Col Colhigh 2423147..2423171 score=1.85793399748169
SFP.Col Colhigh 2423753..2423777 score=1.87265298815478
SFP.Col Colhigh 2423973..2423997 score=2.56731404503393
SFP.Col Colhigh 2425528..2425552 score=1.77663719610039
SFP.Col Colhigh 2428508..2428532 score=3.90945362740926
SFP.Col Colhigh 2431694..2431718 score=2.55621019198967
SFP.Col Colhigh 2431760..2431784 score=5.65522658572927
SFP.Col Colhigh 2436493..2436517 score=2.74557266102895
SFP.Col Colhigh 2439319..2439343 score=2.22502009180383
SFP.Col Colhigh 2443243..2443267 score=5.20673847729249
SFP.Col Colhigh 2444845..2444869 score=2.85022195686003
SFP.Col Colhigh 2455036..2455060 score=2.28056142241244
SFP.Col Colhigh 2467088..2467112 score=5.83599041833525
SFP.Col Colhigh 2477356..2477380 score=2.05627112678998
SFP.Col Colhigh 2485187..2485211 score=1.82279200710053
SFP.Col Colhigh 2485840..2485864 score=1.85071586542213
SFP.Col Colhigh 2486920..2486944 score=1.67199151573380
SFP.Col Colhigh 2488297..2488321 score=2.69565951722771
SFP.Col Colhigh 2490021..2490045 score=1.80639733125509
SFP.Col Colhigh 2493571..2493595 score=3.03990098457381
SFP.Col Colhigh 2495216..2495240 score=1.67235941328564
SFP.Col Colhigh 2509027..2509051 score=2.91746688066788
SFP.Col Colhigh 2510573..2510597 score=2.78977750318786
SFP.Col Colhigh 2510719..2510743 score=2.66748684003508
SFP.Col Colhigh 2510864..2510888 score=1.67231035765313
SFP.Col Colhigh 2512538..2512562 score=4.50204205771509
SFP.Col Colhigh 2512971..2512995 score=2.20297317740873
SFP.Col Colhigh 2513612..2513636 score=3.66134547471508
SFP.Col Colhigh 2513647..2513671 score=3.72148190331286
SFP.Col Colhigh 2516302..2516326 score=1.92031441196762
SFP.Col Colhigh 2517605..2517629 score=4.28196147922386
SFP.Col Colhigh 2518336..2518360 score=1.68550024891593
SFP.Col Colhigh 2518518..2518542 score=3.7403540935898
SFP.Col Colhigh 2518552..2518576 score=3.86178014789253
SFP.Col Colhigh 2518593..2518617 score=1.57354699925060
SFP.Col Colhigh 2518629..2518653 score=5.66526624857466
SFP.Col Colhigh 2518709..2518733 score=1.69499516732799
SFP.Col Colhigh 2518903..2518927 score=2.50319835985427
SFP.Col Colhigh 2520212..2520236 score=4.86766015272192
SFP.Col Colhigh 2520994..2521018 score=1.75248371472117
SFP.Col Colhigh 2522284..2522308 score=2.67891331387472
SFP.Col Colhigh 2531350..2531374 score=1.88652848531187
SFP.Col Colhigh 2547376..2547400 score=1.60650992944564
SFP.Col Colhigh 2549114..2549138 score=1.89608125863140
SFP.Col Colhigh 2555420..2555444 score=1.86387480289234
SFP.Col Colhigh 2560630..2560654 score=1.62993504543071
SFP.Col Colhigh 2569307..2569331 score=2.47955157355047
SFP.Col Colhigh 2569537..2569561 score=2.36425606730617
SFP.Col Colhigh 2569676..2569700 score=3.40377562343715
SFP.Col Colhigh 2569712..2569736 score=4.04413031084152
SFP.Col Colhigh 2570668..2570692 score=4.93458682523186
SFP.Col Colhigh 2571207..2571231 score=4.36234085446408
SFP.Col Colhigh 2571845..2571869 score=2.22659039602592
SFP.Col Colhigh 2572576..2572600 score=2.48952749455624
SFP.Col Colhigh 2572875..2572899 score=2.69311725809205
SFP.Col Colhigh 2572947..2572971 score=1.74796878995243
SFP.Col Colhigh 2574053..2574077 score=2.21998054066367
SFP.Col Colhigh 2574403..2574427 score=6.5583565943276
SFP.Col Colhigh 2574447..2574471 score=1.65318070906040
SFP.Col Colhigh 2574631..2574655 score=2.69317546933002
SFP.Col Colhigh 2574952..2574976 score=1.64244993371534
SFP.Col Colhigh 2575624..2575648 score=4.99659087445509
SFP.Col Colhigh 2575842..2575866 score=4.67382207690638
SFP.Col Colhigh 2575948..2575972 score=4.84237885238778
SFP.Col Colhigh 2576055..2576079 score=4.4537802799792
SFP.Col Colhigh 2577294..2577318 score=2.16543341809836
SFP.Col Colhigh 2577444..2577468 score=2.19396745361807
SFP.Col Colhigh 2579505..2579529 score=2.21167026481254
SFP.Col Colhigh 2580812..2580836 score=2.75358498596611
SFP.Col Colhigh 2581140..2581164 score=1.66503342561657
SFP.Col Colhigh 2581681..2581705 score=1.76473270886559
SFP.Col Colhigh 2581755..2581779 score=2.82963279239895
SFP.Col Colhigh 2582484..2582508 score=3.2421386253125
SFP.Col Colhigh 2583846..2583870 score=2.88587691545171
SFP.Col Colhigh 2586278..2586302 score=2.24065756152196
SFP.Col Colhigh 2606911..2606935 score=5.54597510126515
SFP.Col Colhigh 2614922..2614946 score=3.67716517057328
SFP.Col Colhigh 2619437..2619461 score=3.11069562553909
SFP.Col Colhigh 2625916..2625940 score=4.38626015441258
SFP.Col Colhigh 2630425..2630449 score=3.03256208514407
SFP.Col Colhigh 2632168..2632192 score=2.69303185163857
SFP.Col Colhigh 2632776..2632800 score=3.74063847811455
SFP.Col Colhigh 2632909..2632933 score=2.79721172136832
SFP.Col Colhigh 2632951..2632975 score=3.22648068259812
SFP.Col Colhigh 2633537..2633561 score=2.55048282121280
SFP.Col Colhigh 2634035..2634059 score=2.21446520482857
SFP.Col Colhigh 2634459..2634483 score=1.81506016095954
SFP.Col Colhigh 2645583..2645607 score=2.50917139719153
SFP.Col Colhigh 2647789..2647813 score=2.18869400001454
SFP.Col Colhigh 2654681..2654705 score=1.60844231989194
SFP.Col Colhigh 2656153..2656177 score=3.01687358459616
SFP.Col Colhigh 2657510..2657534 score=2.44305792406032
SFP.Col Colhigh 2658092..2658116 score=1.82951990578527
SFP.Col Colhigh 2658314..2658338 score=2.76514582188558
SFP.Col Colhigh 2659213..2659237 score=3.10761542009222
SFP.Col Colhigh 2659362..2659386 score=3.35781503576972
SFP.Col Colhigh 2661032..2661056 score=4.79302385695829
SFP.Col Colhigh 2661066..2661090 score=2.79699455856537
SFP.Col Colhigh 2662225..2662249 score=1.55267124587328
SFP.Col Colhigh 2664864..2664888 score=1.75026183920203
SFP.Col Colhigh 2668299..2668323 score=1.65603891581858
SFP.Col Colhigh 2672713..2672737 score=2.90993881413315
SFP.Col Colhigh 2676425..2676449 score=4.51564872659568
SFP.Col Colhigh 2679130..2679154 score=2.39842586457803
SFP.Col Colhigh 2679801..2679825 score=3.61380306588603
SFP.Col Colhigh 2680379..2680403 score=1.7140199032364
SFP.Col Colhigh 2681599..2681623 score=3.2261663019292
SFP.Col Colhigh 2681853..2681877 score=2.17099192155609
SFP.Col Colhigh 2682086..2682110 score=3.96996338499615
SFP.Col Colhigh 2682121..2682145 score=2.51412071327959
SFP.Col Colhigh 2684426..2684450 score=1.84124395283758
SFP.Col Colhigh 2684971..2684995 score=1.56021762124897
SFP.Col Colhigh 2691029..2691053 score=2.17589858858102
SFP.Col Colhigh 2691082..2691106 score=3.91622072740338
SFP.Col Colhigh 2692290..2692314 score=1.87762400795183
SFP.Col Colhigh 2692549..2692573 score=5.50378054733761
SFP.Col Colhigh 2693875..2693899 score=1.68226421985953
SFP.Col Colhigh 2696070..2696094 score=2.77365679800622
SFP.Col Colhigh 2697314..2697338 score=2.20848942364942
SFP.Col Colhigh 2697789..2697813 score=2.18591871072128
SFP.Col Colhigh 2698236..2698260 score=2.06215992705646
SFP.Col Colhigh 2698427..2698451 score=5.36233965179944
SFP.Col Colhigh 2698532..2698556 score=3.6059536606755
SFP.Col Colhigh 2698566..2698590 score=2.23581106703812
SFP.Col Colhigh 2698865..2698889 score=2.03457784271621
SFP.Col Colhigh 2699154..2699178 score=3.64704153374059
SFP.Col Colhigh 2699330..2699354 score=1.8375012048814
SFP.Col Colhigh 2699368..2699392 score=4.47955521445941
SFP.Col Colhigh 2699404..2699428 score=2.30512596622694
SFP.Col Colhigh 2700210..2700234 score=4.52520846817963
SFP.Col Colhigh 2700427..2700451 score=4.03895627221718
SFP.Col Colhigh 2700466..2700490 score=2.35503886390139
SFP.Col Colhigh 2700996..2701020 score=1.80194990552949
SFP.Col Colhigh 2701031..2701055 score=5.41517070601332
SFP.Col Colhigh 2701066..2701090 score=3.3147032970716
SFP.Col Colhigh 2701281..2701305 score=2.30692092757071
SFP.Col Colhigh 2701321..2701345 score=1.62476714321885
SFP.Col Colhigh 2701357..2701381 score=1.64187651073011
SFP.Col Colhigh 2701393..2701417 score=1.75792002509466
SFP.Col Colhigh 2701468..2701492 score=2.55162210789075
SFP.Col Colhigh 2701503..2701527 score=1.86646503852179
SFP.Col Colhigh 2701541..2701565 score=2.63864241227305
SFP.Col Colhigh 2702218..2702242 score=4.09883057797309
SFP.Col Colhigh 2702395..2702419 score=1.72769143623588
SFP.Col Colhigh 2702496..2702520 score=4.97624840066308
SFP.Col Colhigh 2702915..2702939 score=2.22724033014453
SFP.Col Colhigh 2703139..2703163 score=5.3107780886124
SFP.Col Colhigh 2703176..2703200 score=3.73201353548372
SFP.Col Colhigh 2703249..2703273 score=4.17379446732983
SFP.Col Colhigh 2703290..2703314 score=2.67370189045125
SFP.Col Colhigh 2703323..2703347 score=4.87849565237935
SFP.Col Colhigh 2703684..2703708 score=7.81447534203443
SFP.Col Colhigh 2703838..2703862 score=5.42674590854122
SFP.Col Colhigh 2703876..2703900 score=5.39066260297703
SFP.Col Colhigh 2703914..2703938 score=6.00917671887061
SFP.Col Colhigh 2704053..2704077 score=5.14302467240719
SFP.Col Colhigh 2704307..2704331 score=2.08953530987359
SFP.Col Colhigh 2704381..2704405 score=8.51918308037888
SFP.Col Colhigh 2704449..2704473 score=10.0607770680340
SFP.Col Colhigh 2704484..2704508 score=4.33144897330359
SFP.Col Colhigh 2704967..2704991 score=1.76264663851454
SFP.Col Colhigh 2705126..2705150 score=4.42089503581214
SFP.Col Colhigh 2705160..2705184 score=2.55885316726175
SFP.Col Colhigh 2705234..2705258 score=7.510790398543
SFP.Col Colhigh 2705337..2705361 score=1.7294058541699
SFP.Col Colhigh 2705410..2705434 score=2.99202944771869
SFP.Col Colhigh 2705441..2705465 score=2.42273149010475
SFP.Col Colhigh 2705835..2705859 score=2.61456518983278
SFP.Col Colhigh 2705866..2705890 score=2.25809026173479
SFP.Col Colhigh 2705941..2705965 score=2.66646232028859
SFP.Col Colhigh 2706012..2706036 score=2.01377584861029
SFP.Col Colhigh 2706135..2706159 score=1.81452064753118
SFP.Col Colhigh 2706175..2706199 score=2.34989957692666
SFP.Col Colhigh 2706208..2706232 score=2.98932216473873
SFP.Col Colhigh 2707767..2707791 score=1.60681308656859
SFP.Col Colhigh 2708259..2708283 score=3.35115342430038
SFP.Col Colhigh 2708334..2708358 score=1.72229014651355
SFP.Col Colhigh 2709462..2709486 score=2.50415820977265
SFP.Col Colhigh 2709565..2709589 score=3.66014670061087
SFP.Col Colhigh 2710362..2710386 score=1.55678365308766
SFP.Col Colhigh 2710901..2710925 score=4.12066826362541
SFP.Col Colhigh 2711004..2711028 score=2.11391139202686
SFP.Col Colhigh 2712035..2712059 score=2.76990305702518
SFP.Col Colhigh 2726908..2726932 score=1.9976049172551
SFP.Col Colhigh 2742396..2742420 score=2.28474203066664
SFP.Col Colhigh 2745233..2745257 score=3.67262069470298
SFP.Col Colhigh 2748484..2748508 score=3.05920678508980
SFP.Col Colhigh 2752700..2752724 score=1.72180055692666
SFP.Col Colhigh 2754166..2754190 score=3.78474697072245
SFP.Col Colhigh 2762738..2762762 score=3.25571749471632
SFP.Col Colhigh 2764776..2764800 score=2.75951731182538
SFP.Col Colhigh 2772429..2772453 score=2.34004076051213
SFP.Col Colhigh 2781140..2781164 score=4.87068827245534
SFP.Col Colhigh 2781645..2781669 score=1.72010260287187
SFP.Col Colhigh 2788414..2788438 score=4.94851334842549
SFP.Col Colhigh 2800767..2800791 score=2.65580598299569
SFP.Col Colhigh 2803295..2803319 score=4.05622932147616
SFP.Col Colhigh 2807226..2807250 score=4.10203328961879
SFP.Col Colhigh 2810889..2810913 score=3.64203715418551
SFP.Col Colhigh 2814990..2815014 score=4.13038620869926
SFP.Col Colhigh 2816998..2817022 score=1.62103882934116
SFP.Col Colhigh 2818552..2818576 score=3.38379851727806
SFP.Col Colhigh 2818696..2818720 score=4.90708159590437
SFP.Col Colhigh 2825741..2825765 score=2.80741513274117
SFP.Col Colhigh 2826027..2826051 score=4.50694754218935
SFP.Col Colhigh 2826067..2826091 score=7.04831578019025
SFP.Col Colhigh 2826098..2826122 score=3.1594169716117
SFP.Col Colhigh 2826173..2826197 score=5.44532220675999
SFP.Col Colhigh 2834244..2834268 score=2.47058627752131
SFP.Col Colhigh 2838920..2838944 score=2.11222906941702
SFP.Col Colhigh 2846026..2846050 score=1.95258413444421
SFP.Col Colhigh 2846899..2846923 score=1.77626692444444
SFP.Col Colhigh 2847790..2847814 score=1.79486375128479
SFP.Col Colhigh 2849058..2849082 score=2.86078690363379
SFP.Col Colhigh 2851180..2851204 score=6.17079308207623
SFP.Col Colhigh 2870634..2870658 score=4.33904381273895
SFP.Col Colhigh 2870817..2870841 score=2.74161319423023
SFP.Col Colhigh 2873179..2873203 score=5.50189494958917
SFP.Col Colhigh 2874648..2874672 score=3.57081899687330
SFP.Col Colhigh 2877620..2877644 score=1.77860703106629
SFP.Col Colhigh 2878369..2878393 score=1.58243976594994
SFP.Col Colhigh 2883854..2883878 score=1.91968765536068
SFP.Col Colhigh 2893066..2893090 score=1.69883871463556
SFP.Col Colhigh 2899651..2899675 score=6.07410417028126
SFP.Col Colhigh 2906418..2906442 score=3.84732992967919
SFP.Col Colhigh 2906894..2906918 score=1.79355945387347
SFP.Col Colhigh 2908046..2908070 score=3.75942253142957
SFP.Col Colhigh 2910640..2910664 score=1.77718445528593
SFP.Col Colhigh 2911704..2911728 score=1.66532481546142
SFP.Col Colhigh 2919951..2919975 score=3.78401781208135
SFP.Col Colhigh 2930094..2930118 score=2.77771068087534
SFP.Col Colhigh 2946921..2946945 score=3.17859061775711
SFP.Col Colhigh 2952658..2952682 score=2.91916480576834
SFP.Col Colhigh 2955126..2955150 score=3.75472663935107
SFP.Col Colhigh 2955166..2955190 score=2.11541501924516
SFP.Col Colhigh 2956182..2956206 score=3.21252518570189
SFP.Col Colhigh 2956575..2956599 score=1.68790468509353
SFP.Col Colhigh 2961372..2961396 score=2.19073465846485
SFP.Col Colhigh 2961918..2961942 score=3.37239424062484
SFP.Col Colhigh 2962771..2962795 score=2.58233171599542
SFP.Col Colhigh 2962869..2962893 score=3.98641298686418
SFP.Col Colhigh 2963371..2963395 score=1.70209722790674
SFP.Col Colhigh 2963586..2963610 score=3.63066437208907
SFP.Col Colhigh 2963623..2963647 score=7.44930472007335
SFP.Col Colhigh 2963657..2963681 score=6.98723043949955
SFP.Col Colhigh 2963695..2963719 score=3.29656714283233
SFP.Col Colhigh 2963762..2963786 score=6.32980372608416
SFP.Col Colhigh 2964554..2964578 score=2.06549942782356
SFP.Col Colhigh 2966578..2966602 score=2.53562342918792
SFP.Col Colhigh 2972300..2972324 score=2.86698503323296
SFP.Col Colhigh 2973361..2973385 score=2.42825754265435
SFP.Col Colhigh 2978305..2978329 score=3.41546851501677
SFP.Col Colhigh 2982187..2982211 score=2.76686499303509
SFP.Col Colhigh 2988189..2988213 score=3.87872794733495
SFP.Col Colhigh 2989536..2989560 score=2.54678292586157
SFP.Col Colhigh 2993455..2993479 score=2.65392992318773
SFP.Col Colhigh 2993741..2993765 score=2.75144426806261
SFP.Col Colhigh 2993816..2993840 score=1.69955181784577
SFP.Col Colhigh 3001859..3001883 score=2.6283872379829
SFP.Col Colhigh 3006708..3006732 score=2.92697600211296
SFP.Col Colhigh 3019567..3019591 score=2.40624085188371
SFP.Col Colhigh 3021281..3021305 score=2.05738787616404
SFP.Col Colhigh 3024919..3024943 score=3.04888189075952
SFP.Col Colhigh 3033612..3033636 score=5.12628440738132
SFP.Col Colhigh 3040968..3040992 score=3.17621198160201
SFP.Col Colhigh 3041004..3041028 score=1.87068169808425
SFP.Col Colhigh 3045540..3045564 score=3.13823102938739
SFP.Col Colhigh 3058652..3058676 score=3.18782724350091
SFP.Col Colhigh 3061023..3061047 score=7.72921554675502
SFP.Col Colhigh 3072934..3072958 score=2.66001735932546
SFP.Col Colhigh 3073032..3073056 score=3.79726076399868
SFP.Col Colhigh 3073108..3073132 score=6.3894457329697
SFP.Col Colhigh 3074936..3074960 score=3.44406714945898
SFP.Col Colhigh 3075146..3075170 score=4.82518474249913
SFP.Col Colhigh 3075357..3075381 score=2.10718081010519
SFP.Col Colhigh 3076049..3076073 score=1.97746597145845
SFP.Col Colhigh 3083966..3083990 score=2.77168714119888
SFP.Col Colhigh 3085735..3085759 score=1.73967282957171
SFP.Col Colhigh 3092599..3092623 score=3.36724921851611
SFP.Col Colhigh 3093553..3093577 score=2.70404427879058
SFP.Col Colhigh 3094000..3094024 score=2.52648291657584
SFP.Col Colhigh 3095425..3095449 score=6.3129116236361
SFP.Col Colhigh 3104971..3104995 score=2.99111815036978
SFP.Col Colhigh 3105734..3105758 score=3.46148659861399
SFP.Col Colhigh 3105775..3105799 score=2.48800467263649
SFP.Col Colhigh 3105888..3105912 score=2.00379599474123
SFP.Col Colhigh 3106926..3106950 score=2.82266910040776
SFP.Col Colhigh 3107067..3107091 score=10.7359097396498
SFP.Col Colhigh 3107100..3107124 score=5.18466548090078
SFP.Col Colhigh 3107134..3107158 score=11.3006542402216
SFP.Col Colhigh 3107170..3107194 score=2.11452696515574
SFP.Col Colhigh 3107205..3107229 score=2.84685598254060
SFP.Col Colhigh 3107245..3107269 score=4.15286275255037
SFP.Col Colhigh 3107943..3107967 score=1.55252152727828
SFP.Col Colhigh 3107978..3108002 score=4.07796072014107
SFP.Col Colhigh 3108422..3108446 score=1.86231644900167
SFP.Col Colhigh 3108674..3108698 score=2.00331447675488
SFP.Col Colhigh 3108783..3108807 score=2.34905291265830
SFP.Col Colhigh 3113102..3113126 score=1.88895844759845
SFP.Col Colhigh 3117649..3117673 score=1.89281700736709
SFP.Col Colhigh 3121143..3121167 score=2.63584904214738
SFP.Col Colhigh 3121679..3121703 score=1.99945701737186
SFP.Col Colhigh 3122317..3122341 score=1.81744094139175
SFP.Col Colhigh 3123525..3123549 score=2.50957361276846
SFP.Col Colhigh 3127022..3127046 score=2.96051916295985
SFP.Col Colhigh 3127381..3127405 score=3.34249641725113
SFP.Col Colhigh 3129693..3129717 score=3.42598496182921
SFP.Col Colhigh 3130247..3130271 score=3.39255287190987
SFP.Col Colhigh 3130573..3130597 score=2.53758063622626
SFP.Col Colhigh 3131189..3131213 score=3.92328610487792
SFP.Col Colhigh 3131376..3131400 score=3.06112048488535
SFP.Col Colhigh 3131481..3131505 score=3.21793470547856
SFP.Col Colhigh 3131513..3131537 score=2.32465980938240
SFP.Col Colhigh 3131734..3131758 score=3.34431447266779
SFP.Col Colhigh 3131810..3131834 score=4.54328802629122
SFP.Col Colhigh 3131844..3131868 score=1.91079648303169
SFP.Col Colhigh 3131876..3131900 score=1.59215178661613
SFP.Col Colhigh 3132092..3132116 score=5.19496207326918
SFP.Col Colhigh 3132559..3132583 score=3.0669081639844
SFP.Col Colhigh 3132738..3132762 score=1.78387553975467
SFP.Col Colhigh 3132771..3132795 score=3.53691774120767
SFP.Col Colhigh 3132804..3132828 score=1.72089634609251
SFP.Col Colhigh 3133063..3133087 score=2.58040824121773
SFP.Col Colhigh 3133557..3133581 score=3.36592856898488
SFP.Col Colhigh 3133696..3133720 score=6.90830814152435
SFP.Col Colhigh 3133797..3133821 score=2.89311443733000
SFP.Col Colhigh 3133867..3133891 score=1.64700096600623
SFP.Col Colhigh 3134131..3134155 score=1.79951728388915
SFP.Col Colhigh 3134205..3134229 score=3.2361038463956
SFP.Col Colhigh 3134240..3134264 score=1.96219237583194
SFP.Col Colhigh 3134275..3134299 score=2.76386892612183
SFP.Col Colhigh 3134494..3134518 score=1.71892974085861
SFP.Col Colhigh 3135053..3135077 score=2.97130500263351
SFP.Col Colhigh 3136103..3136127 score=2.27879368468805
SFP.Col Colhigh 3136139..3136163 score=8.59364393643128
SFP.Col Colhigh 3139560..3139584 score=2.16272574068378
SFP.Col Colhigh 3140167..3140191 score=2.21824460457281
SFP.Col Colhigh 3141005..3141029 score=2.51703529267287
SFP.Col Colhigh 3141549..3141573 score=1.72423780406154
SFP.Col Colhigh 3141665..3141689 score=1.98035929374862
SFP.Col Colhigh 3142855..3142879 score=1.55123936208853
SFP.Col Colhigh 3143001..3143025 score=3.91082797912866
SFP.Col Colhigh 3145380..3145404 score=1.80810758737411
SFP.Col Colhigh 3145420..3145444 score=2.86112253686506
SFP.Col Colhigh 3147141..3147165 score=1.75956618336262
SFP.Col Colhigh 3147560..3147584 score=3.94240527927900
SFP.Col Colhigh 3150269..3150293 score=2.03443711593567
SFP.Col Colhigh 3151704..3151728 score=4.75606817299854
SFP.Col Colhigh 3153957..3153981 score=3.65905100644287
SFP.Col Colhigh 3155216..3155240 score=1.87112559731003
SFP.Col Colhigh 3155615..3155639 score=4.08507115314689
SFP.Col Colhigh 3156183..3156207 score=3.8727388374577
SFP.Col Colhigh 3159084..3159108 score=1.57081532796315
SFP.Col Colhigh 3159416..3159440 score=1.92367401614301
SFP.Col Colhigh 3159454..3159478 score=2.00935925022307
SFP.Col Colhigh 3159493..3159517 score=3.96224427305366
SFP.Col Colhigh 3159647..3159671 score=3.9656697496771
SFP.Col Colhigh 3160450..3160474 score=2.8460661251312
SFP.Col Colhigh 3160519..3160543 score=3.84173791179304
SFP.Col Colhigh 3160816..3160840 score=3.45991981448137
SFP.Col Colhigh 3160998..3161022 score=2.61021552367151
SFP.Col Colhigh 3161140..3161164 score=4.10269914175160
SFP.Col Colhigh 3161771..3161795 score=3.66420003232408
SFP.Col Colhigh 3162349..3162373 score=2.93112585320384
SFP.Col Colhigh 3162730..3162754 score=1.94368044608723
SFP.Col Colhigh 3162909..3162933 score=2.51235162745187
SFP.Col Colhigh 3163201..3163225 score=2.23396339350939
SFP.Col Colhigh 3163384..3163408 score=2.70232484898993
SFP.Col Colhigh 3163458..3163482 score=1.6536819750489
SFP.Col Colhigh 3163492..3163516 score=2.05432198076583
SFP.Col Colhigh 3163675..3163699 score=1.55950603984653
SFP.Col Colhigh 3163920..3163944 score=2.24876310801185
SFP.Col Colhigh 3164214..3164238 score=4.17139775237317
SFP.Col Colhigh 3166530..3166554 score=2.52977960961226
SFP.Col Colhigh 3166633..3166657 score=1.77188884905728
SFP.Col Colhigh 3170199..3170223 score=2.43521891484681
SFP.Col Colhigh 3170656..3170680 score=3.09658454082124
SFP.Col Colhigh 3170752..3170776 score=3.01118443454997
SFP.Col Colhigh 3175772..3175796 score=2.17298518737036
SFP.Col Colhigh 3176725..3176749 score=1.59233314512704
SFP.Col Colhigh 3177394..3177418 score=3.72949986392901
SFP.Col Colhigh 3178756..3178780 score=2.48123250381402
SFP.Col Colhigh 3179975..3179999 score=2.4465617317304
SFP.Col Colhigh 3180301..3180325 score=2.75545985099530
SFP.Col Colhigh 3182842..3182866 score=2.21796998664289
SFP.Col Colhigh 3183766..3183790 score=2.55292615613218
SFP.Col Colhigh 3183797..3183821 score=3.80961144292458
SFP.Col Colhigh 3185214..3185238 score=1.58610548448496
SFP.Col Colhigh 3186081..3186105 score=8.42686632211402
SFP.Col Colhigh 3186753..3186777 score=2.04049584853216
SFP.Col Colhigh 3187296..3187320 score=2.23114806180812
SFP.Col Colhigh 3188068..3188092 score=2.79695538165079
SFP.Col Colhigh 3189539..3189563 score=1.64352535043638
SFP.Col Colhigh 3190635..3190659 score=2.29783985229148
SFP.Col Colhigh 3191926..3191950 score=1.63414732211361
SFP.Col Colhigh 3192140..3192164 score=2.03449780710401
SFP.Col Colhigh 3192616..3192640 score=2.22170613721502
SFP.Col Colhigh 3192652..3192676 score=4.78407848413483
SFP.Col Colhigh 3192739..3192763 score=2.45574607607270
SFP.Col Colhigh 3192817..3192841 score=1.86126041954330
SFP.Col Colhigh 3192972..3192996 score=3.53890279549527
SFP.Col Colhigh 3193115..3193139 score=1.91800761513333
SFP.Col Colhigh 3195649..3195673 score=6.87925315255457
SFP.Col Colhigh 3195727..3195751 score=2.12226909747025
SFP.Col Colhigh 3195764..3195788 score=2.68704266089286
SFP.Col Colhigh 3196239..3196263 score=3.59446419997733
SFP.Col Colhigh 3196270..3196294 score=2.87065784482938
SFP.Col Colhigh 3196306..3196330 score=3.17852865928418
SFP.Col Colhigh 3196342..3196366 score=5.90464063365442
SFP.Col Colhigh 3196667..3196691 score=4.17921872652092
SFP.Col Colhigh 3196841..3196865 score=1.65890404205675
SFP.Col Colhigh 3197140..3197164 score=4.01123204518966
SFP.Col Colhigh 3197176..3197200 score=2.83575756010467
SFP.Col Colhigh 3197212..3197236 score=1.83070564620782
SFP.Col Colhigh 3197400..3197424 score=2.56739614365325
SFP.Col Colhigh 3197437..3197461 score=3.28064769804719
SFP.Col Colhigh 3197474..3197498 score=4.2672045663196
SFP.Col Colhigh 3197505..3197529 score=4.47981789365307
SFP.Col Colhigh 3197690..3197714 score=1.97555644820943
SFP.Col Colhigh 3197833..3197857 score=1.56952055773057
SFP.Col Colhigh 3198213..3198237 score=4.58388571315891
SFP.Col Colhigh 3198248..3198272 score=1.67798851368714
SFP.Col Colhigh 3198284..3198308 score=2.70585806492530
SFP.Col Colhigh 3198325..3198349 score=3.61256588709761
SFP.Col Colhigh 3198601..3198625 score=1.97154607753311
SFP.Col Colhigh 3198638..3198662 score=5.27282962836568
SFP.Col Colhigh 3199065..3199089 score=3.49538417729379
SFP.Col Colhigh 3199285..3199309 score=2.40371788735679
SFP.Col Colhigh 3199642..3199666 score=4.65413845104957
SFP.Col Colhigh 3199785..3199809 score=2.50537953599145
SFP.Col Colhigh 3201857..3201881 score=1.59757961833948
SFP.Col Colhigh 3201966..3201990 score=4.58196788802244
SFP.Col Colhigh 3202030..3202054 score=2.68897581015925
SFP.Col Colhigh 3202101..3202125 score=1.98364209264276
SFP.Col Colhigh 3202319..3202343 score=3.54463941960627
SFP.Col Colhigh 3202424..3202448 score=5.30350904072854
SFP.Col Colhigh 3202461..3202485 score=2.52254117783416
SFP.Col Colhigh 3202607..3202631 score=3.44952377172617
SFP.Col Colhigh 3202676..3202700 score=2.09669545846656
SFP.Col Colhigh 3202749..3202773 score=3.64381716162351
SFP.Col Colhigh 3205928..3205952 score=2.67356079742190
SFP.Col Colhigh 3206154..3206178 score=1.94212189361810
SFP.Col Colhigh 3206262..3206286 score=1.66634044334062
SFP.Col Colhigh 3206628..3206652 score=3.25091511942784
SFP.Col Colhigh 3206906..3206930 score=3.21198032416543
SFP.Col Colhigh 3206942..3206966 score=1.62110580765066
SFP.Col Colhigh 3207304..3207328 score=6.06567046071372
SFP.Col Colhigh 3208135..3208159 score=2.74988374011507
SFP.Col Colhigh 3209406..3209430 score=2.60202078681475
SFP.Col Colhigh 3209445..3209469 score=2.85408308184691
SFP.Col Colhigh 3209478..3209502 score=2.93425233983195
SFP.Col Colhigh 3209622..3209646 score=2.18926464830199
SFP.Col Colhigh 3209658..3209682 score=3.73776928096138
SFP.Col Colhigh 3209697..3209721 score=2.71819397978802
SFP.Col Colhigh 3210208..3210232 score=1.88269256108824
SFP.Col Colhigh 3210532..3210556 score=3.36398453230915
SFP.Col Colhigh 3210815..3210839 score=6.37054002390813
SFP.Col Colhigh 3211242..3211266 score=4.6860723501803
SFP.Col Colhigh 3211320..3211344 score=2.08273245586612
SFP.Col Colhigh 3211931..3211955 score=2.68967118071582
SFP.Col Colhigh 3211967..3211991 score=5.08407701816457
SFP.Col Colhigh 3212111..3212135 score=1.93779137037677
SFP.Col Colhigh 3212185..3212209 score=2.90302746854043
SFP.Col Colhigh 3212545..3212569 score=1.66964484080582
SFP.Col Colhigh 3212779..3212803 score=3.27149217231750
SFP.Col Colhigh 3212848..3212872 score=1.78424651522054
SFP.Col Colhigh 3213064..3213088 score=5.37232638053175
SFP.Col Colhigh 3213101..3213125 score=2.51805647140561
SFP.Col Colhigh 3213181..3213205 score=2.01001507770827
SFP.Col Colhigh 3213218..3213242 score=4.52312806029714
SFP.Col Colhigh 3213569..3213593 score=1.58485209892413
SFP.Col Colhigh 3213673..3213697 score=3.71417624757762
SFP.Col Colhigh 3213807..3213831 score=2.96334639789282
SFP.Col Colhigh 3214457..3214481 score=2.33479896677371
SFP.Col Colhigh 3214571..3214595 score=2.84180874496483
SFP.Col Colhigh 3214604..3214628 score=2.68721247595549
SFP.Col Colhigh 3215143..3215167 score=2.72167463236201
SFP.Col Colhigh 3215182..3215206 score=2.26588896952557
SFP.Col Colhigh 3216007..3216031 score=2.21574011117017
SFP.Col Colhigh 3216118..3216142 score=1.77482929249916
SFP.Col Colhigh 3216912..3216936 score=2.63057156831009
SFP.Col Colhigh 3216948..3216972 score=2.73202126549973
SFP.Col Colhigh 3217014..3217038 score=4.93637814117073
SFP.Col Colhigh 3217087..3217111 score=1.7704895808797
SFP.Col Colhigh 3217406..3217430 score=5.5957905850698
SFP.Col Colhigh 3217820..3217844 score=2.07032319947747
SFP.Col Colhigh 3217919..3217943 score=2.47144341288551
SFP.Col Colhigh 3218073..3218097 score=3.02453113781141
SFP.Col Colhigh 3218111..3218135 score=5.04052794377941
SFP.Col Colhigh 3218215..3218239 score=4.96349587010281
SFP.Col Colhigh 3218254..3218278 score=2.56997350338068
SFP.Col Colhigh 3218360..3218384 score=6.19746638388982
SFP.Col Colhigh 3218691..3218715 score=2.50474727264369
SFP.Col Colhigh 3218731..3218755 score=1.93946211182843
SFP.Col Colhigh 3219094..3219118 score=2.26192743324283
SFP.Col Colhigh 3219526..3219550 score=5.51759193792205
SFP.Col Colhigh 3219562..3219586 score=2.06795472426083
SFP.Col Colhigh 3219598..3219622 score=1.96676533350034
SFP.Col Colhigh 3219916..3219940 score=2.68817393956319
SFP.Col Colhigh 3219985..3220009 score=2.71882208512445
SFP.Col Colhigh 3220021..3220045 score=2.09910834242185
SFP.Col Colhigh 3221659..3221683 score=5.60586101450024
SFP.Col Colhigh 3223537..3223561 score=2.96010715537667
SFP.Col Colhigh 3223573..3223597 score=2.15754131120272
SFP.Col Colhigh 3224037..3224061 score=5.24624125353372
SFP.Col Colhigh 3224588..3224612 score=1.66193415388590
SFP.Col Colhigh 3225278..3225302 score=3.6239804061638
SFP.Col Colhigh 3225564..3225588 score=1.92964942843316
SFP.Col Colhigh 3225920..3225944 score=4.20232051141118
SFP.Col Colhigh 3226145..3226169 score=1.61139386441877
SFP.Col Colhigh 3226315..3226339 score=1.88659290383284
SFP.Col Colhigh 3228647..3228671 score=5.72431560952067
SFP.Col Colhigh 3228722..3228746 score=3.65172381444
SFP.Col Colhigh 3228789..3228813 score=4.86526960423597
SFP.Col Colhigh 3229004..3229028 score=3.91581651754099
SFP.Col Colhigh 3229803..3229827 score=3.62028862442461
SFP.Col Colhigh 3230063..3230087 score=2.16611461368701
SFP.Col Colhigh 3230597..3230621 score=6.17521754314766
SFP.Col Colhigh 3230636..3230660 score=2.76721579937575
SFP.Col Colhigh 3230742..3230766 score=1.58080270911683
SFP.Col Colhigh 3231257..3231281 score=2.08649641149423
SFP.Col Colhigh 3234823..3234847 score=1.72252218288403
SFP.Col Colhigh 3235599..3235623 score=4.32144758883502
SFP.Col Colhigh 3235786..3235810 score=2.88741825294535
SFP.Col Colhigh 3237573..3237597 score=3.6076221485264
SFP.Col Colhigh 3239724..3239748 score=2.37691753788784
SFP.Col Colhigh 3240177..3240201 score=4.69936420475444
SFP.Col Colhigh 3242459..3242483 score=2.28587793787432
SFP.Col Colhigh 3247928..3247952 score=1.69965661587037
SFP.Col Colhigh 3248646..3248670 score=2.10436270151781
SFP.Col Colhigh 3249817..3249841 score=2.83893806780629
SFP.Col Colhigh 3251513..3251537 score=1.86219544540661
SFP.Col Colhigh 3252786..3252810 score=2.51968451960571
SFP.Col Colhigh 3253470..3253494 score=3.31461405433545
SFP.Col Colhigh 3253501..3253525 score=2.45445542294335
SFP.Col Colhigh 3253892..3253916 score=2.07206066343526
SFP.Col Colhigh 3253926..3253950 score=1.82380836640141
SFP.Col Colhigh 3254477..3254501 score=1.91652454437608
SFP.Col Colhigh 3254623..3254647 score=2.85792143237253
SFP.Col Colhigh 3258168..3258192 score=4.13522297652158
SFP.Col Colhigh 3259097..3259121 score=2.94887491474885
SFP.Col Colhigh 3259274..3259298 score=2.06832746631992
SFP.Col Colhigh 3259305..3259329 score=2.86006686113343
SFP.Col Colhigh 3259924..3259948 score=2.54241187194536
SFP.Col Colhigh 3259964..3259988 score=5.16734088020048
SFP.Col Colhigh 3260035..3260059 score=2.55305844169224
SFP.Col Colhigh 3260109..3260133 score=5.65653207476481
SFP.Col Colhigh 3260621..3260645 score=2.78146709829987
SFP.Col Colhigh 3260792..3260816 score=4.23733063633192
SFP.Col Colhigh 3260940..3260964 score=6.38357701308098
SFP.Col Colhigh 3260974..3260998 score=3.08946757079295
SFP.Col Colhigh 3261164..3261188 score=2.02664688812507
SFP.Col Colhigh 3261237..3261261 score=3.81103586700417
SFP.Col Colhigh 3261270..3261294 score=1.58304272688942
SFP.Col Colhigh 3262491..3262515 score=6.83692663916854
SFP.Col Colhigh 3262710..3262734 score=5.63069024444645
SFP.Col Colhigh 3263772..3263796 score=2.44341011021374
SFP.Col Colhigh 3263850..3263874 score=3.72058852884558
SFP.Col Colhigh 3263926..3263950 score=4.95220259288058
SFP.Col Colhigh 3263995..3264019 score=2.71553382360391
SFP.Col Colhigh 3264034..3264058 score=3.03318705569681
SFP.Col Colhigh 3264112..3264136 score=1.93083104370335
SFP.Col Colhigh 3264145..3264169 score=2.01136504110817
SFP.Col Colhigh 3264222..3264246 score=1.82647708557642
SFP.Col Colhigh 3264294..3264318 score=3.92076577965771
SFP.Col Colhigh 3264350..3264374 score=2.72777870738843
SFP.Col Colhigh 3264387..3264411 score=1.65510405524311
SFP.Col Colhigh 3264617..3264641 score=2.79251648221908
SFP.Col Colhigh 3264651..3264675 score=2.12919852087564
SFP.Col Colhigh 3264756..3264780 score=1.96931658313450
SFP.Col Colhigh 3264797..3264821 score=3.16723725715557
SFP.Col Colhigh 3264832..3264856 score=2.18160587899394
SFP.Col Colhigh 3264944..3264968 score=2.39377737881308
SFP.Col Colhigh 3264975..3264999 score=3.4659676206863
SFP.Col Colhigh 3267111..3267135 score=2.06484888340249
SFP.Col Colhigh 3272738..3272762 score=3.04686034756727
SFP.Col Colhigh 3272925..3272949 score=1.61524768720421
SFP.Col Colhigh 3275091..3275115 score=3.05188260079077
SFP.Col Colhigh 3275712..3275736 score=2.35265398479315
SFP.Col Colhigh 3276018..3276042 score=4.00029186492704
SFP.Col Colhigh 3284466..3284490 score=3.5192024531968
SFP.Col Colhigh 3289781..3289805 score=3.60090448358592
SFP.Col Colhigh 3301812..3301836 score=3.57270899973191
SFP.Col Colhigh 3303990..3304014 score=1.89003137599806
SFP.Col Colhigh 3304025..3304049 score=6.44350891596506
SFP.Col Colhigh 3304285..3304309 score=3.30290828119127
SFP.Col Colhigh 3304501..3304525 score=1.77392537288566
SFP.Col Colhigh 3305010..3305034 score=3.86331404711433
SFP.Col Colhigh 3320886..3320910 score=2.58041457122144
SFP.Col Colhigh 3326470..3326494 score=1.74131061240276
SFP.Col Colhigh 3329394..3329418 score=2.07630727583202
SFP.Col Colhigh 3330222..3330246 score=2.10910139607723
SFP.Col Colhigh 3330404..3330428 score=2.22497735476118
SFP.Col Colhigh 3331781..3331805 score=5.36301905157444
SFP.Col Colhigh 3332033..3332057 score=1.62542207334340
SFP.Col Colhigh 3332175..3332199 score=1.66562924783921
SFP.Col Colhigh 3332243..3332267 score=2.74857915378365
SFP.Col Colhigh 3332580..3332604 score=1.66287402303821
SFP.Col Colhigh 3332948..3332972 score=3.22970460693018
SFP.Col Colhigh 3335822..3335846 score=2.75602693386804
SFP.Col Colhigh 3335896..3335920 score=3.10553928677692
SFP.Col Colhigh 3336104..3336128 score=2.88598883771762
SFP.Col Colhigh 3337503..3337527 score=1.96693896351044
SFP.Col Colhigh 3337613..3337637 score=1.80223138217831
SFP.Col Colhigh 3346094..3346118 score=1.61043685574907
SFP.Col Colhigh 3346903..3346927 score=1.57463230747782
SFP.Col Colhigh 3347532..3347556 score=3.27862817972592
SFP.Col Colhigh 3348653..3348677 score=3.22359641112547
SFP.Col Colhigh 3354484..3354508 score=2.80186908845739
SFP.Col Colhigh 3358617..3358641 score=1.78724954126856
SFP.Col Colhigh 3359332..3359356 score=1.91236024543564
SFP.Col Colhigh 3359518..3359542 score=2.14032169133545
SFP.Col Colhigh 3361990..3362014 score=1.92820414655020
SFP.Col Colhigh 3362228..3362252 score=1.70058853625710
SFP.Col Colhigh 3362450..3362474 score=2.43996253920777
SFP.Col Colhigh 3362746..3362770 score=1.59368174993437
SFP.Col Colhigh 3366721..3366745 score=2.23989487628293
SFP.Col Colhigh 3369643..3369667 score=1.91166149940367
SFP.Col Colhigh 3369773..3369797 score=2.94814302359131
SFP.Col Colhigh 3370038..3370062 score=4.57499410363008
SFP.Col Colhigh 3370166..3370190 score=2.6488908034157
SFP.Col Colhigh 3370202..3370226 score=3.28872594686789
SFP.Col Colhigh 3370544..3370568 score=1.69684920097348
SFP.Col Colhigh 3371118..3371142 score=1.62812419680558
SFP.Col Colhigh 3372463..3372487 score=4.21980576123881
SFP.Col Colhigh 3372494..3372518 score=1.99865383071371
SFP.Col Colhigh 3372988..3373012 score=1.99982429241322
SFP.Col Colhigh 3373270..3373294 score=3.27848127943975
SFP.Col Colhigh 3373309..3373333 score=1.77859770825863
SFP.Col Colhigh 3373886..3373910 score=5.72847478327174
SFP.Col Colhigh 3373991..3374015 score=2.12746877350543
SFP.Col Colhigh 3374247..3374271 score=1.57094270439142
SFP.Col Colhigh 3375418..3375442 score=2.43871066700288
SFP.Col Colhigh 3375559..3375583 score=2.93879643463248
SFP.Col Colhigh 3377546..3377570 score=2.09332881676093
SFP.Col Colhigh 3377582..3377606 score=2.21063181282233
SFP.Col Colhigh 3377892..3377916 score=1.83232170487665
SFP.Col Colhigh 3378137..3378161 score=1.97029028116734
SFP.Col Colhigh 3378687..3378711 score=3.06778372156822
SFP.Col Colhigh 3378926..3378950 score=3.05708766220131
SFP.Col Colhigh 3379318..3379342 score=1.79396946415084
SFP.Col Colhigh 3379388..3379412 score=1.79987587886885
SFP.Col Colhigh 3379537..3379561 score=3.79594134129273
SFP.Col Colhigh 3379716..3379740 score=5.68218034744844
SFP.Col Colhigh 3380214..3380238 score=2.64183189647555
SFP.Col Colhigh 3380398..3380422 score=3.18621262265732
SFP.Col Colhigh 3380475..3380499 score=2.57412525431368
SFP.Col Colhigh 3380508..3380532 score=2.6563611167095
SFP.Col Colhigh 3380665..3380689 score=3.97987014751591
SFP.Col Colhigh 3381346..3381370 score=2.74067747717820
SFP.Col Colhigh 3381413..3381437 score=2.67679598750363
SFP.Col Colhigh 3381451..3381475 score=6.07923558424779
SFP.Col Colhigh 3381523..3381547 score=3.25184655351461
SFP.Col Colhigh 3382237..3382261 score=3.50744303846596
SFP.Col Colhigh 3382309..3382333 score=2.32457632508382
SFP.Col Colhigh 3382500..3382524 score=4.72177089729464
SFP.Col Colhigh 3382576..3382600 score=5.64648322169626
SFP.Col Colhigh 3382792..3382816 score=2.69790219702008
SFP.Col Colhigh 3383144..3383168 score=5.45455753091584
SFP.Col Colhigh 3383183..3383207 score=3.03415747751284
SFP.Col Colhigh 3383999..3384023 score=1.79801045521883
SFP.Col Colhigh 3384296..3384320 score=2.35046553254363
SFP.Col Colhigh 3384366..3384390 score=2.4096952369306
SFP.Col Colhigh 3384443..3384467 score=4.2491859241297
SFP.Col Colhigh 3384479..3384503 score=6.17449240523209
SFP.Col Colhigh 3384519..3384543 score=3.62358102704213
SFP.Col Colhigh 3384624..3384648 score=4.32807477630737
SFP.Col Colhigh 3384658..3384682 score=3.54003299572597
SFP.Col Colhigh 3384880..3384904 score=3.39997693334964
SFP.Col Colhigh 3384954..3384978 score=3.37909893470101
SFP.Col Colhigh 3384988..3385012 score=2.20247942843070
SFP.Col Colhigh 3385599..3385623 score=3.90015949454553
SFP.Col Colhigh 3385671..3385695 score=4.45303912463951
SFP.Col Colhigh 3385921..3385945 score=3.02311168749215
SFP.Col Colhigh 3386151..3386175 score=1.93548848655678
SFP.Col Colhigh 3386187..3386211 score=1.66627392399149
SFP.Col Colhigh 3386522..3386546 score=4.29936901186792
SFP.Col Colhigh 3386694..3386718 score=2.43124008368469
SFP.Col Colhigh 3386945..3386969 score=4.79346741185594
SFP.Col Colhigh 3387054..3387078 score=2.22322612612826
SFP.Col Colhigh 3387263..3387287 score=2.13163058147763
SFP.Col Colhigh 3387405..3387429 score=4.03202959796563
SFP.Col Colhigh 3387696..3387720 score=5.99170755153041
SFP.Col Colhigh 3388420..3388444 score=4.62729299252729
SFP.Col Colhigh 3388459..3388483 score=3.4231635038199
SFP.Col Colhigh 3388516..3388540 score=1.85275465827222
SFP.Col Colhigh 3388729..3388753 score=4.25252055124455
SFP.Col Colhigh 3389214..3389238 score=2.12359137289889
SFP.Col Colhigh 3389252..3389276 score=4.63042959341653
SFP.Col Colhigh 3389698..3389722 score=1.60810728245672
SFP.Col Colhigh 3389984..3390008 score=2.99670778747122
SFP.Col Colhigh 3390091..3390115 score=2.0916534786431
SFP.Col Colhigh 3390124..3390148 score=3.24739835051366
SFP.Col Colhigh 3390231..3390255 score=6.50737056650794
SFP.Col Colhigh 3390307..3390331 score=8.8006561134771
SFP.Col Colhigh 3390503..3390527 score=4.06664216636966
SFP.Col Colhigh 3390538..3390562 score=1.99414591942843
SFP.Col Colhigh 3390644..3390668 score=2.81967129791725
SFP.Col Colhigh 3390712..3390736 score=2.23054420508721
SFP.Col Colhigh 3390818..3390842 score=4.73398725925425
SFP.Col Colhigh 3390853..3390877 score=1.79723325945039
SFP.Col Colhigh 3391116..3391140 score=6.6904214179776
SFP.Col Colhigh 3391185..3391209 score=4.45803700394900
SFP.Col Colhigh 3391224..3391248 score=2.95236130066984
SFP.Col Colhigh 3391263..3391287 score=2.44422262251636
SFP.Col Colhigh 3391437..3391461 score=2.05134572767675
SFP.Col Colhigh 3391515..3391539 score=3.43391027680783
SFP.Col Colhigh 3391587..3391611 score=2.33010217237897
SFP.Col Colhigh 3391690..3391714 score=2.06129475448883
SFP.Col Colhigh 3391802..3391826 score=5.19441723877355
SFP.Col Colhigh 3391843..3391867 score=2.16737928017880
SFP.Col Colhigh 3391879..3391903 score=2.35621178840853
SFP.Col Colhigh 3391951..3391975 score=1.88721862945974
SFP.Col Colhigh 3391985..3392009 score=2.25928494046729
SFP.Col Colhigh 3392021..3392045 score=2.65552121055891
SFP.Col Colhigh 3392055..3392079 score=3.15300154882600
SFP.Col Colhigh 3392090..3392114 score=2.43859718089821
SFP.Col Colhigh 3392271..3392295 score=2.52367734838236
SFP.Col Colhigh 3392447..3392471 score=5.42817208882239
SFP.Col Colhigh 3392519..3392543 score=4.96989479114136
SFP.Col Colhigh 3392558..3392582 score=2.75742433729637
SFP.Col Colhigh 3392671..3392695 score=3.89267813419782
SFP.Col Colhigh 3392705..3392729 score=4.93816101918705
SFP.Col Colhigh 3392860..3392884 score=6.4816699745105
SFP.Col Colhigh 3392899..3392923 score=5.9835841525202
SFP.Col Colhigh 3392934..3392958 score=3.64834189652504
SFP.Col Colhigh 3392970..3392994 score=3.68038939213189
SFP.Col Colhigh 3393001..3393025 score=2.81586712021143
SFP.Col Colhigh 3393033..3393057 score=4.27387643780969
SFP.Col Colhigh 3393137..3393161 score=7.65250792647112
SFP.Col Colhigh 3393171..3393195 score=5.17408567516849
SFP.Col Colhigh 3393205..3393229 score=6.5468546846807
SFP.Col Colhigh 3393281..3393305 score=3.97363916574504
SFP.Col Colhigh 3393313..3393337 score=2.65412789874981
SFP.Col Colhigh 3393349..3393373 score=3.38712648121894
SFP.Col Colhigh 3393420..3393444 score=4.86203332350027
SFP.Col Colhigh 3393510..3393534 score=5.52942939699173
SFP.Col Colhigh 3393762..3393786 score=3.53597209152325
SFP.Col Colhigh 3393906..3393930 score=2.02461425972698
SFP.Col Colhigh 3394053..3394077 score=6.65615499777247
SFP.Col Colhigh 3394088..3394112 score=3.16745412938728
SFP.Col Colhigh 3394158..3394182 score=6.54264120345563
SFP.Col Colhigh 3396263..3396287 score=6.01765819975087
SFP.Col Colhigh 3397015..3397039 score=4.08320972777997
SFP.Col Colhigh 3404549..3404573 score=2.41538738896752
SFP.Col Colhigh 3404691..3404715 score=3.02072217043331
SFP.Col Colhigh 3410734..3410758 score=3.72725938126020
SFP.Col Colhigh 3412884..3412908 score=2.36052726356911
SFP.Col Colhigh 3421095..3421119 score=2.71074601947046
SFP.Col Colhigh 3421799..3421823 score=4.99216899510333
SFP.Col Colhigh 3427907..3427931 score=2.57422005275413
SFP.Col Colhigh 3433344..3433368 score=1.79609890055774
SFP.Col Colhigh 3437530..3437554 score=1.71598661097479
SFP.Col Colhigh 3438984..3439008 score=2.45396649580092
SFP.Col Colhigh 3440222..3440246 score=2.2105386323659
SFP.Col Colhigh 3442073..3442097 score=2.25965012707074
SFP.Col Colhigh 3451357..3451381 score=3.30395770706902
SFP.Col Colhigh 3455418..3455442 score=1.55630383366601
SFP.Col Colhigh 3455698..3455722 score=2.5057206277204
SFP.Col Colhigh 3460493..3460517 score=3.87369635062687
SFP.Col Colhigh 3460923..3460947 score=5.51466872263214
SFP.Col Colhigh 3465256..3465280 score=3.34270475602132
SFP.Col Colhigh 3468668..3468692 score=3.4453752435066
SFP.Col Colhigh 3470936..3470960 score=1.66714946856834
SFP.Col Colhigh 3472922..3472946 score=1.71705998061330
SFP.Col Colhigh 3474653..3474677 score=1.66860308989504
SFP.Col Colhigh 3474907..3474931 score=1.96873899051818
SFP.Col Colhigh 3478399..3478423 score=7.13019469442719
SFP.Col Colhigh 3478433..3478457 score=6.03842952055846
SFP.Col Colhigh 3480695..3480719 score=2.70020565154165
SFP.Col Colhigh 3481065..3481089 score=1.77939140637233
SFP.Col Colhigh 3491869..3491893 score=3.07024983839752
SFP.Col Colhigh 3499779..3499803 score=3.38233206406872
SFP.Col Colhigh 3503634..3503658 score=1.77345285339124
SFP.Col Colhigh 3506819..3506843 score=2.98384358348197
SFP.Col Colhigh 3515289..3515313 score=2.63233270835285
SFP.Col Colhigh 3532216..3532240 score=4.42188176461737
SFP.Col Colhigh 3533074..3533098 score=2.40910228584199
SFP.Col Colhigh 3542980..3543004 score=2.82452744139959
SFP.Col Colhigh 3548925..3548949 score=2.53553071937349
SFP.Col Colhigh 3554673..3554697 score=2.93077283885839
SFP.Col Colhigh 3556730..3556754 score=2.11810443581978
SFP.Col Colhigh 3561495..3561519 score=2.79856563450296
SFP.Col Colhigh 3565658..3565682 score=3.30688043360351
SFP.Col Colhigh 3567873..3567897 score=1.85318326284038
SFP.Col Colhigh 3571088..3571112 score=3.01177556810860
SFP.Col Colhigh 3571126..3571150 score=2.31347750003904
SFP.Col Colhigh 3571161..3571185 score=2.07221721402694
SFP.Col Colhigh 3573998..3574022 score=1.93288812561688
SFP.Col Colhigh 3574506..3574530 score=2.04379937677511
SFP.Col Colhigh 3574647..3574671 score=2.62513085173828
SFP.Col Colhigh 3575037..3575061 score=2.70533657372578
SFP.Col Colhigh 3595798..3595822 score=1.85071028113214
SFP.Col Colhigh 3596537..3596561 score=1.8586617081553
SFP.Col Colhigh 3597504..3597528 score=3.08368918636387
SFP.Col Colhigh 3597893..3597917 score=2.05887238955447
SFP.Col Colhigh 3597964..3597988 score=2.01357136240813
SFP.Col Colhigh 3598449..3598473 score=2.26650376588712
SFP.Col Colhigh 3598521..3598545 score=2.26170827173741
SFP.Col Colhigh 3601354..3601378 score=2.01176664571805
SFP.Col Colhigh 3601387..3601411 score=2.95228929768493
SFP.Col Colhigh 3612129..3612153 score=2.20439238221031
SFP.Col Colhigh 3614863..3614887 score=3.05195268135826
SFP.Col Colhigh 3616558..3616582 score=2.22093786343944
SFP.Col Colhigh 3617143..3617167 score=2.49857466272163
SFP.Col Colhigh 3627107..3627131 score=2.69373309972132
SFP.Col Colhigh 3627631..3627655 score=3.77722468901442
SFP.Col Colhigh 3637618..3637642 score=1.89080836016547
SFP.Col Colhigh 3638695..3638719 score=7.08045608123862
SFP.Col Colhigh 3641472..3641496 score=1.78054577146915
SFP.Col Colhigh 3643173..3643197 score=2.23242965016360
SFP.Col Colhigh 3650973..3650997 score=1.85543342413812
SFP.Col Colhigh 3658709..3658733 score=1.68938110978196
SFP.Col Colhigh 3661485..3661509 score=3.22088703933513
SFP.Col Colhigh 3667800..3667824 score=1.80597571553752
SFP.Col Colhigh 3668253..3668277 score=2.08860478394481
SFP.Col Colhigh 3670918..3670942 score=2.52960030811708
SFP.Col Colhigh 3680637..3680661 score=2.47236002858013
SFP.Col Colhigh 3700059..3700083 score=3.2586653502121
SFP.Col Colhigh 3701218..3701242 score=4.96519651044144
SFP.Col Colhigh 3704722..3704746 score=1.62551302722081
SFP.Col Colhigh 3710419..3710443 score=2.8937793234568
SFP.Col Colhigh 3711855..3711879 score=3.70258436681747
SFP.Col Colhigh 3717978..3718002 score=1.66492560938584
SFP.Col Colhigh 3721186..3721210 score=2.95624863677928
SFP.Col Colhigh 3721559..3721583 score=3.25678741522545
SFP.Col Colhigh 3729728..3729752 score=3.05610448214222
SFP.Col Colhigh 3732445..3732469 score=2.11740493257660
SFP.Col Colhigh 3732662..3732686 score=1.90861857167934
SFP.Col Colhigh 3734661..3734685 score=1.60697352028844
SFP.Col Colhigh 3739619..3739643 score=2.42960821663589
SFP.Col Colhigh 3739935..3739959 score=1.96052917459656
SFP.Col Colhigh 3742041..3742065 score=2.61115455527392
SFP.Col Colhigh 3744559..3744583 score=4.62313109974794
SFP.Col Colhigh 3744662..3744686 score=2.22093377802576
SFP.Col Colhigh 3745834..3745858 score=1.64767804303479
SFP.Col Colhigh 3746108..3746132 score=3.22556734254028
SFP.Col Colhigh 3746795..3746819 score=2.12087299959268
SFP.Col Colhigh 3747457..3747481 score=4.27890548895611
SFP.Col Colhigh 3749964..3749988 score=5.12977983789299
SFP.Col Colhigh 3754598..3754622 score=3.9136189885658
SFP.Col Colhigh 3757310..3757334 score=4.19992188842137
SFP.Col Colhigh 3759578..3759602 score=2.23140847179712
SFP.Col Colhigh 3821428..3821452 score=2.07258938110509
SFP.Col Colhigh 3828063..3828087 score=3.81280232219544
SFP.Col Colhigh 3844272..3844296 score=1.81431618305703
SFP.Col Colhigh 3884498..3884522 score=2.06494650743536
SFP.Col Colhigh 3884873..3884897 score=2.11053934062237
SFP.Col Colhigh 3884911..3884935 score=1.55820691976659
SFP.Col Colhigh 3885375..3885399 score=3.73146240169853
SFP.Col Colhigh 3928290..3928314 score=2.04478122263855
SFP.Col Colhigh 3929850..3929874 score=5.13988382165678
SFP.Col Colhigh 3929884..3929908 score=2.17457024028458
SFP.Col Colhigh 3930553..3930577 score=1.62472173451545
SFP.Col Colhigh 3930929..3930953 score=1.66086891709605
SFP.Col Colhigh 3931046..3931070 score=1.71365416878621
SFP.Col Colhigh 3931598..3931622 score=1.71075791908082
SFP.Col Colhigh 3932925..3932949 score=3.05925772935023
SFP.Col Colhigh 3933869..3933893 score=1.64101321491045
SFP.Col Colhigh 3934381..3934405 score=2.79355322099675
SFP.Col Colhigh 3934446..3934470 score=2.30959362316096
SFP.Col Colhigh 3935839..3935863 score=5.39485524397336
SFP.Col Colhigh 3935942..3935966 score=4.46207940949860
SFP.Col Colhigh 3936019..3936043 score=2.0282926120362
SFP.Col Colhigh 3936051..3936075 score=1.6545808317558
SFP.Col Colhigh 3943215..3943239 score=2.15066824778488
SFP.Col Colhigh 3945343..3945367 score=3.40284634288295
SFP.Col Colhigh 3946667..3946691 score=1.92700501767599
SFP.Col Colhigh 3950169..3950193 score=2.6942061210171
SFP.Col Colhigh 3951943..3951967 score=2.20365927188099
SFP.Col Colhigh 3954241..3954265 score=1.67683726150873
SFP.Col Colhigh 3959365..3959389 score=1.94517517221305
SFP.Col Colhigh 3961635..3961659 score=2.57096342642274
SFP.Col Colhigh 3962650..3962674 score=5.47398560080261
SFP.Col Colhigh 3962835..3962859 score=3.31761088656618
SFP.Col Colhigh 3963295..3963319 score=4.73764735983407
SFP.Col Colhigh 3965527..3965551 score=1.58402694214326
SFP.Col Colhigh 3969366..3969390 score=5.24526762058346
SFP.Col Colhigh 3974149..3974173 score=5.20116169038099
SFP.Col Colhigh 3984137..3984161 score=1.91329263535005
SFP.Col Colhigh 3989637..3989661 score=2.64052241950515
SFP.Col Colhigh 3989802..3989826 score=2.54648569004857
SFP.Col Colhigh 3989838..3989862 score=2.56845589517756
SFP.Col Colhigh 3989910..3989934 score=5.64052521645518
SFP.Col Colhigh 3990016..3990040 score=6.9292562117765
SFP.Col Colhigh 3990092..3990116 score=2.40092595891427
SFP.Col Colhigh 3990465..3990489 score=1.59519687456044
SFP.Col Colhigh 3995138..3995162 score=1.97826872522607
SFP.Col Colhigh 3997918..3997942 score=4.15352432972257
SFP.Col Colhigh 3999693..3999717 score=2.80347343898074
SFP.Col Colhigh 4000772..4000796 score=2.33110243164255
SFP.Col Colhigh 4001398..4001422 score=2.30109333323236
SFP.Col Colhigh 4001507..4001531 score=4.86711713540431
SFP.Col Colhigh 4001545..4001569 score=1.85599466088305
SFP.Col Colhigh 4001653..4001677 score=4.55630151194337
SFP.Col Colhigh 4003345..4003369 score=1.60325906936824
SFP.Col Colhigh 4003386..4003410 score=2.27529947798832
SFP.Col Colhigh 4003459..4003483 score=2.50508377183692
SFP.Col Colhigh 4003560..4003584 score=2.80108879125485
SFP.Col Colhigh 4003770..4003794 score=2.95418421560090
SFP.Col Colhigh 4003807..4003831 score=2.39126354742842
SFP.Col Colhigh 4004097..4004121 score=2.04850057978382
SFP.Col Colhigh 4004686..4004710 score=2.00756231305026
SFP.Col Colhigh 4004866..4004890 score=3.50526175630467
SFP.Col Colhigh 4005677..4005701 score=2.44966577843128
SFP.Col Colhigh 4005742..4005766 score=1.57511576637406
SFP.Col Colhigh 4005790..4005814 score=2.69170749981945
SFP.Col Colhigh 4005826..4005850 score=3.22092130118839
SFP.Col Colhigh 4006039..4006063 score=2.44668481746875
SFP.Col Colhigh 4006375..4006399 score=1.60898347880615
SFP.Col Colhigh 4006585..4006609 score=3.63349904257165
SFP.Col Colhigh 4006617..4006641 score=3.1019403152022
SFP.Col Colhigh 4006799..4006823 score=1.69724889368457
SFP.Col Colhigh 4007011..4007035 score=2.49013899419734
SFP.Col Colhigh 4007507..4007531 score=4.98933493151553
SFP.Col Colhigh 4007923..4007947 score=1.78412315276565
SFP.Col Colhigh 4008097..4008121 score=1.61638858972534
SFP.Col Colhigh 4008137..4008161 score=1.56093265273004
SFP.Col Colhigh 4008776..4008800 score=2.78841418768033
SFP.Col Colhigh 4008893..4008917 score=2.00902566251466
SFP.Col Colhigh 4008929..4008953 score=6.64999724432948
SFP.Col Colhigh 4009270..4009294 score=4.7514752526929
SFP.Col Colhigh 4009381..4009405 score=4.59045451949658
SFP.Col Colhigh 4009561..4009585 score=4.42458607302828
SFP.Col Colhigh 4009735..4009759 score=2.12716417085885
SFP.Col Colhigh 4009774..4009798 score=4.48548129247764
SFP.Col Colhigh 4009809..4009833 score=6.71379269898656
SFP.Col Colhigh 4009950..4009974 score=6.62792601754449
SFP.Col Colhigh 4010055..4010079 score=3.3749989754809
SFP.Col Colhigh 4010131..4010155 score=3.86418571945658
SFP.Col Colhigh 4010166..4010190 score=3.87701127249251
SFP.Col Colhigh 4010268..4010292 score=2.98255856908296
SFP.Col Colhigh 4010338..4010362 score=2.07935001585011
SFP.Col Colhigh 4010657..4010681 score=1.55911841432503
SFP.Col Colhigh 4010690..4010714 score=2.83209949822065
SFP.Col Colhigh 4011852..4011876 score=5.82468442087022
SFP.Col Colhigh 4013598..4013622 score=2.98164522371237
SFP.Col Colhigh 4014417..4014441 score=2.08813934017618
SFP.Col Colhigh 4015411..4015435 score=3.31061406793513
SFP.Col Colhigh 4016204..4016228 score=3.96820026239808
SFP.Col Colhigh 4016525..4016549 score=4.96966350087944
SFP.Col Colhigh 4016632..4016656 score=1.94224115987604
SFP.Col Colhigh 4016874..4016898 score=1.77504350028724
SFP.Col Colhigh 4017826..4017850 score=2.11184426759042
SFP.Col Colhigh 4017937..4017961 score=2.47180804147556
SFP.Col Colhigh 4020241..4020265 score=2.98007374716597
SFP.Col Colhigh 4020704..4020728 score=3.79019193243633
SFP.Col Colhigh 4021213..4021237 score=3.94462521543686
SFP.Col Colhigh 4021671..4021695 score=2.28267284672163
SFP.Col Colhigh 4022388..4022412 score=1.86349661923891
SFP.Col Colhigh 4022457..4022481 score=1.85810974643121
SFP.Col Colhigh 4022639..4022663 score=4.86635051443078
SFP.Col Colhigh 4022727..4022751 score=2.17213271302766
SFP.Col Colhigh 4022909..4022933 score=3.12322820790362
SFP.Col Colhigh 4024507..4024531 score=3.17552265536414
SFP.Col Colhigh 4024895..4024919 score=1.81720514244883
SFP.Col Colhigh 4025255..4025279 score=2.39656790164602
SFP.Col Colhigh 4026062..4026086 score=2.13715652703157
SFP.Col Colhigh 4031697..4031721 score=5.09864752378131
SFP.Col Colhigh 4038838..4038862 score=3.09266758025384
SFP.Col Colhigh 4043727..4043751 score=3.41188226474274
SFP.Col Colhigh 4044091..4044115 score=2.04208996514331
SFP.Col Colhigh 4045788..4045812 score=2.38007031599885
SFP.Col Colhigh 4050090..4050114 score=2.13075137476118
SFP.Col Colhigh 4058097..4058121 score=1.71105355111091
SFP.Col Colhigh 4059954..4059978 score=2.22739284591128
SFP.Col Colhigh 4061439..4061463 score=3.72979306267816
SFP.Col Colhigh 4061470..4061494 score=1.61766466193237
SFP.Col Colhigh 4062446..4062470 score=1.89409817667417
SFP.Col Colhigh 4063612..4063636 score=2.50625876135799
SFP.Col Colhigh 4064794..4064818 score=2.00767431848364
SFP.Col Colhigh 4066283..4066307 score=2.87728986067516
SFP.Col Colhigh 4066925..4066949 score=1.92138856342157
SFP.Col Colhigh 4075657..4075681 score=2.47522433903781
SFP.Col Colhigh 4077371..4077395 score=1.69776632340040
SFP.Col Colhigh 4077864..4077888 score=2.20184217563582
SFP.Col Colhigh 4086978..4087002 score=1.56975497013541
SFP.Col Colhigh 4097004..4097028 score=1.93605288626908
SFP.Col Colhigh 4100123..4100147 score=2.52289665758473
SFP.Col Colhigh 4102694..4102718 score=2.09495661694139
SFP.Col Colhigh 4111076..4111100 score=1.65147615313664
SFP.Col Colhigh 4119012..4119036 score=1.78028461660638
SFP.Col Colhigh 4119159..4119183 score=1.62764794103041
SFP.Col Colhigh 4119268..4119292 score=1.64460402719713
SFP.Col Colhigh 4119578..4119602 score=4.20577855892593
SFP.Col Colhigh 4119687..4119711 score=2.79216513429249
SFP.Col Colhigh 4123882..4123906 score=2.68019303043311
SFP.Col Colhigh 4125136..4125160 score=2.98474323101507
SFP.Col Colhigh 4126228..4126252 score=1.70837710650771
SFP.Col Colhigh 4127458..4127482 score=2.77725264438260
SFP.Col Colhigh 4127495..4127519 score=4.04204030845125
SFP.Col Colhigh 4127569..4127593 score=3.98400026588887
SFP.Col Colhigh 4127749..4127773 score=3.08302064716970
SFP.Col Colhigh 4128679..4128703 score=1.9647847342565
SFP.Col Colhigh 4129416..4129440 score=3.62445852595856
SFP.Col Colhigh 4130782..4130806 score=3.26859514820787
SFP.Col Colhigh 4131380..4131404 score=1.56090110737897
SFP.Col Colhigh 4133003..4133027 score=5.0726223946233
SFP.Col Colhigh 4133337..4133361 score=3.10181323672264
SFP.Col Colhigh 4133543..4133567 score=2.70220490868373
SFP.Col Colhigh 4133878..4133902 score=2.1702296018947
SFP.Col Colhigh 4133914..4133938 score=2.70194379426078
SFP.Col Colhigh 4135762..4135786 score=1.87618482803420
SFP.Col Colhigh 4140255..4140279 score=4.57877422787114
SFP.Col Colhigh 4140290..4140314 score=3.20449333485624
SFP.Col Colhigh 4140331..4140355 score=3.00718313369192
SFP.Col Colhigh 4140368..4140392 score=5.29234365905206
SFP.Col Colhigh 4140406..4140430 score=4.07465742796923
SFP.Col Colhigh 4140904..4140928 score=5.21219743312151
SFP.Col Colhigh 4141123..4141147 score=3.10723339527158
SFP.Col Colhigh 4141340..4141364 score=4.16549789139697
SFP.Col Colhigh 4141773..4141797 score=3.20739981514848
SFP.Col Colhigh 4141879..4141903 score=2.20676783027980
SFP.Col Colhigh 4141959..4141983 score=3.29018733259586
SFP.Col Colhigh 4141993..4142017 score=1.98289398264441
SFP.Col Colhigh 4142347..4142371 score=4.94487009773651
SFP.Col Colhigh 4142461..4142485 score=3.15104564409185
SFP.Col Colhigh 4142530..4142554 score=2.02885368193091
SFP.Col Colhigh 4143072..4143096 score=1.85320307300034
SFP.Col Colhigh 4143183..4143207 score=2.09586392119902
SFP.Col Colhigh 4143648..4143672 score=3.28286927167982
SFP.Col Colhigh 4143727..4143751 score=2.75212879960724
SFP.Col Colhigh 4143764..4143788 score=2.27434391497054
SFP.Col Colhigh 4143796..4143820 score=4.16210583099936
SFP.Col Colhigh 4143891..4143915 score=3.96580151008084
SFP.Col Colhigh 4144033..4144057 score=2.42739086662381
SFP.Col Colhigh 4144224..4144248 score=3.06093790996739
SFP.Col Colhigh 4144315..4144339 score=2.276213365758
SFP.Col Colhigh 4144388..4144412 score=6.57140498120603
SFP.Col Colhigh 4144422..4144446 score=7.87810034088359
SFP.Col Colhigh 4144493..4144517 score=4.21411527665859
SFP.Col Colhigh 4144527..4144551 score=4.39026981694643
SFP.Col Colhigh 4144565..4144589 score=5.6250713605803
SFP.Col Colhigh 4144631..4144655 score=3.64523072899933
SFP.Col Colhigh 4144700..4144724 score=5.27134461889723
SFP.Col Colhigh 4144736..4144760 score=5.12304468514815
SFP.Col Colhigh 4144905..4144929 score=11.4004440371496
SFP.Col Colhigh 4144941..4144965 score=3.80997650103255
SFP.Col Colhigh 4145130..4145154 score=2.26874358210523
SFP.Col Colhigh 4145167..4145191 score=2.51221087145723
SFP.Col Colhigh 4145204..4145228 score=3.55288973078567
SFP.Col Colhigh 4145239..4145263 score=2.75158820361247
SFP.Col Colhigh 4145274..4145298 score=2.62887290707329
SFP.Col Colhigh 4145452..4145476 score=1.97359670389507
SFP.Col Colhigh 4145530..4145554 score=2.71499078745944
SFP.Col Colhigh 4145568..4145592 score=2.51780635900101
SFP.Col Colhigh 4145640..4145664 score=3.73362405856171
SFP.Col Colhigh 4145679..4145703 score=4.8204711417178
SFP.Col Colhigh 4145720..4145744 score=6.31560416518139
SFP.Col Colhigh 4145906..4145930 score=1.88225906868973
SFP.Col Colhigh 4145942..4145966 score=2.52901757218343
SFP.Col Colhigh 4145978..4146002 score=4.42891624265086
SFP.Col Colhigh 4146124..4146148 score=2.01411728658312
SFP.Col Colhigh 4146267..4146291 score=2.34563356986088
SFP.Col Colhigh 4146299..4146323 score=6.09021614080305
SFP.Col Colhigh 4146517..4146541 score=2.53750760415871
SFP.Col Colhigh 4146554..4146578 score=2.85529305577881
SFP.Col Colhigh 4146592..4146616 score=5.04009218071423
SFP.Col Colhigh 4146626..4146650 score=1.84398332108194
SFP.Col Colhigh 4146658..4146682 score=3.71715274429709
SFP.Col Colhigh 4146694..4146718 score=2.85205873131890
SFP.Col Colhigh 4146728..4146752 score=4.80314696572849
SFP.Col Colhigh 4146763..4146787 score=3.82582136197416
SFP.Col Colhigh 4146871..4146895 score=7.4123496443179
SFP.Col Colhigh 4146907..4146931 score=4.29090641772153
SFP.Col Colhigh 4146947..4146971 score=5.49938089408805
SFP.Col Colhigh 4147049..4147073 score=2.90050657110512
SFP.Col Colhigh 4147120..4147144 score=4.26624043231441
SFP.Col Colhigh 4147155..4147179 score=3.16871800429567
SFP.Col Colhigh 4147338..4147362 score=1.59846995703443
SFP.Col Colhigh 4147408..4147432 score=1.71636325937368
SFP.Col Colhigh 4147440..4147464 score=3.60973199708559
SFP.Col Colhigh 4147477..4147501 score=2.09461226320488
SFP.Col Colhigh 4147589..4147613 score=2.96364363244798
SFP.Col Colhigh 4147622..4147646 score=1.96136851570415
SFP.Col Colhigh 4147659..4147683 score=2.33150195434897
SFP.Col Colhigh 4147698..4147722 score=2.97245973275996
SFP.Col Colhigh 4147769..4147793 score=2.11348902495447
SFP.Col Colhigh 4147984..4148008 score=3.30794048136438
SFP.Col Colhigh 4148123..4148147 score=1.93415603909015
SFP.Col Colhigh 4148460..4148484 score=5.257449213459
SFP.Col Colhigh 4148943..4148967 score=2.77045883545009
SFP.Col Colhigh 4149174..4149198 score=2.11053353165113
SFP.Col Colhigh 4149205..4149229 score=4.52241972213700
SFP.Col Colhigh 4149500..4149524 score=2.40490622104632
SFP.Col Colhigh 4149645..4149669 score=4.25282705930881
SFP.Col Colhigh 4149787..4149811 score=3.52455802895354
SFP.Col Colhigh 4149861..4149885 score=3.22934482544667
SFP.Col Colhigh 4150016..4150040 score=2.41391605175977
SFP.Col Colhigh 4150082..4150106 score=3.70931489226365
SFP.Col Colhigh 4150121..4150145 score=2.68365979381558
SFP.Col Colhigh 4150193..4150217 score=1.76582673926521
SFP.Col Colhigh 4150382..4150406 score=2.42356049305205
SFP.Col Colhigh 4150452..4150476 score=2.15344670370073
SFP.Col Colhigh 4150488..4150512 score=2.51299222042745
SFP.Col Colhigh 4150525..4150549 score=2.02887987167492
SFP.Col Colhigh 4150774..4150798 score=4.97223295748293
SFP.Col Colhigh 4150917..4150941 score=2.17376430209716
SFP.Col Colhigh 4152022..4152046 score=1.76196736585382
SFP.Col Colhigh 4152061..4152085 score=1.62106162615314
SFP.Col Colhigh 4152296..4152320 score=2.12193444824972
SFP.Col Colhigh 4152513..4152537 score=1.67477535288015
SFP.Col Colhigh 4152804..4152828 score=2.13541828609633
SFP.Col Colhigh 4152954..4152978 score=1.81849795372162
SFP.Col Colhigh 4153049..4153073 score=2.40521217631634
SFP.Col Colhigh 4153751..4153775 score=4.89294577435462
SFP.Col Colhigh 4153960..4153984 score=1.71064476012154
SFP.Col Colhigh 4163524..4163548 score=3.57399677975545
SFP.Col Colhigh 4166597..4166621 score=1.80161647713956
SFP.Col Colhigh 4170702..4170726 score=1.65791343818668
SFP.Col Colhigh 4173872..4173896 score=2.71597968576492
SFP.Col Colhigh 4175353..4175377 score=4.16266265103486
SFP.Col Colhigh 4175748..4175772 score=4.15853948208888
SFP.Col Colhigh 4182428..4182452 score=2.73682294748022
SFP.Col Colhigh 4182657..4182681 score=2.47122974100517
SFP.Col Colhigh 4183026..4183050 score=2.12571020994048
SFP.Col Colhigh 4183057..4183081 score=1.76985831058475
SFP.Col Colhigh 4186114..4186138 score=3.74698262508879
SFP.Col Colhigh 4186153..4186177 score=2.10380154124966
SFP.Col Colhigh 4186490..4186514 score=8.00361698602137
SFP.Col Colhigh 4186567..4186591 score=2.38895617234813
SFP.Col Colhigh 4188767..4188791 score=1.75421611223179
SFP.Col Colhigh 4190456..4190480 score=2.44306206427113
SFP.Col Colhigh 4190598..4190622 score=1.98605310946718
SFP.Col Colhigh 4191096..4191120 score=1.80153070302197
SFP.Col Colhigh 4191173..4191197 score=8.71278810190183
SFP.Col Colhigh 4191207..4191231 score=4.12491509911502
SFP.Col Colhigh 4191722..4191746 score=5.50365627268308
SFP.Col Colhigh 4192069..4192093 score=3.78334052548126
SFP.Col Colhigh 4193679..4193703 score=4.18877037190906
SFP.Col Colhigh 4198354..4198378 score=2.60862582873232
SFP.Col Colhigh 4198570..4198594 score=3.8499728157477
SFP.Col Colhigh 4198761..4198785 score=2.30329133693964
SFP.Col Colhigh 4200411..4200435 score=2.40318941575700
SFP.Col Colhigh 4200528..4200552 score=2.62128613027232
SFP.Col Colhigh 4203987..4204011 score=2.44214722306036
SFP.Col Colhigh 4204488..4204512 score=3.3524266451515
SFP.Col Colhigh 4206824..4206848 score=2.09111298644515
SFP.Col Colhigh 4207549..4207573 score=6.02325411343303
SFP.Col Colhigh 4207621..4207645 score=4.16086277161938
SFP.Col Colhigh 4207916..4207940 score=5.80927090756812
SFP.Col Colhigh 4207951..4207975 score=6.03659451202346
SFP.Col Colhigh 4208062..4208086 score=6.32929916974261
SFP.Col Colhigh 4208205..4208229 score=3.45079719923093
SFP.Col Colhigh 4208461..4208485 score=2.84847460414242
SFP.Col Colhigh 4208945..4208969 score=1.82120188813637
SFP.Col Colhigh 4209016..4209040 score=1.80723933640454
SFP.Col Colhigh 4209638..4209662 score=1.76326424745900
SFP.Col Colhigh 4209703..4209727 score=5.32780991016023
SFP.Col Colhigh 4210258..4210282 score=3.70144320357678
SFP.Col Colhigh 4210444..4210468 score=3.42148972249529
SFP.Col Colhigh 4211071..4211095 score=1.92337043866471
SFP.Col Colhigh 4211384..4211408 score=2.14933540893200
SFP.Col Colhigh 4212153..4212177 score=3.68884157649237
SFP.Col Colhigh 4214455..4214479 score=4.00424980569638
SFP.Col Colhigh 4214491..4214515 score=2.19812414065598
SFP.Col Colhigh 4236091..4236115 score=1.92600913408955
SFP.Col Colhigh 4237597..4237621 score=1.56845120024292
SFP.Col Colhigh 4253225..4253249 score=4.7990351734871
SFP.Col Colhigh 4263541..4263565 score=3.94778798855518
SFP.Col Colhigh 4266924..4266948 score=1.79099028468258
SFP.Col Colhigh 4267111..4267135 score=4.24252032262187
SFP.Col Colhigh 4267356..4267380 score=1.57878595644957
SFP.Col Colhigh 4268583..4268607 score=1.70738529290819
SFP.Col Colhigh 4271079..4271103 score=2.86248791207523
SFP.Col Colhigh 4271916..4271940 score=1.70769528214136
SFP.Col Colhigh 4274873..4274897 score=1.91172799657026
SFP.Col Colhigh 4275375..4275399 score=3.49413600848434
SFP.Col Colhigh 4275694..4275718 score=2.907239703808
SFP.Col Colhigh 4276290..4276314 score=1.76169986499153
SFP.Col Colhigh 4276373..4276397 score=2.86674585394441
SFP.Col Colhigh 4276415..4276439 score=1.78761187862315
SFP.Col Colhigh 4277383..4277407 score=2.67244881052621
SFP.Col Colhigh 4278623..4278647 score=1.91963734829841
SFP.Col Colhigh 4278840..4278864 score=3.04535337761616
SFP.Col Colhigh 4279336..4279360 score=4.2353863176405
SFP.Col Colhigh 4279377..4279401 score=2.96555276270068
SFP.Col Colhigh 4279444..4279468 score=3.01406545930624
SFP.Col Colhigh 4279955..4279979 score=2.27218180069358
SFP.Col Colhigh 4280159..4280183 score=4.82534808275819
SFP.Col Colhigh 4280594..4280618 score=2.18902820556351
SFP.Col Colhigh 4280708..4280732 score=3.45581480554801
SFP.Col Colhigh 4280820..4280844 score=5.72949768546869
SFP.Col Colhigh 4280853..4280877 score=5.27687227565766
SFP.Col Colhigh 4280963..4280987 score=2.51210488284791
SFP.Col Colhigh 4281069..4281093 score=3.00651902927414
SFP.Col Colhigh 4281106..4281130 score=1.56407763542910
SFP.Col Colhigh 4281246..4281270 score=1.61451009026096
SFP.Col Colhigh 4281615..4281639 score=3.01730519321429
SFP.Col Colhigh 4281651..4281675 score=2.05988038765468
SFP.Col Colhigh 4282165..4282189 score=2.02756071236633
SFP.Col Colhigh 4282350..4282374 score=2.38940824685761
SFP.Col Colhigh 4285796..4285820 score=3.57439844236507
SFP.Col Colhigh 4287480..4287504 score=2.92886947158556
SFP.Col Colhigh 4288828..4288852 score=2.67282222539014
SFP.Col Colhigh 4289104..4289128 score=2.78328829514983
SFP.Col Colhigh 4289367..4289391 score=4.65347169034927
SFP.Col Colhigh 4289543..4289567 score=1.58666307029083
SFP.Col Colhigh 4290078..4290102 score=1.55679383623071
SFP.Col Colhigh 4290114..4290138 score=4.14519104449361
SFP.Col Colhigh 4290212..4290236 score=4.67994004263945
SFP.Col Colhigh 4291082..4291106 score=4.54127743036041
SFP.Col Colhigh 4291233..4291257 score=4.64385465957525
SFP.Col Colhigh 4291302..4291326 score=1.57898112050462
SFP.Col Colhigh 4291367..4291391 score=3.45624494687119
SFP.Col Colhigh 4291399..4291423 score=2.06240634494609
SFP.Col Colhigh 4291431..4291455 score=4.11095337051241
SFP.Col Colhigh 4291466..4291490 score=6.80821846064376
SFP.Col Colhigh 4292007..4292031 score=3.19471983521608
SFP.Col Colhigh 4292440..4292464 score=2.91181166411197
SFP.Col Colhigh 4292577..4292601 score=3.10058270203721
SFP.Col Colhigh 4292721..4292745 score=1.94852785401496
SFP.Col Colhigh 4292788..4292812 score=2.01764773727914
SFP.Col Colhigh 4293171..4293195 score=5.30187159370357
SFP.Col Colhigh 4293203..4293227 score=2.59832601780855
SFP.Col Colhigh 4293278..4293302 score=3.80747695785377
SFP.Col Colhigh 4293747..4293771 score=1.7036131096536
SFP.Col Colhigh 4294083..4294107 score=5.86510495021367
SFP.Col Colhigh 4294118..4294142 score=2.36605675122984
SFP.Col Colhigh 4294154..4294178 score=3.20688172889476
SFP.Col Colhigh 4294226..4294250 score=1.94371586082955
SFP.Col Colhigh 4294262..4294286 score=3.90389745100331
SFP.Col Colhigh 4294299..4294323 score=3.33659616392513
SFP.Col Colhigh 4294372..4294396 score=2.68371546299770
SFP.Col Colhigh 4294479..4294503 score=2.72037412448273
SFP.Col Colhigh 4294516..4294540 score=2.40542901216807
SFP.Col Colhigh 4296861..4296885 score=1.67410939446982
SFP.Col Colhigh 4296896..4296920 score=3.45730658295455
SFP.Col Colhigh 4296932..4296956 score=2.98348492555909
SFP.Col Colhigh 4297109..4297133 score=3.45614269617249
SFP.Col Colhigh 4297524..4297548 score=6.14925103558768
SFP.Col Colhigh 4299248..4299272 score=1.79762740850974
SFP.Col Colhigh 4299501..4299525 score=2.67359426062979
SFP.Col Colhigh 4299652..4299676 score=2.68557041293365
SFP.Col Colhigh 4299688..4299712 score=4.92540574588409
SFP.Col Colhigh 4299726..4299750 score=2.76236281825700
SFP.Col Colhigh 4300022..4300046 score=5.33259622329671
SFP.Col Colhigh 4300152..4300176 score=4.1308068328248
SFP.Col Colhigh 4300187..4300211 score=4.03575674020266
SFP.Col Colhigh 4300358..4300382 score=1.65706178739686
SFP.Col Colhigh 4300429..4300453 score=3.13625707397467
SFP.Col Colhigh 4300941..4300965 score=2.57167369321159
SFP.Col Colhigh 4301275..4301299 score=1.59681240001390
SFP.Col Colhigh 4301306..4301330 score=1.96336461179530
SFP.Col Colhigh 4301587..4301611 score=2.71786910098285
SFP.Col Colhigh 4301623..4301647 score=1.65223986520726
SFP.Col Colhigh 4301713..4301737 score=3.1320473686801
SFP.Col Colhigh 4301749..4301773 score=4.31971950102686
SFP.Col Colhigh 4301788..4301812 score=5.66337176622397
SFP.Col Colhigh 4301824..4301848 score=4.17614429050773
SFP.Col Colhigh 4301981..4302005 score=5.34272743557067
SFP.Col Colhigh 4302097..4302121 score=5.80371023392288
SFP.Col Colhigh 4302189..4302213 score=5.10159850397694
SFP.Col Colhigh 4302225..4302249 score=1.91142083890222
SFP.Col Colhigh 4302419..4302443 score=2.16145516616016
SFP.Col Colhigh 4302487..4302511 score=8.5428942012997
SFP.Col Colhigh 4302527..4302551 score=3.11770072439425
SFP.Col Colhigh 4302562..4302586 score=5.34361341501741
SFP.Col Colhigh 4303339..4303363 score=3.16661738560409
SFP.Col Colhigh 4303709..4303733 score=2.04763452180599
SFP.Col Colhigh 4303751..4303775 score=2.14480027341789
SFP.Col Colhigh 4303919..4303943 score=6.01839697008819
SFP.Col Colhigh 4303955..4303979 score=4.03008013131285
SFP.Col Colhigh 4304097..4304121 score=2.93192730554731
SFP.Col Colhigh 4304133..4304157 score=2.44636520624837
SFP.Col Colhigh 4304327..4304351 score=4.30444746222779
SFP.Col Colhigh 4304654..4304678 score=2.84101489078163
SFP.Col Colhigh 4305344..4305368 score=5.43043223815352
SFP.Col Colhigh 4305824..4305848 score=2.07813837360132
SFP.Col Colhigh 4306023..4306047 score=4.45992185595077
SFP.Col Colhigh 4306486..4306510 score=1.6138579626263
SFP.Col Colhigh 4306790..4306814 score=2.12663430199678
SFP.Col Colhigh 4306821..4306845 score=4.12772625166085
SFP.Col Colhigh 4307137..4307161 score=5.63489703640372
SFP.Col Colhigh 4307663..4307687 score=3.13884241333721
SFP.Col Colhigh 4307729..4307753 score=1.99928702035232
SFP.Col Colhigh 4307870..4307894 score=1.82792504716630
SFP.Col Colhigh 4308170..4308194 score=2.2584936444622
SFP.Col Colhigh 4309092..4309116 score=2.40125768727026
SFP.Col Colhigh 4309128..4309152 score=3.9454758124294
SFP.Col Colhigh 4309201..4309225 score=1.74142136866685
SFP.Col Colhigh 4309692..4309716 score=6.99326120654688
SFP.Col Colhigh 4312465..4312489 score=1.97921493457422
SFP.Col Colhigh 4313162..4313186 score=1.91065902745243
SFP.Col Colhigh 4313231..4313255 score=2.4127016508734
SFP.Col Colhigh 4313266..4313290 score=3.48058818763376
SFP.Col Colhigh 4313339..4313363 score=1.82590014868494
SFP.Col Colhigh 4313926..4313950 score=9.09459170340743
SFP.Col Colhigh 4314106..4314130 score=3.08164212947610
SFP.Col Colhigh 4314257..4314281 score=2.74262354986056
SFP.Col Colhigh 4314542..4314566 score=2.45710530015422
SFP.Col Colhigh 4314576..4314600 score=3.1033488988632
SFP.Col Colhigh 4314611..4314635 score=3.85439579255629
SFP.Col Colhigh 4314711..4314735 score=1.86051736699827
SFP.Col Colhigh 4314858..4314882 score=1.72996974662884
SFP.Col Colhigh 4314963..4314987 score=2.60215260259938
SFP.Col Colhigh 4315114..4315138 score=2.88626975104200
SFP.Col Colhigh 4315329..4315353 score=3.4054149931201
SFP.Col Colhigh 4315481..4315505 score=2.79373129203074
SFP.Col Colhigh 4315558..4315582 score=3.17157193574276
SFP.Col Colhigh 4315707..4315731 score=3.75404747923076
SFP.Col Colhigh 4315919..4315943 score=4.29085414894856
SFP.Col Colhigh 4317277..4317301 score=4.31709650857146
SFP.Col Colhigh 4317601..4317625 score=6.25978922445193
SFP.Col Colhigh 4317837..4317861 score=2.29184137497563
SFP.Col Colhigh 4317871..4317895 score=3.47295020615675
SFP.Col Colhigh 4327610..4327634 score=3.01037641940406
SFP.Col Colhigh 4327684..4327708 score=1.85584458614657
SFP.Col Colhigh 4328209..4328233 score=1.93467505511221
SFP.Col Colhigh 4328246..4328270 score=2.05418997151407
SFP.Col Colhigh 4330630..4330654 score=1.89025481749175
SFP.Col Colhigh 4330878..4330902 score=4.00160535905603
SFP.Col Colhigh 4333244..4333268 score=3.2050811981592
SFP.Col Colhigh 4333765..4333789 score=2.69268031261796
SFP.Col Colhigh 4334376..4334400 score=2.78838855414105
SFP.Col Colhigh 4334594..4334618 score=2.38522124081723
SFP.Col Colhigh 4337154..4337178 score=2.10966828390578
SFP.Col Colhigh 4337320..4337344 score=2.65684971663613
SFP.Col Colhigh 4337778..4337802 score=3.51970579258105
SFP.Col Colhigh 4340946..4340970 score=2.19571374958613
SFP.Col Colhigh 4342986..4343010 score=3.7559062118008
SFP.Col Colhigh 4343488..4343512 score=2.01697944432713
SFP.Col Colhigh 4343527..4343551 score=3.32275246960955
SFP.Col Colhigh 4347602..4347626 score=1.83378923692774
SFP.Col Colhigh 4347711..4347735 score=1.70737965294493
SFP.Col Colhigh 4347923..4347947 score=5.59733329401012
SFP.Col Colhigh 4348898..4348922 score=2.90243736084576
SFP.Col Colhigh 4349560..4349584 score=5.97464730687239
SFP.Col Colhigh 4349626..4349650 score=3.69795176641623
SFP.Col Colhigh 4350548..4350572 score=2.24231167661745
SFP.Col Colhigh 4350783..4350807 score=1.73690728431853
SFP.Col Colhigh 4351361..4351385 score=2.96645680698563
SFP.Col Colhigh 4351590..4351614 score=4.79436826930832
SFP.Col Colhigh 4351739..4351763 score=2.29493861793643
SFP.Col Colhigh 4355888..4355912 score=1.87202440216826
SFP.Col Colhigh 4355929..4355953 score=2.07955720336687
SFP.Col Colhigh 4359649..4359673 score=5.34930044908248
SFP.Col Colhigh 4365812..4365836 score=2.66638303425034
SFP.Col Colhigh 4367068..4367092 score=3.3203425837008
SFP.Col Colhigh 4368033..4368057 score=1.73003381140847
SFP.Col Colhigh 4372643..4372667 score=3.30897013807394
SFP.Col Colhigh 4372862..4372886 score=2.04482997527006
SFP.Col Colhigh 4373179..4373203 score=1.60014663886881
SFP.Col Colhigh 4373220..4373244 score=1.61532859012942
SFP.Col Colhigh 4373961..4373985 score=1.87234562209587
SFP.Col Colhigh 4375401..4375425 score=2.51890660631378
SFP.Col Colhigh 4375719..4375743 score=2.02332347514012
SFP.Col Colhigh 4378543..4378567 score=2.52468791380884
SFP.Col Colhigh 4379350..4379374 score=2.03895487752773
SFP.Col Colhigh 4379529..4379553 score=2.16793904316572
SFP.Col Colhigh 4379856..4379880 score=3.35281362842927
SFP.Col Colhigh 4380077..4380101 score=2.88737013265568
SFP.Col Colhigh 4380726..4380750 score=2.89794012485924
SFP.Col Colhigh 4380797..4380821 score=2.15775679627569
SFP.Col Colhigh 4380871..4380895 score=2.20817104180949
SFP.Col Colhigh 4383532..4383556 score=2.32255636837784
SFP.Col Colhigh 4383644..4383668 score=2.42951942993207
SFP.Col Colhigh 4384887..4384911 score=1.96738726329744
SFP.Col Colhigh 4384991..4385015 score=1.58365141653698
SFP.Col Colhigh 4385391..4385415 score=2.96746476823818
SFP.Col Colhigh 4385542..4385566 score=2.38997786179035
SFP.Col Colhigh 4385780..4385804 score=3.36096666775147
SFP.Col Colhigh 4385923..4385947 score=3.39416873560122
SFP.Col Colhigh 4385957..4385981 score=3.92055105408719
SFP.Col Colhigh 4386131..4386155 score=3.37413895059735
SFP.Col Colhigh 4386481..4386505 score=2.51244119813636
SFP.Col Colhigh 4386518..4386542 score=4.83664878023148
SFP.Col Colhigh 4387196..4387220 score=4.16837459026501
SFP.Col Colhigh 4388566..4388590 score=3.62026486350225
SFP.Col Colhigh 4391220..4391244 score=7.33398003428297
SFP.Col Colhigh 4394852..4394876 score=2.28973398010387
SFP.Col Colhigh 4395474..4395498 score=2.22739765967699
SFP.Col Colhigh 4400902..4400926 score=3.38118203769623
SFP.Col Colhigh 4403688..4403712 score=1.64097009013878
SFP.Col Colhigh 4411411..4411435 score=1.84938045736944
SFP.Col Colhigh 4413056..4413080 score=1.74568354833606
SFP.Col Colhigh 4413129..4413153 score=3.88829975682971
SFP.Col Colhigh 4413261..4413285 score=6.41828926719166
SFP.Col Colhigh 4413395..4413419 score=5.57914285319609
SFP.Col Colhigh 4418360..4418384 score=3.33735095235072
SFP.Col Colhigh 4423075..4423099 score=2.71395864283901
SFP.Col Colhigh 4423599..4423623 score=2.67974952321996
SFP.Col Colhigh 4423665..4423689 score=3.03529231897621
SFP.Col Colhigh 4423878..4423902 score=1.75142564163162
SFP.Col Colhigh 4425241..4425265 score=1.80924201310961
SFP.Col Colhigh 4428132..4428156 score=2.40302869317219
SFP.Col Colhigh 4432140..4432164 score=2.642968461129
SFP.Col Colhigh 4437545..4437569 score=1.86472427008641
SFP.Col Colhigh 4446086..4446110 score=3.13114279305869
SFP.Col Colhigh 4449194..4449218 score=6.10057472216385
SFP.Col Colhigh 4456798..4456822 score=2.50376172371504
SFP.Col Colhigh 4457345..4457369 score=5.74334907977078
SFP.Col Colhigh 4458828..4458852 score=2.2558852924417
SFP.Col Colhigh 4459705..4459729 score=2.13013425469861
SFP.Col Colhigh 4460095..4460119 score=1.70208440867497
SFP.Col Colhigh 4461235..4461259 score=2.1556877173009
SFP.Col Colhigh 4461271..4461295 score=2.09514614768117
SFP.Col Colhigh 4461743..4461767 score=3.57562758566698
SFP.Col Colhigh 4462792..4462816 score=4.02061042218564
SFP.Col Colhigh 4466969..4466993 score=2.7874604589106
SFP.Col Colhigh 4470372..4470396 score=1.91608200202782
SFP.Col Colhigh 4470517..4470541 score=1.75887881791534
SFP.Col Colhigh 4470614..4470638 score=1.57533677656429
SFP.Col Colhigh 4470762..4470786 score=4.82327679558221
SFP.Col Colhigh 4471054..4471078 score=3.09894460678382
SFP.Col Colhigh 4471347..4471371 score=1.56551026147972
SFP.Col Colhigh 4471711..4471735 score=2.80204854070172
SFP.Col Colhigh 4472173..4472197 score=1.91488841139241
SFP.Col Colhigh 4472615..4472639 score=7.98799510133747
SFP.Col Colhigh 4473118..4473142 score=3.22990426255006
SFP.Col Colhigh 4473263..4473287 score=2.57853848245596
SFP.Col Colhigh 4473303..4473327 score=2.22726823402226
SFP.Col Colhigh 4473774..4473798 score=2.70361773073571
SFP.Col Colhigh 4474538..4474562 score=4.80385076114069
SFP.Col Colhigh 4474612..4474636 score=3.56267377203814
SFP.Col Colhigh 4475222..4475246 score=2.14050585907545
SFP.Col Colhigh 4481212..4481236 score=4.53681313521741
SFP.Col Colhigh 4484182..4484206 score=2.13063197995883
SFP.Col Colhigh 4488574..4488598 score=2.44935157073676
SFP.Col Colhigh 4493036..4493060 score=3.29853554799284
SFP.Col Colhigh 4497285..4497309 score=2.56126128816174
SFP.Col Colhigh 4497645..4497669 score=1.99706072150962
SFP.Col Colhigh 4502768..4502792 score=2.93445343943435
SFP.Col Colhigh 4507633..4507657 score=3.44299288832834
SFP.Col Colhigh 4508029..4508053 score=2.55435650353485
SFP.Col Colhigh 4508064..4508088 score=1.88098022327664
SFP.Col Colhigh 4508248..4508272 score=2.08623064445184
SFP.Col Colhigh 4512115..4512139 score=4.27965850193081
SFP.Col Colhigh 4524571..4524595 score=4.82344428325463
SFP.Col Colhigh 4525432..4525456 score=4.89110116350316
SFP.Col Colhigh 4533360..4533384 score=3.95454361826061
SFP.Col Colhigh 4534785..4534809 score=2.89231585043086
SFP.Col Colhigh 4538522..4538546 score=1.64273199214417
SFP.Col Colhigh 4538558..4538582 score=2.24414078273623
SFP.Col Colhigh 4545434..4545458 score=1.77008325981041
SFP.Col Colhigh 4546465..4546489 score=2.4311118600823
SFP.Col Colhigh 4546602..4546626 score=3.43316769697362
SFP.Col Colhigh 4546811..4546835 score=1.72827536991489
SFP.Col Colhigh 4546887..4546911 score=4.73240734418301
SFP.Col Colhigh 4546989..4547013 score=2.22618751641482
SFP.Col Colhigh 4547191..4547215 score=4.9030285887605
SFP.Col Colhigh 4547416..4547440 score=3.09346810014013
SFP.Col Colhigh 4547700..4547724 score=2.58372211742968
SFP.Col Colhigh 4548198..4548222 score=2.45320533230408
SFP.Col Colhigh 4548304..4548328 score=1.88172877065129
SFP.Col Colhigh 4548450..4548474 score=2.49855024714566
SFP.Col Colhigh 4548660..4548684 score=3.34235182266826
SFP.Col Colhigh 4548839..4548863 score=5.51040577354477
SFP.Col Colhigh 4548940..4548964 score=4.220891796901
SFP.Col Colhigh 4548979..4549003 score=2.33891108685977
SFP.Col Colhigh 4549085..4549109 score=4.23720501858123
SFP.Col Colhigh 4550259..4550283 score=4.42252089429495
SFP.Col Colhigh 4550434..4550458 score=1.95689004972065
SFP.Col Colhigh 4550827..4550851 score=1.78913462182001
SFP.Col Colhigh 4551080..4551104 score=1.94553320793274
SFP.Col Colhigh 4551776..4551800 score=2.75804838856934
SFP.Col Colhigh 4551840..4551864 score=2.49952068863269
SFP.Col Colhigh 4552420..4552444 score=2.25119407634168
SFP.Col Colhigh 4555764..4555788 score=2.35845423091325
SFP.Col Colhigh 4561903..4561927 score=2.75343365498735
SFP.Col Colhigh 4565100..4565124 score=2.20958135116564
SFP.Col Colhigh 4565568..4565592 score=3.77573875807755
SFP.Col Colhigh 4574791..4574815 score=1.79583287093898
SFP.Col Colhigh 4582698..4582722 score=2.29000491656360
SFP.Col Colhigh 4582775..4582799 score=2.48405913317408
SFP.Col Colhigh 4584332..4584356 score=2.42112510836907
SFP.Col Colhigh 4586292..4586316 score=3.61820604233102
SFP.Col Colhigh 4591135..4591159 score=1.66392861359479
SFP.Col Colhigh 4591270..4591294 score=5.32150452797114
SFP.Col Colhigh 4591853..4591877 score=2.56188051153348
SFP.Col Colhigh 4593207..4593231 score=2.74127405895749
SFP.Col Colhigh 4595089..4595113 score=2.1357625021567
SFP.Col Colhigh 4595156..4595180 score=1.72099873494718
SFP.Col Colhigh 4595501..4595525 score=2.40399109882079
SFP.Col Colhigh 4595998..4596022 score=2.12923756678011
SFP.Col Colhigh 4597883..4597907 score=2.40922642823448
SFP.Col Colhigh 4603477..4603501 score=2.33586159443538
SFP.Col Colhigh 4610466..4610490 score=2.27001136138661
SFP.Col Colhigh 4611100..4611124 score=2.62649516526225
SFP.Col Colhigh 4611134..4611158 score=8.69657088358337
SFP.Col Colhigh 4611313..4611337 score=1.73159703958617
SFP.Col Colhigh 4615393..4615417 score=2.27456963141700
SFP.Col Colhigh 4616587..4616611 score=2.58384899698854
SFP.Col Colhigh 4617555..4617579 score=4.90532277990656
SFP.Col Colhigh 4617710..4617734 score=2.56524972053117
SFP.Col Colhigh 4617953..4617977 score=1.57270692705416
SFP.Col Colhigh 4618021..4618045 score=2.05208632697401
SFP.Col Colhigh 4618478..4618502 score=4.43329385292174
SFP.Col Colhigh 4618551..4618575 score=1.89220174278702
SFP.Col Colhigh 4618590..4618614 score=2.03541315854181
SFP.Col Colhigh 4619026..4619050 score=2.71749453428090
SFP.Col Colhigh 4619173..4619197 score=2.05132541552314
SFP.Col Colhigh 4619954..4619978 score=8.84077049906754
SFP.Col Colhigh 4619990..4620014 score=5.8341310302525
SFP.Col Colhigh 4620596..4620620 score=1.7378376692749
SFP.Col Colhigh 4620777..4620801 score=1.81940376994953
SFP.Col Colhigh 4625642..4625666 score=1.65633496935262
SFP.Col Colhigh 4627456..4627480 score=2.39604122584414
SFP.Col Colhigh 4628495..4628519 score=2.58702152128813
SFP.Col Colhigh 4638593..4638617 score=1.69971938163465
SFP.Col Colhigh 4639209..4639233 score=1.78159804384291
SFP.Col Colhigh 4639357..4639381 score=4.21284251582232
SFP.Col Colhigh 4639393..4639417 score=3.3644812792331
SFP.Col Colhigh 4639758..4639782 score=2.04407303187956
SFP.Col Colhigh 4639947..4639971 score=5.66355529506208
SFP.Col Colhigh 4640381..4640405 score=1.86295016726461
SFP.Col Colhigh 4640484..4640508 score=3.65812773639567
SFP.Col Colhigh 4642252..4642276 score=2.3829872673275
SFP.Col Colhigh 4642366..4642390 score=3.13769577804663
SFP.Col Colhigh 4642550..4642574 score=2.06050618537713
SFP.Col Colhigh 4644417..4644441 score=1.82294565115309
SFP.Col Colhigh 4644957..4644981 score=1.56237817601287
SFP.Col Colhigh 4647192..4647216 score=2.25648877906532
SFP.Col Colhigh 4652739..4652763 score=2.85359163084803
SFP.Col Colhigh 4657923..4657947 score=2.61946567372507
SFP.Col Colhigh 4672093..4672117 score=2.35904361961984
SFP.Col Colhigh 4680197..4680221 score=2.69425998220460
SFP.Col Colhigh 4681606..4681630 score=2.47287557506224
SFP.Col Colhigh 4686441..4686465 score=1.75593159212871
SFP.Col Colhigh 4687085..4687109 score=1.70126764511039
SFP.Col Colhigh 4688071..4688095 score=1.65520289906618
SFP.Col Colhigh 4692263..4692287 score=2.35912733433248
SFP.Col Colhigh 4692303..4692327 score=3.61438652510939
SFP.Col Colhigh 4693279..4693303 score=2.31228815449583
SFP.Col Colhigh 4695171..4695195 score=3.19555680016289
SFP.Col Colhigh 4695745..4695769 score=2.17642078015552
SFP.Col Colhigh 4697386..4697410 score=2.29863970016699
SFP.Col Colhigh 4697709..4697733 score=2.90442362371314
SFP.Col Colhigh 4700551..4700575 score=2.33119643479189
SFP.Col Colhigh 4700660..4700684 score=2.22313491176904
SFP.Col Colhigh 4701100..4701124 score=2.54814235232951
SFP.Col Colhigh 4707490..4707514 score=2.31756680397976
SFP.Col Colhigh 4712689..4712713 score=2.41212997805101
SFP.Col Colhigh 4718095..4718119 score=2.27354664929546
SFP.Col Colhigh 4718346..4718370 score=3.46079624286456
SFP.Col Colhigh 4718561..4718585 score=2.22312862829882
SFP.Col Colhigh 4718626..4718650 score=5.15007127946417
SFP.Col Colhigh 4720282..4720306 score=3.41675851326422
SFP.Col Colhigh 4729147..4729171 score=2.01782557737959
SFP.Col Colhigh 4735516..4735540 score=3.50042061849384
SFP.Col Colhigh 4738026..4738050 score=2.23485270020187
SFP.Col Colhigh 4738538..4738562 score=2.19991647715648
SFP.Col Colhigh 4739300..4739324 score=2.96483679875465
SFP.Col Colhigh 4740321..4740345 score=3.92498091957298
SFP.Col Colhigh 4747625..4747649 score=1.84774765815029
SFP.Col Colhigh 4760043..4760067 score=2.31200063534873
SFP.Col Colhigh 4762163..4762187 score=2.75834842842838
SFP.Col Colhigh 4768616..4768640 score=2.67301040493316
SFP.Col Colhigh 4773317..4773341 score=3.11579807530102
SFP.Col Colhigh 4773349..4773373 score=2.36722348386402
SFP.Col Colhigh 4774887..4774911 score=3.67878664788688
SFP.Col Colhigh 4777615..4777639 score=4.82978964694666
SFP.Col Colhigh 4783458..4783482 score=3.14970820283414
SFP.Col Colhigh 4784114..4784138 score=4.19581858599477
SFP.Col Colhigh 4790666..4790690 score=2.03105800697388
SFP.Col Colhigh 4798086..4798110 score=2.18145125085090
SFP.Col Colhigh 4812013..4812037 score=1.72833894830375
SFP.Col Colhigh 4812084..4812108 score=2.67683768824756
SFP.Col Colhigh 4813661..4813685 score=2.01424736633436
SFP.Col Colhigh 4815992..4816016 score=1.60330532413017
SFP.Col Colhigh 4816651..4816675 score=3.1605128666544
SFP.Col Colhigh 4818008..4818032 score=3.43216722396835
SFP.Col Colhigh 4818066..4818090 score=3.16461758423184
SFP.Col Colhigh 4818606..4818630 score=3.65246896559872
SFP.Col Colhigh 4818675..4818699 score=2.31244630003944
SFP.Col Colhigh 4819638..4819662 score=3.31907097296451
SFP.Col Colhigh 4821159..4821183 score=2.12489319191666
SFP.Col Colhigh 4821563..4821587 score=2.64996404891181
SFP.Col Colhigh 4822007..4822031 score=2.60037259549661
SFP.Col Colhigh 4822482..4822506 score=3.61375980120363
SFP.Col Colhigh 4824514..4824538 score=1.94641756474746
SFP.Col Colhigh 4824551..4824575 score=1.80529092174169
SFP.Col Colhigh 4824625..4824649 score=1.60563300000769
SFP.Col Colhigh 4824934..4824958 score=3.33252221769951
SFP.Col Colhigh 4825044..4825068 score=3.68928734438975
SFP.Col Colhigh 4825305..4825329 score=2.19494444030368
SFP.Col Colhigh 4825381..4825405 score=1.93009713316046
SFP.Col Colhigh 4825446..4825470 score=6.55803762297747
SFP.Col Colhigh 4825483..4825507 score=3.03735464052195
SFP.Col Colhigh 4825663..4825687 score=3.85084490416392
SFP.Col Colhigh 4825810..4825834 score=2.38546614687034
SFP.Col Colhigh 4825883..4825907 score=1.91337742161781
SFP.Col Colhigh 4826589..4826613 score=4.49630720496046
SFP.Col Colhigh 4827435..4827459 score=2.44673881293364
SFP.Col Colhigh 4827521..4827545 score=3.34125276376755
SFP.Col Colhigh 4827668..4827692 score=1.59556400329991
SFP.Col Colhigh 4828697..4828721 score=1.72291418792258
SFP.Col Colhigh 4828847..4828871 score=1.55459927963764
SFP.Col Colhigh 4829604..4829628 score=2.61256449971556
SFP.Col Colhigh 4829759..4829783 score=5.01887421314947
SFP.Col Colhigh 4831330..4831354 score=6.36296065993014
SFP.Col Colhigh 4831894..4831918 score=1.96639037643700
SFP.Col Colhigh 4831960..4831984 score=1.72445715408862
SFP.Col Colhigh 4832001..4832025 score=2.57906098240019
SFP.Col Colhigh 4832042..4832066 score=3.23374386226296
SFP.Col Colhigh 4833124..4833148 score=1.68304181412104
SFP.Col Colhigh 4833308..4833332 score=1.80898121666997
SFP.Col Colhigh 4833414..4833438 score=3.29294856054353
SFP.Col Colhigh 4835277..4835301 score=2.55940177431649
SFP.Col Colhigh 4835876..4835900 score=1.82093458373319
SFP.Col Colhigh 4835913..4835937 score=2.05647931579821
SFP.Col Colhigh 4835986..4836010 score=1.57449849327918
SFP.Col Colhigh 4836319..4836343 score=2.01289689073136
SFP.Col Colhigh 4836355..4836379 score=1.97068364516537
SFP.Col Colhigh 4839917..4839941 score=2.25950228588011
SFP.Col Colhigh 4841253..4841277 score=3.66147478818055
SFP.Col Colhigh 4841960..4841984 score=4.65056668186059
SFP.Col Colhigh 4842786..4842810 score=1.56119778698746
SFP.Col Colhigh 4844585..4844609 score=3.43858584803718
SFP.Col Colhigh 4847731..4847755 score=5.7455180375486
SFP.Col Colhigh 4849089..4849113 score=2.61134641578289
SFP.Col Colhigh 4854790..4854814 score=2.05980256184892
SFP.Col Colhigh 4862101..4862125 score=1.59717158666141
SFP.Col Colhigh 4865703..4865727 score=1.94325077805591
SFP.Col Colhigh 4871814..4871838 score=1.63548163451148
SFP.Col Colhigh 4872926..4872950 score=2.12418747383796
SFP.Col Colhigh 4873618..4873642 score=2.50459298097375
SFP.Col Colhigh 4874807..4874831 score=2.95432131194944
SFP.Col Colhigh 4876536..4876560 score=4.07530888339668
SFP.Col Colhigh 4878530..4878554 score=1.72638487504280
SFP.Col Colhigh 4879030..4879054 score=1.73746943411879
SFP.Col Colhigh 4881970..4881994 score=2.19058499248404
SFP.Col Colhigh 4882147..4882171 score=3.08388076778814
SFP.Col Colhigh 4883482..4883506 score=1.87457133730244
SFP.Col Colhigh 4885263..4885287 score=5.41881556767564
SFP.Col Colhigh 4889471..4889495 score=1.66337781970265
SFP.Col Colhigh 4890783..4890807 score=2.81061178561557
SFP.Col Colhigh 4890852..4890876 score=1.78153766891801
SFP.Col Colhigh 4892968..4892992 score=3.25893879713899
SFP.Col Colhigh 4893430..4893454 score=3.22253054862638
SFP.Col Colhigh 4893779..4893803 score=3.38122965154260
SFP.Col Colhigh 4895547..4895571 score=3.23989231664942
SFP.Col Colhigh 4896489..4896513 score=2.09627569106729
SFP.Col Colhigh 4896899..4896923 score=1.73515836782315
SFP.Col Colhigh 4899939..4899963 score=2.52009673408400
SFP.Col Colhigh 4900850..4900874 score=4.18405176767243
SFP.Col Colhigh 4906184..4906208 score=1.76046584054047
SFP.Col Colhigh 4907440..4907464 score=1.88758226462102
SFP.Col Colhigh 4909524..4909548 score=2.62707015858042
SFP.Col Colhigh 4913780..4913804 score=3.55072250470041
SFP.Col Colhigh 4914191..4914215 score=1.90518285886895
SFP.Col Colhigh 4914226..4914250 score=5.59526507297061
SFP.Col Colhigh 4914378..4914402 score=2.28206458439289
SFP.Col Colhigh 4921097..4921121 score=2.61534180904438
SFP.Col Colhigh 4922843..4922867 score=5.12346110943729
SFP.Col Colhigh 4924637..4924661 score=2.70667687174818
SFP.Col Colhigh 4928395..4928419 score=1.88510867851962
SFP.Col Colhigh 4928615..4928639 score=2.04656577915520
SFP.Col Colhigh 4929312..4929336 score=3.49235186548557
SFP.Col Colhigh 4930205..4930229 score=3.51230450851876
SFP.Col Colhigh 4930458..4930482 score=2.20727450349122
SFP.Col Colhigh 4931949..4931973 score=3.61496172170959
SFP.Col Colhigh 4934277..4934301 score=1.71597248115721
SFP.Col Colhigh 4937134..4937158 score=1.64621715399535
SFP.Col Colhigh 4937698..4937722 score=3.73531718737575
SFP.Col Colhigh 4939001..4939025 score=3.0518326070986
SFP.Col Colhigh 4940566..4940590 score=2.87269925352697
SFP.Col Colhigh 4943742..4943766 score=4.67860970047555
SFP.Col Colhigh 4944029..4944053 score=3.48299530399163
SFP.Col Colhigh 4946653..4946677 score=2.57411198108419
SFP.Col Colhigh 4959560..4959584 score=1.85263058686739
SFP.Col Colhigh 4959671..4959695 score=3.15694251928922
SFP.Col Colhigh 4960102..4960126 score=4.14781735269156
SFP.Col Colhigh 4960142..4960166 score=2.47142532482398
SFP.Col Colhigh 4960211..4960235 score=4.35271242266112
SFP.Col Colhigh 4960249..4960273 score=2.44587230456579
SFP.Col Colhigh 4960289..4960313 score=1.61139784612184
SFP.Col Colhigh 4960665..4960689 score=2.32890358549069
SFP.Col Colhigh 4960701..4960725 score=3.50327755138311
SFP.Col Colhigh 4960736..4960760 score=4.18643865752139
SFP.Col Colhigh 4962683..4962707 score=3.04782104642260
SFP.Col Colhigh 4962721..4962745 score=4.42844042430048
SFP.Col Colhigh 4962900..4962924 score=3.10666586346994
SFP.Col Colhigh 4963473..4963497 score=3.14603971177197
SFP.Col Colhigh 4966156..4966180 score=2.92687971982535
SFP.Col Colhigh 4966433..4966457 score=3.48924785082395
SFP.Col Colhigh 4968788..4968812 score=2.28340863758675
SFP.Col Colhigh 4969675..4969699 score=1.66865329541260
SFP.Col Colhigh 4971358..4971382 score=2.72659722680761
SFP.Col Colhigh 4974518..4974542 score=2.77154631808262
SFP.Col Colhigh 4977278..4977302 score=1.97397370610702
SFP.Col Colhigh 4977589..4977613 score=2.47128835399424
SFP.Col Colhigh 4977766..4977790 score=2.28532099609730
SFP.Col Colhigh 4977842..4977866 score=2.61437322354596
SFP.Col Colhigh 4978008..4978032 score=1.98971066288800
SFP.Col Colhigh 4979958..4979982 score=1.62140623897833
SFP.Col Colhigh 4980357..4980381 score=2.32549986794358
SFP.Col Colhigh 4983583..4983607 score=4.63976798276066
SFP.Col Colhigh 4991035..4991059 score=1.61171530729419
SFP.Col Colhigh 4992520..4992544 score=1.73132237258832
SFP.Col Colhigh 4994269..4994293 score=2.61748345324806
SFP.Col Colhigh 4998777..4998801 score=2.88802636134294
SFP.Col Colhigh 5005931..5005955 score=1.55369581951210
SFP.Col Colhigh 5008340..5008364 score=2.05090157195916
SFP.Col Colhigh 5023787..5023811 score=1.73947673238610
SFP.Col Colhigh 5034711..5034735 score=2.83069180610743
SFP.Col Colhigh 5041789..5041813 score=2.14870081767526
SFP.Col Colhigh 5041824..5041848 score=2.33352928642289
SFP.Col Colhigh 5044438..5044462 score=4.38571059119641
SFP.Col Colhigh 5045201..5045225 score=3.38386695416217
SFP.Col Colhigh 5045241..5045265 score=2.12088714333990
SFP.Col Colhigh 5045272..5045296 score=1.96432107961281
SFP.Col Colhigh 5045310..5045334 score=3.12221166554274
SFP.Col Colhigh 5045383..5045407 score=2.98513253315403
SFP.Col Colhigh 5045415..5045439 score=2.5430056250574
SFP.Col Colhigh 5045683..5045707 score=1.86467175803940
SFP.Col Colhigh 5048606..5048630 score=3.29446648947839
SFP.Col Colhigh 5050642..5050666 score=1.89954474442622
SFP.Col Colhigh 5050747..5050771 score=2.70582716911385
SFP.Col Colhigh 5051330..5051354 score=2.44076740562614
SFP.Col Colhigh 5051907..5051931 score=3.73714709419408
SFP.Col Colhigh 5056045..5056069 score=1.90350236336517
SFP.Col Colhigh 5056095..5056119 score=4.87795055837205
SFP.Col Colhigh 5056170..5056194 score=1.85970384788040
SFP.Col Colhigh 5070720..5070744 score=2.85597032996462
SFP.Col Colhigh 5076806..5076830 score=1.89191761939887
SFP.Col Colhigh 5078772..5078796 score=1.78690437776868
SFP.Col Colhigh 5082929..5082953 score=1.61897499733392
SFP.Col Colhigh 5088695..5088719 score=1.81561433567618
SFP.Col Colhigh 5090735..5090759 score=2.19957948055868
SFP.Col Colhigh 5093004..5093028 score=2.66296482978064
SFP.Col Colhigh 5094919..5094943 score=1.73916122475679
SFP.Col Colhigh 5095862..5095886 score=1.81189539420602
SFP.Col Colhigh 5104267..5104291 score=1.81627848398450
SFP.Col Colhigh 5113504..5113528 score=3.01006703114151
SFP.Col Colhigh 5124458..5124482 score=4.33492427857672
SFP.Col Colhigh 5148358..5148382 score=3.53960391084762
SFP.Col Colhigh 5151267..5151291 score=3.83230001491261
SFP.Col Colhigh 5152225..5152249 score=3.42488475521546
SFP.Col Colhigh 5153487..5153511 score=2.4062819934241
SFP.Col Colhigh 5164150..5164174 score=1.87624140362085
SFP.Col Colhigh 5167266..5167290 score=1.98389941501045
SFP.Col Colhigh 5170902..5170926 score=3.28077395030832
SFP.Col Colhigh 5172429..5172453 score=4.8582455322593
SFP.Col Colhigh 5172668..5172692 score=2.54224426713524
SFP.Col Colhigh 5175052..5175076 score=3.44175939437441
SFP.Col Colhigh 5176380..5176404 score=2.92573376652687
SFP.Col Colhigh 5177105..5177129 score=3.50327420303670
SFP.Col Colhigh 5178016..5178040 score=2.32066206203459
SFP.Col Colhigh 5178089..5178113 score=2.83782970429638
SFP.Col Colhigh 5178202..5178226 score=2.99147129109461
SFP.Col Colhigh 5178596..5178620 score=2.96459849441921
SFP.Col Colhigh 5179089..5179113 score=2.59791682350448
SFP.Col Colhigh 5180037..5180061 score=2.18731438168548
SFP.Col Colhigh 5181034..5181058 score=2.89787264967104
SFP.Col Colhigh 5181747..5181771 score=2.16571965274523
SFP.Col Colhigh 5183017..5183041 score=4.06316533098053
SFP.Col Colhigh 5183914..5183938 score=4.70264760610051
SFP.Col Colhigh 5184504..5184528 score=5.04068475072779
SFP.Col Colhigh 5186993..5187017 score=1.93269804918445
SFP.Col Colhigh 5187179..5187203 score=2.93355648541379
SFP.Col Colhigh 5188749..5188773 score=1.59178428178164
SFP.Col Colhigh 5197451..5197475 score=2.35181566521007
SFP.Col Colhigh 5281197..5281221 score=3.00789435608368
SFP.Col Colhigh 5281454..5281478 score=2.27229612997265
SFP.Col Colhigh 5285619..5285643 score=3.26569025402431
SFP.Col Colhigh 5287834..5287858 score=2.13818673434118
SFP.Col Colhigh 5287907..5287931 score=1.87524459835962
SFP.Col Colhigh 5288084..5288108 score=4.48269946730978
SFP.Col Colhigh 5290674..5290698 score=3.86647950034536
SFP.Col Colhigh 5296521..5296545 score=3.39695791838221
SFP.Col Colhigh 5297775..5297799 score=2.01551462443716
SFP.Col Colhigh 5299748..5299772 score=3.89823392909042
SFP.Col Colhigh 5300375..5300399 score=1.74884175876631
SFP.Col Colhigh 5301289..5301313 score=1.55589398897126
SFP.Col Colhigh 5304888..5304912 score=2.64617572827205
SFP.Col Colhigh 5305928..5305952 score=3.75444780865673
SFP.Col Colhigh 5308717..5308741 score=1.84687919402852
SFP.Col Colhigh 5309089..5309113 score=2.11606370211414
SFP.Col Colhigh 5314586..5314610 score=1.71571316619392
SFP.Col Colhigh 5344130..5344154 score=3.18518192595726
SFP.Col Colhigh 5351135..5351159 score=2.67779914182991
SFP.Col Colhigh 5351382..5351406 score=2.96452856312056
SFP.Col Colhigh 5351500..5351524 score=3.32619551777472
SFP.Col Colhigh 5351537..5351561 score=3.14425257788033
SFP.Col Colhigh 5351637..5351661 score=2.40962860863606
SFP.Col Colhigh 5351779..5351803 score=2.0565279607063
SFP.Col Colhigh 5352061..5352085 score=1.62232451072906
SFP.Col Colhigh 5355750..5355774 score=4.30721239089726
SFP.Col Colhigh 5356109..5356133 score=4.37130373075952
SFP.Col Colhigh 5356368..5356392 score=1.95208706261829
SFP.Col Colhigh 5357070..5357094 score=3.11888218199170
SFP.Col Colhigh 5357548..5357572 score=2.94047121769663
SFP.Col Colhigh 5357777..5357801 score=3.73121927705622
SFP.Col Colhigh 5358147..5358171 score=2.67466521073423
SFP.Col Colhigh 5358183..5358207 score=2.64906392485721
SFP.Col Colhigh 5358369..5358393 score=2.5731331371468
SFP.Col Colhigh 5358442..5358466 score=5.26343197294996
SFP.Col Colhigh 5358483..5358507 score=6.2182935726752
SFP.Col Colhigh 5358642..5358666 score=2.80753298903634
SFP.Col Colhigh 5358766..5358790 score=2.10470326383075
SFP.Col Colhigh 5358835..5358859 score=2.15495152469349
SFP.Col Colhigh 5359133..5359157 score=2.36420172870916
SFP.Col Colhigh 5359215..5359239 score=2.01369001095400
SFP.Col Colhigh 5359252..5359276 score=4.73957234760971
SFP.Col Colhigh 5359326..5359350 score=1.84981246918601
SFP.Col Colhigh 5359362..5359386 score=2.63435488414618
SFP.Col Colhigh 5359476..5359500 score=4.20872327348091
SFP.Col Colhigh 5359544..5359568 score=4.55717805139109
SFP.Col Colhigh 5359585..5359609 score=3.89515211451847
SFP.Col Colhigh 5359625..5359649 score=3.48427045228519
SFP.Col Colhigh 5359662..5359686 score=1.56743100397138
SFP.Col Colhigh 5368964..5368988 score=1.88449510957796
SFP.Col Colhigh 5369000..5369024 score=1.58009033812805
SFP.Col Colhigh 5369781..5369805 score=1.55074782314416
SFP.Col Colhigh 5369878..5369902 score=1.8089635613492
SFP.Col Colhigh 5369959..5369983 score=3.75034752481498
SFP.Col Colhigh 5370114..5370138 score=3.32192027882534
SFP.Col Colhigh 5370340..5370364 score=5.01596929101301
SFP.Col Colhigh 5370391..5370415 score=1.83842850864327
SFP.Col Colhigh 5370422..5370446 score=1.91995086614155
SFP.Col Colhigh 5370459..5370483 score=2.67969217904919
SFP.Col Colhigh 5370528..5370552 score=4.32559300742039
SFP.Col Colhigh 5370560..5370584 score=2.97106199564837
SFP.Col Colhigh 5370610..5370634 score=3.51738104754174
SFP.Col Colhigh 5370646..5370670 score=8.16621865145627
SFP.Col Colhigh 5370680..5370704 score=5.65021778463202
SFP.Col Colhigh 5370894..5370918 score=1.73711628422753
SFP.Col Colhigh 5371070..5371094 score=7.7233343386995
SFP.Col Colhigh 5371106..5371130 score=2.98463457149792
SFP.Col Colhigh 5371219..5371243 score=3.28078311949729
SFP.Col Colhigh 5371253..5371277 score=2.38898248781744
SFP.Col Colhigh 5371290..5371314 score=3.55012201415342
SFP.Col Colhigh 5371327..5371351 score=7.47713064821563
SFP.Col Colhigh 5371364..5371388 score=3.59423007195013
SFP.Col Colhigh 5371431..5371455 score=3.34676082062879
SFP.Col Colhigh 5371463..5371487 score=4.39376338273972
SFP.Col Colhigh 5371494..5371518 score=6.24303010260655
SFP.Col Colhigh 5371532..5371556 score=4.73127622989084
SFP.Col Colhigh 5371568..5371592 score=2.22752570185637
SFP.Col Colhigh 5371641..5371665 score=5.14976819360906
SFP.Col Colhigh 5371679..5371703 score=2.76564092068081
SFP.Col Colhigh 5371813..5371837 score=3.95883050926153
SFP.Col Colhigh 5371961..5371985 score=2.30931561689760
SFP.Col Colhigh 5372062..5372086 score=2.49858868687143
SFP.Col Colhigh 5372098..5372122 score=3.66575777278622
SFP.Col Colhigh 5372174..5372198 score=2.37434361385309
SFP.Col Colhigh 5372210..5372234 score=5.66799175546101
SFP.Col Colhigh 5372248..5372272 score=4.81709052702346
SFP.Col Colhigh 5372287..5372311 score=2.35863695401650
SFP.Col Colhigh 5372326..5372350 score=5.044179553219
SFP.Col Colhigh 5372426..5372450 score=1.93217088154721
SFP.Col Colhigh 5372503..5372527 score=4.3794298871883
SFP.Col Colhigh 5372670..5372694 score=3.36888788231362
SFP.Col Colhigh 5372701..5372725 score=2.14150784314137
SFP.Col Colhigh 5372905..5372929 score=3.8698394423983
SFP.Col Colhigh 5373016..5373040 score=1.57764821973707
SFP.Col Colhigh 5373188..5373212 score=2.68484732783606
SFP.Col Colhigh 5373232..5373256 score=5.80031179902633
SFP.Col Colhigh 5373375..5373399 score=4.59351734438231
SFP.Col Colhigh 5373445..5373469 score=2.53279830993224
SFP.Col Colhigh 5373549..5373573 score=3.28333532975435
SFP.Col Colhigh 5373694..5373718 score=5.74354597276119
SFP.Col Colhigh 5373803..5373827 score=3.0786608816174
SFP.Col Colhigh 5374005..5374029 score=6.71854936274961
SFP.Col Colhigh 5374081..5374105 score=3.22992081971329
SFP.Col Colhigh 5374269..5374293 score=5.19967446626334
SFP.Col Colhigh 5374340..5374364 score=2.43765187539280
SFP.Col Colhigh 5374376..5374400 score=3.16211901461745
SFP.Col Colhigh 5374413..5374437 score=2.39273515379672
SFP.Col Colhigh 5374449..5374473 score=2.43311171639494
SFP.Col Colhigh 5374837..5374861 score=2.06047465354376
SFP.Col Colhigh 5375407..5375431 score=1.74065540494073
SFP.Col Colhigh 5375740..5375764 score=1.82599556240224
SFP.Col Colhigh 5376707..5376731 score=1.76461002014361
SFP.Col Colhigh 5376881..5376905 score=2.07278492836856
SFP.Col Colhigh 5380248..5380272 score=4.86333114910003
SFP.Col Colhigh 5380774..5380798 score=1.80051503320597
SFP.Col Colhigh 5380848..5380872 score=1.79264807906621
SFP.Col Colhigh 5381820..5381844 score=2.2117561689508
SFP.Col Colhigh 5382546..5382570 score=2.88829850928879
SFP.Col Colhigh 5385952..5385976 score=3.21181976390985
SFP.Col Colhigh 5385987..5386011 score=2.46126892496865
SFP.Col Colhigh 5386130..5386154 score=3.05139685361801
SFP.Col Colhigh 5387201..5387225 score=2.42163109322390
SFP.Col Colhigh 5388569..5388593 score=3.35736760297687
SFP.Col Colhigh 5388837..5388861 score=1.68514974391071
SFP.Col Colhigh 5392759..5392783 score=3.09233312697915
SFP.Col Colhigh 5393383..5393407 score=1.79250576999114
SFP.Col Colhigh 5393805..5393829 score=2.64416262495739
SFP.Col Colhigh 5393946..5393970 score=3.89824505998471
SFP.Col Colhigh 5394019..5394043 score=1.56935598835808
SFP.Col Colhigh 5394158..5394182 score=2.37281235261978
SFP.Col Colhigh 5394308..5394332 score=2.55633526030653
SFP.Col Colhigh 5394345..5394369 score=7.16750959141553
SFP.Col Colhigh 5394380..5394404 score=2.54858568271351
SFP.Col Colhigh 5394413..5394437 score=2.46543283663519
SFP.Col Colhigh 5394449..5394473 score=3.56718101951676
SFP.Col Colhigh 5394485..5394509 score=4.3804321016055
SFP.Col Colhigh 5394630..5394654 score=1.55926389532908
SFP.Col Colhigh 5394666..5394690 score=2.37445404807108
SFP.Col Colhigh 5394777..5394801 score=3.48253577122119
SFP.Col Colhigh 5394989..5395013 score=5.71117782625954
SFP.Col Colhigh 5395135..5395159 score=1.71247008127392
SFP.Col Colhigh 5395321..5395345 score=3.11773920936867
SFP.Col Colhigh 5395393..5395417 score=5.68181421952299
SFP.Col Colhigh 5395505..5395529 score=2.13089474277293
SFP.Col Colhigh 5395764..5395788 score=3.58090086093000
SFP.Col Colhigh 5396101..5396125 score=4.68295838489908
SFP.Col Colhigh 5397782..5397806 score=2.70183642610563
SFP.Col Colhigh 5398224..5398248 score=1.76590769213314
SFP.Col Colhigh 5404904..5404928 score=3.03511726137881
SFP.Col Colhigh 5405471..5405495 score=2.55811189260919
SFP.Col Colhigh 5405633..5405657 score=1.55667803789823
SFP.Col Colhigh 5406340..5406364 score=2.37837037110470
SFP.Col Colhigh 5406372..5406396 score=3.60947657241444
SFP.Col Colhigh 5406483..5406507 score=2.75264878453164
SFP.Col Colhigh 5406591..5406615 score=7.06591550992229
SFP.Col Colhigh 5406844..5406868 score=2.4872666465956
SFP.Col Colhigh 5406882..5406906 score=2.70018873386794
SFP.Col Colhigh 5406918..5406942 score=3.14097494285228
SFP.Col Colhigh 5406949..5406973 score=3.29564519307650
SFP.Col Colhigh 5407309..5407333 score=4.16333707125389
SFP.Col Colhigh 5407382..5407406 score=4.70884504609059
SFP.Col Colhigh 5407701..5407725 score=1.90651838364895
SFP.Col Colhigh 5410304..5410328 score=2.00961453130443
SFP.Col Colhigh 5413011..5413035 score=2.66719129993349
SFP.Col Colhigh 5414145..5414169 score=4.1656471019263
SFP.Col Colhigh 5419186..5419210 score=4.19923909366322
SFP.Col Colhigh 5421402..5421426 score=1.56362622364954
SFP.Col Colhigh 5421934..5421958 score=2.35944869431181
SFP.Col Colhigh 5421970..5421994 score=5.45120307201198
SFP.Col Colhigh 5422041..5422065 score=2.88902462542746
SFP.Col Colhigh 5427572..5427596 score=2.27545999498258
SFP.Col Colhigh 5427648..5427672 score=1.65331235097545
SFP.Col Colhigh 5428566..5428590 score=2.1310263541174
SFP.Col Colhigh 5428603..5428627 score=4.49726261847578
SFP.Col Colhigh 5428867..5428891 score=2.21006545455797
SFP.Col Colhigh 5429193..5429217 score=1.65177905820611
SFP.Col Colhigh 5429267..5429291 score=4.19756645115487
SFP.Col Colhigh 5429320..5429344 score=2.88556717363261
SFP.Col Colhigh 5429624..5429648 score=2.99202515625384
SFP.Col Colhigh 5429664..5429688 score=2.48836971690875
SFP.Col Colhigh 5430404..5430428 score=2.52686570572371
SFP.Col Colhigh 5430756..5430780 score=3.12567823244929
SFP.Col Colhigh 5430825..5430849 score=3.66400696275806
SFP.Col Colhigh 5431731..5431755 score=1.62082327777842
SFP.Col Colhigh 5432735..5432759 score=2.06287408742321
SFP.Col Colhigh 5433367..5433391 score=1.90386781317024
SFP.Col Colhigh 5433699..5433723 score=2.14280566888999
SFP.Col Colhigh 5434334..5434358 score=2.27548215708327
SFP.Col Colhigh 5435059..5435083 score=2.70759192396982
SFP.Col Colhigh 5435136..5435160 score=1.85097347928144
SFP.Col Colhigh 5435209..5435233 score=4.39657752596269
SFP.Col Colhigh 5436645..5436669 score=3.54072336079163
SFP.Col Colhigh 5437021..5437045 score=1.71480940952744
SFP.Col Colhigh 5438504..5438528 score=1.70028643262046
SFP.Col Colhigh 5439967..5439991 score=3.54770659646839
SFP.Col Colhigh 5444115..5444139 score=3.927249673738
SFP.Col Colhigh 5453137..5453161 score=1.82640948146203
SFP.Col Colhigh 5455754..5455778 score=3.487221182764
SFP.Col Colhigh 5455861..5455885 score=4.19798593660783
SFP.Col Colhigh 5456955..5456979 score=4.43578156875717
SFP.Col Colhigh 5457355..5457379 score=1.58839812384878
SFP.Col Colhigh 5459385..5459409 score=1.61839704267735
SFP.Col Colhigh 5459421..5459445 score=3.07411304893955
SFP.Col Colhigh 5459497..5459521 score=7.25859722613822
SFP.Col Colhigh 5459531..5459555 score=5.83361884744648
SFP.Col Colhigh 5459600..5459624 score=1.60771113595690
SFP.Col Colhigh 5459674..5459698 score=3.42520676356357
SFP.Col Colhigh 5459709..5459733 score=2.91839191535271
SFP.Col Colhigh 5459815..5459839 score=4.11965468056588
SFP.Col Colhigh 5459852..5459876 score=4.80691959820655
SFP.Col Colhigh 5459889..5459913 score=3.02871546024294
SFP.Col Colhigh 5459924..5459948 score=3.72011043530368
SFP.Col Colhigh 5459994..5460018 score=2.92831674060497
SFP.Col Colhigh 5460077..5460101 score=4.24316671881348
SFP.Col Colhigh 5460142..5460166 score=5.34020230175377
SFP.Col Colhigh 5460250..5460274 score=2.30576328652331
SFP.Col Colhigh 5460405..5460429 score=1.81767408629073
SFP.Col Colhigh 5460440..5460464 score=3.03901272583062
SFP.Col Colhigh 5460476..5460500 score=7.20762243067694
SFP.Col Colhigh 5460512..5460536 score=3.47123628296172
SFP.Col Colhigh 5460548..5460572 score=3.99667645557587
SFP.Col Colhigh 5460586..5460610 score=4.61505698135116
SFP.Col Colhigh 5460696..5460720 score=5.67896401908049
SFP.Col Colhigh 5460731..5460755 score=2.7323072620662
SFP.Col Colhigh 5460876..5460900 score=2.94332865575225
SFP.Col Colhigh 5460952..5460976 score=4.88475955059221
SFP.Col Colhigh 5460986..5461010 score=2.14975800214004
SFP.Col Colhigh 5461024..5461048 score=4.46019218500934
SFP.Col Colhigh 5461057..5461081 score=5.88179446002125
SFP.Col Colhigh 5461204..5461228 score=3.54372903413956
SFP.Col Colhigh 5461239..5461263 score=1.62716537750377
SFP.Col Colhigh 5461395..5461419 score=5.81641838220533
SFP.Col Colhigh 5461474..5461498 score=3.05738480701016
SFP.Col Colhigh 5461607..5461631 score=2.85957382437481
SFP.Col Colhigh 5461682..5461706 score=4.00420662745471
SFP.Col Colhigh 5461717..5461741 score=3.18160440429489
SFP.Col Colhigh 5461753..5461777 score=2.19816701827943
SFP.Col Colhigh 5461897..5461921 score=4.45074281576607
SFP.Col Colhigh 5461950..5461974 score=3.67982016597357
SFP.Col Colhigh 5462018..5462042 score=2.46114349833415
SFP.Col Colhigh 5462095..5462119 score=8.37123613892664
SFP.Col Colhigh 5462126..5462150 score=4.35797297106380
SFP.Col Colhigh 5462204..5462228 score=2.39396199777707
SFP.Col Colhigh 5462266..5462290 score=3.08963263128311
SFP.Col Colhigh 5462301..5462325 score=2.53695785852732
SFP.Col Colhigh 5462373..5462397 score=3.12673406566128
SFP.Col Colhigh 5462480..5462504 score=3.11776482014896
SFP.Col Colhigh 5462584..5462608 score=3.16595314471041
SFP.Col Colhigh 5462728..5462752 score=5.74008512208371
SFP.Col Colhigh 5462903..5462927 score=3.52082017387465
SFP.Col Colhigh 5462975..5462999 score=2.44394289942093
SFP.Col Colhigh 5463056..5463080 score=5.02216798833097
SFP.Col Colhigh 5463158..5463182 score=2.3910992067582
SFP.Col Colhigh 5463192..5463216 score=8.12060031939684
SFP.Col Colhigh 5463231..5463255 score=4.00688908790926
SFP.Col Colhigh 5463337..5463361 score=3.96924971933698
SFP.Col Colhigh 5463409..5463433 score=4.61204330702858
SFP.Col Colhigh 5463445..5463469 score=2.99538649853751
SFP.Col Colhigh 5463483..5463507 score=4.19081148396463
SFP.Col Colhigh 5463520..5463544 score=4.01817885547293
SFP.Col Colhigh 5463592..5463616 score=4.49449602607499
SFP.Col Colhigh 5463764..5463788 score=5.01596757227257
SFP.Col Colhigh 5463802..5463826 score=1.82710878813455
SFP.Col Colhigh 5463839..5463863 score=2.25377931254038
SFP.Col Colhigh 5463877..5463901 score=2.94136520886038
SFP.Col Colhigh 5463917..5463941 score=1.55655010213988
SFP.Col Colhigh 5463948..5463972 score=2.67779692663300
SFP.Col Colhigh 5463983..5464007 score=3.20269364399575
SFP.Col Colhigh 5464057..5464081 score=6.1546464407293
SFP.Col Colhigh 5464128..5464152 score=3.89683157988038
SFP.Col Colhigh 5464231..5464255 score=4.39777084627417
SFP.Col Colhigh 5464395..5464419 score=2.97941165928761
SFP.Col Colhigh 5464709..5464733 score=4.60495783654776
SFP.Col Colhigh 5464929..5464953 score=3.31539126049163
SFP.Col Colhigh 5464966..5464990 score=5.4408394484563
SFP.Col Colhigh 5465186..5465210 score=6.54633654690691
SFP.Col Colhigh 5465226..5465250 score=3.47604866204572
SFP.Col Colhigh 5465627..5465651 score=6.80089162148503
SFP.Col Colhigh 5468296..5468320 score=2.40944424573078
SFP.Col Colhigh 5469260..5469284 score=7.24302378252735
SFP.Col Colhigh 5469817..5469841 score=1.89865355285898
SFP.Col Colhigh 5470437..5470461 score=3.58269274226643
SFP.Col Colhigh 5471518..5471542 score=4.44004708892679
SFP.Col Colhigh 5481874..5481898 score=2.70402399827798
SFP.Col Colhigh 5484125..5484149 score=2.02974803278638
SFP.Col Colhigh 5493662..5493686 score=2.00984904755705
SFP.Col Colhigh 5498551..5498575 score=2.24297737597715
SFP.Col Colhigh 5499719..5499743 score=1.55788466216408
SFP.Col Colhigh 5500007..5500031 score=3.04882542306603
SFP.Col Colhigh 5501912..5501936 score=2.41661349443163
SFP.Col Colhigh 5502309..5502333 score=5.40361125566256
SFP.Col Colhigh 5504609..5504633 score=1.89333420154040
SFP.Col Colhigh 5508711..5508735 score=2.95860685262832
SFP.Col Colhigh 5518146..5518170 score=2.34864835541690
SFP.Col Colhigh 5519830..5519854 score=2.38355875237548
SFP.Col Colhigh 5528391..5528415 score=2.72371553939748
SFP.Col Colhigh 5528811..5528835 score=4.09889602530615
SFP.Col Colhigh 5539167..5539191 score=1.56773841420521
SFP.Col Colhigh 5539518..5539542 score=2.38378568214483
SFP.Col Colhigh 5540305..5540329 score=3.46596365295071
SFP.Col Colhigh 5541122..5541146 score=5.7755027474
SFP.Col Colhigh 5541632..5541656 score=2.7443007221909
SFP.Col Colhigh 5543732..5543756 score=2.10849341247735
SFP.Col Colhigh 5543952..5543976 score=4.79719973835154
SFP.Col Colhigh 5546244..5546268 score=7.44084508716351
SFP.Col Colhigh 5547093..5547117 score=1.5564497325246
SFP.Col Colhigh 5547635..5547659 score=3.43929712475553
SFP.Col Colhigh 5548994..5549018 score=3.27360115469714
SFP.Col Colhigh 5549388..5549412 score=3.93446202705615
SFP.Col Colhigh 5549600..5549624 score=1.97108056507158
SFP.Col Colhigh 5549850..5549874 score=3.1362453649772
SFP.Col Colhigh 5550247..5550271 score=2.88544170969832
SFP.Col Colhigh 5550851..5550875 score=3.68485095742969
SFP.Col Colhigh 5550884..5550908 score=5.33461814135925
SFP.Col Colhigh 5551091..5551115 score=2.10841414842712
SFP.Col Colhigh 5552070..5552094 score=4.83806244335286
SFP.Col Colhigh 5552104..5552128 score=3.72967439517767
SFP.Col Colhigh 5552685..5552709 score=1.67267306009754
SFP.Col Colhigh 5553151..5553175 score=2.60511153410157
SFP.Col Colhigh 5553334..5553358 score=4.79458328675389
SFP.Col Colhigh 5553479..5553503 score=3.95517062482753
SFP.Col Colhigh 5553661..5553685 score=3.24554708248138
SFP.Col Colhigh 5553695..5553719 score=3.09428610933358
SFP.Col Colhigh 5553800..5553824 score=2.92610063888891
SFP.Col Colhigh 5554462..5554486 score=2.42349406993219
SFP.Col Colhigh 5555563..5555587 score=7.09909755443309
SFP.Col Colhigh 5555963..5555987 score=1.72970788507228
SFP.Col Colhigh 5556154..5556178 score=2.72978551497311
SFP.Col Colhigh 5556503..5556527 score=2.1292008007758
SFP.Col Colhigh 5557357..5557381 score=3.48608803956539
SFP.Col Colhigh 5557556..5557580 score=1.92564756868323
SFP.Col Colhigh 5557874..5557898 score=3.01273846978540
SFP.Col Colhigh 5557986..5558010 score=2.62556115641453
SFP.Col Colhigh 5558027..5558051 score=3.04766821334620
SFP.Col Colhigh 5558436..5558460 score=1.67906048426158
SFP.Col Colhigh 5558473..5558497 score=4.87501936259848
SFP.Col Colhigh 5558727..5558751 score=2.20169524979469
SFP.Col Colhigh 5558770..5558794 score=1.84183344021270
SFP.Col Colhigh 5558841..5558865 score=2.49777172973554
SFP.Col Colhigh 5558974..5558998 score=2.67089672415639
SFP.Col Colhigh 5559158..5559182 score=1.95088626594339
SFP.Col Colhigh 5559278..5559302 score=3.60552205239525
SFP.Col Colhigh 5559310..5559334 score=6.08718586952656
SFP.Col Colhigh 5559344..5559368 score=2.58964137894705
SFP.Col Colhigh 5559418..5559442 score=5.58617727453315
SFP.Col Colhigh 5559492..5559516 score=4.67869479247982
SFP.Col Colhigh 5559599..5559623 score=1.55346115144727
SFP.Col Colhigh 5559676..5559700 score=5.1166578739356
SFP.Col Colhigh 5559716..5559740 score=2.82588346956304
SFP.Col Colhigh 5559752..5559776 score=1.80340918282623
SFP.Col Colhigh 5559785..5559809 score=4.24856815290854
SFP.Col Colhigh 5559820..5559844 score=3.63828030340794
SFP.Col Colhigh 5559854..5559878 score=7.01053080639353
SFP.Col Colhigh 5559893..5559917 score=4.88540229291569
SFP.Col Colhigh 5559960..5559984 score=1.82204929521036
SFP.Col Colhigh 5560224..5560248 score=2.91162831170839
SFP.Col Colhigh 5560263..5560287 score=2.4700591437881
SFP.Col Colhigh 5560441..5560465 score=5.08602933830636
SFP.Col Colhigh 5560515..5560539 score=1.95515787895617
SFP.Col Colhigh 5560651..5560675 score=2.65033094519441
SFP.Col Colhigh 5560686..5560710 score=5.30215044594644
SFP.Col Colhigh 5560720..5560744 score=1.88420823385487
SFP.Col Colhigh 5560794..5560818 score=1.61614655878069
SFP.Col Colhigh 5560830..5560854 score=2.94724324739447
SFP.Col Colhigh 5560866..5560890 score=4.5464558074178
SFP.Col Colhigh 5560901..5560925 score=4.70576572162128
SFP.Col Colhigh 5561008..5561032 score=2.07671083421946
SFP.Col Colhigh 5561080..5561104 score=2.32572848593306
SFP.Col Colhigh 5561115..5561139 score=3.12755824589791
SFP.Col Colhigh 5561223..5561247 score=3.64114138896496
SFP.Col Colhigh 5561259..5561283 score=5.51132053774537
SFP.Col Colhigh 5561292..5561316 score=7.00063084426535
SFP.Col Colhigh 5561329..5561353 score=2.15840606905793
SFP.Col Colhigh 5561367..5561391 score=3.10298688793855
SFP.Col Colhigh 5561407..5561431 score=4.47331667971638
SFP.Col Colhigh 5561447..5561471 score=7.21669148199127
SFP.Col Colhigh 5561516..5561540 score=6.35449138102744
SFP.Col Colhigh 5561551..5561575 score=1.972588867076
SFP.Col Colhigh 5561621..5561645 score=2.59698315067519
SFP.Col Colhigh 5561693..5561717 score=3.01916529301366
SFP.Col Colhigh 5561729..5561753 score=4.40285938312413
SFP.Col Colhigh 5561765..5561789 score=2.23733545994923
SFP.Col Colhigh 5561880..5561904 score=3.49643926825117
SFP.Col Colhigh 5561951..5561975 score=3.35449518298438
SFP.Col Colhigh 5561988..5562012 score=2.47369899128548
SFP.Col Colhigh 5562096..5562120 score=3.43130703958156
SFP.Col Colhigh 5562137..5562161 score=3.67439532282333
SFP.Col Colhigh 5562172..5562196 score=2.7567381046265
SFP.Col Colhigh 5562207..5562231 score=3.63974290183649
SFP.Col Colhigh 5562242..5562266 score=2.12261815166476
SFP.Col Colhigh 5562354..5562378 score=4.09646596324550
SFP.Col Colhigh 5562394..5562418 score=4.70099836228916
SFP.Col Colhigh 5562505..5562529 score=3.74316878135124
SFP.Col Colhigh 5562546..5562570 score=3.01137732068432
SFP.Col Colhigh 5563335..5563359 score=1.81038168603058
SFP.Col Colhigh 5563366..5563390 score=3.86199494532594
SFP.Col Colhigh 5563597..5563621 score=1.93432203516936
SFP.Col Colhigh 5563916..5563940 score=2.45990710697646
SFP.Col Colhigh 5563987..5564011 score=1.74095566156969
SFP.Col Colhigh 5569232..5569256 score=1.57960340980444
SFP.Col Colhigh 5570354..5570378 score=2.98041401938759
SFP.Col Colhigh 5570429..5570453 score=1.83787948728656
SFP.Col Colhigh 5572113..5572137 score=1.86668800934650
SFP.Col Colhigh 5574077..5574101 score=1.79362656167413
SFP.Col Colhigh 5574812..5574836 score=4.82319714966373
SFP.Col Colhigh 5576515..5576539 score=5.05827333560119
SFP.Col Colhigh 5577091..5577115 score=4.90870291248717
SFP.Col Colhigh 5577788..5577812 score=3.77011055948319
SFP.Col Colhigh 5578772..5578796 score=1.75338536397594
SFP.Col Colhigh 5580649..5580673 score=3.00508115170216
SFP.Col Colhigh 5581481..5581505 score=4.89233078978356
SFP.Col Colhigh 5581914..5581938 score=6.62313035096129
SFP.Col Colhigh 5583403..5583427 score=1.65452353637424
SFP.Col Colhigh 5584407..5584431 score=2.70227291170350
SFP.Col Colhigh 5584906..5584930 score=2.15461040447428
SFP.Col Colhigh 5585152..5585176 score=3.97462255566587
SFP.Col Colhigh 5585962..5585986 score=3.42948990069957
SFP.Col Colhigh 5586653..5586677 score=3.70936481577021
SFP.Col Colhigh 5586795..5586819 score=1.57916494813031
SFP.Col Colhigh 5588379..5588403 score=1.5814767373368
SFP.Col Colhigh 5588480..5588504 score=2.07377463908607
SFP.Col Colhigh 5588966..5588990 score=2.99780871854031
SFP.Col Colhigh 5589034..5589058 score=2.55665739763558
SFP.Col Colhigh 5589107..5589131 score=2.44165303646336
SFP.Col Colhigh 5589148..5589172 score=1.59022082604550
SFP.Col Colhigh 5589293..5589317 score=5.76582052248416
SFP.Col Colhigh 5589399..5589423 score=2.9958505882512
SFP.Col Colhigh 5589759..5589783 score=5.74370901570914
SFP.Col Colhigh 5589795..5589819 score=1.63219347913396
SFP.Col Colhigh 5589833..5589857 score=1.89105442997158
SFP.Col Colhigh 5589908..5589932 score=2.25164154946135
SFP.Col Colhigh 5592873..5592897 score=3.03410432119522
SFP.Col Colhigh 5593572..5593596 score=4.50368333496477
SFP.Col Colhigh 5594931..5594955 score=2.19798411280535
SFP.Col Colhigh 5611583..5611607 score=3.41176063469884
SFP.Col Colhigh 5611684..5611708 score=4.56070504611196
SFP.Col Colhigh 5617237..5617261 score=2.48468894888802
SFP.Col Colhigh 5623082..5623106 score=3.51192407212477
SFP.Col Colhigh 5623485..5623509 score=6.13909063484986
SFP.Col Colhigh 5623522..5623546 score=4.03750578414515
SFP.Col Colhigh 5623782..5623806 score=4.90433027182837
SFP.Col Colhigh 5623818..5623842 score=2.71541235209911
SFP.Col Colhigh 5623967..5623991 score=2.21704727528983
SFP.Col Colhigh 5624005..5624029 score=2.16798211385488
SFP.Col Colhigh 5624248..5624272 score=6.1321371183707
SFP.Col Colhigh 5624322..5624346 score=3.50734410283302
SFP.Col Colhigh 5624469..5624493 score=2.48527287848099
SFP.Col Colhigh 5624841..5624865 score=1.55519913623427
SFP.Col Colhigh 5625553..5625577 score=2.09665251725927
SFP.Col Colhigh 5625628..5625652 score=6.88894081570167
SFP.Col Colhigh 5625773..5625797 score=4.18226009440291
SFP.Col Colhigh 5627575..5627599 score=3.15125414096360
SFP.Col Colhigh 5629218..5629242 score=4.498844189522
SFP.Col Colhigh 5631601..5631625 score=2.14563771813168
SFP.Col Colhigh 5631842..5631866 score=2.48583985643021
SFP.Col Colhigh 5632113..5632137 score=1.59834481521322
SFP.Col Colhigh 5632145..5632169 score=1.84323629299067
SFP.Col Colhigh 5632372..5632396 score=2.16323802288670
SFP.Col Colhigh 5632897..5632921 score=3.92568420877054
SFP.Col Colhigh 5633686..5633710 score=1.88120456069599
SFP.Col Colhigh 5633824..5633848 score=4.54230054724093
SFP.Col Colhigh 5634164..5634188 score=2.9930905064069
SFP.Col Colhigh 5634309..5634333 score=3.50866578636888
SFP.Col Colhigh 5634346..5634370 score=3.70680407029544
SFP.Col Colhigh 5635075..5635099 score=9.26229657187308
SFP.Col Colhigh 5635214..5635238 score=1.57168679784002
SFP.Col Colhigh 5635247..5635271 score=4.34584373482649
SFP.Col Colhigh 5635283..5635307 score=4.55190240489046
SFP.Col Colhigh 5635675..5635699 score=2.66001046797329
SFP.Col Colhigh 5635876..5635900 score=4.07944558764026
SFP.Col Colhigh 5635912..5635936 score=1.9815094980371
SFP.Col Colhigh 5636188..5636212 score=1.99585360503953
SFP.Col Colhigh 5636224..5636248 score=1.97164418307295
SFP.Col Colhigh 5640746..5640770 score=2.79015749678527
SFP.Col Colhigh 5641928..5641952 score=2.39868774453824
SFP.Col Colhigh 5642241..5642265 score=1.89168720450122
SFP.Col Colhigh 5646782..5646806 score=4.00382159150041
SFP.Col Colhigh 5647047..5647071 score=2.33128337545553
SFP.Col Colhigh 5648159..5648183 score=2.24757398897731
SFP.Col Colhigh 5654083..5654107 score=3.30381060456122
SFP.Col Colhigh 5654422..5654446 score=1.82592727226719
SFP.Col Colhigh 5654608..5654632 score=1.92434983170576
SFP.Col Colhigh 5654784..5654808 score=2.42161158047967
SFP.Col Colhigh 5655077..5655101 score=1.87674576724333
SFP.Col Colhigh 5655118..5655142 score=2.99673708391151
SFP.Col Colhigh 5655367..5655391 score=2.13101633018581
SFP.Col Colhigh 5655745..5655769 score=3.39137417287612
SFP.Col Colhigh 5656251..5656275 score=4.68625806812757
SFP.Col Colhigh 5656283..5656307 score=2.14506275421286
SFP.Col Colhigh 5656359..5656383 score=8.70036468802424
SFP.Col Colhigh 5656400..5656424 score=2.06046387567746
SFP.Col Colhigh 5656628..5656652 score=2.68482310161983
SFP.Col Colhigh 5656704..5656728 score=1.65972178971835
SFP.Col Colhigh 5657029..5657053 score=4.04997643119850
SFP.Col Colhigh 5657067..5657091 score=2.50295355557625
SFP.Col Colhigh 5657099..5657123 score=2.58508932677239
SFP.Col Colhigh 5659826..5659850 score=3.62584517835527
SFP.Col Colhigh 5660448..5660472 score=1.75384962858150
SFP.Col Colhigh 5661412..5661436 score=2.10078028863861
SFP.Col Colhigh 5662970..5662994 score=5.5102747728247
SFP.Col Colhigh 5665115..5665139 score=2.11165410383019
SFP.Col Colhigh 5665294..5665318 score=4.73813373088564
SFP.Col Colhigh 5665330..5665354 score=2.89146596830302
SFP.Col Colhigh 5666113..5666137 score=3.29473381166815
SFP.Col Colhigh 5666185..5666209 score=2.90566471731061
SFP.Col Colhigh 5666402..5666426 score=2.20053610216703
SFP.Col Colhigh 5667053..5667077 score=3.34225755201923
SFP.Col Colhigh 5667312..5667336 score=1.81074062432157
SFP.Col Colhigh 5668259..5668283 score=1.64243821685744
SFP.Col Colhigh 5669418..5669442 score=5.86511431516232
SFP.Col Colhigh 5669560..5669584 score=2.06196482900917
SFP.Col Colhigh 5669600..5669624 score=2.62238913810026
SFP.Col Colhigh 5669852..5669876 score=2.63970730990223
SFP.Col Colhigh 5669955..5669979 score=4.01583103740183
SFP.Col Colhigh 5670403..5670427 score=1.65046401593107
SFP.Col Colhigh 5670509..5670533 score=4.07026258664855
SFP.Col Colhigh 5670819..5670843 score=2.90361687365378
SFP.Col Colhigh 5670996..5671020 score=3.25637914683119
SFP.Col Colhigh 5671079..5671103 score=2.16931299932953
SFP.Col Colhigh 5671370..5671394 score=6.55596662366
SFP.Col Colhigh 5672510..5672534 score=1.80466193254730
SFP.Col Colhigh 5673187..5673211 score=2.02728014109700
SFP.Col Colhigh 5673483..5673507 score=3.44088682974525
SFP.Col Colhigh 5673620..5673644 score=2.03612607020734
SFP.Col Colhigh 5673652..5673676 score=1.73085198164071
SFP.Col Colhigh 5673799..5673823 score=2.3416756755546
SFP.Col Colhigh 5673838..5673862 score=5.36458594773304
SFP.Col Colhigh 5673876..5673900 score=3.70634790857522
SFP.Col Colhigh 5674839..5674863 score=1.69876852963577
SFP.Col Colhigh 5674875..5674899 score=3.65286013902177
SFP.Col Colhigh 5675186..5675210 score=2.23735315178161
SFP.Col Colhigh 5675223..5675247 score=1.91856890538055
SFP.Col Colhigh 5675371..5675395 score=4.22136228337263
SFP.Col Colhigh 5675411..5675435 score=1.90323774562869
SFP.Col Colhigh 5675781..5675805 score=3.13637258739744
SFP.Col Colhigh 5676097..5676121 score=6.83520523599536
SFP.Col Colhigh 5676129..5676153 score=3.08020592216333
SFP.Col Colhigh 5676204..5676228 score=2.66004826954221
SFP.Col Colhigh 5676353..5676377 score=4.46035126875834
SFP.Col Colhigh 5676530..5676554 score=3.85169389168933
SFP.Col Colhigh 5676601..5676625 score=4.4267327036576
SFP.Col Colhigh 5676744..5676768 score=2.12911057785844
SFP.Col Colhigh 5677855..5677879 score=1.88227710054725
SFP.Col Colhigh 5677889..5677913 score=1.91219203112918
SFP.Col Colhigh 5678001..5678025 score=3.40968858085387
SFP.Col Colhigh 5678038..5678062 score=2.42798395969627
SFP.Col Colhigh 5684092..5684116 score=1.96163234385631
SFP.Col Colhigh 5684244..5684268 score=3.43509888810981
SFP.Col Colhigh 5692338..5692362 score=2.37548005551117
SFP.Col Colhigh 5692951..5692975 score=2.00276486011722
SFP.Col Colhigh 5693560..5693584 score=2.29380085921972
SFP.Col Colhigh 5694045..5694069 score=2.39206474530937
SFP.Col Colhigh 5694119..5694143 score=2.77629420023675
SFP.Col Colhigh 5695503..5695527 score=1.57898102763336
SFP.Col Colhigh 5695574..5695598 score=1.98700407401144
SFP.Col Colhigh 5696111..5696135 score=1.58838058110353
SFP.Col Colhigh 5696283..5696307 score=2.72872300180479
SFP.Col Colhigh 5696462..5696486 score=1.90914110108187
SFP.Col Colhigh 5697369..5697393 score=2.64827741986892
SFP.Col Colhigh 5699215..5699239 score=2.58217233858803
SFP.Col Colhigh 5699920..5699944 score=2.05051852681990
SFP.Col Colhigh 5702353..5702377 score=3.1928694973415
SFP.Col Colhigh 5704960..5704984 score=2.41872802411783
SFP.Col Colhigh 5705643..5705667 score=2.48452222313212
SFP.Col Colhigh 5711912..5711936 score=4.17054960723141
SFP.Col Colhigh 5713105..5713129 score=3.30646005423746
SFP.Col Colhigh 5713501..5713525 score=2.08585838582392
SFP.Col Colhigh 5722614..5722638 score=1.99602264178368
SFP.Col Colhigh 5723011..5723035 score=2.9469361689061
SFP.Col Colhigh 5723356..5723380 score=3.12249058628795
SFP.Col Colhigh 5723752..5723776 score=2.43844029828626
SFP.Col Colhigh 5724800..5724824 score=2.74916279212788
SFP.Col Colhigh 5725146..5725170 score=4.06494647942466
SFP.Col Colhigh 5726039..5726063 score=4.19717422992952
SFP.Col Colhigh 5726109..5726133 score=3.71560963674204
SFP.Col Colhigh 5726392..5726416 score=1.55635330875986
SFP.Col Colhigh 5726574..5726598 score=4.04873020617975
SFP.Col Colhigh 5726753..5726777 score=5.9045690053067
SFP.Col Colhigh 5726945..5726969 score=2.01740372955356
SFP.Col Colhigh 5726980..5727004 score=2.32233447128291
SFP.Col Colhigh 5727391..5727415 score=2.53169125399629
SFP.Col Colhigh 5727479..5727503 score=2.16682471252751
SFP.Col Colhigh 5727976..5728000 score=1.67647915646546
SFP.Col Colhigh 5728088..5728112 score=4.06288446297192
SFP.Col Colhigh 5728236..5728260 score=2.32869310599289
SFP.Col Colhigh 5729635..5729659 score=2.52359602184584
SFP.Col Colhigh 5730030..5730054 score=1.62815434054683
SFP.Col Colhigh 5731082..5731106 score=4.64612363844654
SFP.Col Colhigh 5732119..5732143 score=4.12541490006222
SFP.Col Colhigh 5736284..5736308 score=3.67099246616116
SFP.Col Colhigh 5737146..5737170 score=4.81870563575259
SFP.Col Colhigh 5737911..5737935 score=2.22037109010228
SFP.Col Colhigh 5738294..5738318 score=3.68194427636862
SFP.Col Colhigh 5738453..5738477 score=1.55140307899857
SFP.Col Colhigh 5738519..5738543 score=4.20475564382943
SFP.Col Colhigh 5739199..5739223 score=1.89339642312044
SFP.Col Colhigh 5740398..5740422 score=2.47791540145025
SFP.Col Colhigh 5741922..5741946 score=2.05470593554169
SFP.Col Colhigh 5744110..5744134 score=3.15659258818957
SFP.Col Colhigh 5744252..5744276 score=3.74939152092274
SFP.Col Colhigh 5745890..5745914 score=3.48375856179154
SFP.Col Colhigh 5746696..5746720 score=2.21877700778684
SFP.Col Colhigh 5750245..5750269 score=3.83754862911048
SFP.Col Colhigh 5750907..5750931 score=2.35730949698599
SFP.Col Colhigh 5753824..5753848 score=2.88837158434782
SFP.Col Colhigh 5754352..5754376 score=3.51209710545517
SFP.Col Colhigh 5755141..5755165 score=2.12085304090194
SFP.Col Colhigh 5756278..5756302 score=2.45093323374239
SFP.Col Colhigh 5756386..5756410 score=6.28615909389637
SFP.Col Colhigh 5756672..5756696 score=3.81771761578819
SFP.Col Colhigh 5756942..5756966 score=1.74511411645733
SFP.Col Colhigh 5756983..5757007 score=5.40116876524498
SFP.Col Colhigh 5757057..5757081 score=4.11062682201011
SFP.Col Colhigh 5757164..5757188 score=1.69746858906456
SFP.Col Colhigh 5757586..5757610 score=1.63323482531029
SFP.Col Colhigh 5757627..5757651 score=2.14843674786993
SFP.Col Colhigh 5758363..5758387 score=2.39843738189834
SFP.Col Colhigh 5759677..5759701 score=1.7634611637016
SFP.Col Colhigh 5761598..5761622 score=2.04210136016850
SFP.Col Colhigh 5763037..5763061 score=2.93515256460919
SFP.Col Colhigh 5770775..5770799 score=3.60033677479129
SFP.Col Colhigh 5771188..5771212 score=2.1913684764046
SFP.Col Colhigh 5773095..5773119 score=1.73016344244859
SFP.Col Colhigh 5773846..5773870 score=2.77822512219016
SFP.Col Colhigh 5773880..5773904 score=2.55578385129600
SFP.Col Colhigh 5774023..5774047 score=2.44777382488614
SFP.Col Colhigh 5774247..5774271 score=3.27632644502283
SFP.Col Colhigh 5774393..5774417 score=2.62800804079656
SFP.Col Colhigh 5774625..5774649 score=5.4321045299355
SFP.Col Colhigh 5775617..5775641 score=1.91072692473499
SFP.Col Colhigh 5781801..5781825 score=5.14558228403086
SFP.Col Colhigh 5782406..5782430 score=1.70212786620570
SFP.Col Colhigh 5782549..5782573 score=7.31281353301889
SFP.Col Colhigh 5784087..5784111 score=3.1501083942229
SFP.Col Colhigh 5784430..5784454 score=2.69496113374294
SFP.Col Colhigh 5784764..5784788 score=1.6153883370231
SFP.Col Colhigh 5787821..5787845 score=1.82651014370435
SFP.Col Colhigh 5788047..5788071 score=5.88546420126267
SFP.Col Colhigh 5788083..5788107 score=1.82185006979339
SFP.Col Colhigh 5788122..5788146 score=3.02446987459697
SFP.Col Colhigh 5788194..5788218 score=4.04395078687905
SFP.Col Colhigh 5788557..5788581 score=4.60843580469597
SFP.Col Colhigh 5788734..5788758 score=2.26676993777384
SFP.Col Colhigh 5788840..5788864 score=2.27910762471796
SFP.Col Colhigh 5789382..5789406 score=3.73893030091290
SFP.Col Colhigh 5789997..5790021 score=2.62706075813730
SFP.Col Colhigh 5790210..5790234 score=3.62460778595280
SFP.Col Colhigh 5790889..5790913 score=1.63099015222944
SFP.Col Colhigh 5792151..5792175 score=2.34590132766167
SFP.Col Colhigh 5792369..5792393 score=2.37064746680348
SFP.Col Colhigh 5794745..5794769 score=1.82819775477616
SFP.Col Colhigh 5803561..5803585 score=3.45538069026686
SFP.Col Colhigh 5807425..5807449 score=3.95308530341254
SFP.Col Colhigh 5807907..5807931 score=2.42024887732893
SFP.Col Colhigh 5810964..5810988 score=1.82499917112792
SFP.Col Colhigh 5811828..5811852 score=2.84035000180545
SFP.Col Colhigh 5812727..5812751 score=4.84384807629832
SFP.Col Colhigh 5812952..5812976 score=4.26193499442946
SFP.Col Colhigh 5813020..5813044 score=3.22028006589179
SFP.Col Colhigh 5813243..5813267 score=1.58299490035802
SFP.Col Colhigh 5815256..5815280 score=4.1046836697354
SFP.Col Colhigh 5816741..5816765 score=2.15235077450962
SFP.Col Colhigh 5823618..5823642 score=2.76605433285946
SFP.Col Colhigh 5824460..5824484 score=1.75178797605561
SFP.Col Colhigh 5825289..5825313 score=1.93057911363644
SFP.Col Colhigh 5825662..5825686 score=5.41940429062361
SFP.Col Colhigh 5825703..5825727 score=4.68288276277702
SFP.Col Colhigh 5826263..5826287 score=2.23601349661597
SFP.Col Colhigh 5826518..5826542 score=1.74109603336283
SFP.Col Colhigh 5826914..5826938 score=2.54247122602448
SFP.Col Colhigh 5828972..5828996 score=2.93375238566775
SFP.Col Colhigh 5829235..5829259 score=1.74979797816722
SFP.Col Colhigh 5829372..5829396 score=2.49593877151141
SFP.Col Colhigh 5830574..5830598 score=4.41032074661103
SFP.Col Colhigh 5830781..5830805 score=1.65217567788429
SFP.Col Colhigh 5831473..5831497 score=3.40102459201098
SFP.Col Colhigh 5831728..5831752 score=1.55328346790666
SFP.Col Colhigh 5833043..5833067 score=2.09758539222087
SFP.Col Colhigh 5833180..5833204 score=5.14221326485975
SFP.Col Colhigh 5833404..5833428 score=2.40627840864099
SFP.Col Colhigh 5833476..5833500 score=2.69832167508863
SFP.Col Colhigh 5834627..5834651 score=6.55839206435327
SFP.Col Colhigh 5865976..5866000 score=2.45437785273774
SFP.Col Colhigh 5866167..5866191 score=2.0732424613143
SFP.Col Colhigh 5866204..5866228 score=1.75966476786504
SFP.Col Colhigh 5866280..5866304 score=2.83775370631511
SFP.Col Colhigh 5866647..5866671 score=2.24667416546119
SFP.Col Colhigh 5866683..5866707 score=2.68629088470798
SFP.Col Colhigh 5867015..5867039 score=2.032152116035
SFP.Col Colhigh 5867118..5867142 score=5.08900717518787
SFP.Col Colhigh 5867154..5867178 score=3.00828387302765
SFP.Col Colhigh 5867289..5867313 score=2.21564301726024
SFP.Col Colhigh 5867357..5867381 score=2.62492109050921
SFP.Col Colhigh 5867427..5867451 score=2.24825627532127
SFP.Col Colhigh 5867463..5867487 score=2.00780445007409
SFP.Col Colhigh 5867947..5867971 score=1.76815412590781
SFP.Col Colhigh 5868230..5868254 score=1.85579708058622
SFP.Col Colhigh 5868270..5868294 score=3.66013172410425
SFP.Col Colhigh 5868485..5868509 score=2.23079558453723
SFP.Col Colhigh 5868696..5868720 score=3.78048955224881
SFP.Col Colhigh 5868729..5868753 score=4.22185039748618
SFP.Col Colhigh 5868813..5868837 score=2.4709114578458
SFP.Col Colhigh 5869318..5869342 score=3.28312623806915
SFP.Col Colhigh 5869387..5869411 score=1.90148316325689
SFP.Col Colhigh 5869457..5869481 score=1.7360636492457
SFP.Col Colhigh 5869726..5869750 score=3.06371754164737
SFP.Col Colhigh 5869801..5869825 score=2.00570192517791
SFP.Col Colhigh 5869836..5869860 score=2.53042892540614
SFP.Col Colhigh 5870149..5870173 score=2.04801437182962
SFP.Col Colhigh 5870461..5870485 score=3.03269363384379
SFP.Col Colhigh 5870495..5870519 score=2.31730885140525
SFP.Col Colhigh 5870528..5870552 score=2.11187551224927
SFP.Col Colhigh 5872545..5872569 score=3.587583442997
SFP.Col Colhigh 5878465..5878489 score=1.87236259696607
SFP.Col Colhigh 5888650..5888674 score=3.38928273941976
SFP.Col Colhigh 5896995..5897019 score=2.98002782170593
SFP.Col Colhigh 5897067..5897091 score=1.80051363885069
SFP.Col Colhigh 5897213..5897237 score=2.41781511457221
SFP.Col Colhigh 5897794..5897818 score=3.85452371473679
SFP.Col Colhigh 5897832..5897856 score=3.72759821211357
SFP.Col Colhigh 5897931..5897955 score=2.23194410119641
SFP.Col Colhigh 5898114..5898138 score=2.39307438608366
SFP.Col Colhigh 5898187..5898211 score=6.39593343840379
SFP.Col Colhigh 5898225..5898249 score=2.9329915759494
SFP.Col Colhigh 5898328..5898352 score=3.63447781193673
SFP.Col Colhigh 5898435..5898459 score=1.60976571338786
SFP.Col Colhigh 5898539..5898563 score=3.87338483291553
SFP.Col Colhigh 5898574..5898598 score=1.63855548955791
SFP.Col Colhigh 5898825..5898849 score=1.75110169428829
SFP.Col Colhigh 5898858..5898882 score=2.64829791134346
SFP.Col Colhigh 5899885..5899909 score=3.96142623163966
SFP.Col Colhigh 5899926..5899950 score=2.2193029587704
SFP.Col Colhigh 5900040..5900064 score=4.1631990032311
SFP.Col Colhigh 5900077..5900101 score=2.13109806673052
SFP.Col Colhigh 5900199..5900223 score=3.82382529810454
SFP.Col Colhigh 5900375..5900399 score=2.19480645780759
SFP.Col Colhigh 5900562..5900586 score=2.84207345506609
SFP.Col Colhigh 5900599..5900623 score=2.22331457276978
SFP.Col Colhigh 5901031..5901055 score=1.97352253025396
SFP.Col Colhigh 5903623..5903647 score=2.11388810786459
SFP.Col Colhigh 5907436..5907460 score=1.67704860716977
SFP.Col Colhigh 5914149..5914173 score=1.78128248841908
SFP.Col Colhigh 5922339..5922363 score=3.93871169336739
SFP.Col Colhigh 5926651..5926675 score=5.28591903993477
SFP.Col Colhigh 5928766..5928790 score=3.49731939735277
SFP.Col Colhigh 5931631..5931655 score=2.51076300238868
SFP.Col Colhigh 5932802..5932826 score=1.93528327620037
SFP.Col Colhigh 5933719..5933743 score=2.04649655393547
SFP.Col Colhigh 5942616..5942640 score=3.42500005953383
SFP.Col Colhigh 5946073..5946097 score=2.68630657646700
SFP.Col Colhigh 5974466..5974490 score=1.6920421625004
SFP.Col Colhigh 6033132..6033156 score=3.82317237771701
SFP.Col Colhigh 6041656..6041680 score=2.30647448489088
SFP.Col Colhigh 6041767..6041791 score=1.78553443707579
SFP.Col Colhigh 6050438..6050462 score=1.85081423754216
SFP.Col Colhigh 6051256..6051280 score=1.68259722495492
SFP.Col Colhigh 6051429..6051453 score=1.70403991206609
SFP.Col Colhigh 6064095..6064119 score=3.68524684248067
SFP.Col Colhigh 6065561..6065585 score=1.61447558244853
SFP.Col Colhigh 6068532..6068556 score=2.2209480526187
SFP.Col Colhigh 6073517..6073541 score=3.2978786252819
SFP.Col Colhigh 6077438..6077462 score=3.16661551513346
SFP.Col Colhigh 6077773..6077797 score=1.56355067426811
SFP.Col Colhigh 6092560..6092584 score=4.86708236412874
SFP.Col Colhigh 6092630..6092654 score=2.42634917406862
SFP.Col Colhigh 6103212..6103236 score=3.29799683273583
SFP.Col Colhigh 6105000..6105024 score=2.22928030511089
SFP.Col Colhigh 6107842..6107866 score=4.23177181986447
SFP.Col Colhigh 6114668..6114692 score=3.22792425809343
SFP.Col Colhigh 6117503..6117527 score=3.83169685147011
SFP.Col Colhigh 6119480..6119504 score=1.75218280080040
SFP.Col Colhigh 6125526..6125550 score=2.911399553635
SFP.Col Colhigh 6126510..6126534 score=2.14366779978111
SFP.Col Colhigh 6133220..6133244 score=1.69500724076677
SFP.Col Colhigh 6138435..6138459 score=5.63739372906785
SFP.Col Colhigh 6140567..6140591 score=2.58362873511795
SFP.Col Colhigh 6140716..6140740 score=6.64595032128045
SFP.Col Colhigh 6140942..6140966 score=2.71770469874072
SFP.Col Colhigh 6141010..6141034 score=3.15696208366977
SFP.Col Colhigh 6141389..6141413 score=4.51262206153556
SFP.Col Colhigh 6141424..6141448 score=2.07427692580558
SFP.Col Colhigh 6141595..6141619 score=2.30864765438375
SFP.Col Colhigh 6142857..6142881 score=2.11628216036098
SFP.Col Colhigh 6143483..6143507 score=3.73055108898609
SFP.Col Colhigh 6143554..6143578 score=2.13680196380177
SFP.Col Colhigh 6143629..6143653 score=2.36382439987016
SFP.Col Colhigh 6144212..6144236 score=1.7474117053028
SFP.Col Colhigh 6145385..6145409 score=1.76047503271662
SFP.Col Colhigh 6146437..6146461 score=2.33447507607474
SFP.Col Colhigh 6146550..6146574 score=2.08631146706326
SFP.Col Colhigh 6146834..6146858 score=1.83968567205890
SFP.Col Colhigh 6146906..6146930 score=3.09883937004994
SFP.Col Colhigh 6147576..6147600 score=2.39402296744742
SFP.Col Colhigh 6147684..6147708 score=7.16151137379702
SFP.Col Colhigh 6148096..6148120 score=3.66113414507036
SFP.Col Colhigh 6148236..6148260 score=1.57943858973973
SFP.Col Colhigh 6148644..6148668 score=1.99870815076372
SFP.Col Colhigh 6148676..6148700 score=2.25053857544296
SFP.Col Colhigh 6148751..6148775 score=6.09631886827683
SFP.Col Colhigh 6148861..6148885 score=1.64547523738787
SFP.Col Colhigh 6148964..6148988 score=3.62055872997247
SFP.Col Colhigh 6149003..6149027 score=5.07880742527758
SFP.Col Colhigh 6149436..6149460 score=2.42037761582045
SFP.Col Colhigh 6149574..6149598 score=5.58604921930358
SFP.Col Colhigh 6149991..6150015 score=1.60666234703974
SFP.Col Colhigh 6150354..6150378 score=2.90323573429555
SFP.Col Colhigh 6150398..6150422 score=3.72161172438643
SFP.Col Colhigh 6150576..6150600 score=2.11899648670816
SFP.Col Colhigh 6150615..6150639 score=1.76608969821831
SFP.Col Colhigh 6150760..6150784 score=3.01023611782499
SFP.Col Colhigh 6150793..6150817 score=5.58304618771979
SFP.Col Colhigh 6150911..6150935 score=2.46794323384675
SFP.Col Colhigh 6150989..6151013 score=4.30574336126007
SFP.Col Colhigh 6151143..6151167 score=3.97205985613732
SFP.Col Colhigh 6151210..6151234 score=1.87889056220143
SFP.Col Colhigh 6151243..6151267 score=6.54938198570086
SFP.Col Colhigh 6151275..6151299 score=4.62414557223361
SFP.Col Colhigh 6151704..6151728 score=5.06702544886282
SFP.Col Colhigh 6153336..6153360 score=3.37050709727681
SFP.Col Colhigh 6153372..6153396 score=2.41517946954256
SFP.Col Colhigh 6153476..6153500 score=2.90802538529058
SFP.Col Colhigh 6153543..6153567 score=3.06536695080831
SFP.Col Colhigh 6153580..6153604 score=2.80601679248714
SFP.Col Colhigh 6153658..6153682 score=2.24518571802510
SFP.Col Colhigh 6153704..6153728 score=1.99785121715309
SFP.Col Colhigh 6155117..6155141 score=5.84822560087501
SFP.Col Colhigh 6155190..6155214 score=3.38977984346985
SFP.Col Colhigh 6155297..6155321 score=1.83902576903231
SFP.Col Colhigh 6155439..6155463 score=5.18704920223276
SFP.Col Colhigh 6155511..6155535 score=2.99344935953181
SFP.Col Colhigh 6155546..6155570 score=4.80109622337485
SFP.Col Colhigh 6155580..6155604 score=1.81433254910942
SFP.Col Colhigh 6155611..6155635 score=1.63250625654019
SFP.Col Colhigh 6155850..6155874 score=7.0477263434865
SFP.Col Colhigh 6159288..6159312 score=2.38691108008384
SFP.Col Colhigh 6159436..6159460 score=1.84952832061469
SFP.Col Colhigh 6159471..6159495 score=6.19386843457202
SFP.Col Colhigh 6159727..6159751 score=5.31375732687831
SFP.Col Colhigh 6159761..6159785 score=3.20790959045877
SFP.Col Colhigh 6159798..6159822 score=5.6348479986898
SFP.Col Colhigh 6159835..6159859 score=2.65799238263699
SFP.Col Colhigh 6159919..6159943 score=4.43285645565425
SFP.Col Colhigh 6160000..6160024 score=4.06191999859442
SFP.Col Colhigh 6160035..6160059 score=2.17904602406517
SFP.Col Colhigh 6160071..6160095 score=3.81291699927622
SFP.Col Colhigh 6160106..6160130 score=5.05085323636233
SFP.Col Colhigh 6160145..6160169 score=4.89589534918169
SFP.Col Colhigh 6160210..6160234 score=4.89791141651587
SFP.Col Colhigh 6160310..6160334 score=4.44981244562183
SFP.Col Colhigh 6160345..6160369 score=4.03417555999108
SFP.Col Colhigh 6160452..6160476 score=2.58998416991780
SFP.Col Colhigh 6160732..6160756 score=5.65729953980942
SFP.Col Colhigh 6160836..6160860 score=2.07385178940552
SFP.Col Colhigh 6160942..6160966 score=2.23528932536064
SFP.Col Colhigh 6160978..6161002 score=2.43263676664985
SFP.Col Colhigh 6161296..6161320 score=2.68106901300540
SFP.Col Colhigh 6161328..6161352 score=2.85827506014785
SFP.Col Colhigh 6161437..6161461 score=2.02843643084309
SFP.Col Colhigh 6161504..6161528 score=2.83959066623532
SFP.Col Colhigh 6161573..6161597 score=3.6452989198744
SFP.Col Colhigh 6161609..6161633 score=4.7553996101286
SFP.Col Colhigh 6161646..6161670 score=5.10905097782338
SFP.Col Colhigh 6161718..6161742 score=3.20770070035648
SFP.Col Colhigh 6161750..6161774 score=6.00551002403395
SFP.Col Colhigh 6161787..6161811 score=4.40727366498798
SFP.Col Colhigh 6161855..6161879 score=1.60657559423086
SFP.Col Colhigh 6162072..6162096 score=2.9679942660462
SFP.Col Colhigh 6162142..6162166 score=3.34436897449757
SFP.Col Colhigh 6162612..6162636 score=3.14906473573743
SFP.Col Colhigh 6163291..6163315 score=1.69336592579736
SFP.Col Colhigh 6163676..6163700 score=2.57056164580430
SFP.Col Colhigh 6165990..6166014 score=2.50735418816007
SFP.Col Colhigh 6166146..6166170 score=3.01646967796016
SFP.Col Colhigh 6167690..6167714 score=3.62234406668941
SFP.Col Colhigh 6168122..6168146 score=2.48489442525012
SFP.Col Colhigh 6168154..6168178 score=2.4934809298124
SFP.Col Colhigh 6168190..6168214 score=1.91726489615527
SFP.Col Colhigh 6169441..6169465 score=5.38850323575389
SFP.Col Colhigh 6169790..6169814 score=3.71420638855706
SFP.Col Colhigh 6172012..6172036 score=1.65222920479467
SFP.Col Colhigh 6172233..6172257 score=2.50430542601757
SFP.Col Colhigh 6172563..6172587 score=2.47882125190768
SFP.Col Colhigh 6173444..6173468 score=1.69892870578117
SFP.Col Colhigh 6173718..6173742 score=5.06683346774624
SFP.Col Colhigh 6185987..6186011 score=1.96053564314672
SFP.Col Colhigh 6197612..6197636 score=2.85301814596597
SFP.Col Colhigh 6197687..6197711 score=2.59144029852973
SFP.Col Colhigh 6197765..6197789 score=2.11536187481579
SFP.Col Colhigh 6197802..6197826 score=3.45392338111376
SFP.Col Colhigh 6197873..6197897 score=1.96482719013946
SFP.Col Colhigh 6197904..6197928 score=1.76627757915572
SFP.Col Colhigh 6198051..6198075 score=4.18457492589467
SFP.Col Colhigh 6229669..6229693 score=2.33096294069139
SFP.Col Colhigh 6231882..6231906 score=2.6929838140675
SFP.Col Colhigh 6231918..6231942 score=1.92535248875038
SFP.Col Colhigh 6239867..6239891 score=1.75387074673538
SFP.Col Colhigh 6248903..6248927 score=2.16138197221858
SFP.Col Colhigh 6252442..6252466 score=2.18587081841314
SFP.Col Colhigh 6252480..6252504 score=4.00447228983254
SFP.Col Colhigh 6255946..6255970 score=1.62549476155205
SFP.Col Colhigh 6258105..6258129 score=2.19974757941386
SFP.Col Colhigh 6262575..6262599 score=3.30689180205615
SFP.Col Colhigh 6264221..6264245 score=4.36021756958782
SFP.Col Colhigh 6264295..6264319 score=1.75074116717602
SFP.Col Colhigh 6267185..6267209 score=2.06965715049126
SFP.Col Colhigh 6267220..6267244 score=2.40138545185483
SFP.Col Colhigh 6267325..6267349 score=2.88275534450403
SFP.Col Colhigh 6278453..6278477 score=2.44366516671123
SFP.Col Colhigh 6278538..6278562 score=1.58096184430008
SFP.Col Colhigh 6289766..6289790 score=1.77126644824786
SFP.Col Colhigh 6292149..6292173 score=3.37474958938260
SFP.Col Colhigh 6293797..6293821 score=2.2737756748758
SFP.Col Colhigh 6310770..6310794 score=4.99232776470585
SFP.Col Colhigh 6331150..6331174 score=3.81432917566328
SFP.Col Colhigh 6331451..6331475 score=2.2521327484655
SFP.Col Colhigh 6333799..6333823 score=2.53983745429396
SFP.Col Colhigh 6344511..6344535 score=1.79076047133240
SFP.Col Colhigh 6347761..6347785 score=2.45055132184538
SFP.Col Colhigh 6349209..6349233 score=2.02009111652532
SFP.Col Colhigh 6350138..6350162 score=2.10110092187475
SFP.Col Colhigh 6351435..6351459 score=1.81026250137337
SFP.Col Colhigh 6351854..6351878 score=2.06337728952513
SFP.Col Colhigh 6353131..6353155 score=1.94542280836632
SFP.Col Colhigh 6357930..6357954 score=1.55913726541695
SFP.Col Colhigh 6358140..6358164 score=2.41790124688251
SFP.Col Colhigh 6363839..6363863 score=1.80764196667661
SFP.Col Colhigh 6368874..6368898 score=3.54236408721975
SFP.Col Colhigh 6386702..6386726 score=3.17497249327394
SFP.Col Colhigh 6394733..6394757 score=2.33370844853746
SFP.Col Colhigh 6394805..6394829 score=4.36151146433990
SFP.Col Colhigh 6395033..6395057 score=2.27510019820454
SFP.Col Colhigh 6395289..6395313 score=2.08557681050966
SFP.Col Colhigh 6396116..6396140 score=3.26925275237477
SFP.Col Colhigh 6403449..6403473 score=3.38080462334628
SFP.Col Colhigh 6424815..6424839 score=1.99218283844307
SFP.Col Colhigh 6430461..6430485 score=1.88451332815500
SFP.Col Colhigh 6432094..6432118 score=1.56359648457139
SFP.Col Colhigh 6432521..6432545 score=3.43870528810345
SFP.Col Colhigh 6435182..6435206 score=1.60565476973797
SFP.Col Colhigh 6438042..6438066 score=4.59995137763362
SFP.Col Colhigh 6439537..6439561 score=2.11298082358258
SFP.Col Colhigh 6448304..6448328 score=2.68006881149116
SFP.Col Colhigh 6449359..6449383 score=2.32671850334387
SFP.Col Colhigh 6453104..6453128 score=2.36937246159566
SFP.Col Colhigh 6453719..6453743 score=1.65433490378705
SFP.Col Colhigh 6453785..6453809 score=2.37328342048196
SFP.Col Colhigh 6454620..6454644 score=5.54561325788354
SFP.Col Colhigh 6458798..6458822 score=1.83987695368190
SFP.Col Colhigh 6460764..6460788 score=2.38226918755644
SFP.Col Colhigh 6462849..6462873 score=1.76639419587533
SFP.Col Colhigh 6463139..6463163 score=1.71954081691585
SFP.Col Colhigh 6465404..6465428 score=2.46585042341317
SFP.Col Colhigh 6465577..6465601 score=4.61939086019449
SFP.Col Colhigh 6466431..6466455 score=2.25528526445408
SFP.Col Colhigh 6477554..6477578 score=2.95440425706609
SFP.Col Colhigh 6477585..6477609 score=4.73756799579047
SFP.Col Colhigh 6477662..6477686 score=2.23079756864452
SFP.Col Colhigh 6477700..6477724 score=4.03671796153425
SFP.Col Colhigh 6480255..6480279 score=8.90835007260325
SFP.Col Colhigh 6481170..6481194 score=2.18792480832252
SFP.Col Colhigh 6481585..6481609 score=4.48669237074101
SFP.Col Colhigh 6483236..6483260 score=2.04306473351055
SFP.Col Colhigh 6484755..6484779 score=4.36894588262033
SFP.Col Colhigh 6484934..6484958 score=1.91698704822408
SFP.Col Colhigh 6485541..6485565 score=3.80788821207809
SFP.Col Colhigh 6487913..6487937 score=3.14503707125259
SFP.Col Colhigh 6487951..6487975 score=2.61295070131442
SFP.Col Colhigh 6488191..6488215 score=3.25945089456127
SFP.Col Colhigh 6488223..6488247 score=2.8629661622877
SFP.Col Colhigh 6490114..6490138 score=1.85295506396254
SFP.Col Colhigh 6491073..6491097 score=3.48627416511136
SFP.Col Colhigh 6492181..6492205 score=1.75930811078973
SFP.Col Colhigh 6493365..6493389 score=2.18512939463311
SFP.Col Colhigh 6494470..6494494 score=2.03659005894861
SFP.Col Colhigh 6495458..6495482 score=1.60941946903233
SFP.Col Colhigh 6499932..6499956 score=1.63494696385164
SFP.Col Colhigh 6501900..6501924 score=1.58149420488039
SFP.Col Colhigh 6502991..6503015 score=1.64210245383104
SFP.Col Colhigh 6504048..6504072 score=2.72867914446203
SFP.Col Colhigh 6504656..6504680 score=2.05325974995017
SFP.Col Colhigh 6505453..6505477 score=2.46219041680692
SFP.Col Colhigh 6512677..6512701 score=2.10478810687153
SFP.Col Colhigh 6512713..6512737 score=3.06774123648284
SFP.Col Colhigh 6513488..6513512 score=2.93887170174284
SFP.Col Colhigh 6513934..6513958 score=3.24285489734972
SFP.Col Colhigh 6515882..6515906 score=1.87018208010393
SFP.Col Colhigh 6517601..6517625 score=2.98251001196937
SFP.Col Colhigh 6517704..6517728 score=3.88703276114863
SFP.Col Colhigh 6517853..6517877 score=2.65899569339212
SFP.Col Colhigh 6520107..6520131 score=1.70434127471272
SFP.Col Colhigh 6520433..6520457 score=2.18427188563425
SFP.Col Colhigh 6523142..6523166 score=1.65857637363279
SFP.Col Colhigh 6525506..6525530 score=2.51393891711779
SFP.Col Colhigh 6533631..6533655 score=3.83075267339544
SFP.Col Colhigh 6561051..6561075 score=3.29905493251365
SFP.Col Colhigh 6567629..6567653 score=2.32688688500419
SFP.Col Colhigh 6577439..6577463 score=1.61753892291042
SFP.Col Colhigh 6585854..6585878 score=1.95196493842516
SFP.Col Colhigh 6595953..6595977 score=2.24041964991704
SFP.Col Colhigh 6605126..6605150 score=2.48113395259069
SFP.Col Colhigh 6606466..6606490 score=3.27445312522281
SFP.Col Colhigh 6612225..6612249 score=1.57299633655628
SFP.Col Colhigh 6632266..6632290 score=2.79448341776664
SFP.Col Colhigh 6634028..6634052 score=3.38292661351928
SFP.Col Colhigh 6634415..6634439 score=2.68011509462997
SFP.Col Colhigh 6635751..6635775 score=2.41953924142725
SFP.Col Colhigh 6635927..6635951 score=3.03651010751724
SFP.Col Colhigh 6642391..6642415 score=3.38259195614041
SFP.Col Colhigh 6649828..6649852 score=1.96180673303751
SFP.Col Colhigh 6650233..6650257 score=2.30052083352891
SFP.Col Colhigh 6650637..6650661 score=3.34861456609773
SFP.Col Colhigh 6652565..6652589 score=4.02763481531299
SFP.Col Colhigh 6660354..6660378 score=3.73423862220416
SFP.Col Colhigh 6666965..6666989 score=2.01462963756482
SFP.Col Colhigh 6674389..6674413 score=2.75455652859679
SFP.Col Colhigh 6674490..6674514 score=2.59012492163337
SFP.Col Colhigh 6674857..6674881 score=2.22778661198649
SFP.Col Colhigh 6674976..6675000 score=4.13723828436652
SFP.Col Colhigh 6675120..6675144 score=2.83084172422357
SFP.Col Colhigh 6675297..6675321 score=4.9984088502816
SFP.Col Colhigh 6677159..6677183 score=3.61342067979243
SFP.Col Colhigh 6677396..6677420 score=3.49542529835193
SFP.Col Colhigh 6678008..6678032 score=3.37661576582072
SFP.Col Colhigh 6678230..6678254 score=2.44174112502747
SFP.Col Colhigh 6678370..6678394 score=3.4478109572249
SFP.Col Colhigh 6684825..6684849 score=1.79288171800907
SFP.Col Colhigh 6862755..6862779 score=3.28337850857795
SFP.Col Colhigh 6865833..6865857 score=2.14127211084633
SFP.Col Colhigh 6867465..6867489 score=1.75485175788971
SFP.Col Colhigh 6867705..6867729 score=3.55199465744108
SFP.Col Colhigh 6867737..6867761 score=2.42069244597366
SFP.Col Colhigh 6868251..6868275 score=1.66934641561095
SFP.Col Colhigh 6868360..6868384 score=4.80038681185517
SFP.Col Colhigh 6868535..6868559 score=6.02872079001154
SFP.Col Colhigh 6870267..6870291 score=2.49990173689920
SFP.Col Colhigh 6871972..6871996 score=4.00464767714303
SFP.Col Colhigh 6873357..6873381 score=3.80613337308907
SFP.Col Colhigh 6873389..6873413 score=3.84285483284814
SFP.Col Colhigh 6874145..6874169 score=2.26813879108389
SFP.Col Colhigh 6874387..6874411 score=1.89845911628321
SFP.Col Colhigh 6874581..6874605 score=1.81468163882513
SFP.Col Colhigh 6874725..6874749 score=2.20260623211789
SFP.Col Colhigh 6876039..6876063 score=2.00231272915808
SFP.Col Colhigh 6876817..6876841 score=2.86772833819649
SFP.Col Colhigh 6885235..6885259 score=1.57780244282115
SFP.Col Colhigh 6897327..6897351 score=3.75214151575611
SFP.Col Colhigh 6906031..6906055 score=3.75570904520985
SFP.Col Colhigh 6909794..6909818 score=1.92140830976849
SFP.Col Colhigh 6911531..6911555 score=2.51137476457832
SFP.Col Colhigh 6918085..6918109 score=7.16854378237575
SFP.Col Colhigh 6920831..6920855 score=1.60396104444835
SFP.Col Colhigh 6923948..6923972 score=4.01812669750367
SFP.Col Colhigh 6924744..6924768 score=2.29943799084462
SFP.Col Colhigh 6928960..6928984 score=4.29378789919281
SFP.Col Colhigh 6931442..6931466 score=2.46708994725648
SFP.Col Colhigh 6936102..6936126 score=2.81013581766846
SFP.Col Colhigh 6936953..6936977 score=1.67901267003954
SFP.Col Colhigh 6939659..6939683 score=2.75666295665118
SFP.Col Colhigh 6941156..6941180 score=3.87572736910127
SFP.Col Colhigh 6941829..6941853 score=3.33967215474961
SFP.Col Colhigh 6944709..6944733 score=4.27056272630392
SFP.Col Colhigh 6946926..6946950 score=2.37035105556642
SFP.Col Colhigh 6947458..6947482 score=2.20709486717027
SFP.Col Colhigh 6947530..6947554 score=3.60560388998312
SFP.Col Colhigh 6947566..6947590 score=5.11671943887019
SFP.Col Colhigh 6947676..6947700 score=5.81399523630617
SFP.Col Colhigh 6947714..6947738 score=5.5475842268833
SFP.Col Colhigh 6947755..6947779 score=5.4949305257391
SFP.Col Colhigh 6947790..6947814 score=3.00055918620997
SFP.Col Colhigh 6948164..6948188 score=2.99063148677079
SFP.Col Colhigh 6948264..6948288 score=2.25857122205430
SFP.Col Colhigh 6948305..6948329 score=6.77427939745373
SFP.Col Colhigh 6948702..6948726 score=1.73590641526027
SFP.Col Colhigh 6948813..6948837 score=2.08637734217620
SFP.Col Colhigh 6949340..6949364 score=4.66708685974312
SFP.Col Colhigh 6950154..6950178 score=2.55945024686956
SFP.Col Colhigh 6950288..6950312 score=3.16937723546109
SFP.Col Colhigh 6950321..6950345 score=2.83586556559221
SFP.Col Colhigh 6950356..6950380 score=3.91277320337464
SFP.Col Colhigh 6950531..6950555 score=1.61862296200869
SFP.Col Colhigh 6951264..6951288 score=3.30734411515833
SFP.Col Colhigh 6951337..6951361 score=3.21863239748617
SFP.Col Colhigh 6951734..6951758 score=2.41500406122452
SFP.Col Colhigh 6952015..6952039 score=3.92967854397908
SFP.Col Colhigh 6955656..6955680 score=2.59702093786824
SFP.Col Colhigh 6965971..6965995 score=4.17644676211788
SFP.Col Colhigh 6967293..6967317 score=1.62547121995758
SFP.Col Colhigh 6969981..6970005 score=2.02198399658871
SFP.Col Colhigh 6974550..6974574 score=2.22443923533418
SFP.Col Colhigh 6975011..6975035 score=7.835108014566
SFP.Col Colhigh 6975314..6975338 score=6.06883921877761
SFP.Col Colhigh 6975497..6975521 score=3.95647148682912
SFP.Col Colhigh 6977326..6977350 score=3.14261311520414
SFP.Col Colhigh 6980287..6980311 score=1.64806787959524
SFP.Col Colhigh 6980328..6980352 score=7.02260870570443
SFP.Col Colhigh 6980405..6980429 score=2.61245844089513
SFP.Col Colhigh 6980634..6980658 score=4.03371572349872
SFP.Col Colhigh 6981101..6981125 score=2.49922369937871
SFP.Col Colhigh 6984902..6984926 score=2.4604700034564
SFP.Col Colhigh 6985010..6985034 score=2.15313732669115
SFP.Col Colhigh 6985086..6985110 score=2.26301015918106
SFP.Col Colhigh 6985123..6985147 score=3.56163554738934
SFP.Col Colhigh 6985162..6985186 score=2.68482773617612
SFP.Col Colhigh 6985198..6985222 score=4.82017789629419
SFP.Col Colhigh 6985234..6985258 score=1.78542748401102
SFP.Col Colhigh 6985274..6985298 score=2.10544797639615
SFP.Col Colhigh 6985351..6985375 score=3.56567240826972
SFP.Col Colhigh 6985388..6985412 score=1.88573647979093
SFP.Col Colhigh 6985426..6985450 score=3.60939140398382
SFP.Col Colhigh 6985457..6985481 score=5.88193400401218
SFP.Col Colhigh 6985602..6985626 score=1.61112183141419
SFP.Col Colhigh 6986729..6986753 score=2.86239679321352
SFP.Col Colhigh 6987330..6987354 score=2.17872295106806
SFP.Col Colhigh 6987366..6987390 score=3.04578905384974
SFP.Col Colhigh 6987401..6987425 score=2.02984098903052
SFP.Col Colhigh 6987441..6987465 score=3.95871842024897
SFP.Col Colhigh 6995065..6995089 score=1.66256258776137
SFP.Col Colhigh 6995674..6995698 score=2.37661967432688
SFP.Col Colhigh 6997130..6997154 score=1.6823294647003
SFP.Col Colhigh 7001391..7001415 score=2.02654640769999
SFP.Col Colhigh 7001929..7001953 score=1.64767169077888
SFP.Col Colhigh 7002356..7002380 score=2.22095683982862
SFP.Col Colhigh 7002610..7002634 score=4.00927688074685
SFP.Col Colhigh 7002679..7002703 score=4.12553804389521
SFP.Col Colhigh 7003038..7003062 score=3.45568839660203
SFP.Col Colhigh 7004036..7004060 score=3.78822621359273
SFP.Col Colhigh 7004110..7004134 score=3.15401281125917
SFP.Col Colhigh 7004658..7004682 score=2.51077114178226
SFP.Col Colhigh 7004849..7004873 score=2.43630365448376
SFP.Col Colhigh 7005902..7005926 score=4.67147445157641
SFP.Col Colhigh 7006370..7006394 score=2.03514671831047
SFP.Col Colhigh 7006513..7006537 score=4.34546938142281
SFP.Col Colhigh 7007074..7007098 score=2.01940782995818
SFP.Col Colhigh 7007115..7007139 score=2.71450125416782
SFP.Col Colhigh 7007828..7007852 score=2.45012316589801
SFP.Col Colhigh 7007897..7007921 score=3.86848601206429
SFP.Col Colhigh 7008005..7008029 score=2.57746809717071
SFP.Col Colhigh 7008082..7008106 score=1.98909386314921
SFP.Col Colhigh 7008191..7008215 score=6.55129289858438
SFP.Col Colhigh 7008300..7008324 score=2.504134727434
SFP.Col Colhigh 7008555..7008579 score=2.62665967682745
SFP.Col Colhigh 7010588..7010612 score=2.29348182006269
SFP.Col Colhigh 7014607..7014631 score=1.98563953228156
SFP.Col Colhigh 7015105..7015129 score=1.86393247004263
SFP.Col Colhigh 7015709..7015733 score=3.77533835385242
SFP.Col Colhigh 7017493..7017517 score=4.58341910475123
SFP.Col Colhigh 7017707..7017731 score=1.79609663528419
SFP.Col Colhigh 7021111..7021135 score=2.48313787496573
SFP.Col Colhigh 7022850..7022874 score=2.35292441087657
SFP.Col Colhigh 7026212..7026236 score=1.94195106764372
SFP.Col Colhigh 7027223..7027247 score=2.0321953044561
SFP.Col Colhigh 7028213..7028237 score=1.88529537498399
SFP.Col Colhigh 7028430..7028454 score=2.52942081494309
SFP.Col Colhigh 7028497..7028521 score=1.58393778291835
SFP.Col Colhigh 7028618..7028642 score=3.2313644308507
SFP.Col Colhigh 7028652..7028676 score=3.53712930163175
SFP.Col Colhigh 7028689..7028713 score=3.23819359970400
SFP.Col Colhigh 7029016..7029040 score=2.31210263385008
SFP.Col Colhigh 7029335..7029359 score=1.76687037213665
SFP.Col Colhigh 7039388..7039412 score=1.68583334880000
SFP.Col Colhigh 7041701..7041725 score=2.83487169550181
SFP.Col Colhigh 7043452..7043476 score=1.91632789241384
SFP.Col Colhigh 7044197..7044221 score=2.99415249983306
SFP.Col Colhigh 7045678..7045702 score=2.33413466393111
SFP.Col Colhigh 7045901..7045925 score=2.32189553785532
SFP.Col Colhigh 7056139..7056163 score=2.15552827326981
SFP.Col Colhigh 7056817..7056841 score=2.48545383803777
SFP.Col Colhigh 7059319..7059343 score=1.73237576891472
SFP.Col Colhigh 7059356..7059380 score=2.36075246248979
SFP.Col Colhigh 7059739..7059763 score=2.12495088997139
SFP.Col Colhigh 7059803..7059827 score=2.07899032478851
SFP.Col Colhigh 7059986..7060010 score=2.84269726056577
SFP.Col Colhigh 7060490..7060514 score=2.11343054131621
SFP.Col Colhigh 7064232..7064256 score=4.95566162134763
SFP.Col Colhigh 7064593..7064617 score=1.86553834133769
SFP.Col Colhigh 7065080..7065104 score=1.72589943497667
SFP.Col Colhigh 7065191..7065215 score=2.03249245134298
SFP.Col Colhigh 7065940..7065964 score=2.99168793569366
SFP.Col Colhigh 7066022..7066046 score=2.07011460731908
SFP.Col Colhigh 7066191..7066215 score=1.64940552587595
SFP.Col Colhigh 7066368..7066392 score=3.54926394270889
SFP.Col Colhigh 7066399..7066423 score=1.62875346147887
SFP.Col Colhigh 7066469..7066493 score=2.14621522617666
SFP.Col Colhigh 7066606..7066630 score=3.45188174081878
SFP.Col Colhigh 7066644..7066668 score=2.03060206030946
SFP.Col Colhigh 7066788..7066812 score=1.67542685060359
SFP.Col Colhigh 7066827..7066851 score=3.2188790947716
SFP.Col Colhigh 7066901..7066925 score=1.62537220494256
SFP.Col Colhigh 7066937..7066961 score=2.43477924569821
SFP.Col Colhigh 7066975..7066999 score=4.94879312178407
SFP.Col Colhigh 7067013..7067037 score=1.98563668156796
SFP.Col Colhigh 7067088..7067112 score=3.17402345098109
SFP.Col Colhigh 7067129..7067153 score=2.01069032282085
SFP.Col Colhigh 7067200..7067224 score=2.01892420869818
SFP.Col Colhigh 7067236..7067260 score=2.60968807887353
SFP.Col Colhigh 7067272..7067296 score=2.33768105646861
SFP.Col Colhigh 7067308..7067332 score=2.03041542088451
SFP.Col Colhigh 7067346..7067370 score=2.63454977243047
SFP.Col Colhigh 7067380..7067404 score=4.69530349986718
SFP.Col Colhigh 7067462..7067486 score=3.50654690587805
SFP.Col Colhigh 7067503..7067527 score=2.04188791669513
SFP.Col Colhigh 7067612..7067636 score=5.93401014306875
SFP.Col Colhigh 7067650..7067674 score=1.92569969797354
SFP.Col Colhigh 7067684..7067708 score=1.5830545107064
SFP.Col Colhigh 7067720..7067744 score=2.34754262551757
SFP.Col Colhigh 7067824..7067848 score=4.27412807825002
SFP.Col Colhigh 7067860..7067884 score=2.27527590775588
SFP.Col Colhigh 7067896..7067920 score=2.93130735443126
SFP.Col Colhigh 7067971..7067995 score=3.30910027134814
SFP.Col Colhigh 7068049..7068073 score=2.50941032519830
SFP.Col Colhigh 7068153..7068177 score=3.59488005471596
SFP.Col Colhigh 7068300..7068324 score=1.55038873571441
SFP.Col Colhigh 7068365..7068389 score=3.03550966133814
SFP.Col Colhigh 7068406..7068430 score=2.11972421029396
SFP.Col Colhigh 7068443..7068467 score=1.84455494125516
SFP.Col Colhigh 7068519..7068543 score=1.99444572181456
SFP.Col Colhigh 7068586..7068610 score=3.06086087222163
SFP.Col Colhigh 7069034..7069058 score=5.1278264708504
SFP.Col Colhigh 7069106..7069130 score=6.06402762649573
SFP.Col Colhigh 7069143..7069167 score=3.92414160263257
SFP.Col Colhigh 7069216..7069240 score=1.97271715807779
SFP.Col Colhigh 7069360..7069384 score=2.68121818041605
SFP.Col Colhigh 7069396..7069420 score=2.51540689502166
SFP.Col Colhigh 7069472..7069496 score=1.79338726032234
SFP.Col Colhigh 7069517..7069541 score=3.9351769330355
SFP.Col Colhigh 7069554..7069578 score=2.61358786456666
SFP.Col Colhigh 7069589..7069613 score=3.59580059817666
SFP.Col Colhigh 7069812..7069836 score=2.55301958345988
SFP.Col Colhigh 7069883..7069907 score=2.54819647307717
SFP.Col Colhigh 7070263..7070287 score=2.25612814485507
SFP.Col Colhigh 7070338..7070362 score=2.06872268659002
SFP.Col Colhigh 7070378..7070402 score=3.07011512147727
SFP.Col Colhigh 7070455..7070479 score=2.81652010219608
SFP.Col Colhigh 7070491..7070515 score=1.98428137400753
SFP.Col Colhigh 7070527..7070551 score=1.80898082292035
SFP.Col Colhigh 7070563..7070587 score=6.3196736982382
SFP.Col Colhigh 7070595..7070619 score=2.16908926508503
SFP.Col Colhigh 7071136..7071160 score=2.29871407522680
SFP.Col Colhigh 7071173..7071197 score=2.14555256125145
SFP.Col Colhigh 7071212..7071236 score=2.42951022602761
SFP.Col Colhigh 7071247..7071271 score=4.18404611799672
SFP.Col Colhigh 7071285..7071309 score=2.32794166054267
SFP.Col Colhigh 7071324..7071348 score=1.75833427927607
SFP.Col Colhigh 7071428..7071452 score=4.26705760764072
SFP.Col Colhigh 7071469..7071493 score=1.64650575402417
SFP.Col Colhigh 7071731..7071755 score=2.78923807508782
SFP.Col Colhigh 7071870..7071894 score=2.40653660502263
SFP.Col Colhigh 7071943..7071967 score=4.68693538523408
SFP.Col Colhigh 7071980..7072004 score=3.69937358070301
SFP.Col Colhigh 7072076..7072100 score=1.73486405905755
SFP.Col Colhigh 7072151..7072175 score=3.47320554741257
SFP.Col Colhigh 7072517..7072541 score=2.84166884889383
SFP.Col Colhigh 7072626..7072650 score=1.70888216019051
SFP.Col Colhigh 7072697..7072721 score=2.07545696900030
SFP.Col Colhigh 7072733..7072757 score=2.94065294428892
SFP.Col Colhigh 7072910..7072934 score=1.93442596535017
SFP.Col Colhigh 7072945..7072969 score=3.34771566716625
SFP.Col Colhigh 7073070..7073094 score=2.32842707014395
SFP.Col Colhigh 7073338..7073362 score=1.74421021696603
SFP.Col Colhigh 7073372..7073396 score=3.27804175120335
SFP.Col Colhigh 7073409..7073433 score=3.45514892785151
SFP.Col Colhigh 7073552..7073576 score=2.0178971081954
SFP.Col Colhigh 7073587..7073611 score=3.72374071726907
SFP.Col Colhigh 7073658..7073682 score=4.14456434800657
SFP.Col Colhigh 7073689..7073713 score=2.03053881115296
SFP.Col Colhigh 7073875..7073899 score=3.82946995504701
SFP.Col Colhigh 7073947..7073971 score=1.59608863828287
SFP.Col Colhigh 7074018..7074042 score=1.93124763403252
SFP.Col Colhigh 7074058..7074082 score=3.39356111607593
SFP.Col Colhigh 7074091..7074115 score=3.49155969908966
SFP.Col Colhigh 7074131..7074155 score=1.66041066811786
SFP.Col Colhigh 7074201..7074225 score=4.35696296634776
SFP.Col Colhigh 7074270..7074294 score=2.99201879469103
SFP.Col Colhigh 7074309..7074333 score=3.00278126053253
SFP.Col Colhigh 7074380..7074404 score=1.70909008557590
SFP.Col Colhigh 7074416..7074440 score=3.51174992310001
SFP.Col Colhigh 7074448..7074472 score=3.73284396521805
SFP.Col Colhigh 7074479..7074503 score=5.57292183652035
SFP.Col Colhigh 7074517..7074541 score=2.11539307423296
SFP.Col Colhigh 7074625..7074649 score=3.05407321224962
SFP.Col Colhigh 7074694..7074718 score=3.94173352907222
SFP.Col Colhigh 7074866..7074890 score=3.33087325107294
SFP.Col Colhigh 7074939..7074963 score=1.78779024199339
SFP.Col Colhigh 7075047..7075071 score=2.15674554477928
SFP.Col Colhigh 7075085..7075109 score=1.88335903763097
SFP.Col Colhigh 7075159..7075183 score=2.82575612616713
SFP.Col Colhigh 7075195..7075219 score=1.57206905688987
SFP.Col Colhigh 7075881..7075905 score=2.17432406881463
SFP.Col Colhigh 7076536..7076560 score=2.76624035924018
SFP.Col Colhigh 7077176..7077200 score=1.95615606457345
SFP.Col Colhigh 7077995..7078019 score=2.76268911768586
SFP.Col Colhigh 7078027..7078051 score=2.44283984956962
SFP.Col Colhigh 7078251..7078275 score=2.09303236676681
SFP.Col Colhigh 7083149..7083173 score=2.12732898433501
SFP.Col Colhigh 7083837..7083861 score=2.46377290411414
SFP.Col Colhigh 7086673..7086697 score=2.25811572074391
SFP.Col Colhigh 7087517..7087541 score=1.94253556990134
SFP.Col Colhigh 7098944..7098968 score=4.2520472360881
SFP.Col Colhigh 7099087..7099111 score=1.58416930120651
SFP.Col Colhigh 7099524..7099548 score=2.97499172209213
SFP.Col Colhigh 7099672..7099696 score=3.16052572740575
SFP.Col Colhigh 7099784..7099808 score=4.01864470904642
SFP.Col Colhigh 7099891..7099915 score=3.66397130881505
SFP.Col Colhigh 7099929..7099953 score=2.05854874773950
SFP.Col Colhigh 7099960..7099984 score=3.51708571912494
SFP.Col Colhigh 7100744..7100768 score=2.10274559966569
SFP.Col Colhigh 7101000..7101024 score=3.06264768344045
SFP.Col Colhigh 7102827..7102851 score=1.60246697735584
SFP.Col Colhigh 7109523..7109547 score=1.96379304752722
SFP.Col Colhigh 7109557..7109581 score=4.32403013125583
SFP.Col Colhigh 7112512..7112536 score=1.89367138680953
SFP.Col Colhigh 7115987..7116011 score=2.06593930199598
SFP.Col Colhigh 7116677..7116701 score=3.3874690109844
SFP.Col Colhigh 7117046..7117070 score=1.97454079495342
SFP.Col Colhigh 7117282..7117306 score=1.63246508186691
SFP.Col Colhigh 7120184..7120208 score=1.86444735151799
SFP.Col Colhigh 7121287..7121311 score=4.34598967317983
SFP.Col Colhigh 7123249..7123273 score=1.70058700872365
SFP.Col Colhigh 7126051..7126075 score=2.05643968959322
SFP.Col Colhigh 7126747..7126771 score=3.86517103582129
SFP.Col Colhigh 7128594..7128618 score=2.31502448930827
SFP.Col Colhigh 7131183..7131207 score=1.99031978981043
SFP.Col Colhigh 7133880..7133904 score=3.14641348530666
SFP.Col Colhigh 7133948..7133972 score=2.24353953475621
SFP.Col Colhigh 7137992..7138016 score=1.59311888636570
SFP.Col Colhigh 7138327..7138351 score=5.51386908286567
SFP.Col Colhigh 7138787..7138811 score=5.49638881854491
SFP.Col Colhigh 7138828..7138852 score=1.57477115028670
SFP.Col Colhigh 7139375..7139399 score=2.17079932946992
SFP.Col Colhigh 7140232..7140256 score=2.39692226418672
SFP.Col Colhigh 7140269..7140293 score=4.72546721115498
SFP.Col Colhigh 7140300..7140324 score=2.67545705339602
SFP.Col Colhigh 7140542..7140566 score=7.03226098143394
SFP.Col Colhigh 7140573..7140597 score=2.04947079442639
SFP.Col Colhigh 7140613..7140637 score=4.31004091318902
SFP.Col Colhigh 7140691..7140715 score=1.63007297236187
SFP.Col Colhigh 7140792..7140816 score=2.10340952798201
SFP.Col Colhigh 7140858..7140882 score=6.81206386992325
SFP.Col Colhigh 7140894..7140918 score=4.6364162891262
SFP.Col Colhigh 7140934..7140958 score=3.37466490262528
SFP.Col Colhigh 7141249..7141273 score=3.63189629365324
SFP.Col Colhigh 7142363..7142387 score=1.69563136471487
SFP.Col Colhigh 7142673..7142697 score=1.68610321112995
SFP.Col Colhigh 7143010..7143034 score=4.15849294822028
SFP.Col Colhigh 7143222..7143246 score=4.84061779704684
SFP.Col Colhigh 7143545..7143569 score=3.60709087299445
SFP.Col Colhigh 7144037..7144061 score=2.34195388110755
SFP.Col Colhigh 7144141..7144165 score=2.00051582358859
SFP.Col Colhigh 7144293..7144317 score=2.22232138812751
SFP.Col Colhigh 7144361..7144385 score=4.11590720446843
SFP.Col Colhigh 7144397..7144421 score=4.44405110986877
SFP.Col Colhigh 7144429..7144453 score=3.35289031289542
SFP.Col Colhigh 7145747..7145771 score=3.42150737814998
SFP.Col Colhigh 7145924..7145948 score=1.61534976106917
SFP.Col Colhigh 7146569..7146593 score=2.74892735966
SFP.Col Colhigh 7151235..7151259 score=2.03731245468884
SFP.Col Colhigh 7152488..7152512 score=2.48591605546095
SFP.Col Colhigh 7152525..7152549 score=3.41070165865911
SFP.Col Colhigh 7152559..7152583 score=4.53568824288726
SFP.Col Colhigh 7157727..7157751 score=2.52107281101141
SFP.Col Colhigh 7162296..7162320 score=2.41142276144405
SFP.Col Colhigh 7164007..7164031 score=1.58320747955864
SFP.Col Colhigh 7164454..7164478 score=1.9023239748571
SFP.Col Colhigh 7166388..7166412 score=4.04927519967742
SFP.Col Colhigh 7167260..7167284 score=1.86050092210088
SFP.Col Colhigh 7167903..7167927 score=2.04851856554401
SFP.Col Colhigh 7168639..7168663 score=2.14135366054138
SFP.Col Colhigh 7171708..7171732 score=1.81818033832011
SFP.Col Colhigh 7172730..7172754 score=1.74717057167847
SFP.Col Colhigh 7173547..7173571 score=4.30840578158182
SFP.Col Colhigh 7174928..7174952 score=1.89540199454302
SFP.Col Colhigh 7175715..7175739 score=3.05108325315077
SFP.Col Colhigh 7206967..7206991 score=1.76146972282622
SFP.Col Colhigh 7207371..7207395 score=4.58521399155791
SFP.Col Colhigh 7208074..7208098 score=1.80449784714439
SFP.Col Colhigh 7219813..7219837 score=1.72547901831870
SFP.Col Colhigh 7227967..7227991 score=1.68645816628873
SFP.Col Colhigh 7228299..7228323 score=2.75560877447402
SFP.Col Colhigh 7228514..7228538 score=4.14857760799297
SFP.Col Colhigh 7229636..7229660 score=1.83741867008106
SFP.Col Colhigh 7233949..7233973 score=4.96720228911729
SFP.Col Colhigh 7240726..7240750 score=2.95029102219849
SFP.Col Colhigh 7243110..7243134 score=2.48155357583447
SFP.Col Colhigh 7243666..7243690 score=2.03012390586883
SFP.Col Colhigh 7247548..7247572 score=1.58228772189271
SFP.Col Colhigh 7250341..7250365 score=4.63003868895701
SFP.Col Colhigh 7254952..7254976 score=1.77008911526650
SFP.Col Colhigh 7258240..7258264 score=1.74644697591542
SFP.Col Colhigh 7259450..7259474 score=2.76349178054962
SFP.Col Colhigh 7262579..7262603 score=3.86456896284098
SFP.Col Colhigh 7262618..7262642 score=4.27824008227432
SFP.Col Colhigh 7267040..7267064 score=7.47382821193257
SFP.Col Colhigh 7269973..7269997 score=2.09779781642602
SFP.Col Colhigh 7276164..7276188 score=3.06024515608994
SFP.Col Colhigh 7278783..7278807 score=3.32585334206070
SFP.Col Colhigh 7278859..7278883 score=2.08161081107085
SFP.Col Colhigh 7279612..7279636 score=2.10544712500392
SFP.Col Colhigh 7279756..7279780 score=4.20596693044489
SFP.Col Colhigh 7279864..7279888 score=2.08372110791629
SFP.Col Colhigh 7281140..7281164 score=4.93196563158813
SFP.Col Colhigh 7290130..7290154 score=2.09865793701961
SFP.Col Colhigh 7296511..7296535 score=1.82359164809725
SFP.Col Colhigh 7298297..7298321 score=1.96371241003162
SFP.Col Colhigh 7300857..7300881 score=1.66693199562123
SFP.Col Colhigh 7312051..7312075 score=2.20537605963568
SFP.Col Colhigh 7320682..7320706 score=4.65627707146762
SFP.Col Colhigh 7322660..7322684 score=3.14482400954539
SFP.Col Colhigh 7323346..7323370 score=3.25497206969365
SFP.Col Colhigh 7324918..7324942 score=3.37698094550263
SFP.Col Colhigh 7325374..7325398 score=3.19537502469721
SFP.Col Colhigh 7327642..7327666 score=2.23934579660799
SFP.Col Colhigh 7328272..7328296 score=3.32681391020627
SFP.Col Colhigh 7328313..7328337 score=4.89888205797983
SFP.Col Colhigh 7329060..7329084 score=2.63822204318777
SFP.Col Colhigh 7329145..7329169 score=2.59363867369903
SFP.Col Colhigh 7335296..7335320 score=2.71038322078669
SFP.Col Colhigh 7335699..7335723 score=3.63267244537441
SFP.Col Colhigh 7335877..7335901 score=2.64087516253347
SFP.Col Colhigh 7336557..7336581 score=2.67481889610823
SFP.Col Colhigh 7337393..7337417 score=2.281584323051
SFP.Col Colhigh 7341400..7341424 score=2.66631244619888
SFP.Col Colhigh 7344524..7344548 score=4.55940586245664
SFP.Col Colhigh 7344592..7344616 score=2.60223365275046
SFP.Col Colhigh 7347944..7347968 score=3.26474905742648
SFP.Col Colhigh 7348715..7348739 score=5.69946552241318
SFP.Col Colhigh 7365202..7365226 score=3.47020623961915
SFP.Col Colhigh 7368044..7368068 score=2.64129491348555
SFP.Col Colhigh 7370361..7370385 score=2.78716863430658
SFP.Col Colhigh 7370427..7370451 score=3.40411976738491
SFP.Col Colhigh 7373876..7373900 score=3.06999865640353
SFP.Col Colhigh 7374317..7374341 score=2.36436217943657
SFP.Col Colhigh 7379492..7379516 score=2.55317628419468
SFP.Col Colhigh 7384741..7384765 score=5.0301361472323
SFP.Col Colhigh 7388651..7388675 score=2.79593425371619
SFP.Col Colhigh 7388869..7388893 score=6.81984540419916
SFP.Col Colhigh 7388972..7388996 score=2.06820915640623
SFP.Col Colhigh 7389299..7389323 score=2.32860654518125
SFP.Col Colhigh 7389648..7389672 score=2.28917735599287
SFP.Col Colhigh 7389726..7389750 score=4.78724788065845
SFP.Col Colhigh 7391649..7391673 score=1.59989982679249
SFP.Col Colhigh 7392172..7392196 score=1.68774438029087
SFP.Col Colhigh 7394590..7394614 score=2.88041699186815
SFP.Col Colhigh 7396708..7396732 score=2.52684174975898
SFP.Col Colhigh 7397753..7397777 score=1.69614679531768
SFP.Col Colhigh 7397832..7397856 score=2.86338039471056
SFP.Col Colhigh 7398132..7398156 score=2.84456715170107
SFP.Col Colhigh 7398398..7398422 score=2.4980475170461
SFP.Col Colhigh 7398863..7398887 score=1.87254193390871
SFP.Col Colhigh 7399034..7399058 score=1.90677715278676
SFP.Col Colhigh 7399492..7399516 score=2.21757814155516
SFP.Col Colhigh 7399796..7399820 score=1.5904277931039
SFP.Col Colhigh 7403309..7403333 score=4.90374641763701
SFP.Col Colhigh 7404052..7404076 score=5.21659587797433
SFP.Col Colhigh 7404418..7404442 score=1.86897104219957
SFP.Col Colhigh 7406644..7406668 score=2.20148976329413
SFP.Col Colhigh 7408537..7408561 score=4.12332164938825
SFP.Col Colhigh 7409339..7409363 score=2.39501407680092
SFP.Col Colhigh 7410496..7410520 score=3.25501019492057
SFP.Col Colhigh 7411873..7411897 score=2.24817234427835
SFP.Col Colhigh 7412633..7412657 score=4.44877873724863
SFP.Col Colhigh 7422663..7422687 score=2.37028792672443
SFP.Col Colhigh 7422772..7422796 score=5.35644112661447
SFP.Col Colhigh 7423014..7423038 score=5.30642656326423
SFP.Col Colhigh 7423161..7423185 score=5.02573530380332
SFP.Col Colhigh 7423197..7423221 score=1.84634944515413
SFP.Col Colhigh 7423232..7423256 score=1.55050362105139
SFP.Col Colhigh 7423388..7423412 score=1.72462615291245
SFP.Col Colhigh 7423421..7423445 score=2.09769238676329
SFP.Col Colhigh 7423789..7423813 score=3.28876809905097
SFP.Col Colhigh 7423827..7423851 score=1.90394783629113
SFP.Col Colhigh 7424000..7424024 score=1.74513803168205
SFP.Col Colhigh 7424035..7424059 score=3.20314443847618
SFP.Col Colhigh 7424067..7424091 score=2.43164441840931
SFP.Col Colhigh 7424107..7424131 score=2.31693057175992
SFP.Col Colhigh 7424285..7424309 score=12.1045171599484
SFP.Col Colhigh 7424316..7424340 score=5.11642724880743
SFP.Col Colhigh 7424357..7424381 score=3.16342748590768
SFP.Col Colhigh 7424397..7424421 score=4.79537921492144
SFP.Col Colhigh 7424436..7424460 score=1.66632858173487
SFP.Col Colhigh 7424538..7424562 score=6.17407221383643
SFP.Col Colhigh 7424646..7424670 score=6.00871903493357
SFP.Col Colhigh 7424784..7424808 score=4.15387105544385
SFP.Col Colhigh 7424825..7424849 score=2.54080364463192
SFP.Col Colhigh 7424862..7424886 score=5.40745526945237
SFP.Col Colhigh 7424933..7424957 score=4.63681228063359
SFP.Col Colhigh 7424965..7424989 score=2.63135110997311
SFP.Col Colhigh 7424998..7425022 score=2.43323194734639
SFP.Col Colhigh 7425032..7425056 score=3.08688704834443
SFP.Col Colhigh 7425138..7425162 score=2.52616354152205
SFP.Col Colhigh 7425209..7425233 score=2.31971112347864
SFP.Col Colhigh 7425282..7425306 score=1.95046343985894
SFP.Col Colhigh 7425353..7425377 score=4.4573728813573
SFP.Col Colhigh 7425389..7425413 score=5.46200514045829
SFP.Col Colhigh 7425454..7425478 score=3.3189366764911
SFP.Col Colhigh 7425602..7425626 score=5.20118501497459
SFP.Col Colhigh 7425636..7425660 score=3.97108696187738
SFP.Col Colhigh 7425673..7425697 score=6.2281623939482
SFP.Col Colhigh 7425708..7425732 score=7.77521796003672
SFP.Col Colhigh 7425746..7425770 score=7.6822765871997
SFP.Col Colhigh 7425783..7425807 score=1.96532007293265
SFP.Col Colhigh 7425817..7425841 score=4.4034572238233
SFP.Col Colhigh 7425853..7425877 score=1.61397954580392
SFP.Col Colhigh 7425890..7425914 score=2.24517577647769
SFP.Col Colhigh 7426606..7426630 score=3.81015653497233
SFP.Col Colhigh 7427803..7427827 score=4.1640836257284
SFP.Col Colhigh 7428121..7428145 score=3.16570648344584
SFP.Col Colhigh 7428196..7428220 score=2.69332433807205
SFP.Col Colhigh 7428300..7428324 score=2.51284063174772
SFP.Col Colhigh 7428474..7428498 score=3.95680427192926
SFP.Col Colhigh 7428799..7428823 score=2.60442160563920
SFP.Col Colhigh 7428835..7428859 score=3.31461996466557
SFP.Col Colhigh 7428871..7428895 score=2.94298446285281
SFP.Col Colhigh 7428942..7428966 score=2.34752031465534
SFP.Col Colhigh 7429184..7429208 score=1.70519371587825
SFP.Col Colhigh 7429327..7429351 score=4.28703386599216
SFP.Col Colhigh 7430801..7430825 score=5.39058056987084
SFP.Col Colhigh 7431090..7431114 score=4.4942908246467
SFP.Col Colhigh 7431355..7431379 score=1.73335382442585
SFP.Col Colhigh 7432529..7432553 score=1.57102240921926
SFP.Col Colhigh 7432678..7432702 score=4.96618801674915
SFP.Col Colhigh 7436639..7436663 score=1.94944413103093
SFP.Col Colhigh 7437209..7437233 score=3.18674417185899
SFP.Col Colhigh 7438931..7438955 score=5.84539429059813
SFP.Col Colhigh 7439829..7439853 score=2.89088077685961
SFP.Col Colhigh 7440638..7440662 score=4.7516469671197
SFP.Col Colhigh 7444793..7444817 score=3.70812942954862
SFP.Col Colhigh 7448558..7448582 score=2.82732531032405
SFP.Col Colhigh 7448889..7448913 score=2.79974622040179
SFP.Col Colhigh 7449177..7449201 score=1.58403884557701
SFP.Col Colhigh 7449210..7449234 score=2.07914663901780
SFP.Col Colhigh 7449455..7449479 score=3.93404346794428
SFP.Col Colhigh 7449592..7449616 score=3.67663494720359
SFP.Col Colhigh 7450087..7450111 score=1.92893585666887
SFP.Col Colhigh 7452989..7453013 score=3.15107742600282
SFP.Col Colhigh 7453211..7453235 score=4.66352166161646
SFP.Col Colhigh 7457877..7457901 score=1.79082943299211
SFP.Col Colhigh 7459010..7459034 score=4.05331552989447
SFP.Col Colhigh 7460424..7460448 score=3.76474552483027
SFP.Col Colhigh 7460699..7460723 score=2.47993958145216
SFP.Col Colhigh 7474408..7474432 score=2.34819403298868
SFP.Col Colhigh 7477315..7477339 score=2.75114518721727
SFP.Col Colhigh 7478427..7478451 score=1.84740397234234
SFP.Col Colhigh 7479808..7479832 score=2.26053288417544
SFP.Col Colhigh 7481141..7481165 score=3.37110407908127
SFP.Col Colhigh 7481438..7481462 score=3.2626533240742
SFP.Col Colhigh 7482951..7482975 score=1.70556135781237
SFP.Col Colhigh 7488462..7488486 score=1.76905177631527
SFP.Col Colhigh 7488996..7489020 score=3.65309715936753
SFP.Col Colhigh 7489029..7489053 score=1.56854342784060
SFP.Col Colhigh 7489602..7489626 score=3.47103772990962
SFP.Col Colhigh 7491382..7491406 score=2.18226900595571
SFP.Col Colhigh 7491535..7491559 score=2.85596287152725
SFP.Col Colhigh 7493781..7493805 score=5.16295664848748
SFP.Col Colhigh 7496260..7496284 score=4.44677970823684
SFP.Col Colhigh 7497674..7497698 score=5.21529094871514
SFP.Col Colhigh 7500966..7500990 score=1.98664985182385
SFP.Col Colhigh 7502339..7502363 score=1.92023617205168
SFP.Col Colhigh 7504334..7504358 score=2.01195490256804
SFP.Col Colhigh 7508971..7508995 score=2.16539041745876
SFP.Col Colhigh 7509506..7509530 score=1.58746241849877
SFP.Col Colhigh 7509538..7509562 score=1.87704772812548
SFP.Col Colhigh 7509574..7509598 score=4.87841997943692
SFP.Col Colhigh 7509646..7509670 score=2.32044278681003
SFP.Col Colhigh 7509974..7509998 score=2.10058343123438
SFP.Col Colhigh 7510048..7510072 score=1.61706915224868
SFP.Col Colhigh 7511069..7511093 score=2.36101317757052
SFP.Col Colhigh 7511353..7511377 score=1.73633816132267
SFP.Col Colhigh 7511848..7511872 score=2.19060674363182
SFP.Col Colhigh 7516453..7516477 score=2.51199101560392
SFP.Col Colhigh 7522126..7522150 score=2.31585045398049
SFP.Col Colhigh 7523947..7523971 score=2.09334885889649
SFP.Col Colhigh 7526327..7526351 score=2.34136852504364
SFP.Col Colhigh 7529358..7529382 score=3.52479638176771
SFP.Col Colhigh 7530546..7530570 score=1.75321176856237
SFP.Col Colhigh 7530754..7530778 score=1.73565469242610
SFP.Col Colhigh 7534271..7534295 score=4.49876734189347
SFP.Col Colhigh 7535405..7535429 score=2.30785106616041
SFP.Col Colhigh 7536164..7536188 score=5.31074808525661
SFP.Col Colhigh 7536239..7536263 score=4.13886576302462
SFP.Col Colhigh 7536289..7536313 score=1.60502477061838
SFP.Col Colhigh 7538817..7538841 score=2.79514128982203
SFP.Col Colhigh 7538854..7538878 score=2.76061557693713
SFP.Col Colhigh 7539005..7539029 score=2.36086780802895
SFP.Col Colhigh 7539077..7539101 score=2.80097827145916
SFP.Col Colhigh 7539742..7539766 score=2.83554030164894
SFP.Col Colhigh 7543833..7543857 score=2.37667316820246
SFP.Col Colhigh 7543868..7543892 score=5.90577856058297
SFP.Col Colhigh 7544334..7544358 score=1.93539334843011
SFP.Col Colhigh 7544370..7544394 score=2.45351026355852
SFP.Col Colhigh 7544408..7544432 score=1.67840149410316
SFP.Col Colhigh 7544444..7544468 score=5.1935947225878
SFP.Col Colhigh 7545239..7545263 score=2.94137367016653
SFP.Col Colhigh 7548648..7548672 score=1.73788777869191
SFP.Col Colhigh 7568573..7568597 score=1.58392327119815
SFP.Col Colhigh 7571837..7571861 score=2.81037552782129
SFP.Col Colhigh 7572654..7572678 score=3.45484671748566
SFP.Col Colhigh 7577887..7577911 score=2.34398493670516
SFP.Col Colhigh 7596294..7596318 score=1.60705914261745
SFP.Col Colhigh 7604398..7604422 score=1.65482549918010
SFP.Col Colhigh 7625092..7625116 score=3.21177707328796
SFP.Col Colhigh 7628826..7628850 score=2.12049660208235
SFP.Col Colhigh 7631436..7631460 score=1.86697658748893
SFP.Col Colhigh 7634809..7634833 score=2.15738367263033
SFP.Col Colhigh 7635242..7635266 score=1.78263239513852
SFP.Col Colhigh 7635751..7635775 score=2.13872413522341
SFP.Col Colhigh 7636251..7636275 score=2.19108335009998
SFP.Col Colhigh 7636324..7636348 score=2.31344105746649
SFP.Col Colhigh 7636437..7636461 score=5.0659969379247
SFP.Col Colhigh 7636987..7637011 score=5.27945497623768
SFP.Col Colhigh 7637529..7637553 score=1.59816560428979
SFP.Col Colhigh 7637823..7637847 score=3.58813395135408
SFP.Col Colhigh 7638093..7638117 score=1.82942751764207
SFP.Col Colhigh 7638306..7638330 score=1.85772649341322
SFP.Col Colhigh 7639250..7639274 score=2.56041387364618
SFP.Col Colhigh 7650124..7650148 score=2.46147280968507
SFP.Col Colhigh 7660901..7660925 score=2.33724040627222
SFP.Col Colhigh 7665764..7665788 score=1.6821455787263
SFP.Col Colhigh 7667432..7667456 score=2.4554223044134
SFP.Col Colhigh 7671550..7671574 score=3.24085163459159
SFP.Col Colhigh 7673017..7673041 score=2.26916667598153
SFP.Col Colhigh 7675820..7675844 score=3.73484783257953
SFP.Col Colhigh 7676598..7676622 score=2.03554267656796
SFP.Col Colhigh 7677057..7677081 score=2.28845453891626
SFP.Col Colhigh 7679271..7679295 score=2.38192637277159
SFP.Col Colhigh 7679691..7679715 score=2.54881624117347
SFP.Col Colhigh 7682501..7682525 score=2.07251074714114
SFP.Col Colhigh 7685375..7685399 score=1.57254219203310
SFP.Col Colhigh 7686481..7686505 score=3.82170711558216
SFP.Col Colhigh 7691813..7691837 score=1.89014839887931
SFP.Col Colhigh 7695726..7695750 score=2.64072577959601
SFP.Col Colhigh 7695806..7695830 score=2.7469585273051
SFP.Col Colhigh 7697526..7697550 score=1.76936202061746
SFP.Col Colhigh 7700362..7700386 score=3.66945689202299
SFP.Col Colhigh 7700845..7700869 score=3.10889359056856
SFP.Col Colhigh 7701098..7701122 score=2.99977643516349
SFP.Col Colhigh 7701267..7701291 score=6.42762566583463
SFP.Col Colhigh 7701792..7701816 score=1.63365826338991
SFP.Col Colhigh 7705269..7705293 score=2.59823297505812
SFP.Col Colhigh 7705448..7705472 score=3.56374175557702
SFP.Col Colhigh 7705592..7705616 score=2.17065179633501
SFP.Col Colhigh 7708374..7708398 score=2.27494453231591
SFP.Col Colhigh 7708870..7708894 score=2.76041448046319
SFP.Col Colhigh 7714681..7714705 score=2.05025320358918
SFP.Col Colhigh 7716535..7716559 score=5.72980237737261
SFP.Col Colhigh 7716570..7716594 score=2.54780709959123
SFP.Col Colhigh 7716625..7716649 score=1.72383559245498
SFP.Col Colhigh 7716695..7716719 score=5.33685669739893
SFP.Col Colhigh 7716869..7716893 score=2.49427429416648
SFP.Col Colhigh 7722876..7722900 score=3.85272071199669
SFP.Col Colhigh 7724321..7724345 score=1.66760463487418
SFP.Col Colhigh 7724767..7724791 score=3.86111567227643
SFP.Col Colhigh 7724818..7724842 score=3.71900872770317
SFP.Col Colhigh 7724852..7724876 score=2.80540788052077
SFP.Col Colhigh 7726344..7726368 score=1.79986417325633
SFP.Col Colhigh 7726407..7726431 score=2.98253296954061
SFP.Col Colhigh 7726636..7726660 score=6.77566368570322
SFP.Col Colhigh 7726947..7726971 score=2.95312158672637
SFP.Col Colhigh 7726986..7727010 score=3.05379229447248
SFP.Col Colhigh 7727151..7727175 score=4.42861614097362
SFP.Col Colhigh 7727293..7727317 score=2.91108864548048
SFP.Col Colhigh 7728485..7728509 score=5.46835950111051
SFP.Col Colhigh 7731365..7731389 score=1.58807438335885
SFP.Col Colhigh 7731400..7731424 score=2.59470628015422
SFP.Col Colhigh 7731431..7731455 score=3.87543906861295
SFP.Col Colhigh 7731704..7731728 score=2.19077569722851
SFP.Col Colhigh 7732304..7732328 score=1.9699993843265
SFP.Col Colhigh 7739725..7739749 score=2.19835926677904
SFP.Col Colhigh 7743191..7743215 score=3.47344919165908
SFP.Col Colhigh 7744717..7744741 score=5.05409887802775
SFP.Col Colhigh 7744979..7745003 score=2.02237651534460
SFP.Col Colhigh 7745230..7745254 score=2.90125800817939
SFP.Col Colhigh 7747832..7747856 score=2.14990266276648
SFP.Col Colhigh 7748619..7748643 score=3.23833229878368
SFP.Col Colhigh 7749011..7749035 score=1.55658982864101
SFP.Col Colhigh 7749192..7749216 score=1.65677118362079
SFP.Col Colhigh 7750896..7750920 score=1.61984430534565
SFP.Col Colhigh 7752368..7752392 score=3.47011458978491
SFP.Col Colhigh 7752586..7752610 score=4.88045115827362
SFP.Col Colhigh 7753150..7753174 score=2.22913918897570
SFP.Col Colhigh 7754991..7755015 score=3.32500134279548
SFP.Col Colhigh 7756273..7756297 score=2.38542291466677
SFP.Col Colhigh 7758866..7758890 score=3.15541255505438
SFP.Col Colhigh 7761033..7761057 score=3.05788754905187
SFP.Col Colhigh 7762924..7762948 score=2.33256455362795
SFP.Col Colhigh 7762955..7762979 score=2.1855936320208
SFP.Col Colhigh 7762989..7763013 score=3.21851366985566
SFP.Col Colhigh 7765995..7766019 score=2.05477746330828
SFP.Col Colhigh 7767601..7767625 score=1.72699903801754
SFP.Col Colhigh 7770173..7770197 score=3.11853955308089
SFP.Col Colhigh 7770655..7770679 score=6.47746497184621
SFP.Col Colhigh 7771604..7771628 score=1.90135755456412
SFP.Col Colhigh 7778697..7778721 score=5.03028156234674
SFP.Col Colhigh 7779380..7779404 score=2.21981739606590
SFP.Col Colhigh 7783030..7783054 score=2.08598588242477
SFP.Col Colhigh 7783279..7783303 score=3.49030608682093
SFP.Col Colhigh 7783618..7783642 score=3.79499738670678
SFP.Col Colhigh 7784136..7784160 score=3.30009741414481
SFP.Col Colhigh 7785037..7785061 score=3.36002217336438
SFP.Col Colhigh 7786240..7786264 score=2.09333052017006
SFP.Col Colhigh 7787290..7787314 score=2.07301510660704
SFP.Col Colhigh 7789289..7789313 score=3.11589858610833
SFP.Col Colhigh 7789888..7789912 score=3.78501957980344
SFP.Col Colhigh 7790771..7790795 score=5.04087126479648
SFP.Col Colhigh 7791520..7791544 score=2.03646456935421
SFP.Col Colhigh 7791673..7791697 score=2.33287853463970
SFP.Col Colhigh 7792676..7792700 score=3.01491938692765
SFP.Col Colhigh 7794034..7794058 score=1.95576426557507
SFP.Col Colhigh 7794176..7794200 score=2.66277601068006
SFP.Col Colhigh 7794211..7794235 score=1.59841871156290
SFP.Col Colhigh 7794382..7794406 score=1.84290819629877
SFP.Col Colhigh 7795006..7795030 score=2.77311408967848
SFP.Col Colhigh 7795076..7795100 score=1.84744767944143
SFP.Col Colhigh 7795148..7795172 score=1.92220465908891
SFP.Col Colhigh 7796799..7796823 score=4.49518597642081
SFP.Col Colhigh 7798239..7798263 score=2.94887192958529
SFP.Col Colhigh 7798271..7798295 score=2.87219838473448
SFP.Col Colhigh 7798382..7798406 score=2.78100779735956
SFP.Col Colhigh 7798684..7798708 score=1.59292772348617
SFP.Col Colhigh 7798821..7798845 score=2.12307360665081
SFP.Col Colhigh 7798997..7799021 score=4.06399659115685
SFP.Col Colhigh 7799033..7799057 score=1.63435132159419
SFP.Col Colhigh 7799258..7799282 score=3.08291277451406
SFP.Col Colhigh 7799327..7799351 score=4.07265405287948
SFP.Col Colhigh 7801468..7801492 score=2.82610915980208
SFP.Col Colhigh 7802871..7802895 score=1.63823350184702
SFP.Col Colhigh 7802906..7802930 score=5.80052269786639
SFP.Col Colhigh 7802940..7802964 score=2.23825235944642
SFP.Col Colhigh 7811297..7811321 score=2.46483268386217
SFP.Col Colhigh 7813582..7813606 score=2.43461803827617
SFP.Col Colhigh 7813796..7813820 score=1.96020144286137
SFP.Col Colhigh 7814385..7814409 score=1.59059770665595
SFP.Col Colhigh 7815585..7815609 score=1.95701473394704
SFP.Col Colhigh 7816073..7816097 score=2.80412687457495
SFP.Col Colhigh 7819533..7819557 score=1.93661279249194
SFP.Col Colhigh 7832532..7832556 score=2.04607379024857
SFP.Col Colhigh 7859732..7859756 score=2.70754803654597
SFP.Col Colhigh 7860056..7860080 score=3.86556311269086
SFP.Col Colhigh 7865530..7865554 score=3.34127632185175
SFP.Col Colhigh 7873654..7873678 score=1.92937529023832
SFP.Col Colhigh 7884284..7884308 score=2.59069162225590
SFP.Col Colhigh 7884583..7884607 score=1.8816493198144
SFP.Col Colhigh 7884795..7884819 score=1.84432847462999
SFP.Col Colhigh 7884827..7884851 score=2.34479009117255
SFP.Col Colhigh 7891089..7891113 score=2.39228172615158
SFP.Col Colhigh 7898132..7898156 score=2.44338882510925
SFP.Col Colhigh 7903343..7903367 score=2.07450924791713
SFP.Col Colhigh 7903381..7903405 score=2.79291685899537
SFP.Col Colhigh 7903577..7903601 score=2.33750192013705
SFP.Col Colhigh 7903608..7903632 score=4.00700716452721
SFP.Col Colhigh 7904879..7904903 score=2.09270830181607
SFP.Col Colhigh 7906902..7906926 score=1.715568547505
SFP.Col Colhigh 7907922..7907946 score=2.07936668084928
SFP.Col Colhigh 7907961..7907985 score=3.89368162214432
SFP.Col Colhigh 7908037..7908061 score=6.31743596290066
SFP.Col Colhigh 7908141..7908165 score=2.98339861982942
SFP.Col Colhigh 7908179..7908203 score=6.8667636774978
SFP.Col Colhigh 7908363..7908387 score=4.70658840248762
SFP.Col Colhigh 7908396..7908420 score=4.05862956684778
SFP.Col Colhigh 7908581..7908605 score=2.06101021737217
SFP.Col Colhigh 7908774..7908798 score=2.15984991877428
SFP.Col Colhigh 7909798..7909822 score=5.47113719455125
SFP.Col Colhigh 7909980..7910004 score=3.53000335768569
SFP.Col Colhigh 7910046..7910070 score=2.0694756767192
SFP.Col Colhigh 7911850..7911874 score=4.75262989116902
SFP.Col Colhigh 7915924..7915948 score=2.00985157722519
SFP.Col Colhigh 7916251..7916275 score=2.03429767582091
SFP.Col Colhigh 7917222..7917246 score=2.4101223845429
SFP.Col Colhigh 7917292..7917316 score=2.34719302908796
SFP.Col Colhigh 7918024..7918048 score=2.25223461961188
SFP.Col Colhigh 7924727..7924751 score=3.76294144534311
SFP.Col Colhigh 7925055..7925079 score=3.1755502637413
SFP.Col Colhigh 7925457..7925481 score=1.85225593021825
SFP.Col Colhigh 7927404..7927428 score=2.98652941901449
SFP.Col Colhigh 7927551..7927575 score=2.27718026440793
SFP.Col Colhigh 7928279..7928303 score=2.38399977484115
SFP.Col Colhigh 7928609..7928633 score=2.13992071150625
SFP.Col Colhigh 7929672..7929696 score=1.65773118400569
SFP.Col Colhigh 7931092..7931116 score=3.45352894282372
SFP.Col Colhigh 7932364..7932388 score=3.5704585056369
SFP.Col Colhigh 7932650..7932674 score=2.68641303915394
SFP.Col Colhigh 7933414..7933438 score=1.7471030364376
SFP.Col Colhigh 7936030..7936054 score=2.37346715647049
SFP.Col Colhigh 7936835..7936859 score=3.96519157941384
SFP.Col Colhigh 7943833..7943857 score=2.15319488510810
SFP.Col Colhigh 7944085..7944109 score=1.76006361298620
SFP.Col Colhigh 7944209..7944233 score=3.01836021600934
SFP.Col Colhigh 7944244..7944268 score=2.35846599728557
SFP.Col Colhigh 7944318..7944342 score=2.75156159945987
SFP.Col Colhigh 7947137..7947161 score=2.37145053637397
SFP.Col Colhigh 7947880..7947904 score=7.29054388794025
SFP.Col Colhigh 7953730..7953754 score=2.70871530856345
SFP.Col Colhigh 7955337..7955361 score=5.06519514994331
SFP.Col Colhigh 7956142..7956166 score=3.11814412300928
SFP.Col Colhigh 7962934..7962958 score=1.68998562156590
SFP.Col Colhigh 7963960..7963984 score=1.98724236860319
SFP.Col Colhigh 7964234..7964258 score=1.70348357409972
SFP.Col Colhigh 7964454..7964478 score=3.85319748362622
SFP.Col Colhigh 7964490..7964514 score=1.94478099221685
SFP.Col Colhigh 7964770..7964794 score=1.78953389060831
SFP.Col Colhigh 7965172..7965196 score=1.83924546608862
SFP.Col Colhigh 7965213..7965237 score=1.98306025897242
SFP.Col Colhigh 7965495..7965519 score=2.01363072787091
SFP.Col Colhigh 7965634..7965658 score=2.80403783437349
SFP.Col Colhigh 7966345..7966369 score=1.61308606125663
SFP.Col Colhigh 7967262..7967286 score=2.28781343987858
SFP.Col Colhigh 7967451..7967475 score=1.55893698706774
SFP.Col Colhigh 7967822..7967846 score=1.87839895634013
SFP.Col Colhigh 7968688..7968712 score=4.54178519641794
SFP.Col Colhigh 7968723..7968747 score=1.59890622786177
SFP.Col Colhigh 7969353..7969377 score=3.56137862629111
SFP.Col Colhigh 7969422..7969446 score=2.66729388999905
SFP.Col Colhigh 7969571..7969595 score=1.73142365074440
SFP.Col Colhigh 7969607..7969631 score=2.32375635356645
SFP.Col Colhigh 7969678..7969702 score=4.68285995535144
SFP.Col Colhigh 7969784..7969808 score=3.27866452188714
SFP.Col Colhigh 7969817..7969841 score=4.25746217760725
SFP.Col Colhigh 7969926..7969950 score=2.64605203889380
SFP.Col Colhigh 7970047..7970071 score=2.99456555621109
SFP.Col Colhigh 7970119..7970143 score=3.6480043323079
SFP.Col Colhigh 7970156..7970180 score=4.98467571428499
SFP.Col Colhigh 7970189..7970213 score=1.65445650218385
SFP.Col Colhigh 7970225..7970249 score=1.61285753741501
SFP.Col Colhigh 7970305..7970329 score=3.3329104097677
SFP.Col Colhigh 7970407..7970431 score=2.18158371161249
SFP.Col Colhigh 7970510..7970534 score=1.81418410602541
SFP.Col Colhigh 7970543..7970567 score=3.72233385098214
SFP.Col Colhigh 7970579..7970603 score=4.53362349213812
SFP.Col Colhigh 7970684..7970708 score=3.57739876887701
SFP.Col Colhigh 7970754..7970778 score=3.61646780869284
SFP.Col Colhigh 7970791..7970815 score=3.09886076799468
SFP.Col Colhigh 7970828..7970852 score=6.70655154095814
SFP.Col Colhigh 7970864..7970888 score=2.96016267483409
SFP.Col Colhigh 7970900..7970924 score=3.43275892726775
SFP.Col Colhigh 7970974..7970998 score=2.46527230493149
SFP.Col Colhigh 7971041..7971065 score=4.94910197959198
SFP.Col Colhigh 7971080..7971104 score=3.63841177196658
SFP.Col Colhigh 7971150..7971174 score=2.99363609532460
SFP.Col Colhigh 7971272..7971296 score=6.01181639944804
SFP.Col Colhigh 7971342..7971366 score=2.12609593727334
SFP.Col Colhigh 7971374..7971398 score=4.24479850206784
SFP.Col Colhigh 7971486..7971510 score=2.04518405421685
SFP.Col Colhigh 7971523..7971547 score=1.61817351281187
SFP.Col Colhigh 7971555..7971579 score=2.49639542630394
SFP.Col Colhigh 7971623..7971647 score=3.34140902907757
SFP.Col Colhigh 7971659..7971683 score=4.23989956663598
SFP.Col Colhigh 7971988..7972012 score=2.41663618389582
SFP.Col Colhigh 7972024..7972048 score=1.71021845307222
SFP.Col Colhigh 7972061..7972085 score=4.27031999553265
SFP.Col Colhigh 7972173..7972197 score=4.42318629896093
SFP.Col Colhigh 7972210..7972234 score=2.34233386882502
SFP.Col Colhigh 7972246..7972270 score=1.70444447984368
SFP.Col Colhigh 7972349..7972373 score=5.03005372878363
SFP.Col Colhigh 7972380..7972404 score=2.27403915334155
SFP.Col Colhigh 7972455..7972479 score=2.77570463619111
SFP.Col Colhigh 7972573..7972597 score=4.518177514452
SFP.Col Colhigh 7972710..7972734 score=2.08965681603697
SFP.Col Colhigh 7972787..7972811 score=5.09586159732287
SFP.Col Colhigh 7972891..7972915 score=3.38613426167291
SFP.Col Colhigh 7972924..7972948 score=4.45863193931849
SFP.Col Colhigh 7972959..7972983 score=2.96143391850652
SFP.Col Colhigh 7972990..7973014 score=2.49707636554315
SFP.Col Colhigh 7973027..7973051 score=5.63529547900583
SFP.Col Colhigh 7973063..7973087 score=4.24986083463896
SFP.Col Colhigh 7973099..7973123 score=4.98173472839356
SFP.Col Colhigh 7973165..7973189 score=2.778803712893
SFP.Col Colhigh 7973204..7973228 score=3.14447342658879
SFP.Col Colhigh 7973322..7973346 score=5.4916276399245
SFP.Col Colhigh 7973435..7973459 score=1.60198305833895
SFP.Col Colhigh 7973505..7973529 score=8.03060079360879
SFP.Col Colhigh 7973541..7973565 score=4.13168611430887
SFP.Col Colhigh 7973580..7973604 score=2.80240193541956
SFP.Col Colhigh 7973654..7973678 score=2.64716206833583
SFP.Col Colhigh 7973842..7973866 score=2.65534045303721
SFP.Col Colhigh 7973876..7973900 score=4.41618175398608
SFP.Col Colhigh 7973916..7973940 score=2.25240744019625
SFP.Col Colhigh 7977142..7977166 score=2.27345081033199
SFP.Col Colhigh 7982921..7982945 score=1.78339937150398
SFP.Col Colhigh 7984048..7984072 score=1.88898713439669
SFP.Col Colhigh 7986728..7986752 score=2.22663204019347
SFP.Col Colhigh 7986832..7986856 score=2.60328216716656
SFP.Col Colhigh 7986872..7986896 score=5.93370654795246
SFP.Col Colhigh 7986912..7986936 score=2.88135101653097
SFP.Col Colhigh 7986946..7986970 score=2.33299232197062
SFP.Col Colhigh 7988370..7988394 score=2.27312551885251
SFP.Col Colhigh 7988674..7988698 score=1.57093485352869
SFP.Col Colhigh 7988757..7988781 score=2.31421633848519
SFP.Col Colhigh 7988791..7988815 score=2.00763151975917
SFP.Col Colhigh 7989135..7989159 score=1.77341635844431
SFP.Col Colhigh 7991638..7991662 score=1.74553141719599
SFP.Col Colhigh 7992528..7992552 score=2.6187555753754
SFP.Col Colhigh 7993202..7993226 score=4.25129913543024
SFP.Col Colhigh 8001917..8001941 score=7.91975488961653
SFP.Col Colhigh 8008256..8008280 score=3.84332193368694
SFP.Col Colhigh 8008992..8009016 score=1.87004271993790
SFP.Col Colhigh 8012345..8012369 score=5.71925240476574
SFP.Col Colhigh 8015157..8015181 score=1.70144960538962
SFP.Col Colhigh 8019750..8019774 score=3.0731702883504
SFP.Col Colhigh 8028875..8028899 score=3.82407104404441
SFP.Col Colhigh 8034278..8034302 score=2.05826789399878
SFP.Col Colhigh 8035256..8035280 score=2.07535875942011
SFP.Col Colhigh 8036430..8036454 score=6.06924595484532
SFP.Col Colhigh 8037650..8037674 score=2.36108713996023
SFP.Col Colhigh 8043762..8043786 score=2.42107864531552
SFP.Col Colhigh 8043876..8043900 score=2.46113230099694
SFP.Col Colhigh 8044196..8044220 score=2.74667576261368
SFP.Col Colhigh 8046245..8046269 score=1.97734662121404
SFP.Col Colhigh 8055247..8055271 score=3.61536102082509
SFP.Col Colhigh 8055881..8055905 score=2.42543210877856
SFP.Col Colhigh 8056030..8056054 score=3.4374238590049
SFP.Col Colhigh 8056303..8056327 score=2.17593677651558
SFP.Col Colhigh 8056710..8056734 score=2.36426535588683
SFP.Col Colhigh 8062917..8062941 score=4.38250445235422
SFP.Col Colhigh 8063059..8063083 score=2.42179628393278
SFP.Col Colhigh 8071071..8071095 score=2.62656662039064
SFP.Col Colhigh 8071106..8071130 score=3.52531615848175
SFP.Col Colhigh 8071852..8071876 score=2.69504483067536
SFP.Col Colhigh 8073167..8073191 score=3.68891667069074
SFP.Col Colhigh 8073895..8073919 score=2.93337390231707
SFP.Col Colhigh 8081594..8081618 score=1.60947998691823
SFP.Col Colhigh 8083507..8083531 score=3.26523521801542
SFP.Col Colhigh 8085343..8085367 score=3.75811241789692
SFP.Col Colhigh 8087867..8087891 score=4.09319803900126
SFP.Col Colhigh 8093160..8093184 score=6.19449338567907
SFP.Col Colhigh 8093620..8093644 score=2.09159708922321
SFP.Col Colhigh 8095334..8095358 score=1.96192004366890
SFP.Col Colhigh 8098577..8098601 score=1.81994465116738
SFP.Col Colhigh 8098872..8098896 score=3.37342888446144
SFP.Col Colhigh 8098907..8098931 score=4.49110905229541
SFP.Col Colhigh 8098978..8099002 score=2.13440587533776
SFP.Col Colhigh 8100500..8100524 score=3.41295534442115
SFP.Col Colhigh 8102439..8102463 score=4.15640522117937
SFP.Col Colhigh 8104899..8104923 score=1.93299125691530
SFP.Col Colhigh 8105146..8105170 score=2.56740241844748
SFP.Col Colhigh 8105668..8105692 score=1.60706402702201
SFP.Col Colhigh 8108181..8108205 score=2.90176669316398
SFP.Col Colhigh 8112792..8112816 score=1.83556471259765
SFP.Col Colhigh 8114235..8114259 score=2.06106608819065
SFP.Col Colhigh 8134601..8134625 score=3.57788062258221
SFP.Col Colhigh 8135435..8135459 score=2.46993289991209
SFP.Col Colhigh 8136525..8136549 score=4.37352158735986
SFP.Col Colhigh 8136558..8136582 score=5.05499244878516
SFP.Col Colhigh 8137733..8137757 score=1.66158565586235
SFP.Col Colhigh 8138308..8138332 score=2.68782170647188
SFP.Col Colhigh 8138341..8138365 score=1.9768862708488
SFP.Col Colhigh 8140352..8140376 score=2.40579833497786
SFP.Col Colhigh 8142550..8142574 score=1.93774706422728
SFP.Col Colhigh 8142586..8142610 score=2.26708651116190
SFP.Col Colhigh 8142803..8142827 score=4.0081209663088
SFP.Col Colhigh 8142893..8142917 score=1.63071201954487
SFP.Col Colhigh 8143746..8143770 score=3.43335969968625
SFP.Col Colhigh 8146456..8146480 score=4.94841638863159
SFP.Col Colhigh 8148770..8148794 score=4.34232775291358
SFP.Col Colhigh 8148807..8148831 score=1.94848466489307
SFP.Col Colhigh 8148950..8148974 score=1.63596301962293
SFP.Col Colhigh 8154221..8154245 score=3.63967281305941
SFP.Col Colhigh 8154359..8154383 score=3.27688285434813
SFP.Col Colhigh 8154838..8154862 score=3.62094810731413
SFP.Col Colhigh 8155049..8155073 score=5.56206834782397
SFP.Col Colhigh 8160214..8160238 score=2.99741728580728
SFP.Col Colhigh 8160423..8160447 score=4.35616137989001
SFP.Col Colhigh 8160743..8160767 score=1.88781822175591
SFP.Col Colhigh 8160813..8160837 score=1.61309582095500
SFP.Col Colhigh 8161543..8161567 score=1.62978499098173
SFP.Col Colhigh 8161978..8162002 score=1.90630299852582
SFP.Col Colhigh 8162463..8162487 score=1.76861269282831
SFP.Col Colhigh 8163496..8163520 score=2.45348108346617
SFP.Col Colhigh 8163751..8163775 score=5.07226629568873
SFP.Col Colhigh 8164684..8164708 score=2.79903762025035
SFP.Col Colhigh 8165030..8165054 score=1.66769385442561
SFP.Col Colhigh 8165132..8165156 score=2.55922259226993
SFP.Col Colhigh 8171656..8171680 score=2.64365431221354
SFP.Col Colhigh 8177665..8177689 score=1.61614100811867
SFP.Col Colhigh 8177769..8177793 score=2.09987013109294
SFP.Col Colhigh 8177806..8177830 score=2.63423795710556
SFP.Col Colhigh 8177888..8177912 score=2.20317394755496
SFP.Col Colhigh 8181274..8181298 score=2.61941042667682
SFP.Col Colhigh 8181423..8181447 score=3.71989954593187
SFP.Col Colhigh 8181599..8181623 score=2.85349654961282
SFP.Col Colhigh 8190990..8191014 score=1.56873875377470
SFP.Col Colhigh 8191830..8191854 score=5.29641518623668
SFP.Col Colhigh 8195029..8195053 score=3.45660794953661
SFP.Col Colhigh 8195106..8195130 score=3.43996808376609
SFP.Col Colhigh 8195142..8195166 score=2.045265802056
SFP.Col Colhigh 8195464..8195488 score=1.62737103221879
SFP.Col Colhigh 8196151..8196175 score=3.61241187768366
SFP.Col Colhigh 8197616..8197640 score=2.82598894577785
SFP.Col Colhigh 8197652..8197676 score=4.77570995017255
SFP.Col Colhigh 8200297..8200321 score=1.67219943320192
SFP.Col Colhigh 8200618..8200642 score=2.24020056712701
SFP.Col Colhigh 8200941..8200965 score=1.72739212924892
SFP.Col Colhigh 8202883..8202907 score=4.18663927537605
SFP.Col Colhigh 8203348..8203372 score=4.41486729499517
SFP.Col Colhigh 8204508..8204532 score=2.10913409185589
SFP.Col Colhigh 8204974..8204998 score=2.00776833861431
SFP.Col Colhigh 8205952..8205976 score=2.66648068775265
SFP.Col Colhigh 8210792..8210816 score=1.79852442919294
SFP.Col Colhigh 8214355..8214379 score=1.77609908629971
SFP.Col Colhigh 8219358..8219382 score=1.66189892404677
SFP.Col Colhigh 8221090..8221114 score=1.74062116385061
SFP.Col Colhigh 8222734..8222758 score=1.93618262853408
SFP.Col Colhigh 8225772..8225796 score=3.8524370369587
SFP.Col Colhigh 8226729..8226753 score=1.64709805221183
SFP.Col Colhigh 8227182..8227206 score=7.25477743261081
SFP.Col Colhigh 8228290..8228314 score=1.83778651363597
SFP.Col Colhigh 8228575..8228599 score=2.28491919466088
SFP.Col Colhigh 8228902..8228926 score=6.03860651445876
SFP.Col Colhigh 8238069..8238093 score=2.01754733342907
SFP.Col Colhigh 8238563..8238587 score=1.71338910599225
SFP.Col Colhigh 8241391..8241415 score=3.63616268763132
SFP.Col Colhigh 8241429..8241453 score=2.18687678777232
SFP.Col Colhigh 8241790..8241814 score=3.9362796456434
SFP.Col Colhigh 8241864..8241888 score=2.03483303580137
SFP.Col Colhigh 8242484..8242508 score=3.07853071550439
SFP.Col Colhigh 8243471..8243495 score=3.30245037935277
SFP.Col Colhigh 8243883..8243907 score=2.36142107082578
SFP.Col Colhigh 8251250..8251274 score=2.59936845365076
SFP.Col Colhigh 8251358..8251382 score=1.96349925492286
SFP.Col Colhigh 8251718..8251742 score=3.82840468316086
SFP.Col Colhigh 8251790..8251814 score=3.10158206496354
SFP.Col Colhigh 8252190..8252214 score=5.70384669382661
SFP.Col Colhigh 8252629..8252653 score=3.30475126914071
SFP.Col Colhigh 8254990..8255014 score=2.47378334823922
SFP.Col Colhigh 8255207..8255231 score=3.16564547841537
SFP.Col Colhigh 8256582..8256606 score=4.1948932569348
SFP.Col Colhigh 8259417..8259441 score=1.59282552591463
SFP.Col Colhigh 8259989..8260013 score=2.11078235453102
SFP.Col Colhigh 8260271..8260295 score=3.2033700522338
SFP.Col Colhigh 8260898..8260922 score=3.09315166089845
SFP.Col Colhigh 8261366..8261390 score=2.45064982923744
SFP.Col Colhigh 8261698..8261722 score=3.11728180921447
SFP.Col Colhigh 8266219..8266243 score=2.43625595937378
SFP.Col Colhigh 8272901..8272925 score=1.80956291079806
SFP.Col Colhigh 8275596..8275620 score=1.89711827210047
SFP.Col Colhigh 8276161..8276185 score=2.5319886030897
SFP.Col Colhigh 8280546..8280570 score=1.81631445877632
SFP.Col Colhigh 8280999..8281023 score=4.28416085465438
SFP.Col Colhigh 8283076..8283100 score=4.68651571738498
SFP.Col Colhigh 8283289..8283313 score=3.84853445064243
SFP.Col Colhigh 8283322..8283346 score=3.25674341686213
SFP.Col Colhigh 8286150..8286174 score=1.79872069215623
SFP.Col Colhigh 8286434..8286458 score=1.5653906229713
SFP.Col Colhigh 8288207..8288231 score=1.75697009445765
SFP.Col Colhigh 8288417..8288441 score=1.64943093039282
SFP.Col Colhigh 8288831..8288855 score=3.20614059522349
SFP.Col Colhigh 8293719..8293743 score=3.11086313468783
SFP.Col Colhigh 8294845..8294869 score=2.13890743885247
SFP.Col Colhigh 8295781..8295805 score=3.43870425554415
SFP.Col Colhigh 8296323..8296347 score=4.37865281970424
SFP.Col Colhigh 8296921..8296945 score=2.08795713144661
SFP.Col Colhigh 8297247..8297271 score=7.16888727229187
SFP.Col Colhigh 8297411..8297435 score=1.72620883133704
SFP.Col Colhigh 8297693..8297717 score=4.22313996781432
SFP.Col Colhigh 8297986..8298010 score=1.60418229433346
SFP.Col Colhigh 8298021..8298045 score=7.47374738651023
SFP.Col Colhigh 8298058..8298082 score=1.63709281874985
SFP.Col Colhigh 8298746..8298770 score=3.50231574282137
SFP.Col Colhigh 8298964..8298988 score=3.2105058019574
SFP.Col Colhigh 8299274..8299298 score=1.73489260294
SFP.Col Colhigh 8307891..8307915 score=1.61979270857338
SFP.Col Colhigh 8308926..8308950 score=1.89810961946293
SFP.Col Colhigh 8309209..8309233 score=3.8926145393074
SFP.Col Colhigh 8309895..8309919 score=1.75081909025765
SFP.Col Colhigh 8309928..8309952 score=2.02005315863097
SFP.Col Colhigh 8310037..8310061 score=2.11218137632598
SFP.Col Colhigh 8310616..8310640 score=1.97619642118052
SFP.Col Colhigh 8311202..8311226 score=1.61057341306704
SFP.Col Colhigh 8311289..8311313 score=1.86294225114338
SFP.Col Colhigh 8316008..8316032 score=4.18813259446716
SFP.Col Colhigh 8322029..8322053 score=3.99180975847681
SFP.Col Colhigh 8339958..8339982 score=4.07060488938646
SFP.Col Colhigh 8345265..8345289 score=2.03185727079937
SFP.Col Colhigh 8347678..8347702 score=2.42496122463697
SFP.Col Colhigh 8350269..8350293 score=2.23489322085065
SFP.Col Colhigh 8350636..8350660 score=3.10921889731401
SFP.Col Colhigh 8350965..8350989 score=2.3021175408807
SFP.Col Colhigh 8352800..8352824 score=3.09621101111289
SFP.Col Colhigh 8352871..8352895 score=6.64067514288636
SFP.Col Colhigh 8352976..8353000 score=4.00670957048197
SFP.Col Colhigh 8353230..8353254 score=1.76943149645051
SFP.Col Colhigh 8353271..8353295 score=1.57780030279904
SFP.Col Colhigh 8353775..8353799 score=6.37067174422328
SFP.Col Colhigh 8354428..8354452 score=2.34363667856931
SFP.Col Colhigh 8354795..8354819 score=6.81690334333366
SFP.Col Colhigh 8355550..8355574 score=2.13817170336033
SFP.Col Colhigh 8356486..8356510 score=2.55026245644624
SFP.Col Colhigh 8356630..8356654 score=1.55871666375910
SFP.Col Colhigh 8356665..8356689 score=3.27873635446095
SFP.Col Colhigh 8357539..8357563 score=1.81040285490418
SFP.Col Colhigh 8358496..8358520 score=3.05830047826695
SFP.Col Colhigh 8359422..8359446 score=7.28623575946376
SFP.Col Colhigh 8359747..8359771 score=9.21250410864887
SFP.Col Colhigh 8359788..8359812 score=1.80632542088258
SFP.Col Colhigh 8360023..8360047 score=2.18054710331482
SFP.Col Colhigh 8360207..8360231 score=3.84656580742538
SFP.Col Colhigh 8360309..8360333 score=4.92784453715873
SFP.Col Colhigh 8360519..8360543 score=2.79640316712398
SFP.Col Colhigh 8360557..8360581 score=2.02723764966211
SFP.Col Colhigh 8360632..8360656 score=2.54182819179131
SFP.Col Colhigh 8360811..8360835 score=3.3849825876893
SFP.Col Colhigh 8361104..8361128 score=1.88220015332635
SFP.Col Colhigh 8361323..8361347 score=3.3644481482026
SFP.Col Colhigh 8362927..8362951 score=1.99737499506785
SFP.Col Colhigh 8363113..8363137 score=4.02396348340006
SFP.Col Colhigh 8363215..8363239 score=2.69393553508068
SFP.Col Colhigh 8363248..8363272 score=4.30986893377147
SFP.Col Colhigh 8363322..8363346 score=2.06310987700409
SFP.Col Colhigh 8363355..8363379 score=2.49255451991528
SFP.Col Colhigh 8363423..8363447 score=2.42168529957353
SFP.Col Colhigh 8363673..8363697 score=3.55851240024311
SFP.Col Colhigh 8363706..8363730 score=4.95176486449201
SFP.Col Colhigh 8363741..8363765 score=3.53793978677085
SFP.Col Colhigh 8363848..8363872 score=4.37220005513356
SFP.Col Colhigh 8363919..8363943 score=4.67700371757638
SFP.Col Colhigh 8363954..8363978 score=5.77176181843257
SFP.Col Colhigh 8363990..8364014 score=3.32019544032162
SFP.Col Colhigh 8364025..8364049 score=3.01087162278085
SFP.Col Colhigh 8364241..8364265 score=5.46584243037372
SFP.Col Colhigh 8364424..8364448 score=3.63619897253381
SFP.Col Colhigh 8364463..8364487 score=5.73813358103302
SFP.Col Colhigh 8364534..8364558 score=4.76316707799737
SFP.Col Colhigh 8364615..8364639 score=4.84474704757621
SFP.Col Colhigh 8364690..8364714 score=2.48243606248262
SFP.Col Colhigh 8364917..8364941 score=5.16313099961956
SFP.Col Colhigh 8365177..8365201 score=7.50616786443601
SFP.Col Colhigh 8365255..8365279 score=2.49480806320013
SFP.Col Colhigh 8365363..8365387 score=3.48125816087104
SFP.Col Colhigh 8365398..8365422 score=1.76258132948288
SFP.Col Colhigh 8365467..8365491 score=2.04975847864613
SFP.Col Colhigh 8365581..8365605 score=2.09758429221110
SFP.Col Colhigh 8365622..8365646 score=3.78660502415562
SFP.Col Colhigh 8365749..8365773 score=2.49572510154565
SFP.Col Colhigh 8365821..8365845 score=3.83371720817519
SFP.Col Colhigh 8365902..8365926 score=2.38026886695392
SFP.Col Colhigh 8366031..8366055 score=6.21580627273211
SFP.Col Colhigh 8366107..8366131 score=5.92175814092826
SFP.Col Colhigh 8366142..8366166 score=5.19287267661507
SFP.Col Colhigh 8366181..8366205 score=8.2549001745966
SFP.Col Colhigh 8366218..8366242 score=3.92687212881472
SFP.Col Colhigh 8366333..8366357 score=2.07928842288017
SFP.Col Colhigh 8366372..8366396 score=3.03705327656775
SFP.Col Colhigh 8366529..8366553 score=5.4076840859981
SFP.Col Colhigh 8366641..8366665 score=2.83380076473894
SFP.Col Colhigh 8366759..8366783 score=3.62326929282989
SFP.Col Colhigh 8366794..8366818 score=3.67323760031657
SFP.Col Colhigh 8366833..8366857 score=4.68754163927538
SFP.Col Colhigh 8366864..8366888 score=4.50524544698312
SFP.Col Colhigh 8367287..8367311 score=6.05170663318468
SFP.Col Colhigh 8367393..8367417 score=3.22983368102995
SFP.Col Colhigh 8367538..8367562 score=2.04111605525341
SFP.Col Colhigh 8367578..8367602 score=5.30364916982483
SFP.Col Colhigh 8368081..8368105 score=3.14084015180406
SFP.Col Colhigh 8368224..8368248 score=3.32426814998507
SFP.Col Colhigh 8368294..8368318 score=2.63107569389484
SFP.Col Colhigh 8368407..8368431 score=4.14905720369143
SFP.Col Colhigh 8368444..8368468 score=1.91623642789962
SFP.Col Colhigh 8368508..8368532 score=1.56279189087455
SFP.Col Colhigh 8368807..8368831 score=2.45362116998473
SFP.Col Colhigh 8368949..8368973 score=1.65377980933583
SFP.Col Colhigh 8368985..8369009 score=2.46468831555021
SFP.Col Colhigh 8369065..8369089 score=2.98547356330925
SFP.Col Colhigh 8369101..8369125 score=1.74956503771150
SFP.Col Colhigh 8369287..8369311 score=3.73348022537661
SFP.Col Colhigh 8369507..8369531 score=5.14431090296227
SFP.Col Colhigh 8369575..8369599 score=1.5967971317199
SFP.Col Colhigh 8369756..8369780 score=2.86832387251926
SFP.Col Colhigh 8370035..8370059 score=1.69055487191861
SFP.Col Colhigh 8370111..8370135 score=1.92375183496146
SFP.Col Colhigh 8370326..8370350 score=2.72107747883223
SFP.Col Colhigh 8370551..8370575 score=3.57030131788069
SFP.Col Colhigh 8370587..8370611 score=2.35393653792313
SFP.Col Colhigh 8370806..8370830 score=4.25789541676789
SFP.Col Colhigh 8370843..8370867 score=5.8340028584292
SFP.Col Colhigh 8370919..8370943 score=2.83466664417695
SFP.Col Colhigh 8370952..8370976 score=3.19256117334053
SFP.Col Colhigh 8371101..8371125 score=2.87885842283573
SFP.Col Colhigh 8371599..8371623 score=2.50359171591114
SFP.Col Colhigh 8371787..8371811 score=2.77973767869687
SFP.Col Colhigh 8372035..8372059 score=2.48348509570417
SFP.Col Colhigh 8372159..8372183 score=3.28293607526940
SFP.Col Colhigh 8372314..8372338 score=2.9736307974419
SFP.Col Colhigh 8372742..8372766 score=2.56845942668724
SFP.Col Colhigh 8373036..8373060 score=2.91103663266552
SFP.Col Colhigh 8373359..8373383 score=2.55470781604749
SFP.Col Colhigh 8375364..8375388 score=2.25811034148976
SFP.Col Colhigh 8375861..8375885 score=4.59087004185541
SFP.Col Colhigh 8376163..8376187 score=2.02165718574578
SFP.Col Colhigh 8376197..8376221 score=3.50251279823907
SFP.Col Colhigh 8376259..8376283 score=2.42017617508065
SFP.Col Colhigh 8376364..8376388 score=4.26625109052668
SFP.Col Colhigh 8376620..8376644 score=3.77126592483571
SFP.Col Colhigh 8376654..8376678 score=1.65099001821543
SFP.Col Colhigh 8376720..8376744 score=2.27912144182756
SFP.Col Colhigh 8376758..8376782 score=2.52347955875115
SFP.Col Colhigh 8377004..8377028 score=1.78415732153207
SFP.Col Colhigh 8377224..8377248 score=5.31913970820021
SFP.Col Colhigh 8379676..8379700 score=2.17823774647128
SFP.Col Colhigh 8381078..8381102 score=3.05012288381047
SFP.Col Colhigh 8385765..8385789 score=1.57033844940514
SFP.Col Colhigh 8387394..8387418 score=2.27353708205838
SFP.Col Colhigh 8387428..8387452 score=2.01597169452171
SFP.Col Colhigh 8393942..8393966 score=1.98844811584926
SFP.Col Colhigh 8395848..8395872 score=4.52089940034661
SFP.Col Colhigh 8405652..8405676 score=1.7504075538165
SFP.Col Colhigh 8406794..8406818 score=4.72266962838262
SFP.Col Colhigh 8406940..8406964 score=3.09819478591681
SFP.Col Colhigh 8406971..8406995 score=2.8258642278518
SFP.Col Colhigh 8407115..8407139 score=1.91773724252087
SFP.Col Colhigh 8407328..8407352 score=2.0114832770653
SFP.Col Colhigh 8407477..8407501 score=5.69551405686277
SFP.Col Colhigh 8407513..8407537 score=3.56392958630133
SFP.Col Colhigh 8407653..8407677 score=6.74007257695031
SFP.Col Colhigh 8407758..8407782 score=3.45262189766350
SFP.Col Colhigh 8408093..8408117 score=5.10355541759752
SFP.Col Colhigh 8408550..8408574 score=2.15033758631535
SFP.Col Colhigh 8408623..8408647 score=2.73987596065769
SFP.Col Colhigh 8408659..8408683 score=4.75789111007429
SFP.Col Colhigh 8408916..8408940 score=1.71182739376877
SFP.Col Colhigh 8408989..8409013 score=3.61413795385311
SFP.Col Colhigh 8409203..8409227 score=2.47683793266889
SFP.Col Colhigh 8409523..8409547 score=1.58159223512243
SFP.Col Colhigh 8409787..8409811 score=1.75096518822735
SFP.Col Colhigh 8409952..8409976 score=3.55400790581783
SFP.Col Colhigh 8410849..8410873 score=2.15625094658004
SFP.Col Colhigh 8411151..8411175 score=2.10415770236507
SFP.Col Colhigh 8411299..8411323 score=5.76532809867578
SFP.Col Colhigh 8411334..8411358 score=2.00791894125194
SFP.Col Colhigh 8411475..8411499 score=4.21634370517333
SFP.Col Colhigh 8411512..8411536 score=5.67970775839055
SFP.Col Colhigh 8411698..8411722 score=2.42443684387914
SFP.Col Colhigh 8411735..8411759 score=3.45420715971024
SFP.Col Colhigh 8411956..8411980 score=2.16376893227972
SFP.Col Colhigh 8412136..8412160 score=1.65585816539200
SFP.Col Colhigh 8412176..8412200 score=1.94990490049734
SFP.Col Colhigh 8412283..8412307 score=2.80158859709577
SFP.Col Colhigh 8412458..8412482 score=2.25711159562152
SFP.Col Colhigh 8413565..8413589 score=1.81748363818012
SFP.Col Colhigh 8413640..8413664 score=4.18624291248512
SFP.Col Colhigh 8413750..8413774 score=5.97261381816846
SFP.Col Colhigh 8413894..8413918 score=1.78296557827922
SFP.Col Colhigh 8414303..8414327 score=1.57242785126292
SFP.Col Colhigh 8414409..8414433 score=2.01752009797407
SFP.Col Colhigh 8415084..8415108 score=1.70089882627922
SFP.Col Colhigh 8416383..8416407 score=3.25699817797073
SFP.Col Colhigh 8416419..8416443 score=4.36358830637018
SFP.Col Colhigh 8416600..8416624 score=1.86801885110965
SFP.Col Colhigh 8416667..8416691 score=3.71877504067945
SFP.Col Colhigh 8418817..8418841 score=4.91752426248478
SFP.Col Colhigh 8422065..8422089 score=1.63664030256525
SFP.Col Colhigh 8422573..8422597 score=2.30813570720552
SFP.Col Colhigh 8427132..8427156 score=1.79844992188092
SFP.Col Colhigh 8430743..8430767 score=2.41269418161759
SFP.Col Colhigh 8431288..8431312 score=2.27991981480097
SFP.Col Colhigh 8432312..8432336 score=1.80058009193893
SFP.Col Colhigh 8432447..8432471 score=5.68210338154678
SFP.Col Colhigh 8432927..8432951 score=2.56823450298772
SFP.Col Colhigh 8433521..8433545 score=1.64584504276371
SFP.Col Colhigh 8440806..8440830 score=3.07000653467062
SFP.Col Colhigh 8440839..8440863 score=1.60752521539067
SFP.Col Colhigh 8440948..8440972 score=4.37680411971639
SFP.Col Colhigh 8441031..8441055 score=2.87062191927615
SFP.Col Colhigh 8441062..8441086 score=2.41796809930178
SFP.Col Colhigh 8441169..8441193 score=1.83898279894711
SFP.Col Colhigh 8441439..8441463 score=3.78945360792178
SFP.Col Colhigh 8441554..8441578 score=2.78023591336178
SFP.Col Colhigh 8441631..8441655 score=1.61225212180072
SFP.Col Colhigh 8441704..8441728 score=4.23775211559969
SFP.Col Colhigh 8442647..8442671 score=2.08657790658517
SFP.Col Colhigh 8442863..8442887 score=1.72932042688697
SFP.Col Colhigh 8443080..8443104 score=2.52425477438537
SFP.Col Colhigh 8443117..8443141 score=1.80028493925858
SFP.Col Colhigh 8443292..8443316 score=6.15118025716839
SFP.Col Colhigh 8443397..8443421 score=4.34187392534784
SFP.Col Colhigh 8443543..8443567 score=3.62910173797029
SFP.Col Colhigh 8443583..8443607 score=3.824594603968
SFP.Col Colhigh 8443718..8443742 score=3.68863582553167
SFP.Col Colhigh 8444593..8444617 score=3.24852462102804
SFP.Col Colhigh 8444632..8444656 score=1.59899651794861
SFP.Col Colhigh 8444783..8444807 score=3.35069463378941
SFP.Col Colhigh 8445101..8445125 score=3.75456551373808
SFP.Col Colhigh 8445539..8445563 score=1.70036508708883
SFP.Col Colhigh 8446567..8446591 score=1.6809108820787
SFP.Col Colhigh 8446637..8446661 score=2.71228586696708
SFP.Col Colhigh 8446847..8446871 score=3.15465684715797
SFP.Col Colhigh 8447132..8447156 score=3.43798623553867
SFP.Col Colhigh 8447370..8447394 score=5.71725000428716
SFP.Col Colhigh 8447477..8447501 score=3.92484913013697
SFP.Col Colhigh 8447513..8447537 score=4.09826688744709
SFP.Col Colhigh 8448358..8448382 score=5.74341146091204
SFP.Col Colhigh 8448474..8448498 score=2.56247051894273
SFP.Col Colhigh 8448511..8448535 score=2.34136332984574
SFP.Col Colhigh 8448548..8448572 score=5.55506097525919
SFP.Col Colhigh 8448789..8448813 score=1.58396937732476
SFP.Col Colhigh 8448917..8448941 score=3.56170445995833
SFP.Col Colhigh 8449089..8449113 score=5.99153827705105
SFP.Col Colhigh 8449166..8449190 score=2.01540221469717
SFP.Col Colhigh 8449492..8449516 score=1.61886517290961
SFP.Col Colhigh 8449565..8449589 score=5.4582544132139
SFP.Col Colhigh 8449599..8449623 score=2.20050286267699
SFP.Col Colhigh 8449675..8449699 score=6.26945895255741
SFP.Col Colhigh 8449840..8449864 score=2.98021715897777
SFP.Col Colhigh 8449876..8449900 score=2.92168355828921
SFP.Col Colhigh 8449912..8449936 score=2.10441331887865
SFP.Col Colhigh 8450199..8450223 score=2.92521655792630
SFP.Col Colhigh 8450240..8450264 score=3.75141726059236
SFP.Col Colhigh 8450383..8450407 score=4.31827622364539
SFP.Col Colhigh 8450532..8450556 score=2.54786997042013
SFP.Col Colhigh 8451237..8451261 score=2.93015677209338
SFP.Col Colhigh 8451356..8451380 score=1.86409255791625
SFP.Col Colhigh 8451423..8451447 score=2.21046852741423
SFP.Col Colhigh 8451495..8451519 score=2.56725578931573
SFP.Col Colhigh 8451640..8451664 score=4.55323598090986
SFP.Col Colhigh 8451677..8451701 score=5.25072898643898
SFP.Col Colhigh 8451779..8451803 score=1.68713203400020
SFP.Col Colhigh 8451966..8451990 score=4.12876958500789
SFP.Col Colhigh 8452281..8452305 score=5.14333614598332
SFP.Col Colhigh 8452353..8452377 score=2.70645921207013
SFP.Col Colhigh 8452742..8452766 score=3.18645792805245
SFP.Col Colhigh 8452811..8452835 score=1.92646947502839
SFP.Col Colhigh 8452850..8452874 score=3.48438274359010
SFP.Col Colhigh 8453009..8453033 score=2.42138534014152
SFP.Col Colhigh 8461790..8461814 score=1.86979940646962
SFP.Col Colhigh 8461860..8461884 score=2.02769841990347
SFP.Col Colhigh 8461896..8461920 score=3.93651870479879
SFP.Col Colhigh 8461937..8461961 score=4.13006370081780
SFP.Col Colhigh 8462047..8462071 score=2.42184219295696
SFP.Col Colhigh 8462160..8462184 score=2.35279674027925
SFP.Col Colhigh 8462249..8462273 score=2.66520648126931
SFP.Col Colhigh 8462326..8462350 score=4.76022004168246
SFP.Col Colhigh 8462443..8462467 score=3.27715295167609
SFP.Col Colhigh 8462479..8462503 score=4.93033063999296
SFP.Col Colhigh 8462510..8462534 score=4.90847127181348
SFP.Col Colhigh 8462582..8462606 score=3.06800148936832
SFP.Col Colhigh 8462623..8462647 score=2.16343154847274
SFP.Col Colhigh 8462772..8462796 score=3.29501718438397
SFP.Col Colhigh 8462913..8462937 score=4.53538849965748
SFP.Col Colhigh 8462982..8463006 score=3.99797423898253
SFP.Col Colhigh 8463016..8463040 score=5.55112650084458
SFP.Col Colhigh 8463055..8463079 score=2.2806255197617
SFP.Col Colhigh 8463094..8463118 score=4.35884898907339
SFP.Col Colhigh 8463135..8463159 score=2.35897561938524
SFP.Col Colhigh 8463170..8463194 score=2.15744406724897
SFP.Col Colhigh 8463208..8463232 score=2.95576055872069
SFP.Col Colhigh 8463244..8463268 score=3.30688975321182
SFP.Col Colhigh 8463317..8463341 score=8.50489082108056
SFP.Col Colhigh 8463352..8463376 score=4.38562441017707
SFP.Col Colhigh 8463390..8463414 score=3.21815846070891
SFP.Col Colhigh 8463428..8463452 score=7.65743243305817
SFP.Col Colhigh 8463542..8463566 score=1.71570877608652
SFP.Col Colhigh 8463614..8463638 score=2.26653564945677
SFP.Col Colhigh 8463653..8463677 score=2.49781349351962
SFP.Col Colhigh 8463687..8463711 score=7.88101432740653
SFP.Col Colhigh 8463759..8463783 score=5.18848419979835
SFP.Col Colhigh 8463828..8463852 score=1.87705307973722
SFP.Col Colhigh 8463908..8463932 score=3.44782466912863
SFP.Col Colhigh 8463976..8464000 score=3.48135882769632
SFP.Col Colhigh 8464125..8464149 score=4.57400496234948
SFP.Col Colhigh 8464248..8464272 score=2.84362572513583
SFP.Col Colhigh 8464281..8464305 score=6.35210451592808
SFP.Col Colhigh 8464346..8464370 score=5.62582194282195
SFP.Col Colhigh 8464463..8464487 score=2.54655595798611
SFP.Col Colhigh 8464495..8464519 score=3.87413486858627
SFP.Col Colhigh 8464574..8464598 score=2.58242773282232
SFP.Col Colhigh 8464609..8464633 score=1.58552525558879
SFP.Col Colhigh 8464648..8464672 score=5.01402308878642
SFP.Col Colhigh 8464688..8464712 score=5.88181005922729
SFP.Col Colhigh 8464761..8464785 score=3.08917866496912
SFP.Col Colhigh 8464796..8464820 score=2.67197896095988
SFP.Col Colhigh 8464840..8464864 score=4.69137680878531
SFP.Col Colhigh 8464872..8464896 score=4.67283873898259
SFP.Col Colhigh 8464945..8464969 score=2.04095958396544
SFP.Col Colhigh 8464982..8465006 score=5.29428259750514
SFP.Col Colhigh 8465053..8465077 score=6.11351640276386
SFP.Col Colhigh 8465125..8465149 score=3.65438304504735
SFP.Col Colhigh 8465198..8465222 score=4.58199338726503
SFP.Col Colhigh 8465234..8465258 score=3.60227844022268
SFP.Col Colhigh 8465270..8465294 score=2.69586602681172
SFP.Col Colhigh 8465420..8465444 score=1.72633848264679
SFP.Col Colhigh 8465635..8465659 score=2.10183875183136
SFP.Col Colhigh 8465670..8465694 score=4.43914414323487
SFP.Col Colhigh 8465710..8465734 score=1.62729566318056
SFP.Col Colhigh 8465746..8465770 score=2.54509838986875
SFP.Col Colhigh 8465858..8465882 score=5.7291196315334
SFP.Col Colhigh 8465896..8465920 score=3.70878473370595
SFP.Col Colhigh 8465972..8465996 score=5.19307932624149
SFP.Col Colhigh 8466082..8466106 score=3.95849182652676
SFP.Col Colhigh 8466149..8466173 score=2.40928313435923
SFP.Col Colhigh 8466182..8466206 score=4.56653399553229
SFP.Col Colhigh 8466256..8466280 score=4.41712164889733
SFP.Col Colhigh 8466765..8466789 score=5.54318099565039
SFP.Col Colhigh 8466796..8466820 score=10.0229655397775
SFP.Col Colhigh 8466831..8466855 score=2.76929845214051
SFP.Col Colhigh 8466874..8466898 score=4.55638334782794
SFP.Col Colhigh 8467411..8467435 score=5.35892875759437
SFP.Col Colhigh 8467517..8467541 score=2.80510564950708
SFP.Col Colhigh 8467749..8467773 score=6.81495798011546
SFP.Col Colhigh 8467820..8467844 score=3.76363473816965
SFP.Col Colhigh 8467855..8467879 score=1.57029597062927
SFP.Col Colhigh 8467956..8467980 score=2.4186231550947
SFP.Col Colhigh 8467992..8468016 score=5.14420017333944
SFP.Col Colhigh 8468333..8468357 score=3.07239957406963
SFP.Col Colhigh 8468545..8468569 score=3.5192084775349
SFP.Col Colhigh 8468793..8468817 score=5.42572372539262
SFP.Col Colhigh 8468833..8468857 score=7.03472343393994
SFP.Col Colhigh 8469168..8469192 score=2.41166196470847
SFP.Col Colhigh 8469275..8469299 score=3.1930561352049
SFP.Col Colhigh 8469311..8469335 score=3.57484302548327
SFP.Col Colhigh 8469349..8469373 score=3.90009002678571
SFP.Col Colhigh 8469383..8469407 score=3.58600274899317
SFP.Col Colhigh 8469415..8469439 score=4.81538842056797
SFP.Col Colhigh 8469450..8469474 score=3.47131132364951
SFP.Col Colhigh 8469509..8469533 score=6.676630867494
SFP.Col Colhigh 8469572..8469596 score=5.3414155451634
SFP.Col Colhigh 8469674..8469698 score=2.70798083549283
SFP.Col Colhigh 8469710..8469734 score=3.91072652544895
SFP.Col Colhigh 8473956..8473980 score=1.78658207252984
SFP.Col Colhigh 8473998..8474022 score=5.1408169812066
SFP.Col Colhigh 8474103..8474127 score=2.75280309184913
SFP.Col Colhigh 8474177..8474201 score=2.10682574866128
SFP.Col Colhigh 8474280..8474304 score=7.49005776898004
SFP.Col Colhigh 8474454..8474478 score=2.41678187801247
SFP.Col Colhigh 8474485..8474509 score=4.10231092823943
SFP.Col Colhigh 8474521..8474545 score=3.93620116146408
SFP.Col Colhigh 8474569..8474593 score=3.53258492042842
SFP.Col Colhigh 8474809..8474833 score=7.98257570041923
SFP.Col Colhigh 8474919..8474943 score=5.17710162066467
SFP.Col Colhigh 8474954..8474978 score=2.12660949975333
SFP.Col Colhigh 8474986..8475010 score=2.39754278506971
SFP.Col Colhigh 8475056..8475080 score=7.4387896320377
SFP.Col Colhigh 8475090..8475114 score=5.80926934014032
SFP.Col Colhigh 8476357..8476381 score=2.10065618506407
SFP.Col Colhigh 8476475..8476499 score=3.45551537666553
SFP.Col Colhigh 8476512..8476536 score=3.6357007746989
SFP.Col Colhigh 8476583..8476607 score=3.88553831735928
SFP.Col Colhigh 8476614..8476638 score=2.55669409809870
SFP.Col Colhigh 8476692..8476716 score=3.07307747931339
SFP.Col Colhigh 8476726..8476750 score=2.13604420543364
SFP.Col Colhigh 8476762..8476786 score=3.00499359915884
SFP.Col Colhigh 8476872..8476896 score=2.10364439394612
SFP.Col Colhigh 8477031..8477055 score=2.51844388165228
SFP.Col Colhigh 8477251..8477275 score=6.3528081053624
SFP.Col Colhigh 8477468..8477492 score=8.4458305476168
SFP.Col Colhigh 8478102..8478126 score=3.85740827022246
SFP.Col Colhigh 8478435..8478459 score=5.0501107396013
SFP.Col Colhigh 8478471..8478495 score=1.80302854989278
SFP.Col Colhigh 8478564..8478588 score=5.23425925329745
SFP.Col Colhigh 8478684..8478708 score=4.40671893708047
SFP.Col Colhigh 8478720..8478744 score=3.0821276276991
SFP.Col Colhigh 8478786..8478810 score=4.87626500108057
SFP.Col Colhigh 8478818..8478842 score=2.03548904027492
SFP.Col Colhigh 8478969..8478993 score=2.99007881042269
SFP.Col Colhigh 8479042..8479066 score=4.44428989685717
SFP.Col Colhigh 8479264..8479288 score=2.91787952877914
SFP.Col Colhigh 8479304..8479328 score=1.61241618380576
SFP.Col Colhigh 8479348..8479372 score=2.71679526642934
SFP.Col Colhigh 8479454..8479478 score=2.44879730244527
SFP.Col Colhigh 8479633..8479657 score=6.59333849835707
SFP.Col Colhigh 8479704..8479728 score=4.36387476416983
SFP.Col Colhigh 8479741..8479765 score=4.948405339552
SFP.Col Colhigh 8479778..8479802 score=5.75869546810918
SFP.Col Colhigh 8479811..8479835 score=3.41900030208845
SFP.Col Colhigh 8479953..8479977 score=4.60818122216885
SFP.Col Colhigh 8479987..8480011 score=5.45315480124335
SFP.Col Colhigh 8480094..8480118 score=2.42572942920756
SFP.Col Colhigh 8480133..8480157 score=1.96299136656451
SFP.Col Colhigh 8480309..8480333 score=3.3448193130071
SFP.Col Colhigh 8480345..8480369 score=3.03109133785298
SFP.Col Colhigh 8480961..8480985 score=2.87728500015220
SFP.Col Colhigh 8481257..8481281 score=1.58564872422166
SFP.Col Colhigh 8481873..8481897 score=1.88512515870216
SFP.Col Colhigh 8486550..8486574 score=1.6140971673071
SFP.Col Colhigh 8486809..8486833 score=1.81738212987939
SFP.Col Colhigh 8487023..8487047 score=4.00799258560734
SFP.Col Colhigh 8487951..8487975 score=2.97475634268562
SFP.Col Colhigh 8490687..8490711 score=5.50118194395195
SFP.Col Colhigh 8490764..8490788 score=3.40063199453327
SFP.Col Colhigh 8490797..8490821 score=5.07029513954792
SFP.Col Colhigh 8490867..8490891 score=6.53639512722402
SFP.Col Colhigh 8490904..8490928 score=5.99522630685016
SFP.Col Colhigh 8491026..8491050 score=2.50244697441526
SFP.Col Colhigh 8491060..8491084 score=2.3055452832529
SFP.Col Colhigh 8491098..8491122 score=1.55613955662257
SFP.Col Colhigh 8491171..8491195 score=2.90210130337565
SFP.Col Colhigh 8491205..8491229 score=1.71563409397376
SFP.Col Colhigh 8491239..8491263 score=3.30525909428819
SFP.Col Colhigh 8491275..8491299 score=3.97633691128316
SFP.Col Colhigh 8491394..8491418 score=2.22544822219460
SFP.Col Colhigh 8491542..8491566 score=3.64765723973366
SFP.Col Colhigh 8491643..8491667 score=2.12555604602948
SFP.Col Colhigh 8491717..8491741 score=4.04428309802566
SFP.Col Colhigh 8491753..8491777 score=5.24371857510279
SFP.Col Colhigh 8491787..8491811 score=2.7709658812777
SFP.Col Colhigh 8491900..8491924 score=1.71114751972326
SFP.Col Colhigh 8491936..8491960 score=2.38611214325621
SFP.Col Colhigh 8491974..8491998 score=2.37589154867377
SFP.Col Colhigh 8492042..8492066 score=1.66516636665856
SFP.Col Colhigh 8492080..8492104 score=4.87556329707605
SFP.Col Colhigh 8492116..8492140 score=3.07388661019168
SFP.Col Colhigh 8492183..8492207 score=5.7231152904327
SFP.Col Colhigh 8492297..8492321 score=4.25508053195919
SFP.Col Colhigh 8492669..8492693 score=2.42026064023896
SFP.Col Colhigh 8493459..8493483 score=1.61419866582275
SFP.Col Colhigh 8493720..8493744 score=2.03067624210351
SFP.Col Colhigh 8493752..8493776 score=2.08393423430116
SFP.Col Colhigh 8494057..8494081 score=1.77473736680734
SFP.Col Colhigh 8494090..8494114 score=2.10998191545031
SFP.Col Colhigh 8494203..8494227 score=1.60366366758200
SFP.Col Colhigh 8494412..8494436 score=3.71898675219477
SFP.Col Colhigh 8494858..8494882 score=1.55791796169994
SFP.Col Colhigh 8495588..8495612 score=2.0028766279487
SFP.Col Colhigh 8496332..8496356 score=2.43289331316876
SFP.Col Colhigh 8496577..8496601 score=1.77758517829218
SFP.Col Colhigh 8496962..8496986 score=4.51552587399683
SFP.Col Colhigh 8497353..8497377 score=3.36267947637144
SFP.Col Colhigh 8498378..8498402 score=3.61055246710705
SFP.Col Colhigh 8498452..8498476 score=3.85393229275674
SFP.Col Colhigh 8498612..8498636 score=3.66364731979011
SFP.Col Colhigh 8498755..8498779 score=4.02043724411902
SFP.Col Colhigh 8498786..8498810 score=3.51882075566181
SFP.Col Colhigh 8498823..8498847 score=6.11494664221077
SFP.Col Colhigh 8498862..8498886 score=3.92457366540453
SFP.Col Colhigh 8499030..8499054 score=2.77816687449638
SFP.Col Colhigh 8499315..8499339 score=2.60819493320613
SFP.Col Colhigh 8500127..8500151 score=1.70927418832172
SFP.Col Colhigh 8500542..8500566 score=3.7632006606271
SFP.Col Colhigh 8500808..8500832 score=3.19230268983343
SFP.Col Colhigh 8502221..8502245 score=2.39172450407962
SFP.Col Colhigh 8502286..8502310 score=1.64757659033632
SFP.Col Colhigh 8503774..8503798 score=3.56356314327047
SFP.Col Colhigh 8504218..8504242 score=2.10680225044119
SFP.Col Colhigh 8505625..8505649 score=5.88401321853886
SFP.Col Colhigh 8505883..8505907 score=2.09101278112809
SFP.Col Colhigh 8505918..8505942 score=4.61506702941576
SFP.Col Colhigh 8506280..8506304 score=2.8072914321545
SFP.Col Colhigh 8507820..8507844 score=2.49625348515972
SFP.Col Colhigh 8507891..8507915 score=2.43025539837738
SFP.Col Colhigh 8507963..8507987 score=3.60213036726098
SFP.Col Colhigh 8508689..8508713 score=3.40303224405727
SFP.Col Colhigh 8509132..8509156 score=2.56170031699214
SFP.Col Colhigh 8510151..8510175 score=2.57395228380943
SFP.Col Colhigh 8511470..8511494 score=1.63579055162747
SFP.Col Colhigh 8511509..8511533 score=3.27379382359577
SFP.Col Colhigh 8511540..8511564 score=8.83547986373566
SFP.Col Colhigh 8511895..8511919 score=4.46130891630678
SFP.Col Colhigh 8513467..8513491 score=2.34502784443898
SFP.Col Colhigh 8513538..8513562 score=2.31641390973892
SFP.Col Colhigh 8520388..8520412 score=2.40566806091432
SFP.Col Colhigh 8525071..8525095 score=2.45419653779979
SFP.Col Colhigh 8532597..8532621 score=1.83946016614192
SFP.Col Colhigh 8533386..8533410 score=1.60237439985378
SFP.Col Colhigh 8533418..8533442 score=1.77346857057098
SFP.Col Colhigh 8533600..8533624 score=5.3186428455316
SFP.Col Colhigh 8533937..8533961 score=1.93989431821641
SFP.Col Colhigh 8534682..8534706 score=2.36652465076533
SFP.Col Colhigh 8535362..8535386 score=1.58613530226394
SFP.Col Colhigh 8536310..8536334 score=2.19863140001041
SFP.Col Colhigh 8537456..8537480 score=1.85282512361209
SFP.Col Colhigh 8538030..8538054 score=2.83483516995838
SFP.Col Colhigh 8538144..8538168 score=6.37467138924358
SFP.Col Colhigh 8538257..8538281 score=2.00564953011012
SFP.Col Colhigh 8538579..8538603 score=2.31768520886324
SFP.Col Colhigh 8539875..8539899 score=3.45395574331780
SFP.Col Colhigh 8540498..8540522 score=5.72381930284914
SFP.Col Colhigh 8540700..8540724 score=3.93431678507661
SFP.Col Colhigh 8541316..8541340 score=2.54869699435889
SFP.Col Colhigh 8541477..8541501 score=2.14933011755938
SFP.Col Colhigh 8541510..8541534 score=3.56313875604907
SFP.Col Colhigh 8541586..8541610 score=3.24473965665549
SFP.Col Colhigh 8541953..8541977 score=5.9360527900733
SFP.Col Colhigh 8547300..8547324 score=2.34575873088138
SFP.Col Colhigh 8547436..8547460 score=2.02196353189015
SFP.Col Colhigh 8547797..8547821 score=3.7259195417735
SFP.Col Colhigh 8548041..8548065 score=1.86358304829953
SFP.Col Colhigh 8548298..8548322 score=4.93032282007309
SFP.Col Colhigh 8549714..8549738 score=2.20489371412153
SFP.Col Colhigh 8551412..8551436 score=3.81055892413364
SFP.Col Colhigh 8559133..8559157 score=2.0964584580992
SFP.Col Colhigh 8559363..8559387 score=2.06763972715829
SFP.Col Colhigh 8559966..8559990 score=3.39352952319869
SFP.Col Colhigh 8560488..8560512 score=2.83790799163927
SFP.Col Colhigh 8561004..8561028 score=4.69415279477665
SFP.Col Colhigh 8561564..8561588 score=1.55221781003107
SFP.Col Colhigh 8562375..8562399 score=1.85700869821184
SFP.Col Colhigh 8571145..8571169 score=4.81596291304073
SFP.Col Colhigh 8571186..8571210 score=2.12023074450889
SFP.Col Colhigh 8571223..8571247 score=1.60950036448191
SFP.Col Colhigh 8571293..8571317 score=3.03722033892386
SFP.Col Colhigh 8572101..8572125 score=2.47956357815486
SFP.Col Colhigh 8572316..8572340 score=4.75206036180521
SFP.Col Colhigh 8572427..8572451 score=2.65738429493376
SFP.Col Colhigh 8572577..8572601 score=1.86617554795910
SFP.Col Colhigh 8572612..8572636 score=3.81975917943619
SFP.Col Colhigh 8572676..8572700 score=3.95237829953506
SFP.Col Colhigh 8575317..8575341 score=2.93753793537577
SFP.Col Colhigh 8575529..8575553 score=2.33659500031291
SFP.Col Colhigh 8575670..8575694 score=4.59809784850759
SFP.Col Colhigh 8575706..8575730 score=5.78585876337487
SFP.Col Colhigh 8582058..8582082 score=2.16425822643962
SFP.Col Colhigh 8582602..8582626 score=3.04602796722703
SFP.Col Colhigh 8584451..8584475 score=2.05062740996040
SFP.Col Colhigh 8584981..8585005 score=2.23775456824236
SFP.Col Colhigh 8586274..8586298 score=1.69193692241069
SFP.Col Colhigh 8588013..8588037 score=2.36017143709471
SFP.Col Colhigh 8588044..8588068 score=4.02060818525326
SFP.Col Colhigh 8589024..8589048 score=1.90062823237740
SFP.Col Colhigh 8589215..8589239 score=1.90314041912819
SFP.Col Colhigh 8589411..8589435 score=3.56133139845709
SFP.Col Colhigh 8589444..8589468 score=1.55523906933408
SFP.Col Colhigh 8590193..8590217 score=2.27976888846535
SFP.Col Colhigh 8597619..8597643 score=3.00530658502194
SFP.Col Colhigh 8600570..8600594 score=2.46719337961787
SFP.Col Colhigh 8603754..8603778 score=2.9699857424794
SFP.Col Colhigh 8606749..8606773 score=2.09432884826749
SFP.Col Colhigh 8613607..8613631 score=2.47884657772396
SFP.Col Colhigh 8614780..8614804 score=2.38064317914763
SFP.Col Colhigh 8622446..8622470 score=3.63093989416680
SFP.Col Colhigh 8623608..8623632 score=1.64304219402605
SFP.Col Colhigh 8626024..8626048 score=4.88748012035852
SFP.Col Colhigh 8634363..8634387 score=3.2694271270103
SFP.Col Colhigh 8634823..8634847 score=3.03946553662055
SFP.Col Colhigh 8640322..8640346 score=1.82304738285424
SFP.Col Colhigh 8641211..8641235 score=4.11538229285921
SFP.Col Colhigh 8642970..8642994 score=1.99618052228837
SFP.Col Colhigh 8645117..8645141 score=1.87680397846289
SFP.Col Colhigh 8648178..8648202 score=1.95485439391853
SFP.Col Colhigh 8648519..8648543 score=3.07513392227640
SFP.Col Colhigh 8649145..8649169 score=1.72456614902106
SFP.Col Colhigh 8649914..8649938 score=4.9364681427689
SFP.Col Colhigh 8651044..8651068 score=2.72349596161539
SFP.Col Colhigh 8653659..8653683 score=2.37799455110545
SFP.Col Colhigh 8657436..8657460 score=2.67030517153831
SFP.Col Colhigh 8663998..8664022 score=3.8691441280805
SFP.Col Colhigh 8664076..8664100 score=2.06944309205831
SFP.Col Colhigh 8665070..8665094 score=2.86642792713349
SFP.Col Colhigh 8665872..8665896 score=1.64659136181477
SFP.Col Colhigh 8666012..8666036 score=3.23344175789729
SFP.Col Colhigh 8666215..8666239 score=4.28235233851837
SFP.Col Colhigh 8669345..8669369 score=1.62875771698633
SFP.Col Colhigh 8672976..8673000 score=2.4355434926309
SFP.Col Colhigh 8673707..8673731 score=4.40286755402114
SFP.Col Colhigh 8674797..8674821 score=3.15394315434306
SFP.Col Colhigh 8674833..8674857 score=3.82881719970155
SFP.Col Colhigh 8675361..8675385 score=1.65031798139802
SFP.Col Colhigh 8675471..8675495 score=4.32334467011424
SFP.Col Colhigh 8675944..8675968 score=1.61619849755722
SFP.Col Colhigh 8676343..8676367 score=4.5346555720785
SFP.Col Colhigh 8676481..8676505 score=1.70454289434463
SFP.Col Colhigh 8676514..8676538 score=2.25832647088942
SFP.Col Colhigh 8676549..8676573 score=2.72121348855743
SFP.Col Colhigh 8676585..8676609 score=2.89492674553092
SFP.Col Colhigh 8676620..8676644 score=3.28759024000779
SFP.Col Colhigh 8676689..8676713 score=3.84112075599336
SFP.Col Colhigh 8676793..8676817 score=3.23563801975649
SFP.Col Colhigh 8676865..8676889 score=2.96903284320363
SFP.Col Colhigh 8676936..8676960 score=2.44753712129596
SFP.Col Colhigh 8677448..8677472 score=1.93235252166723
SFP.Col Colhigh 8677739..8677763 score=2.69981849067180
SFP.Col Colhigh 8677989..8678013 score=2.41799776167863
SFP.Col Colhigh 8678101..8678125 score=3.49074729223034
SFP.Col Colhigh 8679085..8679109 score=2.12278636296144
SFP.Col Colhigh 8679300..8679324 score=1.91053912077114
SFP.Col Colhigh 8679341..8679365 score=5.45024251993361
SFP.Col Colhigh 8680010..8680034 score=3.50451034200358
SFP.Col Colhigh 8682806..8682830 score=5.25299591981944
SFP.Col Colhigh 8682841..8682865 score=1.58597732630462
SFP.Col Colhigh 8682878..8682902 score=3.66522588917856
SFP.Col Colhigh 8683057..8683081 score=3.2695218604761
SFP.Col Colhigh 8683126..8683150 score=2.78076953567018
SFP.Col Colhigh 8683159..8683183 score=2.03211722086601
SFP.Col Colhigh 8683200..8683224 score=2.53352863237627
SFP.Col Colhigh 8683394..8683418 score=2.27419502734984
SFP.Col Colhigh 8683430..8683454 score=2.55511432992358
SFP.Col Colhigh 8683992..8684016 score=5.14963544181078
SFP.Col Colhigh 8684430..8684454 score=3.63379163603903
SFP.Col Colhigh 8685036..8685060 score=2.44982971791018
SFP.Col Colhigh 8685071..8685095 score=1.65280900425007
SFP.Col Colhigh 8685142..8685166 score=2.29285290652914
SFP.Col Colhigh 8685183..8685207 score=3.44717387961944
SFP.Col Colhigh 8685357..8685381 score=2.17570326384059
SFP.Col Colhigh 8685394..8685418 score=6.70594727243022
SFP.Col Colhigh 8685462..8685486 score=7.16821286743232
SFP.Col Colhigh 8685853..8685877 score=3.27466773898167
SFP.Col Colhigh 8685924..8685948 score=4.94078935729059
SFP.Col Colhigh 8686288..8686312 score=1.76163051504733
SFP.Col Colhigh 8686587..8686611 score=4.42382232287166
SFP.Col Colhigh 8686771..8686795 score=3.52793604946482
SFP.Col Colhigh 8687382..8687406 score=2.20253311816629
SFP.Col Colhigh 8687816..8687840 score=2.92961051874251
SFP.Col Colhigh 8689368..8689392 score=3.94889413310317
SFP.Col Colhigh 8689403..8689427 score=4.17360051269818
SFP.Col Colhigh 8690057..8690081 score=2.12206766229666
SFP.Col Colhigh 8690512..8690536 score=2.54951949078376
SFP.Col Colhigh 8691881..8691905 score=3.47153433842172
SFP.Col Colhigh 8692836..8692860 score=1.59715589529941
SFP.Col Colhigh 8693138..8693162 score=2.50449712871934
SFP.Col Colhigh 8693211..8693235 score=3.13082287345473
SFP.Col Colhigh 8693546..8693570 score=2.45091903577577
SFP.Col Colhigh 8694201..8694225 score=2.28061640539769
SFP.Col Colhigh 8694425..8694449 score=2.84072460863536
SFP.Col Colhigh 8694576..8694600 score=1.78839539107295
SFP.Col Colhigh 8694900..8694924 score=2.15404994176704
SFP.Col Colhigh 8695407..8695431 score=2.21961817989279
SFP.Col Colhigh 8696072..8696096 score=6.75696800021177
SFP.Col Colhigh 8696333..8696357 score=2.10050191056178
SFP.Col Colhigh 8696374..8696398 score=3.86733348848847
SFP.Col Colhigh 8696545..8696569 score=2.00682419273522
SFP.Col Colhigh 8696657..8696681 score=4.70316698264665
SFP.Col Colhigh 8696735..8696759 score=7.00971486054917
SFP.Col Colhigh 8696873..8696897 score=3.15353025792625
SFP.Col Colhigh 8697349..8697373 score=1.68312924586939
SFP.Col Colhigh 8697610..8697634 score=1.91029488380003
SFP.Col Colhigh 8697917..8697941 score=2.33598973621618
SFP.Col Colhigh 8698248..8698272 score=1.6470675360558
SFP.Col Colhigh 8698537..8698561 score=7.09057591346959
SFP.Col Colhigh 8698711..8698735 score=3.69363302759512
SFP.Col Colhigh 8707950..8707974 score=2.68600110288456
SFP.Col Colhigh 8708024..8708048 score=4.44323578737344
SFP.Col Colhigh 8708926..8708950 score=2.48303543984205
SFP.Col Colhigh 8712670..8712694 score=1.60378218903808
SFP.Col Colhigh 8714484..8714508 score=2.80841015428124
SFP.Col Colhigh 8714520..8714544 score=1.56468012883609
SFP.Col Colhigh 8716613..8716637 score=2.66621527304000
SFP.Col Colhigh 8719673..8719697 score=2.38383689932964
SFP.Col Colhigh 8726847..8726871 score=2.62926405725736
SFP.Col Colhigh 8729018..8729042 score=2.3830210796664
SFP.Col Colhigh 8729325..8729349 score=3.03953063246732
SFP.Col Colhigh 8729398..8729422 score=3.05096684829602
SFP.Col Colhigh 8729468..8729492 score=3.54809017655896
SFP.Col Colhigh 8729540..8729564 score=6.49051439780998
SFP.Col Colhigh 8729678..8729702 score=3.43145074656356
SFP.Col Colhigh 8729753..8729777 score=3.4258609799146
SFP.Col Colhigh 8729840..8729864 score=3.08597300064675
SFP.Col Colhigh 8729950..8729974 score=3.11513855727703
SFP.Col Colhigh 8730117..8730141 score=3.04175723103402
SFP.Col Colhigh 8730154..8730178 score=2.35884361080953
SFP.Col Colhigh 8730187..8730211 score=4.64151949119255
SFP.Col Colhigh 8730328..8730352 score=3.73386850594819
SFP.Col Colhigh 8730367..8730391 score=1.63517370893756
SFP.Col Colhigh 8730402..8730426 score=3.39219833394416
SFP.Col Colhigh 8730438..8730462 score=7.52014641405977
SFP.Col Colhigh 8730474..8730498 score=3.78855482786259
SFP.Col Colhigh 8730586..8730610 score=2.70969272835517
SFP.Col Colhigh 8730732..8730756 score=1.81885057727741
SFP.Col Colhigh 8730805..8730829 score=2.05655861655961
SFP.Col Colhigh 8730846..8730870 score=1.74633984802127
SFP.Col Colhigh 8730919..8730943 score=5.69027117763229
SFP.Col Colhigh 8730958..8730982 score=5.81815869098756
SFP.Col Colhigh 8731028..8731052 score=3.51462502836103
SFP.Col Colhigh 8731064..8731088 score=2.63347902059592
SFP.Col Colhigh 8731095..8731119 score=4.44677476196646
SFP.Col Colhigh 8731129..8731153 score=3.24498099710265
SFP.Col Colhigh 8731165..8731189 score=4.42905291458665
SFP.Col Colhigh 8731273..8731297 score=7.54694954462891
SFP.Col Colhigh 8731347..8731371 score=4.45326139431019
SFP.Col Colhigh 8731422..8731446 score=3.07565817943384
SFP.Col Colhigh 8731458..8731482 score=5.1991948018245
SFP.Col Colhigh 8731499..8731523 score=4.23848109144897
SFP.Col Colhigh 8731540..8731564 score=2.15103708739126
SFP.Col Colhigh 8731573..8731597 score=3.05417919736473
SFP.Col Colhigh 8731645..8731669 score=3.55126901519464
SFP.Col Colhigh 8731677..8731701 score=2.32813849201337
SFP.Col Colhigh 8731792..8731816 score=2.71648474167583
SFP.Col Colhigh 8731833..8731857 score=3.69039422930100
SFP.Col Colhigh 8732004..8732028 score=3.06422612713976
SFP.Col Colhigh 8732108..8732132 score=2.92779052932004
SFP.Col Colhigh 8732139..8732163 score=3.61484347270047
SFP.Col Colhigh 8732182..8732206 score=4.41108132849994
SFP.Col Colhigh 8732219..8732243 score=3.64982322669727
SFP.Col Colhigh 8732365..8732389 score=3.19775312138410
SFP.Col Colhigh 8732400..8732424 score=2.58119106605736
SFP.Col Colhigh 8732434..8732458 score=6.63150521056947
SFP.Col Colhigh 8732507..8732531 score=9.17695623901475
SFP.Col Colhigh 8732651..8732675 score=7.2044363163877
SFP.Col Colhigh 8732719..8732743 score=3.49568276510974
SFP.Col Colhigh 8732757..8732781 score=1.55584888360608
SFP.Col Colhigh 8732949..8732973 score=2.1020883641245
SFP.Col Colhigh 8732989..8733013 score=2.49022175759179
SFP.Col Colhigh 8733350..8733374 score=3.42144007929579
SFP.Col Colhigh 8734472..8734496 score=4.41249416719148
SFP.Col Colhigh 8734719..8734743 score=1.87189680499882
SFP.Col Colhigh 8736175..8736199 score=2.31644415430376
SFP.Col Colhigh 8737644..8737668 score=2.11513919526003
SFP.Col Colhigh 8738172..8738196 score=1.91595324021024
SFP.Col Colhigh 8739630..8739654 score=3.82908410185582
SFP.Col Colhigh 8740430..8740454 score=1.70913136629505
SFP.Col Colhigh 8746879..8746903 score=2.16515247682294
SFP.Col Colhigh 8749199..8749223 score=1.95112937178608
SFP.Col Colhigh 8749989..8750013 score=3.78433733233269
SFP.Col Colhigh 8750379..8750403 score=1.70360763573344
SFP.Col Colhigh 8750873..8750897 score=1.65159605965503
SFP.Col Colhigh 8753123..8753147 score=2.63111840585110
SFP.Col Colhigh 8755901..8755925 score=4.69392488914815
SFP.Col Colhigh 8778414..8778438 score=5.3723291020377
SFP.Col Colhigh 8837983..8838007 score=1.61769233184217
SFP.Col Colhigh 8838174..8838198 score=2.81294760304737
SFP.Col Colhigh 8838208..8838232 score=2.32148517797040
SFP.Col Colhigh 8838551..8838575 score=2.37823762226281
SFP.Col Colhigh 8838617..8838641 score=3.20105641436491
SFP.Col Colhigh 8839707..8839731 score=2.49414980784941
SFP.Col Colhigh 8840464..8840488 score=1.86816468378456
SFP.Col Colhigh 8841527..8841551 score=1.93732154636893
SFP.Col Colhigh 8842654..8842678 score=1.92580170893328
SFP.Col Colhigh 8843480..8843504 score=3.44675224853345
SFP.Col Colhigh 8845516..8845540 score=1.69027544741473
SFP.Col Colhigh 8856206..8856230 score=1.71406562962364
SFP.Col Colhigh 8856277..8856301 score=2.35531555752145
SFP.Col Colhigh 8857805..8857829 score=5.7742121150843
SFP.Col Colhigh 8858341..8858365 score=4.62689114174507
SFP.Col Colhigh 8858615..8858639 score=1.94235774602920
SFP.Col Colhigh 8858650..8858674 score=1.65304757553929
SFP.Col Colhigh 8860744..8860768 score=1.92244480698131
SFP.Col Colhigh 8864473..8864497 score=1.90922237022496
SFP.Col Colhigh 8865973..8865997 score=1.82200382071911
SFP.Col Colhigh 8866910..8866934 score=3.33029599449781
SFP.Col Colhigh 8866941..8866965 score=1.62564215491845
SFP.Col Colhigh 8869376..8869400 score=2.11788094041537
SFP.Col Colhigh 8870116..8870140 score=1.6637863830466
SFP.Col Colhigh 8871806..8871830 score=2.16447119027238
SFP.Col Colhigh 8872163..8872187 score=1.88557078709771
SFP.Col Colhigh 8875467..8875491 score=2.30704799182319
SFP.Col Colhigh 8880415..8880439 score=1.81737835832337
SFP.Col Colhigh 8886735..8886759 score=1.88639132389760
SFP.Col Colhigh 8898549..8898573 score=2.53047849695394
SFP.Col Colhigh 8900596..8900620 score=3.02102246870756
SFP.Col Colhigh 8901660..8901684 score=5.97994834774309
SFP.Col Colhigh 8904856..8904880 score=1.73853560680258
SFP.Col Colhigh 8909588..8909612 score=1.86354901791859
SFP.Col Colhigh 8910397..8910421 score=4.60387757169755
SFP.Col Colhigh 8919850..8919874 score=1.57043585023545
SFP.Col Colhigh 8924134..8924158 score=2.80495482912235
SFP.Col Colhigh 8925779..8925803 score=3.41952263290402
SFP.Col Colhigh 8925855..8925879 score=3.45452575548177
SFP.Col Colhigh 8927933..8927957 score=1.81525119302497
SFP.Col Colhigh 8928081..8928105 score=2.26735735723146
SFP.Col Colhigh 8928188..8928212 score=3.87711403211933
SFP.Col Colhigh 8928224..8928248 score=3.84351688576105
SFP.Col Colhigh 8928255..8928279 score=2.08308292918772
SFP.Col Colhigh 8928331..8928355 score=1.62788561965998
SFP.Col Colhigh 8928509..8928533 score=8.41275276723042
SFP.Col Colhigh 8928550..8928574 score=4.32575708777585
SFP.Col Colhigh 8928652..8928676 score=2.20749686934517
SFP.Col Colhigh 8928685..8928709 score=1.8988723119037
SFP.Col Colhigh 8928726..8928750 score=4.35682670445239
SFP.Col Colhigh 8928762..8928786 score=2.82922788175462
SFP.Col Colhigh 8928799..8928823 score=5.47907191990639
SFP.Col Colhigh 8928835..8928859 score=3.23372084994871
SFP.Col Colhigh 8928938..8928962 score=2.62602778593009
SFP.Col Colhigh 8928974..8928998 score=5.18746002472217
SFP.Col Colhigh 8929044..8929068 score=3.85514228911733
SFP.Col Colhigh 8929118..8929142 score=2.33964618784377
SFP.Col Colhigh 8929190..8929214 score=1.98389993612365
SFP.Col Colhigh 8929298..8929322 score=4.57453829861598
SFP.Col Colhigh 8929332..8929356 score=5.39977269134251
SFP.Col Colhigh 8929407..8929431 score=4.8872914260374
SFP.Col Colhigh 8929443..8929467 score=3.86473903628876
SFP.Col Colhigh 8929516..8929540 score=1.92524650243049
SFP.Col Colhigh 8929553..8929577 score=2.55167733949253
SFP.Col Colhigh 8929584..8929608 score=2.52600199029252
SFP.Col Colhigh 8929658..8929682 score=1.89188490212721
SFP.Col Colhigh 8929691..8929715 score=1.68580462064438
SFP.Col Colhigh 8929728..8929752 score=3.94188917560315
SFP.Col Colhigh 8929877..8929901 score=4.11177964961253
SFP.Col Colhigh 8929945..8929969 score=2.57138510680606
SFP.Col Colhigh 8930052..8930076 score=5.22015579202847
SFP.Col Colhigh 8930088..8930112 score=4.25600576881958
SFP.Col Colhigh 8930128..8930152 score=5.32401626897236
SFP.Col Colhigh 8930234..8930258 score=5.30764804543639
SFP.Col Colhigh 8930376..8930400 score=1.70342672964321
SFP.Col Colhigh 8930410..8930434 score=3.43833027949137
SFP.Col Colhigh 8930447..8930471 score=4.53117408726876
SFP.Col Colhigh 8930482..8930506 score=2.50233823309620
SFP.Col Colhigh 8930518..8930542 score=2.21142290075745
SFP.Col Colhigh 8930700..8930724 score=4.37227241338665
SFP.Col Colhigh 8930733..8930757 score=2.05382652917706
SFP.Col Colhigh 8930770..8930794 score=3.32360286996453
SFP.Col Colhigh 8930805..8930829 score=6.83583985936057
SFP.Col Colhigh 8930841..8930865 score=1.98219896703425
SFP.Col Colhigh 8930880..8930904 score=2.63773840161245
SFP.Col Colhigh 8930914..8930938 score=5.21756175468489
SFP.Col Colhigh 8931021..8931045 score=2.50035229571253
SFP.Col Colhigh 8931057..8931081 score=4.11956068254007
SFP.Col Colhigh 8931093..8931117 score=2.77823017466147
SFP.Col Colhigh 8931130..8931154 score=1.91593901101237
SFP.Col Colhigh 8931211..8931235 score=3.02388568268769
SFP.Col Colhigh 8931292..8931316 score=2.86374596200534
SFP.Col Colhigh 8931364..8931388 score=3.83761715241046
SFP.Col Colhigh 8931395..8931419 score=1.63847236283185
SFP.Col Colhigh 8931537..8931561 score=5.5413317404812
SFP.Col Colhigh 8931573..8931597 score=4.48253806034424
SFP.Col Colhigh 8931648..8931672 score=5.90599913573713
SFP.Col Colhigh 8931683..8931707 score=2.51926086736464
SFP.Col Colhigh 8931714..8931738 score=3.95378815346775
SFP.Col Colhigh 8931750..8931774 score=1.91682468445052
SFP.Col Colhigh 8931790..8931814 score=3.03446962720658
SFP.Col Colhigh 8931862..8931886 score=5.35730232516792
SFP.Col Colhigh 8932013..8932037 score=2.82221712426241
SFP.Col Colhigh 8932049..8932073 score=3.0405432731446
SFP.Col Colhigh 8932080..8932104 score=3.94322237905511
SFP.Col Colhigh 8932116..8932140 score=3.45377771870155
SFP.Col Colhigh 8932227..8932251 score=2.56254945230493
SFP.Col Colhigh 8932263..8932287 score=3.77259483395536
SFP.Col Colhigh 8932365..8932389 score=3.2878475655872
SFP.Col Colhigh 8932433..8932457 score=3.22237033240694
SFP.Col Colhigh 8932726..8932750 score=2.23259933442984
SFP.Col Colhigh 8932835..8932859 score=2.80796037172317
SFP.Col Colhigh 8932970..8932994 score=1.61774429568996
SFP.Col Colhigh 8933754..8933778 score=2.76228090430532
SFP.Col Colhigh 8936183..8936207 score=3.8905055140971
SFP.Col Colhigh 8937190..8937214 score=1.83280256610355
SFP.Col Colhigh 8940678..8940702 score=3.39700402330115
SFP.Col Colhigh 8941380..8941404 score=1.97156582712967
SFP.Col Colhigh 8941597..8941621 score=1.91708250905367
SFP.Col Colhigh 8942519..8942543 score=2.82080679974614
SFP.Col Colhigh 8945295..8945319 score=1.70157759628052
SFP.Col Colhigh 8949487..8949511 score=2.74590758058051
SFP.Col Colhigh 8951118..8951142 score=2.01775491983665
SFP.Col Colhigh 8956302..8956326 score=4.09332363376649
SFP.Col Colhigh 8958973..8958997 score=4.82406300231102
SFP.Col Colhigh 8959046..8959070 score=2.19089873953916
SFP.Col Colhigh 8968433..8968457 score=3.09727841112565
SFP.Col Colhigh 8971935..8971959 score=2.54614779508527
SFP.Col Colhigh 8975405..8975429 score=5.80483353832729
SFP.Col Colhigh 8979220..8979244 score=3.86340471498326
SFP.Col Colhigh 8983158..8983182 score=1.86409361754106
SFP.Col Colhigh 8986931..8986955 score=4.18948798892584
SFP.Col Colhigh 8991273..8991297 score=1.94084192159633
SFP.Col Colhigh 8992187..8992211 score=1.63188370452027
SFP.Col Colhigh 8993301..8993325 score=2.50659773397622
SFP.Col Colhigh 9015834..9015858 score=2.00130711221543
SFP.Col Colhigh 9020963..9020987 score=2.02405144409758
SFP.Col Colhigh 9024360..9024384 score=1.90939215643932
SFP.Col Colhigh 9025148..9025172 score=3.53296054266171
SFP.Col Colhigh 9033294..9033318 score=3.13924885075301
SFP.Col Colhigh 9033669..9033693 score=2.5943347477915
SFP.Col Colhigh 9033847..9033871 score=3.42355416978309
SFP.Col Colhigh 9035685..9035709 score=2.19738336010680
SFP.Col Colhigh 9036769..9036793 score=2.41106471288563
SFP.Col Colhigh 9039401..9039425 score=2.36438238512832
SFP.Col Colhigh 9042777..9042801 score=2.14785546181603
SFP.Col Colhigh 9043078..9043102 score=1.93456971066976
SFP.Col Colhigh 9043703..9043727 score=2.36719721656121
SFP.Col Colhigh 9045130..9045154 score=2.09754193062896
SFP.Col Colhigh 9046322..9046346 score=3.08112527790797
SFP.Col Colhigh 9048972..9048996 score=2.54908660413931
SFP.Col Colhigh 9049913..9049937 score=2.59372822557705
SFP.Col Colhigh 9051923..9051947 score=3.18714033163846
SFP.Col Colhigh 9056581..9056605 score=2.83766089903755
SFP.Col Colhigh 9059247..9059271 score=2.50635422106164
SFP.Col Colhigh 9059816..9059840 score=3.63357271742941
SFP.Col Colhigh 9061721..9061745 score=4.13530127311977
SFP.Col Colhigh 9063437..9063461 score=2.29097911355990
SFP.Col Colhigh 9063510..9063534 score=1.86543153434068
SFP.Col Colhigh 9063550..9063574 score=4.87023812402517
SFP.Col Colhigh 9065236..9065260 score=5.39770009879357
SFP.Col Colhigh 9066096..9066120 score=1.72104690424575
SFP.Col Colhigh 9066249..9066273 score=3.0650230462695
SFP.Col Colhigh 9066683..9066707 score=2.19039576757269
SFP.Col Colhigh 9069128..9069152 score=2.58572685370970
SFP.Col Colhigh 9072158..9072182 score=3.40041564432475
SFP.Col Colhigh 9073441..9073465 score=1.68187174517080
SFP.Col Colhigh 9073475..9073499 score=3.29057533338407
SFP.Col Colhigh 9075240..9075264 score=1.77940995339876
SFP.Col Colhigh 9076990..9077014 score=1.68210731954883
SFP.Col Colhigh 9079420..9079444 score=3.5552752883121
SFP.Col Colhigh 9080253..9080277 score=3.49766944429749
SFP.Col Colhigh 9082230..9082254 score=3.07766939703494
SFP.Col Colhigh 9082271..9082295 score=4.48545466268824
SFP.Col Colhigh 9082898..9082922 score=1.55024441813742
SFP.Col Colhigh 9086392..9086416 score=7.77853711376754
SFP.Col Colhigh 9086428..9086452 score=1.70495054548369
SFP.Col Colhigh 9087900..9087924 score=1.63335896758320
SFP.Col Colhigh 9089443..9089467 score=1.77863852324755
SFP.Col Colhigh 9090253..9090277 score=3.19563508317597
SFP.Col Colhigh 9091802..9091826 score=4.56705645275181
SFP.Col Colhigh 9092118..9092142 score=3.7059004692029
SFP.Col Colhigh 9092301..9092325 score=1.9699605608452
SFP.Col Colhigh 9094005..9094029 score=3.76450202522842
SFP.Col Colhigh 9094231..9094255 score=3.0199095579249
SFP.Col Colhigh 9094270..9094294 score=6.08585922822202
SFP.Col Colhigh 9094535..9094559 score=1.91407714569497
SFP.Col Colhigh 9095438..9095462 score=4.29753743094341
SFP.Col Colhigh 9099055..9099079 score=2.52445804396317
SFP.Col Colhigh 9103137..9103161 score=2.43679249407391
SFP.Col Colhigh 9103210..9103234 score=3.81585954634418
SFP.Col Colhigh 9104419..9104443 score=1.95902214197503
SFP.Col Colhigh 9111613..9111637 score=2.11969166967747
SFP.Col Colhigh 9111729..9111753 score=2.07319153741646
SFP.Col Colhigh 9113954..9113978 score=1.72038855745059
SFP.Col Colhigh 9117180..9117204 score=2.18339576805679
SFP.Col Colhigh 9117769..9117793 score=3.20333911597936
SFP.Col Colhigh 9117839..9117863 score=1.77968636578737
SFP.Col Colhigh 9117872..9117896 score=2.05066001552902
SFP.Col Colhigh 9118162..9118186 score=2.22011065967105
SFP.Col Colhigh 9123164..9123188 score=4.39982529064364
SFP.Col Colhigh 9125106..9125130 score=2.91501406612728
SFP.Col Colhigh 9125473..9125497 score=4.3490258983088
SFP.Col Colhigh 9126353..9126377 score=1.81325593516810
SFP.Col Colhigh 9126818..9126842 score=2.88555872781935
SFP.Col Colhigh 9129746..9129770 score=2.89411050392890
SFP.Col Colhigh 9129926..9129950 score=1.55202414172485
SFP.Col Colhigh 9132062..9132086 score=1.82931934330074
SFP.Col Colhigh 9133492..9133516 score=2.15147619849204
SFP.Col Colhigh 9145093..9145117 score=2.58523673205761
SFP.Col Colhigh 9147595..9147619 score=1.84113504197651
SFP.Col Colhigh 9148090..9148114 score=3.95093414836592
SFP.Col Colhigh 9148322..9148346 score=1.74475524653069
SFP.Col Colhigh 9149719..9149743 score=1.59271030157783
SFP.Col Colhigh 9153037..9153061 score=2.79434446349417
SFP.Col Colhigh 9165443..9165467 score=2.72202605512630
SFP.Col Colhigh 9166475..9166499 score=2.5363568028697
SFP.Col Colhigh 9166859..9166883 score=1.75530947295812
SFP.Col Colhigh 9167725..9167749 score=7.41953495734874
SFP.Col Colhigh 9181287..9181311 score=2.90351244327643
SFP.Col Colhigh 9192868..9192892 score=3.19865025750855
SFP.Col Colhigh 9196624..9196648 score=2.20992960032439
SFP.Col Colhigh 9197845..9197869 score=3.15512879328443
SFP.Col Colhigh 9198861..9198885 score=2.66042975445522
SFP.Col Colhigh 9200205..9200229 score=4.9131648657157
SFP.Col Colhigh 9200815..9200839 score=3.89731989032766
SFP.Col Colhigh 9205162..9205186 score=3.03412772465752
SFP.Col Colhigh 9215188..9215212 score=4.29852656989345
SFP.Col Colhigh 9215262..9215286 score=4.64857024735664
SFP.Col Colhigh 9215446..9215470 score=3.22418861488782
SFP.Col Colhigh 9215521..9215545 score=3.02235677673811
SFP.Col Colhigh 9215553..9215577 score=1.86995560444285
SFP.Col Colhigh 9215589..9215613 score=4.56180310823061
SFP.Col Colhigh 9215668..9215692 score=2.61689337449062
SFP.Col Colhigh 9215784..9215808 score=2.61293006600568
SFP.Col Colhigh 9218103..9218127 score=5.19511453665711
SFP.Col Colhigh 9220247..9220271 score=2.96368373677063
SFP.Col Colhigh 9220451..9220475 score=2.12324912484014
SFP.Col Colhigh 9220792..9220816 score=3.30107421085559
SFP.Col Colhigh 9221049..9221073 score=1.75452372566444
SFP.Col Colhigh 9221757..9221781 score=2.04772344039924
SFP.Col Colhigh 9221936..9221960 score=1.63163177740559
SFP.Col Colhigh 9222157..9222181 score=4.10430274311868
SFP.Col Colhigh 9222196..9222220 score=2.1617128412227
SFP.Col Colhigh 9222232..9222256 score=1.57300071634893
SFP.Col Colhigh 9222338..9222362 score=2.98494587613300
SFP.Col Colhigh 9222372..9222396 score=1.57500653906546
SFP.Col Colhigh 9222408..9222432 score=2.18221490877005
SFP.Col Colhigh 9222630..9222654 score=1.61682527718496
SFP.Col Colhigh 9222705..9222729 score=1.64264734854737
SFP.Col Colhigh 9222892..9222916 score=4.34838163140135
SFP.Col Colhigh 9222928..9222952 score=3.09899369530467
SFP.Col Colhigh 9222964..9222988 score=4.49390833241472
SFP.Col Colhigh 9223101..9223125 score=3.03686479249161
SFP.Col Colhigh 9223307..9223331 score=2.48178960688123
SFP.Col Colhigh 9223377..9223401 score=1.82495005835182
SFP.Col Colhigh 9223592..9223616 score=3.45415892000754
SFP.Col Colhigh 9223662..9223686 score=2.76927527942917
SFP.Col Colhigh 9224503..9224527 score=5.35884722601089
SFP.Col Colhigh 9224699..9224723 score=1.55189920729489
SFP.Col Colhigh 9224805..9224829 score=2.67462091820666
SFP.Col Colhigh 9225943..9225967 score=1.84841644758244
SFP.Col Colhigh 9230787..9230811 score=1.71150793801531
SFP.Col Colhigh 9231244..9231268 score=2.80716545833097
SFP.Col Colhigh 9231583..9231607 score=3.51511900401404
SFP.Col Colhigh 9232314..9232338 score=1.80146968139753
SFP.Col Colhigh 9237052..9237076 score=2.67167795711188
SFP.Col Colhigh 9237227..9237251 score=2.06912949145473
SFP.Col Colhigh 9238790..9238814 score=1.75046157493894
SFP.Col Colhigh 9241974..9241998 score=1.74972040895605
SFP.Col Colhigh 9243806..9243830 score=2.75831366280953
SFP.Col Colhigh 9246247..9246271 score=4.10732975756248
SFP.Col Colhigh 9246458..9246482 score=2.09201425845529
SFP.Col Colhigh 9248558..9248582 score=2.00654581477072
SFP.Col Colhigh 9252408..9252432 score=3.62202553312428
SFP.Col Colhigh 9253746..9253770 score=1.63684846004206
SFP.Col Colhigh 9253814..9253838 score=1.57277274134648
SFP.Col Colhigh 9253846..9253870 score=1.62946242107671
SFP.Col Colhigh 9253918..9253942 score=1.97161739570635
SFP.Col Colhigh 9253952..9253976 score=1.82851107054184
SFP.Col Colhigh 9254847..9254871 score=1.77912240595637
SFP.Col Colhigh 9257072..9257096 score=1.65567399202488
SFP.Col Colhigh 9258883..9258907 score=3.17087578701166
SFP.Col Colhigh 9268074..9268098 score=1.67686493185535
SFP.Col Colhigh 9272539..9272563 score=3.62450986712086
SFP.Col Colhigh 9273708..9273732 score=1.90047880060608
SFP.Col Colhigh 9273827..9273851 score=1.83972865472281
SFP.Col Colhigh 9274842..9274866 score=2.00589515275359
SFP.Col Colhigh 9276512..9276536 score=2.67168399156468
SFP.Col Colhigh 9278776..9278800 score=3.0460110526702
SFP.Col Colhigh 9279180..9279204 score=2.44714082831805
SFP.Col Colhigh 9280414..9280438 score=4.91353104266523
SFP.Col Colhigh 9282295..9282319 score=1.91220751881570
SFP.Col Colhigh 9282586..9282610 score=3.69193327989927
SFP.Col Colhigh 9282724..9282748 score=1.62881715850204
SFP.Col Colhigh 9282933..9282957 score=1.73136824057606
SFP.Col Colhigh 9283574..9283598 score=1.71928113215252
SFP.Col Colhigh 9284398..9284422 score=3.56194149384182
SFP.Col Colhigh 9284466..9284490 score=5.07901992388466
SFP.Col Colhigh 9284612..9284636 score=3.42326249363301
SFP.Col Colhigh 9284683..9284707 score=3.36700033707944
SFP.Col Colhigh 9285061..9285085 score=3.11319827157742
SFP.Col Colhigh 9285277..9285301 score=2.18890713836238
SFP.Col Colhigh 9285609..9285633 score=1.74303962280339
SFP.Col Colhigh 9286375..9286399 score=5.89043571080975
SFP.Col Colhigh 9287310..9287334 score=2.65234206141493
SFP.Col Colhigh 9288540..9288564 score=2.41735891769129
SFP.Col Colhigh 9289654..9289678 score=5.10796983381425
SFP.Col Colhigh 9289858..9289882 score=2.93079980228476
SFP.Col Colhigh 9290047..9290071 score=3.86070821830558
SFP.Col Colhigh 9290578..9290602 score=2.84226058548208
SFP.Col Colhigh 9290686..9290710 score=2.38380826740545
SFP.Col Colhigh 9290761..9290785 score=2.85167091880916
SFP.Col Colhigh 9290798..9290822 score=4.71852781205644
SFP.Col Colhigh 9290870..9290894 score=2.17593470165142
SFP.Col Colhigh 9291050..9291074 score=4.38869921159622
SFP.Col Colhigh 9291087..9291111 score=5.34653860520236
SFP.Col Colhigh 9291197..9291221 score=2.45947257017083
SFP.Col Colhigh 9291306..9291330 score=2.91468096500767
SFP.Col Colhigh 9291341..9291365 score=3.7004358446479
SFP.Col Colhigh 9291456..9291480 score=2.37008657726744
SFP.Col Colhigh 9291602..9291626 score=6.08706092439322
SFP.Col Colhigh 9291673..9291697 score=4.22150606178319
SFP.Col Colhigh 9291709..9291733 score=10.7336874846314
SFP.Col Colhigh 9291856..9291880 score=2.88645840044923
SFP.Col Colhigh 9291929..9291953 score=2.91430489847777
SFP.Col Colhigh 9291967..9291991 score=1.94708870595384
SFP.Col Colhigh 9292005..9292029 score=2.27607500662582
SFP.Col Colhigh 9292077..9292101 score=2.22910411267161
SFP.Col Colhigh 9292177..9292201 score=2.25321113795746
SFP.Col Colhigh 9292245..9292269 score=1.58526767516938
SFP.Col Colhigh 9292278..9292302 score=2.98623091599381
SFP.Col Colhigh 9292362..9292386 score=2.01940512836695
SFP.Col Colhigh 9292630..9292654 score=3.75553251774935
SFP.Col Colhigh 9295194..9295218 score=2.1507983690208
SFP.Col Colhigh 9295451..9295475 score=3.66022203819103
SFP.Col Colhigh 9295524..9295548 score=1.64139975593337
SFP.Col Colhigh 9300102..9300126 score=2.17255192466086
SFP.Col Colhigh 9306568..9306592 score=2.20407407203031
SFP.Col Colhigh 9306791..9306815 score=2.58718128848318
SFP.Col Colhigh 9307010..9307034 score=5.08990469855312
SFP.Col Colhigh 9307083..9307107 score=2.36090045142614
SFP.Col Colhigh 9309835..9309859 score=4.08742200786276
SFP.Col Colhigh 9309871..9309895 score=1.72246640156172
SFP.Col Colhigh 9312954..9312978 score=2.24075772395445
SFP.Col Colhigh 9314751..9314775 score=2.96978358373294
SFP.Col Colhigh 9315753..9315777 score=3.46355987863762
SFP.Col Colhigh 9326212..9326236 score=2.84929467459402
SFP.Col Colhigh 9327139..9327163 score=2.99712510641796
SFP.Col Colhigh 9328419..9328443 score=2.68913146630598
SFP.Col Colhigh 9333057..9333081 score=1.56813558722567
SFP.Col Colhigh 9335558..9335582 score=1.78890204214070
SFP.Col Colhigh 9342683..9342707 score=1.67131861380913
SFP.Col Colhigh 9342928..9342952 score=2.16861016056634
SFP.Col Colhigh 9343302..9343326 score=1.93924418594295
SFP.Col Colhigh 9343379..9343403 score=2.81357118738268
SFP.Col Colhigh 9346713..9346737 score=1.74443120575058
SFP.Col Colhigh 9346948..9346972 score=5.66634511439106
SFP.Col Colhigh 9347240..9347264 score=1.96313514980639
SFP.Col Colhigh 9347388..9347412 score=5.08822193675302
SFP.Col Colhigh 9347540..9347564 score=1.62623274110318
SFP.Col Colhigh 9349634..9349658 score=3.8883282488949
SFP.Col Colhigh 9350567..9350591 score=3.9027075193654
SFP.Col Colhigh 9350603..9350627 score=2.56254077489505
SFP.Col Colhigh 9350675..9350699 score=5.33273771134814
SFP.Col Colhigh 9350903..9350927 score=4.57688533920040
SFP.Col Colhigh 9360736..9360760 score=4.87231099015437
SFP.Col Colhigh 9363043..9363067 score=2.70665158395561
SFP.Col Colhigh 9363709..9363733 score=1.57756432805754
SFP.Col Colhigh 9365516..9365540 score=2.67230663632126
SFP.Col Colhigh 9367174..9367198 score=2.01148727516155
SFP.Col Colhigh 9368688..9368712 score=2.54308179445305
SFP.Col Colhigh 9368721..9368745 score=5.63011592309988
SFP.Col Colhigh 9368753..9368777 score=3.78212453490032
SFP.Col Colhigh 9368787..9368811 score=2.08146788564453
SFP.Col Colhigh 9368930..9368954 score=4.42678816503705
SFP.Col Colhigh 9368963..9368987 score=2.20568801335067
SFP.Col Colhigh 9368998..9369022 score=5.20544865590283
SFP.Col Colhigh 9369033..9369057 score=3.92077408873444
SFP.Col Colhigh 9369066..9369090 score=2.21560215098889
SFP.Col Colhigh 9369105..9369129 score=2.53685118175602
SFP.Col Colhigh 9369141..9369165 score=4.11179027289142
SFP.Col Colhigh 9369177..9369201 score=3.05157580915822
SFP.Col Colhigh 9369211..9369235 score=2.68883811306582
SFP.Col Colhigh 9369252..9369276 score=3.73952334734698
SFP.Col Colhigh 9369326..9369350 score=3.1535069537165
SFP.Col Colhigh 9369405..9369429 score=1.55831088864186
SFP.Col Colhigh 9369636..9369660 score=5.45635027541792
SFP.Col Colhigh 9369813..9369837 score=6.86619744146154
SFP.Col Colhigh 9369921..9369945 score=3.72638056380607
SFP.Col Colhigh 9369956..9369980 score=3.73815933676646
SFP.Col Colhigh 9369995..9370019 score=2.80266209157505
SFP.Col Colhigh 9370341..9370365 score=5.26644327212941
SFP.Col Colhigh 9370479..9370503 score=2.94964707125755
SFP.Col Colhigh 9370586..9370610 score=4.56673763494251
SFP.Col Colhigh 9370734..9370758 score=4.10023009294131
SFP.Col Colhigh 9370803..9370827 score=6.82699927006594
SFP.Col Colhigh 9370910..9370934 score=2.35531643003007
SFP.Col Colhigh 9371019..9371043 score=3.47380768718543
SFP.Col Colhigh 9371276..9371300 score=4.77615050685062
SFP.Col Colhigh 9371310..9371334 score=4.54092509830543
SFP.Col Colhigh 9371554..9371578 score=5.920281617558
SFP.Col Colhigh 9371589..9371613 score=3.74410585794455
SFP.Col Colhigh 9371658..9371682 score=2.53503002389010
SFP.Col Colhigh 9371806..9371830 score=6.95653337094443
SFP.Col Colhigh 9371876..9371900 score=1.8262256473776
SFP.Col Colhigh 9371912..9371936 score=3.3156118972188
SFP.Col Colhigh 9371947..9371971 score=5.8597313982204
SFP.Col Colhigh 9371985..9372009 score=3.59465444985138
SFP.Col Colhigh 9372021..9372045 score=1.67704365871817
SFP.Col Colhigh 9372062..9372086 score=4.32371838497456
SFP.Col Colhigh 9372172..9372196 score=4.13509773270691
SFP.Col Colhigh 9372244..9372268 score=4.09180989509286
SFP.Col Colhigh 9372282..9372306 score=5.57391507523493
SFP.Col Colhigh 9372431..9372455 score=3.12054484167329
SFP.Col Colhigh 9372538..9372562 score=6.01403177187104
SFP.Col Colhigh 9372643..9372667 score=4.03050440932475
SFP.Col Colhigh 9372788..9372812 score=3.34465589377060
SFP.Col Colhigh 9372864..9372888 score=3.01808845240859
SFP.Col Colhigh 9372899..9372923 score=2.43521477469864
SFP.Col Colhigh 9372939..9372963 score=4.01932294207456
SFP.Col Colhigh 9373407..9373431 score=6.09141584715958
SFP.Col Colhigh 9374162..9374186 score=4.23497456862333
SFP.Col Colhigh 9374203..9374227 score=4.4951339937919
SFP.Col Colhigh 9375455..9375479 score=2.49021427514385
SFP.Col Colhigh 9379204..9379228 score=5.74838773095225
SFP.Col Colhigh 9395918..9395942 score=2.38998586018730
SFP.Col Colhigh 9398294..9398318 score=2.14069974237418
SFP.Col Colhigh 9398408..9398432 score=1.77254953831252
SFP.Col Colhigh 9398444..9398468 score=4.81144506761111
SFP.Col Colhigh 9398589..9398613 score=4.40713227802239
SFP.Col Colhigh 9398801..9398825 score=3.29941017851999
SFP.Col Colhigh 9398837..9398861 score=2.20437778606949
SFP.Col Colhigh 9398914..9398938 score=3.31435166088367
SFP.Col Colhigh 9398949..9398973 score=2.79694001137948
SFP.Col Colhigh 9399308..9399332 score=3.88431731288139
SFP.Col Colhigh 9399521..9399545 score=2.50955919455723
SFP.Col Colhigh 9399911..9399935 score=1.97452125592200
SFP.Col Colhigh 9399983..9400007 score=1.98990085746952
SFP.Col Colhigh 9400132..9400156 score=6.70196021240031
SFP.Col Colhigh 9400166..9400190 score=3.92776675019545
SFP.Col Colhigh 9400719..9400743 score=5.20763337323705
SFP.Col Colhigh 9400867..9400891 score=1.62409803611633
SFP.Col Colhigh 9400940..9400964 score=3.30834189774012
SFP.Col Colhigh 9401149..9401173 score=3.53924639598451
SFP.Col Colhigh 9401773..9401797 score=3.99394542053357
SFP.Col Colhigh 9401847..9401871 score=3.19881071166615
SFP.Col Colhigh 9405081..9405105 score=2.57446313596934
SFP.Col Colhigh 9407179..9407203 score=2.04526187936501
SFP.Col Colhigh 9407478..9407502 score=2.04394043920713
SFP.Col Colhigh 9413391..9413415 score=2.83949175426389
SFP.Col Colhigh 9413532..9413556 score=5.78746621163836
SFP.Col Colhigh 9413682..9413706 score=1.75706999318075
SFP.Col Colhigh 9413754..9413778 score=2.22254944034031
SFP.Col Colhigh 9414801..9414825 score=2.17599195633065
SFP.Col Colhigh 9415394..9415418 score=2.47888517374147
SFP.Col Colhigh 9415906..9415930 score=1.60302822216545
SFP.Col Colhigh 9416989..9417013 score=1.80927298054181
SFP.Col Colhigh 9420429..9420453 score=3.79100767010808
SFP.Col Colhigh 9422608..9422632 score=2.02754194732227
SFP.Col Colhigh 9422720..9422744 score=2.81628384203979
SFP.Col Colhigh 9423605..9423629 score=5.29734234249185
SFP.Col Colhigh 9423641..9423665 score=8.09232157536444
SFP.Col Colhigh 9423716..9423740 score=1.64635216944233
SFP.Col Colhigh 9424165..9424189 score=2.08158364703938
SFP.Col Colhigh 9424641..9424665 score=2.28484944158863
SFP.Col Colhigh 9425068..9425092 score=3.87024926460433
SFP.Col Colhigh 9425390..9425414 score=3.13503746451694
SFP.Col Colhigh 9427116..9427140 score=5.18363381339314
SFP.Col Colhigh 9427298..9427322 score=1.62913144850269
SFP.Col Colhigh 9428806..9428830 score=3.11888813796879
SFP.Col Colhigh 9429289..9429313 score=2.10568788233693
SFP.Col Colhigh 9429325..9429349 score=1.98083513368898
SFP.Col Colhigh 9429430..9429454 score=4.73232777722876
SFP.Col Colhigh 9430656..9430680 score=2.75243163984594
SFP.Col Colhigh 9431067..9431091 score=2.92925709171011
SFP.Col Colhigh 9431843..9431867 score=2.70394960708407
SFP.Col Colhigh 9432421..9432445 score=3.81324676445599
SFP.Col Colhigh 9432497..9432521 score=4.43535479314495
SFP.Col Colhigh 9434159..9434183 score=2.07206562285544
SFP.Col Colhigh 9434518..9434542 score=1.92335094703256
SFP.Col Colhigh 9434592..9434616 score=2.8245739387259
SFP.Col Colhigh 9439266..9439290 score=3.14655248735551
SFP.Col Colhigh 9439520..9439544 score=2.62267880267273
SFP.Col Colhigh 9440162..9440186 score=4.18060027260528
SFP.Col Colhigh 9440280..9440304 score=2.53505061974984
SFP.Col Colhigh 9440315..9440339 score=7.10014890816581
SFP.Col Colhigh 9440348..9440372 score=4.19274198585434
SFP.Col Colhigh 9440384..9440408 score=6.9342258168289
SFP.Col Colhigh 9440416..9440440 score=2.81211279784348
SFP.Col Colhigh 9440675..9440699 score=2.50562005317762
SFP.Col Colhigh 9440715..9440739 score=2.76907003470402
SFP.Col Colhigh 9441030..9441054 score=3.24246394954867
SFP.Col Colhigh 9441211..9441235 score=4.39563149573387
SFP.Col Colhigh 9441287..9441311 score=2.14037611643141
SFP.Col Colhigh 9441323..9441347 score=5.87809282749515
SFP.Col Colhigh 9441398..9441422 score=2.14051477351129
SFP.Col Colhigh 9441435..9441459 score=6.00319525131361
SFP.Col Colhigh 9441544..9441568 score=3.36494726104841
SFP.Col Colhigh 9441579..9441603 score=2.28066444521891
SFP.Col Colhigh 9441762..9441786 score=2.10306831603946
SFP.Col Colhigh 9441833..9441857 score=2.34495405665637
SFP.Col Colhigh 9441906..9441930 score=2.78199468493048
SFP.Col Colhigh 9441942..9441966 score=4.97226883677544
SFP.Col Colhigh 9442012..9442036 score=2.39744973670420
SFP.Col Colhigh 9442163..9442187 score=3.89601561517829
SFP.Col Colhigh 9442555..9442579 score=2.60251120350229
SFP.Col Colhigh 9442596..9442620 score=5.08270627876587
SFP.Col Colhigh 9442636..9442660 score=4.20256849820394
SFP.Col Colhigh 9442812..9442836 score=2.35373344496952
SFP.Col Colhigh 9442849..9442873 score=4.55378913277774
SFP.Col Colhigh 9442991..9443015 score=3.55946677898628
SFP.Col Colhigh 9443070..9443094 score=4.43582640802046
SFP.Col Colhigh 9443138..9443162 score=4.15263516231019
SFP.Col Colhigh 9443536..9443560 score=2.26995538403454
SFP.Col Colhigh 9443576..9443600 score=2.85433081537453
SFP.Col Colhigh 9443647..9443671 score=2.02778188106549
SFP.Col Colhigh 9443892..9443916 score=4.32393623823671
SFP.Col Colhigh 9443963..9443987 score=5.04062228813508
SFP.Col Colhigh 9443996..9444020 score=2.0304324912563
SFP.Col Colhigh 9444033..9444057 score=4.37060343096446
SFP.Col Colhigh 9444107..9444131 score=2.94422898423884
SFP.Col Colhigh 9444180..9444204 score=2.09617025098564
SFP.Col Colhigh 9444402..9444426 score=2.36803862989493
SFP.Col Colhigh 9445788..9445812 score=1.83836394110569
SFP.Col Colhigh 9445863..9445887 score=3.84966582723471
SFP.Col Colhigh 9445927..9445951 score=4.04733673033209
SFP.Col Colhigh 9446080..9446104 score=7.35653692320259
SFP.Col Colhigh 9446113..9446137 score=4.02304946153600
SFP.Col Colhigh 9446149..9446173 score=3.68366229348916
SFP.Col Colhigh 9446185..9446209 score=3.12831314680859
SFP.Col Colhigh 9446219..9446243 score=1.97858504848378
SFP.Col Colhigh 9446296..9446320 score=4.0463686594712
SFP.Col Colhigh 9446327..9446351 score=5.81508675022014
SFP.Col Colhigh 9446363..9446387 score=1.95732304335488
SFP.Col Colhigh 9446503..9446527 score=4.85409207797521
SFP.Col Colhigh 9446572..9446596 score=3.29479436947601
SFP.Col Colhigh 9446725..9446749 score=3.06085629828011
SFP.Col Colhigh 9446866..9446890 score=1.63442180164602
SFP.Col Colhigh 9447733..9447757 score=1.68270994766189
SFP.Col Colhigh 9447991..9448015 score=2.51342898076960
SFP.Col Colhigh 9448181..9448205 score=2.64666474979552
SFP.Col Colhigh 9448325..9448349 score=3.93743371883375
SFP.Col Colhigh 9460459..9460483 score=3.64441686433125
SFP.Col Colhigh 9460722..9460746 score=2.24621496631594
SFP.Col Colhigh 9461416..9461440 score=3.90961790138949
SFP.Col Colhigh 9461639..9461663 score=4.92657073292252
SFP.Col Colhigh 9470868..9470892 score=2.18999352775988
SFP.Col Colhigh 9473250..9473274 score=2.15950028528382
SFP.Col Colhigh 9473900..9473924 score=2.25118677907652
SFP.Col Colhigh 9474005..9474029 score=3.66914981658004
SFP.Col Colhigh 9475308..9475332 score=4.87868490245754
SFP.Col Colhigh 9476134..9476158 score=5.11091053647327
SFP.Col Colhigh 9476211..9476235 score=3.68559706480080
SFP.Col Colhigh 9476249..9476273 score=2.24356012475217
SFP.Col Colhigh 9476287..9476311 score=3.34739789206528
SFP.Col Colhigh 9476322..9476346 score=3.45684751051163
SFP.Col Colhigh 9476393..9476417 score=2.17086236270337
SFP.Col Colhigh 9476463..9476487 score=2.03943924294937
SFP.Col Colhigh 9476500..9476524 score=3.61342726447198
SFP.Col Colhigh 9476534..9476558 score=2.23205308311971
SFP.Col Colhigh 9476716..9476740 score=1.95739446989657
SFP.Col Colhigh 9476823..9476847 score=2.51652214435641
SFP.Col Colhigh 9476861..9476885 score=1.89742647780564
SFP.Col Colhigh 9476930..9476954 score=5.77390361814894
SFP.Col Colhigh 9476965..9476989 score=2.81011871885857
SFP.Col Colhigh 9476997..9477021 score=2.41712474354785
SFP.Col Colhigh 9477034..9477058 score=2.50570022942847
SFP.Col Colhigh 9477103..9477127 score=2.06052451048007
SFP.Col Colhigh 9477137..9477161 score=2.5056455945189
SFP.Col Colhigh 9477240..9477264 score=7.05039170919336
SFP.Col Colhigh 9477309..9477333 score=2.84055385754301
SFP.Col Colhigh 9477385..9477409 score=5.11699064793921
SFP.Col Colhigh 9477492..9477516 score=2.68044336460417
SFP.Col Colhigh 9477529..9477553 score=3.47865561005680
SFP.Col Colhigh 9477565..9477589 score=3.28601063269085
SFP.Col Colhigh 9477719..9477743 score=1.69790449596592
SFP.Col Colhigh 9477833..9477857 score=2.97986514679906
SFP.Col Colhigh 9477868..9477892 score=1.80937671116691
SFP.Col Colhigh 9477913..9477937 score=1.69172885504617
SFP.Col Colhigh 9477949..9477973 score=4.75182880391037
SFP.Col Colhigh 9477982..9478006 score=3.40219820315233
SFP.Col Colhigh 9478017..9478041 score=3.53253944818839
SFP.Col Colhigh 9478053..9478077 score=3.52289825547012
SFP.Col Colhigh 9478160..9478184 score=3.95986790002197
SFP.Col Colhigh 9478300..9478324 score=6.18897736487631
SFP.Col Colhigh 9478377..9478401 score=2.08782082447865
SFP.Col Colhigh 9478410..9478434 score=2.52830383343203
SFP.Col Colhigh 9478448..9478472 score=2.27927118661005
SFP.Col Colhigh 9478489..9478513 score=5.7707752377752
SFP.Col Colhigh 9478526..9478550 score=1.62432550634687
SFP.Col Colhigh 9478670..9478694 score=6.23043376992802
SFP.Col Colhigh 9478705..9478729 score=6.72564673997912
SFP.Col Colhigh 9478771..9478795 score=3.35544459323855
SFP.Col Colhigh 9478876..9478900 score=3.51739146980866
SFP.Col Colhigh 9478916..9478940 score=2.33800943936242
SFP.Col Colhigh 9478951..9478975 score=4.8046097693004
SFP.Col Colhigh 9479019..9479043 score=3.15845421943061
SFP.Col Colhigh 9479181..9479205 score=4.78543541088625
SFP.Col Colhigh 9479217..9479241 score=4.27721797466527
SFP.Col Colhigh 9479253..9479277 score=3.60800846912492
SFP.Col Colhigh 9479614..9479638 score=2.78586311640163
SFP.Col Colhigh 9479765..9479789 score=4.14804835315598
SFP.Col Colhigh 9479800..9479824 score=3.92218104602766
SFP.Col Colhigh 9479837..9479861 score=2.32413230629589
SFP.Col Colhigh 9479871..9479895 score=3.23965724844580
SFP.Col Colhigh 9479940..9479964 score=2.22524409183653
SFP.Col Colhigh 9479976..9480000 score=7.4698918515866
SFP.Col Colhigh 9480088..9480112 score=3.23042618782000
SFP.Col Colhigh 9480120..9480144 score=4.88050731097615
SFP.Col Colhigh 9480152..9480176 score=2.53813667876127
SFP.Col Colhigh 9480189..9480213 score=3.54222087154783
SFP.Col Colhigh 9480222..9480246 score=1.87620078128376
SFP.Col Colhigh 9480291..9480315 score=4.21392793426769
SFP.Col Colhigh 9480327..9480351 score=9.81236173798846
SFP.Col Colhigh 9480363..9480387 score=2.14369514065426
SFP.Col Colhigh 9480396..9480420 score=5.33124890093862
SFP.Col Colhigh 9480429..9480453 score=2.22547108738891
SFP.Col Colhigh 9481906..9481930 score=1.70201824912741
SFP.Col Colhigh 9482430..9482454 score=5.15356539277742
SFP.Col Colhigh 9482503..9482527 score=2.53119868188184
SFP.Col Colhigh 9485696..9485720 score=1.62788230102525
SFP.Col Colhigh 9496011..9496035 score=2.13498638243437
SFP.Col Colhigh 9498000..9498024 score=3.04483654813493
SFP.Col Colhigh 9499618..9499642 score=1.66729443463478
SFP.Col Colhigh 9511692..9511716 score=4.97596737385766
SFP.Col Colhigh 9513442..9513466 score=2.57280935827741
SFP.Col Colhigh 9519780..9519804 score=3.13291581913227
SFP.Col Colhigh 9520937..9520961 score=1.86946934249128
SFP.Col Colhigh 9523637..9523661 score=2.20600479787746
SFP.Col Colhigh 9525453..9525477 score=3.47394657748509
SFP.Col Colhigh 9525528..9525552 score=4.79964923258458
SFP.Col Colhigh 9526228..9526252 score=1.92914425284240
SFP.Col Colhigh 9526611..9526635 score=4.49957540980688
SFP.Col Colhigh 9528542..9528566 score=5.26540077272193
SFP.Col Colhigh 9531702..9531726 score=2.92400084694298
SFP.Col Colhigh 9533069..9533093 score=4.3253697820391
SFP.Col Colhigh 9543937..9543961 score=2.67176220767604
SFP.Col Colhigh 9553949..9553973 score=2.92863178523309
SFP.Col Colhigh 9554417..9554441 score=3.11269929009428
SFP.Col Colhigh 9554609..9554633 score=4.24738561856351
SFP.Col Colhigh 9554712..9554736 score=2.43471134687059
SFP.Col Colhigh 9554889..9554913 score=8.08260517052037
SFP.Col Colhigh 9555115..9555139 score=2.45415962401877
SFP.Col Colhigh 9555504..9555528 score=1.9233559188522
SFP.Col Colhigh 9557035..9557059 score=3.33993936656920
SFP.Col Colhigh 9557288..9557312 score=4.90824201879236
SFP.Col Colhigh 9557326..9557350 score=1.61817470307193
SFP.Col Colhigh 9557650..9557674 score=1.56875659078328
SFP.Col Colhigh 9558410..9558434 score=2.72406871904489
SFP.Col Colhigh 9561498..9561522 score=2.21783105138459
SFP.Col Colhigh 9567787..9567811 score=5.11003694225495
SFP.Col Colhigh 9569048..9569072 score=4.28863155900856
SFP.Col Colhigh 9569157..9569181 score=3.00385522185342
SFP.Col Colhigh 9574296..9574320 score=3.17718720761117
SFP.Col Colhigh 9575986..9576010 score=2.23445302572823
SFP.Col Colhigh 9576794..9576818 score=3.00916816980063
SFP.Col Colhigh 9577343..9577367 score=2.15333004772110
SFP.Col Colhigh 9580026..9580050 score=2.92777094163617
SFP.Col Colhigh 9580562..9580586 score=3.72592473024046
SFP.Col Colhigh 9583711..9583735 score=2.46192795023758
SFP.Col Colhigh 9591054..9591078 score=3.22782038173857
SFP.Col Colhigh 9606170..9606194 score=1.56456128949657
SFP.Col Colhigh 9607523..9607547 score=2.47979125652742
SFP.Col Colhigh 9607622..9607646 score=1.68406135185494
SFP.Col Colhigh 9609242..9609266 score=4.7406857980553
SFP.Col Colhigh 9609491..9609515 score=3.70960244719507
SFP.Col Colhigh 9616414..9616438 score=1.63160873822834
SFP.Col Colhigh 9626411..9626435 score=3.88712195097872
SFP.Col Colhigh 9626942..9626966 score=2.16051650932609
SFP.Col Colhigh 9629398..9629422 score=2.37267788166124
SFP.Col Colhigh 9630037..9630061 score=1.64732772938293
SFP.Col Colhigh 9630147..9630171 score=2.19692674452044
SFP.Col Colhigh 9630315..9630339 score=3.43173207737050
SFP.Col Colhigh 9630461..9630485 score=3.3382358066665
SFP.Col Colhigh 9630501..9630525 score=2.50343322423584
SFP.Col Colhigh 9630644..9630668 score=2.91346251959643
SFP.Col Colhigh 9630914..9630938 score=1.68088388546149
SFP.Col Colhigh 9633299..9633323 score=1.56747507478257
SFP.Col Colhigh 9639609..9639633 score=3.79756014276953
SFP.Col Colhigh 9643311..9643335 score=3.3860216024232
SFP.Col Colhigh 9645924..9645948 score=2.46462683590579
SFP.Col Colhigh 9646146..9646170 score=2.96416908847989
SFP.Col Colhigh 9649953..9649977 score=3.02588310148211
SFP.Col Colhigh 9650870..9650894 score=3.13994326824377
SFP.Col Colhigh 9652823..9652847 score=3.9665376062194
SFP.Col Colhigh 9657627..9657651 score=1.70645518650038
SFP.Col Colhigh 9662095..9662119 score=2.57703748895516
SFP.Col Colhigh 9666181..9666205 score=3.02370154606217
SFP.Col Colhigh 9668861..9668885 score=2.40730133599916
SFP.Col Colhigh 9669415..9669439 score=3.66107431091316
SFP.Col Colhigh 9673705..9673729 score=1.61616725858012
SFP.Col Colhigh 9683692..9683716 score=2.57906530577090
SFP.Col Colhigh 9694037..9694061 score=3.94765920683118
SFP.Col Colhigh 9694219..9694243 score=3.28621715145882
SFP.Col Colhigh 9699155..9699179 score=2.56895226523957
SFP.Col Colhigh 9701452..9701476 score=1.71188981450428
SFP.Col Colhigh 9705073..9705097 score=3.40916064053047
SFP.Col Colhigh 9708501..9708525 score=4.6219881410881
SFP.Col Colhigh 9710962..9710986 score=4.72533668882679
SFP.Col Colhigh 9715087..9715111 score=1.99414634181567
SFP.Col Colhigh 9719633..9719657 score=1.81483901094957
SFP.Col Colhigh 9724149..9724173 score=2.31079537504023
SFP.Col Colhigh 9727109..9727133 score=2.82988102599744
SFP.Col Colhigh 9727540..9727564 score=2.92957984630823
SFP.Col Colhigh 9728365..9728389 score=2.02313534222704
SFP.Col Colhigh 9729788..9729812 score=2.2704752041399
SFP.Col Colhigh 9729823..9729847 score=6.70556324939154
SFP.Col Colhigh 9729963..9729987 score=2.40511341025666
SFP.Col Colhigh 9741743..9741767 score=2.77965421623609
SFP.Col Colhigh 9746457..9746481 score=2.96815072850845
SFP.Col Colhigh 9746525..9746549 score=1.61776188492649
SFP.Col Colhigh 9749495..9749519 score=3.09658044696582
SFP.Col Colhigh 9754129..9754153 score=2.39699814304278
SFP.Col Colhigh 9757812..9757836 score=4.23768445838332
SFP.Col Colhigh 9759551..9759575 score=2.13884885156904
SFP.Col Colhigh 9762084..9762108 score=2.65540056513822
SFP.Col Colhigh 9763645..9763669 score=2.22170784716246
SFP.Col Colhigh 9772007..9772031 score=2.8192467079776
SFP.Col Colhigh 9776784..9776808 score=3.55715500703972
SFP.Col Colhigh 9778532..9778556 score=4.08062205880677
SFP.Col Colhigh 9778605..9778629 score=3.50654482767293
SFP.Col Colhigh 9782388..9782412 score=1.67841522702984
SFP.Col Colhigh 9783049..9783073 score=2.41305606080227
SFP.Col Colhigh 9783793..9783817 score=1.72218074906455
SFP.Col Colhigh 9784060..9784084 score=6.11381951390889
SFP.Col Colhigh 9784164..9784188 score=2.03356071894557
SFP.Col Colhigh 9784607..9784631 score=5.75260363334434
SFP.Col Colhigh 9784745..9784769 score=2.94987796785139
SFP.Col Colhigh 9784892..9784916 score=3.68940631106556
SFP.Col Colhigh 9785063..9785087 score=1.59246606935509
SFP.Col Colhigh 9785137..9785161 score=5.983350060123
SFP.Col Colhigh 9785173..9785197 score=7.75268093273763
SFP.Col Colhigh 9785214..9785238 score=7.84813124654035
SFP.Col Colhigh 9785246..9785270 score=2.14334830849028
SFP.Col Colhigh 9785600..9785624 score=2.95873241162195
SFP.Col Colhigh 9785742..9785766 score=3.0365316332287
SFP.Col Colhigh 9785774..9785798 score=2.91907174092419
SFP.Col Colhigh 9785810..9785834 score=3.89729595248071
SFP.Col Colhigh 9785846..9785870 score=2.59814034431267
SFP.Col Colhigh 9785915..9785939 score=5.13565223219776
SFP.Col Colhigh 9786025..9786049 score=1.71536491437357
SFP.Col Colhigh 9786328..9786352 score=3.60325548224379
SFP.Col Colhigh 9786595..9786619 score=4.36548727464235
SFP.Col Colhigh 9786817..9786841 score=2.77330760441439
SFP.Col Colhigh 9786987..9787011 score=2.42966113356283
SFP.Col Colhigh 9787023..9787047 score=3.97694789159072
SFP.Col Colhigh 9787166..9787190 score=1.66042498391453
SFP.Col Colhigh 9787204..9787228 score=1.60044315549628
SFP.Col Colhigh 9787240..9787264 score=3.54037973669573
SFP.Col Colhigh 9787376..9787400 score=1.60617519628958
SFP.Col Colhigh 9787842..9787866 score=3.77087666795621
SFP.Col Colhigh 9788447..9788471 score=3.39123636189250
SFP.Col Colhigh 9788524..9788548 score=2.01495559182442
SFP.Col Colhigh 9790307..9790331 score=5.00555417144433
SFP.Col Colhigh 9790930..9790954 score=4.09481202272138
SFP.Col Colhigh 9791001..9791025 score=2.49810207419204
SFP.Col Colhigh 9791178..9791202 score=1.73423554710685
SFP.Col Colhigh 9792020..9792044 score=4.9170326202937
SFP.Col Colhigh 9792337..9792361 score=5.04419138792726
SFP.Col Colhigh 9792725..9792749 score=2.35205997482954
SFP.Col Colhigh 9792871..9792895 score=1.82458309984530
SFP.Col Colhigh 9792912..9792936 score=3.68157061487915
SFP.Col Colhigh 9793300..9793324 score=2.74601117628493
SFP.Col Colhigh 9794870..9794894 score=2.08398011338485
SFP.Col Colhigh 9795725..9795749 score=1.71589402649369
SFP.Col Colhigh 9795831..9795855 score=2.14734382190352
SFP.Col Colhigh 9795941..9795965 score=2.70446123129065
SFP.Col Colhigh 9795977..9796001 score=3.06690929949681
SFP.Col Colhigh 9796209..9796233 score=2.28296212621788
SFP.Col Colhigh 9796250..9796274 score=1.590309051678
SFP.Col Colhigh 9797939..9797963 score=2.18843518934266
SFP.Col Colhigh 9799802..9799826 score=3.49282974144067
SFP.Col Colhigh 9801803..9801827 score=3.52722607431909
SFP.Col Colhigh 9802055..9802079 score=3.11872674273818
SFP.Col Colhigh 9802343..9802367 score=2.07055332526091
SFP.Col Colhigh 9806987..9807011 score=3.09829473588791
SFP.Col Colhigh 9807989..9808013 score=2.22289663822697
SFP.Col Colhigh 9808559..9808583 score=3.46935682639599
SFP.Col Colhigh 9811770..9811794 score=3.26805674849433
SFP.Col Colhigh 9812923..9812947 score=2.52448331779424
SFP.Col Colhigh 9813173..9813197 score=2.39377820007855
SFP.Col Colhigh 9813245..9813269 score=2.06732339134514
SFP.Col Colhigh 9813310..9813334 score=5.0825850108436
SFP.Col Colhigh 9814080..9814104 score=1.91792976164539
SFP.Col Colhigh 9816017..9816041 score=1.56822710161832
SFP.Col Colhigh 9818706..9818730 score=2.23592247366453
SFP.Col Colhigh 9823799..9823823 score=2.32868612371338
SFP.Col Colhigh 9830615..9830639 score=3.31904412586596
SFP.Col Colhigh 9831062..9831086 score=3.58495080387796
SFP.Col Colhigh 9831969..9831993 score=2.15557023324435
SFP.Col Colhigh 9832572..9832596 score=4.20159996022446
SFP.Col Colhigh 9832865..9832889 score=2.13484908458899
SFP.Col Colhigh 9835046..9835070 score=2.9964935656683
SFP.Col Colhigh 9835085..9835109 score=2.22120049041763
SFP.Col Colhigh 9835260..9835284 score=2.94648516739294
SFP.Col Colhigh 9837763..9837787 score=2.01362358596096
SFP.Col Colhigh 9838098..9838122 score=2.34034225287456
SFP.Col Colhigh 9839323..9839347 score=1.63598119503730
SFP.Col Colhigh 9842015..9842039 score=1.62725678520729
SFP.Col Colhigh 9842372..9842396 score=2.98172987327768
SFP.Col Colhigh 9842410..9842434 score=1.59476790875047
SFP.Col Colhigh 9842447..9842471 score=5.7542775904913
SFP.Col Colhigh 9842518..9842542 score=1.80986947076038
SFP.Col Colhigh 9842555..9842579 score=4.79236202711187
SFP.Col Colhigh 9842661..9842685 score=2.95760671241508
SFP.Col Colhigh 9842931..9842955 score=1.96555556578292
SFP.Col Colhigh 9843041..9843065 score=2.87940579145315
SFP.Col Colhigh 9843152..9843176 score=3.12742622910671
SFP.Col Colhigh 9843447..9843471 score=2.96927593581262
SFP.Col Colhigh 9843483..9843507 score=3.78707526333193
SFP.Col Colhigh 9843519..9843543 score=3.29773832835988
SFP.Col Colhigh 9843663..9843687 score=2.1868367481777
SFP.Col Colhigh 9843773..9843797 score=5.00979034600477
SFP.Col Colhigh 9843810..9843834 score=3.95651782312991
SFP.Col Colhigh 9843962..9843986 score=1.99484474764597
SFP.Col Colhigh 9844235..9844259 score=3.87234037951449
SFP.Col Colhigh 9844456..9844480 score=4.00060758150267
SFP.Col Colhigh 9844602..9844626 score=4.29346655895602
SFP.Col Colhigh 9844712..9844736 score=2.91232067269604
SFP.Col Colhigh 9845007..9845031 score=2.30780027166645
SFP.Col Colhigh 9848281..9848305 score=2.62829870113716
SFP.Col Colhigh 9848495..9848519 score=4.45747319501824
SFP.Col Colhigh 9848601..9848625 score=1.56057560025112
SFP.Col Colhigh 9848794..9848818 score=2.29330408671308
SFP.Col Colhigh 9848908..9848932 score=3.48520257992251
SFP.Col Colhigh 9849189..9849213 score=1.88058817270526
SFP.Col Colhigh 9849224..9849248 score=2.28584121383797
SFP.Col Colhigh 9850179..9850203 score=2.84079713680168
SFP.Col Colhigh 9850337..9850361 score=3.87087094419907
SFP.Col Colhigh 9853338..9853362 score=2.28070589816768
SFP.Col Colhigh 9854510..9854534 score=4.10979945973115
SFP.Col Colhigh 9858313..9858337 score=2.07686681375383
SFP.Col Colhigh 9860285..9860309 score=3.02574521570993
SFP.Col Colhigh 9860894..9860918 score=3.68308805835584
SFP.Col Colhigh 9867789..9867813 score=3.37182748962921
SFP.Col Colhigh 9867862..9867886 score=3.3466535568543
SFP.Col Colhigh 9869858..9869882 score=3.10361438617868
SFP.Col Colhigh 9870893..9870917 score=4.79597835556409
SFP.Col Colhigh 9873668..9873692 score=1.91570306340259
SFP.Col Colhigh 9875770..9875794 score=1.91632960704828
SFP.Col Colhigh 9880511..9880535 score=4.84260058371108
SFP.Col Colhigh 9880634..9880658 score=2.64337239182730
SFP.Col Colhigh 9880779..9880803 score=2.46206413768554
SFP.Col Colhigh 9880847..9880871 score=2.23952513840551
SFP.Col Colhigh 9880878..9880902 score=2.4481683261021
SFP.Col Colhigh 9881742..9881766 score=1.64347235029307
SFP.Col Colhigh 9881778..9881802 score=5.60832792679725
SFP.Col Colhigh 9884058..9884082 score=6.47519723420445
SFP.Col Colhigh 9884181..9884205 score=2.28784222057614
SFP.Col Colhigh 9884360..9884384 score=1.7364085110404
SFP.Col Colhigh 9885651..9885675 score=3.66345156904695
SFP.Col Colhigh 9885819..9885843 score=5.5939174331708
SFP.Col Colhigh 9885946..9885970 score=4.54977069588697
SFP.Col Colhigh 9888030..9888054 score=1.61305927395215
SFP.Col Colhigh 9889048..9889072 score=2.11569990849809
SFP.Col Colhigh 9891167..9891191 score=2.72971137466371
SFP.Col Colhigh 9892100..9892124 score=1.56725769830680
SFP.Col Colhigh 9895062..9895086 score=2.20072141678987
SFP.Col Colhigh 9900812..9900836 score=2.55779156013812
SFP.Col Colhigh 9901607..9901631 score=3.06290329555977
SFP.Col Colhigh 9903751..9903775 score=2.00322123127217
SFP.Col Colhigh 9904960..9904984 score=1.55741244733801
SFP.Col Colhigh 9906321..9906345 score=1.93660467336505
SFP.Col Colhigh 9907340..9907364 score=4.03242260505342
SFP.Col Colhigh 9909592..9909616 score=2.81903306592426
SFP.Col Colhigh 9910468..9910492 score=2.98299160496456
SFP.Col Colhigh 9916500..9916524 score=2.23301419654058
SFP.Col Colhigh 9916583..9916607 score=1.87217786552736
SFP.Col Colhigh 9920769..9920793 score=5.29766383282851
SFP.Col Colhigh 9921215..9921239 score=3.08739623412306
SFP.Col Colhigh 9925970..9925994 score=3.34854581485759
SFP.Col Colhigh 9926153..9926177 score=2.46258768264184
SFP.Col Colhigh 9926919..9926943 score=1.99968436284894
SFP.Col Colhigh 9929422..9929446 score=1.65996734298807
SFP.Col Colhigh 9937003..9937027 score=2.66621254290146
SFP.Col Colhigh 9938370..9938394 score=1.75391551948106
SFP.Col Colhigh 9938905..9938929 score=3.74959921346009
SFP.Col Colhigh 9939599..9939623 score=3.60927089339377
SFP.Col Colhigh 9939707..9939731 score=2.32415551597725
SFP.Col Colhigh 9939794..9939818 score=2.24683995152800
SFP.Col Colhigh 9939826..9939850 score=2.59463085057334
SFP.Col Colhigh 9939864..9939888 score=3.43507579461949
SFP.Col Colhigh 9942091..9942115 score=2.58303585493395
SFP.Col Colhigh 9944843..9944867 score=2.13372349694433
SFP.Col Colhigh 9945914..9945938 score=4.58991059642559
SFP.Col Colhigh 9963317..9963341 score=2.18651501003075
SFP.Col Colhigh 9964452..9964476 score=2.36173940569352
SFP.Col Colhigh 9967200..9967224 score=2.36443036204526
SFP.Col Colhigh 9969840..9969864 score=2.88646327556504
SFP.Col Colhigh 9971165..9971189 score=2.63167815028374
SFP.Col Colhigh 9973781..9973805 score=3.49108449234619
SFP.Col Colhigh 9975999..9976023 score=6.938565189871
SFP.Col Colhigh 9978501..9978525 score=2.45659377647775
SFP.Col Colhigh 9979406..9979430 score=5.43889414268136
SFP.Col Colhigh 9981761..9981785 score=4.00395051191063
SFP.Col Colhigh 9983651..9983675 score=2.29244749480087
SFP.Col Colhigh 9985655..9985679 score=1.57925612049566
SFP.Col Colhigh 9987971..9987995 score=2.76869034202078
SFP.Col Colhigh 9989642..9989666 score=1.57581638336689
SFP.Col Colhigh 9994791..9994815 score=1.58677293433712
SFP.Col Colhigh 10001671..10001695 score=1.70426262476556
SFP.Col Colhigh 10002071..10002095 score=3.00428198708259
SFP.Col Colhigh 10002598..10002622 score=2.08624781705563
SFP.Col Colhigh 10003617..10003641 score=3.40310524088882
SFP.Col Colhigh 10004009..10004033 score=4.78829220054884
SFP.Col Colhigh 10004047..10004071 score=4.17238089472584
SFP.Col Colhigh 10004453..10004477 score=5.12696647167049
SFP.Col Colhigh 10005587..10005611 score=2.08861309702217
SFP.Col Colhigh 10007426..10007450 score=2.70246857725126
SFP.Col Colhigh 10007461..10007485 score=1.65195186407227
SFP.Col Colhigh 10008015..10008039 score=2.83693186464491
SFP.Col Colhigh 10008781..10008805 score=4.12995021774254
SFP.Col Colhigh 10009090..10009114 score=1.96085989428791
SFP.Col Colhigh 10012026..10012050 score=2.48476128770376
SFP.Col Colhigh 10014422..10014446 score=5.38624306710195
SFP.Col Colhigh 10014492..10014516 score=1.59715269325744
SFP.Col Colhigh 10014602..10014626 score=1.98229878473914
SFP.Col Colhigh 10014806..10014830 score=2.62100165037467
SFP.Col Colhigh 10015214..10015238 score=2.52116515182506
SFP.Col Colhigh 10022856..10022880 score=2.39446892352375
SFP.Col Colhigh 10023108..10023132 score=1.5943068675277
SFP.Col Colhigh 10023380..10023404 score=2.1387528414408
SFP.Col Colhigh 10023413..10023437 score=1.92420117020237
SFP.Col Colhigh 10030063..10030087 score=4.94344866957806
SFP.Col Colhigh 10033305..10033329 score=2.28329846745811
SFP.Col Colhigh 10033492..10033516 score=3.22087978281151
SFP.Col Colhigh 10034009..10034033 score=2.42815529593645
SFP.Col Colhigh 10038768..10038792 score=3.66490703018032
SFP.Col Colhigh 10040760..10040784 score=2.05501436118467
SFP.Col Colhigh 10043267..10043291 score=2.16353803230652
SFP.Col Colhigh 10043307..10043331 score=3.95290068712301
SFP.Col Colhigh 10044219..10044243 score=4.78938741714422
SFP.Col Colhigh 10044395..10044419 score=3.63484325480864
SFP.Col Colhigh 10045668..10045692 score=1.55490619488802
SFP.Col Colhigh 10047188..10047212 score=2.17954734135184
SFP.Col Colhigh 10047295..10047319 score=6.2553701132751
SFP.Col Colhigh 10048009..10048033 score=2.50165591257702
SFP.Col Colhigh 10053803..10053827 score=1.92703052184229
SFP.Col Colhigh 10054414..10054438 score=3.49787926446766
SFP.Col Colhigh 10056658..10056682 score=4.02778636223111
SFP.Col Colhigh 10058031..10058055 score=1.76780455884899
SFP.Col Colhigh 10063116..10063140 score=3.86778594573697
SFP.Col Colhigh 10064069..10064093 score=1.56259374661525
SFP.Col Colhigh 10065621..10065645 score=1.98010806572003
SFP.Col Colhigh 10066555..10066579 score=4.49527575148249
SFP.Col Colhigh 10066588..10066612 score=4.12117435757429
SFP.Col Colhigh 10067340..10067364 score=4.28927954517165
SFP.Col Colhigh 10069425..10069449 score=2.5391891813871
SFP.Col Colhigh 10069495..10069519 score=2.50933684901764
SFP.Col Colhigh 10069572..10069596 score=2.99611642470729
SFP.Col Colhigh 10069826..10069850 score=4.62526932186826
SFP.Col Colhigh 10074937..10074961 score=1.78705890675742
SFP.Col Colhigh 10075490..10075514 score=4.02940909162338
SFP.Col Colhigh 10075560..10075584 score=2.52653649825328
SFP.Col Colhigh 10075811..10075835 score=2.72530066197423
SFP.Col Colhigh 10076314..10076338 score=2.73886886046691
SFP.Col Colhigh 10076511..10076535 score=2.75848706134164
SFP.Col Colhigh 10076552..10076576 score=1.80632265873375
SFP.Col Colhigh 10076655..10076679 score=3.08406275269957
SFP.Col Colhigh 10076725..10076749 score=2.99569577598988
SFP.Col Colhigh 10076911..10076935 score=3.21047172777067
SFP.Col Colhigh 10077348..10077372 score=4.32009582646132
SFP.Col Colhigh 10077572..10077596 score=1.58335399386969
SFP.Col Colhigh 10077608..10077632 score=1.70216410792654
SFP.Col Colhigh 10077845..10077869 score=2.77781849100951
SFP.Col Colhigh 10081785..10081809 score=6.37529061271811
SFP.Col Colhigh 10082321..10082345 score=4.13848700855851
SFP.Col Colhigh 10082845..10082869 score=1.56627849796796
SFP.Col Colhigh 10083322..10083346 score=2.43663616278096
SFP.Col Colhigh 10085154..10085178 score=2.62874454776216
SFP.Col Colhigh 10085618..10085642 score=1.61844129839655
SFP.Col Colhigh 10090165..10090189 score=1.63715307383219
SFP.Col Colhigh 10090232..10090256 score=2.3147145771455
SFP.Col Colhigh 10091172..10091196 score=4.47369155620908
SFP.Col Colhigh 10092161..10092185 score=1.69818065633787
SFP.Col Colhigh 10092400..10092424 score=4.83748439453226
SFP.Col Colhigh 10092507..10092531 score=1.92707369933398
SFP.Col Colhigh 10092697..10092721 score=4.37701673466095
SFP.Col Colhigh 10098979..10099003 score=4.67122518324507
SFP.Col Colhigh 10101827..10101851 score=4.05734988973823
SFP.Col Colhigh 10101863..10101887 score=4.14604400719302
SFP.Col Colhigh 10102590..10102614 score=3.18169007947321
SFP.Col Colhigh 10104736..10104760 score=1.93045796699257
SFP.Col Colhigh 10105536..10105560 score=3.00704714727556
SFP.Col Colhigh 10107305..10107329 score=4.11273633472165
SFP.Col Colhigh 10109792..10109816 score=3.25741740769169
SFP.Col Colhigh 10113907..10113931 score=2.08504395560320
SFP.Col Colhigh 10116714..10116738 score=3.45924699579509
SFP.Col Colhigh 10119370..10119394 score=3.34802117867865
SFP.Col Colhigh 10120294..10120318 score=1.77490393599214
SFP.Col Colhigh 10120335..10120359 score=3.60296402847935
SFP.Col Colhigh 10120405..10120429 score=5.81370265935633
SFP.Col Colhigh 10121117..10121141 score=3.34119368181515
SFP.Col Colhigh 10121225..10121249 score=1.91914920376496
SFP.Col Colhigh 10121364..10121388 score=1.81883954950084
SFP.Col Colhigh 10127945..10127969 score=3.27812901319142
SFP.Col Colhigh 10128741..10128765 score=4.45813248412403
SFP.Col Colhigh 10129402..10129426 score=2.02440640429214
SFP.Col Colhigh 10131913..10131937 score=3.3756977497569
SFP.Col Colhigh 10132240..10132264 score=2.21772133788784
SFP.Col Colhigh 10135813..10135837 score=1.60431141727990
SFP.Col Colhigh 10138336..10138360 score=1.79385519006303
SFP.Col Colhigh 10139919..10139943 score=2.1129539422509
SFP.Col Colhigh 10141028..10141052 score=2.03676240650651
SFP.Col Colhigh 10141438..10141462 score=3.4651698068029
SFP.Col Colhigh 10147706..10147730 score=2.25958421106920
SFP.Col Colhigh 10148956..10148980 score=3.63164238944493
SFP.Col Colhigh 10149903..10149927 score=2.25846645454078
SFP.Col Colhigh 10149981..10150005 score=5.14196463631594
SFP.Col Colhigh 10150015..10150039 score=1.64259554119384
SFP.Col Colhigh 10150087..10150111 score=1.89618063019229
SFP.Col Colhigh 10150218..10150242 score=3.31824432616498
SFP.Col Colhigh 10150436..10150460 score=6.8714544089118
SFP.Col Colhigh 10150471..10150495 score=1.6472031656264
SFP.Col Colhigh 10150506..10150530 score=4.8748314555513
SFP.Col Colhigh 10150577..10150601 score=2.29450476464228
SFP.Col Colhigh 10150649..10150673 score=4.85814913298058
SFP.Col Colhigh 10150721..10150745 score=2.42898323033373
SFP.Col Colhigh 10151328..10151352 score=1.86304362328746
SFP.Col Colhigh 10151636..10151660 score=2.23625267847332
SFP.Col Colhigh 10152454..10152478 score=2.18856409372084
SFP.Col Colhigh 10152504..10152528 score=2.23088292312439
SFP.Col Colhigh 10152725..10152749 score=2.07848816621687
SFP.Col Colhigh 10157183..10157207 score=2.86666391708110
SFP.Col Colhigh 10157808..10157832 score=4.38011267607395
SFP.Col Colhigh 10157953..10157977 score=1.55355880447083
SFP.Col Colhigh 10158214..10158238 score=2.41338488260672
SFP.Col Colhigh 10158863..10158887 score=2.17616819328029
SFP.Col Colhigh 10160436..10160460 score=3.25272901999587
SFP.Col Colhigh 10160735..10160759 score=2.21151661445310
SFP.Col Colhigh 10162568..10162592 score=3.16304289614446
SFP.Col Colhigh 10163833..10163857 score=4.04499632852701
SFP.Col Colhigh 10170501..10170525 score=3.27612219197822
SFP.Col Colhigh 10172154..10172178 score=3.11999826154217
SFP.Col Colhigh 10172401..10172425 score=1.99740202698271
SFP.Col Colhigh 10173452..10173476 score=2.00549081450795
SFP.Col Colhigh 10173919..10173943 score=2.02588648833995
SFP.Col Colhigh 10174968..10174992 score=4.24812154731163
SFP.Col Colhigh 10175004..10175028 score=3.05384347844781
SFP.Col Colhigh 10175041..10175065 score=1.57774437147770
SFP.Col Colhigh 10175745..10175769 score=2.21230112727586
SFP.Col Colhigh 10176624..10176648 score=2.63423775408782
SFP.Col Colhigh 10178589..10178613 score=1.81041499449442
SFP.Col Colhigh 10179972..10179996 score=2.15857833764898
SFP.Col Colhigh 10180294..10180318 score=1.78642105389059
SFP.Col Colhigh 10180783..10180807 score=1.84430535271254
SFP.Col Colhigh 10180905..10180929 score=5.5117682798821
SFP.Col Colhigh 10180942..10180966 score=2.56697955338867
SFP.Col Colhigh 10180978..10181002 score=5.86877573292797
SFP.Col Colhigh 10181015..10181039 score=1.75444411753481
SFP.Col Colhigh 10181048..10181072 score=4.47618592119456
SFP.Col Colhigh 10181080..10181104 score=2.41432823924516
SFP.Col Colhigh 10181196..10181220 score=2.97643656655640
SFP.Col Colhigh 10181852..10181876 score=2.74456724154903
SFP.Col Colhigh 10182280..10182304 score=2.36937378698787
SFP.Col Colhigh 10182492..10182516 score=2.65992306193130
SFP.Col Colhigh 10182714..10182738 score=2.64422039099486
SFP.Col Colhigh 10182754..10182778 score=2.52889788453052
SFP.Col Colhigh 10182793..10182817 score=2.40306186251147
SFP.Col Colhigh 10182970..10182994 score=1.77940589633219
SFP.Col Colhigh 10183154..10183178 score=5.21204262429247
SFP.Col Colhigh 10183230..10183254 score=1.80747564311999
SFP.Col Colhigh 10184821..10184845 score=3.03300296820684
SFP.Col Colhigh 10185073..10185097 score=3.83918338850471
SFP.Col Colhigh 10185242..10185266 score=5.47625778225032
SFP.Col Colhigh 10185292..10185316 score=2.35367924326603
SFP.Col Colhigh 10187196..10187220 score=2.21772513589588
SFP.Col Colhigh 10187270..10187294 score=2.21795212502901
SFP.Col Colhigh 10188100..10188124 score=2.79111533610505
SFP.Col Colhigh 10188171..10188195 score=3.20699648373574
SFP.Col Colhigh 10188347..10188371 score=4.13512178628697
SFP.Col Colhigh 10189583..10189607 score=2.37010309672869
SFP.Col Colhigh 10190095..10190119 score=6.48539985360584
SFP.Col Colhigh 10190171..10190195 score=2.79860780379063
SFP.Col Colhigh 10190278..10190302 score=1.66646036611320
SFP.Col Colhigh 10190313..10190337 score=6.06422810637265
SFP.Col Colhigh 10190603..10190627 score=2.16816515110323
SFP.Col Colhigh 10190960..10190984 score=1.85891932713032
SFP.Col Colhigh 10190994..10191018 score=2.92701502451273
SFP.Col Colhigh 10191172..10191196 score=2.08924805705740
SFP.Col Colhigh 10191788..10191812 score=2.6820708550211
SFP.Col Colhigh 10191934..10191958 score=2.06298589486411
SFP.Col Colhigh 10192112..10192136 score=1.81991200509223
SFP.Col Colhigh 10192437..10192461 score=2.08347631128843
SFP.Col Colhigh 10192550..10192574 score=1.55452460415037
SFP.Col Colhigh 10192668..10192692 score=1.95201521549598
SFP.Col Colhigh 10192702..10192726 score=6.44639721676879
SFP.Col Colhigh 10194373..10194397 score=2.35694541440633
SFP.Col Colhigh 10194411..10194435 score=5.19694642103418
SFP.Col Colhigh 10194554..10194578 score=1.7568318333188
SFP.Col Colhigh 10196562..10196586 score=7.03568213939968
SFP.Col Colhigh 10197006..10197030 score=2.01562351251189
SFP.Col Colhigh 10197264..10197288 score=2.04224929089877
SFP.Col Colhigh 10197366..10197390 score=4.17118847236808
SFP.Col Colhigh 10197667..10197691 score=2.52457793689589
SFP.Col Colhigh 10197739..10197763 score=2.32313226081339
SFP.Col Colhigh 10197890..10197914 score=2.96756692155089
SFP.Col Colhigh 10198106..10198130 score=1.79154710131680
SFP.Col Colhigh 10198142..10198166 score=4.24647605267814
SFP.Col Colhigh 10199236..10199260 score=1.89695029559254
SFP.Col Colhigh 10199519..10199543 score=3.2572131282719
SFP.Col Colhigh 10202597..10202621 score=6.40824495746136
SFP.Col Colhigh 10202816..10202840 score=1.57374325014950
SFP.Col Colhigh 10205122..10205146 score=1.82593765491350
SFP.Col Colhigh 10206932..10206956 score=1.94742282734488
SFP.Col Colhigh 10207530..10207554 score=5.11187358671958
SFP.Col Colhigh 10207817..10207841 score=3.81385682849888
SFP.Col Colhigh 10208670..10208694 score=3.03329927961981
SFP.Col Colhigh 10212013..10212037 score=1.90363691204882
SFP.Col Colhigh 10213470..10213494 score=2.45292818739435
SFP.Col Colhigh 10213503..10213527 score=2.04343978325036
SFP.Col Colhigh 10213882..10213906 score=2.55777693038732
SFP.Col Colhigh 10213990..10214014 score=1.60635528463382
SFP.Col Colhigh 10218390..10218414 score=1.96782142856261
SFP.Col Colhigh 10218599..10218623 score=1.83424838403008
SFP.Col Colhigh 10218783..10218807 score=3.14660671280438
SFP.Col Colhigh 10220072..10220096 score=2.17875986522605
SFP.Col Colhigh 10221090..10221114 score=3.74364939765809
SFP.Col Colhigh 10221479..10221503 score=1.76064159025704
SFP.Col Colhigh 10222492..10222516 score=3.26517401598654
SFP.Col Colhigh 10222965..10222989 score=1.59312031173529
SFP.Col Colhigh 10223276..10223300 score=2.05619213393394
SFP.Col Colhigh 10224554..10224578 score=2.91810851179097
SFP.Col Colhigh 10224789..10224813 score=1.87945313262901
SFP.Col Colhigh 10227641..10227665 score=2.50812770307213
SFP.Col Colhigh 10235147..10235171 score=5.15100916769224
SFP.Col Colhigh 10238677..10238701 score=2.16136738359495
SFP.Col Colhigh 10242029..10242053 score=3.43285824391540
SFP.Col Colhigh 10242241..10242265 score=1.77316230784582
SFP.Col Colhigh 10242627..10242651 score=2.75405527719427
SFP.Col Colhigh 10243164..10243188 score=1.69582055949927
SFP.Col Colhigh 10246068..10246092 score=5.1117386968885
SFP.Col Colhigh 10246103..10246127 score=4.99429201804119
SFP.Col Colhigh 10247020..10247044 score=2.08808337112267
SFP.Col Colhigh 10247090..10247114 score=1.93251349924099
SFP.Col Colhigh 10247443..10247467 score=4.04602865037942
SFP.Col Colhigh 10256564..10256588 score=2.00610748541528
SFP.Col Colhigh 10256747..10256771 score=2.44886113710543
SFP.Col Colhigh 10258314..10258338 score=2.16438986005495
SFP.Col Colhigh 10258454..10258478 score=2.05840245122161
SFP.Col Colhigh 10259036..10259060 score=2.18736856616759
SFP.Col Colhigh 10259109..10259133 score=3.39147332586974
SFP.Col Colhigh 10259280..10259304 score=6.20477981888542
SFP.Col Colhigh 10260201..10260225 score=2.00452401922082
SFP.Col Colhigh 10267364..10267388 score=2.60871438555847
SFP.Col Colhigh 10275959..10275983 score=6.02649096425483
SFP.Col Colhigh 10276643..10276667 score=1.66712814158655
SFP.Col Colhigh 10276684..10276708 score=2.52734649085096
SFP.Col Colhigh 10277360..10277384 score=2.52504945057082
SFP.Col Colhigh 10287147..10287171 score=2.80070107746143
SFP.Col Colhigh 10287367..10287391 score=5.17980402402776
SFP.Col Colhigh 10289902..10289926 score=2.27252444111959
SFP.Col Colhigh 10295043..10295067 score=3.57234502484837
SFP.Col Colhigh 10301113..10301137 score=1.87901205041256
SFP.Col Colhigh 10301217..10301241 score=2.64318595860331
SFP.Col Colhigh 10301249..10301273 score=1.85822199894519
SFP.Col Colhigh 10305318..10305342 score=5.22092735577694
SFP.Col Colhigh 10305352..10305376 score=2.51529006119632
SFP.Col Colhigh 10305500..10305524 score=6.04861546686647
SFP.Col Colhigh 10305607..10305631 score=4.05291966588492
SFP.Col Colhigh 10305723..10305747 score=3.31630265162984
SFP.Col Colhigh 10306124..10306148 score=2.27184534513221
SFP.Col Colhigh 10308860..10308884 score=4.31664331658394
SFP.Col Colhigh 10326458..10326482 score=3.17796780296573
SFP.Col Colhigh 10327738..10327762 score=2.06663986203523
SFP.Col Colhigh 10327887..10327911 score=1.73459231147287
SFP.Col Colhigh 10336379..10336403 score=1.74459674653120
SFP.Col Colhigh 10336895..10336919 score=2.77606444623188
SFP.Col Colhigh 10338713..10338737 score=2.71285253766712
SFP.Col Colhigh 10338751..10338775 score=2.53939665131056
SFP.Col Colhigh 10338783..10338807 score=3.01045985068979
SFP.Col Colhigh 10338909..10338933 score=4.4331190063196
SFP.Col Colhigh 10339124..10339148 score=3.43098229740181
SFP.Col Colhigh 10340417..10340441 score=2.13115362084232
SFP.Col Colhigh 10340491..10340515 score=1.60614962150047
SFP.Col Colhigh 10340561..10340585 score=3.25071890279937
SFP.Col Colhigh 10340611..10340635 score=3.17950614024930
SFP.Col Colhigh 10340824..10340848 score=3.28732600758187
SFP.Col Colhigh 10341141..10341165 score=2.18588825086067
SFP.Col Colhigh 10341216..10341240 score=3.59609873547288
SFP.Col Colhigh 10341329..10341353 score=3.64533769481068
SFP.Col Colhigh 10341663..10341687 score=4.56882730730321
SFP.Col Colhigh 10342466..10342490 score=4.64890451737692
SFP.Col Colhigh 10343101..10343125 score=2.39632496142773
SFP.Col Colhigh 10343928..10343952 score=3.78126237594281
SFP.Col Colhigh 10344247..10344271 score=1.70736844104981
SFP.Col Colhigh 10345823..10345847 score=1.91443704596613
SFP.Col Colhigh 10350691..10350715 score=2.4629625040733
SFP.Col Colhigh 10354591..10354615 score=2.917798624912
SFP.Col Colhigh 10354891..10354915 score=3.75168446653868
SFP.Col Colhigh 10358565..10358589 score=2.54164492899282
SFP.Col Colhigh 10358829..10358853 score=2.1828657871245
SFP.Col Colhigh 10359409..10359433 score=4.18748041312376
SFP.Col Colhigh 10359701..10359725 score=2.23079184345511
SFP.Col Colhigh 10360212..10360236 score=1.95147533027439
SFP.Col Colhigh 10360362..10360386 score=3.74847674979938
SFP.Col Colhigh 10360855..10360879 score=3.3189303686958
SFP.Col Colhigh 10361032..10361056 score=1.64027072142819
SFP.Col Colhigh 10361251..10361275 score=6.13554016527025
SFP.Col Colhigh 10361974..10361998 score=3.09524933942456
SFP.Col Colhigh 10362370..10362394 score=3.5181980051681
SFP.Col Colhigh 10362606..10362630 score=1.70494766075860
SFP.Col Colhigh 10363163..10363187 score=2.40626869576179
SFP.Col Colhigh 10363209..10363233 score=5.06882200927574
SFP.Col Colhigh 10364936..10364960 score=2.78312694839207
SFP.Col Colhigh 10367178..10367202 score=2.49753537383240
SFP.Col Colhigh 10373675..10373699 score=2.49642808572230
SFP.Col Colhigh 10375514..10375538 score=2.75333815961623
SFP.Col Colhigh 10375659..10375683 score=1.90209128607133
SFP.Col Colhigh 10380737..10380761 score=1.83965069196831
SFP.Col Colhigh 10383398..10383422 score=1.95535525166895
SFP.Col Colhigh 10384015..10384039 score=3.72281064689871
SFP.Col Colhigh 10386987..10387011 score=2.79269863764218
SFP.Col Colhigh 10390072..10390096 score=2.14819315669960
SFP.Col Colhigh 10394231..10394255 score=3.36537636393979
SFP.Col Colhigh 10395718..10395742 score=2.13736114029397
SFP.Col Colhigh 10396012..10396036 score=2.83620633478194
SFP.Col Colhigh 10396945..10396969 score=4.57422329977242
SFP.Col Colhigh 10396982..10397006 score=7.37286034218486
SFP.Col Colhigh 10397119..10397143 score=2.29464370478902
SFP.Col Colhigh 10397157..10397181 score=2.48323348893678
SFP.Col Colhigh 10397361..10397385 score=1.87577908637542
SFP.Col Colhigh 10397646..10397670 score=1.65869680468761
SFP.Col Colhigh 10399736..10399760 score=2.3092695043927
SFP.Col Colhigh 10399767..10399791 score=2.82904092818614
SFP.Col Colhigh 10399869..10399893 score=1.83914629492129
SFP.Col Colhigh 10400085..10400109 score=1.57051117281242
SFP.Col Colhigh 10400152..10400176 score=2.19799909298642
SFP.Col Colhigh 10400225..10400249 score=2.73814534160482
SFP.Col Colhigh 10400297..10400321 score=3.04473586767888
SFP.Col Colhigh 10401303..10401327 score=3.22799813677832
SFP.Col Colhigh 10401599..10401623 score=2.55606741165377
SFP.Col Colhigh 10401925..10401949 score=2.42909691944700
SFP.Col Colhigh 10402116..10402140 score=5.72397669530634
SFP.Col Colhigh 10402267..10402291 score=4.7847201767297
SFP.Col Colhigh 10402751..10402775 score=2.96716878612509
SFP.Col Colhigh 10403379..10403403 score=2.34208499541684
SFP.Col Colhigh 10403886..10403910 score=1.89064144852665
SFP.Col Colhigh 10404835..10404859 score=3.75029695251136
SFP.Col Colhigh 10405025..10405049 score=1.82334035738015
SFP.Col Colhigh 10405854..10405878 score=1.66916614349354
SFP.Col Colhigh 10406135..10406159 score=3.44940754966317
SFP.Col Colhigh 10406427..10406451 score=4.86879394863325
SFP.Col Colhigh 10406601..10406625 score=2.5768409891502
SFP.Col Colhigh 10406635..10406659 score=5.69611805347798
SFP.Col Colhigh 10406714..10406738 score=1.58284836797219
SFP.Col Colhigh 10406833..10406857 score=2.95417345351621
SFP.Col Colhigh 10407158..10407182 score=6.17003276469883
SFP.Col Colhigh 10407196..10407220 score=3.13944135159815
SFP.Col Colhigh 10407297..10407321 score=4.09679759936195
SFP.Col Colhigh 10407332..10407356 score=8.73141629150816
SFP.Col Colhigh 10407405..10407429 score=2.75761175162006
SFP.Col Colhigh 10407802..10407826 score=3.54118069320091
SFP.Col Colhigh 10407837..10407861 score=1.79173967105076
SFP.Col Colhigh 10407873..10407897 score=2.93654883042341
SFP.Col Colhigh 10415128..10415152 score=2.6498665166954
SFP.Col Colhigh 10417609..10417633 score=2.13630747847489
SFP.Col Colhigh 10418267..10418291 score=3.06676794773088
SFP.Col Colhigh 10418635..10418659 score=2.50267050717415
SFP.Col Colhigh 10420018..10420042 score=2.94069069076241
SFP.Col Colhigh 10421246..10421270 score=2.53140164138632
SFP.Col Colhigh 10421511..10421535 score=2.56813609954633
SFP.Col Colhigh 10425955..10425979 score=2.09178819358568
SFP.Col Colhigh 10425990..10426014 score=2.03922529576590
SFP.Col Colhigh 10426027..10426051 score=2.20472149877582
SFP.Col Colhigh 10426066..10426090 score=2.97430302152608
SFP.Col Colhigh 10426104..10426128 score=6.04416963396329
SFP.Col Colhigh 10426140..10426164 score=4.3432322981739
SFP.Col Colhigh 10427588..10427612 score=1.86186293029214
SFP.Col Colhigh 10427891..10427915 score=3.23404187359044
SFP.Col Colhigh 10428100..10428124 score=6.06925873525766
SFP.Col Colhigh 10429114..10429138 score=3.40194144866694
SFP.Col Colhigh 10429185..10429209 score=1.81405701278366
SFP.Col Colhigh 10429579..10429603 score=2.12726885855461
SFP.Col Colhigh 10429648..10429672 score=2.57601394676069
SFP.Col Colhigh 10429722..10429746 score=1.80184044136511
SFP.Col Colhigh 10429758..10429782 score=2.27939427717307
SFP.Col Colhigh 10434825..10434849 score=4.9022476413933
SFP.Col Colhigh 10435495..10435519 score=2.12397789387037
SFP.Col Colhigh 10436116..10436140 score=3.21321249518681
SFP.Col Colhigh 10440758..10440782 score=2.32556970862926
SFP.Col Colhigh 10442904..10442928 score=3.79280404782781
SFP.Col Colhigh 10443424..10443448 score=2.57550734832685
SFP.Col Colhigh 10443459..10443483 score=2.78669095804215
SFP.Col Colhigh 10443661..10443685 score=2.34834514151758
SFP.Col Colhigh 10448067..10448091 score=2.19341213296969
SFP.Col Colhigh 10449921..10449945 score=6.43685626239573
SFP.Col Colhigh 10453905..10453929 score=3.88940134682805
SFP.Col Colhigh 10455959..10455983 score=2.34575029384061
SFP.Col Colhigh 10456974..10456998 score=1.56780165864212
SFP.Col Colhigh 10457011..10457035 score=2.19243073306583
SFP.Col Colhigh 10457583..10457607 score=2.13256572749039
SFP.Col Colhigh 10459303..10459327 score=1.64853381162147
SFP.Col Colhigh 10461365..10461389 score=5.12052543541438
SFP.Col Colhigh 10462116..10462140 score=4.67980498020214
SFP.Col Colhigh 10462178..10462202 score=4.78522489608032
SFP.Col Colhigh 10462387..10462411 score=2.31514412445105
SFP.Col Colhigh 10466516..10466540 score=3.20234498603673
SFP.Col Colhigh 10472017..10472041 score=2.66427106882996
SFP.Col Colhigh 10473817..10473841 score=2.2662987535209
SFP.Col Colhigh 10474734..10474758 score=3.1225949072031
SFP.Col Colhigh 10476681..10476705 score=4.9274971942787
SFP.Col Colhigh 10477314..10477338 score=1.70200063715834
SFP.Col Colhigh 10477491..10477515 score=1.71341113261132
SFP.Col Colhigh 10481030..10481054 score=3.84800541130333
SFP.Col Colhigh 10482632..10482656 score=5.15981248754887
SFP.Col Colhigh 10483582..10483606 score=1.87621818124971
SFP.Col Colhigh 10484301..10484325 score=2.13153284881177
SFP.Col Colhigh 10485302..10485326 score=2.47786490414705
SFP.Col Colhigh 10485406..10485430 score=4.04472369457682
SFP.Col Colhigh 10488607..10488631 score=3.07162629872163
SFP.Col Colhigh 10488676..10488700 score=3.51322881827680
SFP.Col Colhigh 10488712..10488736 score=2.86364836531402
SFP.Col Colhigh 10493372..10493396 score=3.87260808168062
SFP.Col Colhigh 10496041..10496065 score=2.91293362935988
SFP.Col Colhigh 10497607..10497631 score=4.01037245988067
SFP.Col Colhigh 10497770..10497794 score=5.48286080681446
SFP.Col Colhigh 10498212..10498236 score=5.18757278148403
SFP.Col Colhigh 10498245..10498269 score=5.9473937359448
SFP.Col Colhigh 10498816..10498840 score=4.48059815083848
SFP.Col Colhigh 10498853..10498877 score=7.76562238483318
SFP.Col Colhigh 10498929..10498953 score=2.15035900456747
SFP.Col Colhigh 10500479..10500503 score=1.86475809966073
[truncated: 1,161,537 more chars]
