# Supplementary material for: Whole genome transcriptome polymorphisms in Arabidopsis thaliana
Source: Genome Biol. 2008 Nov 24;9(11):R165. doi: 10.1186/gb-2008-9-11-r165 (PMC2614497; doi:10.1186/gb-2008-9-11-r165)
Supplement: Additional data file 4 — Genome tracks of SFPs, indels, expression variation, ASE, splicing variation and transcribed fragment variation. [file gb-2008-9-11-r165-S4.tgz › SFP_chr2.txt]

[SFP.col]
glyph= xyplot
graph_type = boxes
bump=1
fgcolor = orange
bgcolor = orange
height = 25
min_score=-10
max_score=10
label = 0
key = SFP d score 


[SFP.Van]
glyph= xyplot
graph_type = boxes
bump=1
fgcolor = green
bgcolor = green
height = 25
min_score=-10
max_score=10
label = 0
key = SFP d score 


reference=Chr2


SFP.Col Colhigh 12517..12541 score=1.92041997993801
SFP.Col Colhigh 22200..22224 score=2.23364030700254
SFP.Col Colhigh 28151..28175 score=3.96746644304627
SFP.Col Colhigh 30959..30983 score=1.61880163345275
SFP.Col Colhigh 37266..37290 score=2.10273442351736
SFP.Col Colhigh 37939..37963 score=3.01614103274069
SFP.Col Colhigh 40538..40562 score=2.11202101869574
SFP.Col Colhigh 52636..52660 score=5.41902272406932
SFP.Col Colhigh 64965..64989 score=3.00170397040177
SFP.Col Colhigh 68578..68602 score=1.95747479163964
SFP.Col Colhigh 69076..69100 score=2.30618265195106
SFP.Col Colhigh 72211..72235 score=6.03209198300204
SFP.Col Colhigh 72529..72553 score=1.85480277021745
SFP.Col Colhigh 77623..77647 score=3.25948098540198
SFP.Col Colhigh 80220..80244 score=4.72523553736177
SFP.Col Colhigh 80797..80821 score=3.49637457131767
SFP.Col Colhigh 80905..80929 score=1.72343093071879
SFP.Col Colhigh 80970..80994 score=2.12692104076694
SFP.Col Colhigh 81383..81407 score=5.14207117446986
SFP.Col Colhigh 81460..81484 score=1.99394793387920
SFP.Col Colhigh 81606..81630 score=2.65973975430730
SFP.Col Colhigh 81678..81702 score=3.70914637880905
SFP.Col Colhigh 81717..81741 score=1.95626572573227
SFP.Col Colhigh 81895..81919 score=2.96577233342870
SFP.Col Colhigh 81973..81997 score=6.43546186894687
SFP.Col Colhigh 82010..82034 score=5.33054817652225
SFP.Col Colhigh 82074..82098 score=6.65187141344546
SFP.Col Colhigh 82927..82951 score=1.68949501046103
SFP.Col Colhigh 83036..83060 score=3.39346854150691
SFP.Col Colhigh 83250..83274 score=1.58177922444845
SFP.Col Colhigh 83323..83347 score=1.79534792449099
SFP.Col Colhigh 83429..83453 score=2.27247033775892
SFP.Col Colhigh 83465..83489 score=2.28133257455060
SFP.Col Colhigh 83749..83773 score=4.61512184425891
SFP.Col Colhigh 86093..86117 score=1.82504213857840
SFP.Col Colhigh 92734..92758 score=1.73693406107796
SFP.Col Colhigh 93281..93305 score=3.70596826302054
SFP.Col Colhigh 94343..94367 score=2.1866475231457
SFP.Col Colhigh 95919..95943 score=1.72536733616322
SFP.Col Colhigh 99928..99952 score=4.84265827829419
SFP.Col Colhigh 99996..100020 score=3.39210404042917
SFP.Col Colhigh 100063..100087 score=2.70233724874124
SFP.Col Colhigh 100352..100376 score=1.60369601806127
SFP.Col Colhigh 101008..101032 score=2.48333138659577
SFP.Col Colhigh 107990..108014 score=2.57770352442911
SFP.Col Colhigh 108176..108200 score=2.85075350979926
SFP.Col Colhigh 108760..108784 score=3.62487630839599
SFP.Col Colhigh 113147..113171 score=2.29780614399579
SFP.Col Colhigh 113362..113386 score=2.44660541297468
SFP.Col Colhigh 114567..114591 score=1.63212100963662
SFP.Col Colhigh 115549..115573 score=1.77023403131383
SFP.Col Colhigh 117727..117751 score=2.86693727320268
SFP.Col Colhigh 118262..118286 score=1.89819321739196
SFP.Col Colhigh 122515..122539 score=1.94672038062179
SFP.Col Colhigh 123639..123663 score=1.91973937259751
SFP.Col Colhigh 125997..126021 score=3.02653834248098
SFP.Col Colhigh 126645..126669 score=3.55770554048994
SFP.Col Colhigh 128168..128192 score=2.94519236302573
SFP.Col Colhigh 128272..128296 score=2.57366966103327
SFP.Col Colhigh 128350..128374 score=3.29093091843398
SFP.Col Colhigh 128640..128664 score=2.29777232034989
SFP.Col Colhigh 128826..128850 score=2.73497414556137
SFP.Col Colhigh 128937..128961 score=4.76457560688485
SFP.Col Colhigh 129012..129036 score=2.09777697217784
SFP.Col Colhigh 129043..129067 score=3.4812626444701
SFP.Col Colhigh 129110..129134 score=2.49853166761004
SFP.Col Colhigh 129183..129207 score=3.85371083713467
SFP.Col Colhigh 129375..129399 score=2.93017155713257
SFP.Col Colhigh 130514..130538 score=3.79489776819197
SFP.Col Colhigh 130692..130716 score=7.0114318076016
SFP.Col Colhigh 130837..130861 score=6.56861749100802
SFP.Col Colhigh 130906..130930 score=4.46898891773461
SFP.Col Colhigh 130941..130965 score=4.77530509272996
SFP.Col Colhigh 130977..131001 score=3.54428668402154
SFP.Col Colhigh 131048..131072 score=2.11474593695902
SFP.Col Colhigh 131383..131407 score=3.68847151056481
SFP.Col Colhigh 131460..131484 score=1.57625549351593
SFP.Col Colhigh 131848..131872 score=2.20281106123785
SFP.Col Colhigh 132619..132643 score=3.53965775770808
SFP.Col Colhigh 138842..138866 score=2.51233633075191
SFP.Col Colhigh 139031..139055 score=4.96698331213887
SFP.Col Colhigh 141165..141189 score=2.85629931773668
SFP.Col Colhigh 143122..143146 score=2.24956313717808
SFP.Col Colhigh 143542..143566 score=1.59869469468000
SFP.Col Colhigh 144218..144242 score=4.06879730268581
SFP.Col Colhigh 146327..146351 score=3.28705568505458
SFP.Col Colhigh 148486..148510 score=2.99673844359006
SFP.Col Colhigh 148704..148728 score=1.86762875197638
SFP.Col Colhigh 148930..148954 score=5.49335570568957
SFP.Col Colhigh 149045..149069 score=2.23044834581546
SFP.Col Colhigh 150629..150653 score=2.37243118851643
SFP.Col Colhigh 150739..150763 score=2.02769011885084
SFP.Col Colhigh 155154..155178 score=2.99570676545234
SFP.Col Colhigh 155255..155279 score=1.85132063834918
SFP.Col Colhigh 156273..156297 score=3.84996743394590
SFP.Col Colhigh 158690..158714 score=2.71253000531934
SFP.Col Colhigh 158725..158749 score=3.30734999972767
SFP.Col Colhigh 159050..159074 score=2.68917818625441
SFP.Col Colhigh 159199..159223 score=3.28919350507769
SFP.Col Colhigh 159797..159821 score=2.13185430582397
SFP.Col Colhigh 159831..159855 score=2.84967960207141
SFP.Col Colhigh 160286..160310 score=4.86905422464717
SFP.Col Colhigh 163115..163139 score=2.73521801165662
SFP.Col Colhigh 163370..163394 score=2.05076177775495
SFP.Col Colhigh 165474..165498 score=2.84017270338439
SFP.Col Colhigh 166326..166350 score=2.40267856686621
SFP.Col Colhigh 167976..168000 score=1.72943097078031
SFP.Col Colhigh 168488..168512 score=2.79794180123206
SFP.Col Colhigh 171590..171614 score=2.32135138163471
SFP.Col Colhigh 172919..172943 score=2.28170239608740
SFP.Col Colhigh 174353..174377 score=1.70177954195854
SFP.Col Colhigh 174595..174619 score=2.41136192181357
SFP.Col Colhigh 174636..174660 score=2.46721571757014
SFP.Col Colhigh 175689..175713 score=1.62531604852256
SFP.Col Colhigh 176270..176294 score=1.63694967151792
SFP.Col Colhigh 176487..176511 score=1.56962001747606
SFP.Col Colhigh 176561..176585 score=2.19093351906820
SFP.Col Colhigh 177159..177183 score=2.06395987519462
SFP.Col Colhigh 178599..178623 score=2.88683831549989
SFP.Col Colhigh 181915..181939 score=1.81180773734142
SFP.Col Colhigh 181994..182018 score=2.65962406116798
SFP.Col Colhigh 183998..184022 score=2.93414158459701
SFP.Col Colhigh 184788..184812 score=1.62362520679677
SFP.Col Colhigh 186217..186241 score=2.89527493067693
SFP.Col Colhigh 186928..186952 score=2.96100438378152
SFP.Col Colhigh 187621..187645 score=3.40302482886100
SFP.Col Colhigh 188107..188131 score=2.72938221544970
SFP.Col Colhigh 189193..189217 score=1.86529930284705
SFP.Col Colhigh 189646..189670 score=3.00068784101922
SFP.Col Colhigh 190732..190756 score=2.77386088441605
SFP.Col Colhigh 191773..191797 score=2.86467161732256
SFP.Col Colhigh 191851..191875 score=4.54409377114215
SFP.Col Colhigh 191918..191942 score=5.18301431103810
SFP.Col Colhigh 191956..191980 score=6.02464980784085
SFP.Col Colhigh 191990..192014 score=2.11277297776884
SFP.Col Colhigh 192466..192490 score=3.35763257225953
SFP.Col Colhigh 192647..192671 score=4.70370126564742
SFP.Col Colhigh 193102..193126 score=4.59753058051748
SFP.Col Colhigh 193763..193787 score=1.63278198886146
SFP.Col Colhigh 195350..195374 score=2.45758129979508
SFP.Col Colhigh 196378..196402 score=1.71065773256503
SFP.Col Colhigh 196708..196732 score=2.84475868349952
SFP.Col Colhigh 202919..202943 score=2.22777949667781
SFP.Col Colhigh 203271..203295 score=2.67303370128437
SFP.Col Colhigh 203495..203519 score=2.58869975439957
SFP.Col Colhigh 204035..204059 score=5.03790261950044
SFP.Col Colhigh 204104..204128 score=1.70960829585910
SFP.Col Colhigh 210152..210176 score=1.61166373898110
SFP.Col Colhigh 211905..211929 score=3.25005828485937
SFP.Col Colhigh 212186..212210 score=3.11809178715868
SFP.Col Colhigh 212262..212286 score=4.72581503995887
SFP.Col Colhigh 212512..212536 score=1.88690897270725
SFP.Col Colhigh 215775..215799 score=1.66933867284232
SFP.Col Colhigh 216339..216363 score=2.63210065261604
SFP.Col Colhigh 221269..221293 score=1.92017668461923
SFP.Col Colhigh 221338..221362 score=2.3471897338021
SFP.Col Colhigh 221750..221774 score=2.06303196279459
SFP.Col Colhigh 224088..224112 score=2.02453365994541
SFP.Col Colhigh 230367..230391 score=3.08857612620918
SFP.Col Colhigh 230400..230424 score=6.49761591370045
SFP.Col Colhigh 231889..231913 score=2.56269896677921
SFP.Col Colhigh 231994..232018 score=1.89586443989098
SFP.Col Colhigh 232065..232089 score=1.72329015117459
SFP.Col Colhigh 232552..232576 score=4.49480164037419
SFP.Col Colhigh 232671..232695 score=1.72841369484023
SFP.Col Colhigh 232906..232930 score=4.39274224412559
SFP.Col Colhigh 233184..233208 score=1.99119382162917
SFP.Col Colhigh 233220..233244 score=4.7243596212500
SFP.Col Colhigh 233299..233323 score=4.19373772370357
SFP.Col Colhigh 233331..233355 score=4.5366994815701
SFP.Col Colhigh 233397..233421 score=3.42809075703328
SFP.Col Colhigh 233471..233495 score=6.80759405027733
SFP.Col Colhigh 233502..233526 score=4.73349099036364
SFP.Col Colhigh 233688..233712 score=3.97795715941979
SFP.Col Colhigh 233721..233745 score=1.7277904197052
SFP.Col Colhigh 233928..233952 score=2.44566286597742
SFP.Col Colhigh 234102..234126 score=4.30988273292454
SFP.Col Colhigh 234561..234585 score=1.56438733721168
SFP.Col Colhigh 239535..239559 score=2.84189031165965
SFP.Col Colhigh 240014..240038 score=2.59970418609707
SFP.Col Colhigh 252563..252587 score=2.00061062799460
SFP.Col Colhigh 252600..252624 score=3.98879346432489
SFP.Col Colhigh 257755..257779 score=2.14961388160023
SFP.Col Colhigh 258102..258126 score=1.59563522564663
SFP.Col Colhigh 258178..258202 score=1.87909900812252
SFP.Col Colhigh 266427..266451 score=3.89260698216873
SFP.Col Colhigh 271164..271188 score=4.18688193356623
SFP.Col Colhigh 273586..273610 score=1.86264788696923
SFP.Col Colhigh 273910..273934 score=1.72172611329071
SFP.Col Colhigh 275278..275302 score=2.84933948886464
SFP.Col Colhigh 276200..276224 score=4.55877483842153
SFP.Col Colhigh 281564..281588 score=2.01385346075276
SFP.Col Colhigh 282884..282908 score=1.56655779806309
SFP.Col Colhigh 282950..282974 score=3.39795584940188
SFP.Col Colhigh 283094..283118 score=2.05813196146480
SFP.Col Colhigh 283447..283471 score=4.61471050406562
SFP.Col Colhigh 283551..283575 score=2.12062492514878
SFP.Col Colhigh 283758..283782 score=3.39897312877273
SFP.Col Colhigh 285839..285863 score=1.76302679585081
SFP.Col Colhigh 286057..286081 score=1.60755734737535
SFP.Col Colhigh 286169..286193 score=2.03355708939883
SFP.Col Colhigh 287670..287694 score=3.96739508386654
SFP.Col Colhigh 287850..287874 score=3.3045667958551
SFP.Col Colhigh 287916..287940 score=3.79162573104654
SFP.Col Colhigh 288024..288048 score=1.86783544623177
SFP.Col Colhigh 288494..288518 score=2.61513317007614
SFP.Col Colhigh 288792..288816 score=2.31679648342192
SFP.Col Colhigh 289294..289318 score=1.72120805482444
SFP.Col Colhigh 289995..290019 score=4.35722794354168
SFP.Col Colhigh 290148..290172 score=2.97562332380851
SFP.Col Colhigh 290488..290512 score=2.40833988551220
SFP.Col Colhigh 290528..290552 score=3.84207733253897
SFP.Col Colhigh 291039..291063 score=2.27862324675518
SFP.Col Colhigh 293424..293448 score=2.30176661321310
SFP.Col Colhigh 297961..297985 score=2.10417455079487
SFP.Col Colhigh 298247..298271 score=1.85180511996139
SFP.Col Colhigh 298794..298818 score=7.78445410064149
SFP.Col Colhigh 298825..298849 score=3.72961357600214
SFP.Col Colhigh 301341..301365 score=2.78647196597767
SFP.Col Colhigh 302045..302069 score=2.83169991250189
SFP.Col Colhigh 303172..303196 score=3.79212192863901
SFP.Col Colhigh 304313..304337 score=3.06047675555842
SFP.Col Colhigh 305344..305368 score=3.57954599796555
SFP.Col Colhigh 305865..305889 score=3.21790763353514
SFP.Col Colhigh 305977..306001 score=4.35310328673411
SFP.Col Colhigh 309559..309583 score=1.82607596959334
SFP.Col Colhigh 312896..312920 score=2.76663358906479
SFP.Col Colhigh 313339..313363 score=2.20895457452236
SFP.Col Colhigh 313625..313649 score=1.77584943500127
SFP.Col Colhigh 314930..314954 score=1.99952769443810
SFP.Col Colhigh 316076..316100 score=1.76424792876941
SFP.Col Colhigh 316618..316642 score=2.10454795363244
SFP.Col Colhigh 317055..317079 score=1.91847418130795
SFP.Col Colhigh 317156..317180 score=2.30690070500439
SFP.Col Colhigh 317193..317217 score=2.58103548187197
SFP.Col Colhigh 317522..317546 score=1.83999837890270
SFP.Col Colhigh 320819..320843 score=2.95888036662264
SFP.Col Colhigh 321431..321455 score=2.10759601224464
SFP.Col Colhigh 321614..321638 score=4.19117463335597
SFP.Col Colhigh 322128..322152 score=1.88714872922286
SFP.Col Colhigh 322274..322298 score=3.34061446074997
SFP.Col Colhigh 323055..323079 score=2.05684872295900
SFP.Col Colhigh 323088..323112 score=1.78687511354924
SFP.Col Colhigh 323262..323286 score=2.04044371216003
SFP.Col Colhigh 323878..323902 score=2.82204094637761
SFP.Col Colhigh 323947..323971 score=4.14491788078734
SFP.Col Colhigh 324161..324185 score=2.91185801456570
SFP.Col Colhigh 324340..324364 score=2.0894714149866
SFP.Col Colhigh 324493..324517 score=1.71775144170982
SFP.Col Colhigh 326058..326082 score=4.12552315086527
SFP.Col Colhigh 327682..327706 score=2.80542074323226
SFP.Col Colhigh 328980..329004 score=1.9662371175963
SFP.Col Colhigh 331644..331668 score=2.24338869966436
SFP.Col Colhigh 332281..332305 score=2.51634918520375
SFP.Col Colhigh 332659..332683 score=4.72521602972224
SFP.Col Colhigh 332770..332794 score=1.74495363033573
SFP.Col Colhigh 333281..333305 score=2.89135307234781
SFP.Col Colhigh 333384..333408 score=2.2201179780565
SFP.Col Colhigh 333883..333907 score=2.69778446333516
SFP.Col Colhigh 334065..334089 score=6.48288383528941
SFP.Col Colhigh 334309..334333 score=1.60095459793484
SFP.Col Colhigh 334417..334441 score=3.01767521439593
SFP.Col Colhigh 335483..335507 score=6.14181944447116
SFP.Col Colhigh 335553..335577 score=1.62119613771598
SFP.Col Colhigh 337164..337188 score=2.57578301788246
SFP.Col Colhigh 338411..338435 score=2.03487124501545
SFP.Col Colhigh 338442..338466 score=1.58987185568124
SFP.Col Colhigh 338513..338537 score=4.24312152261128
SFP.Col Colhigh 338662..338686 score=2.52541663522971
SFP.Col Colhigh 339184..339208 score=1.65955043008017
SFP.Col Colhigh 339296..339320 score=4.40031406105335
SFP.Col Colhigh 339414..339438 score=4.66094762749736
SFP.Col Colhigh 339450..339474 score=2.60838186428136
SFP.Col Colhigh 339989..340013 score=2.63522235245222
SFP.Col Colhigh 340285..340309 score=2.16132678690623
SFP.Col Colhigh 340318..340342 score=3.5517230965646
SFP.Col Colhigh 341819..341843 score=2.61936886279933
SFP.Col Colhigh 341854..341878 score=2.26483121847579
SFP.Col Colhigh 346159..346183 score=4.8760441883585
SFP.Col Colhigh 348755..348779 score=3.58325911389067
SFP.Col Colhigh 350424..350448 score=1.70798093651300
SFP.Col Colhigh 350460..350484 score=1.73204471167031
SFP.Col Colhigh 350496..350520 score=2.64014733233756
SFP.Col Colhigh 351112..351136 score=3.07459413246651
SFP.Col Colhigh 354262..354286 score=1.8819745908319
SFP.Col Colhigh 355708..355732 score=2.43414443194806
SFP.Col Colhigh 356040..356064 score=2.89822476436887
SFP.Col Colhigh 356112..356136 score=3.72456585223914
SFP.Col Colhigh 356958..356982 score=2.02996062106612
SFP.Col Colhigh 357372..357396 score=2.66899496796266
SFP.Col Colhigh 357884..357908 score=3.25660947838013
SFP.Col Colhigh 357920..357944 score=2.87557521584229
SFP.Col Colhigh 358234..358258 score=2.88151570049105
SFP.Col Colhigh 359325..359349 score=3.06661433067657
SFP.Col Colhigh 359394..359418 score=6.31663132316651
SFP.Col Colhigh 359471..359495 score=1.63531773987381
SFP.Col Colhigh 359579..359603 score=2.6849708420757
SFP.Col Colhigh 359790..359814 score=3.03316920267679
SFP.Col Colhigh 360219..360243 score=3.65360029075325
SFP.Col Colhigh 360365..360389 score=3.00098210561398
SFP.Col Colhigh 361483..361507 score=3.20690915729767
SFP.Col Colhigh 362561..362585 score=4.11491656852269
SFP.Col Colhigh 362633..362657 score=2.39771440525353
SFP.Col Colhigh 367161..367185 score=2.65905838737672
SFP.Col Colhigh 368381..368405 score=3.67853384659795
SFP.Col Colhigh 374115..374139 score=2.95730048336085
SFP.Col Colhigh 374701..374725 score=1.69732322369741
SFP.Col Colhigh 374797..374821 score=2.23256282670048
SFP.Col Colhigh 375000..375024 score=1.60976707996581
SFP.Col Colhigh 376161..376185 score=5.29198162866108
SFP.Col Colhigh 376664..376688 score=2.28470049686052
SFP.Col Colhigh 377047..377071 score=3.11149213366228
SFP.Col Colhigh 377586..377610 score=1.88235163898907
SFP.Col Colhigh 378055..378079 score=1.85158580532890
SFP.Col Colhigh 378563..378587 score=4.56665285338487
SFP.Col Colhigh 378674..378698 score=2.10181228406721
SFP.Col Colhigh 379002..379026 score=1.69969392293188
SFP.Col Colhigh 379424..379448 score=2.01006027202262
SFP.Col Colhigh 381532..381556 score=1.70451578844674
SFP.Col Colhigh 382816..382840 score=2.13691696595852
SFP.Col Colhigh 383206..383230 score=5.21245167387467
SFP.Col Colhigh 383237..383261 score=5.29085022044629
SFP.Col Colhigh 384700..384724 score=1.7401285888964
SFP.Col Colhigh 385830..385854 score=2.70881893315941
SFP.Col Colhigh 390646..390670 score=3.20354489100910
SFP.Col Colhigh 392740..392764 score=2.56436300908896
SFP.Col Colhigh 392940..392964 score=2.13955062397578
SFP.Col Colhigh 397683..397707 score=3.16552531649576
SFP.Col Colhigh 397732..397756 score=4.44889063288268
SFP.Col Colhigh 400174..400198 score=1.62295247067622
SFP.Col Colhigh 400522..400546 score=2.38945828094426
SFP.Col Colhigh 406713..406737 score=2.05417114333128
SFP.Col Colhigh 406784..406808 score=1.65209369874210
SFP.Col Colhigh 414174..414198 score=4.96523568424366
SFP.Col Colhigh 414876..414900 score=3.22209052724961
SFP.Col Colhigh 415004..415028 score=1.95904957691791
SFP.Col Colhigh 415242..415266 score=4.08880886513307
SFP.Col Colhigh 415757..415781 score=3.12440964461262
SFP.Col Colhigh 415929..415953 score=2.98742377646477
SFP.Col Colhigh 416000..416024 score=3.15556606356704
SFP.Col Colhigh 416655..416679 score=3.69181743282585
SFP.Col Colhigh 416694..416718 score=1.92305357252239
SFP.Col Colhigh 417017..417041 score=3.1276762150371
SFP.Col Colhigh 418370..418394 score=3.83836746582719
SFP.Col Colhigh 419057..419081 score=1.65783847198288
SFP.Col Colhigh 423314..423338 score=1.89070583111959
SFP.Col Colhigh 423714..423738 score=2.71315096700537
SFP.Col Colhigh 423905..423929 score=2.75764903767232
SFP.Col Colhigh 423991..424015 score=5.42601567062015
SFP.Col Colhigh 427053..427077 score=2.87069034549033
SFP.Col Colhigh 427601..427625 score=3.68106405897524
SFP.Col Colhigh 429255..429279 score=1.62342854651173
SFP.Col Colhigh 429560..429584 score=2.74822613308854
SFP.Col Colhigh 436070..436094 score=1.58428668906022
SFP.Col Colhigh 436109..436133 score=4.57927497310661
SFP.Col Colhigh 439121..439145 score=1.77555689703602
SFP.Col Colhigh 439758..439782 score=3.32506727056212
SFP.Col Colhigh 440369..440393 score=3.07533825946243
SFP.Col Colhigh 440637..440661 score=1.553080995589
SFP.Col Colhigh 440749..440773 score=1.97986633546648
SFP.Col Colhigh 446414..446438 score=3.27409639404498
SFP.Col Colhigh 446525..446549 score=3.73082734094609
SFP.Col Colhigh 446923..446947 score=2.99262497708307
SFP.Col Colhigh 447772..447796 score=2.36372655214027
SFP.Col Colhigh 448414..448438 score=2.24229132551817
SFP.Col Colhigh 448571..448595 score=2.41567756090129
SFP.Col Colhigh 448855..448879 score=1.91368781855269
SFP.Col Colhigh 448924..448948 score=1.83027549037937
SFP.Col Colhigh 451591..451615 score=3.2201581324411
SFP.Col Colhigh 453653..453677 score=2.24244512008786
SFP.Col Colhigh 455325..455349 score=1.80690720129459
SFP.Col Colhigh 456200..456224 score=1.93749496766935
SFP.Col Colhigh 458059..458083 score=4.46024260558379
SFP.Col Colhigh 463033..463057 score=2.66011601790266
SFP.Col Colhigh 463789..463813 score=2.23524441416789
SFP.Col Colhigh 465962..465986 score=1.68433569482788
SFP.Col Colhigh 467034..467058 score=3.0120447806479
SFP.Col Colhigh 468448..468472 score=1.69890778133270
SFP.Col Colhigh 469074..469098 score=2.42259560347500
SFP.Col Colhigh 472358..472382 score=2.6940253486084
SFP.Col Colhigh 473424..473448 score=2.74507996456004
SFP.Col Colhigh 473800..473824 score=1.63483888716769
SFP.Col Colhigh 478337..478361 score=2.95596265235619
SFP.Col Colhigh 478589..478613 score=1.61139210882699
SFP.Col Colhigh 480272..480296 score=4.13587974193816
SFP.Col Colhigh 480306..480330 score=5.31345077262517
SFP.Col Colhigh 480340..480364 score=5.96719343319374
SFP.Col Colhigh 480625..480649 score=2.06859500449756
SFP.Col Colhigh 482318..482342 score=3.70813752959019
SFP.Col Colhigh 484476..484500 score=2.04497822618835
SFP.Col Colhigh 484755..484779 score=4.62852228663314
SFP.Col Colhigh 485199..485223 score=2.21284210896402
SFP.Col Colhigh 485599..485623 score=2.73048229394516
SFP.Col Colhigh 485639..485663 score=4.68699134961119
SFP.Col Colhigh 485934..485958 score=5.48007201569516
SFP.Col Colhigh 485969..485993 score=3.46917875407336
SFP.Col Colhigh 486389..486413 score=1.83995090720942
SFP.Col Colhigh 487052..487076 score=4.47898518119158
SFP.Col Colhigh 487088..487112 score=5.49613885970486
SFP.Col Colhigh 487659..487683 score=2.45596258800560
SFP.Col Colhigh 487835..487859 score=3.29709769465272
SFP.Col Colhigh 488094..488118 score=2.36916524965245
SFP.Col Colhigh 488576..488600 score=2.52211482268808
SFP.Col Colhigh 489874..489898 score=2.70305567478033
SFP.Col Colhigh 493890..493914 score=4.56525989122384
SFP.Col Colhigh 494171..494195 score=2.67851094147162
SFP.Col Colhigh 495721..495745 score=1.88434181876971
SFP.Col Colhigh 497838..497862 score=2.75358606704607
SFP.Col Colhigh 498769..498793 score=2.02717235224641
SFP.Col Colhigh 498973..498997 score=2.79867617061231
SFP.Col Colhigh 499407..499431 score=2.26663063061769
SFP.Col Colhigh 499696..499720 score=1.79046238525119
SFP.Col Colhigh 499732..499756 score=2.61683413619089
SFP.Col Colhigh 499764..499788 score=5.71279204885948
SFP.Col Colhigh 499800..499824 score=3.57881088233735
SFP.Col Colhigh 499875..499899 score=2.83427754602953
SFP.Col Colhigh 502714..502738 score=1.91994044762853
SFP.Col Colhigh 504600..504624 score=1.67334563115497
SFP.Col Colhigh 510174..510198 score=1.98244557278807
SFP.Col Colhigh 514161..514185 score=3.36504452385257
SFP.Col Colhigh 515308..515332 score=1.61031515022244
SFP.Col Colhigh 516847..516871 score=2.39283375243161
SFP.Col Colhigh 522642..522666 score=4.63089359319948
SFP.Col Colhigh 522680..522704 score=1.99154923074486
SFP.Col Colhigh 526649..526673 score=2.07416892004213
SFP.Col Colhigh 526685..526709 score=7.20509990364014
SFP.Col Colhigh 527163..527187 score=6.35254454862221
SFP.Col Colhigh 527659..527683 score=2.43617556024314
SFP.Col Colhigh 540501..540525 score=2.96866826496255
SFP.Col Colhigh 541002..541026 score=3.79961922093689
SFP.Col Colhigh 541845..541869 score=4.08495431616266
SFP.Col Colhigh 548259..548283 score=3.03703039087487
SFP.Col Colhigh 553945..553969 score=2.90338499136061
SFP.Col Colhigh 554257..554281 score=2.54625634097317
SFP.Col Colhigh 557674..557698 score=3.53384792771705
SFP.Col Colhigh 571922..571946 score=1.91320741131508
SFP.Col Colhigh 576092..576116 score=4.24403843762149
SFP.Col Colhigh 576202..576226 score=5.99145869128394
SFP.Col Colhigh 576276..576300 score=3.25713891868884
SFP.Col Colhigh 576313..576337 score=4.5129923048323
SFP.Col Colhigh 576349..576373 score=6.10451164323238
SFP.Col Colhigh 576605..576629 score=1.69883347926538
SFP.Col Colhigh 576717..576741 score=3.5072039885504
SFP.Col Colhigh 576844..576868 score=4.50571849639444
SFP.Col Colhigh 576960..576984 score=2.14289668806091
SFP.Col Colhigh 582016..582040 score=3.67451924450756
SFP.Col Colhigh 584436..584460 score=1.75463977052983
SFP.Col Colhigh 584953..584977 score=2.22442076380806
SFP.Col Colhigh 586827..586851 score=2.04536503703532
SFP.Col Colhigh 586929..586953 score=2.3725024340236
SFP.Col Colhigh 587204..587228 score=2.15791008694062
SFP.Col Colhigh 588535..588559 score=4.91510040882071
SFP.Col Colhigh 590501..590525 score=2.13788749558875
SFP.Col Colhigh 591713..591737 score=1.88541123078203
SFP.Col Colhigh 592003..592027 score=2.20655276962108
SFP.Col Colhigh 592626..592650 score=1.69011206463184
SFP.Col Colhigh 593210..593234 score=2.11524031142768
SFP.Col Colhigh 594557..594581 score=3.86249164201395
SFP.Col Colhigh 602459..602483 score=3.01823655096260
SFP.Col Colhigh 603826..603850 score=1.98819014143517
SFP.Col Colhigh 606664..606688 score=3.05524766675993
SFP.Col Colhigh 611293..611317 score=1.57381978413592
SFP.Col Colhigh 611619..611643 score=1.97224172949364
SFP.Col Colhigh 611931..611955 score=1.96814179018852
SFP.Col Colhigh 612240..612264 score=2.58362015083585
SFP.Col Colhigh 612475..612499 score=2.83242949109977
SFP.Col Colhigh 612509..612533 score=1.73393966506684
SFP.Col Colhigh 612969..612993 score=2.96250933822657
SFP.Col Colhigh 613037..613061 score=3.57015143910767
SFP.Col Colhigh 613464..613488 score=3.69434709359497
SFP.Col Colhigh 613568..613592 score=2.29263342931817
SFP.Col Colhigh 619265..619289 score=2.42308373044138
SFP.Col Colhigh 620829..620853 score=5.2161862769176
SFP.Col Colhigh 621435..621459 score=3.03481255621274
SFP.Col Colhigh 621506..621530 score=2.36689480197408
SFP.Col Colhigh 621726..621750 score=2.44104964709708
SFP.Col Colhigh 624039..624063 score=2.65591860709351
SFP.Col Colhigh 626950..626974 score=8.16979460053924
SFP.Col Colhigh 630438..630462 score=2.77135611537215
SFP.Col Colhigh 632399..632423 score=1.72787718840855
SFP.Col Colhigh 636531..636555 score=2.12231249185861
SFP.Col Colhigh 639048..639072 score=2.31937192792398
SFP.Col Colhigh 639191..639215 score=5.45278237894885
SFP.Col Colhigh 639608..639632 score=3.01748273128311
SFP.Col Colhigh 640731..640755 score=3.05211981248531
SFP.Col Colhigh 640771..640795 score=2.42027186054242
SFP.Col Colhigh 641358..641382 score=1.72578698222876
SFP.Col Colhigh 641395..641419 score=2.65930921867457
SFP.Col Colhigh 642042..642066 score=1.72743808511985
SFP.Col Colhigh 643096..643120 score=3.31534099325504
SFP.Col Colhigh 644844..644868 score=7.09758734255911
SFP.Col Colhigh 646067..646091 score=2.40747876717068
SFP.Col Colhigh 646100..646124 score=5.06991344626497
SFP.Col Colhigh 647017..647041 score=2.61115674299355
SFP.Col Colhigh 647280..647304 score=5.47520986562102
SFP.Col Colhigh 647829..647853 score=1.81166324654312
SFP.Col Colhigh 647864..647888 score=1.95677803373187
SFP.Col Colhigh 647944..647968 score=8.07413019967269
SFP.Col Colhigh 649180..649204 score=1.86202106396864
SFP.Col Colhigh 649321..649345 score=2.08945824243969
SFP.Col Colhigh 649540..649564 score=2.13097465925771
SFP.Col Colhigh 649624..649648 score=3.78139968477312
SFP.Col Colhigh 649782..649806 score=4.35093099373524
SFP.Col Colhigh 650463..650487 score=3.05375055771496
SFP.Col Colhigh 650904..650928 score=4.90671041898852
SFP.Col Colhigh 651416..651440 score=4.0434031370991
SFP.Col Colhigh 652145..652169 score=2.08598515790897
SFP.Col Colhigh 653605..653629 score=4.06409487908217
SFP.Col Colhigh 653709..653733 score=3.33441506005382
SFP.Col Colhigh 653836..653860 score=7.124735858225
SFP.Col Colhigh 654099..654123 score=3.01134412911483
SFP.Col Colhigh 654278..654302 score=4.99363293529633
SFP.Col Colhigh 655469..655493 score=2.94191030241067
SFP.Col Colhigh 658376..658400 score=4.3224215615502
SFP.Col Colhigh 660364..660388 score=1.62121295343121
SFP.Col Colhigh 669790..669814 score=2.21520654730105
SFP.Col Colhigh 670294..670318 score=2.32199584562673
SFP.Col Colhigh 670329..670353 score=1.77036340990998
SFP.Col Colhigh 670715..670739 score=2.22797285910907
SFP.Col Colhigh 670845..670869 score=3.9212909405054
SFP.Col Colhigh 671614..671638 score=1.57942364597227
SFP.Col Colhigh 671805..671829 score=2.45694630813603
SFP.Col Colhigh 673023..673047 score=3.12272939928094
SFP.Col Colhigh 673319..673343 score=1.58876743917511
SFP.Col Colhigh 676143..676167 score=1.83653938995621
SFP.Col Colhigh 676464..676488 score=1.81741594533377
SFP.Col Colhigh 676678..676702 score=3.17479123714076
SFP.Col Colhigh 676788..676812 score=4.5910152444832
SFP.Col Colhigh 676858..676882 score=2.59694251281267
SFP.Col Colhigh 676894..676918 score=2.25504230308741
SFP.Col Colhigh 676966..676990 score=2.40411034816044
SFP.Col Colhigh 677041..677065 score=1.89747800765783
SFP.Col Colhigh 677074..677098 score=2.40942582970118
SFP.Col Colhigh 677141..677165 score=3.36720317761188
SFP.Col Colhigh 677181..677205 score=5.770847171333
SFP.Col Colhigh 677262..677286 score=1.67026599603258
SFP.Col Colhigh 677563..677587 score=3.01769096459553
SFP.Col Colhigh 678429..678453 score=4.73423544057775
SFP.Col Colhigh 678690..678714 score=3.33960533984793
SFP.Col Colhigh 679083..679107 score=1.94907946722985
SFP.Col Colhigh 679368..679392 score=2.39031234101927
SFP.Col Colhigh 679681..679705 score=3.31086398549413
SFP.Col Colhigh 679961..679985 score=3.54245014423313
SFP.Col Colhigh 679997..680021 score=2.96772989871517
SFP.Col Colhigh 680030..680054 score=1.98939127251919
SFP.Col Colhigh 681119..681143 score=1.64078647245158
SFP.Col Colhigh 681334..681358 score=3.0698901643259
SFP.Col Colhigh 681370..681394 score=2.17082339343946
SFP.Col Colhigh 682417..682441 score=2.98594252490315
SFP.Col Colhigh 683574..683598 score=2.55535944530973
SFP.Col Colhigh 687279..687303 score=5.70571989701506
SFP.Col Colhigh 687511..687535 score=1.8010313096908
SFP.Col Colhigh 687808..687832 score=3.98481817371591
SFP.Col Colhigh 687914..687938 score=2.68639422031693
SFP.Col Colhigh 687949..687973 score=1.86986287329373
SFP.Col Colhigh 687980..688004 score=2.67170013476521
SFP.Col Colhigh 688080..688104 score=2.88977919877683
SFP.Col Colhigh 688192..688216 score=5.05333003968244
SFP.Col Colhigh 688281..688305 score=2.27117623325564
SFP.Col Colhigh 688353..688377 score=3.13800622229843
SFP.Col Colhigh 688390..688414 score=3.97186549919287
SFP.Col Colhigh 688499..688523 score=2.38082256028011
SFP.Col Colhigh 688532..688556 score=2.22919178291354
SFP.Col Colhigh 688637..688661 score=2.36244881643152
SFP.Col Colhigh 688703..688727 score=5.83794423945716
SFP.Col Colhigh 688738..688762 score=5.12445380011868
SFP.Col Colhigh 688785..688809 score=1.89690376657006
SFP.Col Colhigh 688946..688970 score=1.98496699500062
SFP.Col Colhigh 689023..689047 score=3.08381196294176
SFP.Col Colhigh 689284..689308 score=3.73694187237781
SFP.Col Colhigh 697721..697745 score=4.2233975032545
SFP.Col Colhigh 697945..697969 score=2.19915974164543
SFP.Col Colhigh 698067..698091 score=2.45682867734478
SFP.Col Colhigh 698136..698160 score=1.92689107126657
SFP.Col Colhigh 698243..698267 score=2.85784122598335
SFP.Col Colhigh 698699..698723 score=1.96700890013135
SFP.Col Colhigh 700118..700142 score=1.60972333086008
SFP.Col Colhigh 701197..701221 score=3.05132836126259
SFP.Col Colhigh 701233..701257 score=3.31840811388683
SFP.Col Colhigh 701782..701806 score=1.61369102971443
SFP.Col Colhigh 703755..703779 score=2.81125824761618
SFP.Col Colhigh 704011..704035 score=1.91962170182484
SFP.Col Colhigh 704260..704284 score=5.41969188493807
SFP.Col Colhigh 704298..704322 score=4.2763179614787
SFP.Col Colhigh 705151..705175 score=3.76281019423472
SFP.Col Colhigh 705545..705569 score=4.75895495144661
SFP.Col Colhigh 705695..705719 score=5.20430558507732
SFP.Col Colhigh 705731..705755 score=4.4924942743971
SFP.Col Colhigh 706054..706078 score=4.64733840199478
SFP.Col Colhigh 706197..706221 score=2.60254546755372
SFP.Col Colhigh 706735..706759 score=3.2110595892825
SFP.Col Colhigh 706773..706797 score=3.00268585027104
SFP.Col Colhigh 706990..707014 score=2.13393142204355
SFP.Col Colhigh 725521..725545 score=2.50097960453951
SFP.Col Colhigh 734323..734347 score=5.03519189558001
SFP.Col Colhigh 741101..741125 score=1.98871984465259
SFP.Col Colhigh 741138..741162 score=3.10995682032742
SFP.Col Colhigh 741172..741196 score=3.96283702201634
SFP.Col Colhigh 741209..741233 score=3.22930071876377
SFP.Col Colhigh 742359..742383 score=4.06301825613215
SFP.Col Colhigh 742626..742650 score=2.07610035438361
SFP.Col Colhigh 748662..748686 score=4.61199030928619
SFP.Col Colhigh 748878..748902 score=6.03601888532915
SFP.Col Colhigh 748949..748973 score=3.29620967350710
SFP.Col Colhigh 748990..749014 score=3.22481639855678
SFP.Col Colhigh 749025..749049 score=4.51566245156332
SFP.Col Colhigh 749099..749123 score=5.25360141007478
SFP.Col Colhigh 749132..749156 score=3.8076084266576
SFP.Col Colhigh 749637..749661 score=1.98254075135804
SFP.Col Colhigh 749745..749769 score=2.37029116453591
SFP.Col Colhigh 749991..750015 score=5.79684985821733
SFP.Col Colhigh 750137..750161 score=3.37635596295298
SFP.Col Colhigh 750171..750195 score=2.44032660180525
SFP.Col Colhigh 750208..750232 score=4.81717024600512
SFP.Col Colhigh 750271..750295 score=5.34895580276287
SFP.Col Colhigh 750375..750399 score=3.88421881123002
SFP.Col Colhigh 750412..750436 score=6.83694722969438
SFP.Col Colhigh 750485..750509 score=3.23292353420666
SFP.Col Colhigh 750552..750576 score=2.93725104563828
SFP.Col Colhigh 750586..750610 score=2.05001758924616
SFP.Col Colhigh 752253..752277 score=3.49928216322259
SFP.Col Colhigh 752400..752424 score=5.75775093341756
SFP.Col Colhigh 752511..752535 score=1.90271277569376
SFP.Col Colhigh 752547..752571 score=2.88453744267591
SFP.Col Colhigh 752799..752823 score=4.48295357771454
SFP.Col Colhigh 752832..752856 score=4.25862528429028
SFP.Col Colhigh 752868..752892 score=5.95908442295213
SFP.Col Colhigh 752982..753006 score=2.72357107282672
SFP.Col Colhigh 753020..753044 score=3.78156592613708
SFP.Col Colhigh 753306..753330 score=5.45810210278826
SFP.Col Colhigh 753479..753503 score=4.504984645093
SFP.Col Colhigh 753512..753536 score=2.91524873653439
SFP.Col Colhigh 753584..753608 score=6.00642102039004
SFP.Col Colhigh 753625..753649 score=3.13552689544343
SFP.Col Colhigh 753782..753806 score=3.22234224959676
SFP.Col Colhigh 753886..753910 score=3.46575830754324
SFP.Col Colhigh 753918..753942 score=6.07424514304538
SFP.Col Colhigh 753953..753977 score=4.06362586696283
SFP.Col Colhigh 753991..754015 score=2.03615479707520
SFP.Col Colhigh 754115..754139 score=7.1851035166892
SFP.Col Colhigh 754154..754178 score=3.67644120187363
SFP.Col Colhigh 754189..754213 score=2.63577818424781
SFP.Col Colhigh 754705..754729 score=2.89257908561598
SFP.Col Colhigh 754939..754963 score=2.75695257545162
SFP.Col Colhigh 754972..754996 score=2.60398062408109
SFP.Col Colhigh 755656..755680 score=4.72881414776605
SFP.Col Colhigh 755724..755748 score=3.95373271722301
SFP.Col Colhigh 755757..755781 score=1.66287988344538
SFP.Col Colhigh 756268..756292 score=2.34911262454479
SFP.Col Colhigh 756343..756367 score=2.02608315279296
SFP.Col Colhigh 756481..756505 score=6.61247261870696
SFP.Col Colhigh 756696..756720 score=3.41982772145129
SFP.Col Colhigh 756876..756900 score=2.49064123799589
SFP.Col Colhigh 757618..757642 score=2.13196054851884
SFP.Col Colhigh 757724..757748 score=1.72789113323631
SFP.Col Colhigh 758189..758213 score=4.50167055938169
SFP.Col Colhigh 758442..758466 score=5.96682143846653
SFP.Col Colhigh 758512..758536 score=4.74530551997911
SFP.Col Colhigh 758544..758568 score=4.32749173350183
SFP.Col Colhigh 758611..758635 score=2.55058232976933
SFP.Col Colhigh 758648..758672 score=4.65805509832458
SFP.Col Colhigh 758956..758980 score=2.16326237316863
SFP.Col Colhigh 758990..759014 score=2.55951767577375
SFP.Col Colhigh 759058..759082 score=2.28260530744052
SFP.Col Colhigh 759128..759152 score=2.32519144518802
SFP.Col Colhigh 759278..759302 score=2.24860047819937
SFP.Col Colhigh 759356..759380 score=1.79995985020860
SFP.Col Colhigh 759646..759670 score=5.68169471836078
SFP.Col Colhigh 759755..759779 score=2.23190208812140
SFP.Col Colhigh 759791..759815 score=5.76725541515626
SFP.Col Colhigh 759824..759848 score=2.17360355170863
SFP.Col Colhigh 759859..759883 score=2.23853042229697
SFP.Col Colhigh 759930..759954 score=4.05268074621978
SFP.Col Colhigh 759961..759985 score=5.38586962568305
SFP.Col Colhigh 760053..760077 score=3.02853305590852
SFP.Col Colhigh 760269..760293 score=2.65913371285601
SFP.Col Colhigh 760505..760529 score=1.93197578874918
SFP.Col Colhigh 760537..760561 score=2.36302684132835
SFP.Col Colhigh 761916..761940 score=3.23363483126698
SFP.Col Colhigh 762044..762068 score=1.89908071964211
SFP.Col Colhigh 762075..762099 score=2.22301732892292
SFP.Col Colhigh 762108..762132 score=2.15308626648034
SFP.Col Colhigh 762145..762169 score=2.64132159605043
SFP.Col Colhigh 762589..762613 score=2.15708323317197
SFP.Col Colhigh 762665..762689 score=1.64342891476201
SFP.Col Colhigh 762954..762978 score=2.68719801476667
SFP.Col Colhigh 763482..763506 score=2.79349140594997
SFP.Col Colhigh 763516..763540 score=1.85786650329885
SFP.Col Colhigh 764100..764124 score=1.93190629270059
SFP.Col Colhigh 764681..764705 score=2.62097247900573
SFP.Col Colhigh 765620..765644 score=5.96069552519639
SFP.Col Colhigh 765804..765828 score=1.62978123009489
SFP.Col Colhigh 766200..766224 score=4.13079742567281
SFP.Col Colhigh 766492..766516 score=2.10964402013422
SFP.Col Colhigh 766750..766774 score=2.06768681474676
SFP.Col Colhigh 766786..766810 score=3.28256201675415
SFP.Col Colhigh 768455..768479 score=2.49806850603198
SFP.Col Colhigh 768524..768548 score=2.01750998683694
SFP.Col Colhigh 769044..769068 score=2.25018439574227
SFP.Col Colhigh 769192..769216 score=2.00954301116394
SFP.Col Colhigh 769233..769257 score=1.60176391787613
SFP.Col Colhigh 769264..769288 score=2.6127724537286
SFP.Col Colhigh 769766..769790 score=2.87273609345677
SFP.Col Colhigh 770087..770111 score=2.7663389478295
SFP.Col Colhigh 770118..770142 score=2.33256504275146
SFP.Col Colhigh 770261..770285 score=7.4577408772148
SFP.Col Colhigh 770298..770322 score=2.70654533533094
SFP.Col Colhigh 771067..771091 score=1.91650706458748
SFP.Col Colhigh 771104..771128 score=1.61300100460976
SFP.Col Colhigh 771180..771204 score=4.55819371859103
SFP.Col Colhigh 771326..771350 score=2.32743298562232
SFP.Col Colhigh 771360..771384 score=1.73864224125348
SFP.Col Colhigh 771469..771493 score=2.91850908221161
SFP.Col Colhigh 771610..771634 score=3.3981817155087
SFP.Col Colhigh 771713..771737 score=2.43323031357437
SFP.Col Colhigh 771816..771840 score=1.91254314175807
SFP.Col Colhigh 771997..772021 score=3.50551290201191
SFP.Col Colhigh 772815..772839 score=3.85027303788690
SFP.Col Colhigh 773940..773964 score=2.66945691888079
SFP.Col Colhigh 774422..774446 score=3.47483125457362
SFP.Col Colhigh 774460..774484 score=3.24936168397862
SFP.Col Colhigh 774610..774634 score=3.10067325682017
SFP.Col Colhigh 774891..774915 score=4.64541891313147
SFP.Col Colhigh 774922..774946 score=2.26675974944785
SFP.Col Colhigh 774995..775019 score=3.36027887970131
SFP.Col Colhigh 775211..775235 score=1.88122196108009
SFP.Col Colhigh 775438..775462 score=3.58278044663570
SFP.Col Colhigh 775471..775495 score=1.83422053682032
SFP.Col Colhigh 775615..775639 score=4.89248086159914
SFP.Col Colhigh 775726..775750 score=5.21426596210204
SFP.Col Colhigh 775912..775936 score=5.79193772411886
SFP.Col Colhigh 775953..775977 score=2.55783958657250
SFP.Col Colhigh 775990..776014 score=4.80238566547647
SFP.Col Colhigh 776062..776086 score=7.28158518220056
SFP.Col Colhigh 776100..776124 score=4.27015138828636
SFP.Col Colhigh 776271..776295 score=7.48227371082993
SFP.Col Colhigh 776458..776482 score=2.48598712926277
SFP.Col Colhigh 776540..776564 score=3.72631431593036
SFP.Col Colhigh 776577..776601 score=3.86592310320107
SFP.Col Colhigh 776761..776785 score=2.39623603413150
SFP.Col Colhigh 776874..776898 score=1.82323636220331
SFP.Col Colhigh 776981..777005 score=2.36098317192293
SFP.Col Colhigh 777171..777195 score=5.4428764375684
SFP.Col Colhigh 777206..777230 score=7.6047565714548
SFP.Col Colhigh 777701..777725 score=2.31140361548372
SFP.Col Colhigh 777772..777796 score=2.6117347023246
SFP.Col Colhigh 777807..777831 score=6.84278622375914
SFP.Col Colhigh 777842..777866 score=2.06793348210153
SFP.Col Colhigh 777874..777898 score=2.05314358708423
SFP.Col Colhigh 777980..778004 score=2.5506511033404
SFP.Col Colhigh 778557..778581 score=4.57392396557522
SFP.Col Colhigh 778991..779015 score=2.91935498731368
SFP.Col Colhigh 780441..780465 score=2.19698605681615
SFP.Col Colhigh 780628..780652 score=3.77031305729595
SFP.Col Colhigh 780660..780684 score=2.9428741416409
SFP.Col Colhigh 780943..780967 score=3.08335874223058
SFP.Col Colhigh 781045..781069 score=3.41840504459534
SFP.Col Colhigh 781120..781144 score=2.31622729638153
SFP.Col Colhigh 781155..781179 score=2.14939885020902
SFP.Col Colhigh 781301..781325 score=6.36448752029419
SFP.Col Colhigh 781337..781361 score=1.87163039684039
SFP.Col Colhigh 781368..781392 score=3.67574614377826
SFP.Col Colhigh 781403..781427 score=2.04264674856636
SFP.Col Colhigh 781441..781465 score=1.86226382993886
SFP.Col Colhigh 781761..781785 score=2.27162932733491
SFP.Col Colhigh 781796..781820 score=2.39837379600959
SFP.Col Colhigh 782182..782206 score=5.6014595706377
SFP.Col Colhigh 782219..782243 score=2.65657377467822
SFP.Col Colhigh 783956..783980 score=3.83651717456437
SFP.Col Colhigh 784276..784300 score=3.53848661393761
SFP.Col Colhigh 784454..784478 score=3.80965234703118
SFP.Col Colhigh 784487..784511 score=2.15794274875577
SFP.Col Colhigh 784559..784583 score=1.55874141194682
SFP.Col Colhigh 785156..785180 score=2.28117196894319
SFP.Col Colhigh 785259..785283 score=1.99545726042683
SFP.Col Colhigh 785663..785687 score=2.57549240997675
SFP.Col Colhigh 786229..786253 score=2.01551142420301
SFP.Col Colhigh 787585..787609 score=1.84611266085922
SFP.Col Colhigh 790880..790904 score=3.21660260377035
SFP.Col Colhigh 793448..793472 score=2.26090844629242
SFP.Col Colhigh 793827..793851 score=1.86828900188176
SFP.Col Colhigh 803435..803459 score=1.60559806981249
SFP.Col Colhigh 805003..805027 score=2.38202888255253
SFP.Col Colhigh 805112..805136 score=2.52094289360675
SFP.Col Colhigh 805525..805549 score=2.04932919873775
SFP.Col Colhigh 807909..807933 score=4.27523017645506
SFP.Col Colhigh 808223..808247 score=2.60236386825378
SFP.Col Colhigh 808550..808574 score=2.47049097370084
SFP.Col Colhigh 809827..809851 score=2.32216678241805
SFP.Col Colhigh 810444..810468 score=2.39439877899926
SFP.Col Colhigh 810790..810814 score=2.52559529305193
SFP.Col Colhigh 813691..813715 score=2.65802238230648
SFP.Col Colhigh 815061..815085 score=1.87821186395171
SFP.Col Colhigh 818238..818262 score=2.56503479860049
SFP.Col Colhigh 818926..818950 score=3.07527831844305
SFP.Col Colhigh 819108..819132 score=5.90870760392893
SFP.Col Colhigh 820998..821022 score=1.78555707232917
SFP.Col Colhigh 821737..821761 score=2.64086420426884
SFP.Col Colhigh 822639..822663 score=1.78989155336990
SFP.Col Colhigh 823381..823405 score=2.78578415362226
SFP.Col Colhigh 824333..824357 score=3.21366223058687
SFP.Col Colhigh 824512..824536 score=4.12981922703256
SFP.Col Colhigh 824700..824724 score=3.13543454006334
SFP.Col Colhigh 825425..825449 score=1.98530055757947
SFP.Col Colhigh 833804..833828 score=2.43943779958837
SFP.Col Colhigh 833843..833867 score=3.85990822548937
SFP.Col Colhigh 833997..834021 score=1.91003214327595
SFP.Col Colhigh 834146..834170 score=1.96093919724359
SFP.Col Colhigh 835326..835350 score=4.18930589326119
SFP.Col Colhigh 837422..837446 score=1.69552700223739
SFP.Col Colhigh 839799..839823 score=5.6294637936656
SFP.Col Colhigh 840930..840954 score=4.53179282985680
SFP.Col Colhigh 847193..847217 score=2.91140900744146
SFP.Col Colhigh 852487..852511 score=2.91912411778243
SFP.Col Colhigh 852782..852806 score=6.59790728082867
SFP.Col Colhigh 853832..853856 score=1.81191673379906
SFP.Col Colhigh 857196..857220 score=3.65464493076564
SFP.Col Colhigh 859277..859301 score=1.68023223384381
SFP.Col Colhigh 872794..872818 score=3.29806709350554
SFP.Col Colhigh 874027..874051 score=2.03789981996474
SFP.Col Colhigh 877396..877420 score=2.70240265348723
SFP.Col Colhigh 877547..877571 score=5.42968082679956
SFP.Col Colhigh 877728..877752 score=3.19545150817587
SFP.Col Colhigh 877767..877791 score=3.30768208956695
SFP.Col Colhigh 877836..877860 score=2.78558269868885
SFP.Col Colhigh 878075..878099 score=1.82757930446611
SFP.Col Colhigh 878191..878215 score=1.91400561851953
SFP.Col Colhigh 879516..879540 score=1.60581572108572
SFP.Col Colhigh 880249..880273 score=4.9292863794688
SFP.Col Colhigh 880321..880345 score=3.38549485078043
SFP.Col Colhigh 880766..880790 score=2.18480207299178
SFP.Col Colhigh 880839..880863 score=2.71538009786733
SFP.Col Colhigh 880879..880903 score=1.87414466783382
SFP.Col Colhigh 881536..881560 score=2.75872069559353
SFP.Col Colhigh 881954..881978 score=3.89383123710259
SFP.Col Colhigh 882094..882118 score=1.65136454309421
SFP.Col Colhigh 882236..882260 score=4.52606263849056
SFP.Col Colhigh 882314..882338 score=2.91301221741763
SFP.Col Colhigh 884642..884666 score=3.17319864086544
SFP.Col Colhigh 889461..889485 score=2.15786041564416
SFP.Col Colhigh 891383..891407 score=1.62910798755013
SFP.Col Colhigh 893640..893664 score=1.78907236415845
SFP.Col Colhigh 899824..899848 score=2.23840030064868
SFP.Col Colhigh 900826..900850 score=1.98512016697413
SFP.Col Colhigh 901015..901039 score=5.9989992893168
SFP.Col Colhigh 901675..901699 score=3.32474656528846
SFP.Col Colhigh 901888..901912 score=3.94694113222037
SFP.Col Colhigh 902987..903011 score=2.33812343422702
SFP.Col Colhigh 903998..904022 score=2.83375338115106
SFP.Col Colhigh 904157..904181 score=2.598381969843
SFP.Col Colhigh 904751..904775 score=2.21612850477444
SFP.Col Colhigh 906232..906256 score=2.50258636897432
SFP.Col Colhigh 906640..906664 score=2.12392996578168
SFP.Col Colhigh 907796..907820 score=2.89953054842161
SFP.Col Colhigh 908452..908476 score=1.95550264167215
SFP.Col Colhigh 915311..915335 score=2.75578945399453
SFP.Col Colhigh 915652..915676 score=3.41774969179673
SFP.Col Colhigh 917158..917182 score=1.78907215451721
SFP.Col Colhigh 917460..917484 score=2.87305295385535
SFP.Col Colhigh 917728..917752 score=3.03337495973336
SFP.Col Colhigh 917831..917855 score=5.16582315791854
SFP.Col Colhigh 918018..918042 score=2.86343378346193
SFP.Col Colhigh 919486..919510 score=2.94206749135483
SFP.Col Colhigh 919522..919546 score=4.67822628731182
SFP.Col Colhigh 919557..919581 score=2.34512428235079
SFP.Col Colhigh 919599..919623 score=2.33574442641572
SFP.Col Colhigh 919666..919690 score=6.26536502332523
SFP.Col Colhigh 919800..919824 score=3.15967747057804
SFP.Col Colhigh 919999..920023 score=3.44092749270537
SFP.Col Colhigh 920856..920880 score=3.40259371606653
SFP.Col Colhigh 921415..921439 score=2.59707673438993
SFP.Col Colhigh 921446..921470 score=2.59932651565101
SFP.Col Colhigh 921482..921506 score=3.00966974743183
SFP.Col Colhigh 921625..921649 score=2.76576683227711
SFP.Col Colhigh 921882..921906 score=1.88767717523663
SFP.Col Colhigh 924378..924402 score=2.35737966369358
SFP.Col Colhigh 925369..925393 score=1.73208201955074
SFP.Col Colhigh 925593..925617 score=2.86008055530973
SFP.Col Colhigh 930040..930064 score=2.4669584540553
SFP.Col Colhigh 931243..931267 score=3.73098638606241
SFP.Col Colhigh 931856..931880 score=1.71481649505078
SFP.Col Colhigh 932265..932289 score=2.85548285380105
SFP.Col Colhigh 932336..932360 score=8.98676316361113
SFP.Col Colhigh 932374..932398 score=2.38630225059326
SFP.Col Colhigh 933728..933752 score=2.03715325615277
SFP.Col Colhigh 937850..937874 score=2.97047720487432
SFP.Col Colhigh 938566..938590 score=1.67510669258675
SFP.Col Colhigh 939624..939648 score=1.96356520408704
SFP.Col Colhigh 940445..940469 score=1.71265503698353
SFP.Col Colhigh 940675..940699 score=2.21756084273328
SFP.Col Colhigh 941254..941278 score=3.33944548850966
SFP.Col Colhigh 941290..941314 score=4.96428689412022
SFP.Col Colhigh 942136..942160 score=1.9380604800105
SFP.Col Colhigh 942473..942497 score=3.57809362657924
SFP.Col Colhigh 942507..942531 score=1.81271127548204
SFP.Col Colhigh 942542..942566 score=2.71948726197378
SFP.Col Colhigh 943903..943927 score=4.23594714962914
SFP.Col Colhigh 944908..944932 score=2.88986199842318
SFP.Col Colhigh 949984..950008 score=1.64086607499581
SFP.Col Colhigh 951204..951228 score=3.21391111492688
SFP.Col Colhigh 951278..951302 score=1.61686416269207
SFP.Col Colhigh 951756..951780 score=2.63062186055752
SFP.Col Colhigh 951878..951902 score=1.73982715724778
SFP.Col Colhigh 952178..952202 score=2.10006236382745
SFP.Col Colhigh 952435..952459 score=2.04377054252913
SFP.Col Colhigh 953116..953140 score=2.38994484084469
SFP.Col Colhigh 953550..953574 score=2.06936559568107
SFP.Col Colhigh 954491..954515 score=2.80156740285534
SFP.Col Colhigh 958043..958067 score=1.55829836198726
SFP.Col Colhigh 959084..959108 score=1.97937462327311
SFP.Col Colhigh 959333..959357 score=2.68457114274629
SFP.Col Colhigh 959522..959546 score=2.38096274811691
SFP.Col Colhigh 959919..959943 score=2.28079109099825
SFP.Col Colhigh 961709..961733 score=1.75980522442559
SFP.Col Colhigh 962618..962642 score=1.76175001782743
SFP.Col Colhigh 963188..963212 score=3.50503726892170
SFP.Col Colhigh 963520..963544 score=1.63053420747421
SFP.Col Colhigh 964976..965000 score=1.73198144985615
SFP.Col Colhigh 965605..965629 score=2.77992293505897
SFP.Col Colhigh 966398..966422 score=7.97244487084514
SFP.Col Colhigh 966715..966739 score=4.36669609373226
SFP.Col Colhigh 970367..970391 score=2.97029192283484
SFP.Col Colhigh 971289..971313 score=4.29497235832064
SFP.Col Colhigh 971988..972012 score=4.6403571354456
SFP.Col Colhigh 972054..972078 score=2.03488427985630
SFP.Col Colhigh 977910..977934 score=1.99460950995008
SFP.Col Colhigh 978650..978674 score=3.25797926617493
SFP.Col Colhigh 979331..979355 score=2.85445064202571
SFP.Col Colhigh 979369..979393 score=2.37353399813764
SFP.Col Colhigh 980636..980660 score=1.85038084174368
SFP.Col Colhigh 980990..981014 score=2.18209597232398
SFP.Col Colhigh 982036..982060 score=3.3600045837479
SFP.Col Colhigh 982330..982354 score=1.89331640537544
SFP.Col Colhigh 982440..982464 score=1.93440758474758
SFP.Col Colhigh 985164..985188 score=2.09537629590449
SFP.Col Colhigh 985241..985265 score=2.07700823974415
SFP.Col Colhigh 985314..985338 score=1.86779980730682
SFP.Col Colhigh 985351..985375 score=2.66877627568301
SFP.Col Colhigh 985427..985451 score=3.34871147972449
SFP.Col Colhigh 985605..985629 score=7.0194430470033
SFP.Col Colhigh 986509..986533 score=1.9106095336016
SFP.Col Colhigh 987664..987688 score=1.79747162654613
SFP.Col Colhigh 988443..988467 score=2.3652241698967
SFP.Col Colhigh 988841..988865 score=4.14811954714659
SFP.Col Colhigh 989286..989310 score=1.88844337741507
SFP.Col Colhigh 989791..989815 score=2.19326739049059
SFP.Col Colhigh 991036..991060 score=2.75352940685303
SFP.Col Colhigh 991571..991595 score=1.69762624154575
SFP.Col Colhigh 992410..992434 score=2.24181966203457
SFP.Col Colhigh 992603..992627 score=3.450567473234
SFP.Col Colhigh 992740..992764 score=2.51003030326273
SFP.Col Colhigh 993202..993226 score=3.80687169215866
SFP.Col Colhigh 993236..993260 score=3.00190837867878
SFP.Col Colhigh 993307..993331 score=3.09129921101833
SFP.Col Colhigh 993344..993368 score=3.79793533671002
SFP.Col Colhigh 1000494..1000518 score=5.04912644994584
SFP.Col Colhigh 1000565..1000589 score=1.68643739935627
SFP.Col Colhigh 1000706..1000730 score=1.60734555872371
SFP.Col Colhigh 1002671..1002695 score=2.82395934960079
SFP.Col Colhigh 1002707..1002731 score=1.55234611108711
SFP.Col Colhigh 1002893..1002917 score=2.1965013336997
SFP.Col Colhigh 1003064..1003088 score=1.96840546034200
SFP.Col Colhigh 1003171..1003195 score=2.28724261641739
SFP.Col Colhigh 1003311..1003335 score=3.68417902543491
SFP.Col Colhigh 1004703..1004727 score=3.59625102121366
SFP.Col Colhigh 1004806..1004830 score=1.84639689344916
SFP.Col Colhigh 1005144..1005168 score=2.4035162780270
SFP.Col Colhigh 1008169..1008193 score=3.39038001541014
SFP.Col Colhigh 1008466..1008490 score=2.76502092581904
SFP.Col Colhigh 1008717..1008741 score=2.12556121149832
SFP.Col Colhigh 1008895..1008919 score=4.96888300209453
SFP.Col Colhigh 1009008..1009032 score=3.00072999072431
SFP.Col Colhigh 1009044..1009068 score=3.81879866039047
SFP.Col Colhigh 1016871..1016895 score=1.76177408379773
SFP.Col Colhigh 1020198..1020222 score=2.06191946099926
SFP.Col Colhigh 1020394..1020418 score=4.69870782345736
SFP.Col Colhigh 1020825..1020849 score=2.76743568741641
SFP.Col Colhigh 1021544..1021568 score=3.00493083118961
SFP.Col Colhigh 1021865..1021889 score=3.8388905769002
SFP.Col Colhigh 1022180..1022204 score=2.92511733841441
SFP.Col Colhigh 1022610..1022634 score=4.98505668271812
SFP.Col Colhigh 1022645..1022669 score=3.21309529411409
SFP.Col Colhigh 1025012..1025036 score=2.21969488602399
SFP.Col Colhigh 1026801..1026825 score=2.65568045822732
SFP.Col Colhigh 1027016..1027040 score=2.56488510407831
SFP.Col Colhigh 1027410..1027434 score=2.13830920518473
SFP.Col Colhigh 1027443..1027467 score=1.55609254717555
SFP.Col Colhigh 1027662..1027686 score=3.65301318110138
SFP.Col Colhigh 1027931..1027955 score=3.05562836710512
SFP.Col Colhigh 1027966..1027990 score=1.73687629598477
SFP.Col Colhigh 1028146..1028170 score=2.96648600293285
SFP.Col Colhigh 1028325..1028349 score=1.58802270639560
SFP.Col Colhigh 1028654..1028678 score=5.2042028464351
SFP.Col Colhigh 1028768..1028792 score=2.40526758793995
SFP.Col Colhigh 1028844..1028868 score=3.83879858971958
SFP.Col Colhigh 1029682..1029706 score=1.78735093632864
SFP.Col Colhigh 1030480..1030504 score=3.85134430771906
SFP.Col Colhigh 1030653..1030677 score=1.78553671192421
SFP.Col Colhigh 1030792..1030816 score=2.0158014471468
SFP.Col Colhigh 1030831..1030855 score=5.62696697032415
SFP.Col Colhigh 1030899..1030923 score=3.06896764518242
SFP.Col Colhigh 1030935..1030959 score=1.99094673693587
SFP.Col Colhigh 1033368..1033392 score=4.13947295792278
SFP.Col Colhigh 1034124..1034148 score=2.21964150181176
SFP.Col Colhigh 1035187..1035211 score=1.63827292952506
SFP.Col Colhigh 1036601..1036625 score=2.65332167009201
SFP.Col Colhigh 1036637..1036661 score=3.3308546377338
SFP.Col Colhigh 1038945..1038969 score=3.78505471174976
SFP.Col Colhigh 1039005..1039029 score=1.90703887121261
SFP.Col Colhigh 1039108..1039132 score=2.84541949940405
SFP.Col Colhigh 1040573..1040597 score=3.85765292675942
SFP.Col Colhigh 1040608..1040632 score=3.22825778207416
SFP.Col Colhigh 1041669..1041693 score=2.47941049921931
SFP.Col Colhigh 1045974..1045998 score=1.55898997561077
SFP.Col Colhigh 1047287..1047311 score=2.44689299285074
SFP.Col Colhigh 1047322..1047346 score=2.34052723226674
SFP.Col Colhigh 1049816..1049840 score=3.90290043278938
SFP.Col Colhigh 1056138..1056162 score=3.27854601054431
SFP.Col Colhigh 1056498..1056522 score=2.48841519005554
SFP.Col Colhigh 1056636..1056660 score=2.22152707970051
SFP.Col Colhigh 1062564..1062588 score=6.35956459576035
SFP.Col Colhigh 1062820..1062844 score=1.55825482162454
SFP.Col Colhigh 1064547..1064571 score=3.58228741881648
SFP.Col Colhigh 1064655..1064679 score=2.74835284246440
SFP.Col Colhigh 1064767..1064791 score=2.11472325975192
SFP.Col Colhigh 1064799..1064823 score=1.62612431227134
SFP.Col Colhigh 1064849..1064873 score=4.26954898591813
SFP.Col Colhigh 1064923..1064947 score=2.56416480279417
SFP.Col Colhigh 1065070..1065094 score=2.11872563838100
SFP.Col Colhigh 1065569..1065593 score=4.22662912348927
SFP.Col Colhigh 1066006..1066030 score=2.34797244159875
SFP.Col Colhigh 1066518..1066542 score=2.79466184127663
SFP.Col Colhigh 1066601..1066625 score=2.10303879525234
SFP.Col Colhigh 1072796..1072820 score=4.67010856472965
SFP.Col Colhigh 1073086..1073110 score=1.84586755003389
SFP.Col Colhigh 1073982..1074006 score=1.85836443406051
SFP.Col Colhigh 1074169..1074193 score=2.87552118423914
SFP.Col Colhigh 1074820..1074844 score=2.03277382965270
SFP.Col Colhigh 1077473..1077497 score=3.30291853844542
SFP.Col Colhigh 1078016..1078040 score=2.45389171542312
SFP.Col Colhigh 1078809..1078833 score=4.08605498453894
SFP.Col Colhigh 1079623..1079647 score=3.8179562782823
SFP.Col Colhigh 1080094..1080118 score=3.23615461005503
SFP.Col Colhigh 1080910..1080934 score=2.26067524640941
SFP.Col Colhigh 1081650..1081674 score=3.05028677412152
SFP.Col Colhigh 1081762..1081786 score=4.45637988899291
SFP.Col Colhigh 1081796..1081820 score=2.49406644659046
SFP.Col Colhigh 1081911..1081935 score=1.74679528392348
SFP.Col Colhigh 1081947..1081971 score=1.58171721868764
SFP.Col Colhigh 1082052..1082076 score=4.82591779528984
SFP.Col Colhigh 1082091..1082115 score=3.01714699503017
SFP.Col Colhigh 1082298..1082322 score=3.9712885554386
SFP.Col Colhigh 1082369..1082393 score=1.62978209694060
SFP.Col Colhigh 1082595..1082619 score=1.83472964857614
SFP.Col Colhigh 1082918..1082942 score=5.53128762978031
SFP.Col Colhigh 1083361..1083385 score=1.95142549929232
SFP.Col Colhigh 1085269..1085293 score=2.59700336830063
SFP.Col Colhigh 1086086..1086110 score=1.71814480420228
SFP.Col Colhigh 1093844..1093868 score=2.31593836359559
SFP.Col Colhigh 1094347..1094371 score=4.32171660430437
SFP.Col Colhigh 1095389..1095413 score=1.75097112527737
SFP.Col Colhigh 1097130..1097154 score=2.73195886942714
SFP.Col Colhigh 1099452..1099476 score=1.99614803432352
SFP.Col Colhigh 1104453..1104477 score=1.6612234156248
SFP.Col Colhigh 1110000..1110024 score=4.30801258679979
SFP.Col Colhigh 1110653..1110677 score=3.16323805545123
SFP.Col Colhigh 1112329..1112353 score=1.91392891624831
SFP.Col Colhigh 1112401..1112425 score=3.15940920963111
SFP.Col Colhigh 1114809..1114833 score=2.63268901276121
SFP.Col Colhigh 1121003..1121027 score=2.00859925547076
SFP.Col Colhigh 1121076..1121100 score=4.05103060465029
SFP.Col Colhigh 1121187..1121211 score=2.58815232050953
SFP.Col Colhigh 1121225..1121249 score=4.95377949216203
SFP.Col Colhigh 1121631..1121655 score=1.62990127892495
SFP.Col Colhigh 1122009..1122033 score=2.18855535592106
SFP.Col Colhigh 1122298..1122322 score=2.42339541569844
SFP.Col Colhigh 1122582..1122606 score=4.21799565632297
SFP.Col Colhigh 1122617..1122641 score=4.17260007340321
SFP.Col Colhigh 1122653..1122677 score=2.19789621747515
SFP.Col Colhigh 1122795..1122819 score=3.47556980465741
SFP.Col Colhigh 1123654..1123678 score=2.17757876928774
SFP.Col Colhigh 1124099..1124123 score=3.23581322113725
SFP.Col Colhigh 1125024..1125048 score=1.78436810472693
SFP.Col Colhigh 1125170..1125194 score=3.19338785853066
SFP.Col Colhigh 1125694..1125718 score=1.66986473426294
SFP.Col Colhigh 1125952..1125976 score=3.29880193435757
SFP.Col Colhigh 1126245..1126269 score=2.5055948851045
SFP.Col Colhigh 1132610..1132634 score=2.10101894848435
SFP.Col Colhigh 1133389..1133413 score=3.58111857267899
SFP.Col Colhigh 1134034..1134058 score=2.42000131846634
SFP.Col Colhigh 1134195..1134219 score=2.64358637831490
SFP.Col Colhigh 1136425..1136449 score=4.66917020370673
SFP.Col Colhigh 1136838..1136862 score=2.89587015158809
SFP.Col Colhigh 1137217..1137241 score=4.20477035211295
SFP.Col Colhigh 1137704..1137728 score=4.13363114454738
SFP.Col Colhigh 1140658..1140682 score=2.20039628754869
SFP.Col Colhigh 1140893..1140917 score=1.83046840958933
SFP.Col Colhigh 1140934..1140958 score=2.73384185501170
SFP.Col Colhigh 1141583..1141607 score=2.74343078377724
SFP.Col Colhigh 1142378..1142402 score=1.76108466891597
SFP.Col Colhigh 1143531..1143555 score=3.8534272972529
SFP.Col Colhigh 1144149..1144173 score=2.17774678173889
SFP.Col Colhigh 1144348..1144372 score=3.03599792093880
SFP.Col Colhigh 1150291..1150315 score=2.65460745717040
SFP.Col Colhigh 1150552..1150576 score=2.58004044254670
SFP.Col Colhigh 1150647..1150671 score=2.00746044978895
SFP.Col Colhigh 1151490..1151514 score=2.06532285331507
SFP.Col Colhigh 1151664..1151688 score=3.08631417932706
SFP.Col Colhigh 1152843..1152867 score=1.79674866685783
SFP.Col Colhigh 1152879..1152903 score=5.86561580468897
SFP.Col Colhigh 1153064..1153088 score=1.57362636372517
SFP.Col Colhigh 1153132..1153156 score=4.81039610970327
SFP.Col Colhigh 1153199..1153223 score=5.25452900833873
SFP.Col Colhigh 1153313..1153337 score=3.91210083762432
SFP.Col Colhigh 1153614..1153638 score=2.99065045765213
SFP.Col Colhigh 1153685..1153709 score=2.98828238149064
SFP.Col Colhigh 1153723..1153747 score=3.11575102473358
SFP.Col Colhigh 1153982..1154006 score=3.30732242653421
SFP.Col Colhigh 1154359..1154383 score=4.8921829127007
SFP.Col Colhigh 1155612..1155636 score=3.06292344826298
SFP.Col Colhigh 1155687..1155711 score=1.81646253567435
SFP.Col Colhigh 1156064..1156088 score=2.97077275092743
SFP.Col Colhigh 1159936..1159960 score=9.588192877954
SFP.Col Colhigh 1160449..1160473 score=2.42350268238652
SFP.Col Colhigh 1160558..1160582 score=3.06546939870714
SFP.Col Colhigh 1163786..1163810 score=2.25344371780666
SFP.Col Colhigh 1164282..1164306 score=3.11094729826102
SFP.Col Colhigh 1167572..1167596 score=3.4177646006255
SFP.Col Colhigh 1167682..1167706 score=3.94079171764013
SFP.Col Colhigh 1167720..1167744 score=1.80344277956349
SFP.Col Colhigh 1168142..1168166 score=2.06215082015055
SFP.Col Colhigh 1168398..1168422 score=1.75006417586937
SFP.Col Colhigh 1168750..1168774 score=1.95556762620327
SFP.Col Colhigh 1168821..1168845 score=2.58568053856766
SFP.Col Colhigh 1170077..1170101 score=4.64990628806988
SFP.Col Colhigh 1170374..1170398 score=2.13416007902269
SFP.Col Colhigh 1170641..1170665 score=2.27747313780484
SFP.Col Colhigh 1173353..1173377 score=2.57351784254296
SFP.Col Colhigh 1173422..1173446 score=1.85336517305631
SFP.Col Colhigh 1173711..1173735 score=1.86812471035926
SFP.Col Colhigh 1175512..1175536 score=1.56860443252638
SFP.Col Colhigh 1177269..1177293 score=2.90973162290196
SFP.Col Colhigh 1177379..1177403 score=3.85054939592137
SFP.Col Colhigh 1177416..1177440 score=7.44141394225479
SFP.Col Colhigh 1177668..1177692 score=5.14795962242889
SFP.Col Colhigh 1179014..1179038 score=6.57829483772314
SFP.Col Colhigh 1179230..1179254 score=1.88445097184629
SFP.Col Colhigh 1179497..1179521 score=1.57587862889141
SFP.Col Colhigh 1179953..1179977 score=1.63348675060624
SFP.Col Colhigh 1180286..1180310 score=2.06499855814240
SFP.Col Colhigh 1180317..1180341 score=2.17610945026748
SFP.Col Colhigh 1180350..1180374 score=5.10133305154451
SFP.Col Colhigh 1180386..1180410 score=2.10221952532882
SFP.Col Colhigh 1180456..1180480 score=3.13021648070195
SFP.Col Colhigh 1180643..1180667 score=6.1646586117086
SFP.Col Colhigh 1180863..1180887 score=3.4695102150962
SFP.Col Colhigh 1181048..1181072 score=4.8122185834116
SFP.Col Colhigh 1181228..1181252 score=3.03909369146994
SFP.Col Colhigh 1181296..1181320 score=1.99065794946548
SFP.Col Colhigh 1181451..1181475 score=2.65707064348701
SFP.Col Colhigh 1181594..1181618 score=3.35615598464595
SFP.Col Colhigh 1181847..1181871 score=5.37876477233488
SFP.Col Colhigh 1181951..1181975 score=1.76638032091843
SFP.Col Colhigh 1182017..1182041 score=5.91956251695803
SFP.Col Colhigh 1182596..1182620 score=7.94587293215631
SFP.Col Colhigh 1182806..1182830 score=4.03797910243491
SFP.Col Colhigh 1183722..1183746 score=1.71999836666437
SFP.Col Colhigh 1185119..1185143 score=2.47727323163018
SFP.Col Colhigh 1188755..1188779 score=3.22409628528372
SFP.Col Colhigh 1191152..1191176 score=3.31614529892407
SFP.Col Colhigh 1192258..1192282 score=3.92874595388745
SFP.Col Colhigh 1192702..1192726 score=2.75421201895912
SFP.Col Colhigh 1193690..1193714 score=1.66423729290299
SFP.Col Colhigh 1193726..1193750 score=2.26589211717694
SFP.Col Colhigh 1193766..1193790 score=3.43316597275949
SFP.Col Colhigh 1193802..1193826 score=1.79411658764947
SFP.Col Colhigh 1194690..1194714 score=3.10612675730169
SFP.Col Colhigh 1194726..1194750 score=3.90628990728099
SFP.Col Colhigh 1194763..1194787 score=2.63307701007441
SFP.Col Colhigh 1194905..1194929 score=7.49507019791302
SFP.Col Colhigh 1194972..1194996 score=6.06705855998863
SFP.Col Colhigh 1195112..1195136 score=4.69229045370159
SFP.Col Colhigh 1195147..1195171 score=2.00236251986225
SFP.Col Colhigh 1195214..1195238 score=2.85686222583127
SFP.Col Colhigh 1195249..1195273 score=2.89987676330093
SFP.Col Colhigh 1195283..1195307 score=1.71719141663387
SFP.Col Colhigh 1195321..1195345 score=2.34971725083904
SFP.Col Colhigh 1195357..1195381 score=1.65256655309599
SFP.Col Colhigh 1195397..1195421 score=3.80610133314563
SFP.Col Colhigh 1195433..1195457 score=1.62296365305054
SFP.Col Colhigh 1195777..1195801 score=5.14470312779971
SFP.Col Colhigh 1196024..1196048 score=1.59698033076910
SFP.Col Colhigh 1196417..1196441 score=3.17646367413777
SFP.Col Colhigh 1196521..1196545 score=1.96379373972357
SFP.Col Colhigh 1196559..1196583 score=2.01554710835486
SFP.Col Colhigh 1196597..1196621 score=3.98853656894152
SFP.Col Colhigh 1196668..1196692 score=1.60968488295337
SFP.Col Colhigh 1196930..1196954 score=5.04334297211795
SFP.Col Colhigh 1197076..1197100 score=3.68357661951907
SFP.Col Colhigh 1197944..1197968 score=1.77089281360864
SFP.Col Colhigh 1198045..1198069 score=3.38464832190439
SFP.Col Colhigh 1198469..1198493 score=4.62491999884676
SFP.Col Colhigh 1202704..1202728 score=1.60226277697642
SFP.Col Colhigh 1203498..1203522 score=2.9087045362151
SFP.Col Colhigh 1207511..1207535 score=2.46094736171805
SFP.Col Colhigh 1209915..1209939 score=2.95212097596381
SFP.Col Colhigh 1212783..1212807 score=2.81684919043724
SFP.Col Colhigh 1215435..1215459 score=4.72102418799788
SFP.Col Colhigh 1215507..1215531 score=3.19842340079742
SFP.Col Colhigh 1217830..1217854 score=2.51691100364947
SFP.Col Colhigh 1218200..1218224 score=3.28757037487983
SFP.Col Colhigh 1218241..1218265 score=4.54487178540139
SFP.Col Colhigh 1218276..1218300 score=2.31698291938932
SFP.Col Colhigh 1218307..1218331 score=3.40052839721452
SFP.Col Colhigh 1218488..1218512 score=2.64780967850480
SFP.Col Colhigh 1218562..1218586 score=2.82633724862303
SFP.Col Colhigh 1218629..1218653 score=2.05673028326994
SFP.Col Colhigh 1218703..1218727 score=5.53647129156295
SFP.Col Colhigh 1218740..1218764 score=6.39569861781986
SFP.Col Colhigh 1218775..1218799 score=2.23668604451210
SFP.Col Colhigh 1218813..1218837 score=1.62256286442148
SFP.Col Colhigh 1218880..1218904 score=3.02006291356796
SFP.Col Colhigh 1218948..1218972 score=1.62643157802603
SFP.Col Colhigh 1218984..1219008 score=3.04470730914005
SFP.Col Colhigh 1219017..1219041 score=3.96814156978689
SFP.Col Colhigh 1219050..1219074 score=5.07825259498663
SFP.Col Colhigh 1219120..1219144 score=5.5183113769507
SFP.Col Colhigh 1219158..1219182 score=2.81321980461114
SFP.Col Colhigh 1219194..1219218 score=3.54588202176712
SFP.Col Colhigh 1219232..1219256 score=4.34949574255318
SFP.Col Colhigh 1219268..1219292 score=2.300867470053
SFP.Col Colhigh 1219304..1219328 score=5.22128950564163
SFP.Col Colhigh 1219378..1219402 score=2.82669904955404
SFP.Col Colhigh 1219414..1219438 score=2.90842937199707
SFP.Col Colhigh 1219731..1219755 score=5.13636190669823
SFP.Col Colhigh 1219805..1219829 score=5.13724806151492
SFP.Col Colhigh 1220232..1220256 score=1.87624998174178
SFP.Col Colhigh 1220265..1220289 score=3.25176795612948
SFP.Col Colhigh 1220709..1220733 score=3.43415950977523
SFP.Col Colhigh 1223709..1223733 score=1.85292574913353
SFP.Col Colhigh 1227988..1228012 score=3.61021020234573
SFP.Col Colhigh 1230134..1230158 score=4.7762860264874
SFP.Col Colhigh 1230885..1230909 score=2.75930476221258
SFP.Col Colhigh 1231101..1231125 score=2.30229768858802
SFP.Col Colhigh 1231321..1231345 score=1.62204044186896
SFP.Col Colhigh 1233322..1233346 score=4.38144701542701
SFP.Col Colhigh 1234354..1234378 score=1.77667621781936
SFP.Col Colhigh 1243423..1243447 score=3.53688999373152
SFP.Col Colhigh 1244545..1244569 score=1.95470859458824
SFP.Col Colhigh 1244886..1244910 score=2.95056248599174
SFP.Col Colhigh 1246111..1246135 score=3.51928194237762
SFP.Col Colhigh 1246148..1246172 score=2.59666029884803
SFP.Col Colhigh 1246596..1246620 score=4.34426912774725
SFP.Col Colhigh 1246707..1246731 score=2.25636582831092
SFP.Col Colhigh 1247244..1247268 score=1.63170589026913
SFP.Col Colhigh 1247347..1247371 score=3.03166944357824
SFP.Col Colhigh 1247529..1247553 score=2.56019304673914
SFP.Col Colhigh 1248569..1248593 score=2.62812493559688
SFP.Col Colhigh 1251472..1251496 score=3.0704906259878
SFP.Col Colhigh 1251577..1251601 score=3.5800819260778
SFP.Col Colhigh 1251680..1251704 score=4.18638494676013
SFP.Col Colhigh 1251753..1251777 score=3.78737106261111
SFP.Col Colhigh 1251786..1251810 score=2.56478401538767
SFP.Col Colhigh 1251964..1251988 score=1.67255702972160
SFP.Col Colhigh 1251999..1252023 score=2.8822607564798
SFP.Col Colhigh 1252075..1252099 score=1.87187412810896
SFP.Col Colhigh 1252292..1252316 score=1.96156100927011
SFP.Col Colhigh 1252430..1252454 score=6.68848309391718
SFP.Col Colhigh 1252466..1252490 score=1.74467975782713
SFP.Col Colhigh 1252573..1252597 score=3.60311443183185
SFP.Col Colhigh 1252674..1252698 score=3.02495739481474
SFP.Col Colhigh 1254830..1254854 score=1.95549044689422
SFP.Col Colhigh 1255853..1255877 score=2.17459949594248
SFP.Col Colhigh 1256382..1256406 score=7.46251023599161
SFP.Col Colhigh 1258156..1258180 score=1.56496387169111
SFP.Col Colhigh 1259689..1259713 score=1.60045136489584
SFP.Col Colhigh 1262117..1262141 score=1.61111157070152
SFP.Col Colhigh 1262481..1262505 score=3.23226523219478
SFP.Col Colhigh 1262585..1262609 score=1.74143431767652
SFP.Col Colhigh 1262620..1262644 score=2.00574050293154
SFP.Col Colhigh 1262655..1262679 score=5.03581005071993
SFP.Col Colhigh 1263482..1263506 score=4.6427042461376
SFP.Col Colhigh 1263837..1263861 score=2.15524980875045
SFP.Col Colhigh 1264506..1264530 score=4.67719433954406
SFP.Col Colhigh 1264539..1264563 score=3.18579985530133
SFP.Col Colhigh 1265068..1265092 score=4.00942056288375
SFP.Col Colhigh 1269375..1269399 score=2.61030295141194
SFP.Col Colhigh 1272029..1272053 score=2.14766639621243
SFP.Col Colhigh 1272178..1272202 score=3.05348055952180
SFP.Col Colhigh 1272227..1272251 score=2.70701720821894
SFP.Col Colhigh 1272298..1272322 score=1.56919864862802
SFP.Col Colhigh 1272370..1272394 score=5.58814263549334
SFP.Col Colhigh 1272477..1272501 score=2.11665734058536
SFP.Col Colhigh 1272553..1272577 score=3.97353511831518
SFP.Col Colhigh 1272625..1272649 score=3.37469433285852
SFP.Col Colhigh 1272697..1272721 score=2.51248803251907
SFP.Col Colhigh 1272770..1272794 score=4.77627879960206
SFP.Col Colhigh 1272916..1272940 score=2.83114069434251
SFP.Col Colhigh 1273805..1273829 score=5.53713151393398
SFP.Col Colhigh 1273840..1273864 score=2.99547672462416
SFP.Col Colhigh 1273908..1273932 score=6.67740827177951
SFP.Col Colhigh 1275053..1275077 score=2.61923855861032
SFP.Col Colhigh 1275703..1275727 score=5.19339438239847
SFP.Col Colhigh 1275812..1275836 score=3.55120049307456
SFP.Col Colhigh 1275965..1275989 score=2.34437895073896
SFP.Col Colhigh 1276582..1276606 score=1.96610914299287
SFP.Col Colhigh 1276867..1276891 score=2.77717413974639
SFP.Col Colhigh 1277210..1277234 score=1.89288852629895
SFP.Col Colhigh 1278065..1278089 score=1.89040357607615
SFP.Col Colhigh 1278100..1278124 score=3.23397109346145
SFP.Col Colhigh 1278132..1278156 score=2.61880202329084
SFP.Col Colhigh 1280589..1280613 score=4.26332034458564
SFP.Col Colhigh 1286792..1286816 score=1.78931933940702
SFP.Col Colhigh 1287840..1287864 score=2.2753123549417
SFP.Col Colhigh 1294753..1294777 score=4.09698894950498
SFP.Col Colhigh 1295207..1295231 score=1.66040830988259
SFP.Col Colhigh 1295499..1295523 score=2.70232575267341
SFP.Col Colhigh 1297409..1297433 score=5.18686545474613
SFP.Col Colhigh 1297659..1297683 score=1.66246354975045
SFP.Col Colhigh 1301807..1301831 score=3.56529681684225
SFP.Col Colhigh 1306056..1306080 score=2.60816501162334
SFP.Col Colhigh 1306980..1307004 score=4.06464645605059
SFP.Col Colhigh 1309071..1309095 score=1.84182730686864
SFP.Col Colhigh 1309321..1309345 score=1.82379753341777
SFP.Col Colhigh 1309759..1309783 score=1.64517883766251
SFP.Col Colhigh 1309980..1310004 score=3.19059151346954
SFP.Col Colhigh 1310280..1310304 score=1.89140925445954
SFP.Col Colhigh 1310529..1310553 score=2.23733566987617
SFP.Col Colhigh 1310602..1310626 score=2.54587234183262
SFP.Col Colhigh 1310672..1310696 score=2.06671877223139
SFP.Col Colhigh 1311211..1311235 score=3.03141116552495
SFP.Col Colhigh 1313047..1313071 score=2.73988108715358
SFP.Col Colhigh 1313455..1313479 score=2.88631522607896
SFP.Col Colhigh 1317126..1317150 score=2.79670366670607
SFP.Col Colhigh 1317240..1317264 score=3.50042605084841
SFP.Col Colhigh 1318812..1318836 score=2.46638492671262
SFP.Col Colhigh 1319917..1319941 score=3.21110902882460
SFP.Col Colhigh 1320147..1320171 score=6.20167989746134
SFP.Col Colhigh 1321004..1321028 score=1.69536824045477
SFP.Col Colhigh 1321277..1321301 score=3.86609522816903
SFP.Col Colhigh 1321385..1321409 score=4.61621886367975
SFP.Col Colhigh 1325161..1325185 score=1.71615941867976
SFP.Col Colhigh 1326832..1326856 score=6.21784417158965
SFP.Col Colhigh 1327046..1327070 score=4.70110109110597
SFP.Col Colhigh 1328508..1328532 score=6.09067199793093
SFP.Col Colhigh 1329308..1329332 score=3.2702773964596
SFP.Col Colhigh 1330518..1330542 score=5.0789412101295
SFP.Col Colhigh 1331877..1331901 score=2.19767187122749
SFP.Col Colhigh 1337392..1337416 score=3.75692077877284
SFP.Col Colhigh 1340318..1340342 score=3.15978995494399
SFP.Col Colhigh 1340739..1340763 score=3.45630350085005
SFP.Col Colhigh 1341170..1341194 score=2.56416421581322
SFP.Col Colhigh 1342470..1342494 score=2.4936570861397
SFP.Col Colhigh 1342878..1342902 score=2.33120869008513
SFP.Col Colhigh 1343493..1343517 score=6.44189913374492
SFP.Col Colhigh 1344041..1344065 score=1.84228614337592
SFP.Col Colhigh 1344460..1344484 score=1.95735655225028
SFP.Col Colhigh 1344957..1344981 score=3.68516546500995
SFP.Col Colhigh 1345692..1345716 score=2.74162896188036
SFP.Col Colhigh 1346157..1346181 score=1.95421385178929
SFP.Col Colhigh 1346266..1346290 score=3.59801444989017
SFP.Col Colhigh 1346297..1346321 score=3.50967515794356
SFP.Col Colhigh 1346533..1346557 score=2.71553393072653
SFP.Col Colhigh 1347052..1347076 score=4.6282326692492
SFP.Col Colhigh 1348811..1348835 score=2.00249538597803
SFP.Col Colhigh 1349512..1349536 score=2.71493916995981
SFP.Col Colhigh 1349622..1349646 score=2.91284982894279
SFP.Col Colhigh 1349800..1349824 score=2.94848881226097
SFP.Col Colhigh 1349981..1350005 score=2.86202944742967
SFP.Col Colhigh 1350541..1350565 score=1.80153373220512
SFP.Col Colhigh 1350578..1350602 score=4.42697424771092
SFP.Col Colhigh 1351357..1351381 score=4.15717281067146
SFP.Col Colhigh 1353360..1353384 score=2.40434993195749
SFP.Col Colhigh 1355145..1355169 score=2.05019037070464
SFP.Col Colhigh 1356693..1356717 score=5.6761608418671
SFP.Col Colhigh 1356996..1357020 score=5.3392620341206
SFP.Col Colhigh 1357033..1357057 score=2.93488458545882
SFP.Col Colhigh 1360100..1360124 score=1.64736442626808
SFP.Col Colhigh 1360475..1360499 score=1.63839577329135
SFP.Col Colhigh 1361050..1361074 score=2.79781141763024
SFP.Col Colhigh 1361368..1361392 score=3.12362658807972
SFP.Col Colhigh 1361973..1361997 score=2.13826141809172
SFP.Col Colhigh 1362619..1362643 score=1.55104102437957
SFP.Col Colhigh 1366042..1366066 score=5.8693330777732
SFP.Col Colhigh 1366905..1366929 score=2.16396783107179
SFP.Col Colhigh 1368660..1368684 score=1.5905156722067
SFP.Col Colhigh 1369309..1369333 score=2.17575476567951
SFP.Col Colhigh 1369420..1369444 score=3.53303652042553
SFP.Col Colhigh 1369826..1369850 score=1.55141736518394
SFP.Col Colhigh 1369921..1369945 score=2.80922325555359
SFP.Col Colhigh 1370382..1370406 score=2.216660651935
SFP.Col Colhigh 1371885..1371909 score=3.49602395276478
SFP.Col Colhigh 1371957..1371981 score=6.16099641620813
SFP.Col Colhigh 1371994..1372018 score=3.97995889103292
SFP.Col Colhigh 1372093..1372117 score=3.39887826962207
SFP.Col Colhigh 1372847..1372871 score=4.33540867133019
SFP.Col Colhigh 1373271..1373295 score=6.46462105800696
SFP.Col Colhigh 1373307..1373331 score=6.48294255338744
SFP.Col Colhigh 1373414..1373438 score=1.61981610373366
SFP.Col Colhigh 1374506..1374530 score=2.03965839448992
SFP.Col Colhigh 1374577..1374601 score=5.35504977860642
SFP.Col Colhigh 1374652..1374676 score=1.67069931379969
SFP.Col Colhigh 1374693..1374717 score=3.56711588409495
SFP.Col Colhigh 1374874..1374898 score=5.01233046197490
SFP.Col Colhigh 1374910..1374934 score=4.18827673465246
SFP.Col Colhigh 1374946..1374970 score=7.32384744705796
SFP.Col Colhigh 1375017..1375041 score=2.82365701750234
SFP.Col Colhigh 1375057..1375081 score=1.86020002778807
SFP.Col Colhigh 1375271..1375295 score=2.90422630598963
SFP.Col Colhigh 1375372..1375396 score=1.98576955344479
SFP.Col Colhigh 1375723..1375747 score=6.11631066873041
SFP.Col Colhigh 1375832..1375856 score=3.30290172415418
SFP.Col Colhigh 1375904..1375928 score=5.18819494423498
SFP.Col Colhigh 1375935..1375959 score=2.13226159294616
SFP.Col Colhigh 1376125..1376149 score=6.47204607635223
SFP.Col Colhigh 1376157..1376181 score=1.66915082772785
SFP.Col Colhigh 1376359..1376383 score=4.03047050100104
SFP.Col Colhigh 1376434..1376458 score=4.75122814535697
SFP.Col Colhigh 1377424..1377448 score=2.57247322013424
SFP.Col Colhigh 1377896..1377920 score=1.75586238690596
SFP.Col Colhigh 1377937..1377961 score=2.18826764795353
SFP.Col Colhigh 1380346..1380370 score=1.59858503869681
SFP.Col Colhigh 1382160..1382184 score=1.64874957461849
SFP.Col Colhigh 1382656..1382680 score=3.61016962559427
SFP.Col Colhigh 1386690..1386714 score=1.55963711415490
SFP.Col Colhigh 1394149..1394173 score=4.38291469466145
SFP.Col Colhigh 1399911..1399935 score=2.27392199276265
SFP.Col Colhigh 1401248..1401272 score=3.11434986621378
SFP.Col Colhigh 1401354..1401378 score=3.59316271584221
SFP.Col Colhigh 1401392..1401416 score=4.09139507941741
SFP.Col Colhigh 1404047..1404071 score=2.04546310303684
SFP.Col Colhigh 1407587..1407611 score=4.00659390101416
SFP.Col Colhigh 1409520..1409544 score=2.41504445903545
SFP.Col Colhigh 1410857..1410881 score=1.75920094111675
SFP.Col Colhigh 1415611..1415635 score=2.12432329433655
SFP.Col Colhigh 1422539..1422563 score=2.77470289252881
SFP.Col Colhigh 1423283..1423307 score=2.26185770696064
SFP.Col Colhigh 1425710..1425734 score=1.80474587284386
SFP.Col Colhigh 1429641..1429665 score=1.78971872244367
SFP.Col Colhigh 1432811..1432835 score=2.17578978300533
SFP.Col Colhigh 1433688..1433712 score=1.64674673397601
SFP.Col Colhigh 1434566..1434590 score=2.42031883077749
SFP.Col Colhigh 1439689..1439713 score=2.09648451813055
SFP.Col Colhigh 1440778..1440802 score=1.83593703795276
SFP.Col Colhigh 1443460..1443484 score=1.81155884560844
SFP.Col Colhigh 1446446..1446470 score=2.28291404315151
SFP.Col Colhigh 1446760..1446784 score=2.86555408074547
SFP.Col Colhigh 1446794..1446818 score=2.19122242999469
SFP.Col Colhigh 1447009..1447033 score=3.43621941020785
SFP.Col Colhigh 1447114..1447138 score=2.16236662027135
SFP.Col Colhigh 1448031..1448055 score=1.64535561906848
SFP.Col Colhigh 1448173..1448197 score=1.84870845936330
SFP.Col Colhigh 1453205..1453229 score=2.41944534149912
SFP.Col Colhigh 1453646..1453670 score=3.26964512736855
SFP.Col Colhigh 1458570..1458594 score=5.66378674949415
SFP.Col Colhigh 1461655..1461679 score=1.82207965208733
SFP.Col Colhigh 1462365..1462389 score=2.84468798253692
SFP.Col Colhigh 1462437..1462461 score=2.55945663469365
SFP.Col Colhigh 1462508..1462532 score=4.19604813064881
SFP.Col Colhigh 1463264..1463288 score=3.65935301021313
SFP.Col Colhigh 1463681..1463705 score=1.86653254102833
SFP.Col Colhigh 1464125..1464149 score=1.89320618820673
SFP.Col Colhigh 1464252..1464276 score=3.91302916047745
SFP.Col Colhigh 1464410..1464434 score=1.61837371803461
SFP.Col Colhigh 1464481..1464505 score=1.75524205866949
SFP.Col Colhigh 1464593..1464617 score=4.82290948836652
SFP.Col Colhigh 1464696..1464720 score=1.82541844947285
SFP.Col Colhigh 1464915..1464939 score=3.84782082407407
SFP.Col Colhigh 1465122..1465146 score=4.67246267700654
SFP.Col Colhigh 1465167..1465191 score=4.32352035115522
SFP.Col Colhigh 1465205..1465229 score=5.39988911225731
SFP.Col Colhigh 1465241..1465265 score=3.11771306134149
SFP.Col Colhigh 1465455..1465479 score=2.83075472404398
SFP.Col Colhigh 1465783..1465807 score=3.83875757162484
SFP.Col Colhigh 1466313..1466337 score=3.34355508027944
SFP.Col Colhigh 1467252..1467276 score=2.72400208150240
SFP.Col Colhigh 1467714..1467738 score=1.67992908980172
SFP.Col Colhigh 1468421..1468445 score=1.90555693718024
SFP.Col Colhigh 1468637..1468661 score=2.42776746401261
SFP.Col Colhigh 1468703..1468727 score=4.75912236448064
SFP.Col Colhigh 1469009..1469033 score=1.83221430511266
SFP.Col Colhigh 1469639..1469663 score=4.7462185428887
SFP.Col Colhigh 1470967..1470991 score=3.00480817270568
SFP.Col Colhigh 1471898..1471922 score=1.66632915515070
SFP.Col Colhigh 1473411..1473435 score=3.49052343868131
SFP.Col Colhigh 1473664..1473688 score=1.70432164160312
SFP.Col Colhigh 1474352..1474376 score=1.69028609029617
SFP.Col Colhigh 1479582..1479606 score=2.88405949400168
SFP.Col Colhigh 1480352..1480376 score=2.30874432999792
SFP.Col Colhigh 1481632..1481656 score=2.58781314383832
SFP.Col Colhigh 1482024..1482048 score=1.57529046499147
SFP.Col Colhigh 1483535..1483559 score=3.03911150336999
SFP.Col Colhigh 1485240..1485264 score=3.9393645645637
SFP.Col Colhigh 1485323..1485347 score=2.52262157675756
SFP.Col Colhigh 1485901..1485925 score=3.08545463818326
SFP.Col Colhigh 1486554..1486578 score=2.93480044539395
SFP.Col Colhigh 1486588..1486612 score=1.81691287184400
SFP.Col Colhigh 1486879..1486903 score=1.60072570789396
SFP.Col Colhigh 1487094..1487118 score=3.17024985647383
SFP.Col Colhigh 1487191..1487215 score=3.29546361870421
SFP.Col Colhigh 1487227..1487251 score=3.39197775276001
SFP.Col Colhigh 1487410..1487434 score=1.86875252360803
SFP.Col Colhigh 1487447..1487471 score=1.60677090790412
SFP.Col Colhigh 1487620..1487644 score=2.00743415733212
SFP.Col Colhigh 1487756..1487780 score=2.61825409446246
SFP.Col Colhigh 1488157..1488181 score=1.97719650225544
SFP.Col Colhigh 1488420..1488444 score=5.05574763908655
SFP.Col Colhigh 1488456..1488480 score=5.41392120981796
SFP.Col Colhigh 1488790..1488814 score=2.39088053329077
SFP.Col Colhigh 1488937..1488961 score=2.47826722259972
SFP.Col Colhigh 1489011..1489035 score=1.67497817949543
SFP.Col Colhigh 1489222..1489246 score=2.21936023130463
SFP.Col Colhigh 1489254..1489278 score=2.19060011855562
SFP.Col Colhigh 1489289..1489313 score=3.17326567036051
SFP.Col Colhigh 1489628..1489652 score=1.96395215105352
SFP.Col Colhigh 1489694..1489718 score=3.63200064844858
SFP.Col Colhigh 1489796..1489820 score=2.49945954941603
SFP.Col Colhigh 1489934..1489958 score=4.04517593517761
SFP.Col Colhigh 1490013..1490037 score=3.44195307026224
SFP.Col Colhigh 1490188..1490212 score=1.73820421014807
SFP.Col Colhigh 1490225..1490249 score=2.17858554981557
SFP.Col Colhigh 1490332..1490356 score=3.40372774272087
SFP.Col Colhigh 1490441..1490465 score=3.24016359185181
SFP.Col Colhigh 1490546..1490570 score=2.38945561718707
SFP.Col Colhigh 1491070..1491094 score=2.34227371180712
SFP.Col Colhigh 1491106..1491130 score=2.98307464978864
SFP.Col Colhigh 1492694..1492718 score=1.74728629661585
SFP.Col Colhigh 1495152..1495176 score=2.73275538081470
SFP.Col Colhigh 1496037..1496061 score=2.37018021416052
SFP.Col Colhigh 1496108..1496132 score=1.58885817660649
SFP.Col Colhigh 1497418..1497442 score=1.99077582495807
SFP.Col Colhigh 1497453..1497477 score=1.66340492425472
SFP.Col Colhigh 1497828..1497852 score=3.62063791937806
SFP.Col Colhigh 1498034..1498058 score=2.13134776355351
SFP.Col Colhigh 1498921..1498945 score=3.06228195963146
SFP.Col Colhigh 1499299..1499323 score=2.48528014288382
SFP.Col Colhigh 1510526..1510550 score=2.2583896297376
SFP.Col Colhigh 1519564..1519588 score=2.29563724294112
SFP.Col Colhigh 1521266..1521290 score=2.11709592142655
SFP.Col Colhigh 1521916..1521940 score=1.60124792848175
SFP.Col Colhigh 1523831..1523855 score=2.45530541913044
SFP.Col Colhigh 1523903..1523927 score=3.25412191154749
SFP.Col Colhigh 1523976..1524000 score=2.76738191971875
SFP.Col Colhigh 1524010..1524034 score=4.9758460482124
SFP.Col Colhigh 1524087..1524111 score=3.11485288096615
SFP.Col Colhigh 1524371..1524395 score=1.60205720950469
SFP.Col Colhigh 1524411..1524435 score=4.41053545168225
SFP.Col Colhigh 1524476..1524500 score=2.05522226331892
SFP.Col Colhigh 1524909..1524933 score=4.54983426261274
SFP.Col Colhigh 1524996..1525020 score=3.22431997878692
SFP.Col Colhigh 1525033..1525057 score=3.9028837369149
SFP.Col Colhigh 1525100..1525124 score=6.09570119121683
SFP.Col Colhigh 1525248..1525272 score=3.52665130235391
SFP.Col Colhigh 1525572..1525596 score=3.33629434777400
SFP.Col Colhigh 1525645..1525669 score=2.06662389747831
SFP.Col Colhigh 1525680..1525704 score=3.66063548835478
SFP.Col Colhigh 1525720..1525744 score=5.43770598969345
SFP.Col Colhigh 1525863..1525887 score=6.29910858946775
SFP.Col Colhigh 1525896..1525920 score=4.44695264220272
SFP.Col Colhigh 1526148..1526172 score=3.09783969647171
SFP.Col Colhigh 1526257..1526281 score=4.29958664911562
SFP.Col Colhigh 1526294..1526318 score=1.66024221509161
SFP.Col Colhigh 1526401..1526425 score=2.23106927397232
SFP.Col Colhigh 1526443..1526467 score=2.47572029185490
SFP.Col Colhigh 1526481..1526505 score=3.95870261985078
SFP.Col Colhigh 1526517..1526541 score=4.22574144612082
SFP.Col Colhigh 1526557..1526581 score=3.27849562023752
SFP.Col Colhigh 1526670..1526694 score=4.19680663227949
SFP.Col Colhigh 1526735..1526759 score=3.98101256659178
SFP.Col Colhigh 1526800..1526824 score=1.98937576371553
SFP.Col Colhigh 1526943..1526967 score=1.7892495070173
SFP.Col Colhigh 1536825..1536849 score=1.89424208225507
SFP.Col Colhigh 1537305..1537329 score=1.57288674768644
SFP.Col Colhigh 1537964..1537988 score=3.46754945355937
SFP.Col Colhigh 1538013..1538037 score=1.80914839259574
SFP.Col Colhigh 1538476..1538500 score=1.63034622570801
SFP.Col Colhigh 1538551..1538575 score=2.37857036468304
SFP.Col Colhigh 1538664..1538688 score=3.31755639736025
SFP.Col Colhigh 1540196..1540220 score=3.36100332477985
SFP.Col Colhigh 1541974..1541998 score=2.58413385134646
SFP.Col Colhigh 1542908..1542932 score=1.79457950552446
SFP.Col Colhigh 1543025..1543049 score=5.21072289648781
SFP.Col Colhigh 1543060..1543084 score=3.8289036334715
SFP.Col Colhigh 1543412..1543436 score=4.29667593958068
SFP.Col Colhigh 1544508..1544532 score=1.65373766354664
SFP.Col Colhigh 1546809..1546833 score=1.91389839490438
SFP.Col Colhigh 1546992..1547016 score=3.00251678209164
SFP.Col Colhigh 1547143..1547167 score=2.04051603827017
SFP.Col Colhigh 1547219..1547243 score=1.55733679269529
SFP.Col Colhigh 1548097..1548121 score=5.17563143640255
SFP.Col Colhigh 1548741..1548765 score=1.63451460642262
SFP.Col Colhigh 1549220..1549244 score=1.88859505781232
SFP.Col Colhigh 1549256..1549280 score=5.90850545259885
SFP.Col Colhigh 1549297..1549321 score=1.99948050086941
SFP.Col Colhigh 1549887..1549911 score=2.97085031304376
SFP.Col Colhigh 1549998..1550022 score=3.95234378564981
SFP.Col Colhigh 1551651..1551675 score=1.67861842920636
SFP.Col Colhigh 1551759..1551783 score=2.72570052240239
SFP.Col Colhigh 1552717..1552741 score=2.08903376719092
SFP.Col Colhigh 1553356..1553380 score=1.82004307405502
SFP.Col Colhigh 1553459..1553483 score=2.45470990200425
SFP.Col Colhigh 1553744..1553768 score=1.55644045207819
SFP.Col Colhigh 1553973..1553997 score=2.18000242377593
SFP.Col Colhigh 1554012..1554036 score=3.55373088500637
SFP.Col Colhigh 1558052..1558076 score=2.81570332957529
SFP.Col Colhigh 1559021..1559045 score=1.94111961548031
SFP.Col Colhigh 1560280..1560304 score=1.94583074098338
SFP.Col Colhigh 1560527..1560551 score=2.74179710943166
SFP.Col Colhigh 1561015..1561039 score=2.49315186049571
SFP.Col Colhigh 1561086..1561110 score=2.17847079575806
SFP.Col Colhigh 1561227..1561251 score=2.33114009056123
SFP.Col Colhigh 1562098..1562122 score=1.74731807777928
SFP.Col Colhigh 1562617..1562641 score=1.68436469270275
SFP.Col Colhigh 1562717..1562741 score=1.90249693986865
SFP.Col Colhigh 1563167..1563191 score=5.20281038752576
SFP.Col Colhigh 1564626..1564650 score=1.94036895138171
SFP.Col Colhigh 1566045..1566069 score=3.6596385367263
SFP.Col Colhigh 1567326..1567350 score=4.30142808868461
SFP.Col Colhigh 1568804..1568828 score=3.94452307538083
SFP.Col Colhigh 1569167..1569191 score=3.10985248476344
SFP.Col Colhigh 1569515..1569539 score=3.76144888663626
SFP.Col Colhigh 1569766..1569790 score=2.10019663135981
SFP.Col Colhigh 1571361..1571385 score=4.17860438521740
SFP.Col Colhigh 1572033..1572057 score=2.32725360885506
SFP.Col Colhigh 1572074..1572098 score=3.2644649826252
SFP.Col Colhigh 1579901..1579925 score=4.03817467686243
SFP.Col Colhigh 1579937..1579961 score=2.63643727631108
SFP.Col Colhigh 1580046..1580070 score=3.27285689639553
SFP.Col Colhigh 1581653..1581677 score=1.77637404913050
SFP.Col Colhigh 1581873..1581897 score=6.41267964779738
SFP.Col Colhigh 1581977..1582001 score=4.02560181709192
SFP.Col Colhigh 1582291..1582315 score=6.29724097807629
SFP.Col Colhigh 1582940..1582964 score=2.39838467182288
SFP.Col Colhigh 1582974..1582998 score=4.60727523115442
SFP.Col Colhigh 1583296..1583320 score=4.58594507665394
SFP.Col Colhigh 1583337..1583361 score=1.73062614823321
SFP.Col Colhigh 1583404..1583428 score=2.80648011520343
SFP.Col Colhigh 1583772..1583796 score=2.51392088029905
SFP.Col Colhigh 1583875..1583899 score=1.80448675826298
SFP.Col Colhigh 1584057..1584081 score=1.90883362656056
SFP.Col Colhigh 1584130..1584154 score=2.08056419740152
SFP.Col Colhigh 1584168..1584192 score=2.109493671443
SFP.Col Colhigh 1584205..1584229 score=5.32341304814859
SFP.Col Colhigh 1584455..1584479 score=3.06983315631925
SFP.Col Colhigh 1585589..1585613 score=3.31913518265934
SFP.Col Colhigh 1585625..1585649 score=4.07004450849943
SFP.Col Colhigh 1585697..1585721 score=3.01775254611966
SFP.Col Colhigh 1585810..1585834 score=5.8334936965501
SFP.Col Colhigh 1585882..1585906 score=5.341251241519
SFP.Col Colhigh 1585917..1585941 score=4.92580339575695
SFP.Col Colhigh 1586017..1586041 score=2.46725710432441
SFP.Col Colhigh 1586051..1586075 score=5.93934459432119
SFP.Col Colhigh 1586402..1586426 score=5.210132350073
SFP.Col Colhigh 1586513..1586537 score=4.55904508035619
SFP.Col Colhigh 1586619..1586643 score=3.30065927010199
SFP.Col Colhigh 1586886..1586910 score=1.80299512920466
SFP.Col Colhigh 1587506..1587530 score=2.92761712689609
SFP.Col Colhigh 1587574..1587598 score=1.67403186632162
SFP.Col Colhigh 1587719..1587743 score=1.70938857064264
SFP.Col Colhigh 1587787..1587811 score=4.50888839254291
SFP.Col Colhigh 1587968..1587992 score=2.13926133592336
SFP.Col Colhigh 1588003..1588027 score=1.5988442161733
SFP.Col Colhigh 1588202..1588226 score=2.0903593804446
SFP.Col Colhigh 1588240..1588264 score=3.30727660881939
SFP.Col Colhigh 1588317..1588341 score=4.26849463481144
SFP.Col Colhigh 1588970..1588994 score=1.99582387714004
SFP.Col Colhigh 1589046..1589070 score=2.89229977773845
SFP.Col Colhigh 1589293..1589317 score=2.01834523938978
SFP.Col Colhigh 1589367..1589391 score=1.71795409271559
SFP.Col Colhigh 1589801..1589825 score=2.97177815548646
SFP.Col Colhigh 1589950..1589974 score=7.56976699992762
SFP.Col Colhigh 1589985..1590009 score=2.74246499718959
SFP.Col Colhigh 1590051..1590075 score=2.29900810042980
SFP.Col Colhigh 1590197..1590221 score=3.99999026475998
SFP.Col Colhigh 1590275..1590299 score=1.94881889832343
SFP.Col Colhigh 1590308..1590332 score=1.63818366064518
SFP.Col Colhigh 1590339..1590363 score=3.66959151470118
SFP.Col Colhigh 1590744..1590768 score=2.08318690046414
SFP.Col Colhigh 1590888..1590912 score=2.79265844982927
SFP.Col Colhigh 1591428..1591452 score=2.22597540164530
SFP.Col Colhigh 1591599..1591623 score=1.79565153180619
SFP.Col Colhigh 1591974..1591998 score=1.87454166746161
SFP.Col Colhigh 1592202..1592226 score=3.56010422176934
SFP.Col Colhigh 1593834..1593858 score=2.20340446518405
SFP.Col Colhigh 1594070..1594094 score=3.40951303129848
SFP.Col Colhigh 1594779..1594803 score=1.59507600084781
SFP.Col Colhigh 1597819..1597843 score=2.48124250991391
SFP.Col Colhigh 1598861..1598885 score=1.82324526444653
SFP.Col Colhigh 1599076..1599100 score=1.77714978310408
SFP.Col Colhigh 1599515..1599539 score=1.56765456864584
SFP.Col Colhigh 1599625..1599649 score=1.62301397828788
SFP.Col Colhigh 1600594..1600618 score=3.64942220118154
SFP.Col Colhigh 1601686..1601710 score=4.24890419012892
SFP.Col Colhigh 1603560..1603584 score=3.20719522744263
SFP.Col Colhigh 1603813..1603837 score=2.5239119574938
SFP.Col Colhigh 1605389..1605413 score=2.3491503788908
SFP.Col Colhigh 1605494..1605518 score=3.26717365349907
SFP.Col Colhigh 1605802..1605826 score=2.85724062332063
SFP.Col Colhigh 1609537..1609561 score=3.74208503405042
SFP.Col Colhigh 1611609..1611633 score=4.56837275704792
SFP.Col Colhigh 1617704..1617728 score=5.20663495160842
SFP.Col Colhigh 1618708..1618732 score=1.95294467571661
SFP.Col Colhigh 1618856..1618880 score=1.75414040248254
SFP.Col Colhigh 1619571..1619595 score=4.18351678170065
SFP.Col Colhigh 1619987..1620011 score=3.64047342641587
SFP.Col Colhigh 1620170..1620194 score=3.06728177941417
SFP.Col Colhigh 1621271..1621295 score=3.13521488410234
SFP.Col Colhigh 1621589..1621613 score=5.60595878575772
SFP.Col Colhigh 1623217..1623241 score=2.29450809161861
SFP.Col Colhigh 1623999..1624023 score=1.62048811395287
SFP.Col Colhigh 1627533..1627557 score=1.87181775960792
SFP.Col Colhigh 1635631..1635655 score=2.26590143031148
SFP.Col Colhigh 1637801..1637825 score=2.21522391824131
SFP.Col Colhigh 1638205..1638229 score=4.17976105198832
SFP.Col Colhigh 1640257..1640281 score=2.73023486617124
SFP.Col Colhigh 1640633..1640657 score=1.61809077382869
SFP.Col Colhigh 1640896..1640920 score=1.74861880642676
SFP.Col Colhigh 1641372..1641396 score=1.95341791687866
SFP.Col Colhigh 1641667..1641691 score=2.18077473066521
SFP.Col Colhigh 1641911..1641935 score=1.71678303020815
SFP.Col Colhigh 1642092..1642116 score=1.80524710023789
SFP.Col Colhigh 1642693..1642717 score=1.94605283114358
SFP.Col Colhigh 1642729..1642753 score=3.60460546725409
SFP.Col Colhigh 1642900..1642924 score=3.11463185347551
SFP.Col Colhigh 1642936..1642960 score=1.72639308692579
SFP.Col Colhigh 1643634..1643658 score=5.29532092070961
SFP.Col Colhigh 1643670..1643694 score=3.7892416152338
SFP.Col Colhigh 1643739..1643763 score=5.28050078969213
SFP.Col Colhigh 1644024..1644048 score=2.11229619304286
SFP.Col Colhigh 1647803..1647827 score=4.58106024832455
SFP.Col Colhigh 1647876..1647900 score=3.07009780402931
SFP.Col Colhigh 1648418..1648442 score=3.65563921281308
SFP.Col Colhigh 1648531..1648555 score=2.70434105628283
SFP.Col Colhigh 1648630..1648654 score=3.26547110008915
SFP.Col Colhigh 1648743..1648767 score=2.3044635037197
SFP.Col Colhigh 1648853..1648877 score=1.68189692933172
SFP.Col Colhigh 1648888..1648912 score=5.89544849060317
SFP.Col Colhigh 1648992..1649016 score=2.14532278468646
SFP.Col Colhigh 1649198..1649222 score=3.75768592433509
SFP.Col Colhigh 1654318..1654342 score=1.94154400190509
SFP.Col Colhigh 1655005..1655029 score=1.60795827536897
SFP.Col Colhigh 1656763..1656787 score=2.76520865925336
SFP.Col Colhigh 1657890..1657914 score=3.80225408057919
SFP.Col Colhigh 1657931..1657955 score=3.44503879458692
SFP.Col Colhigh 1657969..1657993 score=4.27661210056295
SFP.Col Colhigh 1658369..1658393 score=3.87531113684125
SFP.Col Colhigh 1658852..1658876 score=1.82906726165726
SFP.Col Colhigh 1658887..1658911 score=3.60408620859097
SFP.Col Colhigh 1667749..1667773 score=3.86214158423843
SFP.Col Colhigh 1675614..1675638 score=1.77379448963523
SFP.Col Colhigh 1683432..1683456 score=2.40575714662385
SFP.Col Colhigh 1683935..1683959 score=3.2747050051345
SFP.Col Colhigh 1684185..1684209 score=5.11328254132677
SFP.Col Colhigh 1684335..1684359 score=3.38957074185094
SFP.Col Colhigh 1687668..1687692 score=2.05334634647350
SFP.Col Colhigh 1688239..1688263 score=2.49405225140389
SFP.Col Colhigh 1688380..1688404 score=1.72515171402135
SFP.Col Colhigh 1688866..1688890 score=2.22150331385566
SFP.Col Colhigh 1689265..1689289 score=2.06672866312797
SFP.Col Colhigh 1689739..1689763 score=1.82577714870268
SFP.Col Colhigh 1689949..1689973 score=2.63912342222536
SFP.Col Colhigh 1690219..1690243 score=3.98264433820079
SFP.Col Colhigh 1690289..1690313 score=4.56236741162834
SFP.Col Colhigh 1690324..1690348 score=3.48390758305588
SFP.Col Colhigh 1690783..1690807 score=3.47367944154721
SFP.Col Colhigh 1692544..1692568 score=2.27807858754239
SFP.Col Colhigh 1692689..1692713 score=1.66788171334644
SFP.Col Colhigh 1692871..1692895 score=1.81508010099815
SFP.Col Colhigh 1692974..1692998 score=1.63059297715271
SFP.Col Colhigh 1693121..1693145 score=4.86143281053288
SFP.Col Colhigh 1693508..1693532 score=4.733630734336
SFP.Col Colhigh 1693623..1693647 score=2.15338027911375
SFP.Col Colhigh 1693660..1693684 score=2.22053966597682
SFP.Col Colhigh 1693844..1693868 score=2.47385467236727
SFP.Col Colhigh 1693875..1693899 score=4.31213011532582
SFP.Col Colhigh 1693907..1693931 score=2.45005350506939
SFP.Col Colhigh 1694198..1694222 score=3.39862186047428
SFP.Col Colhigh 1694233..1694257 score=7.54412361824112
SFP.Col Colhigh 1694269..1694293 score=5.49521550379912
SFP.Col Colhigh 1694300..1694324 score=3.97011120459344
SFP.Col Colhigh 1694337..1694361 score=3.19172558666589
SFP.Col Colhigh 1694376..1694400 score=9.35560824568142
SFP.Col Colhigh 1694411..1694435 score=4.46932266940501
SFP.Col Colhigh 1694452..1694476 score=1.71335471918224
SFP.Col Colhigh 1694493..1694517 score=2.69418158381684
SFP.Col Colhigh 1694600..1694624 score=3.89313909213287
SFP.Col Colhigh 1694636..1694660 score=2.85183640135008
SFP.Col Colhigh 1694674..1694698 score=1.67613420191353
SFP.Col Colhigh 1694709..1694733 score=4.69098617894914
SFP.Col Colhigh 1694854..1694878 score=5.57575212482754
SFP.Col Colhigh 1694959..1694983 score=3.14972360336151
SFP.Col Colhigh 1695026..1695050 score=2.01167907994302
SFP.Col Colhigh 1695138..1695162 score=1.82557404505456
SFP.Col Colhigh 1695276..1695300 score=2.24364739683180
SFP.Col Colhigh 1695956..1695980 score=4.40484791156475
SFP.Col Colhigh 1696485..1696509 score=1.63510262284752
SFP.Col Colhigh 1696594..1696618 score=1.69217281258217
SFP.Col Colhigh 1697484..1697508 score=3.40290192963328
SFP.Col Colhigh 1702847..1702871 score=2.66632109749920
SFP.Col Colhigh 1704958..1704982 score=3.82334434650377
SFP.Col Colhigh 1707838..1707862 score=3.22151353322474
SFP.Col Colhigh 1709489..1709513 score=1.76863745662045
SFP.Col Colhigh 1710233..1710257 score=2.08703347885196
SFP.Col Colhigh 1710850..1710874 score=1.71396891662620
SFP.Col Colhigh 1711306..1711330 score=2.8113226006693
SFP.Col Colhigh 1715904..1715928 score=3.69331605466255
SFP.Col Colhigh 1715941..1715965 score=2.24617901587446
SFP.Col Colhigh 1716377..1716401 score=2.92514802012228
SFP.Col Colhigh 1720444..1720468 score=1.57586865220559
SFP.Col Colhigh 1722408..1722432 score=1.93017260837816
SFP.Col Colhigh 1725167..1725191 score=3.38991393231376
SFP.Col Colhigh 1726970..1726994 score=2.23130994227194
SFP.Col Colhigh 1728471..1728495 score=3.10879158299187
SFP.Col Colhigh 1733446..1733470 score=4.13518306962746
SFP.Col Colhigh 1734129..1734153 score=2.27483678410372
SFP.Col Colhigh 1734164..1734188 score=1.79928894649087
SFP.Col Colhigh 1735593..1735617 score=3.65512503134132
SFP.Col Colhigh 1736438..1736462 score=3.21679521497162
SFP.Col Colhigh 1739524..1739548 score=2.92883269030483
SFP.Col Colhigh 1740614..1740638 score=7.36677607374167
SFP.Col Colhigh 1740988..1741012 score=1.55175109964668
SFP.Col Colhigh 1758700..1758724 score=3.38574142407044
SFP.Col Colhigh 1758967..1758991 score=2.19093122249462
SFP.Col Colhigh 1759103..1759127 score=2.29033810781293
SFP.Col Colhigh 1767122..1767146 score=1.64279846923131
SFP.Col Colhigh 1767230..1767254 score=1.84525891440889
SFP.Col Colhigh 1767779..1767803 score=1.56298977901062
SFP.Col Colhigh 1768004..1768028 score=2.59603729809299
SFP.Col Colhigh 1768181..1768205 score=2.85097830282176
SFP.Col Colhigh 1768561..1768585 score=4.15840038627037
SFP.Col Colhigh 1768774..1768798 score=1.69308251171469
SFP.Col Colhigh 1768887..1768911 score=3.02229313893902
SFP.Col Colhigh 1768959..1768983 score=3.25252413795746
SFP.Col Colhigh 1770764..1770788 score=5.34017039832703
SFP.Col Colhigh 1770942..1770966 score=2.4749855606729
SFP.Col Colhigh 1771305..1771329 score=3.01822899510665
SFP.Col Colhigh 1771344..1771368 score=1.56979438187669
SFP.Col Colhigh 1771660..1771684 score=2.05474346135624
SFP.Col Colhigh 1774025..1774049 score=3.28184764952695
SFP.Col Colhigh 1775177..1775201 score=1.59327208834964
SFP.Col Colhigh 1775974..1775998 score=2.44963534986459
SFP.Col Colhigh 1778611..1778635 score=3.23839841440123
SFP.Col Colhigh 1781320..1781344 score=1.66483558133671
SFP.Col Colhigh 1781355..1781379 score=2.28937296536177
SFP.Col Colhigh 1782456..1782480 score=1.75004085875189
SFP.Col Colhigh 1782802..1782826 score=3.17505005831064
SFP.Col Colhigh 1782945..1782969 score=2.60689660416255
SFP.Col Colhigh 1782983..1783007 score=1.93475755927455
SFP.Col Colhigh 1783130..1783154 score=4.60029378855957
SFP.Col Colhigh 1783929..1783953 score=2.14643681614528
SFP.Col Colhigh 1784722..1784746 score=1.82812219163290
SFP.Col Colhigh 1784978..1785002 score=4.11542365471305
SFP.Col Colhigh 1785397..1785421 score=1.57314428488154
SFP.Col Colhigh 1785504..1785528 score=3.96845285674594
SFP.Col Colhigh 1785757..1785781 score=2.23615958466113
SFP.Col Colhigh 1786195..1786219 score=1.90424488455557
SFP.Col Colhigh 1786446..1786470 score=3.18837402175672
SFP.Col Colhigh 1800918..1800942 score=3.49936732045739
SFP.Col Colhigh 1801197..1801221 score=5.04753804286526
SFP.Col Colhigh 1802139..1802163 score=7.14222283294599
SFP.Col Colhigh 1802382..1802406 score=3.43797198356054
SFP.Col Colhigh 1802653..1802677 score=5.79940338805855
SFP.Col Colhigh 1802726..1802750 score=2.76900702992832
SFP.Col Colhigh 1802836..1802860 score=4.5518411084802
SFP.Col Colhigh 1802869..1802893 score=4.07386911557743
SFP.Col Colhigh 1804354..1804378 score=1.57841914897438
SFP.Col Colhigh 1804787..1804811 score=1.62165387982494
SFP.Col Colhigh 1805154..1805178 score=1.56446107762157
SFP.Col Colhigh 1806450..1806474 score=2.10872290099049
SFP.Col Colhigh 1806520..1806544 score=2.15294308190817
SFP.Col Colhigh 1807606..1807630 score=4.53937091865531
SFP.Col Colhigh 1808742..1808766 score=4.24561366594857
SFP.Col Colhigh 1809582..1809606 score=5.47134059025071
SFP.Col Colhigh 1809654..1809678 score=3.70624245506741
SFP.Col Colhigh 1810447..1810471 score=2.03610140815576
SFP.Col Colhigh 1812039..1812063 score=3.16315276412794
SFP.Col Colhigh 1812941..1812965 score=2.29855019035577
SFP.Col Colhigh 1813239..1813263 score=5.44126379691952
SFP.Col Colhigh 1813424..1813448 score=5.0132956536836
SFP.Col Colhigh 1813862..1813886 score=4.30921459512652
SFP.Col Colhigh 1814056..1814080 score=2.61883753219938
SFP.Col Colhigh 1814191..1814215 score=3.2747062122136
SFP.Col Colhigh 1814230..1814254 score=2.68223654178805
SFP.Col Colhigh 1815336..1815360 score=3.01826418911498
SFP.Col Colhigh 1815372..1815396 score=3.43858707514896
SFP.Col Colhigh 1816512..1816536 score=3.05549853763739
SFP.Col Colhigh 1816732..1816756 score=3.87169681445317
SFP.Col Colhigh 1817827..1817851 score=5.79718595630597
SFP.Col Colhigh 1818204..1818228 score=2.74122607633996
SFP.Col Colhigh 1818451..1818475 score=3.84713414511608
SFP.Col Colhigh 1818492..1818516 score=3.17668188056985
SFP.Col Colhigh 1818930..1818954 score=4.68871076789102
SFP.Col Colhigh 1819043..1819067 score=2.66263015658572
SFP.Col Colhigh 1819342..1819366 score=3.15451771153419
SFP.Col Colhigh 1819553..1819577 score=5.56409917693584
SFP.Col Colhigh 1819933..1819957 score=4.76575264133112
SFP.Col Colhigh 1819971..1819995 score=6.32416921458704
SFP.Col Colhigh 1820266..1820290 score=1.93890483683024
SFP.Col Colhigh 1820713..1820737 score=4.5527881000588
SFP.Col Colhigh 1820780..1820804 score=3.03752705246531
SFP.Col Colhigh 1820816..1820840 score=2.98774173348289
SFP.Col Colhigh 1820885..1820909 score=2.43662484406101
SFP.Col Colhigh 1820957..1820981 score=2.64687801446662
SFP.Col Colhigh 1821131..1821155 score=2.62097288248578
SFP.Col Colhigh 1821262..1821286 score=2.42578050064079
SFP.Col Colhigh 1821576..1821600 score=1.69595635041471
SFP.Col Colhigh 1821897..1821921 score=1.84788980932044
SFP.Col Colhigh 1821967..1821991 score=2.34559650239798
SFP.Col Colhigh 1822007..1822031 score=1.75831379961768
SFP.Col Colhigh 1822267..1822291 score=4.37445713938691
SFP.Col Colhigh 1822394..1822418 score=5.12734383329643
SFP.Col Colhigh 1822430..1822454 score=3.19610803996999
SFP.Col Colhigh 1822560..1822584 score=2.35365877340034
SFP.Col Colhigh 1822949..1822973 score=1.96982774315219
SFP.Col Colhigh 1823192..1823216 score=2.58288351699220
SFP.Col Colhigh 1823351..1823375 score=2.06422386279711
SFP.Col Colhigh 1823392..1823416 score=2.06778514059516
SFP.Col Colhigh 1825664..1825688 score=1.56841323468857
SFP.Col Colhigh 1825814..1825838 score=4.21951715493997
SFP.Col Colhigh 1828306..1828330 score=2.06303268929039
SFP.Col Colhigh 1828449..1828473 score=1.64499655028437
SFP.Col Colhigh 1828627..1828651 score=2.02503921804326
SFP.Col Colhigh 1828965..1828989 score=3.12354241460545
SFP.Col Colhigh 1829070..1829094 score=2.93852334128592
SFP.Col Colhigh 1829442..1829466 score=1.78630058996747
SFP.Col Colhigh 1829765..1829789 score=1.71570782845681
SFP.Col Colhigh 1830131..1830155 score=1.74873191975168
SFP.Col Colhigh 1830229..1830253 score=3.84848187293636
SFP.Col Colhigh 1830522..1830546 score=1.74994607190854
SFP.Col Colhigh 1830709..1830733 score=5.04677093993313
SFP.Col Colhigh 1830744..1830768 score=2.41973498042643
SFP.Col Colhigh 1831024..1831048 score=1.63485238563287
SFP.Col Colhigh 1831237..1831261 score=2.82180550323397
SFP.Col Colhigh 1832000..1832024 score=1.5827109911758
SFP.Col Colhigh 1832078..1832102 score=3.33019683213665
SFP.Col Colhigh 1832149..1832173 score=3.08521075007899
SFP.Col Colhigh 1832754..1832778 score=2.59832736271013
SFP.Col Colhigh 1833277..1833301 score=2.56249566790659
SFP.Col Colhigh 1834289..1834313 score=1.92320095539716
SFP.Col Colhigh 1834684..1834708 score=3.72193016137102
SFP.Col Colhigh 1835519..1835543 score=4.73491617563188
SFP.Col Colhigh 1835663..1835687 score=3.55436529892542
SFP.Col Colhigh 1835703..1835727 score=1.61685241823314
SFP.Col Colhigh 1836026..1836050 score=3.30202941825428
SFP.Col Colhigh 1838604..1838628 score=2.17642138610482
SFP.Col Colhigh 1838674..1838698 score=3.14782142587386
SFP.Col Colhigh 1839229..1839253 score=2.89665727977844
SFP.Col Colhigh 1839301..1839325 score=2.0471128630709
SFP.Col Colhigh 1840115..1840139 score=2.30308280188339
SFP.Col Colhigh 1840429..1840453 score=7.32939801010544
SFP.Col Colhigh 1840501..1840525 score=1.67576096299752
SFP.Col Colhigh 1840650..1840674 score=2.91852718782419
SFP.Col Colhigh 1842635..1842659 score=2.56863079901100
SFP.Col Colhigh 1842990..1843014 score=1.61945512213174
SFP.Col Colhigh 1843677..1843701 score=2.97785550621523
SFP.Col Colhigh 1844009..1844033 score=1.66442908719253
SFP.Col Colhigh 1844083..1844107 score=2.8085581071334
SFP.Col Colhigh 1844721..1844745 score=1.60858925972018
SFP.Col Colhigh 1844791..1844815 score=2.31860764846450
SFP.Col Colhigh 1845427..1845451 score=1.96977183146078
SFP.Col Colhigh 1845721..1845745 score=2.36724565125089
SFP.Col Colhigh 1845932..1845956 score=5.23368051766784
SFP.Col Colhigh 1846488..1846512 score=2.52474797125199
SFP.Col Colhigh 1846846..1846870 score=2.01180183396875
SFP.Col Colhigh 1847074..1847098 score=1.91243223962537
SFP.Col Colhigh 1847871..1847895 score=4.5649859662065
SFP.Col Colhigh 1847936..1847960 score=2.61484606290529
SFP.Col Colhigh 1848113..1848137 score=2.09249059084184
SFP.Col Colhigh 1848773..1848797 score=3.10486173806272
SFP.Col Colhigh 1848814..1848838 score=4.11489577141116
SFP.Col Colhigh 1849264..1849288 score=4.67437593779477
SFP.Col Colhigh 1850333..1850357 score=1.93714059217137
SFP.Col Colhigh 1852019..1852043 score=1.72096665783573
SFP.Col Colhigh 1853005..1853029 score=5.662519586352
SFP.Col Colhigh 1853326..1853350 score=5.25402865701757
SFP.Col Colhigh 1853362..1853386 score=1.88647449616326
SFP.Col Colhigh 1853466..1853490 score=2.97705779831288
SFP.Col Colhigh 1853541..1853565 score=1.74211689901450
SFP.Col Colhigh 1853577..1853601 score=1.5817849745488
SFP.Col Colhigh 1853828..1853852 score=1.69733701446443
SFP.Col Colhigh 1854332..1854356 score=3.0268410375865
SFP.Col Colhigh 1857038..1857062 score=2.6276582673226
SFP.Col Colhigh 1859526..1859550 score=1.5815023966509
SFP.Col Colhigh 1859565..1859589 score=1.69205108788072
SFP.Col Colhigh 1860994..1861018 score=2.11524417267886
SFP.Col Colhigh 1861097..1861121 score=1.57434686627993
SFP.Col Colhigh 1862025..1862049 score=4.92568157401310
SFP.Col Colhigh 1867116..1867140 score=1.86858776198359
SFP.Col Colhigh 1867193..1867217 score=1.82645876568278
SFP.Col Colhigh 1868484..1868508 score=4.21646167053384
SFP.Col Colhigh 1870559..1870583 score=3.41419847424684
SFP.Col Colhigh 1871879..1871903 score=1.78683817817524
SFP.Col Colhigh 1872849..1872873 score=4.19265824380141
SFP.Col Colhigh 1874251..1874275 score=1.66676645294684
SFP.Col Colhigh 1876341..1876365 score=3.69353525792568
SFP.Col Colhigh 1876665..1876689 score=3.51613216739526
SFP.Col Colhigh 1881188..1881212 score=1.65527729294391
SFP.Col Colhigh 1883497..1883521 score=1.88389289664532
SFP.Col Colhigh 1883533..1883557 score=3.99029438882032
SFP.Col Colhigh 1883709..1883733 score=2.75651126242995
SFP.Col Colhigh 1883745..1883769 score=2.64600959007116
SFP.Col Colhigh 1883950..1883974 score=2.01739601340854
SFP.Col Colhigh 1884028..1884052 score=5.05113128461403
SFP.Col Colhigh 1884062..1884086 score=2.99670068498359
SFP.Col Colhigh 1884207..1884231 score=2.61500235192144
SFP.Col Colhigh 1884277..1884301 score=3.90034549982212
SFP.Col Colhigh 1884313..1884337 score=4.69453545275212
SFP.Col Colhigh 1884349..1884373 score=2.84442522385523
SFP.Col Colhigh 1884422..1884446 score=1.61909942113978
SFP.Col Colhigh 1884579..1884603 score=3.06157019212255
SFP.Col Colhigh 1884771..1884795 score=4.6566570922228
SFP.Col Colhigh 1884880..1884904 score=3.45342819051895
SFP.Col Colhigh 1884917..1884941 score=2.36778994132375
SFP.Col Colhigh 1884955..1884979 score=6.36865022000972
SFP.Col Colhigh 1884986..1885010 score=2.16631908169419
SFP.Col Colhigh 1885021..1885045 score=2.23794871895113
SFP.Col Colhigh 1885137..1885161 score=2.73364809933929
SFP.Col Colhigh 1885174..1885198 score=3.42126026657162
SFP.Col Colhigh 1885250..1885274 score=9.21491695314318
SFP.Col Colhigh 1885286..1885310 score=4.3842445731908
SFP.Col Colhigh 1885355..1885379 score=2.88400223781726
SFP.Col Colhigh 1885390..1885414 score=4.0066685696159
SFP.Col Colhigh 1885503..1885527 score=2.80694868084593
SFP.Col Colhigh 1885682..1885706 score=4.28505698680841
SFP.Col Colhigh 1885716..1885740 score=3.64464398314417
SFP.Col Colhigh 1885752..1885776 score=5.80509380226662
SFP.Col Colhigh 1885821..1885845 score=7.12625872496817
SFP.Col Colhigh 1885856..1885880 score=6.20676193848976
SFP.Col Colhigh 1885889..1885913 score=4.54280188208825
SFP.Col Colhigh 1885927..1885951 score=2.47784784127489
SFP.Col Colhigh 1885963..1885987 score=5.17278557478775
SFP.Col Colhigh 1886000..1886024 score=2.85380415149786
SFP.Col Colhigh 1886039..1886063 score=3.39806345042304
SFP.Col Colhigh 1886076..1886100 score=1.96051990923676
SFP.Col Colhigh 1886111..1886135 score=1.89023904838864
SFP.Col Colhigh 1886145..1886169 score=4.29334085244473
SFP.Col Colhigh 1886181..1886205 score=3.88235320708363
SFP.Col Colhigh 1886292..1886316 score=4.76068590617974
SFP.Col Colhigh 1886361..1886385 score=3.40377743203393
SFP.Col Colhigh 1886428..1886452 score=1.80117333205347
SFP.Col Colhigh 1886497..1886521 score=2.95227205250243
SFP.Col Colhigh 1886606..1886630 score=1.73110326149440
SFP.Col Colhigh 1886746..1886770 score=5.7120956772057
SFP.Col Colhigh 1886783..1886807 score=3.22267574670014
SFP.Col Colhigh 1886897..1886921 score=2.80215811319322
SFP.Col Colhigh 1886966..1886990 score=3.22231544114896
SFP.Col Colhigh 1890283..1890307 score=1.57793332448842
SFP.Col Colhigh 1890748..1890772 score=1.96906804290050
SFP.Col Colhigh 1892295..1892319 score=4.85764441930745
SFP.Col Colhigh 1903928..1903952 score=1.89833137160621
SFP.Col Colhigh 1903964..1903988 score=1.66106884639773
SFP.Col Colhigh 1904000..1904024 score=5.73352058903074
SFP.Col Colhigh 1904036..1904060 score=3.02776376375253
SFP.Col Colhigh 1904073..1904097 score=1.86205835354715
SFP.Col Colhigh 1904146..1904170 score=1.55223997925008
SFP.Col Colhigh 1904255..1904279 score=3.97227959842128
SFP.Col Colhigh 1904288..1904312 score=3.89000151447513
SFP.Col Colhigh 1904430..1904454 score=2.63023744935931
SFP.Col Colhigh 1904504..1904528 score=3.43198024846017
SFP.Col Colhigh 1905119..1905143 score=2.90501580365555
SFP.Col Colhigh 1906253..1906277 score=1.73467464501530
SFP.Col Colhigh 1906327..1906351 score=2.68405827904006
SFP.Col Colhigh 1906400..1906424 score=5.64604813498732
SFP.Col Colhigh 1906436..1906460 score=3.31946949141785
SFP.Col Colhigh 1906505..1906529 score=1.73817530509476
SFP.Col Colhigh 1906544..1906568 score=4.46764737462957
SFP.Col Colhigh 1906575..1906599 score=5.26512510580868
SFP.Col Colhigh 1906608..1906632 score=6.28672973974312
SFP.Col Colhigh 1906728..1906752 score=3.25926180879865
SFP.Col Colhigh 1906763..1906787 score=1.67477337611525
SFP.Col Colhigh 1906839..1906863 score=3.45179839566622
SFP.Col Colhigh 1907487..1907511 score=3.01312322047756
SFP.Col Colhigh 1908709..1908733 score=5.88581086214108
SFP.Col Colhigh 1911534..1911558 score=2.25632049165085
SFP.Col Colhigh 1912219..1912243 score=2.40023695993106
SFP.Col Colhigh 1912360..1912384 score=1.71558431974015
SFP.Col Colhigh 1912437..1912461 score=4.08339759370934
SFP.Col Colhigh 1912471..1912495 score=3.58695443963569
SFP.Col Colhigh 1912537..1912561 score=1.85467485316917
SFP.Col Colhigh 1912573..1912597 score=1.79181821124751
SFP.Col Colhigh 1912612..1912636 score=2.49977260201188
SFP.Col Colhigh 1912645..1912669 score=3.28616350001654
SFP.Col Colhigh 1922655..1922679 score=2.16757689836709
SFP.Col Colhigh 1922746..1922770 score=3.25759034270679
SFP.Col Colhigh 1922784..1922808 score=4.51557509752968
SFP.Col Colhigh 1922995..1923019 score=1.80559346588272
SFP.Col Colhigh 1924208..1924232 score=1.60346627605468
SFP.Col Colhigh 1925593..1925617 score=2.11499030994457
SFP.Col Colhigh 1925738..1925762 score=1.98575291920074
SFP.Col Colhigh 1926732..1926756 score=1.86195424980287
SFP.Col Colhigh 1928313..1928337 score=2.32746710822783
SFP.Col Colhigh 1928513..1928537 score=2.75923108742915
SFP.Col Colhigh 1930699..1930723 score=2.17423239621631
SFP.Col Colhigh 1931079..1931103 score=1.66058509396515
SFP.Col Colhigh 1934075..1934099 score=3.10499428713117
SFP.Col Colhigh 1934110..1934134 score=2.15182339248692
SFP.Col Colhigh 1935989..1936013 score=3.27611792935636
SFP.Col Colhigh 1936131..1936155 score=3.52329919391973
SFP.Col Colhigh 1936688..1936712 score=3.80207637924052
SFP.Col Colhigh 1936727..1936751 score=4.70271073312748
SFP.Col Colhigh 1937943..1937967 score=2.31020901039343
SFP.Col Colhigh 1938108..1938132 score=4.52323503361539
SFP.Col Colhigh 1938463..1938487 score=4.75885998502892
SFP.Col Colhigh 1938605..1938629 score=2.54391464342403
SFP.Col Colhigh 1938645..1938669 score=3.62697705780363
SFP.Col Colhigh 1938713..1938737 score=3.1695924699107
SFP.Col Colhigh 1938749..1938773 score=6.46990140233409
SFP.Col Colhigh 1938823..1938847 score=2.17902241016404
SFP.Col Colhigh 1939328..1939352 score=5.33210485193488
SFP.Col Colhigh 1939401..1939425 score=2.19346449065593
SFP.Col Colhigh 1939882..1939906 score=4.36760932583515
SFP.Col Colhigh 1942284..1942308 score=2.06961930381198
SFP.Col Colhigh 1942571..1942595 score=3.3899973576118
SFP.Col Colhigh 1942989..1943013 score=2.44700333552125
SFP.Col Colhigh 1943431..1943455 score=5.82640248443135
SFP.Col Colhigh 1944072..1944096 score=4.23255425263677
SFP.Col Colhigh 1944533..1944557 score=2.13030180622621
SFP.Col Colhigh 1945582..1945606 score=1.75619772388815
SFP.Col Colhigh 1945620..1945644 score=3.72363422512949
SFP.Col Colhigh 1945965..1945989 score=2.49043623915211
SFP.Col Colhigh 1946735..1946759 score=3.46251018082769
SFP.Col Colhigh 1946841..1946865 score=2.80585487235792
SFP.Col Colhigh 1946876..1946900 score=2.57053836883979
SFP.Col Colhigh 1947016..1947040 score=1.93866161962280
SFP.Col Colhigh 1947448..1947472 score=3.1430723530725
SFP.Col Colhigh 1947484..1947508 score=4.66353164219706
SFP.Col Colhigh 1949637..1949661 score=2.15040327257819
SFP.Col Colhigh 1950272..1950296 score=1.82491079259561
SFP.Col Colhigh 1950424..1950448 score=2.08957890218648
SFP.Col Colhigh 1950460..1950484 score=4.43990137975993
SFP.Col Colhigh 1950858..1950882 score=2.20713482486264
SFP.Col Colhigh 1950932..1950956 score=3.80166984749844
SFP.Col Colhigh 1951003..1951027 score=1.78186249484429
SFP.Col Colhigh 1951078..1951102 score=2.64927532204198
SFP.Col Colhigh 1951615..1951639 score=4.24318862950136
SFP.Col Colhigh 1951649..1951673 score=1.72728602753129
SFP.Col Colhigh 1951684..1951708 score=2.8533506272211
SFP.Col Colhigh 1951760..1951784 score=2.38827895967898
SFP.Col Colhigh 1951829..1951853 score=2.10517792751793
SFP.Col Colhigh 1952155..1952179 score=1.93981705719575
SFP.Col Colhigh 1952532..1952556 score=2.17005151007913
SFP.Col Colhigh 1952760..1952784 score=8.20600581741532
SFP.Col Colhigh 1952867..1952891 score=2.04484302996081
SFP.Col Colhigh 1952944..1952968 score=1.72228711848324
SFP.Col Colhigh 1952976..1953000 score=6.1991767211521
SFP.Col Colhigh 1953145..1953169 score=3.6812257812715
SFP.Col Colhigh 1953177..1953201 score=3.54350810280505
SFP.Col Colhigh 1953585..1953609 score=3.22706811266457
SFP.Col Colhigh 1953669..1953693 score=3.79698057068991
SFP.Col Colhigh 1953859..1953883 score=2.37436009546926
SFP.Col Colhigh 1953900..1953924 score=2.29135911835005
SFP.Col Colhigh 1953936..1953960 score=2.31931535294507
SFP.Col Colhigh 1954062..1954086 score=1.99930381778052
SFP.Col Colhigh 1954368..1954392 score=2.58856745900315
SFP.Col Colhigh 1954477..1954501 score=2.26575193921999
SFP.Col Colhigh 1954508..1954532 score=6.21976310006236
SFP.Col Colhigh 1954542..1954566 score=3.46938534878218
SFP.Col Colhigh 1954581..1954605 score=3.09539353006914
SFP.Col Colhigh 1954693..1954717 score=5.09657190087146
SFP.Col Colhigh 1954964..1954988 score=2.82756641689639
SFP.Col Colhigh 1955327..1955351 score=5.96575684483116
SFP.Col Colhigh 1955364..1955388 score=1.84015219326293
SFP.Col Colhigh 1956665..1956689 score=5.76990384492731
SFP.Col Colhigh 1956808..1956832 score=4.06785725444818
SFP.Col Colhigh 1956882..1956906 score=5.52820915554415
SFP.Col Colhigh 1957135..1957159 score=3.32584470998826
SFP.Col Colhigh 1957279..1957303 score=2.17862993470382
SFP.Col Colhigh 1957351..1957375 score=4.6281751042431
SFP.Col Colhigh 1957383..1957407 score=1.70483226179915
SFP.Col Colhigh 1957489..1957513 score=5.51686585050003
SFP.Col Colhigh 1957527..1957551 score=2.50709979110821
SFP.Col Colhigh 1957711..1957735 score=6.40464981231666
SFP.Col Colhigh 1957850..1957874 score=5.51921493260835
SFP.Col Colhigh 1958111..1958135 score=2.34856287560513
SFP.Col Colhigh 1958261..1958285 score=2.87007447965829
SFP.Col Colhigh 1958684..1958708 score=2.77893471525724
SFP.Col Colhigh 1958723..1958747 score=3.32578056730946
SFP.Col Colhigh 1958794..1958818 score=2.14194034455391
SFP.Col Colhigh 1959389..1959413 score=2.52058172712217
SFP.Col Colhigh 1959814..1959838 score=2.90750248283337
SFP.Col Colhigh 1959923..1959947 score=5.41094035650491
SFP.Col Colhigh 1959959..1959983 score=2.94178250132287
SFP.Col Colhigh 1959991..1960015 score=5.93768059573538
SFP.Col Colhigh 1960030..1960054 score=3.17085498515365
SFP.Col Colhigh 1960061..1960085 score=4.38364041834691
SFP.Col Colhigh 1960467..1960491 score=1.67817596282115
SFP.Col Colhigh 1960576..1960600 score=3.36910163713736
SFP.Col Colhigh 1960656..1960680 score=5.38222766697967
SFP.Col Colhigh 1960692..1960716 score=2.22333414921117
SFP.Col Colhigh 1960795..1960819 score=1.67264858468782
SFP.Col Colhigh 1961187..1961211 score=2.11947673359313
SFP.Col Colhigh 1961328..1961352 score=2.63418445483248
SFP.Col Colhigh 1966393..1966417 score=3.53573278319739
SFP.Col Colhigh 1967110..1967134 score=3.70925100201868
SFP.Col Colhigh 1967281..1967305 score=2.51263009006895
SFP.Col Colhigh 1967316..1967340 score=3.4031072921866
SFP.Col Colhigh 1967977..1968001 score=1.9261883564869
SFP.Col Colhigh 1968071..1968095 score=1.86472255080982
SFP.Col Colhigh 1968994..1969018 score=2.54534753567511
SFP.Col Colhigh 1969304..1969328 score=3.00670564465845
SFP.Col Colhigh 1969464..1969488 score=2.60817672812169
SFP.Col Colhigh 1969871..1969895 score=2.02516020447368
SFP.Col Colhigh 1969971..1969995 score=3.05153742046430
SFP.Col Colhigh 1970682..1970706 score=1.64601331210907
SFP.Col Colhigh 1970714..1970738 score=2.52531980406408
SFP.Col Colhigh 1970750..1970774 score=2.01989219954236
SFP.Col Colhigh 1970822..1970846 score=3.83097308031084
SFP.Col Colhigh 1971070..1971094 score=3.37238075493316
SFP.Col Colhigh 1971136..1971160 score=2.18370896996505
SFP.Col Colhigh 1971201..1971225 score=3.06299761611927
SFP.Col Colhigh 1971348..1971372 score=2.26025549236344
SFP.Col Colhigh 1971384..1971408 score=4.75056887392604
SFP.Col Colhigh 1971453..1971477 score=2.18118725328121
SFP.Col Colhigh 1971488..1971512 score=2.40382704131084
SFP.Col Colhigh 1971521..1971545 score=3.7797393194121
SFP.Col Colhigh 1971558..1971582 score=4.88413590490407
SFP.Col Colhigh 1971669..1971693 score=2.25963838389283
SFP.Col Colhigh 1971709..1971733 score=1.76775503709727
SFP.Col Colhigh 1971746..1971770 score=3.5521485814314
SFP.Col Colhigh 1971781..1971805 score=3.72082466911635
SFP.Col Colhigh 1971819..1971843 score=2.21907278818368
SFP.Col Colhigh 1971894..1971918 score=1.89631163445049
SFP.Col Colhigh 1971930..1971954 score=3.61866020238328
SFP.Col Colhigh 1971966..1971990 score=2.78821093038095
SFP.Col Colhigh 1972038..1972062 score=1.89208829599439
SFP.Col Colhigh 1972074..1972098 score=3.5527012754293
SFP.Col Colhigh 1972144..1972168 score=6.96887307615923
SFP.Col Colhigh 1972215..1972239 score=3.36775266407703
SFP.Col Colhigh 1972295..1972319 score=4.94025658137941
SFP.Col Colhigh 1972369..1972393 score=4.6306669625048
SFP.Col Colhigh 1972441..1972465 score=5.09167353314111
SFP.Col Colhigh 1972476..1972500 score=3.71924849668540
SFP.Col Colhigh 1972510..1972534 score=3.83234556023939
SFP.Col Colhigh 1972547..1972571 score=2.73401380068951
SFP.Col Colhigh 1972587..1972611 score=2.90338831995714
SFP.Col Colhigh 1972623..1972647 score=4.99382150368097
SFP.Col Colhigh 1972698..1972722 score=2.25288615831073
SFP.Col Colhigh 1972806..1972830 score=3.57730749020702
SFP.Col Colhigh 1972957..1972981 score=4.28258414823395
SFP.Col Colhigh 1973028..1973052 score=2.48310551388329
SFP.Col Colhigh 1973065..1973089 score=1.57620124734186
SFP.Col Colhigh 1973102..1973126 score=5.56174735601168
SFP.Col Colhigh 1973137..1973161 score=3.79443663231498
SFP.Col Colhigh 1973244..1973268 score=2.12373860799189
SFP.Col Colhigh 1973283..1973307 score=5.03551270145443
SFP.Col Colhigh 1973320..1973344 score=5.19083309044879
SFP.Col Colhigh 1973426..1973450 score=1.71223756022348
SFP.Col Colhigh 1973534..1973558 score=4.31620289369311
SFP.Col Colhigh 1973668..1973692 score=5.72635311412341
SFP.Col Colhigh 1973704..1973728 score=5.58278829685273
SFP.Col Colhigh 1973740..1973764 score=3.35889129081121
SFP.Col Colhigh 1973776..1973800 score=2.62670671704478
SFP.Col Colhigh 1973812..1973836 score=2.55933699301388
SFP.Col Colhigh 1973843..1973867 score=4.86583322265592
SFP.Col Colhigh 1973875..1973899 score=4.41722023944344
SFP.Col Colhigh 1973912..1973936 score=2.36632307767198
SFP.Col Colhigh 1973948..1973972 score=2.93950748498924
SFP.Col Colhigh 1973986..1974010 score=2.89329322379881
SFP.Col Colhigh 1974026..1974050 score=5.67180381432772
SFP.Col Colhigh 1974099..1974123 score=5.55323763553751
SFP.Col Colhigh 1974134..1974158 score=3.43944090950129
SFP.Col Colhigh 1974171..1974195 score=3.47778116137393
SFP.Col Colhigh 1974207..1974231 score=4.54924168714233
SFP.Col Colhigh 1974241..1974265 score=5.75120022244517
SFP.Col Colhigh 1974314..1974338 score=2.86758004819123
SFP.Col Colhigh 1974383..1974407 score=3.91933203620469
SFP.Col Colhigh 1974486..1974510 score=5.16728696403453
SFP.Col Colhigh 1974639..1974663 score=2.06856693730784
SFP.Col Colhigh 1975010..1975034 score=2.49566395981895
SFP.Col Colhigh 1975080..1975104 score=3.11650895070861
SFP.Col Colhigh 1975298..1975322 score=3.13495397070696
SFP.Col Colhigh 1975922..1975946 score=4.1495852959832
SFP.Col Colhigh 1976322..1976346 score=3.22086531548385
SFP.Col Colhigh 1976392..1976416 score=4.65528030886227
SFP.Col Colhigh 1977382..1977406 score=2.94651500930502
SFP.Col Colhigh 1977826..1977850 score=2.37480868566485
SFP.Col Colhigh 1978045..1978069 score=1.82163659707735
SFP.Col Colhigh 1978911..1978935 score=2.58617270044896
SFP.Col Colhigh 1979155..1979179 score=2.20942797707839
SFP.Col Colhigh 1979301..1979325 score=2.81729118771489
SFP.Col Colhigh 1979341..1979365 score=4.53086609522425
SFP.Col Colhigh 1979818..1979842 score=3.98152281485883
SFP.Col Colhigh 1979854..1979878 score=2.17361534705319
SFP.Col Colhigh 1979959..1979983 score=2.32054283980565
SFP.Col Colhigh 1979994..1980018 score=6.56348828556904
SFP.Col Colhigh 1980104..1980128 score=7.41030736403405
SFP.Col Colhigh 1980138..1980162 score=5.58428384317074
SFP.Col Colhigh 1980541..1980565 score=3.41452095015759
SFP.Col Colhigh 1980663..1980687 score=3.75886395423978
SFP.Col Colhigh 1980734..1980758 score=4.0556360702438
SFP.Col Colhigh 1980771..1980795 score=1.57082013448079
SFP.Col Colhigh 1980808..1980832 score=3.33228017906957
SFP.Col Colhigh 1981086..1981110 score=4.86590764906714
SFP.Col Colhigh 1982292..1982316 score=1.94715880051348
SFP.Col Colhigh 1982698..1982722 score=2.86164514092488
SFP.Col Colhigh 1982738..1982762 score=1.68390558616853
SFP.Col Colhigh 1982773..1982797 score=3.08335318793110
SFP.Col Colhigh 1983359..1983383 score=1.56625640260270
SFP.Col Colhigh 1983432..1983456 score=3.07430925396378
SFP.Col Colhigh 1983500..1983524 score=2.09139961785221
SFP.Col Colhigh 1983860..1983884 score=4.67685433263462
SFP.Col Colhigh 1983901..1983925 score=2.04553724199608
SFP.Col Colhigh 1984120..1984144 score=1.57771055440479
SFP.Col Colhigh 1984154..1984178 score=3.68009877053580
SFP.Col Colhigh 1984453..1984477 score=1.95105570766342
SFP.Col Colhigh 1984489..1984513 score=1.89174898610129
SFP.Col Colhigh 1984916..1984940 score=3.43885093497670
SFP.Col Colhigh 1984952..1984976 score=3.35747198398075
SFP.Col Colhigh 1985355..1985379 score=1.62585014737969
SFP.Col Colhigh 1985694..1985718 score=2.54125003270609
SFP.Col Colhigh 1985911..1985935 score=3.48460008851039
SFP.Col Colhigh 1986017..1986041 score=2.33494778015991
SFP.Col Colhigh 1986237..1986261 score=1.87408430196219
SFP.Col Colhigh 1987243..1987267 score=4.02012003640183
SFP.Col Colhigh 1987328..1987352 score=2.52855714628083
SFP.Col Colhigh 1987369..1987393 score=2.01928379854736
SFP.Col Colhigh 1987474..1987498 score=2.26666848314547
SFP.Col Colhigh 1987652..1987676 score=2.09042628667072
SFP.Col Colhigh 1987996..1988020 score=1.90558565913899
SFP.Col Colhigh 1989230..1989254 score=2.93959868164618
SFP.Col Colhigh 1989373..1989397 score=4.49497458548185
SFP.Col Colhigh 1989867..1989891 score=3.80336641305034
SFP.Col Colhigh 1990279..1990303 score=3.93845034588377
SFP.Col Colhigh 1990858..1990882 score=1.67477747735174
SFP.Col Colhigh 1994608..1994632 score=1.85418082845986
SFP.Col Colhigh 1995869..1995893 score=2.31443001853120
SFP.Col Colhigh 2000613..2000637 score=2.70627056949509
SFP.Col Colhigh 2001120..2001144 score=3.27503920267025
SFP.Col Colhigh 2001966..2001990 score=2.12381994032237
SFP.Col Colhigh 2003982..2004006 score=2.56554974920883
SFP.Col Colhigh 2005494..2005518 score=3.61771083223722
SFP.Col Colhigh 2010527..2010551 score=3.32790940204365
SFP.Col Colhigh 2010639..2010663 score=6.14555140333548
SFP.Col Colhigh 2010932..2010956 score=3.92588222626033
SFP.Col Colhigh 2010977..2011001 score=2.42877474567813
SFP.Col Colhigh 2011062..2011086 score=2.44399982241699
SFP.Col Colhigh 2011187..2011211 score=4.8018270201910
SFP.Col Colhigh 2011552..2011576 score=1.68058771798773
SFP.Col Colhigh 2011787..2011811 score=1.60527199393457
SFP.Col Colhigh 2012910..2012934 score=2.68948258178106
SFP.Col Colhigh 2012946..2012970 score=4.27221203738344
SFP.Col Colhigh 2013172..2013196 score=2.72312096925738
SFP.Col Colhigh 2013206..2013230 score=3.2870270862888
SFP.Col Colhigh 2013273..2013297 score=1.71511167954755
SFP.Col Colhigh 2013444..2013468 score=3.56008662426486
SFP.Col Colhigh 2013689..2013713 score=2.45510937502288
SFP.Col Colhigh 2014395..2014419 score=6.15236616361684
SFP.Col Colhigh 2015020..2015044 score=3.1661479592372
SFP.Col Colhigh 2015057..2015081 score=3.11413473060622
SFP.Col Colhigh 2015097..2015121 score=2.43529248250834
SFP.Col Colhigh 2015199..2015223 score=2.23753641246588
SFP.Col Colhigh 2015528..2015552 score=1.73771131957526
SFP.Col Colhigh 2015870..2015894 score=1.96033385402668
SFP.Col Colhigh 2015910..2015934 score=4.27482995603025
SFP.Col Colhigh 2016171..2016195 score=1.57013191499832
SFP.Col Colhigh 2019235..2019259 score=3.01753000764976
SFP.Col Colhigh 2019604..2019628 score=2.55428543984373
SFP.Col Colhigh 2020941..2020965 score=2.22721151592917
SFP.Col Colhigh 2021273..2021297 score=1.83274417379170
SFP.Col Colhigh 2022013..2022037 score=1.971955355932
SFP.Col Colhigh 2022342..2022366 score=2.15222136600970
SFP.Col Colhigh 2022381..2022405 score=1.99456801620969
SFP.Col Colhigh 2024751..2024775 score=2.74829647108894
SFP.Col Colhigh 2024910..2024934 score=2.46469650859465
SFP.Col Colhigh 2024980..2025004 score=3.11646427566557
SFP.Col Colhigh 2025352..2025376 score=2.53796847872064
SFP.Col Colhigh 2028327..2028351 score=3.44023239712697
SFP.Col Colhigh 2028763..2028787 score=2.79757156846830
SFP.Col Colhigh 2028798..2028822 score=2.39225458435745
SFP.Col Colhigh 2028829..2028853 score=2.06657211868032
SFP.Col Colhigh 2028929..2028953 score=2.61197759509631
SFP.Col Colhigh 2029227..2029251 score=6.34396143551431
SFP.Col Colhigh 2029326..2029350 score=2.23380117489094
SFP.Col Colhigh 2029523..2029547 score=2.25651138071235
SFP.Col Colhigh 2029818..2029842 score=1.81825097835766
SFP.Col Colhigh 2030438..2030462 score=3.56049798615617
SFP.Col Colhigh 2032388..2032412 score=5.22077630902377
SFP.Col Colhigh 2032573..2032597 score=3.99493561583970
SFP.Col Colhigh 2032874..2032898 score=2.58051921570842
SFP.Col Colhigh 2032991..2033015 score=7.72604241145996
SFP.Col Colhigh 2033095..2033119 score=1.88005422945879
SFP.Col Colhigh 2034435..2034459 score=4.41579198324379
SFP.Col Colhigh 2036293..2036317 score=2.08436186405020
SFP.Col Colhigh 2037536..2037560 score=2.16857548283726
SFP.Col Colhigh 2040173..2040197 score=1.58517362499951
SFP.Col Colhigh 2040569..2040593 score=2.67006693730125
SFP.Col Colhigh 2041123..2041147 score=2.08469056097088
SFP.Col Colhigh 2041458..2041482 score=3.8369406001127
SFP.Col Colhigh 2055093..2055117 score=2.33669506725423
SFP.Col Colhigh 2059417..2059441 score=1.88581820367952
SFP.Col Colhigh 2060962..2060986 score=1.72303745155926
SFP.Col Colhigh 2061070..2061094 score=5.08947688790075
SFP.Col Colhigh 2062034..2062058 score=2.44379259096793
SFP.Col Colhigh 2063485..2063509 score=2.27381425691978
SFP.Col Colhigh 2064208..2064232 score=1.67400361418130
SFP.Col Colhigh 2064492..2064516 score=1.83790500551783
SFP.Col Colhigh 2066184..2066208 score=3.45452506792041
SFP.Col Colhigh 2066220..2066244 score=2.10693016635855
SFP.Col Colhigh 2066542..2066566 score=2.75840361727527
SFP.Col Colhigh 2066577..2066601 score=2.5355658096319
SFP.Col Colhigh 2068952..2068976 score=3.57969383448421
SFP.Col Colhigh 2069358..2069382 score=1.75141933979346
SFP.Col Colhigh 2070010..2070034 score=2.34173572430653
SFP.Col Colhigh 2070046..2070070 score=2.73485610532508
SFP.Col Colhigh 2070163..2070187 score=2.98062739247944
SFP.Col Colhigh 2070198..2070222 score=7.00857001714744
SFP.Col Colhigh 2070268..2070292 score=4.75746151291223
SFP.Col Colhigh 2070341..2070365 score=9.1861981917591
SFP.Col Colhigh 2070382..2070406 score=2.47444680693895
SFP.Col Colhigh 2070423..2070447 score=2.94595448366892
SFP.Col Colhigh 2070507..2070531 score=2.6629028680958
SFP.Col Colhigh 2070970..2070994 score=2.81917585993787
SFP.Col Colhigh 2071186..2071210 score=4.16088672154717
SFP.Col Colhigh 2071259..2071283 score=4.0664830087184
SFP.Col Colhigh 2071725..2071749 score=2.12628986804928
SFP.Col Colhigh 2072134..2072158 score=3.81874988239443
SFP.Col Colhigh 2072270..2072294 score=6.85213927944241
SFP.Col Colhigh 2072524..2072548 score=2.29431539481755
SFP.Col Colhigh 2072658..2072682 score=2.21241946635860
SFP.Col Colhigh 2072691..2072715 score=2.86570758559224
SFP.Col Colhigh 2072800..2072824 score=3.25813740712861
SFP.Col Colhigh 2072984..2073008 score=4.45977449148533
SFP.Col Colhigh 2073132..2073156 score=1.62874149392099
SFP.Col Colhigh 2073343..2073367 score=4.01397283994252
SFP.Col Colhigh 2073478..2073502 score=2.85827391972446
SFP.Col Colhigh 2073847..2073871 score=1.79584005847752
SFP.Col Colhigh 2074056..2074080 score=4.05925804821748
SFP.Col Colhigh 2074128..2074152 score=5.84923064809929
SFP.Col Colhigh 2074199..2074223 score=1.77989315931328
SFP.Col Colhigh 2074416..2074440 score=4.66904622961922
SFP.Col Colhigh 2075382..2075406 score=2.70831826434638
SFP.Col Colhigh 2075550..2075574 score=1.65622252210038
SFP.Col Colhigh 2075771..2075795 score=3.06832183500264
SFP.Col Colhigh 2075807..2075831 score=2.42572163686489
SFP.Col Colhigh 2075914..2075938 score=3.2747663613967
SFP.Col Colhigh 2075988..2076012 score=5.00884442202749
SFP.Col Colhigh 2076057..2076081 score=1.87700801361320
SFP.Col Colhigh 2076094..2076118 score=5.11261024875586
SFP.Col Colhigh 2076208..2076232 score=3.95448913348198
SFP.Col Colhigh 2076280..2076304 score=3.74554120315780
SFP.Col Colhigh 2076385..2076409 score=3.92163166763305
SFP.Col Colhigh 2076419..2076443 score=2.80642706266178
SFP.Col Colhigh 2076501..2076525 score=6.31883436643185
SFP.Col Colhigh 2076539..2076563 score=2.56550130062525
SFP.Col Colhigh 2076610..2076634 score=6.72588336763535
SFP.Col Colhigh 2076645..2076669 score=5.63601568750658
SFP.Col Colhigh 2076786..2076810 score=5.5492256735198
SFP.Col Colhigh 2076832..2076856 score=5.24743734218235
SFP.Col Colhigh 2076871..2076895 score=4.5250212484935
SFP.Col Colhigh 2076942..2076966 score=7.32722752897391
SFP.Col Colhigh 2076983..2077007 score=5.53295350774336
SFP.Col Colhigh 2077055..2077079 score=5.3600638525713
SFP.Col Colhigh 2077092..2077116 score=5.13798011157487
SFP.Col Colhigh 2077126..2077150 score=2.64305715634341
SFP.Col Colhigh 2077270..2077294 score=8.71078303055307
SFP.Col Colhigh 2077375..2077399 score=1.84357472867111
SFP.Col Colhigh 2077447..2077471 score=3.71476105237325
SFP.Col Colhigh 2077483..2077507 score=4.58098561420526
SFP.Col Colhigh 2077516..2077540 score=3.12805088270771
SFP.Col Colhigh 2077554..2077578 score=5.80905988545463
SFP.Col Colhigh 2077591..2077615 score=6.63780614794792
SFP.Col Colhigh 2077625..2077649 score=4.62618785662195
SFP.Col Colhigh 2077769..2077793 score=4.20222292420615
SFP.Col Colhigh 2077805..2077829 score=1.74021407449186
SFP.Col Colhigh 2078038..2078062 score=2.78792350356416
SFP.Col Colhigh 2078071..2078095 score=5.45110741044037
SFP.Col Colhigh 2078145..2078169 score=2.27473327693298
SFP.Col Colhigh 2078179..2078203 score=2.63634861526165
SFP.Col Colhigh 2078247..2078271 score=5.74612335538629
SFP.Col Colhigh 2078283..2078307 score=3.48731564022333
SFP.Col Colhigh 2078353..2078377 score=3.92422932939938
SFP.Col Colhigh 2078420..2078444 score=5.10035600451701
SFP.Col Colhigh 2078456..2078480 score=4.3163792578094
SFP.Col Colhigh 2078492..2078516 score=5.60516453184246
SFP.Col Colhigh 2078563..2078587 score=4.61367401063244
SFP.Col Colhigh 2078604..2078628 score=4.67909824613999
SFP.Col Colhigh 2078641..2078665 score=4.03372446672078
SFP.Col Colhigh 2078796..2078820 score=5.47158545961982
SFP.Col Colhigh 2078830..2078854 score=1.65374928192864
SFP.Col Colhigh 2078933..2078957 score=5.2987272580426
SFP.Col Colhigh 2078974..2078998 score=4.7653514259047
SFP.Col Colhigh 2079015..2079039 score=5.8227975013803
SFP.Col Colhigh 2079279..2079303 score=6.50001538905957
SFP.Col Colhigh 2079314..2079338 score=2.23322686047594
SFP.Col Colhigh 2079459..2079483 score=3.4046234998963
SFP.Col Colhigh 2079525..2079549 score=5.89421803864936
SFP.Col Colhigh 2079564..2079588 score=4.22885270616064
SFP.Col Colhigh 2079599..2079623 score=3.54115632502244
SFP.Col Colhigh 2079637..2079661 score=4.84930578291957
SFP.Col Colhigh 2079677..2079701 score=2.16881967014533
SFP.Col Colhigh 2079855..2079879 score=1.5943197799133
SFP.Col Colhigh 2079925..2079949 score=2.76481589604525
SFP.Col Colhigh 2079960..2079984 score=2.42991622268026
SFP.Col Colhigh 2080214..2080238 score=4.06152154326675
SFP.Col Colhigh 2080249..2080273 score=3.1069950022804
SFP.Col Colhigh 2080852..2080876 score=3.08907864135083
SFP.Col Colhigh 2080920..2080944 score=1.57012714838189
SFP.Col Colhigh 2083323..2083347 score=3.06157546369695
SFP.Col Colhigh 2083502..2083526 score=2.76036738672645
SFP.Col Colhigh 2084492..2084516 score=2.00618954179729
SFP.Col Colhigh 2084969..2084993 score=1.64106098874238
SFP.Col Colhigh 2087790..2087814 score=2.04196729971938
SFP.Col Colhigh 2089259..2089283 score=1.72369903950667
SFP.Col Colhigh 2096136..2096160 score=2.14995506106737
SFP.Col Colhigh 2096866..2096890 score=1.77977243606840
SFP.Col Colhigh 2100122..2100146 score=1.56590799104165
SFP.Col Colhigh 2100266..2100290 score=2.78135937795574
SFP.Col Colhigh 2101430..2101454 score=1.94751321499274
SFP.Col Colhigh 2102372..2102396 score=4.66275845679069
SFP.Col Colhigh 2103021..2103045 score=2.47362123776227
SFP.Col Colhigh 2104792..2104816 score=2.1622589252332
SFP.Col Colhigh 2105677..2105701 score=2.61772332037585
SFP.Col Colhigh 2108643..2108667 score=2.44634695290398
SFP.Col Colhigh 2109819..2109843 score=4.33873582019304
SFP.Col Colhigh 2110432..2110456 score=2.89876599996682
SFP.Col Colhigh 2111438..2111462 score=2.60225912369496
SFP.Col Colhigh 2115742..2115766 score=1.97836356503131
SFP.Col Colhigh 2117130..2117154 score=5.01229669379756
SFP.Col Colhigh 2118068..2118092 score=1.61205948064931
SFP.Col Colhigh 2121194..2121218 score=6.00486342535989
SFP.Col Colhigh 2125854..2125878 score=3.31330545531291
SFP.Col Colhigh 2126206..2126230 score=2.14941947306957
SFP.Col Colhigh 2127647..2127671 score=2.45006683077123
SFP.Col Colhigh 2136436..2136460 score=3.11277923585918
SFP.Col Colhigh 2141862..2141886 score=1.96533180867931
SFP.Col Colhigh 2141899..2141923 score=3.22816624921420
SFP.Col Colhigh 2142340..2142364 score=2.3659420240839
SFP.Col Colhigh 2143377..2143401 score=3.54847405997553
SFP.Col Colhigh 2143554..2143578 score=3.49718586468335
SFP.Col Colhigh 2143627..2143651 score=3.31922955435986
SFP.Col Colhigh 2143667..2143691 score=3.53319410776668
SFP.Col Colhigh 2143870..2143894 score=3.67743392327106
SFP.Col Colhigh 2144024..2144048 score=3.60254138253468
SFP.Col Colhigh 2144355..2144379 score=3.13159420113699
SFP.Col Colhigh 2144389..2144413 score=2.86255931082576
SFP.Col Colhigh 2144648..2144672 score=1.8323772086924
SFP.Col Colhigh 2144679..2144703 score=2.92341637729753
SFP.Col Colhigh 2145143..2145167 score=2.03934172896409
SFP.Col Colhigh 2146660..2146684 score=5.11631451603816
SFP.Col Colhigh 2146937..2146961 score=2.91818469650929
SFP.Col Colhigh 2147114..2147138 score=1.67056582165551
SFP.Col Colhigh 2151799..2151823 score=1.82222505791022
SFP.Col Colhigh 2156715..2156739 score=3.93840269872552
SFP.Col Colhigh 2163046..2163070 score=4.18475270368093
SFP.Col Colhigh 2163548..2163572 score=3.60998124729688
SFP.Col Colhigh 2163946..2163970 score=2.18273762136228
SFP.Col Colhigh 2164344..2164368 score=1.84976376171148
SFP.Col Colhigh 2164533..2164557 score=5.70643369360371
SFP.Col Colhigh 2164566..2164590 score=3.41758199476513
SFP.Col Colhigh 2164602..2164626 score=1.93390491899179
SFP.Col Colhigh 2164637..2164661 score=2.16541126941813
SFP.Col Colhigh 2164674..2164698 score=2.39561498827342
SFP.Col Colhigh 2164997..2165021 score=2.37378510063219
SFP.Col Colhigh 2165106..2165130 score=1.70531722487634
SFP.Col Colhigh 2165178..2165202 score=2.07572144331161
SFP.Col Colhigh 2165216..2165240 score=1.88575363535672
SFP.Col Colhigh 2165249..2165273 score=3.44276180955697
SFP.Col Colhigh 2165286..2165310 score=3.60060999005811
SFP.Col Colhigh 2165393..2165417 score=2.51941612941376
SFP.Col Colhigh 2165599..2165623 score=4.2596404763509
SFP.Col Colhigh 2166556..2166580 score=3.08795733937591
SFP.Col Colhigh 2166874..2166898 score=2.03628956359679
SFP.Col Colhigh 2167274..2167298 score=2.06721014850553
SFP.Col Colhigh 2167350..2167374 score=2.98780844113888
SFP.Col Colhigh 2167387..2167411 score=4.59695923229617
SFP.Col Colhigh 2167421..2167445 score=2.95101981925832
SFP.Col Colhigh 2167457..2167481 score=2.6402704742005
SFP.Col Colhigh 2168245..2168269 score=2.14507493560912
SFP.Col Colhigh 2169286..2169310 score=2.00426695113768
SFP.Col Colhigh 2169463..2169487 score=1.59302108521542
SFP.Col Colhigh 2170280..2170304 score=2.91911693838977
SFP.Col Colhigh 2171010..2171034 score=3.26660083944901
SFP.Col Colhigh 2171225..2171249 score=1.95943613578401
SFP.Col Colhigh 2171501..2171525 score=3.18034766095203
SFP.Col Colhigh 2171537..2171561 score=2.45779211219588
SFP.Col Colhigh 2171614..2171638 score=2.17173793040152
SFP.Col Colhigh 2171686..2171710 score=2.57879463964337
SFP.Col Colhigh 2171720..2171744 score=3.42910769999311
SFP.Col Colhigh 2172951..2172975 score=2.35478395368008
SFP.Col Colhigh 2173750..2173774 score=2.14214137827890
SFP.Col Colhigh 2176531..2176555 score=4.0243676772155
SFP.Col Colhigh 2176604..2176628 score=4.42442606296407
SFP.Col Colhigh 2176635..2176659 score=7.20693955354396
SFP.Col Colhigh 2176816..2176840 score=2.39685121340423
SFP.Col Colhigh 2177176..2177200 score=1.89718165853370
SFP.Col Colhigh 2179271..2179295 score=2.49028074401182
SFP.Col Colhigh 2179382..2179406 score=5.34389088728759
SFP.Col Colhigh 2179784..2179808 score=1.69398052565051
SFP.Col Colhigh 2183509..2183533 score=1.75030007458026
SFP.Col Colhigh 2184018..2184042 score=1.68110774249509
SFP.Col Colhigh 2185263..2185287 score=2.36695393972135
SFP.Col Colhigh 2186948..2186972 score=2.42041941823816
SFP.Col Colhigh 2188804..2188828 score=2.92878824099267
SFP.Col Colhigh 2188880..2188904 score=1.86475752866519
SFP.Col Colhigh 2189103..2189127 score=6.34599609551896
SFP.Col Colhigh 2190928..2190952 score=2.21179001009920
SFP.Col Colhigh 2194187..2194211 score=2.67422302241279
SFP.Col Colhigh 2194448..2194472 score=1.77161169418541
SFP.Col Colhigh 2194489..2194513 score=1.72886088146967
SFP.Col Colhigh 2194565..2194589 score=3.62603436675625
SFP.Col Colhigh 2194745..2194769 score=3.44809651127711
SFP.Col Colhigh 2194817..2194841 score=2.35241785100604
SFP.Col Colhigh 2194994..2195018 score=3.27224362666547
SFP.Col Colhigh 2198977..2199001 score=2.77517786673110
SFP.Col Colhigh 2200074..2200098 score=4.32776858895777
SFP.Col Colhigh 2201944..2201968 score=5.39091756932477
SFP.Col Colhigh 2201980..2202004 score=6.26763233745395
SFP.Col Colhigh 2202029..2202053 score=4.87058011426449
SFP.Col Colhigh 2202280..2202304 score=2.05327192754625
SFP.Col Colhigh 2202381..2202405 score=6.14686108096668
SFP.Col Colhigh 2202418..2202442 score=6.09112233972674
SFP.Col Colhigh 2202639..2202663 score=1.95985187577512
SFP.Col Colhigh 2202714..2202738 score=4.27565872580022
SFP.Col Colhigh 2203050..2203074 score=1.96157015690599
SFP.Col Colhigh 2203269..2203293 score=3.34909362528744
SFP.Col Colhigh 2203486..2203510 score=4.40425048276294
SFP.Col Colhigh 2203596..2203620 score=3.25708669518435
SFP.Col Colhigh 2203632..2203656 score=3.57824580362188
SFP.Col Colhigh 2203736..2203760 score=2.39973025518401
SFP.Col Colhigh 2204069..2204093 score=2.50779800998255
SFP.Col Colhigh 2204279..2204303 score=4.05232901492627
SFP.Col Colhigh 2204317..2204341 score=1.84223000091913
SFP.Col Colhigh 2205088..2205112 score=1.63253462818486
SFP.Col Colhigh 2205362..2205386 score=3.1138087508617
SFP.Col Colhigh 2205623..2205647 score=6.91089531953041
SFP.Col Colhigh 2205799..2205823 score=2.90967211114186
SFP.Col Colhigh 2205953..2205977 score=2.56140125847451
SFP.Col Colhigh 2206123..2206147 score=2.27158534089203
SFP.Col Colhigh 2206894..2206918 score=3.44537742357758
SFP.Col Colhigh 2206927..2206951 score=1.79444661547289
SFP.Col Colhigh 2207144..2207168 score=2.21125595923197
SFP.Col Colhigh 2207408..2207432 score=2.94491709342309
SFP.Col Colhigh 2207443..2207467 score=1.90247647455623
SFP.Col Colhigh 2208018..2208042 score=5.42643592507283
SFP.Col Colhigh 2208053..2208077 score=1.81520231776612
SFP.Col Colhigh 2208437..2208461 score=1.57515535212878
SFP.Col Colhigh 2208578..2208602 score=7.33322676954256
SFP.Col Colhigh 2208718..2208742 score=1.70001200265036
SFP.Col Colhigh 2208753..2208777 score=1.71155539535470
SFP.Col Colhigh 2209092..2209116 score=1.74642888172516
SFP.Col Colhigh 2209164..2209188 score=1.61125265582682
SFP.Col Colhigh 2209276..2209300 score=3.28784096312283
SFP.Col Colhigh 2209385..2209409 score=4.19439096159776
SFP.Col Colhigh 2209533..2209557 score=2.99776600484574
SFP.Col Colhigh 2209695..2209719 score=1.55720455314549
SFP.Col Colhigh 2210920..2210944 score=1.91676721111925
SFP.Col Colhigh 2210993..2211017 score=2.56540555145679
SFP.Col Colhigh 2212247..2212271 score=4.20879993660984
SFP.Col Colhigh 2212391..2212415 score=5.22050520224864
SFP.Col Colhigh 2212678..2212702 score=2.49932106316367
SFP.Col Colhigh 2212783..2212807 score=2.83040197751250
SFP.Col Colhigh 2212858..2212882 score=5.52902521731584
SFP.Col Colhigh 2213375..2213399 score=1.90550268486700
SFP.Col Colhigh 2215414..2215438 score=4.11713507761113
SFP.Col Colhigh 2218383..2218407 score=1.7382669080978
SFP.Col Colhigh 2219039..2219063 score=5.62076210691154
SFP.Col Colhigh 2220163..2220187 score=1.97031085887177
SFP.Col Colhigh 2223886..2223910 score=2.24356973718552
SFP.Col Colhigh 2224407..2224431 score=1.87883499238791
SFP.Col Colhigh 2224514..2224538 score=1.81174437088793
SFP.Col Colhigh 2224553..2224577 score=3.00973406977451
SFP.Col Colhigh 2225461..2225485 score=2.99644337196514
SFP.Col Colhigh 2227324..2227348 score=1.82951389860825
SFP.Col Colhigh 2230228..2230252 score=5.82588915606864
SFP.Col Colhigh 2230375..2230399 score=5.23651699704855
SFP.Col Colhigh 2230775..2230799 score=3.10134039438904
SFP.Col Colhigh 2231134..2231158 score=1.77010761987065
SFP.Col Colhigh 2231386..2231410 score=2.54445827494232
SFP.Col Colhigh 2231713..2231737 score=5.13276349613768
SFP.Col Colhigh 2231753..2231777 score=2.69305700472613
SFP.Col Colhigh 2231970..2231994 score=4.65309000679455
SFP.Col Colhigh 2233270..2233294 score=3.23340257891814
SFP.Col Colhigh 2233413..2233437 score=2.69027363626224
SFP.Col Colhigh 2233523..2233547 score=2.76717632567353
SFP.Col Colhigh 2234003..2234027 score=3.23452608405968
SFP.Col Colhigh 2234582..2234606 score=1.71456416213653
SFP.Col Colhigh 2234654..2234678 score=2.14464548911800
SFP.Col Colhigh 2234799..2234823 score=2.12625929149048
SFP.Col Colhigh 2235089..2235113 score=1.95872131286406
SFP.Col Colhigh 2236688..2236712 score=1.84255547124498
SFP.Col Colhigh 2238464..2238488 score=2.64182505363009
SFP.Col Colhigh 2240453..2240477 score=1.83671902881198
SFP.Col Colhigh 2242398..2242422 score=3.91931181717148
SFP.Col Colhigh 2261169..2261193 score=2.61602945745632
SFP.Col Colhigh 2264329..2264353 score=2.36415463391826
SFP.Col Colhigh 2265237..2265261 score=3.30044440462529
SFP.Col Colhigh 2265271..2265295 score=4.76182206806182
SFP.Col Colhigh 2265821..2265845 score=3.98069922257841
SFP.Col Colhigh 2266702..2266726 score=1.83107793489502
SFP.Col Colhigh 2268072..2268096 score=2.97093186099348
SFP.Col Colhigh 2273119..2273143 score=1.58691636810587
SFP.Col Colhigh 2273794..2273818 score=3.31590183334612
SFP.Col Colhigh 2274066..2274090 score=1.95033788335468
SFP.Col Colhigh 2280193..2280217 score=2.07800586292718
SFP.Col Colhigh 2280229..2280253 score=2.8583094138009
SFP.Col Colhigh 2280263..2280287 score=1.57674723018743
SFP.Col Colhigh 2280335..2280359 score=2.03955283617295
SFP.Col Colhigh 2280668..2280692 score=4.89611174362356
SFP.Col Colhigh 2281029..2281053 score=3.36303002347942
SFP.Col Colhigh 2281107..2281131 score=2.23339750262490
SFP.Col Colhigh 2281143..2281167 score=1.81963122535878
SFP.Col Colhigh 2281217..2281241 score=2.80536879286063
SFP.Col Colhigh 2283395..2283419 score=2.07822531228210
SFP.Col Colhigh 2284249..2284273 score=1.76215010382298
SFP.Col Colhigh 2285104..2285128 score=1.85301936215258
SFP.Col Colhigh 2291962..2291986 score=1.64135619021204
SFP.Col Colhigh 2292000..2292024 score=2.32094430013673
SFP.Col Colhigh 2292193..2292217 score=4.46538215712485
SFP.Col Colhigh 2292452..2292476 score=1.59812452006821
SFP.Col Colhigh 2293670..2293694 score=4.05490693884646
SFP.Col Colhigh 2294982..2295006 score=4.63941009031789
SFP.Col Colhigh 2295379..2295403 score=1.98162819970319
SFP.Col Colhigh 2295686..2295710 score=1.57423302129623
SFP.Col Colhigh 2295797..2295821 score=5.44964917112869
SFP.Col Colhigh 2298013..2298037 score=3.02225063329649
SFP.Col Colhigh 2300349..2300373 score=2.97373232339037
SFP.Col Colhigh 2300774..2300798 score=1.64618010311950
SFP.Col Colhigh 2307891..2307915 score=2.17944000456245
SFP.Col Colhigh 2309372..2309396 score=2.20919466826211
SFP.Col Colhigh 2311156..2311180 score=2.22796823348921
SFP.Col Colhigh 2312733..2312757 score=5.4768969695082
SFP.Col Colhigh 2313812..2313836 score=4.02970015069172
SFP.Col Colhigh 2314215..2314239 score=1.56110994076637
SFP.Col Colhigh 2317815..2317839 score=2.91002998071935
SFP.Col Colhigh 2317888..2317912 score=2.58911467371588
SFP.Col Colhigh 2321869..2321893 score=2.65190079153688
SFP.Col Colhigh 2321936..2321960 score=1.58638172269028
SFP.Col Colhigh 2324086..2324110 score=8.57401836840192
SFP.Col Colhigh 2324878..2324902 score=2.25246648870144
SFP.Col Colhigh 2325126..2325150 score=2.02819105751949
SFP.Col Colhigh 2329140..2329164 score=2.88089974331086
SFP.Col Colhigh 2331720..2331744 score=5.60831104980504
SFP.Col Colhigh 2334853..2334877 score=2.21628905988023
SFP.Col Colhigh 2336877..2336901 score=3.10424518472248
SFP.Col Colhigh 2337375..2337399 score=3.15940000813648
SFP.Col Colhigh 2345387..2345411 score=2.88524177981372
SFP.Col Colhigh 2345627..2345651 score=2.72810645440915
SFP.Col Colhigh 2345727..2345751 score=2.89424627104942
SFP.Col Colhigh 2345909..2345933 score=2.03596369927785
SFP.Col Colhigh 2346285..2346309 score=2.38142440537512
SFP.Col Colhigh 2349357..2349381 score=7.15286101922338
SFP.Col Colhigh 2349766..2349790 score=2.13999625292355
SFP.Col Colhigh 2349808..2349832 score=5.04923672269369
SFP.Col Colhigh 2349882..2349906 score=4.06572007105332
SFP.Col Colhigh 2349976..2350000 score=5.5427277106907
SFP.Col Colhigh 2350010..2350034 score=3.39792608422501
SFP.Col Colhigh 2350049..2350073 score=1.75834215708733
SFP.Col Colhigh 2350303..2350327 score=1.70603728614833
SFP.Col Colhigh 2350481..2350505 score=4.4286822774553
SFP.Col Colhigh 2350852..2350876 score=2.55895237199172
SFP.Col Colhigh 2350960..2350984 score=2.87156320350648
SFP.Col Colhigh 2350995..2351019 score=3.66336456099929
SFP.Col Colhigh 2351142..2351166 score=4.04198735559421
SFP.Col Colhigh 2352110..2352134 score=4.21260667385813
SFP.Col Colhigh 2352146..2352170 score=4.72947431917439
SFP.Col Colhigh 2352726..2352750 score=5.62767343686307
SFP.Col Colhigh 2352832..2352856 score=3.46973847257977
SFP.Col Colhigh 2352939..2352963 score=2.10861096692410
SFP.Col Colhigh 2353090..2353114 score=3.74511100540204
SFP.Col Colhigh 2353300..2353324 score=4.64194793928839
SFP.Col Colhigh 2353375..2353399 score=2.11110760625079
SFP.Col Colhigh 2353481..2353505 score=1.86316537645615
SFP.Col Colhigh 2353770..2353794 score=1.65680051610560
SFP.Col Colhigh 2353804..2353828 score=4.5405449290242
SFP.Col Colhigh 2353840..2353864 score=2.36883411951885
SFP.Col Colhigh 2354016..2354040 score=3.71764528833736
SFP.Col Colhigh 2354161..2354185 score=2.83885622304624
SFP.Col Colhigh 2354372..2354396 score=3.17674335576590
SFP.Col Colhigh 2354819..2354843 score=1.65079912331347
SFP.Col Colhigh 2355058..2355082 score=7.64242760658864
SFP.Col Colhigh 2355131..2355155 score=1.90230386042382
SFP.Col Colhigh 2355202..2355226 score=1.99841178172927
SFP.Col Colhigh 2356121..2356145 score=1.68843882899824
SFP.Col Colhigh 2356220..2356244 score=2.55260882663533
SFP.Col Colhigh 2356884..2356908 score=3.22219155075337
SFP.Col Colhigh 2356921..2356945 score=2.64305180307116
SFP.Col Colhigh 2356954..2356978 score=3.89277733060609
SFP.Col Colhigh 2357094..2357118 score=2.60578900092025
SFP.Col Colhigh 2357129..2357153 score=6.72805212546745
SFP.Col Colhigh 2357205..2357229 score=5.69682495539317
SFP.Col Colhigh 2357349..2357373 score=2.46962346889259
SFP.Col Colhigh 2357388..2357412 score=7.33915934828705
SFP.Col Colhigh 2358188..2358212 score=1.88204718703448
SFP.Col Colhigh 2358260..2358284 score=4.07053685100761
SFP.Col Colhigh 2358750..2358774 score=2.03465660277066
SFP.Col Colhigh 2358789..2358813 score=3.01515532183043
SFP.Col Colhigh 2358857..2358881 score=5.60284080065108
SFP.Col Colhigh 2358960..2358984 score=1.67100460941972
SFP.Col Colhigh 2358997..2359021 score=6.57187025552879
SFP.Col Colhigh 2359033..2359057 score=3.00416119805857
SFP.Col Colhigh 2359066..2359090 score=2.8624718988637
SFP.Col Colhigh 2359412..2359436 score=2.27041101259761
SFP.Col Colhigh 2359559..2359583 score=3.01891682448067
SFP.Col Colhigh 2363137..2363161 score=2.19843096718672
SFP.Col Colhigh 2365223..2365247 score=2.11098956031702
SFP.Col Colhigh 2366157..2366181 score=2.36234869829310
SFP.Col Colhigh 2366331..2366355 score=2.83486840055984
SFP.Col Colhigh 2366479..2366503 score=1.56523421676579
SFP.Col Colhigh 2366652..2366676 score=3.51116049265920
SFP.Col Colhigh 2367150..2367174 score=1.57996239573689
SFP.Col Colhigh 2367223..2367247 score=2.22611419681483
SFP.Col Colhigh 2367325..2367349 score=8.38172151464322
SFP.Col Colhigh 2367805..2367829 score=2.07550444497925
SFP.Col Colhigh 2368510..2368534 score=2.30085908005543
SFP.Col Colhigh 2369060..2369084 score=4.8885355336584
SFP.Col Colhigh 2369250..2369274 score=2.29409408854655
SFP.Col Colhigh 2369351..2369375 score=1.65656792779992
SFP.Col Colhigh 2369568..2369592 score=2.20961010004235
SFP.Col Colhigh 2369787..2369811 score=3.27021164849048
SFP.Col Colhigh 2369969..2369993 score=2.28457743988489
SFP.Col Colhigh 2370001..2370025 score=1.84502594101514
SFP.Col Colhigh 2370075..2370099 score=3.21624903554997
SFP.Col Colhigh 2370185..2370209 score=4.98351488815955
SFP.Col Colhigh 2370359..2370383 score=2.47884365250613
SFP.Col Colhigh 2370927..2370951 score=2.1243562549758
SFP.Col Colhigh 2370999..2371023 score=4.7558871547698
SFP.Col Colhigh 2371034..2371058 score=2.80794515074831
SFP.Col Colhigh 2372157..2372181 score=5.93226405337642
SFP.Col Colhigh 2373513..2373537 score=2.37039787335791
SFP.Col Colhigh 2376593..2376617 score=1.62194949431944
SFP.Col Colhigh 2377085..2377109 score=6.72009828614056
SFP.Col Colhigh 2378337..2378361 score=2.982195021895
SFP.Col Colhigh 2378377..2378401 score=3.75321176980065
SFP.Col Colhigh 2379504..2379528 score=5.54827204606263
SFP.Col Colhigh 2380804..2380828 score=1.70808232475456
SFP.Col Colhigh 2382168..2382192 score=7.49140240196168
SFP.Col Colhigh 2383259..2383283 score=2.15572947166669
SFP.Col Colhigh 2383439..2383463 score=3.13344835779348
SFP.Col Colhigh 2383674..2383698 score=4.21656162615966
SFP.Col Colhigh 2383715..2383739 score=5.96770443515791
SFP.Col Colhigh 2383902..2383926 score=2.48116434020704
SFP.Col Colhigh 2384413..2384437 score=2.25241310275383
SFP.Col Colhigh 2384809..2384833 score=4.66263521004225
SFP.Col Colhigh 2385377..2385401 score=4.03125695994739
SFP.Col Colhigh 2385424..2385448 score=1.75366583003933
SFP.Col Colhigh 2385821..2385845 score=2.50037482738385
SFP.Col Colhigh 2385885..2385909 score=3.24298434409379
SFP.Col Colhigh 2387634..2387658 score=2.28045709173323
SFP.Col Colhigh 2387666..2387690 score=3.95208924510618
SFP.Col Colhigh 2388410..2388434 score=3.91954074955025
SFP.Col Colhigh 2389166..2389190 score=2.21884565230261
SFP.Col Colhigh 2389686..2389710 score=4.07549742154731
SFP.Col Colhigh 2390202..2390226 score=2.58246676005233
SFP.Col Colhigh 2390453..2390477 score=2.03969795002067
SFP.Col Colhigh 2391050..2391074 score=1.89028474458744
SFP.Col Colhigh 2393752..2393776 score=3.23023219095096
SFP.Col Colhigh 2393864..2393888 score=2.46363418243868
SFP.Col Colhigh 2394040..2394064 score=3.71232716227649
SFP.Col Colhigh 2394260..2394284 score=2.28603846230310
SFP.Col Colhigh 2394491..2394515 score=3.11026882276049
SFP.Col Colhigh 2394709..2394733 score=3.01804347868995
SFP.Col Colhigh 2394893..2394917 score=1.74869429272327
SFP.Col Colhigh 2395383..2395407 score=2.03565028923812
SFP.Col Colhigh 2395419..2395443 score=4.11849826131751
SFP.Col Colhigh 2398396..2398420 score=3.82104578638005
SFP.Col Colhigh 2398744..2398768 score=1.84455014360356
SFP.Col Colhigh 2399574..2399598 score=5.01514480010173
SFP.Col Colhigh 2399942..2399966 score=4.05330037842437
SFP.Col Colhigh 2403889..2403913 score=5.3953921837068
SFP.Col Colhigh 2404031..2404055 score=5.82412164174215
SFP.Col Colhigh 2404099..2404123 score=2.61860308569689
SFP.Col Colhigh 2404643..2404667 score=1.60033306078814
SFP.Col Colhigh 2404899..2404923 score=1.87752186886433
SFP.Col Colhigh 2404935..2404959 score=2.97470806998732
SFP.Col Colhigh 2406928..2406952 score=2.29991717663358
SFP.Col Colhigh 2410647..2410671 score=3.26685806085393
SFP.Col Colhigh 2410892..2410916 score=2.067473086487
SFP.Col Colhigh 2411243..2411267 score=3.11468134106875
SFP.Col Colhigh 2411280..2411304 score=2.13169523644773
SFP.Col Colhigh 2411392..2411416 score=3.81547033574013
SFP.Col Colhigh 2411594..2411618 score=1.66259643068727
SFP.Col Colhigh 2419211..2419235 score=3.50591226012415
SFP.Col Colhigh 2420024..2420048 score=2.81253219931475
SFP.Col Colhigh 2424307..2424331 score=2.33815681623854
SFP.Col Colhigh 2424666..2424690 score=2.80513786602607
SFP.Col Colhigh 2426443..2426467 score=3.22900592763142
SFP.Col Colhigh 2427430..2427454 score=1.92895794927489
SFP.Col Colhigh 2427466..2427490 score=1.59535636275778
SFP.Col Colhigh 2428552..2428576 score=1.95081802110008
SFP.Col Colhigh 2428658..2428682 score=1.72543756807150
SFP.Col Colhigh 2434504..2434528 score=3.10924146825561
SFP.Col Colhigh 2437804..2437828 score=2.17472564729125
SFP.Col Colhigh 2439011..2439035 score=1.82707078890834
SFP.Col Colhigh 2440625..2440649 score=2.36617076660093
SFP.Col Colhigh 2442209..2442233 score=2.65743809511001
SFP.Col Colhigh 2446917..2446941 score=1.94929502780938
SFP.Col Colhigh 2447198..2447222 score=1.8864500066632
SFP.Col Colhigh 2454567..2454591 score=3.11565046607154
SFP.Col Colhigh 2455230..2455254 score=2.96865962084886
SFP.Col Colhigh 2459073..2459097 score=3.95855018237098
SFP.Col Colhigh 2465050..2465074 score=1.70751665440831
SFP.Col Colhigh 2468443..2468467 score=1.9376147187935
SFP.Col Colhigh 2471020..2471044 score=2.27056901662649
SFP.Col Colhigh 2471126..2471150 score=6.68552494896454
SFP.Col Colhigh 2471747..2471771 score=1.79592968527328
SFP.Col Colhigh 2474814..2474838 score=1.68848117692031
SFP.Col Colhigh 2475003..2475027 score=2.50618242465431
SFP.Col Colhigh 2475038..2475062 score=2.21592422435162
SFP.Col Colhigh 2475814..2475838 score=1.65986229322605
SFP.Col Colhigh 2476382..2476406 score=2.06907295733357
SFP.Col Colhigh 2476625..2476649 score=2.31268856963980
SFP.Col Colhigh 2476909..2476933 score=2.93842666036542
SFP.Col Colhigh 2478224..2478248 score=1.8244344195361
SFP.Col Colhigh 2483985..2484009 score=1.83670069308205
SFP.Col Colhigh 2486012..2486036 score=2.90414870292829
SFP.Col Colhigh 2486566..2486590 score=3.75851088420154
SFP.Col Colhigh 2495125..2495149 score=3.08292241297571
SFP.Col Colhigh 2501924..2501948 score=1.89967240893051
SFP.Col Colhigh 2508514..2508538 score=2.07441114708956
SFP.Col Colhigh 2510513..2510537 score=2.77395986909573
SFP.Col Colhigh 2515322..2515346 score=1.58350140389289
SFP.Col Colhigh 2516517..2516541 score=1.97745133825371
SFP.Col Colhigh 2517409..2517433 score=2.02626866813234
SFP.Col Colhigh 2521367..2521391 score=3.20523338908277
SFP.Col Colhigh 2521593..2521617 score=1.60950385005987
SFP.Col Colhigh 2525909..2525933 score=2.3596052356365
SFP.Col Colhigh 2527021..2527045 score=1.81380427350368
SFP.Col Colhigh 2527099..2527123 score=3.10658119388427
SFP.Col Colhigh 2527484..2527508 score=2.62350973014598
SFP.Col Colhigh 2529890..2529914 score=2.56961905641823
SFP.Col Colhigh 2537746..2537770 score=2.55431790737300
SFP.Col Colhigh 2540112..2540136 score=1.97036660619797
SFP.Col Colhigh 2561059..2561083 score=2.51772078058343
SFP.Col Colhigh 2580680..2580704 score=1.68364645924377
SFP.Col Colhigh 2581368..2581392 score=2.03933506547892
SFP.Col Colhigh 2582118..2582142 score=2.9190919237205
SFP.Col Colhigh 2582505..2582529 score=2.05804587844846
SFP.Col Colhigh 2590753..2590777 score=2.50979291182769
SFP.Col Colhigh 2590871..2590895 score=2.16362681102755
SFP.Col Colhigh 2593096..2593120 score=2.03139573189479
SFP.Col Colhigh 2593559..2593583 score=3.04803029397871
SFP.Col Colhigh 2594198..2594222 score=2.19484159496608
SFP.Col Colhigh 2595064..2595088 score=1.64270534250780
SFP.Col Colhigh 2595327..2595351 score=3.14653014854567
SFP.Col Colhigh 2596584..2596608 score=1.92067377084993
SFP.Col Colhigh 2598709..2598733 score=1.79467463713171
SFP.Col Colhigh 2599161..2599185 score=1.97703129112699
SFP.Col Colhigh 2601334..2601358 score=1.62918293827816
SFP.Col Colhigh 2603465..2603489 score=3.61308144701167
SFP.Col Colhigh 2606983..2607007 score=2.05710071279444
SFP.Col Colhigh 2609102..2609126 score=1.76824393952373
SFP.Col Colhigh 2611401..2611425 score=2.84305958265876
SFP.Col Colhigh 2612130..2612154 score=7.31250424575986
SFP.Col Colhigh 2612346..2612370 score=3.53935538570291
SFP.Col Colhigh 2617074..2617098 score=3.17621110935227
SFP.Col Colhigh 2618473..2618497 score=1.71894674202501
SFP.Col Colhigh 2621433..2621457 score=2.88011285898957
SFP.Col Colhigh 2621469..2621493 score=1.69787452597684
SFP.Col Colhigh 2626535..2626559 score=2.26755649961657
SFP.Col Colhigh 2648979..2649003 score=1.70635254719106
SFP.Col Colhigh 2655156..2655180 score=1.6284666517166
SFP.Col Colhigh 2655266..2655290 score=2.384904928686
SFP.Col Colhigh 2655676..2655700 score=2.96638914823836
SFP.Col Colhigh 2656314..2656338 score=1.72047118520309
SFP.Col Colhigh 2656382..2656406 score=3.26178318641563
SFP.Col Colhigh 2656418..2656442 score=2.03928049301746
SFP.Col Colhigh 2656454..2656478 score=2.17398889521936
SFP.Col Colhigh 2656521..2656545 score=4.99824181064695
SFP.Col Colhigh 2656558..2656582 score=10.1561033833483
SFP.Col Colhigh 2656633..2656657 score=5.07068034401738
SFP.Col Colhigh 2656664..2656688 score=4.83896060338341
SFP.Col Colhigh 2656700..2656724 score=5.11933725015066
SFP.Col Colhigh 2656914..2656938 score=4.83595826499969
SFP.Col Colhigh 2656954..2656978 score=4.08318362178357
SFP.Col Colhigh 2657068..2657092 score=1.96478588938559
SFP.Col Colhigh 2675627..2675651 score=2.58727253129038
SFP.Col Colhigh 2675738..2675762 score=2.70940357443896
SFP.Col Colhigh 2676311..2676335 score=1.60185422269610
SFP.Col Colhigh 2676423..2676447 score=3.77621910859057
SFP.Col Colhigh 2676493..2676517 score=1.83430518375173
SFP.Col Colhigh 2676783..2676807 score=2.63427862109398
SFP.Col Colhigh 2676929..2676953 score=5.84011229264258
SFP.Col Colhigh 2676966..2676990 score=2.20064454041221
SFP.Col Colhigh 2677392..2677416 score=2.56597523102009
SFP.Col Colhigh 2677428..2677452 score=5.11149162591816
SFP.Col Colhigh 2677988..2678012 score=2.24847348296791
SFP.Col Colhigh 2690615..2690639 score=4.53933514200035
SFP.Col Colhigh 2693937..2693961 score=2.08947063698032
SFP.Col Colhigh 2694392..2694416 score=4.76242193572407
SFP.Col Colhigh 2695235..2695259 score=6.53276725483552
SFP.Col Colhigh 2697692..2697716 score=1.75610401190285
SFP.Col Colhigh 2698221..2698245 score=1.68838352644077
SFP.Col Colhigh 2698872..2698896 score=1.82520695364534
SFP.Col Colhigh 2705923..2705947 score=2.51603054628471
SFP.Col Colhigh 2706143..2706167 score=3.35765784408114
SFP.Col Colhigh 2711555..2711579 score=3.68632217789037
SFP.Col Colhigh 2724803..2724827 score=2.54047358890156
SFP.Col Colhigh 2724877..2724901 score=2.10257520697121
SFP.Col Colhigh 2725700..2725724 score=1.65364119527812
SFP.Col Colhigh 2727427..2727451 score=1.88051510981699
SFP.Col Colhigh 2737856..2737880 score=4.71666443098977
SFP.Col Colhigh 2738227..2738251 score=4.11795647119192
SFP.Col Colhigh 2740661..2740685 score=1.80154842171573
SFP.Col Colhigh 2740882..2740906 score=1.95932656126211
SFP.Col Colhigh 2741327..2741351 score=2.23348326549921
SFP.Col Colhigh 2741692..2741716 score=1.65669985573428
SFP.Col Colhigh 2742004..2742028 score=3.97307365256128
SFP.Col Colhigh 2742043..2742067 score=2.36774009832165
SFP.Col Colhigh 2742467..2742491 score=1.60189657451509
SFP.Col Colhigh 2742759..2742783 score=3.23600120001128
SFP.Col Colhigh 2742901..2742925 score=2.98938913543821
SFP.Col Colhigh 2743089..2743113 score=5.58204591410119
SFP.Col Colhigh 2743915..2743939 score=2.04425692395463
SFP.Col Colhigh 2748121..2748145 score=3.98160917104539
SFP.Col Colhigh 2748381..2748405 score=5.152049076493
SFP.Col Colhigh 2748486..2748510 score=4.66555520969343
SFP.Col Colhigh 2749024..2749048 score=4.07815307660107
SFP.Col Colhigh 2749347..2749371 score=1.69356965104072
SFP.Col Colhigh 2749671..2749695 score=1.62534070107972
SFP.Col Colhigh 2750165..2750189 score=3.67136652079795
SFP.Col Colhigh 2750721..2750745 score=1.73211675365800
SFP.Col Colhigh 2751526..2751550 score=2.81833490729681
SFP.Col Colhigh 2753259..2753283 score=2.51051786542858
SFP.Col Colhigh 2753298..2753322 score=2.64998696503755
SFP.Col Colhigh 2753898..2753922 score=1.70175128801303
SFP.Col Colhigh 2754444..2754468 score=3.23697521904779
SFP.Col Colhigh 2754478..2754502 score=3.52261242946571
SFP.Col Colhigh 2755930..2755954 score=2.24570870198653
SFP.Col Colhigh 2758220..2758244 score=1.64419222307144
SFP.Col Colhigh 2758947..2758971 score=4.77263319826983
SFP.Col Colhigh 2759547..2759571 score=2.63968201375895
SFP.Col Colhigh 2759586..2759610 score=3.87408877265620
SFP.Col Colhigh 2759696..2759720 score=3.54435450768834
SFP.Col Colhigh 2759727..2759751 score=2.13495751793887
SFP.Col Colhigh 2759910..2759934 score=3.07302334719082
SFP.Col Colhigh 2759961..2759985 score=4.98417657996408
SFP.Col Colhigh 2759997..2760021 score=2.79748375032824
SFP.Col Colhigh 2760240..2760264 score=6.96970778805913
SFP.Col Colhigh 2760308..2760332 score=4.3517718736388
SFP.Col Colhigh 2760341..2760365 score=5.51472731605029
SFP.Col Colhigh 2760449..2760473 score=2.45428905848434
SFP.Col Colhigh 2760486..2760510 score=3.30532690066963
SFP.Col Colhigh 2760517..2760541 score=1.62747367368384
SFP.Col Colhigh 2760768..2760792 score=3.37000087807546
SFP.Col Colhigh 2761260..2761284 score=3.65046451800342
SFP.Col Colhigh 2761359..2761383 score=5.41078189166716
SFP.Col Colhigh 2761406..2761430 score=4.40149657161778
SFP.Col Colhigh 2761553..2761577 score=2.46438159737446
SFP.Col Colhigh 2762130..2762154 score=4.4818323537945
SFP.Col Colhigh 2762386..2762410 score=3.61579106668218
SFP.Col Colhigh 2762459..2762483 score=2.05211263845854
SFP.Col Colhigh 2762725..2762749 score=3.43638742573272
SFP.Col Colhigh 2762802..2762826 score=5.69089993553336
SFP.Col Colhigh 2763170..2763194 score=4.42990586267643
SFP.Col Colhigh 2765924..2765948 score=1.58733395516299
SFP.Col Colhigh 2765991..2766015 score=4.37322431074212
SFP.Col Colhigh 2766027..2766051 score=6.17392640223063
SFP.Col Colhigh 2767823..2767847 score=4.47110443994057
SFP.Col Colhigh 2771417..2771441 score=2.06345934499150
SFP.Col Colhigh 2771525..2771549 score=1.66431103114520
SFP.Col Colhigh 2774790..2774814 score=2.00254199350779
SFP.Col Colhigh 2775601..2775625 score=1.78199980106386
SFP.Col Colhigh 2775634..2775658 score=4.85019925898939
SFP.Col Colhigh 2775954..2775978 score=2.08202357452393
SFP.Col Colhigh 2779244..2779268 score=1.86908955964604
SFP.Col Colhigh 2781518..2781542 score=3.95889981025874
SFP.Col Colhigh 2783508..2783532 score=2.61033454512767
SFP.Col Colhigh 2788789..2788813 score=2.3374247541975
SFP.Col Colhigh 2789648..2789672 score=3.00884718187981
SFP.Col Colhigh 2797955..2797979 score=4.17109936353231
SFP.Col Colhigh 2801048..2801072 score=2.3187231339959
SFP.Col Colhigh 2802176..2802200 score=2.59243121878111
SFP.Col Colhigh 2802210..2802234 score=2.99002163348788
SFP.Col Colhigh 2803023..2803047 score=1.93286114800246
SFP.Col Colhigh 2803750..2803774 score=4.61433851214681
SFP.Col Colhigh 2804403..2804427 score=1.78060389204830
SFP.Col Colhigh 2807765..2807789 score=2.40112251245157
SFP.Col Colhigh 2808018..2808042 score=3.47956070258577
SFP.Col Colhigh 2808159..2808183 score=1.66476020476737
SFP.Col Colhigh 2808600..2808624 score=3.9780650782537
SFP.Col Colhigh 2810730..2810754 score=2.16533266886062
SFP.Col Colhigh 2811379..2811403 score=2.9559970015173
SFP.Col Colhigh 2811664..2811688 score=4.20550686767762
SFP.Col Colhigh 2812612..2812636 score=2.09619220103983
SFP.Col Colhigh 2813092..2813116 score=2.38939241563883
SFP.Col Colhigh 2816515..2816539 score=1.95214954534596
SFP.Col Colhigh 2818026..2818050 score=1.8965141593916
SFP.Col Colhigh 2818409..2818433 score=2.13572331712480
SFP.Col Colhigh 2821252..2821276 score=2.0050083204766
SFP.Col Colhigh 2825340..2825364 score=2.81201249479957
SFP.Col Colhigh 2825677..2825701 score=3.05591535560787
SFP.Col Colhigh 2826113..2826137 score=4.8581838435942
SFP.Col Colhigh 2826153..2826177 score=1.61417765483195
SFP.Col Colhigh 2827360..2827384 score=1.61896921919148
SFP.Col Colhigh 2829136..2829160 score=6.12160257590732
SFP.Col Colhigh 2831713..2831737 score=2.88401507162126
SFP.Col Colhigh 2833295..2833319 score=4.28174341700825
SFP.Col Colhigh 2833576..2833600 score=1.93048102643003
SFP.Col Colhigh 2834212..2834236 score=1.87369985669693
SFP.Col Colhigh 2834320..2834344 score=7.19798913402259
SFP.Col Colhigh 2834360..2834384 score=2.19414086506922
SFP.Col Colhigh 2834576..2834600 score=2.00814355905656
SFP.Col Colhigh 2834854..2834878 score=2.18714670007700
SFP.Col Colhigh 2834885..2834909 score=1.63584702301279
SFP.Col Colhigh 2835322..2835346 score=2.61923566924653
SFP.Col Colhigh 2835769..2835793 score=1.94068393963216
SFP.Col Colhigh 2836053..2836077 score=4.29445516940294
SFP.Col Colhigh 2836812..2836836 score=1.73465763581529
SFP.Col Colhigh 2838149..2838173 score=2.03113439366451
SFP.Col Colhigh 2838183..2838207 score=2.21262892836671
SFP.Col Colhigh 2838262..2838286 score=2.60579902355907
SFP.Col Colhigh 2838327..2838351 score=3.07367140853133
SFP.Col Colhigh 2838515..2838539 score=3.30414209739223
SFP.Col Colhigh 2838551..2838575 score=3.42686650520797
SFP.Col Colhigh 2838973..2838997 score=2.34686277588856
SFP.Col Colhigh 2842306..2842330 score=2.32164460585342
SFP.Col Colhigh 2845064..2845088 score=1.83953749774480
SFP.Col Colhigh 2845865..2845889 score=3.33371830954236
SFP.Col Colhigh 2845901..2845925 score=4.00494146850547
SFP.Col Colhigh 2846263..2846287 score=4.15277210933376
SFP.Col Colhigh 2847057..2847081 score=3.02712312599665
SFP.Col Colhigh 2847344..2847368 score=1.88641178087216
SFP.Col Colhigh 2854827..2854851 score=2.69085448239039
SFP.Col Colhigh 2855316..2855340 score=2.05916773275002
SFP.Col Colhigh 2857479..2857503 score=5.15856762851013
SFP.Col Colhigh 2859327..2859351 score=4.66569642372804
SFP.Col Colhigh 2859364..2859388 score=5.10307190049187
SFP.Col Colhigh 2859398..2859422 score=2.08067799999041
SFP.Col Colhigh 2859472..2859496 score=3.82530027865105
SFP.Col Colhigh 2859546..2859570 score=1.88973322760281
SFP.Col Colhigh 2859621..2859645 score=2.88599696664231
SFP.Col Colhigh 2859729..2859753 score=6.38773107802176
SFP.Col Colhigh 2859835..2859859 score=3.18461297605541
SFP.Col Colhigh 2859869..2859893 score=3.742435395419
SFP.Col Colhigh 2859937..2859961 score=2.08945185155813
SFP.Col Colhigh 2859974..2859998 score=5.07849052571536
SFP.Col Colhigh 2860046..2860070 score=3.93070609615713
SFP.Col Colhigh 2860293..2860317 score=2.17079050510072
SFP.Col Colhigh 2860482..2860506 score=4.35017483138482
SFP.Col Colhigh 2860552..2860576 score=3.43425040804776
SFP.Col Colhigh 2860625..2860649 score=2.10491985111049
SFP.Col Colhigh 2860661..2860685 score=4.22672905692155
SFP.Col Colhigh 2860767..2860791 score=6.24096983801453
SFP.Col Colhigh 2860959..2860983 score=3.53682261141055
SFP.Col Colhigh 2861069..2861093 score=2.54110910843407
SFP.Col Colhigh 2861137..2861161 score=4.28230688344168
SFP.Col Colhigh 2861173..2861197 score=6.56102623044461
SFP.Col Colhigh 2861208..2861232 score=1.65354522727524
SFP.Col Colhigh 2861245..2861269 score=3.24030487471063
SFP.Col Colhigh 2861318..2861342 score=6.28300518804871
SFP.Col Colhigh 2861354..2861378 score=4.69525040604281
SFP.Col Colhigh 2861420..2861444 score=4.71294774863292
SFP.Col Colhigh 2861524..2861548 score=5.02902426654541
SFP.Col Colhigh 2861597..2861621 score=4.71716695407429
SFP.Col Colhigh 2861810..2861834 score=4.19294471944795
SFP.Col Colhigh 2861962..2861986 score=4.69503645439923
SFP.Col Colhigh 2861999..2862023 score=3.68149915052059
SFP.Col Colhigh 2862038..2862062 score=1.9246232645548
SFP.Col Colhigh 2862070..2862094 score=4.71453354234817
SFP.Col Colhigh 2862213..2862237 score=3.93347632269258
SFP.Col Colhigh 2862432..2862456 score=4.59720177064696
SFP.Col Colhigh 2862468..2862492 score=2.89108689196955
SFP.Col Colhigh 2862576..2862600 score=1.91133620902295
SFP.Col Colhigh 2862645..2862669 score=2.95711309044069
SFP.Col Colhigh 2862681..2862705 score=2.96421295899087
SFP.Col Colhigh 2862716..2862740 score=2.63285610736823
SFP.Col Colhigh 2862753..2862777 score=2.08991137707148
SFP.Col Colhigh 2862789..2862813 score=3.76736698884353
SFP.Col Colhigh 2863011..2863035 score=2.27065104614155
SFP.Col Colhigh 2863048..2863072 score=3.16876457589686
SFP.Col Colhigh 2863085..2863109 score=2.09908336699354
SFP.Col Colhigh 2863370..2863394 score=2.14479668326196
SFP.Col Colhigh 2864383..2864407 score=2.48090171244649
SFP.Col Colhigh 2865613..2865637 score=3.43988831896535
SFP.Col Colhigh 2865838..2865862 score=2.43765905454728
SFP.Col Colhigh 2866412..2866436 score=1.79538948574078
SFP.Col Colhigh 2868467..2868491 score=1.73862414973306
SFP.Col Colhigh 2869139..2869163 score=3.08278260171814
SFP.Col Colhigh 2869677..2869701 score=2.83826855434710
SFP.Col Colhigh 2876143..2876167 score=2.59795815324714
SFP.Col Colhigh 2877242..2877266 score=1.69156386866664
SFP.Col Colhigh 2877283..2877307 score=1.81135038566418
SFP.Col Colhigh 2879810..2879834 score=2.45621263561406
SFP.Col Colhigh 2882571..2882595 score=2.95753442230306
SFP.Col Colhigh 2882860..2882884 score=3.57851354479726
SFP.Col Colhigh 2883329..2883353 score=1.90175378910461
SFP.Col Colhigh 2883655..2883679 score=2.13487138971774
SFP.Col Colhigh 2884244..2884268 score=3.41883246500469
SFP.Col Colhigh 2885727..2885751 score=2.78874328357209
SFP.Col Colhigh 2888525..2888549 score=2.39563392375136
SFP.Col Colhigh 2889345..2889369 score=1.59655445600110
SFP.Col Colhigh 2891032..2891056 score=1.66533225766333
SFP.Col Colhigh 2891448..2891472 score=2.33308464230654
SFP.Col Colhigh 2891733..2891757 score=5.0169228364108
SFP.Col Colhigh 2892789..2892813 score=3.84008142899062
SFP.Col Colhigh 2894313..2894337 score=2.95693680173184
SFP.Col Colhigh 2896123..2896147 score=4.09208514058777
SFP.Col Colhigh 2901039..2901063 score=1.73976128621219
SFP.Col Colhigh 2907355..2907379 score=3.43975010785751
SFP.Col Colhigh 2908524..2908548 score=1.77758468130125
SFP.Col Colhigh 2910422..2910446 score=1.73083592453895
SFP.Col Colhigh 2910910..2910934 score=3.11126764937615
SFP.Col Colhigh 2911133..2911157 score=3.66462665369799
SFP.Col Colhigh 2914566..2914590 score=1.75119588022742
SFP.Col Colhigh 2914787..2914811 score=1.92132590175189
SFP.Col Colhigh 2915044..2915068 score=1.90494889208299
SFP.Col Colhigh 2915278..2915302 score=2.64805768935808
SFP.Col Colhigh 2915545..2915569 score=2.28678336784017
SFP.Col Colhigh 2915646..2915670 score=3.90049346956152
SFP.Col Colhigh 2915794..2915818 score=3.21764749332378
SFP.Col Colhigh 2915828..2915852 score=3.07741953200575
SFP.Col Colhigh 2915861..2915885 score=1.76723507262785
SFP.Col Colhigh 2915895..2915919 score=4.30820312243768
SFP.Col Colhigh 2916185..2916209 score=3.43223742721752
SFP.Col Colhigh 2916635..2916659 score=2.85335075984498
SFP.Col Colhigh 2917136..2917160 score=3.13628566256692
SFP.Col Colhigh 2919959..2919983 score=1.68212070756597
SFP.Col Colhigh 2920099..2920123 score=4.37032407388874
SFP.Col Colhigh 2920275..2920299 score=1.64111687376896
SFP.Col Colhigh 2920385..2920409 score=1.99229897314587
SFP.Col Colhigh 2920531..2920555 score=2.27524600094361
SFP.Col Colhigh 2920601..2920625 score=2.42773618642348
SFP.Col Colhigh 2920788..2920812 score=6.42818625904281
SFP.Col Colhigh 2921423..2921447 score=2.73164359550054
SFP.Col Colhigh 2921459..2921483 score=1.80699504964693
SFP.Col Colhigh 2921716..2921740 score=1.56511824831007
SFP.Col Colhigh 2924368..2924392 score=3.56534113501180
SFP.Col Colhigh 2924514..2924538 score=3.59892302351342
SFP.Col Colhigh 2927846..2927870 score=9.17716674618225
SFP.Col Colhigh 2928459..2928483 score=1.76382840458127
SFP.Col Colhigh 2928739..2928763 score=2.05953032455506
SFP.Col Colhigh 2930639..2930663 score=2.85729581264416
SFP.Col Colhigh 2930673..2930697 score=1.75138781741033
SFP.Col Colhigh 2931475..2931499 score=2.46803729145256
SFP.Col Colhigh 2931850..2931874 score=2.89034489502493
SFP.Col Colhigh 2932126..2932150 score=2.33546602635243
SFP.Col Colhigh 2932270..2932294 score=2.23395262932861
SFP.Col Colhigh 2932310..2932334 score=3.78595033297529
SFP.Col Colhigh 2932348..2932372 score=2.50876763996388
SFP.Col Colhigh 2932416..2932440 score=7.39063727413267
SFP.Col Colhigh 2932453..2932477 score=6.94259902705098
SFP.Col Colhigh 2932488..2932512 score=4.77528328722006
SFP.Col Colhigh 2932524..2932548 score=4.71562354488895
SFP.Col Colhigh 2932591..2932615 score=3.38654254599218
SFP.Col Colhigh 2932773..2932797 score=1.88185799226267
SFP.Col Colhigh 2932943..2932967 score=3.09494898927926
SFP.Col Colhigh 2933115..2933139 score=5.53222138626142
SFP.Col Colhigh 2933151..2933175 score=3.25202615282017
SFP.Col Colhigh 2933182..2933206 score=3.59533697386214
SFP.Col Colhigh 2933255..2933279 score=3.18408153288947
SFP.Col Colhigh 2933289..2933313 score=2.10517521957122
SFP.Col Colhigh 2933395..2933419 score=2.97446299038023
SFP.Col Colhigh 2933430..2933454 score=6.11492917570096
SFP.Col Colhigh 2933506..2933530 score=4.03004444055308
SFP.Col Colhigh 2933547..2933571 score=4.3386079603268
SFP.Col Colhigh 2933584..2933608 score=2.51901306385869
SFP.Col Colhigh 2933617..2933641 score=1.56238270549502
SFP.Col Colhigh 2933686..2933710 score=2.26414786899372
SFP.Col Colhigh 2933792..2933816 score=6.34392447988801
SFP.Col Colhigh 2933900..2933924 score=1.93841527731650
SFP.Col Colhigh 2934084..2934108 score=1.55310434113343
SFP.Col Colhigh 2934199..2934223 score=2.24385435562552
SFP.Col Colhigh 2934267..2934291 score=2.67258173163889
SFP.Col Colhigh 2934303..2934327 score=3.93397646300366
SFP.Col Colhigh 2934335..2934359 score=2.24455656962339
SFP.Col Colhigh 2934372..2934396 score=1.56761448687261
SFP.Col Colhigh 2934409..2934433 score=4.39324726036395
SFP.Col Colhigh 2934447..2934471 score=6.22366389545034
SFP.Col Colhigh 2934486..2934510 score=2.97914352189312
SFP.Col Colhigh 2934526..2934550 score=2.3548771668576
SFP.Col Colhigh 2934568..2934592 score=4.45125431866634
SFP.Col Colhigh 2934606..2934630 score=2.20893882647651
SFP.Col Colhigh 2934639..2934663 score=3.70518404175822
SFP.Col Colhigh 2934671..2934695 score=2.92458646249019
SFP.Col Colhigh 2934742..2934766 score=4.32717680093304
SFP.Col Colhigh 2934778..2934802 score=2.93160076650625
SFP.Col Colhigh 2934812..2934836 score=6.19813988797817
SFP.Col Colhigh 2934988..2935012 score=2.86356424367083
SFP.Col Colhigh 2935162..2935186 score=1.65181692935338
SFP.Col Colhigh 2935298..2935322 score=1.9141058706483
SFP.Col Colhigh 2935439..2935463 score=1.92406357536209
SFP.Col Colhigh 2935548..2935572 score=5.64886260026664
SFP.Col Colhigh 2935585..2935609 score=4.54160065176908
SFP.Col Colhigh 2935623..2935647 score=3.72180211690691
SFP.Col Colhigh 2936990..2937014 score=4.55089226686721
SFP.Col Colhigh 2938128..2938152 score=2.34659357889663
SFP.Col Colhigh 2939051..2939075 score=5.7392585804653
SFP.Col Colhigh 2939178..2939202 score=4.43688149661915
SFP.Col Colhigh 2939214..2939238 score=1.71263476861684
SFP.Col Colhigh 2939325..2939349 score=5.19206917335633
SFP.Col Colhigh 2939363..2939387 score=8.7668241225765
SFP.Col Colhigh 2939487..2939511 score=2.74587000427222
SFP.Col Colhigh 2939598..2939622 score=4.39978568740492
SFP.Col Colhigh 2939671..2939695 score=1.83039416107867
SFP.Col Colhigh 2939778..2939802 score=6.37427004695663
SFP.Col Colhigh 2939889..2939913 score=3.75184337702329
SFP.Col Colhigh 2940523..2940547 score=2.07275682169207
SFP.Col Colhigh 2941221..2941245 score=2.98867559153264
SFP.Col Colhigh 2941544..2941568 score=3.41469904135769
SFP.Col Colhigh 2941582..2941606 score=4.44673591008319
SFP.Col Colhigh 2941623..2941647 score=2.83863969659176
SFP.Col Colhigh 2941657..2941681 score=1.82999802686706
SFP.Col Colhigh 2941733..2941757 score=2.15155618172296
SFP.Col Colhigh 2941843..2941867 score=4.31293872198892
SFP.Col Colhigh 2941989..2942013 score=2.49786154821883
SFP.Col Colhigh 2942032..2942056 score=5.95163000768852
SFP.Col Colhigh 2942097..2942121 score=4.31420335834624
SFP.Col Colhigh 2942331..2942355 score=4.71814023181033
SFP.Col Colhigh 2942829..2942853 score=4.81587455360737
SFP.Col Colhigh 2942973..2942997 score=1.78374233051756
SFP.Col Colhigh 2943005..2943029 score=2.98298017986787
SFP.Col Colhigh 2943186..2943210 score=5.54695151949636
SFP.Col Colhigh 2943221..2943245 score=5.41530835984147
SFP.Col Colhigh 2943652..2943676 score=1.80981884767463
SFP.Col Colhigh 2943687..2943711 score=5.44303795886391
SFP.Col Colhigh 2943727..2943751 score=1.5747702964261
SFP.Col Colhigh 2943802..2943826 score=2.18411960705504
SFP.Col Colhigh 2943841..2943865 score=3.99687309482974
SFP.Col Colhigh 2943913..2943937 score=4.05919753614767
SFP.Col Colhigh 2943983..2944007 score=4.92600940814208
SFP.Col Colhigh 2944307..2944331 score=3.95675194432146
SFP.Col Colhigh 2944446..2944470 score=1.94962974985054
SFP.Col Colhigh 2944487..2944511 score=3.63332551365061
SFP.Col Colhigh 2944629..2944653 score=4.66569196369761
SFP.Col Colhigh 2944780..2944804 score=2.65709403008334
SFP.Col Colhigh 2944922..2944946 score=2.87553790359355
SFP.Col Colhigh 2945140..2945164 score=7.66274565695744
SFP.Col Colhigh 2945171..2945195 score=5.78811931078798
SFP.Col Colhigh 2945315..2945339 score=3.42096254825163
SFP.Col Colhigh 2945807..2945831 score=4.34314678197105
SFP.Col Colhigh 2945843..2945867 score=4.63126940249437
SFP.Col Colhigh 2945879..2945903 score=5.87958158391912
SFP.Col Colhigh 2945919..2945943 score=1.73961305146862
SFP.Col Colhigh 2946242..2946266 score=2.45177982321859
SFP.Col Colhigh 2946279..2946303 score=3.45655685010337
SFP.Col Colhigh 2946350..2946374 score=1.71741923012689
SFP.Col Colhigh 2946551..2946575 score=2.94238441413392
SFP.Col Colhigh 2946626..2946650 score=2.02543080159958
SFP.Col Colhigh 2946704..2946728 score=4.21041423340849
SFP.Col Colhigh 2946740..2946764 score=4.77402035704547
SFP.Col Colhigh 2947075..2947099 score=4.08918039191725
SFP.Col Colhigh 2947109..2947133 score=2.79859009455866
SFP.Col Colhigh 2947182..2947206 score=2.75944119063962
SFP.Col Colhigh 2947252..2947276 score=5.03549577908
SFP.Col Colhigh 2947285..2947309 score=3.34162289370203
SFP.Col Colhigh 2947694..2947718 score=2.12901806409296
SFP.Col Colhigh 2947801..2947825 score=4.48213820468291
SFP.Col Colhigh 2947947..2947971 score=5.3280598305359
SFP.Col Colhigh 2947988..2948012 score=1.92554735480828
SFP.Col Colhigh 2948320..2948344 score=4.61735261867253
SFP.Col Colhigh 2948360..2948384 score=2.80587949857965
SFP.Col Colhigh 2948432..2948456 score=2.04709891093580
SFP.Col Colhigh 2948763..2948787 score=2.99272220268788
SFP.Col Colhigh 2949610..2949634 score=3.22722570232631
SFP.Col Colhigh 2949873..2949897 score=4.24454381468256
SFP.Col Colhigh 2950026..2950050 score=2.26640418959255
SFP.Col Colhigh 2950452..2950476 score=4.92735860793717
SFP.Col Colhigh 2950996..2951020 score=3.7071581184719
SFP.Col Colhigh 2951032..2951056 score=1.58492339785842
SFP.Col Colhigh 2951299..2951323 score=1.83607102404963
SFP.Col Colhigh 2951711..2951735 score=3.56101462143844
SFP.Col Colhigh 2952350..2952374 score=2.58821800921764
SFP.Col Colhigh 2952789..2952813 score=1.70345462857024
SFP.Col Colhigh 2952971..2952995 score=2.29850422460070
SFP.Col Colhigh 2953155..2953179 score=2.43217193681086
SFP.Col Colhigh 2954542..2954566 score=4.90636039935209
SFP.Col Colhigh 2955468..2955492 score=2.00657624692832
SFP.Col Colhigh 2957083..2957107 score=3.84039416168679
SFP.Col Colhigh 2968797..2968821 score=1.62319091159441
SFP.Col Colhigh 2972330..2972354 score=1.77765071621641
SFP.Col Colhigh 2973614..2973638 score=3.61766048085257
SFP.Col Colhigh 2976240..2976264 score=2.91230038645634
SFP.Col Colhigh 2979997..2980021 score=1.84847066442022
SFP.Col Colhigh 2987693..2987717 score=2.90991718002513
SFP.Col Colhigh 2988339..2988363 score=2.33902642328823
SFP.Col Colhigh 2989114..2989138 score=2.90455353642837
SFP.Col Colhigh 2989407..2989431 score=2.51868302263057
SFP.Col Colhigh 2989592..2989616 score=2.81853103033644
SFP.Col Colhigh 2989998..2990022 score=4.00419562661805
SFP.Col Colhigh 2990039..2990063 score=2.04539262544826
SFP.Col Colhigh 2990451..2990475 score=2.09826114087495
SFP.Col Colhigh 2990590..2990614 score=2.23317545680284
SFP.Col Colhigh 2990858..2990882 score=2.52857652378900
SFP.Col Colhigh 2991005..2991029 score=3.31336548568909
SFP.Col Colhigh 2991046..2991070 score=1.79724552701131
SFP.Col Colhigh 2991844..2991868 score=1.71488157523250
SFP.Col Colhigh 2991880..2991904 score=2.93890542231641
SFP.Col Colhigh 2991953..2991977 score=3.59388944425641
SFP.Col Colhigh 2992236..2992260 score=4.0522454856566
SFP.Col Colhigh 2993672..2993696 score=1.86074007711726
SFP.Col Colhigh 2995198..2995222 score=1.79214274345199
SFP.Col Colhigh 2996711..2996735 score=2.11495426604208
SFP.Col Colhigh 3001084..3001108 score=1.78009882691541
SFP.Col Colhigh 3001441..3001465 score=3.82434115045656
SFP.Col Colhigh 3004265..3004289 score=2.7450236126928
SFP.Col Colhigh 3006542..3006566 score=3.62522409287924
SFP.Col Colhigh 3006916..3006940 score=2.04270847437742
SFP.Col Colhigh 3007058..3007082 score=2.99213833192885
SFP.Col Colhigh 3008491..3008515 score=1.94080175860431
SFP.Col Colhigh 3010486..3010510 score=2.20926680004721
SFP.Col Colhigh 3011243..3011267 score=2.87397618712411
SFP.Col Colhigh 3011689..3011713 score=2.39342365815601
SFP.Col Colhigh 3028108..3028132 score=1.94226994079888
SFP.Col Colhigh 3029072..3029096 score=1.80550333333786
SFP.Col Colhigh 3029144..3029168 score=3.86848174456910
SFP.Col Colhigh 3029290..3029314 score=3.32043756229521
SFP.Col Colhigh 3029875..3029899 score=1.69410229412126
SFP.Col Colhigh 3033086..3033110 score=4.55727881765307
SFP.Col Colhigh 3033369..3033393 score=1.79607444931777
SFP.Col Colhigh 3035437..3035461 score=2.63036133357989
SFP.Col Colhigh 3035998..3036022 score=2.65995671154147
SFP.Col Colhigh 3036258..3036282 score=1.55619169529013
SFP.Col Colhigh 3037353..3037377 score=4.0096424098268
SFP.Col Colhigh 3037656..3037680 score=2.99453768204296
SFP.Col Colhigh 3038357..3038381 score=1.67228634028624
SFP.Col Colhigh 3039426..3039450 score=2.15008441089442
SFP.Col Colhigh 3040048..3040072 score=1.92253497602307
SFP.Col Colhigh 3040990..3041014 score=3.69882825317274
SFP.Col Colhigh 3042641..3042665 score=1.84441103039006
SFP.Col Colhigh 3043042..3043066 score=2.45826925493246
SFP.Col Colhigh 3044702..3044726 score=3.87644304559784
SFP.Col Colhigh 3045975..3045999 score=2.12619531811761
SFP.Col Colhigh 3046773..3046797 score=1.91267132378375
SFP.Col Colhigh 3048168..3048192 score=2.57668168261395
SFP.Col Colhigh 3048199..3048223 score=2.09945653850890
SFP.Col Colhigh 3048341..3048365 score=1.83643824493001
SFP.Col Colhigh 3048413..3048437 score=1.83072178834070
SFP.Col Colhigh 3048711..3048735 score=1.57090182220424
SFP.Col Colhigh 3048782..3048806 score=3.17688867541008
SFP.Col Colhigh 3048856..3048880 score=5.03669683852616
SFP.Col Colhigh 3048931..3048955 score=2.76156718702557
SFP.Col Colhigh 3048969..3048993 score=3.6061235733012
SFP.Col Colhigh 3049111..3049135 score=3.39708270961989
SFP.Col Colhigh 3049510..3049534 score=1.67518753911141
SFP.Col Colhigh 3049692..3049716 score=4.14993510911625
SFP.Col Colhigh 3049800..3049824 score=2.94867647005835
SFP.Col Colhigh 3049942..3049966 score=1.67585218391448
SFP.Col Colhigh 3050016..3050040 score=2.96886799255732
SFP.Col Colhigh 3050371..3050395 score=3.72449153206492
SFP.Col Colhigh 3050446..3050470 score=2.48516621467824
SFP.Col Colhigh 3050557..3050581 score=1.96676401168214
SFP.Col Colhigh 3050590..3050614 score=5.01245477594997
SFP.Col Colhigh 3050627..3050651 score=2.77814935923683
SFP.Col Colhigh 3050661..3050685 score=6.9989141166711
SFP.Col Colhigh 3050692..3050716 score=5.51910542835543
SFP.Col Colhigh 3050765..3050789 score=1.63697305619074
SFP.Col Colhigh 3051020..3051044 score=5.5981315000884
SFP.Col Colhigh 3051487..3051511 score=2.38760311941173
SFP.Col Colhigh 3051906..3051930 score=1.77640963981138
SFP.Col Colhigh 3052125..3052149 score=2.19029947629110
SFP.Col Colhigh 3052158..3052182 score=2.90423936813097
SFP.Col Colhigh 3052585..3052609 score=4.04794918666601
SFP.Col Colhigh 3052689..3052713 score=2.62723628265943
SFP.Col Colhigh 3052801..3052825 score=1.73329763018120
SFP.Col Colhigh 3052837..3052861 score=4.8310327361525
SFP.Col Colhigh 3053098..3053122 score=2.80306217714904
SFP.Col Colhigh 3053809..3053833 score=5.61771772824548
SFP.Col Colhigh 3053846..3053870 score=4.39087702844397
SFP.Col Colhigh 3053955..3053979 score=6.7608281338251
SFP.Col Colhigh 3054034..3054058 score=3.00967859445564
SFP.Col Colhigh 3054141..3054165 score=2.20899469534139
SFP.Col Colhigh 3054177..3054201 score=4.72738129606022
SFP.Col Colhigh 3054557..3054581 score=2.62892353393275
SFP.Col Colhigh 3054805..3054829 score=4.11902546153418
SFP.Col Colhigh 3055008..3055032 score=3.86505850667481
SFP.Col Colhigh 3055133..3055157 score=3.27810320964643
SFP.Col Colhigh 3055169..3055193 score=1.64711999789751
SFP.Col Colhigh 3055492..3055516 score=5.09014443485419
SFP.Col Colhigh 3055718..3055742 score=4.56061033818386
SFP.Col Colhigh 3056076..3056100 score=2.0633472416154
SFP.Col Colhigh 3056595..3056619 score=3.60362969606414
SFP.Col Colhigh 3056670..3056694 score=3.39868309470873
SFP.Col Colhigh 3057034..3057058 score=2.25196772955713
SFP.Col Colhigh 3057447..3057471 score=5.83708130269442
SFP.Col Colhigh 3058950..3058974 score=2.11576195540585
SFP.Col Colhigh 3059642..3059666 score=6.06165166370192
SFP.Col Colhigh 3059715..3059739 score=2.32079623960278
SFP.Col Colhigh 3059792..3059816 score=6.05454887661761
SFP.Col Colhigh 3059930..3059954 score=2.17605415534257
SFP.Col Colhigh 3060258..3060282 score=2.60193787669724
SFP.Col Colhigh 3060401..3060425 score=1.65544020949204
SFP.Col Colhigh 3060476..3060500 score=1.55311261489030
SFP.Col Colhigh 3060618..3060642 score=2.80610068757796
SFP.Col Colhigh 3063716..3063740 score=3.86473384416749
SFP.Col Colhigh 3067261..3067285 score=3.18556850327697
SFP.Col Colhigh 3069335..3069359 score=3.31004578208230
SFP.Col Colhigh 3070902..3070926 score=6.45847912277105
SFP.Col Colhigh 3071760..3071784 score=3.95142127592736
SFP.Col Colhigh 3074485..3074509 score=1.81498614472059
SFP.Col Colhigh 3074538..3074562 score=3.53702550858101
SFP.Col Colhigh 3074573..3074597 score=2.08005292804378
SFP.Col Colhigh 3074685..3074709 score=1.57041642211959
SFP.Col Colhigh 3076581..3076605 score=2.59434306614066
SFP.Col Colhigh 3077403..3077427 score=2.97207208268706
SFP.Col Colhigh 3077580..3077604 score=1.58408123302354
SFP.Col Colhigh 3078475..3078499 score=1.65379646250625
SFP.Col Colhigh 3078615..3078639 score=2.36867163383903
SFP.Col Colhigh 3078973..3078997 score=1.62088012301816
SFP.Col Colhigh 3079010..3079034 score=3.03759384408551
SFP.Col Colhigh 3079178..3079202 score=2.20412774549735
SFP.Col Colhigh 3081590..3081614 score=7.15066256683696
SFP.Col Colhigh 3081696..3081720 score=2.99930626655659
SFP.Col Colhigh 3081878..3081902 score=2.85480459339752
SFP.Col Colhigh 3082229..3082253 score=3.09317282193655
SFP.Col Colhigh 3082882..3082906 score=3.38605843845690
SFP.Col Colhigh 3083273..3083297 score=2.76975754116216
SFP.Col Colhigh 3083450..3083474 score=4.35573226480582
SFP.Col Colhigh 3084973..3084997 score=4.24111289624438
SFP.Col Colhigh 3086255..3086279 score=3.87673160424305
SFP.Col Colhigh 3086543..3086567 score=4.39181325603088
SFP.Col Colhigh 3087098..3087122 score=1.81953673446092
SFP.Col Colhigh 3087431..3087455 score=2.53586731546803
SFP.Col Colhigh 3087829..3087853 score=2.66545226664712
SFP.Col Colhigh 3087939..3087963 score=2.07417773065312
SFP.Col Colhigh 3087972..3087996 score=2.24098155180419
SFP.Col Colhigh 3088042..3088066 score=3.08634004499244
SFP.Col Colhigh 3088146..3088170 score=1.81932235321638
SFP.Col Colhigh 3088358..3088382 score=3.05665860732221
SFP.Col Colhigh 3088439..3088463 score=2.70387347466387
SFP.Col Colhigh 3088513..3088537 score=2.34385217906277
SFP.Col Colhigh 3088615..3088639 score=2.82463078033282
SFP.Col Colhigh 3088651..3088675 score=4.46588676675421
SFP.Col Colhigh 3088687..3088711 score=1.70511398409548
SFP.Col Colhigh 3088761..3088785 score=1.78149081491662
SFP.Col Colhigh 3089547..3089571 score=1.63845183435030
SFP.Col Colhigh 3090117..3090141 score=4.75681013271731
SFP.Col Colhigh 3090773..3090797 score=4.18540089720652
SFP.Col Colhigh 3091130..3091154 score=4.52540473649995
SFP.Col Colhigh 3092468..3092492 score=1.68119969844577
SFP.Col Colhigh 3092986..3093010 score=1.70543855878166
SFP.Col Colhigh 3093130..3093154 score=1.91065327804215
SFP.Col Colhigh 3093200..3093224 score=3.40828117776341
SFP.Col Colhigh 3093380..3093404 score=2.36297144140299
SFP.Col Colhigh 3093414..3093438 score=4.47653415862651
SFP.Col Colhigh 3094073..3094097 score=4.92325379721146
SFP.Col Colhigh 3094526..3094550 score=1.77202106853492
SFP.Col Colhigh 3096935..3096959 score=3.83484606824116
SFP.Col Colhigh 3098438..3098462 score=4.96448537984811
SFP.Col Colhigh 3099927..3099951 score=3.26638930195653
SFP.Col Colhigh 3100467..3100491 score=1.71015350882853
SFP.Col Colhigh 3100644..3100668 score=2.01167930747119
SFP.Col Colhigh 3100818..3100842 score=1.96025262249200
SFP.Col Colhigh 3100888..3100912 score=3.81527248352335
SFP.Col Colhigh 3100925..3100949 score=3.20182216144185
SFP.Col Colhigh 3100963..3100987 score=4.50572918666624
SFP.Col Colhigh 3101291..3101315 score=2.4991704830404
SFP.Col Colhigh 3101892..3101916 score=1.72726769168054
SFP.Col Colhigh 3102214..3102238 score=3.61847731007283
SFP.Col Colhigh 3102547..3102571 score=3.85413964609441
SFP.Col Colhigh 3102657..3102681 score=3.36946073023563
SFP.Col Colhigh 3102840..3102864 score=3.70196346113663
SFP.Col Colhigh 3103171..3103195 score=3.67571706391116
SFP.Col Colhigh 3103749..3103773 score=2.60390359916692
SFP.Col Colhigh 3105147..3105171 score=3.73255406738013
SFP.Col Colhigh 3107276..3107300 score=3.12886512953085
SFP.Col Colhigh 3107629..3107653 score=1.75089150044967
SFP.Col Colhigh 3107863..3107887 score=3.8937069347279
SFP.Col Colhigh 3108255..3108279 score=3.43126150130144
SFP.Col Colhigh 3108754..3108778 score=1.79523065223342
SFP.Col Colhigh 3109006..3109030 score=4.09596360577291
SFP.Col Colhigh 3109327..3109351 score=4.35645525638822
SFP.Col Colhigh 3109781..3109805 score=2.32106049746526
SFP.Col Colhigh 3109814..3109838 score=1.87948901826206
SFP.Col Colhigh 3110960..3110984 score=2.93471744774691
SFP.Col Colhigh 3111611..3111635 score=5.03473113784244
SFP.Col Colhigh 3111830..3111854 score=3.5725565032228
SFP.Col Colhigh 3111942..3111966 score=2.43104649662205
SFP.Col Colhigh 3112243..3112267 score=2.2864493307873
SFP.Col Colhigh 3112353..3112377 score=2.68460544792328
SFP.Col Colhigh 3112557..3112581 score=4.93680070762243
SFP.Col Colhigh 3112700..3112724 score=1.84058679304658
SFP.Col Colhigh 3112901..3112925 score=4.14201977812608
SFP.Col Colhigh 3113571..3113595 score=3.5126629161355
SFP.Col Colhigh 3113644..3113668 score=3.85017822773276
SFP.Col Colhigh 3113883..3113907 score=1.91699239802011
SFP.Col Colhigh 3113991..3114015 score=2.71685251774741
SFP.Col Colhigh 3114314..3114338 score=2.95376957251773
SFP.Col Colhigh 3114499..3114523 score=3.69481651343303
SFP.Col Colhigh 3115201..3115225 score=7.23671125270246
SFP.Col Colhigh 3115242..3115266 score=2.06798093585825
SFP.Col Colhigh 3115360..3115384 score=3.71037073780172
SFP.Col Colhigh 3115619..3115643 score=5.3222760532397
SFP.Col Colhigh 3115945..3115969 score=4.15848739988833
SFP.Col Colhigh 3116481..3116505 score=2.03264208313086
SFP.Col Colhigh 3116917..3116941 score=2.7456397071244
SFP.Col Colhigh 3117030..3117054 score=4.66130659672052
SFP.Col Colhigh 3117069..3117093 score=4.04402961379401
SFP.Col Colhigh 3117643..3117667 score=2.65741078489521
SFP.Col Colhigh 3117931..3117955 score=4.23331836211697
SFP.Col Colhigh 3117967..3117991 score=4.18275819128273
SFP.Col Colhigh 3118212..3118236 score=2.82456408143443
SFP.Col Colhigh 3119471..3119495 score=3.14900512086959
SFP.Col Colhigh 3119728..3119752 score=4.99709586503495
SFP.Col Colhigh 3119980..3120004 score=2.64482796980725
SFP.Col Colhigh 3120052..3120076 score=2.92278378571492
SFP.Col Colhigh 3120125..3120149 score=3.62324114477043
SFP.Col Colhigh 3120265..3120289 score=3.67943396827381
SFP.Col Colhigh 3120373..3120397 score=4.06261022376031
SFP.Col Colhigh 3120448..3120472 score=4.32690232985493
SFP.Col Colhigh 3121054..3121078 score=1.59278896764029
SFP.Col Colhigh 3121128..3121152 score=3.18484741844976
SFP.Col Colhigh 3121539..3121563 score=3.96809217640631
SFP.Col Colhigh 3121576..3121600 score=1.92189064374132
SFP.Col Colhigh 3121616..3121640 score=3.21166771455935
SFP.Col Colhigh 3121692..3121716 score=3.21904400247554
SFP.Col Colhigh 3121797..3121821 score=4.2141185426989
SFP.Col Colhigh 3122023..3122047 score=2.3796284518141
SFP.Col Colhigh 3122060..3122084 score=2.99629640505462
SFP.Col Colhigh 3122096..3122120 score=2.17973610463841
SFP.Col Colhigh 3122568..3122592 score=3.62404470848816
SFP.Col Colhigh 3122678..3122702 score=3.53272735735827
SFP.Col Colhigh 3122820..3122844 score=2.82948097648125
SFP.Col Colhigh 3122856..3122880 score=4.647132840255
SFP.Col Colhigh 3123039..3123063 score=4.94465766200765
SFP.Col Colhigh 3123818..3123842 score=4.69287782871696
SFP.Col Colhigh 3124006..3124030 score=2.85952231463132
SFP.Col Colhigh 3124119..3124143 score=1.66807837019264
SFP.Col Colhigh 3124582..3124606 score=3.25984199954067
SFP.Col Colhigh 3125040..3125064 score=5.75834530868137
SFP.Col Colhigh 3125114..3125138 score=4.14321161849515
SFP.Col Colhigh 3125148..3125172 score=1.91224218991183
SFP.Col Colhigh 3125522..3125546 score=3.10798504609971
SFP.Col Colhigh 3125790..3125814 score=5.31496195738803
SFP.Col Colhigh 3125933..3125957 score=4.41625438725757
SFP.Col Colhigh 3125972..3125996 score=3.77024860480519
SFP.Col Colhigh 3126010..3126034 score=4.59689333338367
SFP.Col Colhigh 3126123..3126147 score=6.90075030224957
SFP.Col Colhigh 3126161..3126185 score=3.71000781066054
SFP.Col Colhigh 3126202..3126226 score=6.15061755384443
SFP.Col Colhigh 3126273..3126297 score=2.58155822007227
SFP.Col Colhigh 3126388..3126412 score=3.08762205524799
SFP.Col Colhigh 3126490..3126514 score=2.38646881786869
SFP.Col Colhigh 3126668..3126692 score=2.83540639340738
SFP.Col Colhigh 3126738..3126762 score=2.14236988377176
SFP.Col Colhigh 3126883..3126907 score=1.76809896531077
SFP.Col Colhigh 3127161..3127185 score=1.67859297181301
SFP.Col Colhigh 3127594..3127618 score=1.8619379193278
SFP.Col Colhigh 3127733..3127757 score=2.93941821956793
SFP.Col Colhigh 3127949..3127973 score=3.59154626735077
SFP.Col Colhigh 3128053..3128077 score=5.26389439232941
SFP.Col Colhigh 3128085..3128109 score=2.65168975789442
SFP.Col Colhigh 3128120..3128144 score=3.6200035316143
SFP.Col Colhigh 3128194..3128218 score=4.43850777383827
SFP.Col Colhigh 3128301..3128325 score=2.58772152734472
SFP.Col Colhigh 3128368..3128392 score=3.19105399972719
SFP.Col Colhigh 3128590..3128614 score=2.80391553114971
SFP.Col Colhigh 3128835..3128859 score=2.47264684106405
SFP.Col Colhigh 3128869..3128893 score=2.29308524678769
SFP.Col Colhigh 3129186..3129210 score=5.21494217405934
SFP.Col Colhigh 3129490..3129514 score=2.87112568018172
SFP.Col Colhigh 3129631..3129655 score=3.76296520637272
SFP.Col Colhigh 3129704..3129728 score=3.61854075684546
SFP.Col Colhigh 3129740..3129764 score=3.8528768258811
SFP.Col Colhigh 3129983..3130007 score=1.65751592261353
SFP.Col Colhigh 3130235..3130259 score=1.71741241416865
SFP.Col Colhigh 3130307..3130331 score=6.18791514868472
SFP.Col Colhigh 3130343..3130367 score=5.35191117630414
SFP.Col Colhigh 3130484..3130508 score=3.42175400830667
SFP.Col Colhigh 3130729..3130753 score=4.48686625874155
SFP.Col Colhigh 3130796..3130820 score=1.96897608139083
SFP.Col Colhigh 3130832..3130856 score=3.6526629033876
SFP.Col Colhigh 3130913..3130937 score=3.05343981909590
SFP.Col Colhigh 3130982..3131006 score=4.51403418073486
SFP.Col Colhigh 3131057..3131081 score=3.76188307339956
SFP.Col Colhigh 3131161..3131185 score=3.74182933132594
SFP.Col Colhigh 3132241..3132265 score=5.09354947612743
SFP.Col Colhigh 3132277..3132301 score=2.39281085105159
SFP.Col Colhigh 3132343..3132367 score=2.79302987717617
SFP.Col Colhigh 3132381..3132405 score=5.26614005408895
SFP.Col Colhigh 3132414..3132438 score=1.59192170143300
SFP.Col Colhigh 3132450..3132474 score=2.86159386853682
SFP.Col Colhigh 3132487..3132511 score=3.3672724701563
SFP.Col Colhigh 3132733..3132757 score=3.11816218754998
SFP.Col Colhigh 3132805..3132829 score=4.16737377109093
SFP.Col Colhigh 3132878..3132902 score=4.24381651007806
SFP.Col Colhigh 3132954..3132978 score=3.95280212046549
SFP.Col Colhigh 3133028..3133052 score=2.12476853592349
SFP.Col Colhigh 3133261..3133285 score=2.90812933971951
SFP.Col Colhigh 3133657..3133681 score=2.44876721525149
SFP.Col Colhigh 3134095..3134119 score=1.58864441153308
SFP.Col Colhigh 3134466..3134490 score=2.02784987465728
SFP.Col Colhigh 3134507..3134531 score=3.58363746862691
SFP.Col Colhigh 3134649..3134673 score=3.49868547500051
SFP.Col Colhigh 3135167..3135191 score=2.65679441892493
SFP.Col Colhigh 3135203..3135227 score=6.13803069727293
SFP.Col Colhigh 3135307..3135331 score=2.61409177195405
SFP.Col Colhigh 3135342..3135366 score=4.128247465404
SFP.Col Colhigh 3135418..3135442 score=3.03842401389261
SFP.Col Colhigh 3135490..3135514 score=3.50416697951752
SFP.Col Colhigh 3135672..3135696 score=2.38010341662307
SFP.Col Colhigh 3136225..3136249 score=1.84990741502926
SFP.Col Colhigh 3136604..3136628 score=1.96297074177106
SFP.Col Colhigh 3136746..3136770 score=5.16387116581538
SFP.Col Colhigh 3136813..3136837 score=4.81372928092885
SFP.Col Colhigh 3137179..3137203 score=1.68099722891743
SFP.Col Colhigh 3137336..3137360 score=3.78568330678263
SFP.Col Colhigh 3139772..3139796 score=2.65005661360434
SFP.Col Colhigh 3140406..3140430 score=4.37268912426315
SFP.Col Colhigh 3140441..3140465 score=2.75783624234268
SFP.Col Colhigh 3140669..3140693 score=2.56411634367364
SFP.Col Colhigh 3140808..3140832 score=2.51713871085052
SFP.Col Colhigh 3140882..3140906 score=1.99035991458355
SFP.Col Colhigh 3141130..3141154 score=1.61725267144889
SFP.Col Colhigh 3141272..3141296 score=2.06886416717662
SFP.Col Colhigh 3141374..3141398 score=6.00821729946265
SFP.Col Colhigh 3141408..3141432 score=1.92981511379774
SFP.Col Colhigh 3141443..3141467 score=4.5719337402593
SFP.Col Colhigh 3141479..3141503 score=3.37352443527939
SFP.Col Colhigh 3141517..3141541 score=4.308746213652
SFP.Col Colhigh 3141586..3141610 score=2.45679635161104
SFP.Col Colhigh 3141692..3141716 score=6.20084713540435
SFP.Col Colhigh 3141736..3141760 score=4.45936177316243
SFP.Col Colhigh 3141772..3141796 score=1.74811551878063
SFP.Col Colhigh 3141916..3141940 score=1.74888153491389
SFP.Col Colhigh 3142233..3142257 score=1.8360263670062
SFP.Col Colhigh 3142265..3142289 score=2.15795225416247
SFP.Col Colhigh 3142335..3142359 score=3.56495225541271
SFP.Col Colhigh 3142371..3142395 score=4.5599277766343
SFP.Col Colhigh 3142481..3142505 score=3.67442105407808
SFP.Col Colhigh 3142512..3142536 score=4.57369043251034
SFP.Col Colhigh 3142548..3142572 score=2.25893647831256
SFP.Col Colhigh 3142584..3142608 score=2.43052086932964
SFP.Col Colhigh 3142622..3142646 score=2.14323394525508
SFP.Col Colhigh 3142764..3142788 score=6.47941213326341
SFP.Col Colhigh 3142814..3142838 score=4.89616855194556
SFP.Col Colhigh 3143069..3143093 score=4.80982217687295
SFP.Col Colhigh 3144611..3144635 score=1.84034634639313
SFP.Col Colhigh 3144857..3144881 score=1.95833822223226
SFP.Col Colhigh 3144893..3144917 score=4.01097681315698
SFP.Col Colhigh 3145139..3145163 score=3.27420058499000
SFP.Col Colhigh 3145343..3145367 score=7.28042404359026
SFP.Col Colhigh 3145520..3145544 score=4.27927827442642
SFP.Col Colhigh 3145786..3145810 score=4.4760924239795
SFP.Col Colhigh 3146307..3146331 score=4.57621895024194
SFP.Col Colhigh 3147113..3147137 score=8.49633185301292
SFP.Col Colhigh 3147148..3147172 score=3.42045636294801
SFP.Col Colhigh 3147219..3147243 score=4.23788405376961
SFP.Col Colhigh 3147893..3147917 score=3.32796590839415
SFP.Col Colhigh 3147968..3147992 score=5.92851358147751
SFP.Col Colhigh 3148076..3148100 score=4.30823467827499
SFP.Col Colhigh 3148920..3148944 score=2.82058513486006
SFP.Col Colhigh 3148990..3149014 score=2.01241175711222
SFP.Col Colhigh 3149031..3149055 score=3.49248839164232
SFP.Col Colhigh 3149065..3149089 score=4.89049704679313
SFP.Col Colhigh 3149143..3149167 score=2.51900676102204
SFP.Col Colhigh 3149281..3149305 score=2.79618589004677
SFP.Col Colhigh 3149458..3149482 score=4.09201668341938
SFP.Col Colhigh 3149567..3149591 score=1.97326996189259
SFP.Col Colhigh 3149645..3149669 score=1.61236034406989
SFP.Col Colhigh 3150248..3150272 score=2.36030054999039
SFP.Col Colhigh 3150636..3150660 score=2.52536660488329
SFP.Col Colhigh 3151296..3151320 score=2.15192514736429
SFP.Col Colhigh 3151761..3151785 score=1.60111637754473
SFP.Col Colhigh 3151796..3151820 score=2.39149329510724
SFP.Col Colhigh 3152158..3152182 score=2.48639392473583
SFP.Col Colhigh 3152543..3152567 score=1.99811238184097
SFP.Col Colhigh 3152869..3152893 score=3.51847855475722
SFP.Col Colhigh 3153347..3153371 score=3.26997269272452
SFP.Col Colhigh 3153533..3153557 score=3.25069049398196
SFP.Col Colhigh 3153888..3153912 score=2.39485477586626
SFP.Col Colhigh 3154209..3154233 score=2.53980905484971
SFP.Col Colhigh 3154241..3154265 score=1.87176104827827
SFP.Col Colhigh 3154275..3154299 score=1.98910817588673
SFP.Col Colhigh 3154599..3154623 score=3.69202975737199
SFP.Col Colhigh 3155006..3155030 score=2.8380915244022
SFP.Col Colhigh 3155258..3155282 score=3.35482405634865
SFP.Col Colhigh 3155478..3155502 score=4.16394873730891
SFP.Col Colhigh 3155515..3155539 score=2.77892141574035
SFP.Col Colhigh 3156040..3156064 score=2.78284330999711
SFP.Col Colhigh 3156121..3156145 score=3.36186236180382
SFP.Col Colhigh 3156158..3156182 score=5.06047879650139
SFP.Col Colhigh 3156577..3156601 score=3.15346620856549
SFP.Col Colhigh 3156793..3156817 score=5.76185321238169
SFP.Col Colhigh 3157051..3157075 score=2.06445947094307
SFP.Col Colhigh 3157232..3157256 score=3.5099107157525
SFP.Col Colhigh 3157795..3157819 score=3.43049986121838
SFP.Col Colhigh 3158048..3158072 score=2.81461599759487
SFP.Col Colhigh 3158475..3158499 score=2.62241925571148
SFP.Col Colhigh 3158652..3158676 score=2.44662975681047
SFP.Col Colhigh 3158849..3158873 score=1.76446897186173
SFP.Col Colhigh 3159109..3159133 score=6.00145780969353
SFP.Col Colhigh 3159261..3159285 score=3.33811565957141
SFP.Col Colhigh 3159666..3159690 score=1.91424373763661
SFP.Col Colhigh 3159741..3159765 score=2.43624663840495
SFP.Col Colhigh 3159782..3159806 score=1.55768953742246
SFP.Col Colhigh 3159855..3159879 score=2.57243637164678
SFP.Col Colhigh 3160024..3160048 score=1.79614153215291
SFP.Col Colhigh 3160060..3160084 score=2.06855846562507
SFP.Col Colhigh 3160239..3160263 score=2.05838812591995
SFP.Col Colhigh 3160535..3160559 score=2.91592368119389
SFP.Col Colhigh 3160819..3160843 score=2.44123814782627
SFP.Col Colhigh 3161961..3161985 score=3.68461195206299
SFP.Col Colhigh 3162325..3162349 score=2.83255288043123
SFP.Col Colhigh 3165391..3165415 score=3.36790426686345
SFP.Col Colhigh 3165538..3165562 score=1.62309678733977
SFP.Col Colhigh 3166469..3166493 score=4.3874070658749
SFP.Col Colhigh 3166504..3166528 score=1.57303498758616
SFP.Col Colhigh 3167077..3167101 score=4.81633423791143
SFP.Col Colhigh 3167116..3167140 score=1.59763282445511
SFP.Col Colhigh 3167225..3167249 score=3.02263685012328
SFP.Col Colhigh 3168750..3168774 score=2.52077382182297
SFP.Col Colhigh 3168819..3168843 score=4.14882188546712
SFP.Col Colhigh 3169212..3169236 score=3.97480623475942
SFP.Col Colhigh 3169243..3169267 score=1.86401862963879
SFP.Col Colhigh 3169606..3169630 score=2.61500658705065
SFP.Col Colhigh 3170735..3170759 score=2.34362724595788
SFP.Col Colhigh 3171098..3171122 score=3.48241621040163
SFP.Col Colhigh 3172095..3172119 score=1.98534411001313
SFP.Col Colhigh 3172311..3172335 score=2.82791175805132
SFP.Col Colhigh 3173102..3173126 score=1.57310703516143
SFP.Col Colhigh 3173815..3173839 score=2.20233372456011
SFP.Col Colhigh 3175191..3175215 score=3.65976727122279
SFP.Col Colhigh 3175669..3175693 score=2.94160221223409
SFP.Col Colhigh 3175746..3175770 score=6.4322845529352
SFP.Col Colhigh 3175782..3175806 score=3.52556980017239
SFP.Col Colhigh 3175816..3175840 score=5.00280007102675
SFP.Col Colhigh 3175888..3175912 score=5.19253045229337
SFP.Col Colhigh 3175929..3175953 score=7.06632120634352
SFP.Col Colhigh 3175998..3176022 score=2.37587911108180
SFP.Col Colhigh 3176033..3176057 score=2.33298416681713
SFP.Col Colhigh 3176069..3176093 score=2.96015514805132
SFP.Col Colhigh 3176148..3176172 score=2.59615309398256
SFP.Col Colhigh 3176188..3176212 score=4.69387882354828
SFP.Col Colhigh 3176219..3176243 score=3.83132332238396
SFP.Col Colhigh 3176253..3176277 score=3.68626473708395
SFP.Col Colhigh 3176325..3176349 score=3.98383832796945
SFP.Col Colhigh 3176539..3176563 score=3.52266313106404
SFP.Col Colhigh 3176572..3176596 score=9.05920094998288
SFP.Col Colhigh 3176609..3176633 score=3.36444469499542
SFP.Col Colhigh 3176645..3176669 score=4.40307552444026
SFP.Col Colhigh 3176721..3176745 score=3.87671889291295
SFP.Col Colhigh 3176752..3176776 score=3.18011252754542
SFP.Col Colhigh 3176922..3176946 score=3.18297326567519
SFP.Col Colhigh 3176958..3176982 score=3.96697334402779
SFP.Col Colhigh 3176996..3177020 score=1.67810466832163
SFP.Col Colhigh 3177032..3177056 score=5.85238214776855
SFP.Col Colhigh 3177140..3177164 score=4.40736072290361
SFP.Col Colhigh 3177184..3177208 score=2.63689468063717
SFP.Col Colhigh 3177289..3177313 score=3.35753103242274
SFP.Col Colhigh 3177693..3177717 score=3.99544460083864
SFP.Col Colhigh 3178050..3178074 score=1.82415990610238
SFP.Col Colhigh 3178083..3178107 score=1.77282717269319
SFP.Col Colhigh 3178116..3178140 score=4.16516348797943
SFP.Col Colhigh 3178222..3178246 score=3.93256281811732
SFP.Col Colhigh 3178262..3178286 score=3.53668276323556
SFP.Col Colhigh 3178335..3178359 score=2.18183871097195
SFP.Col Colhigh 3178406..3178430 score=2.60518608333120
SFP.Col Colhigh 3178438..3178462 score=4.45352706682574
SFP.Col Colhigh 3178508..3178532 score=1.95907324085081
SFP.Col Colhigh 3178728..3178752 score=4.80556238537663
SFP.Col Colhigh 3178761..3178785 score=1.90686315534420
SFP.Col Colhigh 3178800..3178824 score=3.59296743039315
SFP.Col Colhigh 3179140..3179164 score=3.21143342329831
SFP.Col Colhigh 3180563..3180587 score=3.47049699162541
SFP.Col Colhigh 3180683..3180707 score=1.70507490193314
SFP.Col Colhigh 3181024..3181048 score=2.64570297221900
SFP.Col Colhigh 3181120..3181144 score=4.89252527344882
SFP.Col Colhigh 3181400..3181424 score=7.69385247145727
SFP.Col Colhigh 3181477..3181501 score=4.06096418911143
SFP.Col Colhigh 3182206..3182230 score=2.60205534123827
SFP.Col Colhigh 3182241..3182265 score=2.46514023903051
SFP.Col Colhigh 3182391..3182415 score=2.26720131363211
SFP.Col Colhigh 3182713..3182737 score=1.81196503821670
SFP.Col Colhigh 3183567..3183591 score=1.83246961084436
SFP.Col Colhigh 3183674..3183698 score=4.04512931090883
SFP.Col Colhigh 3183886..3183910 score=1.75334233252780
SFP.Col Colhigh 3184315..3184339 score=5.92795478563201
SFP.Col Colhigh 3184980..3185004 score=3.47181547434619
SFP.Col Colhigh 3185234..3185258 score=4.50855332328446
SFP.Col Colhigh 3185450..3185474 score=3.64129277213161
SFP.Col Colhigh 3185843..3185867 score=1.81718275406873
SFP.Col Colhigh 3187041..3187065 score=1.64624271460073
SFP.Col Colhigh 3187116..3187140 score=1.61769190159864
SFP.Col Colhigh 3187224..3187248 score=4.25283537679606
SFP.Col Colhigh 3187479..3187503 score=5.21615043422662
SFP.Col Colhigh 3187549..3187573 score=1.77776775731671
SFP.Col Colhigh 3187651..3187675 score=2.75237730539636
SFP.Col Colhigh 3189401..3189425 score=2.16865583127227
SFP.Col Colhigh 3190085..3190109 score=1.81859869809055
SFP.Col Colhigh 3190359..3190383 score=2.85405738853236
SFP.Col Colhigh 3190502..3190526 score=2.63974235186745
SFP.Col Colhigh 3193946..3193970 score=4.81264744766206
SFP.Col Colhigh 3195960..3195984 score=1.89387838448465
SFP.Col Colhigh 3198515..3198539 score=4.10092947237035
SFP.Col Colhigh 3198895..3198919 score=1.75272913947211
SFP.Col Colhigh 3199008..3199032 score=2.15460943950144
SFP.Col Colhigh 3199042..3199066 score=4.24617490085307
SFP.Col Colhigh 3199193..3199217 score=1.77959749044094
SFP.Col Colhigh 3199266..3199290 score=2.53795601474442
SFP.Col Colhigh 3199301..3199325 score=1.71407150433621
SFP.Col Colhigh 3199665..3199689 score=4.82902344235460
SFP.Col Colhigh 3199696..3199720 score=5.99660056197956
SFP.Col Colhigh 3199732..3199756 score=3.1334937526947
SFP.Col Colhigh 3199802..3199826 score=4.14594823135081
SFP.Col Colhigh 3199871..3199895 score=3.91130350716105
SFP.Col Colhigh 3199906..3199930 score=3.30827849252435
SFP.Col Colhigh 3200009..3200033 score=4.74271401350665
SFP.Col Colhigh 3200155..3200179 score=6.89066671515557
SFP.Col Colhigh 3200259..3200283 score=4.59544854526164
SFP.Col Colhigh 3200738..3200762 score=5.14135864736222
SFP.Col Colhigh 3200876..3200900 score=1.91273447611228
SFP.Col Colhigh 3200952..3200976 score=3.17330235959492
SFP.Col Colhigh 3201177..3201201 score=4.74462979165087
SFP.Col Colhigh 3201321..3201345 score=2.7307002634058
SFP.Col Colhigh 3202141..3202165 score=4.53657465829254
SFP.Col Colhigh 3202422..3202446 score=2.89804778824737
SFP.Col Colhigh 3202998..3203022 score=1.64193802143168
SFP.Col Colhigh 3203825..3203849 score=4.23010183699009
SFP.Col Colhigh 3204285..3204309 score=2.10134278880407
SFP.Col Colhigh 3204676..3204700 score=4.95537726342146
SFP.Col Colhigh 3204793..3204817 score=3.38719663486827
SFP.Col Colhigh 3205081..3205105 score=5.21377730485553
SFP.Col Colhigh 3205113..3205137 score=1.83910061326657
SFP.Col Colhigh 3205365..3205389 score=3.25260113227632
SFP.Col Colhigh 3205401..3205425 score=6.13103711382982
SFP.Col Colhigh 3205620..3205644 score=4.0526899922528
SFP.Col Colhigh 3205969..3205993 score=6.15094546877242
SFP.Col Colhigh 3206005..3206029 score=6.64352853746779
SFP.Col Colhigh 3206039..3206063 score=2.39512916015479
SFP.Col Colhigh 3206254..3206278 score=4.43641157498798
SFP.Col Colhigh 3206357..3206381 score=1.61297226047864
SFP.Col Colhigh 3206389..3206413 score=1.68603771394448
SFP.Col Colhigh 3206499..3206523 score=3.35189353083149
SFP.Col Colhigh 3207080..3207104 score=2.56675552488641
SFP.Col Colhigh 3207191..3207215 score=4.23375820466654
SFP.Col Colhigh 3207292..3207316 score=2.60204169405400
SFP.Col Colhigh 3207432..3207456 score=2.43402977646992
SFP.Col Colhigh 3207466..3207490 score=3.80977814775852
SFP.Col Colhigh 3207683..3207707 score=5.10040900377776
SFP.Col Colhigh 3207714..3207738 score=1.62457447712078
SFP.Col Colhigh 3207818..3207842 score=8.46133842658966
SFP.Col Colhigh 3208274..3208298 score=1.58789686649983
SFP.Col Colhigh 3208454..3208478 score=2.18500168223750
SFP.Col Colhigh 3208701..3208725 score=5.92807960867211
SFP.Col Colhigh 3208915..3208939 score=6.52194707634397
SFP.Col Colhigh 3208956..3208980 score=8.12713963541627
SFP.Col Colhigh 3209167..3209191 score=5.40237979045548
SFP.Col Colhigh 3209243..3209267 score=2.00084557104856
SFP.Col Colhigh 3209538..3209562 score=3.11688246331806
SFP.Col Colhigh 3209715..3209739 score=1.71318245142617
SFP.Col Colhigh 3209969..3209993 score=1.76868112955079
SFP.Col Colhigh 3210454..3210478 score=2.44964316111387
SFP.Col Colhigh 3210713..3210737 score=2.3106854197565
SFP.Col Colhigh 3210965..3210989 score=3.69057336135488
SFP.Col Colhigh 3211100..3211124 score=3.67145724128741
SFP.Col Colhigh 3211136..3211160 score=5.04221022330233
SFP.Col Colhigh 3211296..3211320 score=2.12612431650330
SFP.Col Colhigh 3211333..3211357 score=2.67599341642891
SFP.Col Colhigh 3211368..3211392 score=2.3746570415523
SFP.Col Colhigh 3213469..3213493 score=2.4114457961097
SFP.Col Colhigh 3213505..3213529 score=6.87166139647958
SFP.Col Colhigh 3213541..3213565 score=2.39470244507162
SFP.Col Colhigh 3213615..3213639 score=3.61438728687872
SFP.Col Colhigh 3213765..3213789 score=3.1838281769288
SFP.Col Colhigh 3214042..3214066 score=3.06919011354914
SFP.Col Colhigh 3214085..3214109 score=1.75893310943186
SFP.Col Colhigh 3214119..3214143 score=2.53339744316560
SFP.Col Colhigh 3214392..3214416 score=3.48313858645012
SFP.Col Colhigh 3214465..3214489 score=7.78596616466755
SFP.Col Colhigh 3214500..3214524 score=1.6783831825014
SFP.Col Colhigh 3214568..3214592 score=2.17518421353740
SFP.Col Colhigh 3214714..3214738 score=2.91322904230076
SFP.Col Colhigh 3214897..3214921 score=1.91526831918563
SFP.Col Colhigh 3214965..3214989 score=4.68782390677323
SFP.Col Colhigh 3215330..3215354 score=4.666237021534
SFP.Col Colhigh 3215364..3215388 score=2.77461210676428
SFP.Col Colhigh 3215472..3215496 score=1.57980548566474
SFP.Col Colhigh 3215549..3215573 score=2.7937348047726
SFP.Col Colhigh 3215656..3215680 score=4.80910108849759
SFP.Col Colhigh 3215694..3215718 score=2.68060477469852
SFP.Col Colhigh 3215760..3215784 score=1.95740048967221
SFP.Col Colhigh 3215834..3215858 score=2.99167575220813
SFP.Col Colhigh 3216009..3216033 score=5.1106911764474
SFP.Col Colhigh 3216085..3216109 score=2.1002738118134
SFP.Col Colhigh 3216161..3216185 score=2.04579372420235
SFP.Col Colhigh 3216239..3216263 score=5.7009234695164
SFP.Col Colhigh 3216308..3216332 score=8.5898797484032
SFP.Col Colhigh 3216346..3216370 score=3.35389498653711
SFP.Col Colhigh 3216419..3216443 score=2.70394613425202
SFP.Col Colhigh 3216908..3216932 score=2.15961271968728
SFP.Col Colhigh 3217554..3217578 score=5.78018880582845
SFP.Col Colhigh 3217626..3217650 score=6.29845070657253
SFP.Col Colhigh 3217813..3217837 score=1.78176481467025
SFP.Col Colhigh 3217883..3217907 score=4.58197073936784
SFP.Col Colhigh 3217915..3217939 score=1.81435809118691
SFP.Col Colhigh 3218247..3218271 score=2.57960052836237
SFP.Col Colhigh 3218369..3218393 score=3.27702326615755
SFP.Col Colhigh 3218551..3218575 score=3.68417661618580
SFP.Col Colhigh 3218586..3218610 score=1.97366369308820
SFP.Col Colhigh 3218721..3218745 score=3.59581854798258
SFP.Col Colhigh 3218788..3218812 score=2.26371818887125
SFP.Col Colhigh 3219037..3219061 score=3.202172785177
SFP.Col Colhigh 3219078..3219102 score=2.31542602791528
SFP.Col Colhigh 3219208..3219232 score=3.14082613753559
SFP.Col Colhigh 3219248..3219272 score=2.68917471714036
SFP.Col Colhigh 3219280..3219304 score=9.39512267984819
SFP.Col Colhigh 3219317..3219341 score=2.90637747641472
SFP.Col Colhigh 3219419..3219443 score=1.68991407010650
SFP.Col Colhigh 3219922..3219946 score=1.63526474612896
SFP.Col Colhigh 3220255..3220279 score=2.15268117268592
SFP.Col Colhigh 3221275..3221299 score=2.60772777879142
SFP.Col Colhigh 3221310..3221334 score=3.73205491295698
SFP.Col Colhigh 3221510..3221534 score=2.62552274134623
SFP.Col Colhigh 3222416..3222440 score=6.64155152489245
SFP.Col Colhigh 3222566..3222590 score=3.6725622472453
SFP.Col Colhigh 3223596..3223620 score=2.96128447846476
SFP.Col Colhigh 3225169..3225193 score=3.51118175689073
SFP.Col Colhigh 3225206..3225230 score=1.76875853577487
SFP.Col Colhigh 3225507..3225531 score=3.5083528919927
SFP.Col Colhigh 3225650..3225674 score=3.31412473970951
SFP.Col Colhigh 3230937..3230961 score=2.93133567100700
SFP.Col Colhigh 3231485..3231509 score=1.95818371452013
SFP.Col Colhigh 3231630..3231654 score=1.81736766903335
SFP.Col Colhigh 3231666..3231690 score=1.94179534485794
SFP.Col Colhigh 3231707..3231731 score=2.68687090203058
SFP.Col Colhigh 3232160..3232184 score=3.48182613315768
SFP.Col Colhigh 3232195..3232219 score=3.19626805864352
SFP.Col Colhigh 3232227..3232251 score=1.64354916637603
SFP.Col Colhigh 3232264..3232288 score=2.28099440923683
SFP.Col Colhigh 3232302..3232326 score=2.81970869445514
SFP.Col Colhigh 3232376..3232400 score=2.93832933655576
SFP.Col Colhigh 3232407..3232431 score=3.26973805872972
SFP.Col Colhigh 3232448..3232472 score=1.86261369304452
SFP.Col Colhigh 3232486..3232510 score=2.17679212069604
SFP.Col Colhigh 3232558..3232582 score=4.14562290412031
SFP.Col Colhigh 3232633..3232657 score=5.3988799579289
SFP.Col Colhigh 3232674..3232698 score=3.65314788022798
SFP.Col Colhigh 3232783..3232807 score=5.02487625464143
SFP.Col Colhigh 3232891..3232915 score=2.94486546640297
SFP.Col Colhigh 3232926..3232950 score=3.85237632471425
SFP.Col Colhigh 3233031..3233055 score=4.69498022833928
SFP.Col Colhigh 3233064..3233088 score=2.09747419740491
SFP.Col Colhigh 3233105..3233129 score=1.84286720085265
SFP.Col Colhigh 3233141..3233165 score=2.89769063593317
SFP.Col Colhigh 3233180..3233204 score=1.84909402497953
SFP.Col Colhigh 3233215..3233239 score=3.30687581318251
SFP.Col Colhigh 3233287..3233311 score=2.51414113237551
SFP.Col Colhigh 3233351..3233375 score=2.81909842637861
SFP.Col Colhigh 3233390..3233414 score=2.47914021373823
SFP.Col Colhigh 3233421..3233445 score=2.75549932356536
SFP.Col Colhigh 3233459..3233483 score=6.2736008933632
SFP.Col Colhigh 3233492..3233516 score=1.68071532337510
SFP.Col Colhigh 3233561..3233585 score=2.94975423358901
SFP.Col Colhigh 3233597..3233621 score=4.64625413792683
SFP.Col Colhigh 3233630..3233654 score=2.04310356709632
SFP.Col Colhigh 3233738..3233762 score=4.65868629641084
SFP.Col Colhigh 3233776..3233800 score=3.98405718346162
SFP.Col Colhigh 3233812..3233836 score=2.08908163659365
SFP.Col Colhigh 3234301..3234325 score=5.32013549972718
SFP.Col Colhigh 3234341..3234365 score=2.90716512987312
SFP.Col Colhigh 3234448..3234472 score=6.20066255120013
SFP.Col Colhigh 3234483..3234507 score=1.60431471157114
SFP.Col Colhigh 3234583..3234607 score=3.97489873035215
SFP.Col Colhigh 3234618..3234642 score=2.54938346277557
SFP.Col Colhigh 3234732..3234756 score=7.08262678163871
SFP.Col Colhigh 3234799..3234823 score=3.39226459455128
SFP.Col Colhigh 3234875..3234899 score=4.51487802866969
SFP.Col Colhigh 3234907..3234931 score=4.23300493623828
SFP.Col Colhigh 3234941..3234965 score=1.89038253224517
SFP.Col Colhigh 3234978..3235002 score=4.13286044454411
SFP.Col Colhigh 3235011..3235035 score=4.38121827597204
SFP.Col Colhigh 3235081..3235105 score=5.40245916182191
SFP.Col Colhigh 3235311..3235335 score=6.18763919028729
SFP.Col Colhigh 3235350..3235374 score=1.76302895494329
SFP.Col Colhigh 3235386..3235410 score=3.05146945534855
SFP.Col Colhigh 3235501..3235525 score=1.71114931995560
SFP.Col Colhigh 3235777..3235801 score=4.38173904560129
SFP.Col Colhigh 3235817..3235841 score=4.2204315727125
SFP.Col Colhigh 3235857..3235881 score=6.8169655155158
SFP.Col Colhigh 3236231..3236255 score=2.65293731377000
SFP.Col Colhigh 3236491..3236515 score=3.15289612095316
SFP.Col Colhigh 3236524..3236548 score=2.39505309081020
SFP.Col Colhigh 3236668..3236692 score=2.17012744567142
SFP.Col Colhigh 3236700..3236724 score=2.52092093662329
SFP.Col Colhigh 3236740..3236764 score=2.94577654063536
SFP.Col Colhigh 3236887..3236911 score=2.07604614873949
SFP.Col Colhigh 3236918..3236942 score=4.95241981185787
SFP.Col Colhigh 3236955..3236979 score=2.40104341985072
SFP.Col Colhigh 3237026..3237050 score=2.70072289967631
SFP.Col Colhigh 3237099..3237123 score=6.7723557092212
SFP.Col Colhigh 3237208..3237232 score=1.96018382221152
SFP.Col Colhigh 3237249..3237273 score=2.89025927432785
SFP.Col Colhigh 3238420..3238444 score=1.67195561532803
SFP.Col Colhigh 3322794..3322818 score=5.90570302508588
SFP.Col Colhigh 3337468..3337492 score=1.71111237337291
SFP.Col Colhigh 3510936..3510960 score=3.19447152261835
SFP.Col Colhigh 3511720..3511744 score=1.81647984244421
SFP.Col Colhigh 3512044..3512068 score=2.20195658065623
SFP.Col Colhigh 3512301..3512325 score=5.00027137888875
SFP.Col Colhigh 3512835..3512859 score=2.00283636460495
SFP.Col Colhigh 3512941..3512965 score=3.1607069332768
SFP.Col Colhigh 3513666..3513690 score=2.43382571686093
SFP.Col Colhigh 3514251..3514275 score=2.36084885972087
SFP.Col Colhigh 3514315..3514339 score=5.0347555606863
SFP.Col Colhigh 3514533..3514557 score=1.72113980838368
SFP.Col Colhigh 3514640..3514664 score=3.65377834321402
SFP.Col Colhigh 3514677..3514701 score=3.10683183992642
SFP.Col Colhigh 3514718..3514742 score=2.40167399840041
SFP.Col Colhigh 3514785..3514809 score=4.40922076839068
SFP.Col Colhigh 3514936..3514960 score=3.8490629496076
SFP.Col Colhigh 3515538..3515562 score=1.73439997135132
SFP.Col Colhigh 3517295..3517319 score=1.67274927313910
SFP.Col Colhigh 3517408..3517432 score=3.76987011249453
SFP.Col Colhigh 3517546..3517570 score=3.38944803338974
SFP.Col Colhigh 3517580..3517604 score=5.78257712512296
SFP.Col Colhigh 3517760..3517784 score=3.54254246537466
SFP.Col Colhigh 3518238..3518262 score=5.39715467956504
SFP.Col Colhigh 3518272..3518296 score=1.57731034499714
SFP.Col Colhigh 3518406..3518430 score=1.99357429873162
SFP.Col Colhigh 3518554..3518578 score=1.78204557670234
SFP.Col Colhigh 3518907..3518931 score=2.84518832991999
SFP.Col Colhigh 3519693..3519717 score=3.80602891169487
SFP.Col Colhigh 3519906..3519930 score=3.73843515557697
SFP.Col Colhigh 3520047..3520071 score=2.13446950092614
SFP.Col Colhigh 3520226..3520250 score=2.7239716727602
SFP.Col Colhigh 3520796..3520820 score=3.12590797256841
SFP.Col Colhigh 3523787..3523811 score=3.38216496035513
SFP.Col Colhigh 3524437..3524461 score=2.84915349894057
SFP.Col Colhigh 3525120..3525144 score=1.72443093040594
SFP.Col Colhigh 3527396..3527420 score=1.611785473048
SFP.Col Colhigh 3527594..3527618 score=2.21438648216594
SFP.Col Colhigh 3528527..3528551 score=2.71645318134557
SFP.Col Colhigh 3528849..3528873 score=1.85167184635720
SFP.Col Colhigh 3530799..3530823 score=2.07249666650534
SFP.Col Colhigh 3531317..3531341 score=1.68360966634176
SFP.Col Colhigh 3531963..3531987 score=4.70724813497758
SFP.Col Colhigh 3534840..3534864 score=2.08165301596068
SFP.Col Colhigh 3536095..3536119 score=2.51385176355636
SFP.Col Colhigh 3536577..3536601 score=2.52086494312068
SFP.Col Colhigh 3537191..3537215 score=1.84701635511157
SFP.Col Colhigh 3539284..3539308 score=2.49021093421640
SFP.Col Colhigh 3540325..3540349 score=2.79047182106780
SFP.Col Colhigh 3540397..3540421 score=5.19167265515641
SFP.Col Colhigh 3540499..3540523 score=1.9879611158057
SFP.Col Colhigh 3540535..3540559 score=1.61952944570925
SFP.Col Colhigh 3540569..3540593 score=2.24812355331646
SFP.Col Colhigh 3540603..3540627 score=2.00289118811849
SFP.Col Colhigh 3541053..3541077 score=2.90348810792980
SFP.Col Colhigh 3541088..3541112 score=1.61084838214951
SFP.Col Colhigh 3541448..3541472 score=2.13912945228511
SFP.Col Colhigh 3541557..3541581 score=1.98313845590072
SFP.Col Colhigh 3541811..3541835 score=2.11971045735541
SFP.Col Colhigh 3542512..3542536 score=1.57152209266562
SFP.Col Colhigh 3542728..3542752 score=2.85746780740909
SFP.Col Colhigh 3542910..3542934 score=2.17871016437702
SFP.Col Colhigh 3543246..3543270 score=3.17188876951173
SFP.Col Colhigh 3543929..3543953 score=2.15319068553992
SFP.Col Colhigh 3544412..3544436 score=3.03360714063618
SFP.Col Colhigh 3544553..3544577 score=4.72887272460261
SFP.Col Colhigh 3544618..3544642 score=5.96376772435345
SFP.Col Colhigh 3546304..3546328 score=3.89407464663906
SFP.Col Colhigh 3546417..3546441 score=2.71219746974669
SFP.Col Colhigh 3546455..3546479 score=2.59063320139702
SFP.Col Colhigh 3546565..3546589 score=2.60780218191053
SFP.Col Colhigh 3547093..3547117 score=3.10328362969793
SFP.Col Colhigh 3547128..3547152 score=4.52059604481927
SFP.Col Colhigh 3547198..3547222 score=3.26995209426402
SFP.Col Colhigh 3547432..3547456 score=3.14947887141931
SFP.Col Colhigh 3547469..3547493 score=6.06133329597038
SFP.Col Colhigh 3547507..3547531 score=7.33924225030602
SFP.Col Colhigh 3552885..3552909 score=1.57989156206759
SFP.Col Colhigh 3553922..3553946 score=2.52654769911343
SFP.Col Colhigh 3554000..3554024 score=2.67205587002954
SFP.Col Colhigh 3555963..3555987 score=2.07359666700225
SFP.Col Colhigh 3556433..3556457 score=2.76682058535127
SFP.Col Colhigh 3556953..3556977 score=2.73969512226058
SFP.Col Colhigh 3557289..3557313 score=4.97269023729349
SFP.Col Colhigh 3557430..3557454 score=2.90918123136337
SFP.Col Colhigh 3557653..3557677 score=2.24975966485375
SFP.Col Colhigh 3557802..3557826 score=1.61585433696543
SFP.Col Colhigh 3561094..3561118 score=3.98705866430109
SFP.Col Colhigh 3561876..3561900 score=1.89085039638544
SFP.Col Colhigh 3563979..3564003 score=2.97896522236748
SFP.Col Colhigh 3566236..3566260 score=3.13526838565018
SFP.Col Colhigh 3566445..3566469 score=2.59672035632505
SFP.Col Colhigh 3566659..3566683 score=3.03368006324284
SFP.Col Colhigh 3567645..3567669 score=2.24993123533641
SFP.Col Colhigh 3567863..3567887 score=2.51677010821534
SFP.Col Colhigh 3568046..3568070 score=2.06271524014973
SFP.Col Colhigh 3568082..3568106 score=2.36388361852025
SFP.Col Colhigh 3568569..3568593 score=2.20834646403731
SFP.Col Colhigh 3568679..3568703 score=3.39008100739371
SFP.Col Colhigh 3568854..3568878 score=2.45157357325454
SFP.Col Colhigh 3570513..3570537 score=1.91914954508458
SFP.Col Colhigh 3570596..3570620 score=3.79532182102691
SFP.Col Colhigh 3571513..3571537 score=1.62339192846251
SFP.Col Colhigh 3571854..3571878 score=2.02341172043193
SFP.Col Colhigh 3575495..3575519 score=2.08233899894329
SFP.Col Colhigh 3576121..3576145 score=2.84355395431814
SFP.Col Colhigh 3576953..3576977 score=5.35793929166886
SFP.Col Colhigh 3578471..3578495 score=2.30751409416889
SFP.Col Colhigh 3578812..3578836 score=3.81752966601179
SFP.Col Colhigh 3584960..3584984 score=1.65559574199615
SFP.Col Colhigh 3584997..3585021 score=2.63341027463614
SFP.Col Colhigh 3585365..3585389 score=3.74795610977933
SFP.Col Colhigh 3585731..3585755 score=3.3744194555104
SFP.Col Colhigh 3586149..3586173 score=1.72187826297981
SFP.Col Colhigh 3592498..3592522 score=3.04503529431539
SFP.Col Colhigh 3594629..3594653 score=2.48435204689542
SFP.Col Colhigh 3595699..3595723 score=6.03386427927395
SFP.Col Colhigh 3596448..3596472 score=4.61362120372741
SFP.Col Colhigh 3599511..3599535 score=3.66244052385196
SFP.Col Colhigh 3599735..3599759 score=3.78727292689749
SFP.Col Colhigh 3599883..3599907 score=1.65779018141292
SFP.Col Colhigh 3611391..3611415 score=2.94486791250181
SFP.Col Colhigh 3638386..3638410 score=2.21710522982529
SFP.Col Colhigh 3657395..3657419 score=1.84768987690486
SFP.Col Colhigh 3657996..3658020 score=2.11614380467821
SFP.Col Colhigh 3658963..3658987 score=2.02369379539905
SFP.Col Colhigh 3662276..3662300 score=1.70738186403257
SFP.Col Colhigh 3662919..3662943 score=2.36830959874586
SFP.Col Colhigh 3663166..3663190 score=1.77420025936286
SFP.Col Colhigh 3665149..3665173 score=3.02374401001359
SFP.Col Colhigh 3667308..3667332 score=1.56840741108318
SFP.Col Colhigh 3667601..3667625 score=2.55508472341234
SFP.Col Colhigh 3673131..3673155 score=5.08072196005022
SFP.Col Colhigh 3673358..3673382 score=2.21325839096865
SFP.Col Colhigh 3674308..3674332 score=3.68033233101992
SFP.Col Colhigh 3674415..3674439 score=3.02575856896022
SFP.Col Colhigh 3674447..3674471 score=2.3017477287514
SFP.Col Colhigh 3674553..3674577 score=1.83581851849299
SFP.Col Colhigh 3674693..3674717 score=2.98504641723369
SFP.Col Colhigh 3674764..3674788 score=1.60656037199775
SFP.Col Colhigh 3674799..3674823 score=5.95686903252702
SFP.Col Colhigh 3674872..3674896 score=3.35719371711158
SFP.Col Colhigh 3674945..3674969 score=4.01588784669301
SFP.Col Colhigh 3674986..3675010 score=2.69985248921303
SFP.Col Colhigh 3675022..3675046 score=2.74366993823464
SFP.Col Colhigh 3675095..3675119 score=3.61812203382378
SFP.Col Colhigh 3675198..3675222 score=2.63658758645833
SFP.Col Colhigh 3675351..3675375 score=2.57762068101817
SFP.Col Colhigh 3675389..3675413 score=1.79497303472612
SFP.Col Colhigh 3675425..3675449 score=3.20835115575165
SFP.Col Colhigh 3675504..3675528 score=2.09529436061984
SFP.Col Colhigh 3675539..3675563 score=5.78630032476861
SFP.Col Colhigh 3675724..3675748 score=2.59957426286673
SFP.Col Colhigh 3675761..3675785 score=3.00696355505856
SFP.Col Colhigh 3675889..3675913 score=3.01974108892188
SFP.Col Colhigh 3675926..3675950 score=3.02435031381684
SFP.Col Colhigh 3675998..3676022 score=5.59931703232539
SFP.Col Colhigh 3676032..3676056 score=3.34516432060928
SFP.Col Colhigh 3676183..3676207 score=2.81405215202515
SFP.Col Colhigh 3676259..3676283 score=2.28428325559541
SFP.Col Colhigh 3676299..3676323 score=3.09758545983415
SFP.Col Colhigh 3676371..3676395 score=4.04100379780077
SFP.Col Colhigh 3676406..3676430 score=2.53852627657393
SFP.Col Colhigh 3676514..3676538 score=4.29336929291457
SFP.Col Colhigh 3676550..3676574 score=6.93884618847931
SFP.Col Colhigh 3676583..3676607 score=1.56901909408546
SFP.Col Colhigh 3676758..3676782 score=1.59477596214118
SFP.Col Colhigh 3677097..3677121 score=1.83839309490347
SFP.Col Colhigh 3677271..3677295 score=2.37752851734763
SFP.Col Colhigh 3677382..3677406 score=1.67922685464404
SFP.Col Colhigh 3677969..3677993 score=4.05045965388169
SFP.Col Colhigh 3678043..3678067 score=3.52362677346367
SFP.Col Colhigh 3678907..3678931 score=1.83636414964905
SFP.Col Colhigh 3679589..3679613 score=2.15816500724687
SFP.Col Colhigh 3685914..3685938 score=2.18427778798876
SFP.Col Colhigh 3686328..3686352 score=2.19152971102614
SFP.Col Colhigh 3692028..3692052 score=2.09367604086606
SFP.Col Colhigh 3692276..3692300 score=3.86046036316229
SFP.Col Colhigh 3694360..3694384 score=1.70693186970095
SFP.Col Colhigh 3694643..3694667 score=2.89393176699402
SFP.Col Colhigh 3694674..3694698 score=1.92221906406495
SFP.Col Colhigh 3694784..3694808 score=2.12472939432676
SFP.Col Colhigh 3694821..3694845 score=4.13770918051023
SFP.Col Colhigh 3695712..3695736 score=2.41994899012852
SFP.Col Colhigh 3696855..3696879 score=3.48237407994508
SFP.Col Colhigh 3696930..3696954 score=5.10565054723564
SFP.Col Colhigh 3697375..3697399 score=1.76960502497281
SFP.Col Colhigh 3697488..3697512 score=2.53695709995962
SFP.Col Colhigh 3697558..3697582 score=4.03357428484723
SFP.Col Colhigh 3697809..3697833 score=5.90533635805101
SFP.Col Colhigh 3709620..3709644 score=3.19305150211341
SFP.Col Colhigh 3710888..3710912 score=1.86275555347094
SFP.Col Colhigh 3712040..3712064 score=2.59223257531335
SFP.Col Colhigh 3712227..3712251 score=2.59555755114973
SFP.Col Colhigh 3712869..3712893 score=2.42635367752275
SFP.Col Colhigh 3713383..3713407 score=2.96634529428148
SFP.Col Colhigh 3713921..3713945 score=6.57164149969225
SFP.Col Colhigh 3715284..3715308 score=1.82805578985445
SFP.Col Colhigh 3717400..3717424 score=2.22282826495566
SFP.Col Colhigh 3718089..3718113 score=1.67048988221688
SFP.Col Colhigh 3718292..3718316 score=2.98316644224384
SFP.Col Colhigh 3720151..3720175 score=2.14614839182219
SFP.Col Colhigh 3721571..3721595 score=1.77339678531742
SFP.Col Colhigh 3722594..3722618 score=1.79977853022693
SFP.Col Colhigh 3730943..3730967 score=3.68125118269133
SFP.Col Colhigh 3731485..3731509 score=4.04408690478239
SFP.Col Colhigh 3731660..3731684 score=3.3102408561806
SFP.Col Colhigh 3732599..3732623 score=3.67222597880322
SFP.Col Colhigh 3732632..3732656 score=1.80310955535157
SFP.Col Colhigh 3732704..3732728 score=4.20116002096998
SFP.Col Colhigh 3733168..3733192 score=2.76310506974219
SFP.Col Colhigh 3733604..3733628 score=4.39456693206034
SFP.Col Colhigh 3734785..3734809 score=2.06649892314365
SFP.Col Colhigh 3745519..3745543 score=3.07601064479466
SFP.Col Colhigh 3749512..3749536 score=1.68479746364823
SFP.Col Colhigh 3754862..3754886 score=2.33311801768404
SFP.Col Colhigh 3760806..3760830 score=1.55662801783325
SFP.Col Colhigh 3761457..3761481 score=2.88371300576492
SFP.Col Colhigh 3761823..3761847 score=2.35392392714805
SFP.Col Colhigh 3761895..3761919 score=3.39159947134317
SFP.Col Colhigh 3763243..3763267 score=3.8732045407943
SFP.Col Colhigh 3763603..3763627 score=2.48018077922598
SFP.Col Colhigh 3764005..3764029 score=5.10212599899084
SFP.Col Colhigh 3764319..3764343 score=2.03156003984466
SFP.Col Colhigh 3764494..3764518 score=1.59774396806313
SFP.Col Colhigh 3765085..3765109 score=1.56952630303623
SFP.Col Colhigh 3765559..3765583 score=2.51002350884977
SFP.Col Colhigh 3765738..3765762 score=2.72913838961009
SFP.Col Colhigh 3766241..3766265 score=2.39877094746535
SFP.Col Colhigh 3766348..3766372 score=2.67484673433694
SFP.Col Colhigh 3766615..3766639 score=1.59608051850128
SFP.Col Colhigh 3767015..3767039 score=2.75835585272734
SFP.Col Colhigh 3767189..3767213 score=1.76638609662528
SFP.Col Colhigh 3767330..3767354 score=1.94473123407312
SFP.Col Colhigh 3767489..3767513 score=4.72946276897057
SFP.Col Colhigh 3767525..3767549 score=1.76747568624438
SFP.Col Colhigh 3767597..3767621 score=3.13880672668205
SFP.Col Colhigh 3768638..3768662 score=2.01569735588884
SFP.Col Colhigh 3768824..3768848 score=2.13522540992164
SFP.Col Colhigh 3769050..3769074 score=3.30794105764708
SFP.Col Colhigh 3769163..3769187 score=1.83377173274916
SFP.Col Colhigh 3769341..3769365 score=2.07834213158002
SFP.Col Colhigh 3769553..3769577 score=3.78553180519251
SFP.Col Colhigh 3792176..3792200 score=2.46652034028136
SFP.Col Colhigh 3795774..3795798 score=5.35397771966304
SFP.Col Colhigh 3795806..3795830 score=3.6144205524147
SFP.Col Colhigh 3795845..3795869 score=7.66434920017717
SFP.Col Colhigh 3795885..3795909 score=1.55495463405035
SFP.Col Colhigh 3795994..3796018 score=5.9638067789601
SFP.Col Colhigh 3796030..3796054 score=3.96914523491801
SFP.Col Colhigh 3796065..3796089 score=6.32683301648619
SFP.Col Colhigh 3796171..3796195 score=2.47482937662032
SFP.Col Colhigh 3796244..3796268 score=8.13612812982907
SFP.Col Colhigh 3796391..3796415 score=5.46428649754011
SFP.Col Colhigh 3796428..3796452 score=5.2402203707819
SFP.Col Colhigh 3796499..3796523 score=6.2703265370698
SFP.Col Colhigh 3796570..3796594 score=2.79317109007512
SFP.Col Colhigh 3796638..3796662 score=5.04075609823532
SFP.Col Colhigh 3796858..3796882 score=2.18051845859892
SFP.Col Colhigh 3796895..3796919 score=3.7012139207936
SFP.Col Colhigh 3796972..3796996 score=3.42582100962905
SFP.Col Colhigh 3797077..3797101 score=3.83717129075579
SFP.Col Colhigh 3797180..3797204 score=3.88703828638264
SFP.Col Colhigh 3797319..3797343 score=3.93823923484441
SFP.Col Colhigh 3797355..3797379 score=3.88302727508988
SFP.Col Colhigh 3797697..3797721 score=4.47155718649822
SFP.Col Colhigh 3797731..3797755 score=4.18418391601702
SFP.Col Colhigh 3797843..3797867 score=3.93167187243865
SFP.Col Colhigh 3798922..3798946 score=3.54172721078267
SFP.Col Colhigh 3800198..3800222 score=3.62582281038820
SFP.Col Colhigh 3801210..3801234 score=2.48074200874655
SFP.Col Colhigh 3801565..3801589 score=2.03637557011204
SFP.Col Colhigh 3801670..3801694 score=3.24501754407010
SFP.Col Colhigh 3803016..3803040 score=1.74090479614436
SFP.Col Colhigh 3803087..3803111 score=1.62157580620729
SFP.Col Colhigh 3803612..3803636 score=2.38819524144798
SFP.Col Colhigh 3804828..3804852 score=1.59132123460423
SFP.Col Colhigh 3805616..3805640 score=2.45764059942658
SFP.Col Colhigh 3806857..3806881 score=6.06462548641385
SFP.Col Colhigh 3807044..3807068 score=3.60555353920613
SFP.Col Colhigh 3807167..3807191 score=2.45295277668246
SFP.Col Colhigh 3808844..3808868 score=1.82162412526136
SFP.Col Colhigh 3809520..3809544 score=2.38478666287703
SFP.Col Colhigh 3810365..3810389 score=2.00709492987077
SFP.Col Colhigh 3812702..3812726 score=4.49262444268473
SFP.Col Colhigh 3814477..3814501 score=1.84237212496463
SFP.Col Colhigh 3815003..3815027 score=3.22074962403388
SFP.Col Colhigh 3816732..3816756 score=3.28314674805385
SFP.Col Colhigh 3817428..3817452 score=1.77322643963025
SFP.Col Colhigh 3817805..3817829 score=3.04944337242209
SFP.Col Colhigh 3818481..3818505 score=4.37738057124052
SFP.Col Colhigh 3818844..3818868 score=3.35102661334412
SFP.Col Colhigh 3818920..3818944 score=6.61595037050474
SFP.Col Colhigh 3819284..3819308 score=1.57209938987832
SFP.Col Colhigh 3819320..3819344 score=2.58397166354295
SFP.Col Colhigh 3819950..3819974 score=5.30721002086767
SFP.Col Colhigh 3820118..3820142 score=3.08674230982619
SFP.Col Colhigh 3820716..3820740 score=2.01932850786893
SFP.Col Colhigh 3824050..3824074 score=2.16759643359242
SFP.Col Colhigh 3826904..3826928 score=2.90650111128975
SFP.Col Colhigh 3827657..3827681 score=3.5574309439317
SFP.Col Colhigh 3829016..3829040 score=4.86655592144601
SFP.Col Colhigh 3829049..3829073 score=1.92571817950600
SFP.Col Colhigh 3830915..3830939 score=2.18984029560527
SFP.Col Colhigh 3834768..3834792 score=6.6584706217176
SFP.Col Colhigh 3841904..3841928 score=5.55217179155964
SFP.Col Colhigh 3843310..3843334 score=1.57297731504934
SFP.Col Colhigh 3843565..3843589 score=2.84848954332068
SFP.Col Colhigh 3844902..3844926 score=2.32854475842418
SFP.Col Colhigh 3844936..3844960 score=2.2950782051821
SFP.Col Colhigh 3850099..3850123 score=1.55888949198378
SFP.Col Colhigh 3850494..3850518 score=2.28017770387108
SFP.Col Colhigh 3851404..3851428 score=2.33242314444146
SFP.Col Colhigh 3851445..3851469 score=3.89936588632207
SFP.Col Colhigh 3860101..3860125 score=2.20909755608206
SFP.Col Colhigh 3861162..3861186 score=2.22433622777695
SFP.Col Colhigh 3867599..3867623 score=1.56651659099712
SFP.Col Colhigh 3877538..3877562 score=6.4058496485369
SFP.Col Colhigh 3879037..3879061 score=2.6583815034475
SFP.Col Colhigh 3879232..3879256 score=1.66992597655317
SFP.Col Colhigh 3883592..3883616 score=1.77519531759913
SFP.Col Colhigh 3883842..3883866 score=1.69183601363714
SFP.Col Colhigh 3885815..3885839 score=2.79534156888859
SFP.Col Colhigh 3888271..3888295 score=5.02161860479265
SFP.Col Colhigh 3892036..3892060 score=1.77713517542319
SFP.Col Colhigh 3892290..3892314 score=3.4955940062352
SFP.Col Colhigh 3892506..3892530 score=3.51227499317989
SFP.Col Colhigh 3895965..3895989 score=2.44866406286594
SFP.Col Colhigh 3896416..3896440 score=3.18693878685001
SFP.Col Colhigh 3896595..3896619 score=4.13985971386516
SFP.Col Colhigh 3896893..3896917 score=5.92286722337136
SFP.Col Colhigh 3897038..3897062 score=3.98716545539062
SFP.Col Colhigh 3897230..3897254 score=2.81728226008288
SFP.Col Colhigh 3897338..3897362 score=3.01446554078533
SFP.Col Colhigh 3897734..3897758 score=4.96051266492007
SFP.Col Colhigh 3897917..3897941 score=1.71133579556075
SFP.Col Colhigh 3897953..3897977 score=3.38224960065021
SFP.Col Colhigh 3898021..3898045 score=3.61390705791677
SFP.Col Colhigh 3898129..3898153 score=2.67948587899267
SFP.Col Colhigh 3898426..3898450 score=3.53540820439283
SFP.Col Colhigh 3898531..3898555 score=1.59398832273421
SFP.Col Colhigh 3898784..3898808 score=5.65153561041452
SFP.Col Colhigh 3899996..3900020 score=1.98309393795342
SFP.Col Colhigh 3900974..3900998 score=1.74248323332529
SFP.Col Colhigh 3901588..3901612 score=5.97132717041881
SFP.Col Colhigh 3901624..3901648 score=2.64353828152821
SFP.Col Colhigh 3901658..3901682 score=4.47176491434269
SFP.Col Colhigh 3901769..3901793 score=3.20669198484179
SFP.Col Colhigh 3902113..3902137 score=3.09036263711552
SFP.Col Colhigh 3902248..3902272 score=5.04538664970477
SFP.Col Colhigh 3903771..3903795 score=1.82299757317332
SFP.Col Colhigh 3903807..3903831 score=1.72506464356064
SFP.Col Colhigh 3903912..3903936 score=2.72086852594396
SFP.Col Colhigh 3903982..3904006 score=2.38322855901041
SFP.Col Colhigh 3904598..3904622 score=3.05869104561370
SFP.Col Colhigh 3905018..3905042 score=4.05877517406965
SFP.Col Colhigh 3905126..3905150 score=4.28007539848208
SFP.Col Colhigh 3905198..3905222 score=3.83482649203647
SFP.Col Colhigh 3906295..3906319 score=1.90648927732179
SFP.Col Colhigh 3906400..3906424 score=1.59767896001673
SFP.Col Colhigh 3908407..3908431 score=3.76193919757604
SFP.Col Colhigh 3908515..3908539 score=1.86606083082034
SFP.Col Colhigh 3909002..3909026 score=1.91114227968998
SFP.Col Colhigh 3909372..3909396 score=2.16103026720086
SFP.Col Colhigh 3909746..3909770 score=2.75451244743207
SFP.Col Colhigh 3910077..3910101 score=2.92740558735572
SFP.Col Colhigh 3910112..3910136 score=3.9430699936586
SFP.Col Colhigh 3910747..3910771 score=4.84769600263921
SFP.Col Colhigh 3915894..3915918 score=1.92454225157699
SFP.Col Colhigh 3917262..3917286 score=1.71060598886032
SFP.Col Colhigh 3918935..3918959 score=1.70980918524909
SFP.Col Colhigh 3922791..3922815 score=4.41025785688606
SFP.Col Colhigh 3923198..3923222 score=3.44708541519603
SFP.Col Colhigh 3925848..3925872 score=1.55976673327037
SFP.Col Colhigh 3928974..3928998 score=4.18957063272973
SFP.Col Colhigh 3929516..3929540 score=3.09855471617525
SFP.Col Colhigh 3930129..3930153 score=4.82683349938721
SFP.Col Colhigh 3931613..3931637 score=4.61587118335043
SFP.Col Colhigh 3931652..3931676 score=2.73116205952095
SFP.Col Colhigh 3933060..3933084 score=2.14332101854251
SFP.Col Colhigh 3933236..3933260 score=2.98749171762836
SFP.Col Colhigh 3933334..3933358 score=2.44470134348455
SFP.Col Colhigh 3933699..3933723 score=1.66568575779797
SFP.Col Colhigh 3936025..3936049 score=3.90621767391167
SFP.Col Colhigh 3937836..3937860 score=5.20384299167026
SFP.Col Colhigh 3938243..3938267 score=2.41790654512922
SFP.Col Colhigh 3938998..3939022 score=1.92201865279047
SFP.Col Colhigh 3940215..3940239 score=2.00988763380187
SFP.Col Colhigh 3940640..3940664 score=2.41090805090557
SFP.Col Colhigh 3941482..3941506 score=2.97981499126979
SFP.Col Colhigh 3943253..3943277 score=2.88597662943975
SFP.Col Colhigh 3944445..3944469 score=2.96767177547409
SFP.Col Colhigh 3945760..3945784 score=2.43137449086615
SFP.Col Colhigh 3946985..3947009 score=1.74213997982084
SFP.Col Colhigh 3947231..3947255 score=2.20878242202198
SFP.Col Colhigh 3947268..3947292 score=1.78107532502765
SFP.Col Colhigh 3947608..3947632 score=2.92976567821067
SFP.Col Colhigh 3947858..3947882 score=5.26695660967736
SFP.Col Colhigh 3948268..3948292 score=3.26862475535523
SFP.Col Colhigh 3948376..3948400 score=2.93340654268138
SFP.Col Colhigh 3950451..3950475 score=3.58858860691209
SFP.Col Colhigh 3950810..3950834 score=2.6074123412675
SFP.Col Colhigh 3950884..3950908 score=3.52606108915993
SFP.Col Colhigh 3951029..3951053 score=3.16335721647820
SFP.Col Colhigh 3951105..3951129 score=1.81788566787495
SFP.Col Colhigh 3951143..3951167 score=1.69330641333652
SFP.Col Colhigh 3951184..3951208 score=6.6474561057259
SFP.Col Colhigh 3951326..3951350 score=2.75943696097796
SFP.Col Colhigh 3951365..3951389 score=3.95763975069789
SFP.Col Colhigh 3951439..3951463 score=4.35514633787392
SFP.Col Colhigh 3951471..3951495 score=3.50215128088813
SFP.Col Colhigh 3951662..3951686 score=2.37379695835790
SFP.Col Colhigh 3951698..3951722 score=1.84532287572672
SFP.Col Colhigh 3966493..3966517 score=4.88453047815616
SFP.Col Colhigh 3966608..3966632 score=3.13001071591474
SFP.Col Colhigh 3966938..3966962 score=1.82689893030020
SFP.Col Colhigh 3966979..3967003 score=1.81913473341755
SFP.Col Colhigh 3967086..3967110 score=1.87993048721670
SFP.Col Colhigh 3967193..3967217 score=4.13035759190954
SFP.Col Colhigh 3967224..3967248 score=2.16891101430374
SFP.Col Colhigh 3967295..3967319 score=2.08735516320506
SFP.Col Colhigh 3967329..3967353 score=1.95759435838969
SFP.Col Colhigh 3967363..3967387 score=2.5278106136717
SFP.Col Colhigh 3967437..3967461 score=2.31818563477605
SFP.Col Colhigh 3967578..3967602 score=3.6119759110171
SFP.Col Colhigh 3967614..3967638 score=3.13679439901526
SFP.Col Colhigh 3967650..3967674 score=2.38935586999233
SFP.Col Colhigh 3967755..3967779 score=3.40579174642757
SFP.Col Colhigh 3967794..3967818 score=1.74702911472928
SFP.Col Colhigh 3968086..3968110 score=3.85502033817677
SFP.Col Colhigh 3968285..3968309 score=1.89158933500015
SFP.Col Colhigh 3968475..3968499 score=3.38012464934312
SFP.Col Colhigh 3968554..3968578 score=4.03900359984464
SFP.Col Colhigh 3968595..3968619 score=2.62253208566901
SFP.Col Colhigh 3968633..3968657 score=2.46728629035016
SFP.Col Colhigh 3968669..3968693 score=4.7451566287542
SFP.Col Colhigh 3968704..3968728 score=2.52562106412487
SFP.Col Colhigh 3968740..3968764 score=3.57024110170874
SFP.Col Colhigh 3968813..3968837 score=4.6041645411682
SFP.Col Colhigh 3968850..3968874 score=3.8909985879121
SFP.Col Colhigh 3968886..3968910 score=3.3849118370774
SFP.Col Colhigh 3968959..3968983 score=3.35227580038215
SFP.Col Colhigh 3969212..3969236 score=2.12167181715753
SFP.Col Colhigh 3969283..3969307 score=1.68657114321915
SFP.Col Colhigh 3969320..3969344 score=3.24020077630375
SFP.Col Colhigh 3969396..3969420 score=2.08843412598526
SFP.Col Colhigh 3969871..3969895 score=6.48521294047186
SFP.Col Colhigh 3969908..3969932 score=3.20987939579634
SFP.Col Colhigh 3980858..3980882 score=1.81973604581761
SFP.Col Colhigh 3985116..3985140 score=3.13066239503945
SFP.Col Colhigh 3985416..3985440 score=3.11252349871377
SFP.Col Colhigh 3986655..3986679 score=5.8492844363413
SFP.Col Colhigh 3986908..3986932 score=1.61134600457783
SFP.Col Colhigh 3987786..3987810 score=3.3089239549068
SFP.Col Colhigh 3987963..3987987 score=2.34565319562804
SFP.Col Colhigh 3988076..3988100 score=1.9709497767368
SFP.Col Colhigh 3988873..3988897 score=3.19451838448469
SFP.Col Colhigh 3989264..3989288 score=1.98339790953867
SFP.Col Colhigh 3990349..3990373 score=2.10472312299477
SFP.Col Colhigh 3990751..3990775 score=1.60349288548054
SFP.Col Colhigh 3990822..3990846 score=2.84908920132139
SFP.Col Colhigh 3992816..3992840 score=2.14481214162478
SFP.Col Colhigh 3993387..3993411 score=2.63508768217723
SFP.Col Colhigh 4000916..4000940 score=3.35024992449858
SFP.Col Colhigh 4001117..4001141 score=3.01044078340653
SFP.Col Colhigh 4003090..4003114 score=4.54981510788596
SFP.Col Colhigh 4003232..4003256 score=3.49405323419796
SFP.Col Colhigh 4004121..4004145 score=4.52917990526868
SFP.Col Colhigh 4005367..4005391 score=2.81524332439854
SFP.Col Colhigh 4011238..4011262 score=3.00668875980643
SFP.Col Colhigh 4013135..4013159 score=2.01185241731134
SFP.Col Colhigh 4013287..4013311 score=2.30691762709159
SFP.Col Colhigh 4013393..4013417 score=2.15065748926670
SFP.Col Colhigh 4013518..4013542 score=2.65717386533844
SFP.Col Colhigh 4014665..4014689 score=5.99024396118221
SFP.Col Colhigh 4015815..4015839 score=1.6109658777853
SFP.Col Colhigh 4016476..4016500 score=1.63616228448667
SFP.Col Colhigh 4016622..4016646 score=2.42847446401904
SFP.Col Colhigh 4016956..4016980 score=2.37885095680734
SFP.Col Colhigh 4017201..4017225 score=1.66574127571475
SFP.Col Colhigh 4017609..4017633 score=2.80848865938577
SFP.Col Colhigh 4017758..4017782 score=1.74515476782208
SFP.Col Colhigh 4018468..4018492 score=4.10261581774529
SFP.Col Colhigh 4018542..4018566 score=5.28698773810875
SFP.Col Colhigh 4018687..4018711 score=2.91398330841161
SFP.Col Colhigh 4018762..4018786 score=2.19078297016516
SFP.Col Colhigh 4019780..4019804 score=3.95377360940698
SFP.Col Colhigh 4020408..4020432 score=1.62163108337893
SFP.Col Colhigh 4021634..4021658 score=1.70229977869849
SFP.Col Colhigh 4024746..4024770 score=4.36632453903496
SFP.Col Colhigh 4024878..4024902 score=3.14251983587713
SFP.Col Colhigh 4026588..4026612 score=4.44234045297414
SFP.Col Colhigh 4027780..4027804 score=3.29180234284251
SFP.Col Colhigh 4029303..4029327 score=1.95277083357584
SFP.Col Colhigh 4030301..4030325 score=2.09625374692498
SFP.Col Colhigh 4034510..4034534 score=2.4336218886116
SFP.Col Colhigh 4034624..4034648 score=1.55449438453637
SFP.Col Colhigh 4037179..4037203 score=2.71617584077952
SFP.Col Colhigh 4039666..4039690 score=2.17809496011713
SFP.Col Colhigh 4047534..4047558 score=2.2982296543352
SFP.Col Colhigh 4047722..4047746 score=6.75053453027173
SFP.Col Colhigh 4051639..4051663 score=2.19201831535507
SFP.Col Colhigh 4051821..4051845 score=2.01391582631663
SFP.Col Colhigh 4058666..4058690 score=2.92792991368441
SFP.Col Colhigh 4058701..4058725 score=4.15292227320935
SFP.Col Colhigh 4060597..4060621 score=2.40762368920747
SFP.Col Colhigh 4065089..4065113 score=3.32427537530395
SFP.Col Colhigh 4065535..4065559 score=2.63868858830131
SFP.Col Colhigh 4065603..4065627 score=2.96238772252151
SFP.Col Colhigh 4068177..4068201 score=3.82937371940012
SFP.Col Colhigh 4068434..4068458 score=2.21055929516077
SFP.Col Colhigh 4068671..4068695 score=1.75390687683975
SFP.Col Colhigh 4068746..4068770 score=1.79898979171270
SFP.Col Colhigh 4069254..4069278 score=5.92951482705225
SFP.Col Colhigh 4069394..4069418 score=2.71549402232982
SFP.Col Colhigh 4069530..4069554 score=1.91447511298534
SFP.Col Colhigh 4069976..4070000 score=2.03489381333097
SFP.Col Colhigh 4070043..4070067 score=3.44980655616340
SFP.Col Colhigh 4070881..4070905 score=3.02521841907875
SFP.Col Colhigh 4071271..4071295 score=2.08806489979965
SFP.Col Colhigh 4071305..4071329 score=3.04221653929546
SFP.Col Colhigh 4071337..4071361 score=2.27916884397237
SFP.Col Colhigh 4071410..4071434 score=2.32566356084042
SFP.Col Colhigh 4071747..4071771 score=1.97817264256743
SFP.Col Colhigh 4072337..4072361 score=6.27598496667911
SFP.Col Colhigh 4072448..4072472 score=2.22346918276109
SFP.Col Colhigh 4072479..4072503 score=2.15015456220864
SFP.Col Colhigh 4073387..4073411 score=1.57516744474285
SFP.Col Colhigh 4074171..4074195 score=1.98146896453868
SFP.Col Colhigh 4076724..4076748 score=2.39601279603144
SFP.Col Colhigh 4077638..4077662 score=3.15940002457966
SFP.Col Colhigh 4078235..4078259 score=4.48419814055174
SFP.Col Colhigh 4078413..4078437 score=1.68377154351963
SFP.Col Colhigh 4078587..4078611 score=3.14214919106605
SFP.Col Colhigh 4084100..4084124 score=2.95268622036236
SFP.Col Colhigh 4084915..4084939 score=2.65534434342970
SFP.Col Colhigh 4086411..4086435 score=1.57442468475323
SFP.Col Colhigh 4086754..4086778 score=2.01236799916687
SFP.Col Colhigh 4090131..4090155 score=3.10686824412174
SFP.Col Colhigh 4092073..4092097 score=2.86629221849976
SFP.Col Colhigh 4096511..4096535 score=2.09737196049942
SFP.Col Colhigh 4096904..4096928 score=1.95944228340333
SFP.Col Colhigh 4096942..4096966 score=2.50102888225675
SFP.Col Colhigh 4097335..4097359 score=2.6938882540568
SFP.Col Colhigh 4099585..4099609 score=2.00052344432175
SFP.Col Colhigh 4099625..4099649 score=5.50674481665357
SFP.Col Colhigh 4099697..4099721 score=5.74847865374771
SFP.Col Colhigh 4099732..4099756 score=5.47232446134427
SFP.Col Colhigh 4099764..4099788 score=2.59386869223017
SFP.Col Colhigh 4099865..4099889 score=5.57525346403039
SFP.Col Colhigh 4099901..4099925 score=3.67113911066459
SFP.Col Colhigh 4099936..4099960 score=1.87766040019504
SFP.Col Colhigh 4100010..4100034 score=2.13103408171117
SFP.Col Colhigh 4100047..4100071 score=4.73240535105391
SFP.Col Colhigh 4100082..4100106 score=2.72738926453031
SFP.Col Colhigh 4100518..4100542 score=1.62663468672157
SFP.Col Colhigh 4100695..4100719 score=2.84584435736885
SFP.Col Colhigh 4101161..4101185 score=2.05916805618426
SFP.Col Colhigh 4101272..4101296 score=5.18143560483933
SFP.Col Colhigh 4101589..4101613 score=5.29215243369485
SFP.Col Colhigh 4102207..4102231 score=1.90470962227969
SFP.Col Colhigh 4102458..4102482 score=1.8931108899564
SFP.Col Colhigh 4109395..4109419 score=2.06918515543373
SFP.Col Colhigh 4112455..4112479 score=2.92592243942230
SFP.Col Colhigh 4115980..4116004 score=1.59077845148812
SFP.Col Colhigh 4116191..4116215 score=1.65425608998359
SFP.Col Colhigh 4118236..4118260 score=1.64271578748731
SFP.Col Colhigh 4120846..4120870 score=2.37844706438939
SFP.Col Colhigh 4123455..4123479 score=1.67350980531164
SFP.Col Colhigh 4123680..4123704 score=2.08448908902981
SFP.Col Colhigh 4124472..4124496 score=2.92401490498918
SFP.Col Colhigh 4125027..4125051 score=2.08167524992532
SFP.Col Colhigh 4125567..4125591 score=1.56172205510850
SFP.Col Colhigh 4127113..4127137 score=2.78397690181092
SFP.Col Colhigh 4130978..4131002 score=2.10687899949792
SFP.Col Colhigh 4135128..4135152 score=2.34415783737528
SFP.Col Colhigh 4135817..4135841 score=2.18149850781885
SFP.Col Colhigh 4138065..4138089 score=1.68966137268739
SFP.Col Colhigh 4139880..4139904 score=1.85793600023085
SFP.Col Colhigh 4142769..4142793 score=2.74479612608736
SFP.Col Colhigh 4143099..4143123 score=2.73248255144667
SFP.Col Colhigh 4144218..4144242 score=1.56557052523062
SFP.Col Colhigh 4144467..4144491 score=1.93960351818976
SFP.Col Colhigh 4146514..4146538 score=3.73638319287484
SFP.Col Colhigh 4147852..4147876 score=1.57612284623746
SFP.Col Colhigh 4147922..4147946 score=3.54623131594191
SFP.Col Colhigh 4148662..4148686 score=5.17252510313547
SFP.Col Colhigh 4150659..4150683 score=1.60847039917674
SFP.Col Colhigh 4151439..4151463 score=5.09117582679102
SFP.Col Colhigh 4152838..4152862 score=5.08265705062712
SFP.Col Colhigh 4153168..4153192 score=2.50832233690183
SFP.Col Colhigh 4153280..4153304 score=4.39523487802776
SFP.Col Colhigh 4153493..4153517 score=1.78411192443585
SFP.Col Colhigh 4155651..4155675 score=1.90440368960695
SFP.Col Colhigh 4155914..4155938 score=2.76184141574409
SFP.Col Colhigh 4156341..4156365 score=3.29122061798725
SFP.Col Colhigh 4158219..4158243 score=2.50625556157847
SFP.Col Colhigh 4158253..4158277 score=1.75984816938594
SFP.Col Colhigh 4159140..4159164 score=2.62704226636921
SFP.Col Colhigh 4159181..4159205 score=4.87932689900418
SFP.Col Colhigh 4160597..4160621 score=1.59438348267825
SFP.Col Colhigh 4162739..4162763 score=2.4868941064657
SFP.Col Colhigh 4166379..4166403 score=1.69614209637365
SFP.Col Colhigh 4177533..4177557 score=2.90404415854809
SFP.Col Colhigh 4178426..4178450 score=1.55205337548885
SFP.Col Colhigh 4181766..4181790 score=1.97206026997407
SFP.Col Colhigh 4182209..4182233 score=3.16807507547845
SFP.Col Colhigh 4185320..4185344 score=3.56256999485032
SFP.Col Colhigh 4187626..4187650 score=1.68516059145819
SFP.Col Colhigh 4192674..4192698 score=3.82807899631438
SFP.Col Colhigh 4198324..4198348 score=2.43493684731194
SFP.Col Colhigh 4198562..4198586 score=3.04546430635591
SFP.Col Colhigh 4201966..4201990 score=6.20024114152358
SFP.Col Colhigh 4202950..4202974 score=2.13564491080028
SFP.Col Colhigh 4203304..4203328 score=3.31540267501985
SFP.Col Colhigh 4210312..4210336 score=3.35159200384914
SFP.Col Colhigh 4212578..4212602 score=1.66336684451010
SFP.Col Colhigh 4212646..4212670 score=1.66359195541448
SFP.Col Colhigh 4219019..4219043 score=5.26871577124229
SFP.Col Colhigh 4219144..4219168 score=2.73760382019233
SFP.Col Colhigh 4222686..4222710 score=3.30878097578286
SFP.Col Colhigh 4226901..4226925 score=3.45833232163568
SFP.Col Colhigh 4229836..4229860 score=2.61837261844593
SFP.Col Colhigh 4230015..4230039 score=1.96936105112016
SFP.Col Colhigh 4234927..4234951 score=3.15386991569642
SFP.Col Colhigh 4235297..4235321 score=1.58529260601165
SFP.Col Colhigh 4235662..4235686 score=2.2399418902818
SFP.Col Colhigh 4236432..4236456 score=2.14318197016593
SFP.Col Colhigh 4236637..4236661 score=2.84195808826971
SFP.Col Colhigh 4237192..4237216 score=1.78606793046722
SFP.Col Colhigh 4238780..4238804 score=3.51977097377906
SFP.Col Colhigh 4238814..4238838 score=2.9655072999145
SFP.Col Colhigh 4238891..4238915 score=5.19374182853814
SFP.Col Colhigh 4239103..4239127 score=3.02724001726685
SFP.Col Colhigh 4239139..4239163 score=3.25255142021124
SFP.Col Colhigh 4239176..4239200 score=1.89370066410242
SFP.Col Colhigh 4239317..4239341 score=3.49901668903148
SFP.Col Colhigh 4239467..4239491 score=4.75299759505057
SFP.Col Colhigh 4239535..4239559 score=2.35120248859007
SFP.Col Colhigh 4239573..4239597 score=2.60799547302814
SFP.Col Colhigh 4239729..4239753 score=4.16969199224258
SFP.Col Colhigh 4239766..4239790 score=4.65160464094631
SFP.Col Colhigh 4239806..4239830 score=4.82675209085652
SFP.Col Colhigh 4239911..4239935 score=4.54144539745784
SFP.Col Colhigh 4240017..4240041 score=4.08290400392628
SFP.Col Colhigh 4240188..4240212 score=3.76328437073229
SFP.Col Colhigh 4240449..4240473 score=1.71180137732256
SFP.Col Colhigh 4240526..4240550 score=1.94667548628491
SFP.Col Colhigh 4240638..4240662 score=4.09880852383286
SFP.Col Colhigh 4240745..4240769 score=2.51639832429508
SFP.Col Colhigh 4240781..4240805 score=1.99852235876717
SFP.Col Colhigh 4240817..4240841 score=1.57303673573754
SFP.Col Colhigh 4240959..4240983 score=1.71584106730217
SFP.Col Colhigh 4241065..4241089 score=2.83092800659022
SFP.Col Colhigh 4241177..4241201 score=5.6765651520718
SFP.Col Colhigh 4241250..4241274 score=3.84699075377872
SFP.Col Colhigh 4241285..4241309 score=3.15176348460356
SFP.Col Colhigh 4241321..4241345 score=4.6082740107882
SFP.Col Colhigh 4241357..4241381 score=2.35766660593861
SFP.Col Colhigh 4241430..4241454 score=2.94181747251106
SFP.Col Colhigh 4241602..4241626 score=4.49752152064631
SFP.Col Colhigh 4241678..4241702 score=4.4218476807907
SFP.Col Colhigh 4241714..4241738 score=4.59646595153829
SFP.Col Colhigh 4241852..4241876 score=5.13424440803467
SFP.Col Colhigh 4241887..4241911 score=1.57611894778526
SFP.Col Colhigh 4242101..4242125 score=3.16079182601298
SFP.Col Colhigh 4242136..4242160 score=1.94676877319716
SFP.Col Colhigh 4243392..4243416 score=5.61293423317076
SFP.Col Colhigh 4251570..4251594 score=2.76571149195219
SFP.Col Colhigh 4252348..4252372 score=5.19510730000388
SFP.Col Colhigh 4253500..4253524 score=3.23547366179568
SFP.Col Colhigh 4254360..4254384 score=3.91668002871566
SFP.Col Colhigh 4255675..4255699 score=1.66340698164425
SFP.Col Colhigh 4258151..4258175 score=2.31054103436600
SFP.Col Colhigh 4258313..4258337 score=1.96826642853071
SFP.Col Colhigh 4258492..4258516 score=2.06825558192037
SFP.Col Colhigh 4258676..4258700 score=2.40632902401132
SFP.Col Colhigh 4258886..4258910 score=1.85950088382724
SFP.Col Colhigh 4259261..4259285 score=1.98630532812011
SFP.Col Colhigh 4260090..4260114 score=2.92094882517054
SFP.Col Colhigh 4260249..4260273 score=1.99153129501322
SFP.Col Colhigh 4261008..4261032 score=3.05705541589951
SFP.Col Colhigh 4261543..4261567 score=2.79854076821491
SFP.Col Colhigh 4262074..4262098 score=2.57906542037868
SFP.Col Colhigh 4262154..4262178 score=5.11092183800534
SFP.Col Colhigh 4262476..4262500 score=3.33064476634164
SFP.Col Colhigh 4263098..4263122 score=4.38112847351824
SFP.Col Colhigh 4263611..4263635 score=2.53546030923494
SFP.Col Colhigh 4263647..4263671 score=2.35795426378224
SFP.Col Colhigh 4265863..4265887 score=2.74619489108319
SFP.Col Colhigh 4265902..4265926 score=4.23914697376425
SFP.Col Colhigh 4266014..4266038 score=3.15762139089368
SFP.Col Colhigh 4266964..4266988 score=2.59839947690769
SFP.Col Colhigh 4267174..4267198 score=1.74876705389050
SFP.Col Colhigh 4267673..4267697 score=2.94895921806058
SFP.Col Colhigh 4267814..4267838 score=3.02055403511125
SFP.Col Colhigh 4267956..4267980 score=2.21724396261965
SFP.Col Colhigh 4268099..4268123 score=3.01466412003021
SFP.Col Colhigh 4268242..4268266 score=2.76160428699827
SFP.Col Colhigh 4268430..4268454 score=2.21497153812870
SFP.Col Colhigh 4268500..4268524 score=3.58298481891428
SFP.Col Colhigh 4268536..4268560 score=2.08275183599611
SFP.Col Colhigh 4268603..4268627 score=1.92683143583914
SFP.Col Colhigh 4277137..4277161 score=3.56576912613489
SFP.Col Colhigh 4281284..4281308 score=6.86213702774163
SFP.Col Colhigh 4281316..4281340 score=5.48227017562226
SFP.Col Colhigh 4284301..4284325 score=2.23288253360326
SFP.Col Colhigh 4286276..4286300 score=5.87661374995503
SFP.Col Colhigh 4286707..4286731 score=1.59900748670419
SFP.Col Colhigh 4287979..4288003 score=2.92802395494833
SFP.Col Colhigh 4288171..4288195 score=2.99159558797418
SFP.Col Colhigh 4288505..4288529 score=2.48522319934613
SFP.Col Colhigh 4288541..4288565 score=3.04579103148339
SFP.Col Colhigh 4290122..4290146 score=2.47332027413726
SFP.Col Colhigh 4290194..4290218 score=2.34784002910524
SFP.Col Colhigh 4294608..4294632 score=2.54913640525411
SFP.Col Colhigh 4299711..4299735 score=1.85811940237659
SFP.Col Colhigh 4299943..4299967 score=6.70536006333844
SFP.Col Colhigh 4300140..4300164 score=1.57677761974827
SFP.Col Colhigh 4300401..4300425 score=3.68238809096258
SFP.Col Colhigh 4300472..4300496 score=1.56754002584575
SFP.Col Colhigh 4300507..4300531 score=5.12157222075572
SFP.Col Colhigh 4300687..4300711 score=5.42231265801053
SFP.Col Colhigh 4300723..4300747 score=2.78614061631546
SFP.Col Colhigh 4300764..4300788 score=4.570296483953
SFP.Col Colhigh 4300872..4300896 score=3.16574186140268
SFP.Col Colhigh 4300907..4300931 score=4.02410433060609
SFP.Col Colhigh 4301041..4301065 score=1.72986185560495
SFP.Col Colhigh 4301113..4301137 score=7.14619064360224
SFP.Col Colhigh 4301150..4301174 score=3.52170239532605
SFP.Col Colhigh 4301222..4301246 score=3.34088423140539
SFP.Col Colhigh 4301421..4301445 score=4.54243720646378
SFP.Col Colhigh 4301460..4301484 score=1.88824759154606
SFP.Col Colhigh 4301553..4301577 score=3.24344631462539
SFP.Col Colhigh 4301589..4301613 score=2.65395310073931
SFP.Col Colhigh 4301664..4301688 score=3.89198689106411
SFP.Col Colhigh 4301702..4301726 score=9.35341393080379
SFP.Col Colhigh 4301737..4301761 score=2.06692533310038
SFP.Col Colhigh 4301773..4301797 score=4.86316337416844
SFP.Col Colhigh 4301807..4301831 score=2.01734907970133
SFP.Col Colhigh 4301844..4301868 score=5.39229039338012
SFP.Col Colhigh 4301875..4301899 score=3.66453459062085
SFP.Col Colhigh 4301911..4301935 score=3.23355532402975
SFP.Col Colhigh 4301947..4301971 score=2.90413240061695
SFP.Col Colhigh 4302049..4302073 score=1.65624562246269
SFP.Col Colhigh 4302084..4302108 score=5.52511751550549
SFP.Col Colhigh 4302120..4302144 score=3.03944213375782
SFP.Col Colhigh 4302156..4302180 score=5.91308402303756
SFP.Col Colhigh 4302233..4302257 score=3.62730971120576
SFP.Col Colhigh 4302380..4302404 score=3.57053048590471
SFP.Col Colhigh 4302416..4302440 score=4.13498018533118
SFP.Col Colhigh 4302527..4302551 score=2.90251734232243
SFP.Col Colhigh 4302570..4302594 score=2.21997967976724
SFP.Col Colhigh 4302646..4302670 score=1.88264828024468
SFP.Col Colhigh 4302793..4302817 score=3.06424673442536
SFP.Col Colhigh 4302829..4302853 score=5.20114523517045
SFP.Col Colhigh 4302947..4302971 score=3.63898657294078
SFP.Col Colhigh 4302984..4303008 score=3.21295966413535
SFP.Col Colhigh 4303178..4303202 score=7.37747422770934
SFP.Col Colhigh 4303268..4303292 score=1.58774031209099
SFP.Col Colhigh 4303305..4303329 score=2.02392355295056
SFP.Col Colhigh 4303380..4303404 score=3.13321215139337
SFP.Col Colhigh 4303709..4303733 score=3.81615603401277
SFP.Col Colhigh 4303794..4303818 score=7.62142339041124
SFP.Col Colhigh 4303899..4303923 score=9.83460801375087
SFP.Col Colhigh 4304002..4304026 score=4.30419676023258
SFP.Col Colhigh 4304113..4304137 score=4.61532688729744
SFP.Col Colhigh 4304222..4304246 score=3.04641001300910
SFP.Col Colhigh 4304256..4304280 score=3.34004510983228
SFP.Col Colhigh 4304290..4304314 score=3.86017437711145
SFP.Col Colhigh 4304501..4304525 score=1.66098005532772
SFP.Col Colhigh 4304577..4304601 score=4.46968416259997
SFP.Col Colhigh 4304981..4305005 score=2.75098014421575
SFP.Col Colhigh 4305568..4305592 score=8.29045613430066
SFP.Col Colhigh 4306200..4306224 score=2.8873989760886
SFP.Col Colhigh 4306520..4306544 score=2.73074453347463
SFP.Col Colhigh 4307507..4307531 score=1.94708951594317
SFP.Col Colhigh 4307616..4307640 score=2.57320911484507
SFP.Col Colhigh 4307717..4307741 score=6.83895307389028
SFP.Col Colhigh 4307751..4307775 score=6.35109879983543
SFP.Col Colhigh 4307788..4307812 score=4.35368690473644
SFP.Col Colhigh 4307901..4307925 score=3.80953095192171
SFP.Col Colhigh 4307936..4307960 score=2.17070997521637
SFP.Col Colhigh 4308050..4308074 score=5.30294683585449
SFP.Col Colhigh 4308119..4308143 score=2.55929963129065
SFP.Col Colhigh 4308220..4308244 score=3.41113350034058
SFP.Col Colhigh 4308402..4308426 score=2.39991261686962
SFP.Col Colhigh 4309014..4309038 score=1.93446008764441
SFP.Col Colhigh 4309359..4309383 score=2.98137341968028
SFP.Col Colhigh 4309465..4309489 score=3.3678429955746
SFP.Col Colhigh 4310311..4310335 score=3.36078332518392
SFP.Col Colhigh 4310442..4310466 score=2.33843388309994
SFP.Col Colhigh 4310479..4310503 score=4.47424553883114
SFP.Col Colhigh 4310690..4310714 score=3.34585714128044
SFP.Col Colhigh 4310759..4310783 score=2.9988981216546
SFP.Col Colhigh 4310797..4310821 score=4.55309029796767
SFP.Col Colhigh 4310908..4310932 score=1.93160012743189
SFP.Col Colhigh 4311009..4311033 score=5.15480202948626
SFP.Col Colhigh 4311216..4311240 score=4.41205090605569
SFP.Col Colhigh 4311334..4311358 score=7.04436510682944
SFP.Col Colhigh 4311481..4311505 score=3.88177030988251
SFP.Col Colhigh 4311517..4311541 score=2.59946543203626
SFP.Col Colhigh 4311903..4311927 score=4.26208123411452
SFP.Col Colhigh 4311995..4312019 score=2.49396831787347
SFP.Col Colhigh 4312504..4312528 score=1.72336282679644
SFP.Col Colhigh 4312542..4312566 score=3.09166978310136
SFP.Col Colhigh 4312617..4312641 score=2.78863408960865
SFP.Col Colhigh 4312654..4312678 score=3.39793079382789
SFP.Col Colhigh 4312726..4312750 score=3.47005924662279
SFP.Col Colhigh 4312766..4312790 score=4.46885906428603
SFP.Col Colhigh 4312803..4312827 score=3.41215655374117
SFP.Col Colhigh 4312916..4312940 score=5.55912356549081
SFP.Col Colhigh 4313615..4313639 score=5.18433749803981
SFP.Col Colhigh 4315151..4315175 score=2.94424006176111
SFP.Col Colhigh 4315190..4315214 score=3.18974954330131
SFP.Col Colhigh 4315300..4315324 score=1.88541334799796
SFP.Col Colhigh 4315452..4315476 score=4.10917364613882
SFP.Col Colhigh 4315915..4315939 score=2.00521051302473
SFP.Col Colhigh 4319340..4319364 score=3.46004152508597
SFP.Col Colhigh 4319414..4319438 score=2.19632127085991
SFP.Col Colhigh 4321783..4321807 score=1.77770473059708
SFP.Col Colhigh 4322209..4322233 score=1.77128442707958
SFP.Col Colhigh 4325309..4325333 score=3.27652506906567
SFP.Col Colhigh 4326042..4326066 score=4.58987842525008
SFP.Col Colhigh 4326408..4326432 score=2.21586414964107
SFP.Col Colhigh 4327557..4327581 score=4.4345486828315
SFP.Col Colhigh 4328776..4328800 score=1.62212388770485
SFP.Col Colhigh 4331721..4331745 score=1.72207804708882
SFP.Col Colhigh 4332084..4332108 score=1.92516477347184
SFP.Col Colhigh 4333715..4333739 score=2.23478046023551
SFP.Col Colhigh 4334689..4334713 score=2.88128285399422
SFP.Col Colhigh 4335102..4335126 score=2.74144049934454
SFP.Col Colhigh 4335240..4335264 score=1.84413854722241
SFP.Col Colhigh 4335926..4335950 score=4.84589005133545
SFP.Col Colhigh 4337191..4337215 score=1.62610768210873
SFP.Col Colhigh 4337471..4337495 score=2.60871793850389
SFP.Col Colhigh 4338029..4338053 score=3.97236900229646
SFP.Col Colhigh 4338253..4338277 score=5.01424412600524
SFP.Col Colhigh 4338637..4338661 score=2.91344464597307
SFP.Col Colhigh 4339085..4339109 score=3.46414244653058
SFP.Col Colhigh 4340006..4340030 score=3.9424974517583
SFP.Col Colhigh 4340297..4340321 score=1.92579264970834
SFP.Col Colhigh 4340720..4340744 score=2.05931715132028
SFP.Col Colhigh 4341320..4341344 score=1.77116995020116
SFP.Col Colhigh 4341982..4342006 score=3.9653922897138
SFP.Col Colhigh 4343881..4343905 score=1.89462197959249
SFP.Col Colhigh 4344159..4344183 score=5.72137541839373
SFP.Col Colhigh 4345175..4345199 score=2.67590707324472
SFP.Col Colhigh 4345244..4345268 score=1.60585864429318
SFP.Col Colhigh 4346059..4346083 score=1.55822233780835
SFP.Col Colhigh 4346280..4346304 score=2.26008618729872
SFP.Col Colhigh 4348091..4348115 score=3.18289617705992
SFP.Col Colhigh 4351396..4351420 score=2.04614793646129
SFP.Col Colhigh 4352643..4352667 score=1.64351788584668
SFP.Col Colhigh 4354679..4354703 score=2.66940802769833
SFP.Col Colhigh 4355204..4355228 score=2.39308489962119
SFP.Col Colhigh 4365589..4365613 score=2.36835423988513
SFP.Col Colhigh 4366605..4366629 score=2.71990647001836
SFP.Col Colhigh 4366712..4366736 score=3.70946892324916
SFP.Col Colhigh 4366816..4366840 score=2.08996905540829
SFP.Col Colhigh 4367026..4367050 score=2.41805073479197
SFP.Col Colhigh 4367154..4367178 score=5.81056144665158
SFP.Col Colhigh 4368209..4368233 score=5.18925894177498
SFP.Col Colhigh 4368424..4368448 score=4.15194350706127
SFP.Col Colhigh 4368710..4368734 score=3.19960743296504
SFP.Col Colhigh 4368782..4368806 score=2.54448475093038
SFP.Col Colhigh 4368819..4368843 score=3.05688729332264
SFP.Col Colhigh 4368931..4368955 score=1.9567379544364
SFP.Col Colhigh 4369003..4369027 score=2.84103668380614
SFP.Col Colhigh 4369158..4369182 score=4.93094151470463
SFP.Col Colhigh 4369189..4369213 score=6.22039097013695
SFP.Col Colhigh 4369440..4369464 score=4.36476051283511
SFP.Col Colhigh 4369512..4369536 score=4.69230316685019
SFP.Col Colhigh 4369733..4369757 score=4.8413803518869
SFP.Col Colhigh 4369765..4369789 score=3.87379673390986
SFP.Col Colhigh 4370109..4370133 score=4.52651103498223
SFP.Col Colhigh 4370219..4370243 score=2.04121491912817
SFP.Col Colhigh 4370324..4370348 score=2.49721131922768
SFP.Col Colhigh 4370465..4370489 score=1.60212296439375
SFP.Col Colhigh 4370582..4370606 score=2.08085332646838
SFP.Col Colhigh 4370657..4370681 score=3.78138892210802
SFP.Col Colhigh 4370698..4370722 score=5.05484420077167
SFP.Col Colhigh 4370732..4370756 score=3.66377139601714
SFP.Col Colhigh 4370772..4370796 score=4.91826552758858
SFP.Col Colhigh 4370921..4370945 score=1.95739497359589
SFP.Col Colhigh 4371064..4371088 score=1.82904483627395
SFP.Col Colhigh 4371251..4371275 score=2.05515522252042
SFP.Col Colhigh 4371324..4371348 score=4.09540803300236
SFP.Col Colhigh 4371362..4371386 score=4.15329059731398
SFP.Col Colhigh 4371612..4371636 score=3.15728745165272
SFP.Col Colhigh 4371788..4371812 score=2.99522167121406
SFP.Col Colhigh 4371863..4371887 score=3.56548584963734
SFP.Col Colhigh 4372007..4372031 score=2.07782838916371
SFP.Col Colhigh 4372540..4372564 score=2.24635275938511
SFP.Col Colhigh 4372911..4372935 score=2.7966644121996
SFP.Col Colhigh 4373188..4373212 score=4.10581913841616
SFP.Col Colhigh 4373224..4373248 score=2.68792986874173
SFP.Col Colhigh 4373443..4373467 score=2.10224148306091
SFP.Col Colhigh 4373542..4373566 score=5.59316771645808
SFP.Col Colhigh 4373607..4373631 score=2.35445633644252
SFP.Col Colhigh 4373718..4373742 score=2.18254766417916
SFP.Col Colhigh 4373793..4373817 score=1.84743757816238
SFP.Col Colhigh 4373865..4373889 score=3.68445445761774
SFP.Col Colhigh 4374051..4374075 score=1.70319507011981
SFP.Col Colhigh 4374540..4374564 score=1.82127673000034
SFP.Col Colhigh 4374929..4374953 score=1.74015095087786
SFP.Col Colhigh 4375330..4375354 score=1.90649997719313
SFP.Col Colhigh 4375825..4375849 score=2.45125221074382
SFP.Col Colhigh 4375900..4375924 score=3.55525384697367
SFP.Col Colhigh 4376298..4376322 score=1.74948129153481
SFP.Col Colhigh 4376497..4376521 score=3.40800538183871
SFP.Col Colhigh 4379685..4379709 score=2.90999891458939
SFP.Col Colhigh 4379755..4379779 score=4.80503988758656
SFP.Col Colhigh 4380165..4380189 score=4.24728103759172
SFP.Col Colhigh 4380992..4381016 score=1.93153170697896
SFP.Col Colhigh 4381994..4382018 score=1.57031409991169
SFP.Col Colhigh 4383364..4383388 score=1.64075465526779
SFP.Col Colhigh 4384391..4384415 score=1.61073234261459
SFP.Col Colhigh 4384468..4384492 score=4.55680856399541
SFP.Col Colhigh 4385444..4385468 score=1.64428921169535
SFP.Col Colhigh 4385513..4385537 score=1.67486113626743
SFP.Col Colhigh 4386090..4386114 score=2.60838650740284
SFP.Col Colhigh 4386285..4386309 score=4.9973427931558
SFP.Col Colhigh 4395657..4395681 score=6.39974276053876
SFP.Col Colhigh 4396136..4396160 score=4.56009189715067
SFP.Col Colhigh 4404621..4404645 score=2.2307820099401
SFP.Col Colhigh 4408911..4408935 score=6.1938041901625
SFP.Col Colhigh 4409020..4409044 score=2.00230620122918
SFP.Col Colhigh 4416191..4416215 score=3.993963196895
SFP.Col Colhigh 4416867..4416891 score=1.99474788501293
SFP.Col Colhigh 4417008..4417032 score=1.71979540490308
SFP.Col Colhigh 4418164..4418188 score=1.60603714845015
SFP.Col Colhigh 4418582..4418606 score=3.71387719861910
SFP.Col Colhigh 4419981..4420005 score=1.87193114818640
SFP.Col Colhigh 4421048..4421072 score=3.34909378584681
SFP.Col Colhigh 4421220..4421244 score=3.45955340897940
SFP.Col Colhigh 4421400..4421424 score=2.25709742424115
SFP.Col Colhigh 4421433..4421457 score=3.04770086370861
SFP.Col Colhigh 4422352..4422376 score=1.62993339916582
SFP.Col Colhigh 4423766..4423790 score=2.17823733818067
SFP.Col Colhigh 4424067..4424091 score=1.94658878497160
SFP.Col Colhigh 4424218..4424242 score=2.07059575203418
SFP.Col Colhigh 4424688..4424712 score=1.76434432275381
SFP.Col Colhigh 4428038..4428062 score=3.14000633285486
SFP.Col Colhigh 4433595..4433619 score=3.46036419590386
SFP.Col Colhigh 4435092..4435116 score=3.10601063218763
SFP.Col Colhigh 4435183..4435207 score=3.17618419531275
SFP.Col Colhigh 4435326..4435350 score=1.71191459914046
SFP.Col Colhigh 4435618..4435642 score=3.63641170581777
SFP.Col Colhigh 4436982..4437006 score=1.74343758102792
SFP.Col Colhigh 4437225..4437249 score=1.90518632678137
SFP.Col Colhigh 4437260..4437284 score=5.13277591622861
SFP.Col Colhigh 4440765..4440789 score=2.58919978538909
SFP.Col Colhigh 4442812..4442836 score=6.47008564781645
SFP.Col Colhigh 4446757..4446781 score=2.87797730977838
SFP.Col Colhigh 4447040..4447064 score=1.70697751071005
SFP.Col Colhigh 4448401..4448425 score=2.42432983030444
SFP.Col Colhigh 4451895..4451919 score=2.59411767721702
SFP.Col Colhigh 4452393..4452417 score=2.73881536435468
SFP.Col Colhigh 4452692..4452716 score=6.9925256324439
SFP.Col Colhigh 4452965..4452989 score=3.01570518291164
SFP.Col Colhigh 4453530..4453554 score=3.06258310901276
SFP.Col Colhigh 4453934..4453958 score=1.55499308709484
SFP.Col Colhigh 4454298..4454322 score=2.11624065281242
SFP.Col Colhigh 4456906..4456930 score=1.61412216703684
SFP.Col Colhigh 4456945..4456969 score=1.74032484500751
SFP.Col Colhigh 4458928..4458952 score=2.73169273707553
SFP.Col Colhigh 4460519..4460543 score=3.04766313975521
SFP.Col Colhigh 4462599..4462623 score=3.26701715797942
SFP.Col Colhigh 4463378..4463402 score=2.36094707012728
SFP.Col Colhigh 4463416..4463440 score=1.77465299982884
SFP.Col Colhigh 4463651..4463675 score=1.83136300841506
SFP.Col Colhigh 4464325..4464349 score=3.77473116014495
SFP.Col Colhigh 4466290..4466314 score=2.10613275555109
SFP.Col Colhigh 4466510..4466534 score=2.87167341868522
SFP.Col Colhigh 4466879..4466903 score=4.04518900529292
SFP.Col Colhigh 4467740..4467764 score=2.12744620077042
SFP.Col Colhigh 4468461..4468485 score=3.99868174590643
SFP.Col Colhigh 4469792..4469816 score=2.19767131942719
SFP.Col Colhigh 4475044..4475068 score=2.31085119631087
SFP.Col Colhigh 4476010..4476034 score=1.59516249620188
SFP.Col Colhigh 4476659..4476683 score=1.60507295419534
SFP.Col Colhigh 4476727..4476751 score=1.63891465177465
SFP.Col Colhigh 4476909..4476933 score=1.60446782860382
SFP.Col Colhigh 4477302..4477326 score=3.82954667684231
SFP.Col Colhigh 4478156..4478180 score=1.69578800617635
SFP.Col Colhigh 4478191..4478215 score=4.0031679640337
SFP.Col Colhigh 4478413..4478437 score=2.0303880751586
SFP.Col Colhigh 4479678..4479702 score=2.65125041295764
SFP.Col Colhigh 4480352..4480376 score=2.26347802800066
SFP.Col Colhigh 4480386..4480410 score=1.7519056076937
SFP.Col Colhigh 4484007..4484031 score=4.98227419163414
SFP.Col Colhigh 4484038..4484062 score=4.82722164817406
SFP.Col Colhigh 4484109..4484133 score=4.4588289304514
SFP.Col Colhigh 4484222..4484246 score=1.66254556619721
SFP.Col Colhigh 4484362..4484386 score=4.35332395388511
SFP.Col Colhigh 4484398..4484422 score=2.04714266140164
SFP.Col Colhigh 4484470..4484494 score=3.874720156912
SFP.Col Colhigh 4484541..4484565 score=2.28963155444599
SFP.Col Colhigh 4484682..4484706 score=2.00765717675433
SFP.Col Colhigh 4485014..4485038 score=2.15604794241771
SFP.Col Colhigh 4485050..4485074 score=3.24573720360739
SFP.Col Colhigh 4485088..4485112 score=2.76160809140543
SFP.Col Colhigh 4485158..4485182 score=2.83956264965299
SFP.Col Colhigh 4485193..4485217 score=4.20990639407035
SFP.Col Colhigh 4485490..4485514 score=5.16043771071601
SFP.Col Colhigh 4485563..4485587 score=3.34731869538456
SFP.Col Colhigh 4485598..4485622 score=2.60011471680807
SFP.Col Colhigh 4485684..4485708 score=3.80671570629558
SFP.Col Colhigh 4485719..4485743 score=3.85028842434544
SFP.Col Colhigh 4485793..4485817 score=1.57870168975463
SFP.Col Colhigh 4485900..4485924 score=4.01887779739292
SFP.Col Colhigh 4485935..4485959 score=2.35788124922858
SFP.Col Colhigh 4485972..4485996 score=6.42331650681507
SFP.Col Colhigh 4486081..4486105 score=2.96170318288478
SFP.Col Colhigh 4486116..4486140 score=4.85624729043762
SFP.Col Colhigh 4486151..4486175 score=2.68736790299755
SFP.Col Colhigh 4486189..4486213 score=3.27274479138384
SFP.Col Colhigh 4486404..4486428 score=4.13608987797185
SFP.Col Colhigh 4486439..4486463 score=2.14689824774684
SFP.Col Colhigh 4486477..4486501 score=2.70769645732001
SFP.Col Colhigh 4486543..4486567 score=2.40169958393918
SFP.Col Colhigh 4486613..4486637 score=2.11176435235283
SFP.Col Colhigh 4486766..4486790 score=1.95847797905942
SFP.Col Colhigh 4486803..4486827 score=4.843446476906
SFP.Col Colhigh 4486989..4487013 score=2.27437337545659
SFP.Col Colhigh 4487082..4487106 score=4.05494784644685
SFP.Col Colhigh 4487229..4487253 score=1.86580817361472
SFP.Col Colhigh 4487265..4487289 score=5.0448666076868
SFP.Col Colhigh 4487296..4487320 score=2.42536903416177
SFP.Col Colhigh 4487598..4487622 score=3.0570121470034
SFP.Col Colhigh 4487634..4487658 score=4.54363621606995
SFP.Col Colhigh 4487847..4487871 score=2.79745183385701
SFP.Col Colhigh 4487954..4487978 score=5.23647499526832
SFP.Col Colhigh 4488026..4488050 score=2.65231266671058
SFP.Col Colhigh 4488061..4488085 score=2.90369497795014
SFP.Col Colhigh 4488098..4488122 score=1.59602780777517
SFP.Col Colhigh 4488131..4488155 score=5.67535675249459
SFP.Col Colhigh 4488167..4488191 score=3.77160332507734
SFP.Col Colhigh 4488344..4488368 score=2.08727981693872
SFP.Col Colhigh 4488382..4488406 score=3.45167481185568
SFP.Col Colhigh 4488419..4488443 score=2.14740723894599
SFP.Col Colhigh 4488526..4488550 score=3.93872036213229
SFP.Col Colhigh 4488566..4488590 score=2.298697833806
SFP.Col Colhigh 4488600..4488624 score=3.81115439620186
SFP.Col Colhigh 4488638..4488662 score=2.42196623928134
SFP.Col Colhigh 4488741..4488765 score=1.66512658511670
SFP.Col Colhigh 4488845..4488869 score=4.23436819764198
SFP.Col Colhigh 4488877..4488901 score=2.01740444480217
SFP.Col Colhigh 4488945..4488969 score=6.46500112454541
SFP.Col Colhigh 4489123..4489147 score=2.64644062646762
SFP.Col Colhigh 4489193..4489217 score=3.04016296078473
SFP.Col Colhigh 4489299..4489323 score=2.73918204018622
SFP.Col Colhigh 4489335..4489359 score=1.62233932747665
SFP.Col Colhigh 4489366..4489390 score=2.43542024182059
SFP.Col Colhigh 4489402..4489426 score=2.51356339723458
SFP.Col Colhigh 4489481..4489505 score=5.34861537281891
SFP.Col Colhigh 4489582..4489606 score=2.64602187358213
SFP.Col Colhigh 4489765..4489789 score=2.87724001670603
SFP.Col Colhigh 4489802..4489826 score=2.94657259682434
SFP.Col Colhigh 4489837..4489861 score=2.75254110856616
SFP.Col Colhigh 4489872..4489896 score=5.14123809614902
SFP.Col Colhigh 4489940..4489964 score=5.20019003870621
SFP.Col Colhigh 4489977..4490001 score=3.71756366766516
SFP.Col Colhigh 4490148..4490172 score=2.09173125168829
SFP.Col Colhigh 4490188..4490212 score=7.96610096357509
SFP.Col Colhigh 4490265..4490289 score=7.3636897230976
SFP.Col Colhigh 4490339..4490363 score=1.66036384352873
SFP.Col Colhigh 4490409..4490433 score=2.36568757673266
SFP.Col Colhigh 4490444..4490468 score=2.56367737102193
SFP.Col Colhigh 4490509..4490533 score=3.40027256059100
SFP.Col Colhigh 4490550..4490574 score=5.23207249156757
SFP.Col Colhigh 4490586..4490610 score=4.16216883272939
SFP.Col Colhigh 4490623..4490647 score=6.02099855082298
SFP.Col Colhigh 4490655..4490679 score=5.73920894204182
SFP.Col Colhigh 4490694..4490718 score=4.60232170098874
SFP.Col Colhigh 4490728..4490752 score=1.55034936958806
SFP.Col Colhigh 4490899..4490923 score=1.97879201105372
SFP.Col Colhigh 4490968..4490992 score=3.47315282701708
SFP.Col Colhigh 4491005..4491029 score=2.55173442302654
SFP.Col Colhigh 4491185..4491209 score=1.87044895922149
SFP.Col Colhigh 4491216..4491240 score=6.5693324219567
SFP.Col Colhigh 4491254..4491278 score=3.03513095542671
SFP.Col Colhigh 4491394..4491418 score=2.07982464384650
SFP.Col Colhigh 4491430..4491454 score=4.84433868207301
SFP.Col Colhigh 4491471..4491495 score=7.24141376894636
SFP.Col Colhigh 4491506..4491530 score=4.44463997446100
SFP.Col Colhigh 4491541..4491565 score=5.63168874378983
SFP.Col Colhigh 4491619..4491643 score=5.01718805184691
SFP.Col Colhigh 4491655..4491679 score=4.35616057198735
SFP.Col Colhigh 4491696..4491720 score=2.89432800578879
SFP.Col Colhigh 4491777..4491801 score=3.85559540123928
SFP.Col Colhigh 4492448..4492472 score=4.49487627467833
SFP.Col Colhigh 4492858..4492882 score=2.00298332881964
SFP.Col Colhigh 4493007..4493031 score=5.88852668995536
SFP.Col Colhigh 4494101..4494125 score=2.5146453695035
SFP.Col Colhigh 4494452..4494476 score=2.11351078172201
SFP.Col Colhigh 4494555..4494579 score=2.50765785196781
SFP.Col Colhigh 4494586..4494610 score=2.34090810841019
SFP.Col Colhigh 4494620..4494644 score=1.90452263888484
SFP.Col Colhigh 4494694..4494718 score=2.95368995030541
SFP.Col Colhigh 4494869..4494893 score=3.52631239795913
SFP.Col Colhigh 4494904..4494928 score=2.13174532265195
SFP.Col Colhigh 4494977..4495001 score=1.89108309360506
SFP.Col Colhigh 4495013..4495037 score=4.43780635188815
SFP.Col Colhigh 4495123..4495147 score=1.57912267838881
SFP.Col Colhigh 4495232..4495256 score=2.69772177074158
SFP.Col Colhigh 4495368..4495392 score=5.07480183314213
SFP.Col Colhigh 4495441..4495465 score=4.45668546240808
SFP.Col Colhigh 4495476..4495500 score=1.82618486221508
SFP.Col Colhigh 4495512..4495536 score=3.00242830367064
SFP.Col Colhigh 4495581..4495605 score=3.36415385809325
SFP.Col Colhigh 4495617..4495641 score=4.03132987086815
SFP.Col Colhigh 4495655..4495679 score=3.58035032863449
SFP.Col Colhigh 4495686..4495710 score=1.74974107310361
SFP.Col Colhigh 4495720..4495744 score=1.88029449261685
SFP.Col Colhigh 4495864..4495888 score=1.98808630772624
SFP.Col Colhigh 4496054..4496078 score=4.97232105256824
SFP.Col Colhigh 4496129..4496153 score=5.98316857532227
SFP.Col Colhigh 4496164..4496188 score=4.67316802236466
SFP.Col Colhigh 4496241..4496265 score=5.71928643213106
SFP.Col Colhigh 4496278..4496302 score=2.91141231167331
SFP.Col Colhigh 4496343..4496367 score=4.34673099059538
SFP.Col Colhigh 4496414..4496438 score=5.07583386607625
SFP.Col Colhigh 4496454..4496478 score=6.53475345180851
SFP.Col Colhigh 4496488..4496512 score=4.42937923381687
SFP.Col Colhigh 4496524..4496548 score=4.73489332361487
SFP.Col Colhigh 4496555..4496579 score=2.39494901596054
SFP.Col Colhigh 4496629..4496653 score=3.6365243044113
SFP.Col Colhigh 4496704..4496728 score=2.0556251152563
SFP.Col Colhigh 4496740..4496764 score=1.73318002706492
SFP.Col Colhigh 4496779..4496803 score=4.63834226707954
SFP.Col Colhigh 4496814..4496838 score=4.09975598053998
SFP.Col Colhigh 4496853..4496877 score=3.06298832240925
SFP.Col Colhigh 4496890..4496914 score=3.34754552657625
SFP.Col Colhigh 4496925..4496949 score=2.40158553626758
SFP.Col Colhigh 4496962..4496986 score=7.27537828962191
SFP.Col Colhigh 4496998..4497022 score=5.05155386641906
SFP.Col Colhigh 4497106..4497130 score=1.97038960830878
SFP.Col Colhigh 4497212..4497236 score=5.06639462270012
SFP.Col Colhigh 4497286..4497310 score=5.60790603088763
SFP.Col Colhigh 4497321..4497345 score=1.79143241021687
SFP.Col Colhigh 4497359..4497383 score=2.23234522744318
SFP.Col Colhigh 4497400..4497424 score=2.25364763607294
SFP.Col Colhigh 4497446..4497470 score=5.03275024637988
SFP.Col Colhigh 4497480..4497504 score=2.89133523029489
SFP.Col Colhigh 4497549..4497573 score=2.16891801850983
SFP.Col Colhigh 4497618..4497642 score=1.98674651244951
SFP.Col Colhigh 4498999..4499023 score=3.11037641607596
SFP.Col Colhigh 4499363..4499387 score=3.07369532251953
SFP.Col Colhigh 4499722..4499746 score=3.63952166502780
SFP.Col Colhigh 4499820..4499844 score=3.24240747585863
SFP.Col Colhigh 4501024..4501048 score=2.7939590481367
SFP.Col Colhigh 4502999..4503023 score=4.31772670872181
SFP.Col Colhigh 4503542..4503566 score=2.19459042204789
SFP.Col Colhigh 4503690..4503714 score=4.32337679704565
SFP.Col Colhigh 4503866..4503890 score=2.99735221445731
SFP.Col Colhigh 4504939..4504963 score=4.71262487116129
SFP.Col Colhigh 4507941..4507965 score=1.64522186943510
SFP.Col Colhigh 4508044..4508068 score=4.11594802338469
SFP.Col Colhigh 4508145..4508169 score=3.96699140839172
SFP.Col Colhigh 4508186..4508210 score=2.41348078289582
SFP.Col Colhigh 4508367..4508391 score=2.19795472322304
SFP.Col Colhigh 4508748..4508772 score=2.67731996771300
SFP.Col Colhigh 4508785..4508809 score=4.36232438213969
SFP.Col Colhigh 4508819..4508843 score=2.88664733755172
SFP.Col Colhigh 4509066..4509090 score=4.36719457380718
SFP.Col Colhigh 4509097..4509121 score=2.11191841173371
SFP.Col Colhigh 4509198..4509222 score=2.70710785721306
SFP.Col Colhigh 4509272..4509296 score=3.02804760888412
SFP.Col Colhigh 4509313..4509337 score=3.86687065603587
SFP.Col Colhigh 4509349..4509373 score=4.64121788691115
SFP.Col Colhigh 4509381..4509405 score=2.68340218032538
SFP.Col Colhigh 4509417..4509441 score=4.80957725331816
SFP.Col Colhigh 4509522..4509546 score=3.27170856830665
SFP.Col Colhigh 4509915..4509939 score=1.89104433293845
SFP.Col Colhigh 4509995..4510019 score=5.83530226439876
SFP.Col Colhigh 4510029..4510053 score=3.88788110987268
SFP.Col Colhigh 4510131..4510155 score=2.28357419000020
SFP.Col Colhigh 4510207..4510231 score=4.95146717592514
SFP.Col Colhigh 4510417..4510441 score=2.04618965008733
SFP.Col Colhigh 4510735..4510759 score=1.86857922536778
SFP.Col Colhigh 4511079..4511103 score=3.18686376105629
SFP.Col Colhigh 4511383..4511407 score=3.34308482319211
SFP.Col Colhigh 4512196..4512220 score=3.60414226661914
SFP.Col Colhigh 4513854..4513878 score=1.92533556719817
SFP.Col Colhigh 4514077..4514101 score=4.10872278097359
SFP.Col Colhigh 4514183..4514207 score=2.19643696482013
SFP.Col Colhigh 4514251..4514275 score=7.95210178053821
SFP.Col Colhigh 4514283..4514307 score=5.00774894070063
SFP.Col Colhigh 4514322..4514346 score=4.31543403334579
SFP.Col Colhigh 4514394..4514418 score=2.43338861007893
SFP.Col Colhigh 4514464..4514488 score=4.46724395568469
SFP.Col Colhigh 4514500..4514524 score=3.57036593545245
SFP.Col Colhigh 4514743..4514767 score=1.82825975725809
SFP.Col Colhigh 4514855..4514879 score=3.35209457096200
SFP.Col Colhigh 4514887..4514911 score=1.58970441927989
SFP.Col Colhigh 4514967..4514991 score=3.07729472648531
SFP.Col Colhigh 4515008..4515032 score=1.68004995558063
SFP.Col Colhigh 4515044..4515068 score=1.99139577382781
SFP.Col Colhigh 4515117..4515141 score=4.7473516718401
SFP.Col Colhigh 4515381..4515405 score=4.09047650908091
SFP.Col Colhigh 4515553..4515577 score=1.75482224837806
SFP.Col Colhigh 4516018..4516042 score=2.99674584660258
SFP.Col Colhigh 4516083..4516107 score=5.34695330563413
SFP.Col Colhigh 4516395..4516419 score=3.84179162983295
SFP.Col Colhigh 4516462..4516486 score=3.03039968144104
SFP.Col Colhigh 4516573..4516597 score=6.24678819858195
SFP.Col Colhigh 4516647..4516671 score=4.42375088161085
SFP.Col Colhigh 4516934..4516958 score=3.00789641708906
SFP.Col Colhigh 4517217..4517241 score=3.87679039599804
SFP.Col Colhigh 4517551..4517575 score=3.69590211289855
SFP.Col Colhigh 4517585..4517609 score=3.53787120774949
SFP.Col Colhigh 4517847..4517871 score=6.3591781141283
SFP.Col Colhigh 4518472..4518496 score=2.54286486055719
SFP.Col Colhigh 4518545..4518569 score=2.79425869764861
SFP.Col Colhigh 4518851..4518875 score=4.23055441496718
SFP.Col Colhigh 4519079..4519103 score=3.77471603315551
SFP.Col Colhigh 4519316..4519340 score=5.971233637268
SFP.Col Colhigh 4519673..4519697 score=7.0138380048721
SFP.Col Colhigh 4519707..4519731 score=2.28413259521420
SFP.Col Colhigh 4519785..4519809 score=3.52397752196763
SFP.Col Colhigh 4519855..4519879 score=7.03209760268103
SFP.Col Colhigh 4520005..4520029 score=2.10590380578264
SFP.Col Colhigh 4520042..4520066 score=2.09781608008235
SFP.Col Colhigh 4520572..4520596 score=2.02031537030797
SFP.Col Colhigh 4520609..4520633 score=3.03631529846961
SFP.Col Colhigh 4520723..4520747 score=1.91692665724699
SFP.Col Colhigh 4520755..4520779 score=2.31572623679673
SFP.Col Colhigh 4527748..4527772 score=3.65337386455976
SFP.Col Colhigh 4529609..4529633 score=3.12592472099105
SFP.Col Colhigh 4529752..4529776 score=2.81152352886681
SFP.Col Colhigh 4530009..4530033 score=2.02299345496465
SFP.Col Colhigh 4530224..4530248 score=2.55961696444515
SFP.Col Colhigh 4530367..4530391 score=1.97283123589083
SFP.Col Colhigh 4530445..4530469 score=3.66780994055704
SFP.Col Colhigh 4530480..4530504 score=5.17999700488433
SFP.Col Colhigh 4530513..4530537 score=2.58371112037439
SFP.Col Colhigh 4530580..4530604 score=1.75658615257509
SFP.Col Colhigh 4530758..4530782 score=2.57516366932188
SFP.Col Colhigh 4530890..4530914 score=5.17296834480956
SFP.Col Colhigh 4530967..4530991 score=3.95678167551947
SFP.Col Colhigh 4531311..4531335 score=3.04899899894849
SFP.Col Colhigh 4531404..4531428 score=2.11007244330471
SFP.Col Colhigh 4531441..4531465 score=3.42882264453989
SFP.Col Colhigh 4531515..4531539 score=2.50381115040839
SFP.Col Colhigh 4531593..4531617 score=5.52723316526413
SFP.Col Colhigh 4531626..4531650 score=6.48951765880503
SFP.Col Colhigh 4532152..4532176 score=2.96217739551567
SFP.Col Colhigh 4532188..4532212 score=5.76328116658925
SFP.Col Colhigh 4532228..4532252 score=3.89465474821323
SFP.Col Colhigh 4532298..4532322 score=5.09351360704877
SFP.Col Colhigh 4532335..4532359 score=2.39287394178795
SFP.Col Colhigh 4532474..4532498 score=6.37815910172787
SFP.Col Colhigh 4532510..4532534 score=2.58073012730975
SFP.Col Colhigh 4532542..4532566 score=3.46983144175434
SFP.Col Colhigh 4532611..4532635 score=6.23289880217687
SFP.Col Colhigh 4532650..4532674 score=4.23203359779098
SFP.Col Colhigh 4532761..4532785 score=4.13017104886149
SFP.Col Colhigh 4532792..4532816 score=2.07911855877682
SFP.Col Colhigh 4532914..4532938 score=3.21410151475476
SFP.Col Colhigh 4532990..4533014 score=2.69756139550911
SFP.Col Colhigh 4536536..4536560 score=6.56557680601705
SFP.Col Colhigh 4536862..4536886 score=5.17510544400387
SFP.Col Colhigh 4537306..4537330 score=2.98680489095557
SFP.Col Colhigh 4538142..4538166 score=1.74140439012036
SFP.Col Colhigh 4539170..4539194 score=4.59597504818282
SFP.Col Colhigh 4539503..4539527 score=4.07156203197803
SFP.Col Colhigh 4539536..4539560 score=4.69064034083437
SFP.Col Colhigh 4540029..4540053 score=1.74251976939454
SFP.Col Colhigh 4540141..4540165 score=2.45379816947754
SFP.Col Colhigh 4540363..4540387 score=3.62302932464592
SFP.Col Colhigh 4541972..4541996 score=2.62353445688416
SFP.Col Colhigh 4542162..4542186 score=5.18719220200222
SFP.Col Colhigh 4542979..4543003 score=2.05341903319077
SFP.Col Colhigh 4543234..4543258 score=2.80013143142677
SFP.Col Colhigh 4543457..4543481 score=2.94941268030183
SFP.Col Colhigh 4543900..4543924 score=2.64400405748877
SFP.Col Colhigh 4544135..4544159 score=2.83780410329535
SFP.Col Colhigh 4544169..4544193 score=1.9787291738236
SFP.Col Colhigh 4544773..4544797 score=4.26681403510196
SFP.Col Colhigh 4544845..4544869 score=1.96608323190031
SFP.Col Colhigh 4545098..4545122 score=1.67014557403973
SFP.Col Colhigh 4545409..4545433 score=2.11512710920505
SFP.Col Colhigh 4546564..4546588 score=3.07598516953997
SFP.Col Colhigh 4546907..4546931 score=2.4052489296639
SFP.Col Colhigh 4547650..4547674 score=2.67969400081381
SFP.Col Colhigh 4548786..4548810 score=1.55380036893495
SFP.Col Colhigh 4549175..4549199 score=2.59857972353598
SFP.Col Colhigh 4549556..4549580 score=2.71307903768186
SFP.Col Colhigh 4550312..4550336 score=3.81246064202434
SFP.Col Colhigh 4550387..4550411 score=6.36645372207951
SFP.Col Colhigh 4550423..4550447 score=2.12551055257439
SFP.Col Colhigh 4550459..4550483 score=4.06111405766571
SFP.Col Colhigh 4550531..4550555 score=2.23820642445266
SFP.Col Colhigh 4550570..4550594 score=3.92965178439238
SFP.Col Colhigh 4550611..4550635 score=2.06235423363487
SFP.Col Colhigh 4550646..4550670 score=5.89218240803197
SFP.Col Colhigh 4550678..4550702 score=2.23439680172479
SFP.Col Colhigh 4550758..4550782 score=3.70855692037615
SFP.Col Colhigh 4550792..4550816 score=5.29264868227945
SFP.Col Colhigh 4550898..4550922 score=2.26071109949032
SFP.Col Colhigh 4550936..4550960 score=4.40121728631282
SFP.Col Colhigh 4550971..4550995 score=3.56792508168787
SFP.Col Colhigh 4551002..4551026 score=3.36473179279894
SFP.Col Colhigh 4551077..4551101 score=1.85512001060154
SFP.Col Colhigh 4551113..4551137 score=3.27411545463004
SFP.Col Colhigh 4551191..4551215 score=2.25198719242570
SFP.Col Colhigh 4551222..4551246 score=3.92677523893549
SFP.Col Colhigh 4551291..4551315 score=1.77312418640651
SFP.Col Colhigh 4551372..4551396 score=2.74255344858855
SFP.Col Colhigh 4551408..4551432 score=1.69919577945370
SFP.Col Colhigh 4551546..4551570 score=2.73029049492354
SFP.Col Colhigh 4551582..4551606 score=2.29502919019742
SFP.Col Colhigh 4551692..4551716 score=3.649494845493
SFP.Col Colhigh 4551733..4551757 score=2.0298690847448
SFP.Col Colhigh 4551771..4551795 score=2.51563070930078
SFP.Col Colhigh 4551923..4551947 score=6.08437323147027
SFP.Col Colhigh 4551958..4551982 score=2.34248302062394
SFP.Col Colhigh 4551998..4552022 score=2.76050136023074
SFP.Col Colhigh 4552074..4552098 score=3.39896904877266
SFP.Col Colhigh 4552112..4552136 score=2.8946533142381
SFP.Col Colhigh 4552147..4552171 score=3.41522758159094
SFP.Col Colhigh 4552186..4552210 score=4.40587821135912
SFP.Col Colhigh 4552221..4552245 score=4.22213647929966
SFP.Col Colhigh 4552294..4552318 score=3.45605365869223
SFP.Col Colhigh 4552330..4552354 score=2.82186952169204
SFP.Col Colhigh 4552366..4552390 score=2.39524071110166
SFP.Col Colhigh 4552398..4552422 score=3.65219587985921
SFP.Col Colhigh 4552507..4552531 score=3.40456918349232
SFP.Col Colhigh 4552546..4552570 score=2.49853605731152
SFP.Col Colhigh 4553012..4553036 score=1.88292580837549
SFP.Col Colhigh 4553092..4553116 score=3.40877082952676
SFP.Col Colhigh 4553174..4553198 score=2.25927687634344
SFP.Col Colhigh 4553248..4553272 score=3.07949175515379
SFP.Col Colhigh 4553288..4553312 score=4.28635805684076
SFP.Col Colhigh 4553322..4553346 score=2.40765709567758
SFP.Col Colhigh 4553359..4553383 score=3.7719489268499
SFP.Col Colhigh 4553487..4553511 score=2.65828233954113
SFP.Col Colhigh 4555206..4555230 score=3.13306879572287
SFP.Col Colhigh 4556574..4556598 score=2.28757430137129
SFP.Col Colhigh 4556608..4556632 score=2.03727742773714
SFP.Col Colhigh 4558224..4558248 score=2.12613103116006
SFP.Col Colhigh 4558481..4558505 score=3.64029203880742
SFP.Col Colhigh 4559959..4559983 score=3.16398448651899
SFP.Col Colhigh 4560275..4560299 score=2.72682608422274
SFP.Col Colhigh 4561455..4561479 score=2.85369640628793
SFP.Col Colhigh 4561493..4561517 score=6.06364096479906
SFP.Col Colhigh 4563139..4563163 score=3.1961553881234
SFP.Col Colhigh 4563785..4563809 score=4.45486027126178
SFP.Col Colhigh 4564570..4564594 score=3.1319456739274
SFP.Col Colhigh 4570567..4570591 score=2.11186487557504
SFP.Col Colhigh 4573203..4573227 score=4.97126584593681
SFP.Col Colhigh 4573240..4573264 score=1.81365961748416
SFP.Col Colhigh 4573610..4573634 score=4.68469848987066
SFP.Col Colhigh 4573795..4573819 score=3.58497598593142
SFP.Col Colhigh 4574012..4574036 score=3.02006935719095
SFP.Col Colhigh 4574217..4574241 score=2.60007135681402
SFP.Col Colhigh 4574324..4574348 score=3.31800520617724
SFP.Col Colhigh 4574699..4574723 score=1.75594545571709
SFP.Col Colhigh 4574839..4574863 score=2.17892722551149
SFP.Col Colhigh 4574982..4575006 score=4.95727351103063
SFP.Col Colhigh 4576372..4576396 score=2.70852313258924
SFP.Col Colhigh 4576823..4576847 score=4.86359015223678
SFP.Col Colhigh 4576897..4576921 score=3.16121532575882
SFP.Col Colhigh 4579997..4580021 score=6.07099304244317
SFP.Col Colhigh 4581571..4581595 score=2.1197711290323
SFP.Col Colhigh 4584302..4584326 score=2.48837889450588
SFP.Col Colhigh 4586882..4586906 score=4.73308238512616
SFP.Col Colhigh 4588785..4588809 score=2.32827314880699
SFP.Col Colhigh 4590564..4590588 score=4.86253350534632
SFP.Col Colhigh 4590634..4590658 score=1.81167869175417
SFP.Col Colhigh 4590806..4590830 score=1.80264811040178
SFP.Col Colhigh 4590909..4590933 score=2.46194593812543
SFP.Col Colhigh 4591875..4591899 score=2.28699106441620
SFP.Col Colhigh 4592481..4592505 score=1.77566600300125
SFP.Col Colhigh 4592693..4592717 score=3.61550843087682
SFP.Col Colhigh 4594927..4594951 score=3.31145177405759
SFP.Col Colhigh 4595274..4595298 score=2.84757859624970
SFP.Col Colhigh 4595606..4595630 score=2.86807783507812
SFP.Col Colhigh 4596619..4596643 score=4.17613112554018
SFP.Col Colhigh 4596839..4596863 score=1.70519241111414
SFP.Col Colhigh 4597641..4597665 score=1.63658618890188
SFP.Col Colhigh 4597681..4597705 score=1.82138248171072
SFP.Col Colhigh 4597824..4597848 score=3.43816272905524
SFP.Col Colhigh 4597937..4597961 score=3.14272420871742
SFP.Col Colhigh 4598373..4598397 score=1.69458647210530
SFP.Col Colhigh 4599595..4599619 score=1.73022591681738
SFP.Col Colhigh 4599636..4599660 score=1.80026097543805
SFP.Col Colhigh 4600434..4600458 score=2.23147691098830
SFP.Col Colhigh 4600607..4600631 score=2.0097691982969
SFP.Col Colhigh 4601444..4601468 score=3.18795000529943
SFP.Col Colhigh 4605019..4605043 score=2.31674980882886
SFP.Col Colhigh 4605093..4605117 score=3.62363106458120
SFP.Col Colhigh 4605245..4605269 score=6.13413232528596
SFP.Col Colhigh 4607040..4607064 score=2.94409250981301
SFP.Col Colhigh 4607259..4607283 score=3.29885182044903
SFP.Col Colhigh 4607368..4607392 score=1.90295051400522
SFP.Col Colhigh 4607477..4607501 score=7.92042506640228
SFP.Col Colhigh 4609119..4609143 score=5.6853018053653
SFP.Col Colhigh 4610616..4610640 score=3.4263227273245
SFP.Col Colhigh 4610723..4610747 score=3.05543418338667
SFP.Col Colhigh 4611416..4611440 score=2.01787318747683
SFP.Col Colhigh 4611632..4611656 score=1.66616822349298
SFP.Col Colhigh 4611890..4611914 score=2.40755030771050
SFP.Col Colhigh 4615271..4615295 score=3.45442595779165
SFP.Col Colhigh 4615346..4615370 score=3.01018192447932
SFP.Col Colhigh 4616872..4616896 score=7.90746182433994
SFP.Col Colhigh 4617524..4617548 score=3.78081457891596
SFP.Col Colhigh 4617715..4617739 score=7.71694445252837
SFP.Col Colhigh 4617791..4617815 score=3.09184353257375
SFP.Col Colhigh 4617825..4617849 score=2.15323617702978
SFP.Col Colhigh 4618219..4618243 score=4.2400221557118
SFP.Col Colhigh 4618360..4618384 score=7.33470138701485
SFP.Col Colhigh 4618764..4618788 score=1.98859450379055
SFP.Col Colhigh 4619039..4619063 score=2.81769121910767
SFP.Col Colhigh 4621459..4621483 score=2.32729794961384
SFP.Col Colhigh 4622535..4622559 score=3.37200767163424
SFP.Col Colhigh 4624669..4624693 score=4.30462442717833
SFP.Col Colhigh 4624779..4624803 score=2.51579565409573
SFP.Col Colhigh 4627118..4627142 score=4.3271141942379
SFP.Col Colhigh 4627374..4627398 score=3.4172078894458
SFP.Col Colhigh 4627419..4627443 score=2.48061091019116
SFP.Col Colhigh 4627740..4627764 score=2.47154919584988
SFP.Col Colhigh 4629447..4629471 score=1.56110909119838
SFP.Col Colhigh 4629521..4629545 score=2.74161009864173
SFP.Col Colhigh 4629631..4629655 score=2.40241725075947
SFP.Col Colhigh 4630024..4630048 score=4.6455508217003
SFP.Col Colhigh 4630390..4630414 score=5.33703172852857
SFP.Col Colhigh 4631539..4631563 score=5.14719356963888
SFP.Col Colhigh 4631728..4631752 score=1.68237439813844
SFP.Col Colhigh 4631796..4631820 score=1.95798831752882
SFP.Col Colhigh 4632007..4632031 score=4.2859067059578
SFP.Col Colhigh 4632143..4632167 score=2.68259408194025
SFP.Col Colhigh 4632915..4632939 score=2.74100579876713
SFP.Col Colhigh 4633018..4633042 score=5.23443561152804
SFP.Col Colhigh 4633157..4633181 score=2.08610372473319
SFP.Col Colhigh 4633191..4633215 score=3.9792137203098
SFP.Col Colhigh 4633227..4633251 score=2.74941805345439
SFP.Col Colhigh 4634530..4634554 score=1.75355529848349
SFP.Col Colhigh 4641848..4641872 score=2.46801701973482
SFP.Col Colhigh 4642429..4642453 score=1.82904174396524
SFP.Col Colhigh 4652108..4652132 score=2.43070627468954
SFP.Col Colhigh 4652155..4652179 score=1.85590208563284
SFP.Col Colhigh 4652231..4652255 score=4.7535421143187
SFP.Col Colhigh 4652451..4652475 score=2.26987838486904
SFP.Col Colhigh 4652489..4652513 score=3.08096497024817
SFP.Col Colhigh 4653338..4653362 score=2.13459889431035
SFP.Col Colhigh 4653452..4653476 score=1.87704891232275
SFP.Col Colhigh 4653938..4653962 score=1.66066970184806
SFP.Col Colhigh 4654253..4654277 score=2.88363356902490
SFP.Col Colhigh 4654363..4654387 score=3.73902885409299
SFP.Col Colhigh 4655079..4655103 score=2.42296294690089
SFP.Col Colhigh 4655371..4655395 score=2.37185207194600
SFP.Col Colhigh 4655484..4655508 score=2.17996181003274
SFP.Col Colhigh 4655852..4655876 score=1.97961018880746
SFP.Col Colhigh 4656193..4656217 score=4.85381564771635
SFP.Col Colhigh 4656623..4656647 score=3.55685875199325
SFP.Col Colhigh 4659505..4659529 score=2.09539780078318
SFP.Col Colhigh 4660893..4660917 score=2.60455440415313
SFP.Col Colhigh 4661152..4661176 score=2.15132305049707
SFP.Col Colhigh 4661429..4661453 score=2.52749160242714
SFP.Col Colhigh 4661638..4661662 score=2.42230109202014
SFP.Col Colhigh 4661958..4661982 score=2.93775874644380
SFP.Col Colhigh 4662029..4662053 score=2.11267080399956
SFP.Col Colhigh 4662063..4662087 score=4.09147878193744
SFP.Col Colhigh 4662277..4662301 score=1.83696437057915
SFP.Col Colhigh 4663120..4663144 score=1.92682953724840
SFP.Col Colhigh 4663267..4663291 score=3.73876807269095
SFP.Col Colhigh 4663602..4663626 score=1.81158207026191
SFP.Col Colhigh 4664179..4664203 score=2.82804441912616
SFP.Col Colhigh 4665202..4665226 score=3.82856667924714
SFP.Col Colhigh 4665341..4665365 score=5.81605254732167
SFP.Col Colhigh 4665457..4665481 score=1.55836130140102
SFP.Col Colhigh 4665490..4665514 score=1.79833093194035
SFP.Col Colhigh 4665640..4665664 score=5.32677359629368
SFP.Col Colhigh 4666557..4666581 score=2.75598720611641
SFP.Col Colhigh 4666772..4666796 score=3.4468307579216
SFP.Col Colhigh 4668161..4668185 score=1.72071650428048
SFP.Col Colhigh 4668453..4668477 score=4.10260875421638
SFP.Col Colhigh 4668489..4668513 score=1.78131556937302
SFP.Col Colhigh 4668704..4668728 score=4.84657191600972
SFP.Col Colhigh 4668781..4668805 score=4.17135181882951
SFP.Col Colhigh 4668815..4668839 score=3.97694530000554
SFP.Col Colhigh 4668852..4668876 score=2.28899885044835
SFP.Col Colhigh 4668887..4668911 score=3.62127956740051
SFP.Col Colhigh 4668918..4668942 score=4.38946993399089
SFP.Col Colhigh 4668994..4669018 score=2.98629410750592
SFP.Col Colhigh 4669030..4669054 score=4.38863326119869
SFP.Col Colhigh 4669069..4669093 score=1.95482534483275
SFP.Col Colhigh 4669139..4669163 score=4.82980233576911
SFP.Col Colhigh 4669173..4669197 score=4.29920435605881
SFP.Col Colhigh 4669245..4669269 score=3.34154171216813
SFP.Col Colhigh 4669310..4669334 score=2.22179163179370
SFP.Col Colhigh 4669343..4669367 score=5.62176823647731
SFP.Col Colhigh 4669378..4669402 score=3.40343947333576
SFP.Col Colhigh 4669416..4669440 score=2.65033690135355
SFP.Col Colhigh 4669452..4669476 score=1.79967387041787
SFP.Col Colhigh 4669490..4669514 score=2.20599915622779
SFP.Col Colhigh 4669599..4669623 score=7.28044890934978
SFP.Col Colhigh 4669672..4669696 score=3.65216093306158
SFP.Col Colhigh 4670716..4670740 score=2.81772264844157
SFP.Col Colhigh 4672458..4672482 score=3.56752768893246
SFP.Col Colhigh 4672531..4672555 score=2.20359292169133
SFP.Col Colhigh 4672604..4672628 score=2.42185141696938
SFP.Col Colhigh 4672722..4672746 score=1.76273478828264
SFP.Col Colhigh 4672837..4672861 score=5.8057545820187
SFP.Col Colhigh 4672876..4672900 score=8.37140363973307
SFP.Col Colhigh 4672907..4672931 score=3.21872519917983
SFP.Col Colhigh 4672982..4673006 score=4.38091400924911
SFP.Col Colhigh 4673309..4673333 score=3.40745630638246
SFP.Col Colhigh 4673656..4673680 score=3.64933114624135
SFP.Col Colhigh 4673805..4673829 score=6.47189023176512
SFP.Col Colhigh 4674064..4674088 score=3.01020106783729
SFP.Col Colhigh 4674683..4674707 score=2.12253464988187
SFP.Col Colhigh 4674898..4674922 score=4.36938263478339
SFP.Col Colhigh 4674932..4674956 score=1.8982786464388
SFP.Col Colhigh 4675006..4675030 score=1.64828994718929
SFP.Col Colhigh 4675044..4675068 score=2.61595894631359
SFP.Col Colhigh 4675079..4675103 score=3.24382948922694
SFP.Col Colhigh 4675859..4675883 score=2.45218062955185
SFP.Col Colhigh 4676490..4676514 score=1.91762712622220
SFP.Col Colhigh 4676708..4676732 score=2.62184562107248
SFP.Col Colhigh 4676851..4676875 score=4.73412305148301
SFP.Col Colhigh 4676889..4676913 score=5.06189792222861
SFP.Col Colhigh 4676924..4676948 score=4.952427541308
SFP.Col Colhigh 4677029..4677053 score=1.99197630634532
SFP.Col Colhigh 4677400..4677424 score=3.38869124156421
SFP.Col Colhigh 4677550..4677574 score=2.24364721819605
SFP.Col Colhigh 4678380..4678404 score=2.59350970485792
SFP.Col Colhigh 4679012..4679036 score=1.62175416159890
SFP.Col Colhigh 4679134..4679158 score=3.00853798147307
SFP.Col Colhigh 4679212..4679236 score=2.26120842389497
SFP.Col Colhigh 4679881..4679905 score=6.94315746886775
SFP.Col Colhigh 4679951..4679975 score=1.80997186386855
SFP.Col Colhigh 4680024..4680048 score=6.64506909888007
SFP.Col Colhigh 4680202..4680226 score=5.95857410765521
SFP.Col Colhigh 4680283..4680307 score=3.57332641522935
SFP.Col Colhigh 4680628..4680652 score=2.81075621707956
SFP.Col Colhigh 4682612..4682636 score=4.47044676562165
SFP.Col Colhigh 4682680..4682704 score=1.59746059088041
SFP.Col Colhigh 4682759..4682783 score=8.54689005932094
SFP.Col Colhigh 4682867..4682891 score=1.84901302492630
SFP.Col Colhigh 4683280..4683304 score=2.10386217076472
SFP.Col Colhigh 4683535..4683559 score=2.10186443664379
SFP.Col Colhigh 4684305..4684329 score=4.03008592964198
SFP.Col Colhigh 4685558..4685582 score=1.76997308570353
SFP.Col Colhigh 4686161..4686185 score=2.23801148818343
SFP.Col Colhigh 4686267..4686291 score=5.10196754499987
SFP.Col Colhigh 4686449..4686473 score=5.57082674904497
SFP.Col Colhigh 4689390..4689414 score=4.24869784783142
SFP.Col Colhigh 4690187..4690211 score=3.02548541208453
SFP.Col Colhigh 4691538..4691562 score=7.32919314221689
SFP.Col Colhigh 4691578..4691602 score=7.12369726372503
SFP.Col Colhigh 4691664..4691688 score=2.50040026778657
SFP.Col Colhigh 4691933..4691957 score=1.92577717785039
SFP.Col Colhigh 4693365..4693389 score=1.90726924800474
SFP.Col Colhigh 4693944..4693968 score=1.7721049554879
SFP.Col Colhigh 4694086..4694110 score=3.72413209649149
SFP.Col Colhigh 4694265..4694289 score=1.62485740227672
SFP.Col Colhigh 4694809..4694833 score=3.0529143574974
SFP.Col Colhigh 4694924..4694948 score=3.41562058105733
SFP.Col Colhigh 4695841..4695865 score=2.13907853526682
SFP.Col Colhigh 4698431..4698455 score=5.55760817691999
SFP.Col Colhigh 4698466..4698490 score=4.58399858436465
SFP.Col Colhigh 4699077..4699101 score=2.24926679928557
SFP.Col Colhigh 4699243..4699267 score=1.71963356306094
SFP.Col Colhigh 4699276..4699300 score=1.70353327695104
SFP.Col Colhigh 4699307..4699331 score=5.07396033814128
SFP.Col Colhigh 4699343..4699367 score=9.54016244676535
SFP.Col Colhigh 4699375..4699399 score=7.68616532657447
SFP.Col Colhigh 4699411..4699435 score=4.30739280799471
SFP.Col Colhigh 4699481..4699505 score=5.53486254327506
SFP.Col Colhigh 4699521..4699545 score=1.99265770759544
SFP.Col Colhigh 4699562..4699586 score=2.83522637954429
SFP.Col Colhigh 4699599..4699623 score=2.21765607534958
SFP.Col Colhigh 4699638..4699662 score=5.56830250059399
SFP.Col Colhigh 4699713..4699737 score=3.31663687321415
SFP.Col Colhigh 4699752..4699776 score=2.92818988925512
SFP.Col Colhigh 4699824..4699848 score=1.96776260659767
SFP.Col Colhigh 4699896..4699920 score=3.20476199518049
SFP.Col Colhigh 4699999..4700023 score=4.3700437186441
SFP.Col Colhigh 4700036..4700060 score=5.30575163617595
SFP.Col Colhigh 4700291..4700315 score=5.94262346530005
SFP.Col Colhigh 4700326..4700350 score=4.48295520978251
SFP.Col Colhigh 4700361..4700385 score=4.95258020354735
SFP.Col Colhigh 4700393..4700417 score=5.2825057773011
SFP.Col Colhigh 4700494..4700518 score=2.47423171969801
SFP.Col Colhigh 4706693..4706717 score=4.82918017935578
SFP.Col Colhigh 4706790..4706814 score=2.81884931003445
SFP.Col Colhigh 4706900..4706924 score=4.26847049817215
SFP.Col Colhigh 4706971..4706995 score=3.90404596889815
SFP.Col Colhigh 4707115..4707139 score=4.45671534926845
SFP.Col Colhigh 4707188..4707212 score=3.35843580733013
SFP.Col Colhigh 4707264..4707288 score=1.98514167896681
SFP.Col Colhigh 4707403..4707427 score=5.08079729670908
SFP.Col Colhigh 4707440..4707464 score=5.3282293138504
SFP.Col Colhigh 4707508..4707532 score=7.79205805879493
SFP.Col Colhigh 4707545..4707569 score=2.45327448052148
SFP.Col Colhigh 4707649..4707673 score=3.18363699373258
SFP.Col Colhigh 4707722..4707746 score=3.37540231915322
SFP.Col Colhigh 4708149..4708173 score=3.3004213882005
SFP.Col Colhigh 4708499..4708523 score=4.50148634133283
SFP.Col Colhigh 4708535..4708559 score=3.98977411734185
SFP.Col Colhigh 4708608..4708632 score=1.72250400223225
SFP.Col Colhigh 4708718..4708742 score=3.17750406136619
SFP.Col Colhigh 4708941..4708965 score=4.98333586369163
SFP.Col Colhigh 4709055..4709079 score=2.60664863574487
SFP.Col Colhigh 4709092..4709116 score=3.23358123872829
SFP.Col Colhigh 4709133..4709157 score=2.80070157956662
SFP.Col Colhigh 4709203..4709227 score=1.97320252296832
SFP.Col Colhigh 4709240..4709264 score=2.83671007651526
SFP.Col Colhigh 4709357..4709381 score=3.62830722794717
SFP.Col Colhigh 4709390..4709414 score=2.36565066603398
SFP.Col Colhigh 4709462..4709486 score=3.53529061054782
SFP.Col Colhigh 4709640..4709664 score=2.92631027627014
SFP.Col Colhigh 4709687..4709711 score=3.51180015428788
SFP.Col Colhigh 4709753..4709777 score=2.85172782580471
SFP.Col Colhigh 4709794..4709818 score=4.6709328705419
SFP.Col Colhigh 4711053..4711077 score=3.15223614498100
SFP.Col Colhigh 4711192..4711216 score=2.67346925287563
SFP.Col Colhigh 4711262..4711286 score=3.15896527009931
SFP.Col Colhigh 4711450..4711474 score=3.49303482480742
SFP.Col Colhigh 4711491..4711515 score=3.68284865508998
SFP.Col Colhigh 4711672..4711696 score=6.21613571079141
SFP.Col Colhigh 4711704..4711728 score=3.81943004111207
SFP.Col Colhigh 4711736..4711760 score=2.40568354559868
SFP.Col Colhigh 4711775..4711799 score=3.30564181492531
SFP.Col Colhigh 4711812..4711836 score=2.10680683910513
SFP.Col Colhigh 4711847..4711871 score=1.87476121281783
SFP.Col Colhigh 4711879..4711903 score=2.11045060402968
SFP.Col Colhigh 4711944..4711968 score=5.82144022295702
SFP.Col Colhigh 4711982..4712006 score=1.89586290043459
SFP.Col Colhigh 4712166..4712190 score=1.66006369713467
SFP.Col Colhigh 4712203..4712227 score=3.60114412756868
SFP.Col Colhigh 4712271..4712295 score=2.91784589967739
SFP.Col Colhigh 4712337..4712361 score=4.36048292792619
SFP.Col Colhigh 4712409..4712433 score=3.68793202273317
SFP.Col Colhigh 4712445..4712469 score=4.79705106757624
SFP.Col Colhigh 4712481..4712505 score=3.38580277105401
SFP.Col Colhigh 4712518..4712542 score=3.80874122683934
SFP.Col Colhigh 4713001..4713025 score=2.30564209300946
SFP.Col Colhigh 4713522..4713546 score=2.34682910924392
SFP.Col Colhigh 4713770..4713794 score=1.66821451422709
SFP.Col Colhigh 4715015..4715039 score=5.97309921102271
SFP.Col Colhigh 4715048..4715072 score=2.33710375823563
SFP.Col Colhigh 4715122..4715146 score=6.43059462442702
SFP.Col Colhigh 4715333..4715357 score=3.80504698145206
SFP.Col Colhigh 4715405..4715429 score=4.39347509105978
SFP.Col Colhigh 4715441..4715465 score=5.241801918724
SFP.Col Colhigh 4715477..4715501 score=4.90499984798953
SFP.Col Colhigh 4715515..4715539 score=4.39736285618728
SFP.Col Colhigh 4715549..4715573 score=4.55895655722153
SFP.Col Colhigh 4715618..4715642 score=4.4223880185725
SFP.Col Colhigh 4715690..4715714 score=6.79831862995844
SFP.Col Colhigh 4715851..4715875 score=2.38789817721714
SFP.Col Colhigh 4715917..4715941 score=4.11982200792368
SFP.Col Colhigh 4716095..4716119 score=3.91518042385569
SFP.Col Colhigh 4716201..4716225 score=4.56915689354451
SFP.Col Colhigh 4716236..4716260 score=3.83114013162652
SFP.Col Colhigh 4716536..4716560 score=1.71151146680728
SFP.Col Colhigh 4716571..4716595 score=4.45490188736385
SFP.Col Colhigh 4718634..4718658 score=2.14789452044750
SFP.Col Colhigh 4719834..4719858 score=4.22032248941058
SFP.Col Colhigh 4722379..4722403 score=2.25596705305326
SFP.Col Colhigh 4724343..4724367 score=2.26161650030139
SFP.Col Colhigh 4725177..4725201 score=3.16946285845346
SFP.Col Colhigh 4729778..4729802 score=1.65772564936516
SFP.Col Colhigh 4732796..4732820 score=2.21729617094553
SFP.Col Colhigh 4733070..4733094 score=2.06731976486865
SFP.Col Colhigh 4733215..4733239 score=1.59898281108440
SFP.Col Colhigh 4733423..4733447 score=2.06289357705172
SFP.Col Colhigh 4733456..4733480 score=2.83287705808949
SFP.Col Colhigh 4733789..4733813 score=2.3225986535621
SFP.Col Colhigh 4735281..4735305 score=3.08131692225939
SFP.Col Colhigh 4737704..4737728 score=4.72820874664198
SFP.Col Colhigh 4740523..4740547 score=5.16540853355955
SFP.Col Colhigh 4741187..4741211 score=4.526310441787
SFP.Col Colhigh 4742273..4742297 score=4.37985688498472
SFP.Col Colhigh 4742487..4742511 score=4.56590929133131
SFP.Col Colhigh 4743531..4743555 score=3.24173132913993
SFP.Col Colhigh 4744034..4744058 score=5.46303206011385
SFP.Col Colhigh 4746028..4746052 score=6.30404832574285
SFP.Col Colhigh 4746096..4746120 score=3.57085899651584
SFP.Col Colhigh 4746198..4746222 score=3.80506110396418
SFP.Col Colhigh 4746393..4746417 score=3.83862815499509
SFP.Col Colhigh 4746429..4746453 score=2.97163450037026
SFP.Col Colhigh 4746541..4746565 score=1.68642041608212
SFP.Col Colhigh 4746683..4746707 score=1.67964492613893
SFP.Col Colhigh 4746795..4746819 score=2.69499533740142
SFP.Col Colhigh 4747995..4748019 score=2.51016678936590
SFP.Col Colhigh 4748177..4748201 score=1.78330133045009
SFP.Col Colhigh 4748213..4748237 score=1.93593460882778
SFP.Col Colhigh 4748254..4748278 score=1.96572939700397
SFP.Col Colhigh 4748295..4748319 score=5.02389063129326
SFP.Col Colhigh 4748335..4748359 score=1.55497757755251
SFP.Col Colhigh 4748711..4748735 score=4.67722606952671
SFP.Col Colhigh 4751760..4751784 score=2.33524228448975
SFP.Col Colhigh 4752276..4752300 score=3.53093840855229
SFP.Col Colhigh 4758850..4758874 score=1.65309141615680
SFP.Col Colhigh 4760341..4760365 score=3.30672973795343
SFP.Col Colhigh 4762092..4762116 score=1.57640550936959
SFP.Col Colhigh 4763132..4763156 score=1.89948539593096
SFP.Col Colhigh 4764184..4764208 score=6.86672577460248
SFP.Col Colhigh 4764773..4764797 score=1.59543234523976
SFP.Col Colhigh 4766965..4766989 score=2.83535444166827
SFP.Col Colhigh 4772036..4772060 score=2.49856825299974
SFP.Col Colhigh 4775052..4775076 score=7.00805370782312
SFP.Col Colhigh 4775342..4775366 score=1.71174458751930
SFP.Col Colhigh 4778550..4778574 score=2.58929058022185
SFP.Col Colhigh 4781652..4781676 score=3.12447279734408
SFP.Col Colhigh 4783451..4783475 score=2.7439375529093
SFP.Col Colhigh 4789508..4789532 score=2.75910073152135
SFP.Col Colhigh 4790087..4790111 score=4.59076525837173
SFP.Col Colhigh 4790280..4790304 score=3.15987124718992
SFP.Col Colhigh 4791870..4791894 score=4.86290105475335
SFP.Col Colhigh 4792043..4792067 score=1.62216583959942
SFP.Col Colhigh 4792127..4792151 score=2.22391447918095
SFP.Col Colhigh 4792191..4792215 score=1.68281837911502
SFP.Col Colhigh 4792365..4792389 score=1.67183018961885
SFP.Col Colhigh 4792769..4792793 score=2.53665915567095
SFP.Col Colhigh 4793256..4793280 score=2.98263931097282
SFP.Col Colhigh 4794124..4794148 score=3.37890237030259
SFP.Col Colhigh 4794204..4794228 score=2.50357584769276
SFP.Col Colhigh 4795980..4796004 score=2.61633553792125
SFP.Col Colhigh 4796090..4796114 score=2.12416478188062
SFP.Col Colhigh 4797421..4797445 score=3.56955807976275
SFP.Col Colhigh 4798098..4798122 score=1.57335260791908
SFP.Col Colhigh 4798320..4798344 score=3.29687217906167
SFP.Col Colhigh 4801915..4801939 score=2.46644581416568
SFP.Col Colhigh 4806208..4806232 score=2.54299092966094
SFP.Col Colhigh 4807677..4807701 score=2.31380267787124
SFP.Col Colhigh 4807779..4807803 score=4.06599096739035
SFP.Col Colhigh 4807851..4807875 score=2.09051589803716
SFP.Col Colhigh 4808025..4808049 score=1.62167767074822
SFP.Col Colhigh 4812323..4812347 score=1.62038380081445
SFP.Col Colhigh 4816424..4816448 score=1.87345255329812
SFP.Col Colhigh 4816765..4816789 score=1.99571720848565
SFP.Col Colhigh 4817176..4817200 score=1.61734673129325
SFP.Col Colhigh 4817532..4817556 score=2.39109329847278
SFP.Col Colhigh 4817687..4817711 score=2.09937139130351
SFP.Col Colhigh 4818540..4818564 score=4.23721413500783
SFP.Col Colhigh 4818575..4818599 score=3.31071538673916
SFP.Col Colhigh 4818904..4818928 score=2.5994429581237
SFP.Col Colhigh 4820432..4820456 score=1.88991922056884
SFP.Col Colhigh 4821619..4821643 score=1.67882631614158
SFP.Col Colhigh 4822195..4822219 score=2.67837852368131
SFP.Col Colhigh 4822303..4822327 score=1.88644577111597
SFP.Col Colhigh 4822410..4822434 score=2.64780529040372
SFP.Col Colhigh 4822614..4822638 score=2.02080930964673
SFP.Col Colhigh 4822688..4822712 score=2.93830034794914
SFP.Col Colhigh 4822766..4822790 score=4.79786060326466
SFP.Col Colhigh 4822800..4822824 score=2.57694684028282
SFP.Col Colhigh 4822835..4822859 score=1.84789755089568
SFP.Col Colhigh 4822873..4822897 score=5.01670699598341
SFP.Col Colhigh 4822946..4822970 score=6.34484876790035
SFP.Col Colhigh 4823050..4823074 score=2.76783224588214
SFP.Col Colhigh 4823122..4823146 score=3.44694164604681
SFP.Col Colhigh 4823378..4823402 score=1.65359457970868
SFP.Col Colhigh 4823454..4823478 score=2.21364807498531
SFP.Col Colhigh 4824455..4824479 score=2.9089360999253
SFP.Col Colhigh 4824633..4824657 score=1.65480097360785
SFP.Col Colhigh 4826253..4826277 score=2.03967817273953
SFP.Col Colhigh 4826286..4826310 score=1.92758803787015
SFP.Col Colhigh 4826505..4826529 score=2.17426517443163
SFP.Col Colhigh 4828008..4828032 score=2.63298557239388
SFP.Col Colhigh 4829597..4829621 score=3.92386318915237
SFP.Col Colhigh 4830487..4830511 score=2.27934428191673
SFP.Col Colhigh 4831583..4831607 score=2.24231836762626
SFP.Col Colhigh 4834038..4834062 score=6.16782317366805
SFP.Col Colhigh 4834497..4834521 score=4.22393644639827
SFP.Col Colhigh 4834532..4834556 score=3.2532869498009
SFP.Col Colhigh 4834571..4834595 score=2.0895442199375
SFP.Col Colhigh 4834606..4834630 score=2.10747660004909
SFP.Col Colhigh 4834900..4834924 score=2.30042653310170
SFP.Col Colhigh 4834936..4834960 score=1.67839474240964
SFP.Col Colhigh 4834972..4834996 score=3.69772846510994
SFP.Col Colhigh 4835157..4835181 score=6.56854047671587
SFP.Col Colhigh 4835311..4835335 score=3.91615248952129
SFP.Col Colhigh 4835345..4835369 score=3.33123442401875
SFP.Col Colhigh 4835380..4835404 score=3.61705656517688
SFP.Col Colhigh 4836479..4836503 score=4.95023077523033
SFP.Col Colhigh 4837239..4837263 score=2.02395929450620
SFP.Col Colhigh 4837428..4837452 score=2.92763577632263
SFP.Col Colhigh 4837498..4837522 score=3.19373048102382
SFP.Col Colhigh 4838361..4838385 score=1.59522951000920
SFP.Col Colhigh 4838399..4838423 score=2.79999528857677
SFP.Col Colhigh 4839399..4839423 score=1.61947357616374
SFP.Col Colhigh 4839432..4839456 score=2.35430092952802
SFP.Col Colhigh 4839537..4839561 score=1.84007842367752
SFP.Col Colhigh 4839789..4839813 score=2.04238382292021
SFP.Col Colhigh 4842470..4842494 score=1.81219646855410
SFP.Col Colhigh 4843616..4843640 score=1.88148770547112
SFP.Col Colhigh 4857709..4857733 score=2.28305729700439
SFP.Col Colhigh 4858637..4858661 score=3.20611338231393
SFP.Col Colhigh 4861860..4861884 score=2.01507780037802
SFP.Col Colhigh 4863561..4863585 score=2.13843556490070
SFP.Col Colhigh 4866332..4866356 score=2.58414811874129
SFP.Col Colhigh 4866367..4866391 score=3.91516712074952
SFP.Col Colhigh 4866937..4866961 score=1.88429935100281
SFP.Col Colhigh 4867201..4867225 score=1.96443962842904
SFP.Col Colhigh 4868265..4868289 score=2.34114785981639
SFP.Col Colhigh 4870142..4870166 score=4.71871715196894
SFP.Col Colhigh 4870514..4870538 score=3.42859601899528
SFP.Col Colhigh 4873633..4873657 score=7.13390651232368
SFP.Col Colhigh 4876547..4876571 score=3.13023647100664
SFP.Col Colhigh 4876650..4876674 score=4.65339818493153
SFP.Col Colhigh 4877532..4877556 score=2.08558429464143
SFP.Col Colhigh 4878187..4878211 score=2.41618400060658
SFP.Col Colhigh 4878701..4878725 score=4.72171074716504
SFP.Col Colhigh 4879022..4879046 score=3.03485952160335
SFP.Col Colhigh 4879090..4879114 score=2.36796770998142
SFP.Col Colhigh 4879126..4879150 score=1.66079592204645
SFP.Col Colhigh 4879157..4879181 score=6.24077018864857
SFP.Col Colhigh 4879194..4879218 score=6.1682424340011
SFP.Col Colhigh 4879653..4879677 score=4.25377792673545
SFP.Col Colhigh 4879688..4879712 score=4.96527420656467
SFP.Col Colhigh 4879719..4879743 score=5.90372165825787
SFP.Col Colhigh 4879760..4879784 score=3.37320471305625
SFP.Col Colhigh 4879795..4879819 score=3.21419891527918
SFP.Col Colhigh 4879832..4879856 score=3.39119411717676
SFP.Col Colhigh 4879864..4879888 score=1.88889642236507
SFP.Col Colhigh 4879937..4879961 score=2.63902689974123
SFP.Col Colhigh 4880014..4880038 score=4.39631187029752
SFP.Col Colhigh 4880048..4880072 score=2.78032196225423
SFP.Col Colhigh 4880095..4880119 score=5.20942954529698
SFP.Col Colhigh 4880168..4880192 score=3.24963031088417
SFP.Col Colhigh 4895235..4895259 score=1.79730211650042
SFP.Col Colhigh 4895275..4895299 score=2.69993024269772
SFP.Col Colhigh 4895347..4895371 score=2.19724935301813
SFP.Col Colhigh 4895417..4895441 score=4.78147061644977
SFP.Col Colhigh 4895498..4895522 score=4.1454835043088
SFP.Col Colhigh 4895537..4895561 score=2.93916490973582
SFP.Col Colhigh 4895576..4895600 score=5.53627260696775
SFP.Col Colhigh 4895650..4895674 score=3.75327132881807
SFP.Col Colhigh 4895823..4895847 score=2.72176141458215
SFP.Col Colhigh 4895858..4895882 score=6.10624982140069
SFP.Col Colhigh 4895894..4895918 score=4.70196315972178
SFP.Col Colhigh 4895957..4895981 score=4.61178912004500
SFP.Col Colhigh 4896029..4896053 score=1.86170244927219
SFP.Col Colhigh 4896334..4896358 score=5.6399052688793
SFP.Col Colhigh 4897434..4897458 score=6.49289241938728
SFP.Col Colhigh 4897506..4897530 score=5.25206036939184
SFP.Col Colhigh 4897582..4897606 score=1.98540041964823
SFP.Col Colhigh 4897683..4897707 score=3.90316885871656
SFP.Col Colhigh 4897719..4897743 score=5.01195516037466
SFP.Col Colhigh 4897796..4897820 score=1.97795608316979
SFP.Col Colhigh 4897833..4897857 score=2.68121781124891
SFP.Col Colhigh 4897905..4897929 score=5.23758357451352
SFP.Col Colhigh 4897946..4897970 score=2.19513298553716
SFP.Col Colhigh 4898019..4898043 score=4.43075094701001
SFP.Col Colhigh 4898059..4898083 score=2.17073005877043
SFP.Col Colhigh 4898167..4898191 score=2.01536674901941
SFP.Col Colhigh 4898273..4898297 score=1.79899241297085
SFP.Col Colhigh 4898377..4898401 score=1.71602184081809
SFP.Col Colhigh 4898416..4898440 score=3.47373524888513
SFP.Col Colhigh 4898490..4898514 score=4.73878447784471
SFP.Col Colhigh 4898841..4898865 score=3.09131153479105
SFP.Col Colhigh 4900507..4900531 score=3.00422673831819
SFP.Col Colhigh 4900545..4900569 score=1.9934473457173
SFP.Col Colhigh 4901617..4901641 score=1.80793216482288
SFP.Col Colhigh 4901723..4901747 score=2.22977128219235
SFP.Col Colhigh 4901798..4901822 score=2.06606666543725
SFP.Col Colhigh 4901937..4901961 score=3.19313647643671
SFP.Col Colhigh 4901970..4901994 score=4.51019484745359
SFP.Col Colhigh 4902002..4902026 score=2.88153750287696
SFP.Col Colhigh 4902071..4902095 score=2.35629576296891
SFP.Col Colhigh 4902219..4902243 score=4.30422639855527
SFP.Col Colhigh 4902509..4902533 score=3.06011180664597
SFP.Col Colhigh 4902690..4902714 score=3.10354308316022
SFP.Col Colhigh 4902769..4902793 score=8.1451374312171
SFP.Col Colhigh 4902840..4902864 score=2.94517821577200
SFP.Col Colhigh 4903053..4903077 score=2.70255694119626
SFP.Col Colhigh 4903308..4903332 score=1.62466354948932
SFP.Col Colhigh 4904263..4904287 score=2.59898199333307
SFP.Col Colhigh 4904299..4904323 score=4.84016915113336
SFP.Col Colhigh 4904375..4904399 score=2.59859696030255
SFP.Col Colhigh 4917368..4917392 score=2.97905174407696
SFP.Col Colhigh 4930622..4930646 score=4.30469091103152
SFP.Col Colhigh 4930959..4930983 score=4.7857951157599
SFP.Col Colhigh 4930996..4931020 score=1.75407034270332
SFP.Col Colhigh 4931069..4931093 score=3.14608204653506
SFP.Col Colhigh 4931180..4931204 score=2.17241264509967
SFP.Col Colhigh 4931492..4931516 score=3.81422324180351
SFP.Col Colhigh 4931558..4931582 score=2.2226250786421
SFP.Col Colhigh 4931775..4931799 score=2.87428007693133
SFP.Col Colhigh 4931815..4931839 score=2.74229138438351
SFP.Col Colhigh 4931969..4931993 score=1.77133891862047
SFP.Col Colhigh 4932192..4932216 score=2.45574609270339
SFP.Col Colhigh 4944376..4944400 score=1.89967524780327
SFP.Col Colhigh 4944661..4944685 score=4.00271940647265
SFP.Col Colhigh 4944780..4944804 score=5.35033145073476
SFP.Col Colhigh 4944887..4944911 score=4.2191443747417
SFP.Col Colhigh 4944920..4944944 score=2.61591985366745
SFP.Col Colhigh 4944992..4945016 score=4.75277057325413
SFP.Col Colhigh 4945067..4945091 score=3.03264669893562
SFP.Col Colhigh 4945139..4945163 score=6.00938756697045
SFP.Col Colhigh 4945588..4945612 score=3.62655584513599
SFP.Col Colhigh 4945993..4946017 score=4.44001638027692
SFP.Col Colhigh 4946027..4946051 score=2.85448785647045
SFP.Col Colhigh 4946095..4946119 score=2.58489784746798
SFP.Col Colhigh 4946185..4946209 score=2.36358904381752
SFP.Col Colhigh 4946716..4946740 score=3.99495632257684
SFP.Col Colhigh 4946846..4946870 score=1.86614766932202
SFP.Col Colhigh 4946878..4946902 score=2.29170151288483
SFP.Col Colhigh 4947030..4947054 score=7.44251928642155
SFP.Col Colhigh 4947068..4947092 score=5.65228870714911
SFP.Col Colhigh 4947104..4947128 score=5.83127636742406
SFP.Col Colhigh 4947143..4947167 score=3.95984015550218
SFP.Col Colhigh 4947184..4947208 score=3.53961353137567
SFP.Col Colhigh 4947222..4947246 score=2.63173860503102
SFP.Col Colhigh 4947525..4947549 score=2.78512176915865
SFP.Col Colhigh 4947563..4947587 score=2.80780636255948
SFP.Col Colhigh 4947675..4947699 score=3.9196823237475
SFP.Col Colhigh 4947713..4947737 score=8.73131691944165
SFP.Col Colhigh 4947750..4947774 score=3.16986282958881
SFP.Col Colhigh 4947853..4947877 score=11.5081588851163
SFP.Col Colhigh 4947925..4947949 score=3.55708562012994
SFP.Col Colhigh 4947961..4947985 score=2.24723309201117
SFP.Col Colhigh 4947997..4948021 score=3.16296265627855
SFP.Col Colhigh 4948032..4948056 score=6.28817804075612
SFP.Col Colhigh 4948063..4948087 score=2.80698600411548
SFP.Col Colhigh 4948099..4948123 score=1.89149048993566
SFP.Col Colhigh 4948130..4948154 score=2.91746563292429
SFP.Col Colhigh 4948253..4948277 score=4.93215121626595
SFP.Col Colhigh 4948288..4948312 score=5.02160978696961
SFP.Col Colhigh 4948327..4948351 score=1.67535027116187
SFP.Col Colhigh 4948707..4948731 score=1.93302913066295
SFP.Col Colhigh 4948880..4948904 score=2.42544737709267
SFP.Col Colhigh 4949115..4949139 score=1.77502406504532
SFP.Col Colhigh 4951820..4951844 score=4.95443925679875
SFP.Col Colhigh 4952343..4952367 score=1.97885554039136
SFP.Col Colhigh 4952996..4953020 score=2.52347172013806
SFP.Col Colhigh 4954089..4954113 score=1.58560341335566
SFP.Col Colhigh 4954163..4954187 score=3.3433189104096
SFP.Col Colhigh 4954584..4954608 score=3.80019511574177
SFP.Col Colhigh 4954853..4954877 score=2.1777667368387
SFP.Col Colhigh 4955471..4955495 score=2.51524418441969
SFP.Col Colhigh 4957147..4957171 score=1.62364863997258
SFP.Col Colhigh 4959191..4959215 score=1.6199085639466
SFP.Col Colhigh 4960667..4960691 score=2.54174861162096
SFP.Col Colhigh 4962826..4962850 score=2.39488638777555
SFP.Col Colhigh 4965314..4965338 score=1.71889826599491
SFP.Col Colhigh 4965763..4965787 score=4.37546367194737
SFP.Col Colhigh 4970698..4970722 score=3.54476961833184
SFP.Col Colhigh 4971317..4971341 score=2.15758705740410
SFP.Col Colhigh 4971508..4971532 score=1.79976794444117
SFP.Col Colhigh 4972922..4972946 score=1.76675942381273
SFP.Col Colhigh 4973895..4973919 score=4.94326592834431
SFP.Col Colhigh 4974386..4974410 score=4.41681730791696
SFP.Col Colhigh 4974526..4974550 score=2.43238435062501
SFP.Col Colhigh 4974562..4974586 score=2.54629304079188
SFP.Col Colhigh 4974597..4974621 score=2.76899863768520
SFP.Col Colhigh 4974628..4974652 score=5.21293931614182
SFP.Col Colhigh 4974662..4974686 score=4.22073440358423
SFP.Col Colhigh 4974697..4974721 score=4.39284731729318
SFP.Col Colhigh 4974734..4974758 score=2.65304284206397
SFP.Col Colhigh 4974774..4974798 score=6.48522287941379
SFP.Col Colhigh 4974862..4974886 score=2.05550461064899
SFP.Col Colhigh 4974897..4974921 score=3.58967781510058
SFP.Col Colhigh 4974970..4974994 score=1.86747416320958
SFP.Col Colhigh 4975006..4975030 score=4.50582973052912
SFP.Col Colhigh 4975038..4975062 score=2.84117193300395
SFP.Col Colhigh 4975107..4975131 score=3.87159920465798
SFP.Col Colhigh 4975213..4975237 score=3.32379195626982
SFP.Col Colhigh 4975283..4975307 score=9.31436365599046
SFP.Col Colhigh 4975319..4975343 score=3.56051178873915
SFP.Col Colhigh 4975396..4975420 score=2.26982212126863
SFP.Col Colhigh 4975429..4975453 score=3.14764915273225
SFP.Col Colhigh 4975497..4975521 score=4.56346221939350
SFP.Col Colhigh 4975533..4975557 score=2.74834937920239
SFP.Col Colhigh 4975642..4975666 score=5.2312891423046
SFP.Col Colhigh 4975674..4975698 score=4.92766731825552
SFP.Col Colhigh 4975708..4975732 score=2.97085240641167
SFP.Col Colhigh 4975743..4975767 score=4.69966075526249
SFP.Col Colhigh 4975815..4975839 score=3.52709943229423
SFP.Col Colhigh 4975849..4975873 score=3.13275691708321
SFP.Col Colhigh 4975884..4975908 score=6.5314216358876
SFP.Col Colhigh 4975918..4975942 score=4.13943918528268
SFP.Col Colhigh 4975958..4975982 score=2.35295709392829
SFP.Col Colhigh 4975994..4976018 score=3.60512401598087
SFP.Col Colhigh 4976029..4976053 score=2.08796763473010
SFP.Col Colhigh 4976067..4976091 score=1.68891500336307
SFP.Col Colhigh 4976323..4976347 score=1.87658167215333
SFP.Col Colhigh 4976425..4976449 score=2.46416473457891
SFP.Col Colhigh 4976569..4976593 score=1.78717149125860
SFP.Col Colhigh 4976608..4976632 score=3.65336881886314
SFP.Col Colhigh 4976646..4976670 score=1.82118188521645
SFP.Col Colhigh 4976680..4976704 score=1.76995426390161
SFP.Col Colhigh 4977474..4977498 score=1.93579099635197
SFP.Col Colhigh 4977942..4977966 score=3.27893952784182
SFP.Col Colhigh 4978069..4978093 score=2.75171508511770
SFP.Col Colhigh 4978393..4978417 score=3.77781543646845
SFP.Col Colhigh 4978428..4978452 score=2.70326035933870
SFP.Col Colhigh 4979295..4979319 score=3.75717388888829
SFP.Col Colhigh 4983573..4983597 score=2.44858309813721
SFP.Col Colhigh 4983941..4983965 score=1.67670752387969
SFP.Col Colhigh 4997299..4997323 score=1.75752363464478
SFP.Col Colhigh 4998822..4998846 score=2.07698666925250
SFP.Col Colhigh 4999864..4999888 score=2.22670858093424
SFP.Col Colhigh 4999898..4999922 score=3.94648845641495
SFP.Col Colhigh 5001178..5001202 score=3.50599291261884
SFP.Col Colhigh 5001535..5001559 score=2.45670862121127
SFP.Col Colhigh 5001680..5001704 score=1.68281950843979
SFP.Col Colhigh 5001716..5001740 score=2.76693420330667
SFP.Col Colhigh 5002617..5002641 score=2.74813274209880
SFP.Col Colhigh 5002725..5002749 score=2.42608329571439
SFP.Col Colhigh 5003559..5003583 score=2.10858684611489
SFP.Col Colhigh 5010028..5010052 score=2.62943528699760
SFP.Col Colhigh 5013921..5013945 score=3.41684078064505
SFP.Col Colhigh 5014963..5014987 score=1.96535172788712
SFP.Col Colhigh 5015813..5015837 score=1.65162689261108
SFP.Col Colhigh 5016963..5016987 score=1.91259665685342
SFP.Col Colhigh 5017036..5017060 score=1.55115167653211
SFP.Col Colhigh 5017121..5017145 score=4.15184530989174
SFP.Col Colhigh 5020319..5020343 score=2.06185079582461
SFP.Col Colhigh 5022157..5022181 score=3.95452290355026
SFP.Col Colhigh 5022651..5022675 score=4.96285801749393
SFP.Col Colhigh 5022977..5023001 score=2.09752163416365
SFP.Col Colhigh 5023077..5023101 score=5.11433381516873
SFP.Col Colhigh 5023111..5023135 score=2.0411096659269
SFP.Col Colhigh 5023151..5023175 score=3.72044057775379
SFP.Col Colhigh 5023182..5023206 score=4.73202376979635
SFP.Col Colhigh 5023486..5023510 score=3.58790639986039
SFP.Col Colhigh 5023518..5023542 score=4.41227958808266
SFP.Col Colhigh 5023557..5023581 score=2.66614872210706
SFP.Col Colhigh 5023851..5023875 score=1.79203342247441
SFP.Col Colhigh 5023925..5023949 score=4.24511822041552
SFP.Col Colhigh 5024137..5024161 score=5.55151035850955
SFP.Col Colhigh 5024210..5024234 score=3.48022385694023
SFP.Col Colhigh 5024286..5024310 score=3.70973328500799
SFP.Col Colhigh 5024321..5024345 score=1.60512408936488
SFP.Col Colhigh 5024430..5024454 score=6.52989312542214
SFP.Col Colhigh 5024536..5024560 score=6.51073532909383
SFP.Col Colhigh 5024575..5024599 score=2.73286956410581
SFP.Col Colhigh 5024646..5024670 score=3.44880661804636
SFP.Col Colhigh 5024829..5024853 score=5.09587974415384
SFP.Col Colhigh 5024862..5024886 score=3.97949042169756
SFP.Col Colhigh 5024933..5024957 score=2.58707075538455
SFP.Col Colhigh 5024966..5024990 score=1.9966053700204
SFP.Col Colhigh 5025108..5025132 score=3.48804631092046
SFP.Col Colhigh 5025337..5025361 score=1.64738177457049
SFP.Col Colhigh 5025373..5025397 score=2.42943177299194
SFP.Col Colhigh 5025483..5025507 score=3.25875652518585
SFP.Col Colhigh 5025565..5025589 score=2.51759692679993
SFP.Col Colhigh 5025603..5025627 score=2.52149274968006
SFP.Col Colhigh 5025859..5025883 score=2.74200166264109
SFP.Col Colhigh 5026141..5026165 score=4.37943834898132
SFP.Col Colhigh 5026358..5026382 score=4.70276666824596
SFP.Col Colhigh 5028127..5028151 score=3.71478087001284
SFP.Col Colhigh 5028527..5028551 score=2.39176163353767
SFP.Col Colhigh 5028853..5028877 score=2.15296625187058
SFP.Col Colhigh 5029331..5029355 score=1.81303147718960
SFP.Col Colhigh 5029910..5029934 score=3.65044750468109
SFP.Col Colhigh 5030283..5030307 score=5.01114127354805
SFP.Col Colhigh 5030320..5030344 score=5.80820103341967
SFP.Col Colhigh 5030463..5030487 score=4.27263768916843
SFP.Col Colhigh 5030533..5030557 score=1.67257393657805
SFP.Col Colhigh 5030963..5030987 score=5.34702680396993
SFP.Col Colhigh 5030997..5031021 score=6.56362984193671
SFP.Col Colhigh 5031210..5031234 score=3.30947068302077
SFP.Col Colhigh 5031245..5031269 score=4.30160130723788
SFP.Col Colhigh 5031283..5031307 score=2.31395137314477
SFP.Col Colhigh 5031317..5031341 score=2.74107632072018
SFP.Col Colhigh 5031436..5031460 score=3.83632886867305
SFP.Col Colhigh 5031513..5031537 score=6.78585964451528
SFP.Col Colhigh 5031549..5031573 score=3.87053699502859
SFP.Col Colhigh 5031657..5031681 score=5.32674925732033
SFP.Col Colhigh 5031732..5031756 score=3.03209835990027
SFP.Col Colhigh 5031769..5031793 score=3.31197589299712
SFP.Col Colhigh 5031806..5031830 score=6.79597141422141
SFP.Col Colhigh 5031945..5031969 score=2.69766545084058
SFP.Col Colhigh 5032022..5032046 score=5.38914575551692
SFP.Col Colhigh 5032092..5032116 score=3.01878249239588
SFP.Col Colhigh 5032394..5032418 score=1.91512695239104
SFP.Col Colhigh 5032433..5032457 score=1.92735246044461
SFP.Col Colhigh 5032470..5032494 score=4.04754914139718
SFP.Col Colhigh 5032506..5032530 score=3.89023230627234
SFP.Col Colhigh 5032607..5032631 score=1.83301446810754
SFP.Col Colhigh 5032784..5032808 score=2.8150749524097
SFP.Col Colhigh 5032820..5032844 score=3.39741610294523
SFP.Col Colhigh 5032855..5032879 score=2.80717326477797
SFP.Col Colhigh 5032902..5032926 score=6.64689702743196
SFP.Col Colhigh 5032972..5032996 score=4.36024319407316
SFP.Col Colhigh 5033044..5033068 score=6.19624240891588
SFP.Col Colhigh 5033081..5033105 score=4.87425690200078
SFP.Col Colhigh 5033116..5033140 score=3.50198019310177
SFP.Col Colhigh 5033183..5033207 score=2.76819050778778
SFP.Col Colhigh 5033222..5033246 score=3.84389169533759
SFP.Col Colhigh 5033293..5033317 score=2.60869112408251
SFP.Col Colhigh 5033329..5033353 score=2.266787797337
SFP.Col Colhigh 5033534..5033558 score=2.49558547314074
SFP.Col Colhigh 5033814..5033838 score=3.84016650963263
SFP.Col Colhigh 5033954..5033978 score=3.07255370202250
SFP.Col Colhigh 5034314..5034338 score=3.12974276252377
SFP.Col Colhigh 5035993..5036017 score=4.70059867612437
SFP.Col Colhigh 5036236..5036260 score=1.63032452109899
SFP.Col Colhigh 5038682..5038706 score=2.95485154843672
SFP.Col Colhigh 5038789..5038813 score=3.03662255589015
SFP.Col Colhigh 5038994..5039018 score=3.04992234294579
SFP.Col Colhigh 5041535..5041559 score=2.34337834451676
SFP.Col Colhigh 5043424..5043448 score=2.45521075655718
SFP.Col Colhigh 5044380..5044404 score=1.81332215583616
SFP.Col Colhigh 5045499..5045523 score=2.40758814747976
SFP.Col Colhigh 5045590..5045614 score=2.19876641244098
SFP.Col Colhigh 5045956..5045980 score=3.55995868569186
SFP.Col Colhigh 5046754..5046778 score=2.66126957656942
SFP.Col Colhigh 5047238..5047262 score=3.75234114718473
SFP.Col Colhigh 5047385..5047409 score=2.81957305814453
SFP.Col Colhigh 5047605..5047629 score=3.01948321687678
SFP.Col Colhigh 5052271..5052295 score=2.61778462697523
SFP.Col Colhigh 5053675..5053699 score=3.33091255333379
SFP.Col Colhigh 5053971..5053995 score=1.65135815915290
SFP.Col Colhigh 5054003..5054027 score=3.01392100894732
SFP.Col Colhigh 5054294..5054318 score=2.6735224409742
SFP.Col Colhigh 5054647..5054671 score=1.66601133457210
SFP.Col Colhigh 5055486..5055510 score=3.3603799935862
SFP.Col Colhigh 5057180..5057204 score=1.78675852350336
SFP.Col Colhigh 5057216..5057240 score=3.68183859871209
SFP.Col Colhigh 5059587..5059611 score=2.94089812465751
SFP.Col Colhigh 5060042..5060066 score=2.09250795360401
SFP.Col Colhigh 5062717..5062741 score=2.31584486925442
SFP.Col Colhigh 5065841..5065865 score=1.89986861036776
SFP.Col Colhigh 5073658..5073682 score=5.36949228903245
SFP.Col Colhigh 5074582..5074606 score=2.13453365351155
SFP.Col Colhigh 5075206..5075230 score=3.61079513879762
SFP.Col Colhigh 5077551..5077575 score=3.47715268349933
SFP.Col Colhigh 5078085..5078109 score=1.55141359131696
SFP.Col Colhigh 5078779..5078803 score=3.26306195990043
SFP.Col Colhigh 5086610..5086634 score=1.90994729221279
SFP.Col Colhigh 5088731..5088755 score=3.83816637462921
SFP.Col Colhigh 5089789..5089813 score=2.51222681918830
SFP.Col Colhigh 5089859..5089883 score=2.04329761287209
SFP.Col Colhigh 5090077..5090101 score=1.58444259176017
SFP.Col Colhigh 5090375..5090399 score=1.82732994438624
SFP.Col Colhigh 5099079..5099103 score=3.10287433782896
SFP.Col Colhigh 5108302..5108326 score=1.74767122404515
SFP.Col Colhigh 5111884..5111908 score=1.80581067620897
SFP.Col Colhigh 5112883..5112907 score=1.57246831294887
SFP.Col Colhigh 5113249..5113273 score=1.98221165046295
SFP.Col Colhigh 5115567..5115591 score=2.84935023771982
SFP.Col Colhigh 5115947..5115971 score=2.51116198065463
SFP.Col Colhigh 5121605..5121629 score=1.94572554875806
SFP.Col Colhigh 5124183..5124207 score=2.54968702637816
SFP.Col Colhigh 5125576..5125600 score=1.85338229412673
SFP.Col Colhigh 5125750..5125774 score=6.1380550183073
SFP.Col Colhigh 5126147..5126171 score=2.14384606119205
SFP.Col Colhigh 5128174..5128198 score=2.33358524945017
SFP.Col Colhigh 5128208..5128232 score=1.80048875184498
SFP.Col Colhigh 5128321..5128345 score=2.38728153203845
SFP.Col Colhigh 5128734..5128758 score=4.69999318054357
SFP.Col Colhigh 5128769..5128793 score=4.93474195252966
SFP.Col Colhigh 5128894..5128918 score=1.99291160391335
SFP.Col Colhigh 5128930..5128954 score=1.98646525402426
SFP.Col Colhigh 5129042..5129066 score=4.27403398589891
SFP.Col Colhigh 5129077..5129101 score=2.24305323680252
SFP.Col Colhigh 5129227..5129251 score=2.57532695852334
SFP.Col Colhigh 5129292..5129316 score=2.07641169495408
SFP.Col Colhigh 5129366..5129390 score=7.01294578513334
SFP.Col Colhigh 5129403..5129427 score=4.52145666387065
SFP.Col Colhigh 5129439..5129463 score=6.85274352856696
SFP.Col Colhigh 5129476..5129500 score=2.86204325114403
SFP.Col Colhigh 5129625..5129649 score=1.61438330027829
SFP.Col Colhigh 5129697..5129721 score=2.29238578408228
SFP.Col Colhigh 5129734..5129758 score=3.23284062285297
SFP.Col Colhigh 5129772..5129796 score=2.34778158217212
SFP.Col Colhigh 5130140..5130164 score=3.24765874831725
SFP.Col Colhigh 5130177..5130201 score=1.72470125611056
SFP.Col Colhigh 5130249..5130273 score=1.66581559149174
SFP.Col Colhigh 5130283..5130307 score=5.64690293027714
SFP.Col Colhigh 5130315..5130339 score=2.38453049700695
SFP.Col Colhigh 5130352..5130376 score=5.32180819742902
SFP.Col Colhigh 5130389..5130413 score=4.36037099579168
SFP.Col Colhigh 5130426..5130450 score=2.59859020266659
SFP.Col Colhigh 5130459..5130483 score=3.21776947293151
SFP.Col Colhigh 5130839..5130863 score=4.47245060998754
SFP.Col Colhigh 5131841..5131865 score=1.59229444353188
SFP.Col Colhigh 5132716..5132740 score=3.10436707277089
SFP.Col Colhigh 5133080..5133104 score=1.66412736749545
SFP.Col Colhigh 5133641..5133665 score=6.55911060636704
SFP.Col Colhigh 5134207..5134231 score=2.97964116196918
SFP.Col Colhigh 5134294..5134318 score=2.42894401998246
SFP.Col Colhigh 5134595..5134619 score=5.87109796681057
SFP.Col Colhigh 5134629..5134653 score=3.92728093689266
SFP.Col Colhigh 5137419..5137443 score=5.36939570970156
SFP.Col Colhigh 5137457..5137481 score=1.62715654643754
SFP.Col Colhigh 5139504..5139528 score=2.14334366655098
SFP.Col Colhigh 5139540..5139564 score=2.89815679153677
SFP.Col Colhigh 5139605..5139629 score=2.67977760825155
SFP.Col Colhigh 5139641..5139665 score=5.76342140576225
SFP.Col Colhigh 5139677..5139701 score=1.76655001940717
SFP.Col Colhigh 5139716..5139740 score=3.9111168290621
SFP.Col Colhigh 5139760..5139784 score=3.27185227964647
SFP.Col Colhigh 5139792..5139816 score=2.57951529132874
SFP.Col Colhigh 5139830..5139854 score=5.49312577183832
SFP.Col Colhigh 5139866..5139890 score=2.78087171036789
SFP.Col Colhigh 5139902..5139926 score=2.21253544718427
SFP.Col Colhigh 5139974..5139998 score=1.60108131242615
SFP.Col Colhigh 5140153..5140177 score=2.81238789044639
SFP.Col Colhigh 5140190..5140214 score=5.06561177500612
SFP.Col Colhigh 5140231..5140255 score=6.76452130644777
SFP.Col Colhigh 5140266..5140290 score=2.47214172180991
SFP.Col Colhigh 5140302..5140326 score=5.66664798929596
SFP.Col Colhigh 5140596..5140620 score=2.11861259119931
SFP.Col Colhigh 5140632..5140656 score=3.43848503779605
SFP.Col Colhigh 5140667..5140691 score=4.41459076053035
SFP.Col Colhigh 5140706..5140730 score=2.5718276872012
SFP.Col Colhigh 5140857..5140881 score=1.63808449459859
SFP.Col Colhigh 5141279..5141303 score=5.38471502589662
SFP.Col Colhigh 5141912..5141936 score=1.92681450478155
SFP.Col Colhigh 5142860..5142884 score=4.49203266251719
SFP.Col Colhigh 5143668..5143692 score=3.9253146267936
SFP.Col Colhigh 5143993..5144017 score=2.23041796116673
SFP.Col Colhigh 5144171..5144195 score=2.25937386374504
SFP.Col Colhigh 5144208..5144232 score=5.98918537437941
SFP.Col Colhigh 5144311..5144335 score=2.55136615529831
SFP.Col Colhigh 5144710..5144734 score=3.78138232719579
SFP.Col Colhigh 5145213..5145237 score=1.99293463855354
SFP.Col Colhigh 5145594..5145618 score=2.95960201432146
SFP.Col Colhigh 5145663..5145687 score=5.78933071591635
SFP.Col Colhigh 5146886..5146910 score=8.26111041492145
SFP.Col Colhigh 5147112..5147136 score=4.02889066213972
SFP.Col Colhigh 5147398..5147422 score=3.88642043988250
SFP.Col Colhigh 5147535..5147559 score=2.12025274358355
SFP.Col Colhigh 5147717..5147741 score=3.33466858855692
SFP.Col Colhigh 5147753..5147777 score=4.89599518476765
SFP.Col Colhigh 5147826..5147850 score=4.11260841409663
SFP.Col Colhigh 5149419..5149443 score=3.98533039750413
SFP.Col Colhigh 5149842..5149866 score=4.16063814177215
SFP.Col Colhigh 5151713..5151737 score=3.86120300074014
SFP.Col Colhigh 5153079..5153103 score=3.174053750493
SFP.Col Colhigh 5153117..5153141 score=3.69707203198609
SFP.Col Colhigh 5153153..5153177 score=2.22324627491112
SFP.Col Colhigh 5153258..5153282 score=3.18987265292914
SFP.Col Colhigh 5153862..5153886 score=2.35160628593501
SFP.Col Colhigh 5154376..5154400 score=1.67591258044941
SFP.Col Colhigh 5154666..5154690 score=3.37937881845581
SFP.Col Colhigh 5155577..5155601 score=3.19504603132701
SFP.Col Colhigh 5155720..5155744 score=2.51390288895318
SFP.Col Colhigh 5155793..5155817 score=2.68732009652838
SFP.Col Colhigh 5156955..5156979 score=3.54605374192047
SFP.Col Colhigh 5157287..5157311 score=2.67033171332295
SFP.Col Colhigh 5157324..5157348 score=4.85962388392308
SFP.Col Colhigh 5158076..5158100 score=2.78526041569395
SFP.Col Colhigh 5158176..5158200 score=4.67704198887163
SFP.Col Colhigh 5159032..5159056 score=7.31433466119211
SFP.Col Colhigh 5160043..5160067 score=3.73749466024839
SFP.Col Colhigh 5160398..5160422 score=4.11284117241072
SFP.Col Colhigh 5160545..5160569 score=2.79059394085816
SFP.Col Colhigh 5160581..5160605 score=4.11104255167134
SFP.Col Colhigh 5160683..5160707 score=4.9183032063749
SFP.Col Colhigh 5160991..5161015 score=1.68207378244414
SFP.Col Colhigh 5161457..5161481 score=5.19447597705191
SFP.Col Colhigh 5161491..5161515 score=5.6605289416157
SFP.Col Colhigh 5161528..5161552 score=5.33695308369333
SFP.Col Colhigh 5162721..5162745 score=2.91460502438144
SFP.Col Colhigh 5166430..5166454 score=4.10316962345185
SFP.Col Colhigh 5166752..5166776 score=4.29180547391573
SFP.Col Colhigh 5167174..5167198 score=2.45555875256656
SFP.Col Colhigh 5167334..5167358 score=2.12810000456987
SFP.Col Colhigh 5167476..5167500 score=1.68894090004772
SFP.Col Colhigh 5167835..5167859 score=1.91157941411549
SFP.Col Colhigh 5167875..5167899 score=3.50692835238400
SFP.Col Colhigh 5167918..5167942 score=3.80220261957012
SFP.Col Colhigh 5168312..5168336 score=2.64040883298799
SFP.Col Colhigh 5168494..5168518 score=3.71664499836519
SFP.Col Colhigh 5168737..5168761 score=2.34966792422958
SFP.Col Colhigh 5169371..5169395 score=6.6067351859494
SFP.Col Colhigh 5169723..5169747 score=3.12724610210092
SFP.Col Colhigh 5169759..5169783 score=1.92740143974326
SFP.Col Colhigh 5170275..5170299 score=1.57123127357072
SFP.Col Colhigh 5170574..5170598 score=5.98971363879863
SFP.Col Colhigh 5170617..5170641 score=4.15334483884315
SFP.Col Colhigh 5170904..5170928 score=3.30972996326101
SFP.Col Colhigh 5171097..5171121 score=2.4510362709193
SFP.Col Colhigh 5171599..5171623 score=2.22474718316798
SFP.Col Colhigh 5171633..5171657 score=2.18797460132688
SFP.Col Colhigh 5171780..5171804 score=1.85207398190606
SFP.Col Colhigh 5171817..5171841 score=1.68932881248776
SFP.Col Colhigh 5171851..5171875 score=1.78319467425437
SFP.Col Colhigh 5171925..5171949 score=2.61937964550335
SFP.Col Colhigh 5172000..5172024 score=1.63675174872579
SFP.Col Colhigh 5172036..5172060 score=2.77072338968945
SFP.Col Colhigh 5172270..5172294 score=4.92558038071712
SFP.Col Colhigh 5172515..5172539 score=3.00382261281173
SFP.Col Colhigh 5172571..5172595 score=2.35126156471574
SFP.Col Colhigh 5172849..5172873 score=3.47141836710301
SFP.Col Colhigh 5172885..5172909 score=2.15403280274146
SFP.Col Colhigh 5172921..5172945 score=1.88608170597956
SFP.Col Colhigh 5173404..5173428 score=2.18080296866930
SFP.Col Colhigh 5173482..5173506 score=5.59988670799086
SFP.Col Colhigh 5173975..5173999 score=4.91951189223688
SFP.Col Colhigh 5174012..5174036 score=4.45800766975227
SFP.Col Colhigh 5174049..5174073 score=1.77349820536257
SFP.Col Colhigh 5174692..5174716 score=1.83341063004576
SFP.Col Colhigh 5174828..5174852 score=8.25725058035932
SFP.Col Colhigh 5174864..5174888 score=4.61661736439175
SFP.Col Colhigh 5174979..5175003 score=3.34836805054597
SFP.Col Colhigh 5175020..5175044 score=1.93094584522196
SFP.Col Colhigh 5175199..5175223 score=4.6796531706772
SFP.Col Colhigh 5176860..5176884 score=6.0035274415658
SFP.Col Colhigh 5178638..5178662 score=1.93338793306257
SFP.Col Colhigh 5179615..5179639 score=3.50913325115412
SFP.Col Colhigh 5179656..5179680 score=1.88714848718302
SFP.Col Colhigh 5179846..5179870 score=3.09639301522388
SFP.Col Colhigh 5180056..5180080 score=4.87760111957826
SFP.Col Colhigh 5180596..5180620 score=1.70459051812030
SFP.Col Colhigh 5180777..5180801 score=2.51142151808383
SFP.Col Colhigh 5181327..5181351 score=5.53687003216591
SFP.Col Colhigh 5181928..5181952 score=4.12662563432969
SFP.Col Colhigh 5182156..5182180 score=1.90689371022378
SFP.Col Colhigh 5182633..5182657 score=1.98530154088859
SFP.Col Colhigh 5182744..5182768 score=2.30264379875958
SFP.Col Colhigh 5182816..5182840 score=1.57590405459475
SFP.Col Colhigh 5182850..5182874 score=3.04097188187805
SFP.Col Colhigh 5183309..5183333 score=2.58031435920813
SFP.Col Colhigh 5183392..5183416 score=2.81676814139866
SFP.Col Colhigh 5183925..5183949 score=2.05248523503891
SFP.Col Colhigh 5184065..5184089 score=1.94854841098471
SFP.Col Colhigh 5185863..5185887 score=3.23091485138769
SFP.Col Colhigh 5186643..5186667 score=3.39345996250649
SFP.Col Colhigh 5187820..5187844 score=1.61437778580113
SFP.Col Colhigh 5189927..5189951 score=1.67009534431846
SFP.Col Colhigh 5191047..5191071 score=6.37716544291493
SFP.Col Colhigh 5191418..5191442 score=2.05905972474021
SFP.Col Colhigh 5191567..5191591 score=1.81136763922976
SFP.Col Colhigh 5191604..5191628 score=2.29178358239073
SFP.Col Colhigh 5193969..5193993 score=1.72592838942917
SFP.Col Colhigh 5194044..5194068 score=1.99595117277134
SFP.Col Colhigh 5194445..5194469 score=5.20135607503866
SFP.Col Colhigh 5195851..5195875 score=2.69429545364375
SFP.Col Colhigh 5196171..5196195 score=2.81810148884057
SFP.Col Colhigh 5221681..5221705 score=3.54399965292573
SFP.Col Colhigh 5222144..5222168 score=1.88998843062227
SFP.Col Colhigh 5222180..5222204 score=2.79034481957653
SFP.Col Colhigh 5222843..5222867 score=3.72807870179595
SFP.Col Colhigh 5223052..5223076 score=1.81840638680225
SFP.Col Colhigh 5223396..5223420 score=4.1255150036893
SFP.Col Colhigh 5223509..5223533 score=2.19432477824819
SFP.Col Colhigh 5223885..5223909 score=3.05329537149218
SFP.Col Colhigh 5223970..5223994 score=2.03979164278271
SFP.Col Colhigh 5224647..5224671 score=1.75625064282582
SFP.Col Colhigh 5225322..5225346 score=4.61044659509059
SFP.Col Colhigh 5225640..5225664 score=4.36675747570163
SFP.Col Colhigh 5226125..5226149 score=2.41066186144825
SFP.Col Colhigh 5226275..5226299 score=2.83670168136407
SFP.Col Colhigh 5226306..5226330 score=1.91398545626993
SFP.Col Colhigh 5226663..5226687 score=1.86690781886575
SFP.Col Colhigh 5226738..5226762 score=5.23451700317377
SFP.Col Colhigh 5226838..5226862 score=3.7760146236955
SFP.Col Colhigh 5227305..5227329 score=2.81958502017419
SFP.Col Colhigh 5244767..5244791 score=3.84208397563421
SFP.Col Colhigh 5245612..5245636 score=4.22297569102205
SFP.Col Colhigh 5245746..5245770 score=2.74196452155175
SFP.Col Colhigh 5245853..5245877 score=3.80130945351355
SFP.Col Colhigh 5247161..5247185 score=4.71714909353068
SFP.Col Colhigh 5248339..5248363 score=3.00098407126723
SFP.Col Colhigh 5248410..5248434 score=3.90967181168645
SFP.Col Colhigh 5248441..5248465 score=2.32918660515722
SFP.Col Colhigh 5248628..5248652 score=3.48983583093007
SFP.Col Colhigh 5249079..5249103 score=2.34995136225322
SFP.Col Colhigh 5249486..5249510 score=2.07661298359945
SFP.Col Colhigh 5249525..5249549 score=5.34896849078825
SFP.Col Colhigh 5249597..5249621 score=5.54478794165075
SFP.Col Colhigh 5249965..5249989 score=3.98952361201553
SFP.Col Colhigh 5250145..5250169 score=2.27402230884293
SFP.Col Colhigh 5250176..5250200 score=2.38782386227707
SFP.Col Colhigh 5250471..5250495 score=3.06286001137510
SFP.Col Colhigh 5250613..5250637 score=2.96653435861577
SFP.Col Colhigh 5250847..5250871 score=2.00351788090359
SFP.Col Colhigh 5251208..5251232 score=3.62668908636335
SFP.Col Colhigh 5251282..5251306 score=2.33602006217518
SFP.Col Colhigh 5251353..5251377 score=5.16456231210026
SFP.Col Colhigh 5252157..5252181 score=2.07113351114650
SFP.Col Colhigh 5252302..5252326 score=2.24292710647083
SFP.Col Colhigh 5252369..5252393 score=1.80559232521108
SFP.Col Colhigh 5252652..5252676 score=1.59115684222412
SFP.Col Colhigh 5252798..5252822 score=6.46656934967907
SFP.Col Colhigh 5253116..5253140 score=1.58341551491419
SFP.Col Colhigh 5253745..5253769 score=3.71404216213978
SFP.Col Colhigh 5254641..5254665 score=2.83331637085987
SFP.Col Colhigh 5255821..5255845 score=2.00480709750941
SFP.Col Colhigh 5256035..5256059 score=2.47769519249795
SFP.Col Colhigh 5256607..5256631 score=3.50936836678115
SFP.Col Colhigh 5256687..5256711 score=5.38490205690934
SFP.Col Colhigh 5263776..5263800 score=1.70958929375263
SFP.Col Colhigh 5287144..5287168 score=1.66306431601599
SFP.Col Colhigh 5287214..5287238 score=2.00438927263078
SFP.Col Colhigh 5287358..5287382 score=1.87616351986219
SFP.Col Colhigh 5287395..5287419 score=2.17782541112361
SFP.Col Colhigh 5287539..5287563 score=1.99294625244285
SFP.Col Colhigh 5287605..5287629 score=1.57687975374614
SFP.Col Colhigh 5287821..5287845 score=1.68013500684066
SFP.Col Colhigh 5289284..5289308 score=2.78049662289804
SFP.Col Colhigh 5289352..5289376 score=1.68128070390762
SFP.Col Colhigh 5289593..5289617 score=2.3026541677942
SFP.Col Colhigh 5289629..5289653 score=3.75006983872077
SFP.Col Colhigh 5291108..5291132 score=2.87925520031724
SFP.Col Colhigh 5292135..5292159 score=2.41800479023753
SFP.Col Colhigh 5294511..5294535 score=3.79650807251276
SFP.Col Colhigh 5295614..5295638 score=2.49398666795135
SFP.Col Colhigh 5296683..5296707 score=1.59162374605194
SFP.Col Colhigh 5296719..5296743 score=2.47767326732044
SFP.Col Colhigh 5297530..5297554 score=7.80814762029187
SFP.Col Colhigh 5298687..5298711 score=3.67983537555839
SFP.Col Colhigh 5298901..5298925 score=1.79849508600235
SFP.Col Colhigh 5300213..5300237 score=3.70803223720461
SFP.Col Colhigh 5300740..5300764 score=1.73878639138956
SFP.Col Colhigh 5302414..5302438 score=4.05683589107224
SFP.Col Colhigh 5304733..5304757 score=2.20761049598296
SFP.Col Colhigh 5304873..5304897 score=2.29439105929745
SFP.Col Colhigh 5305629..5305653 score=1.62491830246625
SFP.Col Colhigh 5305730..5305754 score=2.39283378711218
SFP.Col Colhigh 5306393..5306417 score=1.76929154203384
SFP.Col Colhigh 5307312..5307336 score=2.86587252020035
SFP.Col Colhigh 5307353..5307377 score=2.03489314734086
SFP.Col Colhigh 5307651..5307675 score=2.08433360575821
SFP.Col Colhigh 5308086..5308110 score=3.45562532508488
SFP.Col Colhigh 5308233..5308257 score=2.63599301187417
SFP.Col Colhigh 5308318..5308342 score=5.00016100339965
SFP.Col Colhigh 5308998..5309022 score=5.56159118842226
SFP.Col Colhigh 5309071..5309095 score=2.66801402559622
SFP.Col Colhigh 5309107..5309131 score=1.55388325317907
SFP.Col Colhigh 5309528..5309552 score=1.91507636958059
SFP.Col Colhigh 5309966..5309990 score=2.15717549607418
SFP.Col Colhigh 5310478..5310502 score=1.93112117538798
SFP.Col Colhigh 5310511..5310535 score=2.65284079277963
SFP.Col Colhigh 5310652..5310676 score=1.67037059634849
SFP.Col Colhigh 5310877..5310901 score=1.59246323002689
SFP.Col Colhigh 5311016..5311040 score=5.84486142484885
SFP.Col Colhigh 5311050..5311074 score=2.01547316237011
SFP.Col Colhigh 5311084..5311108 score=2.30988576737269
SFP.Col Colhigh 5311152..5311176 score=2.10000356982633
SFP.Col Colhigh 5311511..5311535 score=2.50981252220979
SFP.Col Colhigh 5311911..5311935 score=5.40908876899518
SFP.Col Colhigh 5312100..5312124 score=4.43196995252451
SFP.Col Colhigh 5312359..5312383 score=2.52008607195242
SFP.Col Colhigh 5312431..5312455 score=1.86562901702604
SFP.Col Colhigh 5312945..5312969 score=4.01362120525863
SFP.Col Colhigh 5313160..5313184 score=1.76190900857720
SFP.Col Colhigh 5313333..5313357 score=2.96286716167486
SFP.Col Colhigh 5313639..5313663 score=7.36112099130954
SFP.Col Colhigh 5313677..5313701 score=2.30806166503204
SFP.Col Colhigh 5313709..5313733 score=3.53243884138342
SFP.Col Colhigh 5313748..5313772 score=2.75410678353652
SFP.Col Colhigh 5313788..5313812 score=2.25549732366062
SFP.Col Colhigh 5315290..5315314 score=4.03557795632136
SFP.Col Colhigh 5315372..5315396 score=4.57096204562366
SFP.Col Colhigh 5316475..5316499 score=2.5120278201608
SFP.Col Colhigh 5318155..5318179 score=2.93594591818564
SFP.Col Colhigh 5320106..5320130 score=3.60664390819952
SFP.Col Colhigh 5320467..5320491 score=1.78257961112326
SFP.Col Colhigh 5321736..5321760 score=1.60594101769196
SFP.Col Colhigh 5321781..5321805 score=2.37749358324286
SFP.Col Colhigh 5322403..5322427 score=3.232258360607
SFP.Col Colhigh 5322660..5322684 score=3.50967547668303
SFP.Col Colhigh 5322772..5322796 score=3.9082030405697
SFP.Col Colhigh 5326103..5326127 score=4.74121968140154
SFP.Col Colhigh 5326201..5326225 score=5.0306140072629
SFP.Col Colhigh 5326303..5326327 score=3.33682053897739
SFP.Col Colhigh 5326498..5326522 score=2.94527046741579
SFP.Col Colhigh 5327726..5327750 score=4.98848712676062
SFP.Col Colhigh 5328869..5328893 score=4.26205258283747
SFP.Col Colhigh 5329632..5329656 score=3.29693867830496
SFP.Col Colhigh 5329938..5329962 score=1.81907411674984
SFP.Col Colhigh 5332273..5332297 score=2.66030388785392
SFP.Col Colhigh 5332718..5332742 score=1.59024470744409
SFP.Col Colhigh 5333183..5333207 score=1.81083884733236
SFP.Col Colhigh 5333224..5333248 score=1.79445068229469
SFP.Col Colhigh 5336312..5336336 score=1.71468529271178
SFP.Col Colhigh 5336377..5336401 score=1.99639044321285
SFP.Col Colhigh 5338688..5338712 score=8.18299902781258
SFP.Col Colhigh 5340724..5340748 score=3.14040466157625
SFP.Col Colhigh 5340759..5340783 score=1.85340619674216
SFP.Col Colhigh 5341107..5341131 score=5.2283444354468
SFP.Col Colhigh 5342346..5342370 score=3.00709559530958
SFP.Col Colhigh 5343971..5343995 score=4.22064587925539
SFP.Col Colhigh 5344153..5344177 score=1.62388932165385
SFP.Col Colhigh 5344925..5344949 score=3.88483539711105
SFP.Col Colhigh 5346873..5346897 score=1.56313119398393
SFP.Col Colhigh 5347943..5347967 score=4.83956496079235
SFP.Col Colhigh 5351408..5351432 score=2.47126487639853
SFP.Col Colhigh 5353593..5353617 score=1.93908673682227
SFP.Col Colhigh 5355929..5355953 score=3.75788879649301
SFP.Col Colhigh 5364725..5364749 score=4.22208932780467
SFP.Col Colhigh 5365899..5365923 score=2.28033180286890
SFP.Col Colhigh 5367227..5367251 score=1.83330884109881
SFP.Col Colhigh 5367450..5367474 score=3.62256216916085
SFP.Col Colhigh 5367738..5367762 score=4.02921201773588
SFP.Col Colhigh 5368738..5368762 score=2.12103047571852
SFP.Col Colhigh 5373528..5373552 score=1.84829795945713
SFP.Col Colhigh 5374543..5374567 score=3.08046733857166
SFP.Col Colhigh 5375562..5375586 score=1.67905312055590
SFP.Col Colhigh 5375769..5375793 score=4.96307708637761
SFP.Col Colhigh 5379418..5379442 score=2.06850883397352
SFP.Col Colhigh 5379559..5379583 score=4.60417261717477
SFP.Col Colhigh 5381095..5381119 score=1.9795957117247
SFP.Col Colhigh 5381132..5381156 score=4.40277360914796
SFP.Col Colhigh 5382225..5382249 score=3.38656876199161
SFP.Col Colhigh 5382378..5382402 score=2.89925155862929
SFP.Col Colhigh 5382701..5382725 score=3.88949432813036
SFP.Col Colhigh 5383478..5383502 score=3.69390501401386
SFP.Col Colhigh 5383809..5383833 score=3.43538326349313
SFP.Col Colhigh 5384799..5384823 score=1.86311912155764
SFP.Col Colhigh 5385035..5385059 score=1.57951072424125
SFP.Col Colhigh 5386812..5386836 score=4.52176549931654
SFP.Col Colhigh 5387284..5387308 score=2.36739495254847
SFP.Col Colhigh 5388193..5388217 score=4.47977626044459
SFP.Col Colhigh 5388815..5388839 score=2.61127962372036
SFP.Col Colhigh 5389372..5389396 score=3.23546386758554
SFP.Col Colhigh 5389782..5389806 score=2.29585653230346
SFP.Col Colhigh 5390119..5390143 score=2.34955507779762
SFP.Col Colhigh 5390158..5390182 score=4.41801672510299
SFP.Col Colhigh 5390952..5390976 score=1.82140625906702
SFP.Col Colhigh 5391278..5391302 score=4.09599069109842
SFP.Col Colhigh 5391460..5391484 score=4.35601993698493
SFP.Col Colhigh 5392179..5392203 score=1.65725882199761
SFP.Col Colhigh 5392251..5392275 score=1.76101688568866
SFP.Col Colhigh 5393200..5393224 score=2.34156247247978
SFP.Col Colhigh 5393276..5393300 score=5.68822589612972
SFP.Col Colhigh 5393457..5393481 score=7.30121388919691
SFP.Col Colhigh 5393493..5393517 score=2.08021830973621
SFP.Col Colhigh 5393768..5393792 score=3.79648604485688
SFP.Col Colhigh 5394065..5394089 score=1.64681644405437
SFP.Col Colhigh 5394104..5394128 score=4.97464112352399
SFP.Col Colhigh 5394175..5394199 score=2.50427207942618
SFP.Col Colhigh 5394211..5394235 score=2.42473185058498
SFP.Col Colhigh 5394950..5394974 score=3.48304458693567
SFP.Col Colhigh 5394984..5395008 score=2.10550630064808
SFP.Col Colhigh 5395199..5395223 score=5.09455750034081
SFP.Col Colhigh 5395967..5395991 score=4.24662323044445
SFP.Col Colhigh 5397282..5397306 score=1.56379731622048
SFP.Col Colhigh 5398374..5398398 score=1.60104479888893
SFP.Col Colhigh 5398446..5398470 score=4.01750723182677
SFP.Col Colhigh 5399930..5399954 score=1.80347426170891
SFP.Col Colhigh 5400563..5400587 score=3.10339258823375
SFP.Col Colhigh 5401136..5401160 score=2.35583701207629
SFP.Col Colhigh 5402173..5402197 score=2.60193380615611
SFP.Col Colhigh 5402281..5402305 score=2.11985709374404
SFP.Col Colhigh 5402602..5402626 score=6.12569678640714
SFP.Col Colhigh 5402786..5402810 score=5.85204930914324
SFP.Col Colhigh 5405083..5405107 score=4.26481731155907
SFP.Col Colhigh 5405122..5405146 score=2.73772957636101
SFP.Col Colhigh 5405822..5405846 score=3.29138177059990
SFP.Col Colhigh 5406716..5406740 score=5.03650647333631
SFP.Col Colhigh 5406800..5406824 score=1.62791177739213
SFP.Col Colhigh 5409420..5409444 score=1.92686945960633
SFP.Col Colhigh 5409598..5409622 score=2.36046738322340
SFP.Col Colhigh 5409757..5409781 score=1.87177066123886
SFP.Col Colhigh 5409968..5409992 score=3.78496610372129
SFP.Col Colhigh 5410218..5410242 score=5.96203686856071
SFP.Col Colhigh 5410924..5410948 score=2.21376407661822
SFP.Col Colhigh 5412900..5412924 score=4.12763491518861
SFP.Col Colhigh 5413358..5413382 score=2.91353080979297
SFP.Col Colhigh 5413899..5413923 score=1.63767397222935
SFP.Col Colhigh 5415194..5415218 score=1.59807187128833
SFP.Col Colhigh 5415810..5415834 score=2.42367427596015
SFP.Col Colhigh 5415919..5415943 score=2.40206121115194
SFP.Col Colhigh 5415985..5416009 score=3.00258089474037
SFP.Col Colhigh 5418060..5418084 score=2.76491778620028
SFP.Col Colhigh 5418702..5418726 score=3.70999511028731
SFP.Col Colhigh 5419270..5419294 score=3.76171855109019
SFP.Col Colhigh 5419694..5419718 score=3.14920886735701
SFP.Col Colhigh 5420195..5420219 score=3.22473924521195
SFP.Col Colhigh 5421029..5421053 score=2.42692602398366
SFP.Col Colhigh 5421535..5421559 score=4.17482342235568
SFP.Col Colhigh 5421607..5421631 score=2.52225365093762
SFP.Col Colhigh 5423274..5423298 score=1.55932337859929
SFP.Col Colhigh 5423312..5423336 score=1.68844178704926
SFP.Col Colhigh 5425379..5425403 score=4.52792539990164
SFP.Col Colhigh 5427285..5427309 score=1.59970262731786
SFP.Col Colhigh 5427547..5427571 score=2.19923406379212
SFP.Col Colhigh 5427836..5427860 score=1.82648902334320
SFP.Col Colhigh 5427905..5427929 score=3.40663911297034
SFP.Col Colhigh 5428438..5428462 score=3.12429934036796
SFP.Col Colhigh 5428705..5428729 score=2.2050596787566
SFP.Col Colhigh 5432299..5432323 score=2.06504645336129
SFP.Col Colhigh 5435770..5435794 score=2.96706522104356
SFP.Col Colhigh 5436997..5437021 score=3.24818317885443
SFP.Col Colhigh 5442192..5442216 score=2.73513167690896
SFP.Col Colhigh 5442247..5442271 score=1.61963062149054
SFP.Col Colhigh 5442949..5442973 score=4.45629594634176
SFP.Col Colhigh 5445701..5445725 score=2.22636718425093
SFP.Col Colhigh 5447731..5447755 score=3.02966011069022
SFP.Col Colhigh 5452080..5452104 score=3.35215497863548
SFP.Col Colhigh 5452153..5452177 score=3.02545324931636
SFP.Col Colhigh 5453482..5453506 score=3.50676164931292
SFP.Col Colhigh 5454551..5454575 score=2.56169280263869
SFP.Col Colhigh 5455218..5455242 score=2.09735359879873
SFP.Col Colhigh 5457271..5457295 score=1.88240297048263
SFP.Col Colhigh 5458208..5458232 score=2.74228824851409
SFP.Col Colhigh 5459869..5459893 score=1.77247476772266
SFP.Col Colhigh 5460070..5460094 score=1.61248846414253
SFP.Col Colhigh 5460384..5460408 score=1.72918782068330
SFP.Col Colhigh 5462208..5462232 score=2.51271863303190
SFP.Col Colhigh 5466388..5466412 score=2.42453475969396
SFP.Col Colhigh 5469300..5469324 score=3.77407427472745
SFP.Col Colhigh 5469733..5469757 score=1.66286424437879
SFP.Col Colhigh 5470271..5470295 score=3.59102984605869
SFP.Col Colhigh 5477534..5477558 score=1.61162219665463
SFP.Col Colhigh 5477748..5477772 score=3.26765046532746
SFP.Col Colhigh 5477782..5477806 score=1.89432335230319
SFP.Col Colhigh 5477896..5477920 score=2.44902795077404
SFP.Col Colhigh 5477971..5477995 score=1.72072248613989
SFP.Col Colhigh 5478572..5478596 score=3.98184761554465
SFP.Col Colhigh 5478719..5478743 score=2.6630285880014
SFP.Col Colhigh 5478934..5478958 score=2.60506094801276
SFP.Col Colhigh 5479040..5479064 score=2.33222163120466
SFP.Col Colhigh 5479651..5479675 score=3.31510834811799
SFP.Col Colhigh 5479755..5479779 score=2.33863643042027
SFP.Col Colhigh 5479865..5479889 score=1.57020544955124
SFP.Col Colhigh 5480186..5480210 score=4.19868585468148
SFP.Col Colhigh 5480218..5480242 score=1.75432259253129
SFP.Col Colhigh 5480255..5480279 score=2.29693069381038
SFP.Col Colhigh 5481041..5481065 score=2.80038540995696
SFP.Col Colhigh 5481298..5481322 score=5.05393019222691
SFP.Col Colhigh 5481437..5481461 score=1.93895600829557
SFP.Col Colhigh 5481630..5481654 score=1.72000105967007
SFP.Col Colhigh 5481886..5481910 score=1.73373842692282
SFP.Col Colhigh 5482102..5482126 score=2.11299867565493
SFP.Col Colhigh 5482384..5482408 score=2.83895393171869
SFP.Col Colhigh 5482495..5482519 score=5.61365051062506
SFP.Col Colhigh 5482960..5482984 score=4.97044872611992
SFP.Col Colhigh 5483106..5483130 score=2.23181113713954
SFP.Col Colhigh 5483244..5483268 score=1.57987070807480
SFP.Col Colhigh 5483760..5483784 score=1.67830267117981
SFP.Col Colhigh 5484591..5484615 score=1.62653385574290
SFP.Col Colhigh 5484698..5484722 score=2.98177157001262
SFP.Col Colhigh 5485381..5485405 score=3.63444431804253
SFP.Col Colhigh 5485420..5485444 score=2.40711756669322
SFP.Col Colhigh 5485644..5485668 score=3.31365653236511
SFP.Col Colhigh 5485678..5485702 score=2.14835238984485
SFP.Col Colhigh 5486572..5486596 score=3.6807944126915
SFP.Col Colhigh 5486856..5486880 score=2.81147746198784
SFP.Col Colhigh 5487133..5487157 score=4.22515901344872
SFP.Col Colhigh 5492360..5492384 score=6.80816769643299
SFP.Col Colhigh 5493765..5493789 score=3.59135716262506
SFP.Col Colhigh 5494494..5494518 score=3.69742464436033
SFP.Col Colhigh 5497689..5497713 score=3.19454517047273
SFP.Col Colhigh 5497798..5497822 score=2.38822155064795
SFP.Col Colhigh 5497904..5497928 score=4.50370514289381
SFP.Col Colhigh 5498339..5498363 score=3.16068409380971
SFP.Col Colhigh 5500422..5500446 score=2.60538079564504
SFP.Col Colhigh 5501692..5501716 score=2.25911168784150
SFP.Col Colhigh 5503162..5503186 score=1.8874035408576
SFP.Col Colhigh 5503195..5503219 score=1.96135942098393
SFP.Col Colhigh 5503266..5503290 score=1.94436120874716
SFP.Col Colhigh 5503378..5503402 score=2.48027171629378
SFP.Col Colhigh 5503415..5503439 score=3.43544685703256
SFP.Col Colhigh 5503596..5503620 score=5.60590792525712
SFP.Col Colhigh 5503886..5503910 score=1.74683898788091
SFP.Col Colhigh 5504465..5504489 score=2.43290365519130
SFP.Col Colhigh 5504636..5504660 score=3.24224211219615
SFP.Col Colhigh 5504672..5504696 score=4.99055723400885
SFP.Col Colhigh 5504740..5504764 score=2.71621251967573
SFP.Col Colhigh 5504776..5504800 score=3.19556464605795
SFP.Col Colhigh 5504848..5504872 score=2.6051246138317
SFP.Col Colhigh 5504884..5504908 score=1.63253524759759
SFP.Col Colhigh 5504921..5504945 score=2.66716287488216
SFP.Col Colhigh 5504956..5504980 score=1.84129019927758
SFP.Col Colhigh 5505030..5505054 score=6.5389540726337
SFP.Col Colhigh 5505066..5505090 score=3.76148901007211
SFP.Col Colhigh 5505139..5505163 score=1.78214349005693
SFP.Col Colhigh 5505259..5505283 score=2.63423985518384
SFP.Col Colhigh 5505295..5505319 score=2.66470171648575
SFP.Col Colhigh 5505545..5505569 score=4.3042935343852
SFP.Col Colhigh 5505694..5505718 score=6.55250297848916
SFP.Col Colhigh 5506157..5506181 score=2.09515338110873
SFP.Col Colhigh 5507198..5507222 score=2.76476574039913
SFP.Col Colhigh 5507302..5507326 score=1.58154491166476
SFP.Col Colhigh 5507687..5507711 score=2.28566351319180
SFP.Col Colhigh 5507845..5507869 score=3.14354248899668
SFP.Col Colhigh 5507946..5507970 score=3.78031754140327
SFP.Col Colhigh 5508024..5508048 score=3.64744875092735
SFP.Col Colhigh 5508059..5508083 score=6.80268874805377
SFP.Col Colhigh 5508274..5508298 score=2.85698942982146
SFP.Col Colhigh 5508351..5508375 score=1.95174824201143
SFP.Col Colhigh 5508392..5508416 score=5.02161810538618
SFP.Col Colhigh 5508463..5508487 score=2.17962639269735
SFP.Col Colhigh 5508499..5508523 score=7.27917181971055
SFP.Col Colhigh 5508535..5508559 score=4.48196809047196
SFP.Col Colhigh 5508567..5508591 score=4.3851343179559
SFP.Col Colhigh 5508642..5508666 score=3.22992135110545
SFP.Col Colhigh 5508824..5508848 score=1.63044947208484
SFP.Col Colhigh 5508901..5508925 score=2.79012007404780
SFP.Col Colhigh 5508935..5508959 score=3.06936650263156
SFP.Col Colhigh 5509572..5509596 score=2.57134487334758
SFP.Col Colhigh 5509632..5509656 score=2.97133830877301
SFP.Col Colhigh 5509668..5509692 score=3.91260252795282
SFP.Col Colhigh 5510067..5510091 score=1.90861773450074
SFP.Col Colhigh 5510101..5510125 score=3.5481964401147
SFP.Col Colhigh 5510319..5510343 score=3.60296781330805
SFP.Col Colhigh 5510395..5510419 score=2.52679818810358
SFP.Col Colhigh 5510618..5510642 score=3.79036290845947
SFP.Col Colhigh 5510655..5510679 score=4.88954508127189
SFP.Col Colhigh 5510763..5510787 score=2.58384589099013
SFP.Col Colhigh 5510834..5510858 score=3.01953056569312
SFP.Col Colhigh 5510913..5510937 score=3.94524151496872
SFP.Col Colhigh 5511063..5511087 score=3.42759381905836
SFP.Col Colhigh 5511189..5511213 score=3.84934984258257
SFP.Col Colhigh 5511330..5511354 score=2.56841931326673
SFP.Col Colhigh 5511370..5511394 score=3.29068454556926
SFP.Col Colhigh 5511404..5511428 score=6.03591893677765
SFP.Col Colhigh 5511561..5511585 score=1.80511307125653
SFP.Col Colhigh 5511596..5511620 score=4.3495545122052
SFP.Col Colhigh 5511772..5511796 score=2.07930180301736
SFP.Col Colhigh 5511930..5511954 score=3.51073013501771
SFP.Col Colhigh 5512039..5512063 score=3.94574354576107
SFP.Col Colhigh 5512146..5512170 score=2.05645264008791
SFP.Col Colhigh 5512248..5512272 score=1.92721089533707
SFP.Col Colhigh 5512767..5512791 score=5.37730301273554
SFP.Col Colhigh 5512800..5512824 score=4.64124436530501
SFP.Col Colhigh 5512877..5512901 score=4.54793729509126
SFP.Col Colhigh 5513029..5513053 score=3.01917292006318
SFP.Col Colhigh 5513100..5513124 score=4.65610251360886
SFP.Col Colhigh 5513210..5513234 score=3.03870960902466
SFP.Col Colhigh 5513740..5513764 score=2.80611180279305
SFP.Col Colhigh 5513818..5513842 score=1.93499898056470
SFP.Col Colhigh 5513929..5513953 score=4.80143763159836
SFP.Col Colhigh 5514327..5514351 score=1.89678784805521
SFP.Col Colhigh 5515396..5515420 score=2.87865417374688
SFP.Col Colhigh 5515432..5515456 score=5.92451624028304
SFP.Col Colhigh 5515500..5515524 score=2.41875092433974
SFP.Col Colhigh 5515571..5515595 score=2.48791622259204
SFP.Col Colhigh 5517576..5517600 score=1.93135496995978
SFP.Col Colhigh 5518061..5518085 score=1.96254736111952
SFP.Col Colhigh 5519906..5519930 score=2.61476937705567
SFP.Col Colhigh 5520432..5520456 score=5.29786747662234
SFP.Col Colhigh 5520545..5520569 score=7.45662013451192
SFP.Col Colhigh 5520856..5520880 score=2.80141014744169
SFP.Col Colhigh 5520964..5520988 score=5.00968888233307
SFP.Col Colhigh 5521103..5521127 score=2.02393156339841
SFP.Col Colhigh 5521192..5521216 score=3.55553339273439
SFP.Col Colhigh 5521264..5521288 score=2.81117505869814
SFP.Col Colhigh 5521525..5521549 score=2.01363793219208
SFP.Col Colhigh 5522104..5522128 score=1.98303169248817
SFP.Col Colhigh 5523787..5523811 score=5.19637498158523
SFP.Col Colhigh 5523823..5523847 score=4.66974071823131
SFP.Col Colhigh 5523864..5523888 score=3.94772573636208
SFP.Col Colhigh 5524061..5524085 score=4.64406256103382
SFP.Col Colhigh 5524092..5524116 score=3.96622022764045
SFP.Col Colhigh 5524306..5524330 score=2.77654231051115
SFP.Col Colhigh 5524374..5524398 score=3.58395102683712
SFP.Col Colhigh 5524456..5524480 score=3.28676985737224
SFP.Col Colhigh 5524644..5524668 score=2.47416084605630
SFP.Col Colhigh 5524739..5524763 score=5.25059558595765
SFP.Col Colhigh 5524925..5524949 score=3.05512382963412
SFP.Col Colhigh 5525035..5525059 score=2.61764115681919
SFP.Col Colhigh 5525076..5525100 score=2.93542732445215
SFP.Col Colhigh 5525112..5525136 score=2.60349126138722
SFP.Col Colhigh 5525182..5525206 score=4.02928316336654
SFP.Col Colhigh 5525325..5525349 score=3.2506415406062
SFP.Col Colhigh 5525390..5525414 score=1.85328555624747
SFP.Col Colhigh 5525426..5525450 score=4.81391773837224
SFP.Col Colhigh 5525465..5525489 score=2.42083429188417
SFP.Col Colhigh 5525499..5525523 score=3.04701173278511
SFP.Col Colhigh 5525651..5525675 score=3.59253866046354
SFP.Col Colhigh 5525687..5525711 score=6.25723766732408
SFP.Col Colhigh 5525760..5525784 score=1.95920006391143
SFP.Col Colhigh 5525796..5525820 score=6.56326222110003
SFP.Col Colhigh 5525833..5525857 score=6.42804776200233
SFP.Col Colhigh 5525909..5525933 score=4.57673621334335
SFP.Col Colhigh 5525950..5525974 score=2.49610591042563
SFP.Col Colhigh 5525985..5526009 score=5.9384063959819
SFP.Col Colhigh 5526090..5526114 score=3.88265012669059
SFP.Col Colhigh 5526126..5526150 score=2.8757930272748
SFP.Col Colhigh 5526268..5526292 score=3.04296056033686
SFP.Col Colhigh 5526305..5526329 score=3.53026404482753
SFP.Col Colhigh 5526381..5526405 score=3.29563423895916
SFP.Col Colhigh 5526418..5526442 score=3.08410618653817
SFP.Col Colhigh 5526495..5526519 score=3.81347190505701
SFP.Col Colhigh 5526674..5526698 score=6.6180251232653
SFP.Col Colhigh 5526709..5526733 score=5.9161162148229
SFP.Col Colhigh 5526749..5526773 score=2.1551584381527
SFP.Col Colhigh 5526821..5526845 score=2.32352718170449
SFP.Col Colhigh 5526857..5526881 score=5.73442832046755
SFP.Col Colhigh 5526898..5526922 score=5.8083517440183
SFP.Col Colhigh 5526937..5526961 score=3.44928859007881
SFP.Col Colhigh 5526968..5526992 score=4.06484536242097
SFP.Col Colhigh 5527109..5527133 score=2.33865059859213
SFP.Col Colhigh 5527275..5527299 score=6.00924338886876
SFP.Col Colhigh 5527309..5527333 score=4.54084699047455
SFP.Col Colhigh 5527523..5527547 score=2.67143752597396
SFP.Col Colhigh 5527659..5527683 score=5.30760210480632
SFP.Col Colhigh 5527693..5527717 score=1.82297013744107
SFP.Col Colhigh 5527724..5527748 score=1.61841345655373
SFP.Col Colhigh 5527761..5527785 score=1.76607588867026
SFP.Col Colhigh 5527918..5527942 score=2.40464547936845
SFP.Col Colhigh 5527954..5527978 score=4.47699799600050
SFP.Col Colhigh 5528303..5528327 score=5.86133735634398
SFP.Col Colhigh 5528637..5528661 score=5.32947860175553
SFP.Col Colhigh 5529019..5529043 score=1.68062777347970
SFP.Col Colhigh 5529052..5529076 score=2.97848945082471
SFP.Col Colhigh 5529161..5529185 score=6.92347916586902
SFP.Col Colhigh 5529197..5529221 score=5.98826295064777
SFP.Col Colhigh 5529231..5529255 score=8.03270619967127
SFP.Col Colhigh 5529271..5529295 score=1.71725226171493
SFP.Col Colhigh 5529308..5529332 score=5.78108371308361
SFP.Col Colhigh 5529344..5529368 score=3.40500401883194
SFP.Col Colhigh 5529384..5529408 score=3.13311821672175
SFP.Col Colhigh 5529837..5529861 score=4.53761445007208
SFP.Col Colhigh 5529876..5529900 score=2.06568809138179
SFP.Col Colhigh 5529947..5529971 score=1.91448792033829
SFP.Col Colhigh 5530062..5530086 score=2.18440962941473
SFP.Col Colhigh 5530268..5530292 score=3.17531927633899
SFP.Col Colhigh 5530338..5530362 score=1.8927804504584
SFP.Col Colhigh 5530414..5530438 score=3.37163012775761
SFP.Col Colhigh 5530450..5530474 score=2.58376248880225
SFP.Col Colhigh 5530518..5530542 score=4.39144770317289
SFP.Col Colhigh 5530555..5530579 score=3.58089692464406
SFP.Col Colhigh 5530591..5530615 score=3.40678139056737
SFP.Col Colhigh 5530666..5530690 score=2.36691108042713
SFP.Col Colhigh 5534011..5534035 score=1.95213132583778
SFP.Col Colhigh 5535623..5535647 score=4.02431437145068
SFP.Col Colhigh 5535763..5535787 score=1.97637604793827
SFP.Col Colhigh 5537184..5537208 score=1.85426282140756
SFP.Col Colhigh 5537857..5537881 score=2.56278007051748
SFP.Col Colhigh 5538293..5538317 score=2.56376750267087
SFP.Col Colhigh 5538538..5538562 score=2.47758947305626
SFP.Col Colhigh 5538617..5538641 score=1.97921262184121
SFP.Col Colhigh 5538797..5538821 score=1.85109745045342
SFP.Col Colhigh 5539768..5539792 score=5.58129268124565
SFP.Col Colhigh 5539804..5539828 score=2.13347255323596
SFP.Col Colhigh 5540044..5540068 score=5.54686799731427
SFP.Col Colhigh 5540078..5540102 score=4.29509741777497
SFP.Col Colhigh 5540111..5540135 score=2.57190642013643
SFP.Col Colhigh 5540147..5540171 score=2.48243669398887
SFP.Col Colhigh 5541021..5541045 score=2.23775825016957
SFP.Col Colhigh 5541163..5541187 score=2.07561620261713
SFP.Col Colhigh 5541236..5541260 score=2.50165732508166
SFP.Col Colhigh 5541270..5541294 score=4.4837301716181
SFP.Col Colhigh 5541415..5541439 score=2.67089678315158
SFP.Col Colhigh 5541495..5541519 score=3.14274282056698
SFP.Col Colhigh 5541531..5541555 score=4.93665421690317
SFP.Col Colhigh 5541682..5541706 score=4.6249493604085
SFP.Col Colhigh 5541716..5541740 score=4.68216230878444
SFP.Col Colhigh 5541847..5541871 score=2.44137227004207
SFP.Col Colhigh 5541962..5541986 score=3.64316958478598
SFP.Col Colhigh 5541996..5542020 score=2.70712007613352
SFP.Col Colhigh 5542084..5542108 score=2.39040979789789
SFP.Col Colhigh 5542670..5542694 score=3.3339922383386
SFP.Col Colhigh 5542864..5542888 score=6.18828106768827
SFP.Col Colhigh 5542964..5542988 score=2.4224991489799
SFP.Col Colhigh 5542997..5543021 score=3.86681342775883
SFP.Col Colhigh 5543151..5543175 score=4.3407701872643
SFP.Col Colhigh 5543298..5543322 score=5.35089996059982
SFP.Col Colhigh 5543700..5543724 score=2.61757850090916
SFP.Col Colhigh 5544070..5544094 score=2.71878088971551
SFP.Col Colhigh 5545043..5545067 score=1.58214701411512
SFP.Col Colhigh 5545700..5545724 score=2.76844608976182
SFP.Col Colhigh 5545902..5545926 score=5.17765255303239
SFP.Col Colhigh 5547187..5547211 score=2.64900667056489
SFP.Col Colhigh 5556932..5556956 score=4.05245281778271
SFP.Col Colhigh 5558281..5558305 score=2.42592799993604
SFP.Col Colhigh 5558747..5558771 score=5.62365953016171
SFP.Col Colhigh 5558963..5558987 score=3.42184096269399
SFP.Col Colhigh 5559595..5559619 score=1.99295556820291
SFP.Col Colhigh 5560299..5560323 score=3.32958453639207
SFP.Col Colhigh 5560790..5560814 score=3.87715924855102
SFP.Col Colhigh 5561634..5561658 score=3.41316911890724
SFP.Col Colhigh 5563682..5563706 score=3.18595966116989
SFP.Col Colhigh 5564302..5564326 score=1.59368259591594
SFP.Col Colhigh 5567361..5567385 score=1.75652042952309
SFP.Col Colhigh 5586337..5586361 score=3.1912783571204
SFP.Col Colhigh 5586698..5586722 score=1.77512376289643
SFP.Col Colhigh 5587261..5587285 score=2.65368519060611
SFP.Col Colhigh 5587922..5587946 score=1.79507501747243
SFP.Col Colhigh 5588841..5588865 score=1.72512352541022
SFP.Col Colhigh 5588876..5588900 score=2.52737289721502
SFP.Col Colhigh 5589933..5589957 score=2.03630560322581
SFP.Col Colhigh 5595017..5595041 score=1.67095420774362
SFP.Col Colhigh 5597958..5597982 score=3.04506301723984
SFP.Col Colhigh 5598038..5598062 score=2.84368906164442
SFP.Col Colhigh 5603734..5603758 score=2.42374118990216
SFP.Col Colhigh 5604886..5604910 score=2.00190608944414
SFP.Col Colhigh 5606752..5606776 score=2.09871278181322
SFP.Col Colhigh 5606788..5606812 score=1.58851751382998
SFP.Col Colhigh 5607039..5607063 score=1.85304217123032
SFP.Col Colhigh 5607071..5607095 score=1.55746444294441
SFP.Col Colhigh 5607316..5607340 score=5.00094083951694
SFP.Col Colhigh 5607347..5607371 score=2.17695904004135
SFP.Col Colhigh 5607577..5607601 score=6.63382024411253
SFP.Col Colhigh 5607613..5607637 score=4.8735342845361
SFP.Col Colhigh 5607649..5607673 score=5.41171626830154
SFP.Col Colhigh 5607723..5607747 score=2.38459655874092
SFP.Col Colhigh 5607757..5607781 score=3.56312213310977
SFP.Col Colhigh 5608045..5608069 score=2.72707722565677
SFP.Col Colhigh 5608233..5608257 score=2.77651880919595
SFP.Col Colhigh 5608417..5608441 score=1.92026491685904
SFP.Col Colhigh 5608529..5608553 score=5.55339512749261
SFP.Col Colhigh 5608570..5608594 score=2.54661907505563
SFP.Col Colhigh 5608606..5608630 score=2.82669476759126
SFP.Col Colhigh 5608685..5608709 score=2.23848149636167
SFP.Col Colhigh 5608855..5608879 score=1.68764417368625
SFP.Col Colhigh 5609032..5609056 score=2.86378804619244
SFP.Col Colhigh 5609209..5609233 score=2.30525342965097
SFP.Col Colhigh 5609248..5609272 score=2.54690701834207
SFP.Col Colhigh 5609467..5609491 score=4.1900980590206
SFP.Col Colhigh 5609498..5609522 score=3.49238242540888
SFP.Col Colhigh 5609533..5609557 score=5.85782078260218
SFP.Col Colhigh 5609605..5609629 score=2.47966755319092
SFP.Col Colhigh 5609705..5609729 score=3.68972076472655
SFP.Col Colhigh 5609883..5609907 score=3.9513369335111
SFP.Col Colhigh 5609988..5610012 score=4.21471150145743
SFP.Col Colhigh 5610064..5610088 score=3.8566269465818
SFP.Col Colhigh 5610204..5610228 score=2.97459233098398
SFP.Col Colhigh 5610345..5610369 score=2.49980631426414
SFP.Col Colhigh 5610451..5610475 score=2.65861712138576
SFP.Col Colhigh 5610560..5610584 score=1.83794718055411
SFP.Col Colhigh 5610593..5610617 score=1.92982785837513
SFP.Col Colhigh 5610766..5610790 score=3.64432638852773
SFP.Col Colhigh 5611426..5611450 score=1.66424118687313
SFP.Col Colhigh 5611673..5611697 score=3.32666924871969
SFP.Col Colhigh 5611747..5611771 score=5.00389538119143
SFP.Col Colhigh 5611782..5611806 score=1.97591200126280
SFP.Col Colhigh 5611817..5611841 score=2.17480043513152
SFP.Col Colhigh 5611852..5611876 score=5.68880403656956
SFP.Col Colhigh 5611889..5611913 score=3.32522239282069
SFP.Col Colhigh 5612035..5612059 score=2.96545455474361
SFP.Col Colhigh 5612108..5612132 score=2.41294968996517
SFP.Col Colhigh 5612143..5612167 score=6.62636626742966
SFP.Col Colhigh 5612264..5612288 score=2.71729180712006
SFP.Col Colhigh 5612300..5612324 score=2.40061571383667
SFP.Col Colhigh 5612553..5612577 score=4.15339692506907
SFP.Col Colhigh 5612631..5612655 score=4.74446582675598
SFP.Col Colhigh 5612701..5612725 score=2.04477616371661
SFP.Col Colhigh 5613032..5613056 score=2.78017336162343
SFP.Col Colhigh 5613462..5613486 score=3.71891253121386
SFP.Col Colhigh 5613500..5613524 score=4.09441763990285
SFP.Col Colhigh 5613537..5613561 score=2.31685958767052
SFP.Col Colhigh 5613574..5613598 score=3.16729968417378
SFP.Col Colhigh 5613605..5613629 score=3.31974473384522
SFP.Col Colhigh 5613641..5613665 score=2.08936163507676
SFP.Col Colhigh 5613743..5613767 score=2.01423677645922
SFP.Col Colhigh 5613817..5613841 score=2.79978656404117
SFP.Col Colhigh 5613852..5613876 score=2.48926676883603
SFP.Col Colhigh 5614103..5614127 score=4.1682080857463
SFP.Col Colhigh 5614144..5614168 score=1.94736901732951
SFP.Col Colhigh 5614249..5614273 score=5.39731284797895
SFP.Col Colhigh 5614512..5614536 score=2.0887511309714
SFP.Col Colhigh 5615741..5615765 score=3.40133268920242
SFP.Col Colhigh 5615813..5615837 score=3.15531036760822
SFP.Col Colhigh 5615883..5615907 score=4.26996403434696
SFP.Col Colhigh 5617246..5617270 score=1.76701615608547
SFP.Col Colhigh 5619127..5619151 score=1.80054692799092
SFP.Col Colhigh 5619985..5620009 score=4.28206506290651
SFP.Col Colhigh 5620165..5620189 score=3.09779352388857
SFP.Col Colhigh 5620205..5620229 score=3.83570396003623
SFP.Col Colhigh 5620586..5620610 score=3.73777514996347
SFP.Col Colhigh 5621286..5621310 score=1.92706542490234
SFP.Col Colhigh 5621749..5621773 score=2.11329566875337
SFP.Col Colhigh 5622845..5622869 score=1.72941461768967
SFP.Col Colhigh 5623685..5623709 score=2.88369337190169
SFP.Col Colhigh 5623726..5623750 score=4.70266974148696
SFP.Col Colhigh 5624102..5624126 score=1.69006393783741
SFP.Col Colhigh 5624279..5624303 score=5.57235100437195
SFP.Col Colhigh 5624816..5624840 score=4.76457231452137
SFP.Col Colhigh 5624852..5624876 score=2.11943637233380
SFP.Col Colhigh 5625062..5625086 score=4.6630403295925
SFP.Col Colhigh 5625423..5625447 score=2.22182503772914
SFP.Col Colhigh 5625903..5625927 score=3.54438313048537
SFP.Col Colhigh 5625979..5626003 score=1.58288864266972
SFP.Col Colhigh 5626195..5626219 score=1.75675092048151
SFP.Col Colhigh 5626233..5626257 score=3.69200056021525
SFP.Col Colhigh 5626336..5626360 score=3.31002476043463
SFP.Col Colhigh 5626370..5626394 score=3.06539515202324
SFP.Col Colhigh 5627142..5627166 score=2.79832274808687
SFP.Col Colhigh 5627546..5627570 score=2.88176926703170
SFP.Col Colhigh 5627745..5627769 score=3.95335123883855
SFP.Col Colhigh 5627998..5628022 score=1.86100579046723
SFP.Col Colhigh 5628254..5628278 score=1.79177131398351
SFP.Col Colhigh 5628499..5628523 score=3.12614497790638
SFP.Col Colhigh 5629048..5629072 score=3.61467219049182
SFP.Col Colhigh 5629233..5629257 score=1.9684634803189
SFP.Col Colhigh 5629349..5629373 score=3.26882486216618
SFP.Col Colhigh 5629498..5629522 score=3.63484356976803
SFP.Col Colhigh 5629566..5629590 score=2.65449807508004
SFP.Col Colhigh 5629702..5629726 score=3.40544761029840
SFP.Col Colhigh 5629774..5629798 score=5.16384425061954
SFP.Col Colhigh 5630204..5630228 score=1.96858986636787
SFP.Col Colhigh 5630467..5630491 score=3.04025799658501
SFP.Col Colhigh 5630698..5630722 score=2.46418157325607
SFP.Col Colhigh 5631038..5631062 score=2.66551733640985
SFP.Col Colhigh 5631454..5631478 score=2.61331588328744
SFP.Col Colhigh 5632138..5632162 score=2.06365751724525
SFP.Col Colhigh 5632348..5632372 score=1.89783405315222
SFP.Col Colhigh 5632423..5632447 score=4.71130134568756
SFP.Col Colhigh 5632522..5632546 score=2.68153807121628
SFP.Col Colhigh 5632872..5632896 score=3.42033047276101
SFP.Col Colhigh 5633058..5633082 score=2.65181478260194
SFP.Col Colhigh 5633214..5633238 score=2.05103640067172
SFP.Col Colhigh 5633430..5633454 score=2.71559794670671
SFP.Col Colhigh 5633607..5633631 score=3.80435822350726
SFP.Col Colhigh 5633677..5633701 score=2.29532978791437
SFP.Col Colhigh 5633983..5634007 score=3.04982327370020
SFP.Col Colhigh 5634446..5634470 score=1.99277175357038
SFP.Col Colhigh 5635014..5635038 score=2.71717263234011
SFP.Col Colhigh 5635050..5635074 score=3.91072626626919
SFP.Col Colhigh 5635237..5635261 score=1.56195046186729
SFP.Col Colhigh 5635533..5635557 score=3.26241588118111
SFP.Col Colhigh 5635568..5635592 score=2.22540752543711
SFP.Col Colhigh 5635605..5635629 score=3.71203768098569
SFP.Col Colhigh 5635646..5635670 score=2.01374412150192
SFP.Col Colhigh 5635976..5636000 score=3.02726919054573
SFP.Col Colhigh 5636653..5636677 score=2.4661023622451
SFP.Col Colhigh 5636691..5636715 score=3.2738599125619
SFP.Col Colhigh 5636767..5636791 score=3.04459875490786
SFP.Col Colhigh 5637307..5637331 score=2.27187539373585
SFP.Col Colhigh 5637667..5637691 score=1.77179817686978
SFP.Col Colhigh 5637774..5637798 score=2.5029137567576
SFP.Col Colhigh 5638020..5638044 score=5.15886338770866
SFP.Col Colhigh 5638437..5638461 score=1.76671607495531
SFP.Col Colhigh 5638510..5638534 score=3.08304609492266
SFP.Col Colhigh 5638543..5638567 score=3.08544948065760
SFP.Col Colhigh 5638910..5638934 score=5.08448390842727
SFP.Col Colhigh 5638985..5639009 score=2.08202954876221
SFP.Col Colhigh 5639154..5639178 score=3.95216508648253
SFP.Col Colhigh 5639223..5639247 score=1.95832856914939
SFP.Col Colhigh 5639258..5639282 score=2.40531909607088
SFP.Col Colhigh 5639375..5639399 score=2.08829304642911
SFP.Col Colhigh 5639490..5639514 score=5.33960135772809
SFP.Col Colhigh 5639556..5639580 score=4.21310752273118
SFP.Col Colhigh 5639629..5639653 score=5.4496855347508
SFP.Col Colhigh 5639700..5639724 score=5.66111325911511
SFP.Col Colhigh 5639915..5639939 score=2.88084921310147
SFP.Col Colhigh 5639992..5640016 score=2.34708756624974
SFP.Col Colhigh 5640033..5640057 score=3.74352028306362
SFP.Col Colhigh 5640147..5640171 score=7.69865128113637
SFP.Col Colhigh 5640221..5640245 score=3.4872556141418
SFP.Col Colhigh 5640256..5640280 score=4.07548048475941
SFP.Col Colhigh 5640329..5640353 score=5.0575235721989
SFP.Col Colhigh 5640365..5640389 score=3.63135038539969
SFP.Col Colhigh 5640398..5640422 score=3.00083810610077
SFP.Col Colhigh 5640575..5640599 score=6.62785168247088
SFP.Col Colhigh 5640607..5640631 score=3.68763607372025
SFP.Col Colhigh 5640642..5640666 score=3.75884645178556
SFP.Col Colhigh 5640751..5640775 score=2.81451010762817
SFP.Col Colhigh 5640787..5640811 score=4.45770576672122
SFP.Col Colhigh 5640856..5640880 score=4.47869479534298
SFP.Col Colhigh 5640891..5640915 score=4.86669947910921
SFP.Col Colhigh 5641312..5641336 score=4.56292823826804
SFP.Col Colhigh 5641455..5641479 score=2.27769500548327
SFP.Col Colhigh 5641522..5641546 score=3.0421194530148
SFP.Col Colhigh 5641695..5641719 score=2.62568151921580
SFP.Col Colhigh 5641726..5641750 score=4.18417080026731
SFP.Col Colhigh 5641761..5641785 score=2.14617657891957
SFP.Col Colhigh 5641831..5641855 score=1.61917809194137
SFP.Col Colhigh 5641899..5641923 score=6.7231776617019
SFP.Col Colhigh 5642076..5642100 score=2.49138433397257
SFP.Col Colhigh 5642116..5642140 score=4.07473559100288
SFP.Col Colhigh 5642186..5642210 score=2.82779338373931
SFP.Col Colhigh 5642224..5642248 score=4.25289164413395
SFP.Col Colhigh 5642335..5642359 score=2.20540161052736
SFP.Col Colhigh 5642367..5642391 score=1.73838536507575
SFP.Col Colhigh 5642749..5642773 score=2.94295737467664
SFP.Col Colhigh 5642927..5642951 score=1.94228970081968
SFP.Col Colhigh 5643847..5643871 score=2.22686486253128
SFP.Col Colhigh 5643881..5643905 score=5.04107621106734
SFP.Col Colhigh 5643961..5643985 score=3.61884610811812
SFP.Col Colhigh 5644451..5644475 score=2.99910591573765
SFP.Col Colhigh 5645299..5645323 score=2.64606469152897
SFP.Col Colhigh 5649713..5649737 score=3.98354537253504
SFP.Col Colhigh 5649789..5649813 score=4.71204333890942
SFP.Col Colhigh 5650044..5650068 score=2.9378724485539
SFP.Col Colhigh 5650113..5650137 score=2.26890089076573
SFP.Col Colhigh 5650331..5650355 score=1.60511182282375
SFP.Col Colhigh 5650689..5650713 score=1.56872296457094
SFP.Col Colhigh 5650878..5650902 score=2.54539370669575
SFP.Col Colhigh 5651811..5651835 score=1.66446769630913
SFP.Col Colhigh 5652043..5652067 score=1.82482052117236
SFP.Col Colhigh 5652075..5652099 score=7.61931044499527
SFP.Col Colhigh 5652194..5652218 score=5.61245085633855
SFP.Col Colhigh 5652261..5652285 score=3.43325178445380
SFP.Col Colhigh 5652336..5652360 score=5.40972617231068
SFP.Col Colhigh 5653247..5653271 score=1.68540534157551
SFP.Col Colhigh 5653796..5653820 score=1.74009326756522
SFP.Col Colhigh 5653938..5653962 score=1.68440386311719
SFP.Col Colhigh 5654008..5654032 score=4.55325845971739
SFP.Col Colhigh 5654227..5654251 score=3.34525983612423
SFP.Col Colhigh 5654263..5654287 score=3.36255386212057
SFP.Col Colhigh 5654334..5654358 score=4.43778190863456
SFP.Col Colhigh 5654367..5654391 score=1.65485589091673
SFP.Col Colhigh 5654456..5654480 score=3.23810726639915
SFP.Col Colhigh 5655653..5655677 score=6.10145460622125
SFP.Col Colhigh 5655924..5655948 score=2.89802668651698
SFP.Col Colhigh 5662391..5662415 score=2.05655053556073
SFP.Col Colhigh 5662797..5662821 score=5.06119762199427
SFP.Col Colhigh 5663638..5663662 score=2.62158306592935
SFP.Col Colhigh 5663950..5663974 score=4.85021362648005
SFP.Col Colhigh 5665180..5665204 score=1.75888387046057
SFP.Col Colhigh 5670327..5670351 score=2.23305652150552
SFP.Col Colhigh 5670579..5670603 score=1.66416543781096
SFP.Col Colhigh 5672679..5672703 score=2.32993589456227
SFP.Col Colhigh 5672922..5672946 score=3.09301753701436
SFP.Col Colhigh 5673167..5673191 score=2.40999787896651
SFP.Col Colhigh 5673893..5673917 score=2.47045836766854
SFP.Col Colhigh 5674141..5674165 score=1.86783716431801
SFP.Col Colhigh 5674611..5674635 score=2.60452093714045
SFP.Col Colhigh 5674834..5674858 score=2.81626565816925
SFP.Col Colhigh 5675156..5675180 score=1.74456832265795
SFP.Col Colhigh 5675299..5675323 score=1.64489199629302
SFP.Col Colhigh 5675481..5675505 score=2.26311108211999
SFP.Col Colhigh 5676255..5676279 score=2.76668355624154
SFP.Col Colhigh 5676401..5676425 score=4.88047130341455
SFP.Col Colhigh 5677333..5677357 score=1.56567030239028
SFP.Col Colhigh 5678464..5678488 score=3.38827655682255
SFP.Col Colhigh 5678641..5678665 score=1.71847397719212
SFP.Col Colhigh 5678677..5678701 score=2.89414684210520
[truncated: 610,512 more chars]
