# Supplementary material for: Whole genome transcriptome polymorphisms in Arabidopsis thaliana
Source: Genome Biol. 2008 Nov 24;9(11):R165. doi: 10.1186/gb-2008-9-11-r165 (PMC2614497; doi:10.1186/gb-2008-9-11-r165)
Supplement: Additional data file 4 — Genome tracks of SFPs, indels, expression variation, ASE, splicing variation and transcribed fragment variation. [file gb-2008-9-11-r165-S4.tgz › SFP_chr3.txt]

[SFP.col]
glyph= xyplot
graph_type = boxes
bump=1
fgcolor = orange
bgcolor = orange
height = 25
min_score=-10
max_score=10
label = 0
key = SFP d score 


[SFP.Van]
glyph= xyplot
graph_type = boxes
bump=1
fgcolor = green
bgcolor = green
height = 25
min_score=-10
max_score=10
label = 0
key = SFP d score 


reference=Chr3


SFP.Col Colhigh 902..926 score=3.3665420791106
SFP.Col Colhigh 1421..1445 score=4.20465976337181
SFP.Col Colhigh 4937..4961 score=5.57975728510349
SFP.Col Colhigh 11471..11495 score=2.13973503869287
SFP.Col Colhigh 14231..14255 score=3.74624941164593
SFP.Col Colhigh 15719..15743 score=3.99043713303343
SFP.Col Colhigh 24687..24711 score=1.80143672494280
SFP.Col Colhigh 25903..25927 score=1.72025965935391
SFP.Col Colhigh 26126..26150 score=1.76356713920487
SFP.Col Colhigh 26235..26259 score=5.11991360682695
SFP.Col Colhigh 28924..28948 score=1.74558174694744
SFP.Col Colhigh 34663..34687 score=5.10882651770585
SFP.Col Colhigh 37066..37090 score=3.56984298870833
SFP.Col Colhigh 39005..39029 score=2.46136376178363
SFP.Col Colhigh 39611..39635 score=1.91253832149629
SFP.Col Colhigh 43105..43129 score=2.43919168619168
SFP.Col Colhigh 44729..44753 score=2.16448845068284
SFP.Col Colhigh 44802..44826 score=2.16169079746112
SFP.Col Colhigh 45175..45199 score=4.97244166192779
SFP.Col Colhigh 45380..45404 score=1.72229812524797
SFP.Col Colhigh 45635..45659 score=3.06560914637935
SFP.Col Colhigh 46549..46573 score=3.73380068862944
SFP.Col Colhigh 47209..47233 score=4.78395179599936
SFP.Col Colhigh 48414..48438 score=3.43592299193169
SFP.Col Colhigh 48896..48920 score=2.13692321280387
SFP.Col Colhigh 49076..49100 score=3.02455788497904
SFP.Col Colhigh 53433..53457 score=3.21353796944773
SFP.Col Colhigh 54401..54425 score=1.64968507177650
SFP.Col Colhigh 56533..56557 score=2.77099113179260
SFP.Col Colhigh 59318..59342 score=4.68858544428873
SFP.Col Colhigh 60946..60970 score=6.0363375733155
SFP.Col Colhigh 63564..63588 score=1.77423094790940
SFP.Col Colhigh 65989..66013 score=2.20593212893549
SFP.Col Colhigh 66064..66088 score=4.7846492771837
SFP.Col Colhigh 67715..67739 score=1.90452859874352
SFP.Col Colhigh 69249..69273 score=2.80918152194057
SFP.Col Colhigh 71067..71091 score=1.81620113599556
SFP.Col Colhigh 72142..72166 score=1.87854119864366
SFP.Col Colhigh 74150..74174 score=2.17962877719094
SFP.Col Colhigh 77487..77511 score=2.45199142474729
SFP.Col Colhigh 77813..77837 score=2.28515590607158
SFP.Col Colhigh 80944..80968 score=2.29522931756576
SFP.Col Colhigh 82249..82273 score=1.81280522625863
SFP.Col Colhigh 83174..83198 score=1.99787715425740
SFP.Col Colhigh 84411..84435 score=2.79655737271020
SFP.Col Colhigh 85113..85137 score=5.70542204369931
SFP.Col Colhigh 85224..85248 score=6.65164091616694
SFP.Col Colhigh 85257..85281 score=2.16855803841671
SFP.Col Colhigh 91037..91061 score=2.43262774466814
SFP.Col Colhigh 91524..91548 score=1.66212282996113
SFP.Col Colhigh 91768..91792 score=1.75180325001691
SFP.Col Colhigh 92097..92121 score=5.71966123737528
SFP.Col Colhigh 92173..92197 score=4.14918435816874
SFP.Col Colhigh 92426..92450 score=3.03630857316954
SFP.Col Colhigh 92958..92982 score=3.85564358264822
SFP.Col Colhigh 94826..94850 score=4.09272765124995
SFP.Col Colhigh 95403..95427 score=2.23130838889296
SFP.Col Colhigh 95515..95539 score=2.24833479393391
SFP.Col Colhigh 96762..96786 score=3.53612741331869
SFP.Col Colhigh 97409..97433 score=2.21615833640569
SFP.Col Colhigh 97797..97821 score=2.97572450368698
SFP.Col Colhigh 97910..97934 score=3.42575726859586
SFP.Col Colhigh 98165..98189 score=1.81971441847405
SFP.Col Colhigh 98233..98257 score=2.30292820746401
SFP.Col Colhigh 98922..98946 score=3.14106152026737
SFP.Col Colhigh 98996..99020 score=6.33375245520595
SFP.Col Colhigh 99131..99155 score=3.65928025626994
SFP.Col Colhigh 99776..99800 score=1.96690533257569
SFP.Col Colhigh 101463..101487 score=3.03183306865195
SFP.Col Colhigh 102016..102040 score=1.61196049133927
SFP.Col Colhigh 105051..105075 score=3.26299657858752
SFP.Col Colhigh 105189..105213 score=1.96148421218826
SFP.Col Colhigh 105781..105805 score=2.05815058151575
SFP.Col Colhigh 106278..106302 score=6.27600900409535
SFP.Col Colhigh 108894..108918 score=3.14641705199124
SFP.Col Colhigh 110093..110117 score=2.92397390513442
SFP.Col Colhigh 110600..110624 score=1.70651387194051
SFP.Col Colhigh 112838..112862 score=4.2243679494841
SFP.Col Colhigh 114042..114066 score=1.6896484020408
SFP.Col Colhigh 115045..115069 score=6.98091120443564
SFP.Col Colhigh 115119..115143 score=3.90252438494477
SFP.Col Colhigh 115388..115412 score=1.93797307560047
SFP.Col Colhigh 115990..116014 score=1.73005303691195
SFP.Col Colhigh 122979..123003 score=2.13319059378560
SFP.Col Colhigh 123273..123297 score=3.16364395338031
SFP.Col Colhigh 123423..123447 score=2.10039099818955
SFP.Col Colhigh 126863..126887 score=1.6475929450252
SFP.Col Colhigh 128350..128374 score=4.20806819648332
SFP.Col Colhigh 128424..128448 score=2.01934814759497
SFP.Col Colhigh 128531..128555 score=5.62879704612543
SFP.Col Colhigh 128571..128595 score=3.31941962835392
SFP.Col Colhigh 128715..128739 score=5.30531559873443
SFP.Col Colhigh 128751..128775 score=2.61972865961800
SFP.Col Colhigh 129194..129218 score=2.04075827090496
SFP.Col Colhigh 129300..129324 score=6.80796126376432
SFP.Col Colhigh 129336..129360 score=1.92989418961032
SFP.Col Colhigh 129369..129393 score=3.40742166693148
SFP.Col Colhigh 129406..129430 score=4.00107687644696
SFP.Col Colhigh 129437..129461 score=1.70617904361436
SFP.Col Colhigh 129468..129492 score=2.56313846671660
SFP.Col Colhigh 129684..129708 score=1.90651954570948
SFP.Col Colhigh 129718..129742 score=1.83770887622792
SFP.Col Colhigh 129808..129832 score=3.03628250027258
SFP.Col Colhigh 129960..129984 score=2.92664930729773
SFP.Col Colhigh 130065..130089 score=3.98169287040602
SFP.Col Colhigh 130098..130122 score=4.22401045652761
SFP.Col Colhigh 130134..130158 score=3.29462939927335
SFP.Col Colhigh 130166..130190 score=3.92668139474761
SFP.Col Colhigh 130198..130222 score=5.48206718788473
SFP.Col Colhigh 130264..130288 score=2.50856634562072
SFP.Col Colhigh 130332..130356 score=6.84782665137283
SFP.Col Colhigh 130366..130390 score=5.50547465492148
SFP.Col Colhigh 130654..130678 score=1.77045217214188
SFP.Col Colhigh 131090..131114 score=2.19558800483699
SFP.Col Colhigh 155267..155291 score=3.00997915490395
SFP.Col Colhigh 155957..155981 score=3.43914669311244
SFP.Col Colhigh 156515..156539 score=3.84447949269384
SFP.Col Colhigh 156623..156647 score=5.14366392428869
SFP.Col Colhigh 156658..156682 score=2.10102615299159
SFP.Col Colhigh 156833..156857 score=5.53474026338625
SFP.Col Colhigh 157788..157812 score=1.89798734361117
SFP.Col Colhigh 158276..158300 score=2.80853986702842
SFP.Col Colhigh 158462..158486 score=4.51081158562586
SFP.Col Colhigh 158500..158524 score=7.23198082992214
SFP.Col Colhigh 162456..162480 score=2.13863618941113
SFP.Col Colhigh 163216..163240 score=1.61262513152426
SFP.Col Colhigh 163448..163472 score=4.1466758806631
SFP.Col Colhigh 164256..164280 score=2.02635175816641
SFP.Col Colhigh 171019..171043 score=3.1605442002963
SFP.Col Colhigh 177688..177712 score=2.05656987212024
SFP.Col Colhigh 179960..179984 score=2.88973184018194
SFP.Col Colhigh 180298..180322 score=2.50897600541933
SFP.Col Colhigh 183592..183616 score=3.92244816351324
SFP.Col Colhigh 183893..183917 score=5.4137943414368
SFP.Col Colhigh 184529..184553 score=1.66120866798273
SFP.Col Colhigh 184707..184731 score=1.71518632886014
SFP.Col Colhigh 188945..188969 score=4.24599401720305
SFP.Col Colhigh 189219..189243 score=1.92422946402323
SFP.Col Colhigh 190127..190151 score=2.98782284670865
SFP.Col Colhigh 190604..190628 score=2.4208395862296
SFP.Col Colhigh 190702..190726 score=1.70241587598685
SFP.Col Colhigh 190885..190909 score=2.29783990626103
SFP.Col Colhigh 191914..191938 score=2.83584266266162
SFP.Col Colhigh 192105..192129 score=2.26214529105777
SFP.Col Colhigh 192774..192798 score=3.75534066219843
SFP.Col Colhigh 199435..199459 score=1.65211790479246
SFP.Col Colhigh 205936..205960 score=2.72335039478076
SFP.Col Colhigh 206572..206596 score=1.61153470014173
SFP.Col Colhigh 206908..206932 score=2.89225777469938
SFP.Col Colhigh 207434..207458 score=1.66580954738494
SFP.Col Colhigh 209266..209290 score=5.4541016311743
SFP.Col Colhigh 209304..209328 score=3.03403724623456
SFP.Col Colhigh 209342..209366 score=1.68725613576483
SFP.Col Colhigh 209706..209730 score=3.09656283393
SFP.Col Colhigh 214837..214861 score=2.05590540815101
SFP.Col Colhigh 215696..215720 score=2.34031100432437
SFP.Col Colhigh 218498..218522 score=3.08342023876867
SFP.Col Colhigh 244193..244217 score=3.71414868923865
SFP.Col Colhigh 247453..247477 score=2.06742730316859
SFP.Col Colhigh 248027..248051 score=4.38456855173388
SFP.Col Colhigh 256338..256362 score=2.59327920088736
SFP.Col Colhigh 258922..258946 score=1.75267759666338
SFP.Col Colhigh 260023..260047 score=1.74224314028626
SFP.Col Colhigh 262147..262171 score=2.01190956613469
SFP.Col Colhigh 284722..284746 score=2.73675364993076
SFP.Col Colhigh 287210..287234 score=1.72269903710017
SFP.Col Colhigh 294304..294328 score=3.61053095517620
SFP.Col Colhigh 303159..303183 score=2.81154785711256
SFP.Col Colhigh 319402..319426 score=2.73050130397690
SFP.Col Colhigh 322541..322565 score=2.04490457009971
SFP.Col Colhigh 322911..322935 score=4.68242259166932
SFP.Col Colhigh 323427..323451 score=2.00558500593821
SFP.Col Colhigh 323516..323540 score=3.12667076398669
SFP.Col Colhigh 323976..324000 score=1.83150612650572
SFP.Col Colhigh 324446..324470 score=1.60998645756472
SFP.Col Colhigh 325177..325201 score=2.31107846874123
SFP.Col Colhigh 325435..325459 score=1.60806978013019
SFP.Col Colhigh 325950..325974 score=2.20822676457735
SFP.Col Colhigh 326016..326040 score=4.79309950700331
SFP.Col Colhigh 326211..326235 score=2.18508043059120
SFP.Col Colhigh 326245..326269 score=3.50846717259772
SFP.Col Colhigh 326279..326303 score=2.35647300295899
SFP.Col Colhigh 326314..326338 score=4.16457722449766
SFP.Col Colhigh 326351..326375 score=3.9235532058439
SFP.Col Colhigh 326425..326449 score=4.67880262803422
SFP.Col Colhigh 326460..326484 score=4.42028436773592
SFP.Col Colhigh 326528..326552 score=2.7037274394068
SFP.Col Colhigh 326602..326626 score=2.41276720128013
SFP.Col Colhigh 326862..326886 score=4.72237366521503
SFP.Col Colhigh 326893..326917 score=3.45489121855459
SFP.Col Colhigh 327429..327453 score=1.70183163806335
SFP.Col Colhigh 327499..327523 score=5.98591679789768
SFP.Col Colhigh 327654..327678 score=2.67091495285976
SFP.Col Colhigh 331179..331203 score=1.69176139788809
SFP.Col Colhigh 343799..343823 score=2.12674263198638
SFP.Col Colhigh 345691..345715 score=1.89147275817672
SFP.Col Colhigh 345872..345896 score=1.82647862196463
SFP.Col Colhigh 349049..349073 score=2.63894246941198
SFP.Col Colhigh 364976..365000 score=2.60954863601061
SFP.Col Colhigh 366983..367007 score=1.98189442721302
SFP.Col Colhigh 373267..373291 score=2.39158879751040
SFP.Col Colhigh 375022..375046 score=2.13406136303591
SFP.Col Colhigh 377743..377767 score=2.56436250181944
SFP.Col Colhigh 377821..377845 score=2.92311248748205
SFP.Col Colhigh 378332..378356 score=2.06017764531776
SFP.Col Colhigh 378409..378433 score=4.42216234312236
SFP.Col Colhigh 378450..378474 score=3.00666005431134
SFP.Col Colhigh 378827..378851 score=1.95663669489494
SFP.Col Colhigh 379267..379291 score=1.90081701367696
SFP.Col Colhigh 379444..379468 score=2.06614512525737
SFP.Col Colhigh 379656..379680 score=1.87177438775139
SFP.Col Colhigh 383708..383732 score=1.74942426433652
SFP.Col Colhigh 383740..383764 score=2.47599991716287
SFP.Col Colhigh 384374..384398 score=1.58290285752340
SFP.Col Colhigh 384653..384677 score=2.87238105815024
SFP.Col Colhigh 384873..384897 score=4.3422581098881
SFP.Col Colhigh 385058..385082 score=3.1323663224776
SFP.Col Colhigh 385097..385121 score=2.1567856485149
SFP.Col Colhigh 385168..385192 score=1.60307338808241
SFP.Col Colhigh 385241..385265 score=2.37956961559727
SFP.Col Colhigh 388917..388941 score=1.83998102765218
SFP.Col Colhigh 390669..390693 score=1.86482990395936
SFP.Col Colhigh 394580..394604 score=2.09277689960716
SFP.Col Colhigh 394799..394823 score=3.00978430223674
SFP.Col Colhigh 398356..398380 score=2.83993176135459
SFP.Col Colhigh 398497..398521 score=3.55774754886856
SFP.Col Colhigh 398533..398557 score=5.50785893240842
SFP.Col Colhigh 398933..398957 score=2.97248924304949
SFP.Col Colhigh 404681..404705 score=1.95969824891772
SFP.Col Colhigh 411312..411336 score=3.86524064890447
SFP.Col Colhigh 412429..412453 score=1.77984747946779
SFP.Col Colhigh 413390..413414 score=1.93895751217328
SFP.Col Colhigh 413426..413450 score=1.99231327636467
SFP.Col Colhigh 429083..429107 score=5.57825711346404
SFP.Col Colhigh 429114..429138 score=3.26484192764401
SFP.Col Colhigh 450723..450747 score=2.22030755703925
SFP.Col Colhigh 468079..468103 score=2.74624695010009
SFP.Col Colhigh 497880..497904 score=3.88455981518528
SFP.Col Colhigh 502647..502671 score=2.32476399531841
SFP.Col Colhigh 508405..508429 score=1.61991386535246
SFP.Col Colhigh 516766..516790 score=1.62179882505336
SFP.Col Colhigh 525839..525863 score=1.58996154369623
SFP.Col Colhigh 526954..526978 score=1.62466477803997
SFP.Col Colhigh 527383..527407 score=2.21960278255
SFP.Col Colhigh 529170..529194 score=4.41611488993532
SFP.Col Colhigh 530215..530239 score=2.74490841354343
SFP.Col Colhigh 530468..530492 score=1.62021098446780
SFP.Col Colhigh 531445..531469 score=3.31715624062948
SFP.Col Colhigh 531559..531583 score=2.35229514133669
SFP.Col Colhigh 531805..531829 score=3.20838351202824
SFP.Col Colhigh 531877..531901 score=2.51264890865551
SFP.Col Colhigh 533846..533870 score=1.80876454805121
SFP.Col Colhigh 535883..535907 score=3.03025905021628
SFP.Col Colhigh 536194..536218 score=2.07544903419739
SFP.Col Colhigh 537203..537227 score=2.36353320467667
SFP.Col Colhigh 538263..538287 score=1.84761559192639
SFP.Col Colhigh 539242..539266 score=3.37642556731439
SFP.Col Colhigh 542113..542137 score=2.01805617783075
SFP.Col Colhigh 542371..542395 score=4.68949549471265
SFP.Col Colhigh 543439..543463 score=2.38326548120704
SFP.Col Colhigh 545308..545332 score=1.65274039916031
SFP.Col Colhigh 558436..558460 score=1.76489482000958
SFP.Col Colhigh 558966..558990 score=3.03144259668167
SFP.Col Colhigh 564623..564647 score=1.56293306831858
SFP.Col Colhigh 569024..569048 score=2.60382002027256
SFP.Col Colhigh 574957..574981 score=3.41113282950721
SFP.Col Colhigh 575445..575469 score=1.94350295266068
SFP.Col Colhigh 577119..577143 score=4.16040200977297
SFP.Col Colhigh 577205..577229 score=1.66384740384802
SFP.Col Colhigh 577238..577262 score=1.59206079599318
SFP.Col Colhigh 577273..577297 score=3.39334137230595
SFP.Col Colhigh 578364..578388 score=1.83246598501775
SFP.Col Colhigh 578736..578760 score=2.30410138027633
SFP.Col Colhigh 578919..578943 score=4.44743774003491
SFP.Col Colhigh 580632..580656 score=5.12827321277378
SFP.Col Colhigh 580988..581012 score=1.69803839013208
SFP.Col Colhigh 581173..581197 score=5.37584809279137
SFP.Col Colhigh 581320..581344 score=5.3284754500156
SFP.Col Colhigh 581505..581529 score=2.78752382182361
SFP.Col Colhigh 581611..581635 score=1.99622033705006
SFP.Col Colhigh 582079..582103 score=1.83782102984978
SFP.Col Colhigh 582156..582180 score=4.0242767207236
SFP.Col Colhigh 582192..582216 score=2.00607818920457
SFP.Col Colhigh 582377..582401 score=4.58051104731199
SFP.Col Colhigh 582415..582439 score=5.52036349088832
SFP.Col Colhigh 582455..582479 score=3.67267341337649
SFP.Col Colhigh 582520..582544 score=1.74120740053138
SFP.Col Colhigh 583627..583651 score=1.90635056197218
SFP.Col Colhigh 590166..590190 score=1.79736944998139
SFP.Col Colhigh 655282..655306 score=1.55974606242060
SFP.Col Colhigh 661192..661216 score=4.75762562862776
SFP.Col Colhigh 667093..667117 score=1.87412787245119
SFP.Col Colhigh 670894..670918 score=3.73929653111011
SFP.Col Colhigh 671324..671348 score=3.24930600447610
SFP.Col Colhigh 675578..675602 score=1.82453695577432
SFP.Col Colhigh 680246..680270 score=2.68711117846889
SFP.Col Colhigh 680696..680720 score=1.79906376116342
SFP.Col Colhigh 683250..683274 score=3.55556349461016
SFP.Col Colhigh 687441..687465 score=2.98302716541569
SFP.Col Colhigh 687580..687604 score=7.30627294719041
SFP.Col Colhigh 687691..687715 score=3.14068576760626
SFP.Col Colhigh 687728..687752 score=3.03666502875843
SFP.Col Colhigh 688021..688045 score=2.81129065761438
SFP.Col Colhigh 692877..692901 score=2.12777587359068
SFP.Col Colhigh 694497..694521 score=2.40798327642287
SFP.Col Colhigh 695226..695250 score=1.94643326292929
SFP.Col Colhigh 695816..695840 score=5.06212435315756
SFP.Col Colhigh 696499..696523 score=5.47731164744985
SFP.Col Colhigh 696533..696557 score=1.9345354815696
SFP.Col Colhigh 696568..696592 score=4.00685255541779
SFP.Col Colhigh 696678..696702 score=1.832649732427
SFP.Col Colhigh 697136..697160 score=1.57947139407220
SFP.Col Colhigh 697172..697196 score=3.39996710375302
SFP.Col Colhigh 697276..697300 score=1.80127793345244
SFP.Col Colhigh 698133..698157 score=1.60889725451536
SFP.Col Colhigh 698904..698928 score=2.51465374621823
SFP.Col Colhigh 699966..699990 score=4.04883990048087
SFP.Col Colhigh 700002..700026 score=3.29294882546505
SFP.Col Colhigh 700037..700061 score=2.35288126176069
SFP.Col Colhigh 700445..700469 score=2.19216127431538
SFP.Col Colhigh 700966..700990 score=3.67813717838346
SFP.Col Colhigh 701261..701285 score=2.36517634004705
SFP.Col Colhigh 701449..701473 score=2.57039528544297
SFP.Col Colhigh 701480..701504 score=1.71584875690459
SFP.Col Colhigh 701515..701539 score=3.62976347885849
SFP.Col Colhigh 702061..702085 score=2.98740483625999
SFP.Col Colhigh 702201..702225 score=1.67694016991833
SFP.Col Colhigh 702416..702440 score=1.66688735801927
SFP.Col Colhigh 702642..702666 score=1.65725345055589
SFP.Col Colhigh 702961..702985 score=2.93289105545281
SFP.Col Colhigh 702997..703021 score=2.07917373609062
SFP.Col Colhigh 705146..705170 score=2.78546109226146
SFP.Col Colhigh 715442..715466 score=1.55668421687949
SFP.Col Colhigh 717852..717876 score=3.45815412830086
SFP.Col Colhigh 725910..725934 score=2.05359873260526
SFP.Col Colhigh 731816..731840 score=3.23274996969983
SFP.Col Colhigh 732267..732291 score=3.53066834664592
SFP.Col Colhigh 732855..732879 score=1.83489091535365
SFP.Col Colhigh 733133..733157 score=1.68384157989446
SFP.Col Colhigh 733794..733818 score=4.84422215825463
SFP.Col Colhigh 734281..734305 score=3.01931332432980
SFP.Col Colhigh 734934..734958 score=1.56443729304897
SFP.Col Colhigh 735500..735524 score=2.37373802101056
SFP.Col Colhigh 740216..740240 score=2.38338959850109
SFP.Col Colhigh 742695..742719 score=2.76824946631059
SFP.Col Colhigh 745860..745884 score=4.51721083612721
SFP.Col Colhigh 747070..747094 score=1.92192544479678
SFP.Col Colhigh 747170..747194 score=2.93403780030312
SFP.Col Colhigh 748042..748066 score=3.06478117987372
SFP.Col Colhigh 748263..748287 score=4.83106396741958
SFP.Col Colhigh 748367..748391 score=2.34915549687495
SFP.Col Colhigh 833502..833526 score=2.27544040428883
SFP.Col Colhigh 867217..867241 score=2.45138393729088
SFP.Col Colhigh 869283..869307 score=1.59023314298358
SFP.Col Colhigh 869429..869453 score=2.69476971594697
SFP.Col Colhigh 872966..872990 score=2.53285915872286
SFP.Col Colhigh 873541..873565 score=2.48500554807410
SFP.Col Colhigh 875405..875429 score=4.31739179874267
SFP.Col Colhigh 875983..876007 score=1.57436770460045
SFP.Col Colhigh 876821..876845 score=2.39801731246296
SFP.Col Colhigh 877077..877101 score=1.58791101406993
SFP.Col Colhigh 877612..877636 score=3.66296727528132
SFP.Col Colhigh 877811..877835 score=2.22679471758156
SFP.Col Colhigh 880644..880668 score=2.75991042234086
SFP.Col Colhigh 884840..884864 score=4.10249642910587
SFP.Col Colhigh 886404..886428 score=1.64730279170817
SFP.Col Colhigh 886905..886929 score=2.68628039451338
SFP.Col Colhigh 887120..887144 score=2.25573449688552
SFP.Col Colhigh 887992..888016 score=2.31048454285730
SFP.Col Colhigh 889819..889843 score=2.44716158816439
SFP.Col Colhigh 895554..895578 score=2.45381016329618
SFP.Col Colhigh 899346..899370 score=2.25969587949586
SFP.Col Colhigh 899563..899587 score=2.06624271889211
SFP.Col Colhigh 904751..904775 score=3.68461739463275
SFP.Col Colhigh 904787..904811 score=3.21396950235047
SFP.Col Colhigh 905300..905324 score=2.02633604451635
SFP.Col Colhigh 905851..905875 score=2.60235183041871
SFP.Col Colhigh 908010..908034 score=1.73102931231345
SFP.Col Colhigh 908258..908282 score=1.92591546442314
SFP.Col Colhigh 910008..910032 score=2.00875895199677
SFP.Col Colhigh 910225..910249 score=1.74836537973989
SFP.Col Colhigh 911053..911077 score=3.57514855540149
SFP.Col Colhigh 911090..911114 score=1.81682362341778
SFP.Col Colhigh 911308..911332 score=1.81864094326178
SFP.Col Colhigh 911346..911370 score=1.61007335807635
SFP.Col Colhigh 912715..912739 score=3.58541381552289
SFP.Col Colhigh 912928..912952 score=1.65615427411510
SFP.Col Colhigh 913722..913746 score=3.29640232142327
SFP.Col Colhigh 914772..914796 score=4.78322272478573
SFP.Col Colhigh 923926..923950 score=1.70236298511637
SFP.Col Colhigh 926496..926520 score=2.97943854132487
SFP.Col Colhigh 927956..927980 score=3.56459260340759
SFP.Col Colhigh 929902..929926 score=2.21491624145648
SFP.Col Colhigh 933630..933654 score=1.8850434046411
SFP.Col Colhigh 937828..937852 score=2.31487614495021
SFP.Col Colhigh 938327..938351 score=2.17920729671709
SFP.Col Colhigh 943000..943024 score=2.23861018393222
SFP.Col Colhigh 944551..944575 score=1.86343802471886
SFP.Col Colhigh 949654..949678 score=7.19213912538902
SFP.Col Colhigh 953367..953391 score=2.41174300435454
SFP.Col Colhigh 954715..954739 score=1.87338896937612
SFP.Col Colhigh 954751..954775 score=1.76841449640708
SFP.Col Colhigh 954970..954994 score=2.42260635991583
SFP.Col Colhigh 955109..955133 score=3.59598990153373
SFP.Col Colhigh 956281..956305 score=1.94107689453321
SFP.Col Colhigh 967799..967823 score=1.76051307242539
SFP.Col Colhigh 968195..968219 score=2.75295045704882
SFP.Col Colhigh 969021..969045 score=2.93239191883897
SFP.Col Colhigh 969192..969216 score=1.67881683205019
SFP.Col Colhigh 969493..969517 score=1.97201173293506
SFP.Col Colhigh 969901..969925 score=1.61504545753872
SFP.Col Colhigh 970151..970175 score=1.89889019762086
SFP.Col Colhigh 970972..970996 score=3.75051459738694
SFP.Col Colhigh 971618..971642 score=1.81869741657912
SFP.Col Colhigh 972143..972167 score=2.8009704963373
SFP.Col Colhigh 972289..972313 score=3.14652112954914
SFP.Col Colhigh 972403..972427 score=1.72838588014053
SFP.Col Colhigh 972757..972781 score=1.74652114721065
SFP.Col Colhigh 973574..973598 score=2.01522535100185
SFP.Col Colhigh 973684..973708 score=2.47033662284621
SFP.Col Colhigh 974544..974568 score=6.42271270084962
SFP.Col Colhigh 974910..974934 score=1.97977824825515
SFP.Col Colhigh 975507..975531 score=3.40094325392936
SFP.Col Colhigh 975690..975714 score=2.39378269504231
SFP.Col Colhigh 975802..975826 score=2.48773514342795
SFP.Col Colhigh 976683..976707 score=3.87342416639171
SFP.Col Colhigh 977659..977683 score=2.50206538994221
SFP.Col Colhigh 980786..980810 score=4.97626006669413
SFP.Col Colhigh 981113..981137 score=4.26862679564236
SFP.Col Colhigh 984888..984912 score=2.70952168617744
SFP.Col Colhigh 985142..985166 score=2.29603314386233
SFP.Col Colhigh 985383..985407 score=4.70767718797992
SFP.Col Colhigh 985539..985563 score=3.80162872751054
SFP.Col Colhigh 986961..986985 score=2.04987563163292
SFP.Col Colhigh 986998..987022 score=4.17271229756309
SFP.Col Colhigh 987214..987238 score=1.63869110649610
SFP.Col Colhigh 988920..988944 score=2.54428052709124
SFP.Col Colhigh 989590..989614 score=2.24293974791827
SFP.Col Colhigh 990402..990426 score=1.81168430447922
SFP.Col Colhigh 992497..992521 score=6.02104131698213
SFP.Col Colhigh 992643..992667 score=4.4561667626027
SFP.Col Colhigh 992681..992705 score=5.0491906288022
SFP.Col Colhigh 993010..993034 score=2.19582373130899
SFP.Col Colhigh 993390..993414 score=1.69252751061979
SFP.Col Colhigh 993541..993565 score=5.04369061366067
SFP.Col Colhigh 993763..993787 score=1.81428029996222
SFP.Col Colhigh 993870..993894 score=1.60924987799541
SFP.Col Colhigh 993943..993967 score=1.59224835372806
SFP.Col Colhigh 993980..994004 score=4.98350651451972
SFP.Col Colhigh 994874..994898 score=2.36883343792705
SFP.Col Colhigh 1002856..1002880 score=1.66346882491643
SFP.Col Colhigh 1006311..1006335 score=1.99390530651032
SFP.Col Colhigh 1007873..1007897 score=1.80910626201501
SFP.Col Colhigh 1007946..1007970 score=8.45441206207012
SFP.Col Colhigh 1008018..1008042 score=1.5805401919017
SFP.Col Colhigh 1008233..1008257 score=1.99510366905273
SFP.Col Colhigh 1009887..1009911 score=4.69862295154911
SFP.Col Colhigh 1009925..1009949 score=1.56174493272055
SFP.Col Colhigh 1009996..1010020 score=4.84272973498692
SFP.Col Colhigh 1010134..1010158 score=6.15573190684692
SFP.Col Colhigh 1010728..1010752 score=1.94292119210845
SFP.Col Colhigh 1011177..1011201 score=2.53575230289804
SFP.Col Colhigh 1012048..1012072 score=2.94794593660932
SFP.Col Colhigh 1012548..1012572 score=4.22556890405097
SFP.Col Colhigh 1013868..1013892 score=4.93774022236253
SFP.Col Colhigh 1015257..1015281 score=3.87116984002768
SFP.Col Colhigh 1017183..1017207 score=3.65944816191855
SFP.Col Colhigh 1021078..1021102 score=5.28378414376959
SFP.Col Colhigh 1027410..1027434 score=2.83526683377500
SFP.Col Colhigh 1030202..1030226 score=1.86895686844870
SFP.Col Colhigh 1030834..1030858 score=4.13733347307291
SFP.Col Colhigh 1031747..1031771 score=1.94847423531593
SFP.Col Colhigh 1034487..1034511 score=3.19596015005909
SFP.Col Colhigh 1036718..1036742 score=2.7493652642452
SFP.Col Colhigh 1038574..1038598 score=2.12366273836861
SFP.Col Colhigh 1038607..1038631 score=2.14911992973187
SFP.Col Colhigh 1038752..1038776 score=1.72525932223542
SFP.Col Colhigh 1040805..1040829 score=3.28344528608832
SFP.Col Colhigh 1047690..1047714 score=2.07323759776910
SFP.Col Colhigh 1048195..1048219 score=2.87333493389918
SFP.Col Colhigh 1049243..1049267 score=1.97766133408969
SFP.Col Colhigh 1049395..1049419 score=3.65456804067253
SFP.Col Colhigh 1050138..1050162 score=2.58253255609485
SFP.Col Colhigh 1053274..1053298 score=2.41684543020796
SFP.Col Colhigh 1057145..1057169 score=1.73460506822152
SFP.Col Colhigh 1058807..1058831 score=2.08714631443497
SFP.Col Colhigh 1060670..1060694 score=3.15846329345496
SFP.Col Colhigh 1061137..1061161 score=2.43480715550362
SFP.Col Colhigh 1065656..1065680 score=2.71872538067335
SFP.Col Colhigh 1066815..1066839 score=3.77010621986224
SFP.Col Colhigh 1067228..1067252 score=2.18085684466366
SFP.Col Colhigh 1067628..1067652 score=4.73265872676014
SFP.Col Colhigh 1070342..1070366 score=3.65936105910992
SFP.Col Colhigh 1088664..1088688 score=2.69526818982386
SFP.Col Colhigh 1091458..1091482 score=2.19281086090559
SFP.Col Colhigh 1097266..1097290 score=3.15983179189675
SFP.Col Colhigh 1097510..1097534 score=2.38278350142737
SFP.Col Colhigh 1097774..1097798 score=2.00967721776055
SFP.Col Colhigh 1098402..1098426 score=1.69982824480134
SFP.Col Colhigh 1098529..1098553 score=3.76145567123256
SFP.Col Colhigh 1098942..1098966 score=4.37986762863346
SFP.Col Colhigh 1099013..1099037 score=2.20640903680771
SFP.Col Colhigh 1100214..1100238 score=3.26070077417261
SFP.Col Colhigh 1100722..1100746 score=2.66284569530771
SFP.Col Colhigh 1100753..1100777 score=3.59615194088739
SFP.Col Colhigh 1103926..1103950 score=1.83017770143286
SFP.Col Colhigh 1104701..1104725 score=2.27993798382952
SFP.Col Colhigh 1105551..1105575 score=7.66649795264209
SFP.Col Colhigh 1106341..1106365 score=3.58188408411770
SFP.Col Colhigh 1111242..1111266 score=4.97242026601546
SFP.Col Colhigh 1113095..1113119 score=1.87161434240093
SFP.Col Colhigh 1117104..1117128 score=2.50986943068378
SFP.Col Colhigh 1118753..1118777 score=1.5826514675447
SFP.Col Colhigh 1121464..1121488 score=2.54440318959018
SFP.Col Colhigh 1124032..1124056 score=2.23830169217907
SFP.Col Colhigh 1124712..1124736 score=1.69912490627526
SFP.Col Colhigh 1127194..1127218 score=2.62864629927592
SFP.Col Colhigh 1131381..1131405 score=4.11951734063847
SFP.Col Colhigh 1132865..1132889 score=4.26725249532662
SFP.Col Colhigh 1133276..1133300 score=2.8696897208981
SFP.Col Colhigh 1133347..1133371 score=1.67434769034122
SFP.Col Colhigh 1138025..1138049 score=1.58674105050504
SFP.Col Colhigh 1138063..1138087 score=2.5953137297852
SFP.Col Colhigh 1138278..1138302 score=2.10627536386879
SFP.Col Colhigh 1138347..1138371 score=1.69476222923669
SFP.Col Colhigh 1138437..1138461 score=1.98540758000069
SFP.Col Colhigh 1139716..1139740 score=2.33805378250922
SFP.Col Colhigh 1142272..1142296 score=3.20888895180893
SFP.Col Colhigh 1142429..1142453 score=2.09890857913975
SFP.Col Colhigh 1143577..1143601 score=1.89355854149565
SFP.Col Colhigh 1144402..1144426 score=1.82236235904852
SFP.Col Colhigh 1145388..1145412 score=6.70583151469722
SFP.Col Colhigh 1145426..1145450 score=4.57811339650288
SFP.Col Colhigh 1145645..1145669 score=3.49284178594623
SFP.Col Colhigh 1146412..1146436 score=2.33754410471814
SFP.Col Colhigh 1151013..1151037 score=3.73133888810153
SFP.Col Colhigh 1151437..1151461 score=2.50013351030668
SFP.Col Colhigh 1159796..1159820 score=2.00603168184712
SFP.Col Colhigh 1161410..1161434 score=1.55194623741898
SFP.Col Colhigh 1161894..1161918 score=2.15096943194689
SFP.Col Colhigh 1162845..1162869 score=2.48144651391209
SFP.Col Colhigh 1162921..1162945 score=1.79935338779065
SFP.Col Colhigh 1163026..1163050 score=2.02333310763612
SFP.Col Colhigh 1163610..1163634 score=2.30651964952117
SFP.Col Colhigh 1164425..1164449 score=2.38845538034755
SFP.Col Colhigh 1164495..1164519 score=2.40459346733787
SFP.Col Colhigh 1164668..1164692 score=2.35104973282344
SFP.Col Colhigh 1165198..1165222 score=1.85895470286384
SFP.Col Colhigh 1166230..1166254 score=2.02480063854253
SFP.Col Colhigh 1166445..1166469 score=2.79446298372638
SFP.Col Colhigh 1167379..1167403 score=5.45825410479347
SFP.Col Colhigh 1168713..1168737 score=3.7567172588807
SFP.Col Colhigh 1170177..1170201 score=2.17077996768829
SFP.Col Colhigh 1170342..1170366 score=3.3499795065042
SFP.Col Colhigh 1172444..1172468 score=1.60193253993311
SFP.Col Colhigh 1176666..1176690 score=2.43725008019744
SFP.Col Colhigh 1177958..1177982 score=2.15767473532335
SFP.Col Colhigh 1185213..1185237 score=2.78040383454117
SFP.Col Colhigh 1194349..1194373 score=2.33051343342421
SFP.Col Colhigh 1198613..1198637 score=2.11706245367764
SFP.Col Colhigh 1199441..1199465 score=1.75599763996543
SFP.Col Colhigh 1200235..1200259 score=4.92000082634843
SFP.Col Colhigh 1200457..1200481 score=2.35865163917027
SFP.Col Colhigh 1206035..1206059 score=4.04059754783095
SFP.Col Colhigh 1206834..1206858 score=2.20737469214396
SFP.Col Colhigh 1211194..1211218 score=1.99022288749222
SFP.Col Colhigh 1214335..1214359 score=2.11614310167936
SFP.Col Colhigh 1221689..1221713 score=1.78528605018282
SFP.Col Colhigh 1222728..1222752 score=3.70295183519352
SFP.Col Colhigh 1223849..1223873 score=3.59917287864377
SFP.Col Colhigh 1225375..1225399 score=1.58292419646950
SFP.Col Colhigh 1229265..1229289 score=4.58058778122353
SFP.Col Colhigh 1233286..1233310 score=4.26415892422134
SFP.Col Colhigh 1234210..1234234 score=2.46025171332758
SFP.Col Colhigh 1238298..1238322 score=2.93116712012483
SFP.Col Colhigh 1242194..1242218 score=1.59765487714213
SFP.Col Colhigh 1244854..1244878 score=8.2033605184892
SFP.Col Colhigh 1246441..1246465 score=1.56003493039878
SFP.Col Colhigh 1247288..1247312 score=1.68524187876681
SFP.Col Colhigh 1247390..1247414 score=3.05873007937436
SFP.Col Colhigh 1247463..1247487 score=1.73183174109702
SFP.Col Colhigh 1247571..1247595 score=5.67221649886241
SFP.Col Colhigh 1247609..1247633 score=2.37579341371982
SFP.Col Colhigh 1249994..1250018 score=4.66793836833075
SFP.Col Colhigh 1250066..1250090 score=2.77336099802050
SFP.Col Colhigh 1250104..1250128 score=2.74198271684053
SFP.Col Colhigh 1250140..1250164 score=1.90038053718864
SFP.Col Colhigh 1250214..1250238 score=3.72414210346585
SFP.Col Colhigh 1250255..1250279 score=4.72497060328802
SFP.Col Colhigh 1250286..1250310 score=1.84342100789288
SFP.Col Colhigh 1250322..1250346 score=1.81640948848745
SFP.Col Colhigh 1250504..1250528 score=1.7214985961572
SFP.Col Colhigh 1250603..1250627 score=1.75655415205013
SFP.Col Colhigh 1250643..1250667 score=3.4917258851244
SFP.Col Colhigh 1250679..1250703 score=5.38089856912858
SFP.Col Colhigh 1250938..1250962 score=1.66742493219712
SFP.Col Colhigh 1251671..1251695 score=2.11294736789741
SFP.Col Colhigh 1251743..1251767 score=2.58294737575126
SFP.Col Colhigh 1251779..1251803 score=2.65117195503756
SFP.Col Colhigh 1252014..1252038 score=2.1394965473347
SFP.Col Colhigh 1252448..1252472 score=2.19451362072227
SFP.Col Colhigh 1252607..1252631 score=6.16163481042775
SFP.Col Colhigh 1252862..1252886 score=3.04712718513635
SFP.Col Colhigh 1253072..1253096 score=2.56327429699935
SFP.Col Colhigh 1253187..1253211 score=5.64851519833006
SFP.Col Colhigh 1253434..1253458 score=2.20225562844615
SFP.Col Colhigh 1253509..1253533 score=3.49914229123448
SFP.Col Colhigh 1257000..1257024 score=3.56798299846355
SFP.Col Colhigh 1260128..1260152 score=1.99407972803966
SFP.Col Colhigh 1261396..1261420 score=2.23287414865554
SFP.Col Colhigh 1261539..1261563 score=3.63577569367318
SFP.Col Colhigh 1261728..1261752 score=2.16398752515440
SFP.Col Colhigh 1262096..1262120 score=2.09400124088746
SFP.Col Colhigh 1262137..1262161 score=1.74609189560946
SFP.Col Colhigh 1269600..1269624 score=2.35218270312442
SFP.Col Colhigh 1279895..1279919 score=7.61285705414821
SFP.Col Colhigh 1284896..1284920 score=2.37690923982057
SFP.Col Colhigh 1290119..1290143 score=2.03924734315620
SFP.Col Colhigh 1308669..1308693 score=2.15672378290169
SFP.Col Colhigh 1312218..1312242 score=2.60687195787808
SFP.Col Colhigh 1313152..1313176 score=4.07477898265826
SFP.Col Colhigh 1313927..1313951 score=1.84489230634393
SFP.Col Colhigh 1315221..1315245 score=2.26645870705091
SFP.Col Colhigh 1317909..1317933 score=3.08190348419383
SFP.Col Colhigh 1323470..1323494 score=2.43759489137272
SFP.Col Colhigh 1323602..1323626 score=1.63926936538268
SFP.Col Colhigh 1324959..1324983 score=2.36308725293682
SFP.Col Colhigh 1325174..1325198 score=4.6624692954346
SFP.Col Colhigh 1329788..1329812 score=2.55898420290657
SFP.Col Colhigh 1330276..1330300 score=5.57040057082622
SFP.Col Colhigh 1343888..1343912 score=1.60943294668444
SFP.Col Colhigh 1346976..1347000 score=1.72610361193969
SFP.Col Colhigh 1428746..1428770 score=2.26700637902462
SFP.Col Colhigh 1487612..1487636 score=5.78737018323942
SFP.Col Colhigh 1516437..1516461 score=2.37939665611364
SFP.Col Colhigh 1548699..1548723 score=1.58535722942088
SFP.Col Colhigh 1560471..1560495 score=3.49230832625853
SFP.Col Colhigh 1566491..1566515 score=1.56015871949698
SFP.Col Colhigh 1653070..1653094 score=2.50561674020503
SFP.Col Colhigh 1715155..1715179 score=3.45667506445884
SFP.Col Colhigh 1724204..1724228 score=2.31049838715194
SFP.Col Colhigh 1724923..1724947 score=3.85037317753597
SFP.Col Colhigh 1725369..1725393 score=1.59365486753189
SFP.Col Colhigh 1729141..1729165 score=3.2091173847165
SFP.Col Colhigh 1730015..1730039 score=2.69681133549248
SFP.Col Colhigh 1730639..1730663 score=1.75823400462596
SFP.Col Colhigh 1733093..1733117 score=3.81106660166618
SFP.Col Colhigh 1733886..1733910 score=2.03887229376942
SFP.Col Colhigh 1734226..1734250 score=1.82353086999512
SFP.Col Colhigh 1734543..1734567 score=3.85125034994346
SFP.Col Colhigh 1738923..1738947 score=4.56514361699911
SFP.Col Colhigh 1740156..1740180 score=2.85760493265716
SFP.Col Colhigh 1740666..1740690 score=2.92183535438536
SFP.Col Colhigh 1740852..1740876 score=3.42398290637923
SFP.Col Colhigh 1740925..1740949 score=4.64254678883108
SFP.Col Colhigh 1741140..1741164 score=1.86334512584112
SFP.Col Colhigh 1741555..1741579 score=2.17425392376553
SFP.Col Colhigh 1743142..1743166 score=3.18898663986765
SFP.Col Colhigh 1744199..1744223 score=2.15230983721427
SFP.Col Colhigh 1744624..1744648 score=2.45332051239435
SFP.Col Colhigh 1746280..1746304 score=3.03651970974185
SFP.Col Colhigh 1746389..1746413 score=1.63201139429773
SFP.Col Colhigh 1750763..1750787 score=3.50715441248322
SFP.Col Colhigh 1751015..1751039 score=3.68516787905144
SFP.Col Colhigh 1751754..1751778 score=2.06803394207875
SFP.Col Colhigh 1753825..1753849 score=2.92555064220174
SFP.Col Colhigh 1757215..1757239 score=1.88702878230185
SFP.Col Colhigh 1758658..1758682 score=2.46745592583218
SFP.Col Colhigh 1769598..1769622 score=1.85023534308388
SFP.Col Colhigh 1772812..1772836 score=2.05519528673580
SFP.Col Colhigh 1773147..1773171 score=2.01074496020333
SFP.Col Colhigh 1776482..1776506 score=3.60349769321972
SFP.Col Colhigh 1778712..1778736 score=8.15457243147237
SFP.Col Colhigh 1778939..1778963 score=3.60657193371789
SFP.Col Colhigh 1780164..1780188 score=1.92211805718616
SFP.Col Colhigh 1792363..1792387 score=2.03500520052829
SFP.Col Colhigh 1792432..1792456 score=6.53678034478663
SFP.Col Colhigh 1793565..1793589 score=6.04259358769843
SFP.Col Colhigh 1794057..1794081 score=1.64966750950873
SFP.Col Colhigh 1794339..1794363 score=1.58574425346520
SFP.Col Colhigh 1799242..1799266 score=1.88106541685913
SFP.Col Colhigh 1799878..1799902 score=1.99595310233634
SFP.Col Colhigh 1799955..1799979 score=1.81639671513128
SFP.Col Colhigh 1800316..1800340 score=2.08945785638647
SFP.Col Colhigh 1800424..1800448 score=1.60341453626597
SFP.Col Colhigh 1802674..1802698 score=1.93467056937442
SFP.Col Colhigh 1804663..1804687 score=1.60158476297028
SFP.Col Colhigh 1805614..1805638 score=1.833124352563
SFP.Col Colhigh 1806640..1806664 score=1.7270330402086
SFP.Col Colhigh 1807904..1807928 score=2.10678653562311
SFP.Col Colhigh 1807939..1807963 score=2.53484403626282
SFP.Col Colhigh 1813261..1813285 score=4.19955691981958
SFP.Col Colhigh 1813414..1813438 score=2.38180727087433
SFP.Col Colhigh 1817044..1817068 score=2.11366207376806
SFP.Col Colhigh 1817150..1817174 score=2.09014770548453
SFP.Col Colhigh 1820637..1820661 score=2.7925406492727
SFP.Col Colhigh 1823223..1823247 score=2.20273363952653
SFP.Col Colhigh 1826495..1826519 score=1.80362820536574
SFP.Col Colhigh 1826798..1826822 score=3.99528912421062
SFP.Col Colhigh 1828728..1828752 score=2.41234498455465
SFP.Col Colhigh 1834220..1834244 score=1.59239275452198
SFP.Col Colhigh 1837014..1837038 score=3.54050756795543
SFP.Col Colhigh 1837082..1837106 score=1.57706921223131
SFP.Col Colhigh 1837417..1837441 score=1.60282763733765
SFP.Col Colhigh 1839035..1839059 score=3.45185335958782
SFP.Col Colhigh 1848187..1848211 score=1.95993115467206
SFP.Col Colhigh 1848787..1848811 score=1.57887642159907
SFP.Col Colhigh 1851026..1851050 score=3.22512386052601
SFP.Col Colhigh 1852400..1852424 score=2.52989736678612
SFP.Col Colhigh 1855371..1855395 score=1.68749106472241
SFP.Col Colhigh 1859389..1859413 score=3.44784310887983
SFP.Col Colhigh 1860907..1860931 score=1.82069261886860
SFP.Col Colhigh 1860982..1861006 score=4.8520625227906
SFP.Col Colhigh 1861554..1861578 score=3.06606603555722
SFP.Col Colhigh 1861631..1861655 score=2.21497815725385
SFP.Col Colhigh 1865161..1865185 score=2.98441950778413
SFP.Col Colhigh 1865195..1865219 score=1.6282636116194
SFP.Col Colhigh 1867033..1867057 score=2.59818193041740
SFP.Col Colhigh 1868047..1868071 score=1.74914850316779
SFP.Col Colhigh 1869800..1869824 score=4.54160534098298
SFP.Col Colhigh 1870990..1871014 score=5.73813717880479
SFP.Col Colhigh 1871027..1871051 score=3.01079923752221
SFP.Col Colhigh 1871061..1871085 score=2.57216129118813
SFP.Col Colhigh 1876308..1876332 score=1.88514044354509
SFP.Col Colhigh 1879071..1879095 score=1.86012988837781
SFP.Col Colhigh 1882368..1882392 score=5.32085861362034
SFP.Col Colhigh 1886597..1886621 score=1.67016080928278
SFP.Col Colhigh 1886871..1886895 score=2.14244392138859
SFP.Col Colhigh 1899001..1899025 score=2.73068915656969
SFP.Col Colhigh 1899290..1899314 score=3.79455421153863
SFP.Col Colhigh 1900941..1900965 score=4.8346830142928
SFP.Col Colhigh 1904867..1904891 score=5.55742369509843
SFP.Col Colhigh 1906075..1906099 score=2.38912608363195
SFP.Col Colhigh 1912155..1912179 score=1.6943969894938
SFP.Col Colhigh 1949156..1949180 score=1.68021711244065
SFP.Col Colhigh 1950701..1950725 score=3.08629323770204
SFP.Col Colhigh 1954668..1954692 score=2.21365559721143
SFP.Col Colhigh 1954774..1954798 score=2.37246199976154
SFP.Col Colhigh 1956108..1956132 score=1.89697732201777
SFP.Col Colhigh 1959452..1959476 score=7.45064559070198
SFP.Col Colhigh 1959757..1959781 score=2.66210969024104
SFP.Col Colhigh 1967000..1967024 score=4.81137822824842
SFP.Col Colhigh 1973721..1973745 score=4.80407145503069
SFP.Col Colhigh 1987127..1987151 score=3.66901919926244
SFP.Col Colhigh 1991162..1991186 score=1.75927605795195
SFP.Col Colhigh 1993787..1993811 score=3.13320404393602
SFP.Col Colhigh 1997519..1997543 score=3.23609506458706
SFP.Col Colhigh 1998636..1998660 score=3.37947777150269
SFP.Col Colhigh 2014290..2014314 score=1.85175058939157
SFP.Col Colhigh 2017092..2017116 score=1.81331303103466
SFP.Col Colhigh 2022314..2022338 score=1.74283671039913
SFP.Col Colhigh 2024510..2024534 score=3.38360323258556
SFP.Col Colhigh 2027398..2027422 score=7.94040204093803
SFP.Col Colhigh 2029048..2029072 score=3.28374095258632
SFP.Col Colhigh 2038947..2038971 score=3.70063052038099
SFP.Col Colhigh 2043867..2043891 score=3.25971974132842
SFP.Col Colhigh 2045488..2045512 score=2.07760625585787
SFP.Col Colhigh 2046145..2046169 score=5.20574886711684
SFP.Col Colhigh 2048680..2048704 score=2.62503396442455
SFP.Col Colhigh 2051949..2051973 score=2.1044608799062
SFP.Col Colhigh 2053072..2053096 score=3.32744191478888
SFP.Col Colhigh 2054417..2054441 score=2.71714496662848
SFP.Col Colhigh 2056092..2056116 score=2.46928128355449
SFP.Col Colhigh 2058651..2058675 score=5.50105010895035
SFP.Col Colhigh 2060557..2060581 score=3.99441165989005
SFP.Col Colhigh 2069781..2069805 score=2.00870373426835
SFP.Col Colhigh 2081762..2081786 score=2.05915574432087
SFP.Col Colhigh 2084635..2084659 score=3.9483432191555
SFP.Col Colhigh 2087095..2087119 score=5.23534308415695
SFP.Col Colhigh 2089958..2089982 score=1.74885146719191
SFP.Col Colhigh 2093232..2093256 score=1.66032978784644
SFP.Col Colhigh 2094261..2094285 score=3.92989844850861
SFP.Col Colhigh 2094694..2094718 score=2.19420774838228
SFP.Col Colhigh 2094886..2094910 score=3.40771385377630
SFP.Col Colhigh 2094921..2094945 score=5.41275874114588
SFP.Col Colhigh 2094994..2095018 score=3.37921613740697
SFP.Col Colhigh 2095076..2095100 score=2.30865812945587
SFP.Col Colhigh 2095142..2095166 score=5.90381093455017
SFP.Col Colhigh 2095216..2095240 score=2.12607746484158
SFP.Col Colhigh 2095662..2095686 score=2.45660152451314
SFP.Col Colhigh 2096144..2096168 score=2.35733288139706
SFP.Col Colhigh 2096324..2096348 score=5.08335356843062
SFP.Col Colhigh 2096465..2096489 score=2.37916257813135
SFP.Col Colhigh 2096497..2096521 score=2.05581284351757
SFP.Col Colhigh 2096570..2096594 score=2.61797962335122
SFP.Col Colhigh 2096640..2096664 score=2.37750915804553
SFP.Col Colhigh 2096721..2096745 score=2.54625143290412
SFP.Col Colhigh 2096756..2096780 score=5.48479790474533
SFP.Col Colhigh 2097053..2097077 score=2.02426446824382
SFP.Col Colhigh 2097265..2097289 score=2.04893171055462
SFP.Col Colhigh 2097375..2097399 score=1.71583314210248
SFP.Col Colhigh 2097412..2097436 score=2.18611404446822
SFP.Col Colhigh 2097550..2097574 score=2.15704273997277
SFP.Col Colhigh 2097585..2097609 score=4.96972879777457
SFP.Col Colhigh 2097689..2097713 score=3.69133054212513
SFP.Col Colhigh 2097981..2098005 score=2.98133231893401
SFP.Col Colhigh 2098055..2098079 score=3.80134634323710
SFP.Col Colhigh 2098093..2098117 score=4.42688453128347
SFP.Col Colhigh 2098234..2098258 score=3.13664514143869
SFP.Col Colhigh 2098509..2098533 score=2.63924503703315
SFP.Col Colhigh 2099482..2099506 score=1.93832317598966
SFP.Col Colhigh 2099585..2099609 score=4.52019240580613
SFP.Col Colhigh 2099994..2100018 score=2.40554517187431
SFP.Col Colhigh 2100193..2100217 score=2.37031486475507
SFP.Col Colhigh 2100789..2100813 score=2.67074253702979
SFP.Col Colhigh 2101285..2101309 score=5.96092648942546
SFP.Col Colhigh 2101654..2101678 score=2.92887689538594
SFP.Col Colhigh 2101849..2101873 score=2.74755577163249
SFP.Col Colhigh 2102911..2102935 score=5.95525700660546
SFP.Col Colhigh 2107335..2107359 score=1.71394773359410
SFP.Col Colhigh 2107408..2107432 score=2.39225951092653
SFP.Col Colhigh 2108595..2108619 score=1.95287844421057
SFP.Col Colhigh 2114303..2114327 score=1.57223190635256
SFP.Col Colhigh 2114376..2114400 score=2.61274925869460
SFP.Col Colhigh 2114863..2114887 score=2.19388212810495
SFP.Col Colhigh 2114969..2114993 score=3.32250644011849
SFP.Col Colhigh 2116701..2116725 score=1.99311105334435
SFP.Col Colhigh 2119826..2119850 score=1.93202756042406
SFP.Col Colhigh 2120027..2120051 score=1.78876704448291
SFP.Col Colhigh 2120543..2120567 score=1.86903024088885
SFP.Col Colhigh 2126058..2126082 score=3.65475296711057
SFP.Col Colhigh 2126093..2126117 score=4.58389450038122
SFP.Col Colhigh 2126131..2126155 score=3.84475979718734
SFP.Col Colhigh 2126410..2126434 score=3.05083263795197
SFP.Col Colhigh 2126527..2126551 score=6.48582120190272
SFP.Col Colhigh 2126968..2126992 score=2.9533511491504
SFP.Col Colhigh 2133578..2133602 score=1.63000254971076
SFP.Col Colhigh 2140972..2140996 score=5.52139484357382
SFP.Col Colhigh 2142990..2143014 score=3.22478262963748
SFP.Col Colhigh 2143732..2143756 score=2.38909553572170
SFP.Col Colhigh 2152144..2152168 score=1.72669803987504
SFP.Col Colhigh 2159244..2159268 score=2.07125246710391
SFP.Col Colhigh 2166248..2166272 score=2.30912249052456
SFP.Col Colhigh 2172937..2172961 score=2.23829887606612
SFP.Col Colhigh 2175035..2175059 score=2.45430419867765
SFP.Col Colhigh 2175497..2175521 score=2.1007172909588
SFP.Col Colhigh 2181658..2181682 score=2.76339608747397
SFP.Col Colhigh 2188680..2188704 score=1.65651246709867
SFP.Col Colhigh 2199619..2199643 score=3.73769950979428
SFP.Col Colhigh 2199761..2199785 score=1.96685656604168
SFP.Col Colhigh 2205334..2205358 score=2.65809515778240
SFP.Col Colhigh 2205370..2205394 score=1.92006048955618
SFP.Col Colhigh 2205554..2205578 score=1.70509991419602
SFP.Col Colhigh 2205824..2205848 score=1.72358232305814
SFP.Col Colhigh 2206039..2206063 score=3.85857193112787
SFP.Col Colhigh 2206310..2206334 score=1.81693080387155
SFP.Col Colhigh 2206347..2206371 score=3.39841876037469
SFP.Col Colhigh 2206383..2206407 score=3.79171346411726
SFP.Col Colhigh 2206419..2206443 score=2.22295753372575
SFP.Col Colhigh 2206450..2206474 score=2.09398744019136
SFP.Col Colhigh 2206714..2206738 score=2.91176007060677
SFP.Col Colhigh 2206885..2206909 score=2.24121708067949
SFP.Col Colhigh 2209378..2209402 score=2.25349806061106
SFP.Col Colhigh 2209871..2209895 score=3.14788311328171
SFP.Col Colhigh 2214422..2214446 score=3.94068991298787
SFP.Col Colhigh 2214533..2214557 score=1.60713423334434
SFP.Col Colhigh 2216216..2216240 score=6.1552178531409
SFP.Col Colhigh 2216249..2216273 score=4.08233245176001
SFP.Col Colhigh 2219740..2219764 score=3.41971770843443
SFP.Col Colhigh 2221038..2221062 score=2.70116278673505
SFP.Col Colhigh 2225786..2225810 score=1.82575152174354
SFP.Col Colhigh 2225894..2225918 score=3.35557868605044
SFP.Col Colhigh 2226916..2226940 score=2.35414782279863
SFP.Col Colhigh 2228580..2228604 score=2.64980873201317
SFP.Col Colhigh 2229037..2229061 score=3.0213573522787
SFP.Col Colhigh 2230833..2230857 score=5.39111052419231
SFP.Col Colhigh 2230936..2230960 score=3.28246491333605
SFP.Col Colhigh 2230969..2230993 score=6.44925566392503
SFP.Col Colhigh 2231534..2231558 score=6.2832419378068
SFP.Col Colhigh 2231682..2231706 score=1.97590769018403
SFP.Col Colhigh 2231854..2231878 score=2.26803764587784
SFP.Col Colhigh 2231890..2231914 score=3.38492220337751
SFP.Col Colhigh 2232716..2232740 score=2.02866513604152
SFP.Col Colhigh 2232748..2232772 score=1.88327686928992
SFP.Col Colhigh 2233658..2233682 score=1.97578036158435
SFP.Col Colhigh 2233977..2234001 score=2.53877942561402
SFP.Col Colhigh 2234522..2234546 score=5.32324460275865
SFP.Col Colhigh 2234739..2234763 score=2.97771324563829
SFP.Col Colhigh 2234775..2234799 score=2.27088691511926
SFP.Col Colhigh 2234809..2234833 score=3.49643058452981
SFP.Col Colhigh 2234874..2234898 score=1.54998452768477
SFP.Col Colhigh 2235095..2235119 score=1.64462466767538
SFP.Col Colhigh 2235395..2235419 score=3.33974488990941
SFP.Col Colhigh 2235578..2235602 score=4.58341240268578
SFP.Col Colhigh 2235726..2235750 score=1.71124725387014
SFP.Col Colhigh 2235867..2235891 score=3.94311922072594
SFP.Col Colhigh 2235978..2236002 score=2.67175435941170
SFP.Col Colhigh 2236333..2236357 score=1.98623570989531
SFP.Col Colhigh 2236704..2236728 score=2.00561338894692
SFP.Col Colhigh 2236913..2236937 score=3.1233207549615
SFP.Col Colhigh 2241977..2242001 score=2.73524557879177
SFP.Col Colhigh 2244483..2244507 score=2.72708400061516
SFP.Col Colhigh 2244700..2244724 score=2.98172418643021
SFP.Col Colhigh 2246889..2246913 score=2.71176900487090
SFP.Col Colhigh 2251070..2251094 score=4.97678410660985
SFP.Col Colhigh 2251391..2251415 score=2.12133780275704
SFP.Col Colhigh 2256085..2256109 score=1.65570231416719
SFP.Col Colhigh 2256121..2256145 score=4.31423646707138
SFP.Col Colhigh 2258507..2258531 score=4.15345610013628
SFP.Col Colhigh 2258650..2258674 score=2.11858229050740
SFP.Col Colhigh 2270062..2270086 score=1.68051829307593
SFP.Col Colhigh 2270883..2270907 score=2.03743994443524
SFP.Col Colhigh 2277867..2277891 score=3.49765285665793
SFP.Col Colhigh 2277898..2277922 score=3.0881580797067
SFP.Col Colhigh 2278824..2278848 score=2.97371982856825
SFP.Col Colhigh 2279474..2279498 score=3.05380468533990
SFP.Col Colhigh 2280220..2280244 score=1.99233617817869
SFP.Col Colhigh 2282345..2282369 score=5.38507484628975
SFP.Col Colhigh 2282637..2282661 score=2.63213307195751
SFP.Col Colhigh 2283264..2283288 score=2.08231359855565
SFP.Col Colhigh 2283631..2283655 score=2.74545736994360
SFP.Col Colhigh 2283772..2283796 score=5.26621748125972
SFP.Col Colhigh 2283961..2283985 score=9.7853729129834
SFP.Col Colhigh 2283995..2284019 score=3.98178835876713
SFP.Col Colhigh 2284368..2284392 score=4.51893484170167
SFP.Col Colhigh 2286420..2286444 score=1.96051820416246
SFP.Col Colhigh 2287808..2287832 score=1.93509833113738
SFP.Col Colhigh 2288217..2288241 score=2.88760327395144
SFP.Col Colhigh 2289191..2289215 score=2.70192676641599
SFP.Col Colhigh 2291728..2291752 score=3.28153017155791
SFP.Col Colhigh 2296909..2296933 score=4.33113757699994
SFP.Col Colhigh 2305249..2305273 score=1.68486450623039
SFP.Col Colhigh 2306632..2306656 score=1.64999763887290
SFP.Col Colhigh 2307682..2307706 score=2.20416853615943
SFP.Col Colhigh 2308786..2308810 score=3.02290288475706
SFP.Col Colhigh 2312656..2312680 score=4.74219291714188
SFP.Col Colhigh 2313073..2313097 score=2.91389338823418
SFP.Col Colhigh 2314494..2314518 score=2.08234862999043
SFP.Col Colhigh 2315848..2315872 score=1.58776271312282
SFP.Col Colhigh 2321046..2321070 score=2.18972238922482
SFP.Col Colhigh 2321663..2321687 score=5.75649068921645
SFP.Col Colhigh 2326005..2326029 score=3.30679640553669
SFP.Col Colhigh 2327628..2327652 score=2.33792100230089
SFP.Col Colhigh 2331187..2331211 score=1.66278002064977
SFP.Col Colhigh 2336909..2336933 score=3.14083052123108
SFP.Col Colhigh 2341509..2341533 score=2.61767499557813
SFP.Col Colhigh 2341589..2341613 score=2.34028912199125
SFP.Col Colhigh 2341624..2341648 score=1.67225882645636
SFP.Col Colhigh 2348537..2348561 score=1.78142214247180
SFP.Col Colhigh 2350681..2350705 score=2.13319065156518
SFP.Col Colhigh 2353983..2354007 score=1.98672720235443
SFP.Col Colhigh 2354165..2354189 score=1.62761925814018
SFP.Col Colhigh 2356564..2356588 score=2.26999535808485
SFP.Col Colhigh 2364064..2364088 score=4.42441463513277
SFP.Col Colhigh 2364211..2364235 score=2.68872127607453
SFP.Col Colhigh 2370574..2370598 score=1.88743899477716
SFP.Col Colhigh 2373991..2374015 score=2.5159021585508
SFP.Col Colhigh 2374133..2374157 score=1.56576800957801
SFP.Col Colhigh 2374435..2374459 score=2.5270009502392
SFP.Col Colhigh 2377862..2377886 score=1.83399133963489
SFP.Col Colhigh 2378588..2378612 score=2.08236316263489
SFP.Col Colhigh 2378659..2378683 score=4.44050337659162
SFP.Col Colhigh 2378731..2378755 score=2.52383302328738
SFP.Col Colhigh 2379237..2379261 score=3.33449163382056
SFP.Col Colhigh 2380688..2380712 score=1.59953782707804
SFP.Col Colhigh 2380830..2380854 score=2.42278426381352
SFP.Col Colhigh 2382457..2382481 score=3.41216428910069
SFP.Col Colhigh 2384079..2384103 score=1.83388408549189
SFP.Col Colhigh 2385865..2385889 score=3.44011035341385
SFP.Col Colhigh 2390444..2390468 score=3.17055321331677
SFP.Col Colhigh 2394595..2394619 score=2.14672995129832
SFP.Col Colhigh 2399065..2399089 score=3.24031561505929
SFP.Col Colhigh 2402663..2402687 score=1.88903519946618
SFP.Col Colhigh 2408229..2408253 score=5.23266283022932
SFP.Col Colhigh 2420541..2420565 score=2.79072167999177
SFP.Col Colhigh 2420684..2420708 score=4.35846220457622
SFP.Col Colhigh 2421049..2421073 score=5.0138074281679
SFP.Col Colhigh 2421548..2421572 score=3.78430291789545
SFP.Col Colhigh 2421659..2421683 score=6.16732672651872
SFP.Col Colhigh 2421695..2421719 score=4.22481400596169
SFP.Col Colhigh 2421837..2421861 score=3.25539925841369
SFP.Col Colhigh 2421877..2421901 score=1.59594187808763
SFP.Col Colhigh 2422733..2422757 score=2.54550893079524
SFP.Col Colhigh 2424248..2424272 score=4.12540184538841
SFP.Col Colhigh 2425078..2425102 score=2.11236940148544
SFP.Col Colhigh 2426653..2426677 score=2.54375120592928
SFP.Col Colhigh 2427037..2427061 score=2.03682406113567
SFP.Col Colhigh 2427113..2427137 score=3.83422456276329
SFP.Col Colhigh 2427270..2427294 score=3.17734391520057
SFP.Col Colhigh 2428014..2428038 score=3.40640526683815
SFP.Col Colhigh 2428252..2428276 score=1.60052750226055
SFP.Col Colhigh 2429411..2429435 score=2.64863526975441
SFP.Col Colhigh 2429863..2429887 score=2.42517072722262
SFP.Col Colhigh 2430301..2430325 score=2.03438956049792
SFP.Col Colhigh 2433426..2433450 score=2.64684929440583
SFP.Col Colhigh 2433820..2433844 score=1.67185639834727
SFP.Col Colhigh 2433900..2433924 score=4.01478122898944
SFP.Col Colhigh 2434348..2434372 score=1.57510705809145
SFP.Col Colhigh 2436931..2436955 score=1.67876269239963
SFP.Col Colhigh 2446161..2446185 score=1.57902762882305
SFP.Col Colhigh 2450807..2450831 score=1.79563914263139
SFP.Col Colhigh 2450871..2450895 score=1.65336682914683
SFP.Col Colhigh 2455630..2455654 score=4.64076368321073
SFP.Col Colhigh 2464373..2464397 score=2.62417801689206
SFP.Col Colhigh 2464524..2464548 score=3.33124933348374
SFP.Col Colhigh 2469808..2469832 score=2.90532010639211
SFP.Col Colhigh 2472958..2472982 score=3.40273563456385
SFP.Col Colhigh 2476860..2476884 score=3.3940917194643
SFP.Col Colhigh 2478206..2478230 score=4.15306311603068
SFP.Col Colhigh 2479088..2479112 score=1.7108272540826
SFP.Col Colhigh 2479124..2479148 score=3.02964054259760
SFP.Col Colhigh 2479808..2479832 score=3.65295598522105
SFP.Col Colhigh 2481457..2481481 score=3.496772442845
SFP.Col Colhigh 2481815..2481839 score=2.82921555719492
SFP.Col Colhigh 2503735..2503759 score=2.86619396034318
SFP.Col Colhigh 2509749..2509773 score=2.45562546138448
SFP.Col Colhigh 2512363..2512387 score=2.05166079481291
SFP.Col Colhigh 2521101..2521125 score=2.96829061909494
SFP.Col Colhigh 2521538..2521562 score=2.32023603515313
SFP.Col Colhigh 2522277..2522301 score=2.83550051421219
SFP.Col Colhigh 2531537..2531561 score=2.74993031466560
SFP.Col Colhigh 2540964..2540988 score=2.62830940866082
SFP.Col Colhigh 2551692..2551716 score=1.58854428703713
SFP.Col Colhigh 2560980..2561004 score=1.57419649439810
SFP.Col Colhigh 2563519..2563543 score=8.69869178012286
SFP.Col Colhigh 2563737..2563761 score=5.84252611698998
SFP.Col Colhigh 2565828..2565852 score=2.65242225377546
SFP.Col Colhigh 2566363..2566387 score=3.85092660417352
SFP.Col Colhigh 2570903..2570927 score=2.23513393277947
SFP.Col Colhigh 2574560..2574584 score=1.80348167186429
SFP.Col Colhigh 2577315..2577339 score=3.07793264056203
SFP.Col Colhigh 2581543..2581567 score=3.78766640295447
SFP.Col Colhigh 2582257..2582281 score=2.44269202050029
SFP.Col Colhigh 2584757..2584781 score=2.09736144477634
SFP.Col Colhigh 2586603..2586627 score=5.72515047349755
SFP.Col Colhigh 2587575..2587599 score=3.06335753720441
SFP.Col Colhigh 2595310..2595334 score=4.68852916749052
SFP.Col Colhigh 2599966..2599990 score=2.01662049470610
SFP.Col Colhigh 2609652..2609676 score=3.38668859635405
SFP.Col Colhigh 2609689..2609713 score=5.20077552171592
SFP.Col Colhigh 2610154..2610178 score=3.97516051744145
SFP.Col Colhigh 2610231..2610255 score=1.91006241823043
SFP.Col Colhigh 2610379..2610403 score=5.71932039362996
SFP.Col Colhigh 2610486..2610510 score=2.80846485541743
SFP.Col Colhigh 2611768..2611792 score=3.60614687813531
SFP.Col Colhigh 2611887..2611911 score=3.32574534290169
SFP.Col Colhigh 2614204..2614228 score=1.76662957986267
SFP.Col Colhigh 2615793..2615817 score=4.33179441117353
SFP.Col Colhigh 2617297..2617321 score=3.51531473155768
SFP.Col Colhigh 2625129..2625153 score=1.56537216515321
SFP.Col Colhigh 2625737..2625761 score=4.11391793091134
SFP.Col Colhigh 2633157..2633181 score=2.53448654872486
SFP.Col Colhigh 2637362..2637386 score=1.76101494337820
SFP.Col Colhigh 2638349..2638373 score=3.44167964495888
SFP.Col Colhigh 2641218..2641242 score=3.36876131063109
SFP.Col Colhigh 2644640..2644664 score=2.69213319059036
SFP.Col Colhigh 2645472..2645496 score=1.95686653357629
SFP.Col Colhigh 2645901..2645925 score=3.60573815826421
SFP.Col Colhigh 2646758..2646782 score=2.24451746708833
SFP.Col Colhigh 2647563..2647587 score=2.29534317221287
SFP.Col Colhigh 2654462..2654486 score=3.35560900678442
SFP.Col Colhigh 2655593..2655617 score=1.97611325330642
SFP.Col Colhigh 2656948..2656972 score=5.65759948582343
SFP.Col Colhigh 2657506..2657530 score=1.90083044898005
SFP.Col Colhigh 2657827..2657851 score=1.86140847356456
SFP.Col Colhigh 2657903..2657927 score=3.91541073436707
SFP.Col Colhigh 2662718..2662742 score=3.36492223775328
SFP.Col Colhigh 2662831..2662855 score=5.29836058648084
SFP.Col Colhigh 2663463..2663487 score=3.28249658473827
SFP.Col Colhigh 2665180..2665204 score=2.09731412889474
SFP.Col Colhigh 2665313..2665337 score=4.08433801839236
SFP.Col Colhigh 2665389..2665413 score=2.13709509019354
SFP.Col Colhigh 2667506..2667530 score=3.17604233184078
SFP.Col Colhigh 2668049..2668073 score=2.1593727451862
SFP.Col Colhigh 2688125..2688149 score=2.23844979265517
SFP.Col Colhigh 2691726..2691750 score=4.86656881689585
SFP.Col Colhigh 2692059..2692083 score=3.57705135657747
SFP.Col Colhigh 2694403..2694427 score=4.84080415401611
SFP.Col Colhigh 2695649..2695673 score=2.65176412322519
SFP.Col Colhigh 2695839..2695863 score=4.26605948404907
SFP.Col Colhigh 2699197..2699221 score=4.1438722262504
SFP.Col Colhigh 2700317..2700341 score=1.87513224203144
SFP.Col Colhigh 2700389..2700413 score=1.7289233527355
SFP.Col Colhigh 2700490..2700514 score=4.69943116732278
SFP.Col Colhigh 2700727..2700751 score=2.41097022966429
SFP.Col Colhigh 2701461..2701485 score=4.49573166331021
SFP.Col Colhigh 2701569..2701593 score=4.04860967092933
SFP.Col Colhigh 2701895..2701919 score=2.36688101657876
SFP.Col Colhigh 2701999..2702023 score=2.88960164397453
SFP.Col Colhigh 2702033..2702057 score=2.41202673221806
SFP.Col Colhigh 2702428..2702452 score=3.07138546938406
SFP.Col Colhigh 2702687..2702711 score=2.62243834061497
SFP.Col Colhigh 2702725..2702749 score=4.7028067020789
SFP.Col Colhigh 2703613..2703637 score=5.2826238926115
SFP.Col Colhigh 2704077..2704101 score=1.74345217486000
SFP.Col Colhigh 2704585..2704609 score=1.92721532850377
SFP.Col Colhigh 2705428..2705452 score=4.40562109609911
SFP.Col Colhigh 2705536..2705560 score=2.59831815039158
SFP.Col Colhigh 2705752..2705776 score=3.80513473988389
SFP.Col Colhigh 2706022..2706046 score=1.76607402364122
SFP.Col Colhigh 2706241..2706265 score=1.66588924396418
SFP.Col Colhigh 2706894..2706918 score=4.45951852200831
SFP.Col Colhigh 2707032..2707056 score=3.0317561995315
SFP.Col Colhigh 2707170..2707194 score=3.82916555098631
SFP.Col Colhigh 2707387..2707411 score=1.77435213976282
SFP.Col Colhigh 2707686..2707710 score=1.75080114524631
SFP.Col Colhigh 2707925..2707949 score=1.98597095517034
SFP.Col Colhigh 2707961..2707985 score=3.80822668141178
SFP.Col Colhigh 2707996..2708020 score=2.18308154931672
SFP.Col Colhigh 2708172..2708196 score=2.55033660052431
SFP.Col Colhigh 2708275..2708299 score=1.99075036686836
SFP.Col Colhigh 2709350..2709374 score=1.61480573107280
SFP.Col Colhigh 2709645..2709669 score=2.91100650780626
SFP.Col Colhigh 2711879..2711903 score=2.89982174451653
SFP.Col Colhigh 2712023..2712047 score=4.64471787254661
SFP.Col Colhigh 2712132..2712156 score=4.14111059155284
SFP.Col Colhigh 2712463..2712487 score=1.69095313193235
SFP.Col Colhigh 2712711..2712735 score=2.58979332232004
SFP.Col Colhigh 2712875..2712899 score=2.09791487878754
SFP.Col Colhigh 2713327..2713351 score=1.78048679901066
SFP.Col Colhigh 2713741..2713765 score=2.99307545806595
SFP.Col Colhigh 2713921..2713945 score=3.04228407187950
SFP.Col Colhigh 2714487..2714511 score=1.81983240501545
SFP.Col Colhigh 2714739..2714763 score=4.64901674594885
SFP.Col Colhigh 2715738..2715762 score=1.76454758528677
SFP.Col Colhigh 2715882..2715906 score=4.86952127869228
SFP.Col Colhigh 2716555..2716579 score=3.75656485205449
SFP.Col Colhigh 2716596..2716620 score=3.19381832279532
SFP.Col Colhigh 2716780..2716804 score=3.21181655270137
SFP.Col Colhigh 2716925..2716949 score=2.95548136326851
SFP.Col Colhigh 2717223..2717247 score=1.77589007792976
SFP.Col Colhigh 2718100..2718124 score=2.16696349120616
SFP.Col Colhigh 2718295..2718319 score=3.58013760153811
SFP.Col Colhigh 2718472..2718496 score=1.98300146526633
SFP.Col Colhigh 2718735..2718759 score=2.8940091690001
SFP.Col Colhigh 2719165..2719189 score=1.95597494627608
SFP.Col Colhigh 2722059..2722083 score=2.02876024728818
SFP.Col Colhigh 2723496..2723520 score=2.1455493871744
SFP.Col Colhigh 2724081..2724105 score=3.85594223887593
SFP.Col Colhigh 2725827..2725851 score=2.13322638943879
SFP.Col Colhigh 2726428..2726452 score=4.53019504566545
SFP.Col Colhigh 2727034..2727058 score=1.77892782384604
SFP.Col Colhigh 2727548..2727572 score=2.29919371381232
SFP.Col Colhigh 2727581..2727605 score=1.98987034398198
SFP.Col Colhigh 2727616..2727640 score=2.69409345483902
SFP.Col Colhigh 2728165..2728189 score=4.63027161092216
SFP.Col Colhigh 2728233..2728257 score=2.07562724057179
SFP.Col Colhigh 2729447..2729471 score=3.98725222273029
SFP.Col Colhigh 2730041..2730065 score=5.05332519680456
SFP.Col Colhigh 2730397..2730421 score=3.40876557923087
SFP.Col Colhigh 2733029..2733053 score=1.68571815357191
SFP.Col Colhigh 2733655..2733679 score=4.01995419618849
SFP.Col Colhigh 2735156..2735180 score=2.07797489262824
SFP.Col Colhigh 2737075..2737099 score=2.26895587026112
SFP.Col Colhigh 2738124..2738148 score=1.93689638040210
SFP.Col Colhigh 2738662..2738686 score=2.28322946858141
SFP.Col Colhigh 2739205..2739229 score=2.9161699256336
SFP.Col Colhigh 2739274..2739298 score=2.68954302760782
SFP.Col Colhigh 2739310..2739334 score=6.23687170515722
SFP.Col Colhigh 2739713..2739737 score=1.90524038922708
SFP.Col Colhigh 2742228..2742252 score=1.72861555646067
SFP.Col Colhigh 2744588..2744612 score=3.24658560040194
SFP.Col Colhigh 2744775..2744799 score=1.9897216860074
SFP.Col Colhigh 2745455..2745479 score=1.69813332378952
SFP.Col Colhigh 2746440..2746464 score=1.68149660792996
SFP.Col Colhigh 2746781..2746805 score=3.34867337219669
SFP.Col Colhigh 2748010..2748034 score=3.85656530651189
SFP.Col Colhigh 2749635..2749659 score=4.19210981243864
SFP.Col Colhigh 2749773..2749797 score=2.20652341804527
SFP.Col Colhigh 2752416..2752440 score=3.77512049770295
SFP.Col Colhigh 2752601..2752625 score=3.25397655707430
SFP.Col Colhigh 2752833..2752857 score=3.67846284811643
SFP.Col Colhigh 2753760..2753784 score=5.54287349668643
SFP.Col Colhigh 2753866..2753890 score=1.81199820320876
SFP.Col Colhigh 2754011..2754035 score=2.86274957227657
SFP.Col Colhigh 2754452..2754476 score=3.63299728176799
SFP.Col Colhigh 2756040..2756064 score=3.29002027254311
SFP.Col Colhigh 2756821..2756845 score=4.10062100570003
SFP.Col Colhigh 2757334..2757358 score=2.31663380801165
SFP.Col Colhigh 2758123..2758147 score=2.62360476060517
SFP.Col Colhigh 2758158..2758182 score=4.81766599702174
SFP.Col Colhigh 2758726..2758750 score=4.30447022469038
SFP.Col Colhigh 2760703..2760727 score=1.5781720639786
SFP.Col Colhigh 2763454..2763478 score=3.73518241345964
SFP.Col Colhigh 2765243..2765267 score=4.36311479472223
SFP.Col Colhigh 2768084..2768108 score=1.91999310013486
SFP.Col Colhigh 2768683..2768707 score=2.20671645227201
SFP.Col Colhigh 2768857..2768881 score=3.06126264052055
SFP.Col Colhigh 2774044..2774068 score=3.35381544291939
SFP.Col Colhigh 2780889..2780913 score=2.09334235385691
SFP.Col Colhigh 2786161..2786185 score=3.34098042622501
SFP.Col Colhigh 2787565..2787589 score=2.11656483353645
SFP.Col Colhigh 2787858..2787882 score=1.91175311244939
SFP.Col Colhigh 2794794..2794818 score=3.11961390430142
SFP.Col Colhigh 2795404..2795428 score=1.92787205912906
SFP.Col Colhigh 2795653..2795677 score=1.76568378833666
SFP.Col Colhigh 2797561..2797585 score=1.82774206011931
SFP.Col Colhigh 2800353..2800377 score=2.87162265584874
SFP.Col Colhigh 2802161..2802185 score=3.09576193636877
SFP.Col Colhigh 2807052..2807076 score=2.72553962911187
SFP.Col Colhigh 2808064..2808088 score=2.24388014621913
SFP.Col Colhigh 2820276..2820300 score=1.76272028965601
SFP.Col Colhigh 2823583..2823607 score=3.72943773749953
SFP.Col Colhigh 2829428..2829452 score=2.03881174315077
SFP.Col Colhigh 2837614..2837638 score=2.38899495904394
SFP.Col Colhigh 2838205..2838229 score=2.97962992662529
SFP.Col Colhigh 2849327..2849351 score=1.96600868422455
SFP.Col Colhigh 2849835..2849859 score=3.04859680805536
SFP.Col Colhigh 2851438..2851462 score=3.05547372989069
SFP.Col Colhigh 2858602..2858626 score=1.63229955397993
SFP.Col Colhigh 2858924..2858948 score=3.06807157546356
SFP.Col Colhigh 2858964..2858988 score=6.33931659585064
SFP.Col Colhigh 2859004..2859028 score=4.8553384450853
SFP.Col Colhigh 2859355..2859379 score=1.84242949253887
SFP.Col Colhigh 2860138..2860162 score=3.38180375468448
SFP.Col Colhigh 2860607..2860631 score=3.20308409665271
SFP.Col Colhigh 2861282..2861306 score=2.09163882319102
SFP.Col Colhigh 2862870..2862894 score=1.84029607195679
SFP.Col Colhigh 2862903..2862927 score=3.0416481092666
SFP.Col Colhigh 2863885..2863909 score=3.32428056806146
SFP.Col Colhigh 2864026..2864050 score=2.35771308229508
SFP.Col Colhigh 2864764..2864788 score=1.92981763237491
SFP.Col Colhigh 2865088..2865112 score=2.66934013162661
SFP.Col Colhigh 2866639..2866663 score=1.63979606867158
SFP.Col Colhigh 2867416..2867440 score=4.3307119166132
SFP.Col Colhigh 2867662..2867686 score=2.50525022684362
SFP.Col Colhigh 2867764..2867788 score=2.89061517040478
SFP.Col Colhigh 2867873..2867897 score=2.60062296764361
SFP.Col Colhigh 2874330..2874354 score=1.64344607694623
SFP.Col Colhigh 2877345..2877369 score=4.32146881399208
SFP.Col Colhigh 2877410..2877434 score=5.6738261063924
SFP.Col Colhigh 2880519..2880543 score=3.39045156723393
SFP.Col Colhigh 2880941..2880965 score=6.21483650332048
SFP.Col Colhigh 2881586..2881610 score=1.69114585553382
SFP.Col Colhigh 2882120..2882144 score=2.70959256402853
SFP.Col Colhigh 2882449..2882473 score=2.35888368794695
SFP.Col Colhigh 2883024..2883048 score=1.56248082164459
SFP.Col Colhigh 2883315..2883339 score=3.24438360791479
SFP.Col Colhigh 2884549..2884573 score=4.22055509917111
SFP.Col Colhigh 2884627..2884651 score=2.47016850399476
SFP.Col Colhigh 2885204..2885228 score=5.41806417393971
SFP.Col Colhigh 2885694..2885718 score=2.16804350233324
SFP.Col Colhigh 2885932..2885956 score=2.27770758630782
SFP.Col Colhigh 2886150..2886174 score=1.57601587420934
SFP.Col Colhigh 2886265..2886289 score=2.05023873099948
SFP.Col Colhigh 2886440..2886464 score=2.14751893593722
SFP.Col Colhigh 2886550..2886574 score=3.41722363882312
SFP.Col Colhigh 2888308..2888332 score=1.56311711137501
SFP.Col Colhigh 2888376..2888400 score=4.03267428309811
SFP.Col Colhigh 2889115..2889139 score=1.74906321349577
SFP.Col Colhigh 2892009..2892033 score=1.55068203043137
SFP.Col Colhigh 2892046..2892070 score=3.60348565120572
SFP.Col Colhigh 2892150..2892174 score=4.09073113888322
SFP.Col Colhigh 2892544..2892568 score=3.4877899097499
SFP.Col Colhigh 2892580..2892604 score=1.81077018268421
SFP.Col Colhigh 2892652..2892676 score=4.13688790582146
SFP.Col Colhigh 2893038..2893062 score=5.35591500730033
SFP.Col Colhigh 2893215..2893239 score=1.75144709550816
SFP.Col Colhigh 2893281..2893305 score=1.56583223122747
SFP.Col Colhigh 2899563..2899587 score=1.83456861063322
SFP.Col Colhigh 2902650..2902674 score=2.80409613290077
SFP.Col Colhigh 2902838..2902862 score=1.61465562293597
SFP.Col Colhigh 2903316..2903340 score=1.57257886523249
SFP.Col Colhigh 2911621..2911645 score=1.76109040870363
SFP.Col Colhigh 2915463..2915487 score=2.94362515778813
SFP.Col Colhigh 2917783..2917807 score=1.96422616187862
SFP.Col Colhigh 2918097..2918121 score=4.52723539392415
SFP.Col Colhigh 2918178..2918202 score=4.06405693839581
SFP.Col Colhigh 2918951..2918975 score=3.4286178317826
SFP.Col Colhigh 2924316..2924340 score=3.50035268867577
SFP.Col Colhigh 2924545..2924569 score=3.78111083472876
SFP.Col Colhigh 2926976..2927000 score=3.49028009568412
SFP.Col Colhigh 2929489..2929513 score=1.59112072339338
SFP.Col Colhigh 2929679..2929703 score=1.74074068388039
SFP.Col Colhigh 2930375..2930399 score=2.39829626548478
SFP.Col Colhigh 2935252..2935276 score=3.81478903761831
SFP.Col Colhigh 2935789..2935813 score=3.35289054655038
SFP.Col Colhigh 2937148..2937172 score=4.12947527416554
SFP.Col Colhigh 2940357..2940381 score=1.77543824829755
SFP.Col Colhigh 2942140..2942164 score=2.94122735968138
SFP.Col Colhigh 2944558..2944582 score=3.43702854296512
SFP.Col Colhigh 2947913..2947937 score=3.86177566189294
SFP.Col Colhigh 2948792..2948816 score=2.61778787897116
SFP.Col Colhigh 2955036..2955060 score=2.08733620502217
SFP.Col Colhigh 2961797..2961821 score=4.88083022176948
SFP.Col Colhigh 2968061..2968085 score=1.56032173833705
SFP.Col Colhigh 2971685..2971709 score=2.74246721247274
SFP.Col Colhigh 2971853..2971877 score=2.67310089934449
SFP.Col Colhigh 2974537..2974561 score=2.26915927805644
SFP.Col Colhigh 2979095..2979119 score=1.69596648591588
SFP.Col Colhigh 2980385..2980409 score=2.19815152549598
SFP.Col Colhigh 2988893..2988917 score=1.95832117466921
SFP.Col Colhigh 2989409..2989433 score=2.10480983264902
SFP.Col Colhigh 2993420..2993444 score=3.32301786019041
SFP.Col Colhigh 2997837..2997861 score=2.66330815198616
SFP.Col Colhigh 3000219..3000243 score=1.72952041659382
SFP.Col Colhigh 3001886..3001910 score=3.82601827548759
SFP.Col Colhigh 3001992..3002016 score=2.14720999740325
SFP.Col Colhigh 3002172..3002196 score=3.33388970408084
SFP.Col Colhigh 3002248..3002272 score=3.06994461922648
SFP.Col Colhigh 3004037..3004061 score=2.26122184681762
SFP.Col Colhigh 3004214..3004238 score=4.33938535268563
SFP.Col Colhigh 3004250..3004274 score=2.07685591374003
SFP.Col Colhigh 3004436..3004460 score=1.99643538092905
SFP.Col Colhigh 3004725..3004749 score=1.94388793752677
SFP.Col Colhigh 3005524..3005548 score=2.21563158955216
SFP.Col Colhigh 3006816..3006840 score=5.26017531182112
SFP.Col Colhigh 3007032..3007056 score=3.37095089375494
SFP.Col Colhigh 3007069..3007093 score=2.88049449056024
SFP.Col Colhigh 3007140..3007164 score=4.94623459420525
SFP.Col Colhigh 3008224..3008248 score=2.80524621953186
SFP.Col Colhigh 3008443..3008467 score=2.23114432292965
SFP.Col Colhigh 3008557..3008581 score=1.68339585547034
SFP.Col Colhigh 3009390..3009414 score=2.38987490595465
SFP.Col Colhigh 3010414..3010438 score=1.69603511299742
SFP.Col Colhigh 3010592..3010616 score=1.87651802830986
SFP.Col Colhigh 3010838..3010862 score=5.33562589163462
SFP.Col Colhigh 3011016..3011040 score=2.72887231667111
SFP.Col Colhigh 3011711..3011735 score=6.81283292735188
SFP.Col Colhigh 3011742..3011766 score=2.57982959832843
SFP.Col Colhigh 3012750..3012774 score=1.98655007352299
SFP.Col Colhigh 3015583..3015607 score=2.3215703019975
SFP.Col Colhigh 3015761..3015785 score=2.64530220930208
SFP.Col Colhigh 3015839..3015863 score=1.55699145739114
SFP.Col Colhigh 3015944..3015968 score=1.63821347776185
SFP.Col Colhigh 3017044..3017068 score=1.99761357980358
SFP.Col Colhigh 3018897..3018921 score=4.71538249070438
SFP.Col Colhigh 3019070..3019094 score=2.28299458417596
SFP.Col Colhigh 3019145..3019169 score=2.61531196458327
SFP.Col Colhigh 3019246..3019270 score=2.84134959343821
SFP.Col Colhigh 3022440..3022464 score=1.71060721212197
SFP.Col Colhigh 3024723..3024747 score=1.62775816809482
SFP.Col Colhigh 3032942..3032966 score=2.52733486717480
SFP.Col Colhigh 3039217..3039241 score=5.69112550428243
SFP.Col Colhigh 3043186..3043210 score=1.70749275685945
SFP.Col Colhigh 3045390..3045414 score=6.54146386781931
SFP.Col Colhigh 3045423..3045447 score=2.08662266500533
SFP.Col Colhigh 3045569..3045593 score=4.87824487613279
SFP.Col Colhigh 3045734..3045758 score=2.45681577869367
SFP.Col Colhigh 3046032..3046056 score=1.92829564881306
SFP.Col Colhigh 3061309..3061333 score=2.37100329808916
SFP.Col Colhigh 3063380..3063404 score=3.36128371505361
SFP.Col Colhigh 3068120..3068144 score=2.46726326792400
SFP.Col Colhigh 3070908..3070932 score=2.11410957712193
SFP.Col Colhigh 3082157..3082181 score=3.07652091177899
SFP.Col Colhigh 3086604..3086628 score=1.78878286732832
SFP.Col Colhigh 3092462..3092486 score=5.4000197167543
SFP.Col Colhigh 3103001..3103025 score=2.80624231028031
SFP.Col Colhigh 3103788..3103812 score=1.91413154595682
SFP.Col Colhigh 3104892..3104916 score=3.32469358809232
SFP.Col Colhigh 3110920..3110944 score=1.87199458098315
SFP.Col Colhigh 3122493..3122517 score=3.77718331479818
SFP.Col Colhigh 3123044..3123068 score=5.47358573623804
SFP.Col Colhigh 3123346..3123370 score=1.59529604463567
SFP.Col Colhigh 3126081..3126105 score=2.89107177557395
SFP.Col Colhigh 3127792..3127816 score=2.12269114496589
SFP.Col Colhigh 3128110..3128134 score=2.01744218214754
SFP.Col Colhigh 3128146..3128170 score=5.08780091409837
SFP.Col Colhigh 3129613..3129637 score=4.71851202825809
SFP.Col Colhigh 3129690..3129714 score=5.03819238344001
SFP.Col Colhigh 3130997..3131021 score=3.05698242603565
SFP.Col Colhigh 3131883..3131907 score=3.1855207821451
SFP.Col Colhigh 3131918..3131942 score=2.58788816449477
SFP.Col Colhigh 3134756..3134780 score=3.39710943935243
SFP.Col Colhigh 3138278..3138302 score=1.67167211829777
SFP.Col Colhigh 3139061..3139085 score=2.35256520601848
SFP.Col Colhigh 3139249..3139273 score=5.78256437131054
SFP.Col Colhigh 3140220..3140244 score=1.57876693266294
SFP.Col Colhigh 3141078..3141102 score=1.64993167295242
SFP.Col Colhigh 3145510..3145534 score=3.80148948363715
SFP.Col Colhigh 3145612..3145636 score=2.15391114032194
SFP.Col Colhigh 3145647..3145671 score=2.95810100961132
SFP.Col Colhigh 3146560..3146584 score=4.14090044731837
SFP.Col Colhigh 3146672..3146696 score=2.35230522402486
SFP.Col Colhigh 3146880..3146904 score=4.04526546293606
SFP.Col Colhigh 3147207..3147231 score=2.81107024163776
SFP.Col Colhigh 3147348..3147372 score=1.61870564085696
SFP.Col Colhigh 3147463..3147487 score=2.72701566893031
SFP.Col Colhigh 3147500..3147524 score=2.16990976796218
SFP.Col Colhigh 3148490..3148514 score=2.28813831767104
SFP.Col Colhigh 3148695..3148719 score=2.26001076054279
SFP.Col Colhigh 3149158..3149182 score=2.33148980922626
SFP.Col Colhigh 3149503..3149527 score=1.59148694772135
SFP.Col Colhigh 3149786..3149810 score=4.32207372646021
SFP.Col Colhigh 3149855..3149879 score=2.14086344357406
SFP.Col Colhigh 3149997..3150021 score=3.05529985219869
SFP.Col Colhigh 3150028..3150052 score=1.70604438600725
SFP.Col Colhigh 3150139..3150163 score=2.10476010430207
SFP.Col Colhigh 3150347..3150371 score=6.2159756249543
SFP.Col Colhigh 3150420..3150444 score=3.87557592628460
SFP.Col Colhigh 3150835..3150859 score=6.51503864568656
SFP.Col Colhigh 3150872..3150896 score=1.75152174680760
SFP.Col Colhigh 3151011..3151035 score=3.66019437832817
SFP.Col Colhigh 3151117..3151141 score=5.40332634415401
SFP.Col Colhigh 3151256..3151280 score=3.96651299699985
SFP.Col Colhigh 3151326..3151350 score=1.99998047926702
SFP.Col Colhigh 3151498..3151522 score=1.79357659664762
SFP.Col Colhigh 3151529..3151553 score=2.60129510697526
SFP.Col Colhigh 3151783..3151807 score=4.78837463285946
SFP.Col Colhigh 3152299..3152323 score=3.16845731879762
SFP.Col Colhigh 3152515..3152539 score=3.69035971792744
SFP.Col Colhigh 3152737..3152761 score=5.38501897843206
SFP.Col Colhigh 3152776..3152800 score=8.24570453720168
SFP.Col Colhigh 3153458..3153482 score=2.63035499216764
SFP.Col Colhigh 3153714..3153738 score=2.02327664544723
SFP.Col Colhigh 3154016..3154040 score=3.31022588010374
SFP.Col Colhigh 3154214..3154238 score=3.97568589910102
SFP.Col Colhigh 3154430..3154454 score=2.24224442252099
SFP.Col Colhigh 3155310..3155334 score=1.71807078026185
SFP.Col Colhigh 3158561..3158585 score=1.78511143040823
SFP.Col Colhigh 3158778..3158802 score=2.10669425602563
SFP.Col Colhigh 3158852..3158876 score=2.48069387252268
SFP.Col Colhigh 3159567..3159591 score=2.87163681132218
SFP.Col Colhigh 3159749..3159773 score=1.81426536386426
SFP.Col Colhigh 3159891..3159915 score=3.74338202100633
SFP.Col Colhigh 3160029..3160053 score=2.05816444616273
SFP.Col Colhigh 3163131..3163155 score=2.20810947667191
SFP.Col Colhigh 3164704..3164728 score=1.63164136578968
SFP.Col Colhigh 3169426..3169450 score=3.50916091786399
SFP.Col Colhigh 3170874..3170898 score=1.91637257695672
SFP.Col Colhigh 3171225..3171249 score=2.34120836055511
SFP.Col Colhigh 3178587..3178611 score=1.74922935156373
SFP.Col Colhigh 3179400..3179424 score=2.5746436381037
SFP.Col Colhigh 3187496..3187520 score=3.29386918528573
SFP.Col Colhigh 3188020..3188044 score=2.93166017968247
SFP.Col Colhigh 3188173..3188197 score=2.73283235427412
SFP.Col Colhigh 3188209..3188233 score=3.37475272903256
SFP.Col Colhigh 3188281..3188305 score=1.91896796151434
SFP.Col Colhigh 3188389..3188413 score=1.59817788969905
SFP.Col Colhigh 3188560..3188584 score=1.96898163975972
SFP.Col Colhigh 3188734..3188758 score=2.60529021169091
SFP.Col Colhigh 3189429..3189453 score=1.80402297117467
SFP.Col Colhigh 3189646..3189670 score=1.99364717457987
SFP.Col Colhigh 3191635..3191659 score=5.8872112487749
SFP.Col Colhigh 3191702..3191726 score=4.84893481677102
SFP.Col Colhigh 3191777..3191801 score=2.23075718577067
SFP.Col Colhigh 3192694..3192718 score=2.86084709278569
SFP.Col Colhigh 3192985..3193009 score=8.0993949650156
SFP.Col Colhigh 3195971..3195995 score=4.76178456057099
SFP.Col Colhigh 3196007..3196031 score=1.60702889311945
SFP.Col Colhigh 3196503..3196527 score=2.60711040753182
SFP.Col Colhigh 3201249..3201273 score=1.93508583808237
SFP.Col Colhigh 3201463..3201487 score=4.35998238259168
SFP.Col Colhigh 3202486..3202510 score=2.20452027214646
SFP.Col Colhigh 3204741..3204765 score=2.22149166615369
SFP.Col Colhigh 3217962..3217986 score=2.52018083321619
SFP.Col Colhigh 3218983..3219007 score=1.61522650245904
SFP.Col Colhigh 3220787..3220811 score=2.68910517001228
SFP.Col Colhigh 3222383..3222407 score=1.61897376836104
SFP.Col Colhigh 3228688..3228712 score=2.01700323230504
SFP.Col Colhigh 3228873..3228897 score=3.57606954359941
SFP.Col Colhigh 3241859..3241883 score=3.65620093404415
SFP.Col Colhigh 3245288..3245312 score=2.79311398452756
SFP.Col Colhigh 3250266..3250290 score=2.58410330331872
SFP.Col Colhigh 3250858..3250882 score=2.67814497231301
SFP.Col Colhigh 3252462..3252486 score=6.27738830161457
SFP.Col Colhigh 3253932..3253956 score=2.89106325073332
SFP.Col Colhigh 3254345..3254369 score=3.20698991803989
SFP.Col Colhigh 3254651..3254675 score=1.57382210152019
SFP.Col Colhigh 3263749..3263773 score=4.91671058948179
SFP.Col Colhigh 3265278..3265302 score=5.99914333306435
SFP.Col Colhigh 3268530..3268554 score=5.96312114772559
SFP.Col Colhigh 3269437..3269461 score=3.55639033830276
SFP.Col Colhigh 3271575..3271599 score=1.63957327868082
SFP.Col Colhigh 3274730..3274754 score=6.752597995676
SFP.Col Colhigh 3290906..3290930 score=3.5659888318724
SFP.Col Colhigh 3301165..3301189 score=2.36491907330479
SFP.Col Colhigh 3301489..3301513 score=4.47242104163604
SFP.Col Colhigh 3301590..3301614 score=4.27656413065828
SFP.Col Colhigh 3301702..3301726 score=4.12203873050686
SFP.Col Colhigh 3301775..3301799 score=3.19956634270692
SFP.Col Colhigh 3302676..3302700 score=2.07381330899671
SFP.Col Colhigh 3304111..3304135 score=2.61955168842119
SFP.Col Colhigh 3304953..3304977 score=4.29577429756885
SFP.Col Colhigh 3305753..3305777 score=2.88567019594971
SFP.Col Colhigh 3306447..3306471 score=1.66124604192535
SFP.Col Colhigh 3306523..3306547 score=1.68211005158390
SFP.Col Colhigh 3307057..3307081 score=2.12157746064669
SFP.Col Colhigh 3308554..3308578 score=4.45171093519646
SFP.Col Colhigh 3308886..3308910 score=6.22425615958259
SFP.Col Colhigh 3309059..3309083 score=1.99379171986660
SFP.Col Colhigh 3315780..3315804 score=4.62119459728885
SFP.Col Colhigh 3315895..3315919 score=1.69641748818686
SFP.Col Colhigh 3324224..3324248 score=1.64759741178306
SFP.Col Colhigh 3325196..3325220 score=1.70321703195464
SFP.Col Colhigh 3335415..3335439 score=1.93495583273803
SFP.Col Colhigh 3335707..3335731 score=4.09670769750661
SFP.Col Colhigh 3335809..3335833 score=2.57774603422059
SFP.Col Colhigh 3335876..3335900 score=1.69052732228625
SFP.Col Colhigh 3335911..3335935 score=5.64586133452235
SFP.Col Colhigh 3336018..3336042 score=2.4996469689998
SFP.Col Colhigh 3336050..3336074 score=3.40176220237887
SFP.Col Colhigh 3336087..3336111 score=3.59604463645274
SFP.Col Colhigh 3336655..3336679 score=3.99547790880467
SFP.Col Colhigh 3336687..3336711 score=2.50859756147592
SFP.Col Colhigh 3336867..3336891 score=4.76825208949438
SFP.Col Colhigh 3336970..3336994 score=4.94657813544386
SFP.Col Colhigh 3337249..3337273 score=1.57180100637221
SFP.Col Colhigh 3337285..3337309 score=3.2985172503293
SFP.Col Colhigh 3337356..3337380 score=5.45857087368741
SFP.Col Colhigh 3337392..3337416 score=2.02412324423603
SFP.Col Colhigh 3337428..3337452 score=4.6396215257659
SFP.Col Colhigh 3337570..3337594 score=3.83150696110281
SFP.Col Colhigh 3338011..3338035 score=2.93626602165204
SFP.Col Colhigh 3338456..3338480 score=2.94981530313429
SFP.Col Colhigh 3338487..3338511 score=2.80304158653112
SFP.Col Colhigh 3338558..3338582 score=2.28355338365404
SFP.Col Colhigh 3342049..3342073 score=4.58490892059876
SFP.Col Colhigh 3342734..3342758 score=2.47942995347681
SFP.Col Colhigh 3343222..3343246 score=2.84818042453619
SFP.Col Colhigh 3344071..3344095 score=3.46377055489036
SFP.Col Colhigh 3349001..3349025 score=3.6779920790265
SFP.Col Colhigh 3351416..3351440 score=4.17537665619325
SFP.Col Colhigh 3352178..3352202 score=4.77270789199299
SFP.Col Colhigh 3355340..3355364 score=3.35330380858121
SFP.Col Colhigh 3358394..3358418 score=2.25792169116608
SFP.Col Colhigh 3358722..3358746 score=3.31396153867808
SFP.Col Colhigh 3359617..3359641 score=2.09269263809583
SFP.Col Colhigh 3361037..3361061 score=3.22183234972142
SFP.Col Colhigh 3362363..3362387 score=2.90115373976246
SFP.Col Colhigh 3364015..3364039 score=3.32355968195823
SFP.Col Colhigh 3364992..3365016 score=3.20831767601068
SFP.Col Colhigh 3365561..3365585 score=5.39031958999582
SFP.Col Colhigh 3365598..3365622 score=1.57541331613624
SFP.Col Colhigh 3365710..3365734 score=4.60693985693241
SFP.Col Colhigh 3365746..3365770 score=2.93651603272344
SFP.Col Colhigh 3366294..3366318 score=1.79630116788928
SFP.Col Colhigh 3367393..3367417 score=2.70102389509666
SFP.Col Colhigh 3367548..3367572 score=2.04992989936252
SFP.Col Colhigh 3368006..3368030 score=3.49527060023350
SFP.Col Colhigh 3369095..3369119 score=1.75119758970790
SFP.Col Colhigh 3372426..3372450 score=1.59857720714561
SFP.Col Colhigh 3372833..3372857 score=5.98399032537191
SFP.Col Colhigh 3372869..3372893 score=3.42542504575100
SFP.Col Colhigh 3373639..3373663 score=1.64194402634188
SFP.Col Colhigh 3373674..3373698 score=4.57559822709439
SFP.Col Colhigh 3373712..3373736 score=4.14909324307598
SFP.Col Colhigh 3375077..3375101 score=1.78980303226219
SFP.Col Colhigh 3377405..3377429 score=2.65047841305750
SFP.Col Colhigh 3377741..3377765 score=2.75696329122513
SFP.Col Colhigh 3381946..3381970 score=3.46829467271551
SFP.Col Colhigh 3386763..3386787 score=1.70601973762975
SFP.Col Colhigh 3388713..3388737 score=2.25190087037598
SFP.Col Colhigh 3392671..3392695 score=2.41814049982297
SFP.Col Colhigh 3394811..3394835 score=4.10111589211478
SFP.Col Colhigh 3395885..3395909 score=5.00715432536197
SFP.Col Colhigh 3395922..3395946 score=2.24340002483111
SFP.Col Colhigh 3396904..3396928 score=2.31606103728567
SFP.Col Colhigh 3397354..3397378 score=2.21332856871241
SFP.Col Colhigh 3397430..3397454 score=1.92894133689656
SFP.Col Colhigh 3397719..3397743 score=3.00784489888798
SFP.Col Colhigh 3399551..3399575 score=1.88269981802370
SFP.Col Colhigh 3402838..3402862 score=4.5112975428673
SFP.Col Colhigh 3406285..3406309 score=3.8317803709007
SFP.Col Colhigh 3407432..3407456 score=3.15579539360834
SFP.Col Colhigh 3408050..3408074 score=3.13238272869213
SFP.Col Colhigh 3415761..3415785 score=5.4513222603088
SFP.Col Colhigh 3419999..3420023 score=4.04909291473869
SFP.Col Colhigh 3420067..3420091 score=2.53932319559592
SFP.Col Colhigh 3421437..3421461 score=1.65950189285911
SFP.Col Colhigh 3423995..3424019 score=3.49205892695064
SFP.Col Colhigh 3424757..3424781 score=1.97514045676008
SFP.Col Colhigh 3427054..3427078 score=4.20943676218145
SFP.Col Colhigh 3427373..3427397 score=3.08452106275561
SFP.Col Colhigh 3427862..3427886 score=2.85186873145095
SFP.Col Colhigh 3428691..3428715 score=3.22371890790608
SFP.Col Colhigh 3429806..3429830 score=2.15967838995752
SFP.Col Colhigh 3430177..3430201 score=3.87385326318956
SFP.Col Colhigh 3430615..3430639 score=3.28494724920779
SFP.Col Colhigh 3430998..3431022 score=4.4487025300395
SFP.Col Colhigh 3431661..3431685 score=2.23879561774244
SFP.Col Colhigh 3433472..3433496 score=5.13537413652071
SFP.Col Colhigh 3433659..3433683 score=2.25582113772059
SFP.Col Colhigh 3433952..3433976 score=2.07785293898477
SFP.Col Colhigh 3434351..3434375 score=3.23236348103044
SFP.Col Colhigh 3434567..3434591 score=9.21655701364342
SFP.Col Colhigh 3434638..3434662 score=2.701038443819
SFP.Col Colhigh 3435182..3435206 score=4.28398303721054
SFP.Col Colhigh 3435213..3435237 score=2.92821469369449
SFP.Col Colhigh 3435244..3435268 score=2.52441978684847
SFP.Col Colhigh 3435493..3435517 score=5.22037572999465
SFP.Col Colhigh 3435527..3435551 score=4.84769388949225
SFP.Col Colhigh 3435666..3435690 score=1.65381707730992
SFP.Col Colhigh 3435822..3435846 score=2.81325845199027
SFP.Col Colhigh 3436362..3436386 score=3.92488145719057
SFP.Col Colhigh 3436507..3436531 score=4.16160006213812
SFP.Col Colhigh 3437008..3437032 score=2.78981305485481
SFP.Col Colhigh 3437043..3437067 score=1.89319886836633
SFP.Col Colhigh 3437123..3437147 score=4.20481247422438
SFP.Col Colhigh 3437161..3437185 score=3.68030562307898
SFP.Col Colhigh 3437340..3437364 score=5.6222005766238
SFP.Col Colhigh 3437496..3437520 score=3.37491375227608
SFP.Col Colhigh 3438330..3438354 score=1.68402483511522
SFP.Col Colhigh 3438436..3438460 score=2.05904912261337
SFP.Col Colhigh 3438544..3438568 score=3.44996343498427
SFP.Col Colhigh 3438664..3438688 score=2.59192127858140
SFP.Col Colhigh 3438924..3438948 score=2.57918826733932
SFP.Col Colhigh 3439715..3439739 score=2.38623484335026
SFP.Col Colhigh 3439830..3439854 score=3.31955719213931
SFP.Col Colhigh 3440220..3440244 score=4.10327808839346
SFP.Col Colhigh 3440580..3440604 score=2.17276996352017
SFP.Col Colhigh 3440953..3440977 score=4.93675443193207
SFP.Col Colhigh 3440993..3441017 score=5.22378675295703
SFP.Col Colhigh 3441455..3441479 score=2.18203949171677
SFP.Col Colhigh 3441528..3441552 score=2.18371037035097
SFP.Col Colhigh 3441925..3441949 score=1.60132286932773
SFP.Col Colhigh 3442146..3442170 score=2.70452281876423
SFP.Col Colhigh 3442416..3442440 score=6.00772931536369
SFP.Col Colhigh 3442531..3442555 score=2.72273716497769
SFP.Col Colhigh 3442565..3442589 score=1.71075502324440
SFP.Col Colhigh 3443130..3443154 score=2.80778550539481
SFP.Col Colhigh 3443612..3443636 score=5.09066497647668
SFP.Col Colhigh 3444588..3444612 score=4.29207059862276
SFP.Col Colhigh 3446807..3446831 score=1.56091368484061
SFP.Col Colhigh 3446844..3446868 score=1.57648250666676
SFP.Col Colhigh 3446878..3446902 score=1.62534528758205
SFP.Col Colhigh 3446917..3446941 score=2.49218636497580
SFP.Col Colhigh 3447311..3447335 score=2.51368373474539
SFP.Col Colhigh 3447413..3447437 score=1.75542334976522
SFP.Col Colhigh 3447955..3447979 score=2.44599786127363
SFP.Col Colhigh 3448150..3448174 score=4.45308033719542
SFP.Col Colhigh 3448189..3448213 score=4.42272916904041
SFP.Col Colhigh 3448260..3448284 score=1.90198764901164
SFP.Col Colhigh 3448804..3448828 score=4.53849525943425
SFP.Col Colhigh 3448838..3448862 score=2.29460653128673
SFP.Col Colhigh 3448947..3448971 score=1.80953834891234
SFP.Col Colhigh 3449272..3449296 score=3.3647156469657
SFP.Col Colhigh 3449406..3449430 score=3.1243060771834
SFP.Col Colhigh 3449481..3449505 score=3.23706128666907
SFP.Col Colhigh 3449581..3449605 score=2.15965859373273
SFP.Col Colhigh 3449617..3449641 score=2.08794170714687
SFP.Col Colhigh 3449843..3449867 score=4.05367319685067
SFP.Col Colhigh 3449950..3449974 score=2.23508303117589
SFP.Col Colhigh 3450251..3450275 score=1.61164959697302
SFP.Col Colhigh 3450324..3450348 score=2.57373282409390
SFP.Col Colhigh 3450361..3450385 score=4.7457906395517
SFP.Col Colhigh 3450397..3450421 score=2.30210802041615
SFP.Col Colhigh 3451637..3451661 score=3.68270182420337
SFP.Col Colhigh 3451708..3451732 score=2.08292016826972
SFP.Col Colhigh 3451778..3451802 score=2.17680079431270
SFP.Col Colhigh 3451989..3452013 score=2.04130796923347
SFP.Col Colhigh 3452101..3452125 score=4.28174382172227
SFP.Col Colhigh 3453045..3453069 score=3.04582211958893
SFP.Col Colhigh 3460164..3460188 score=1.64022144202535
SFP.Col Colhigh 3460303..3460327 score=3.52264129568945
SFP.Col Colhigh 3460669..3460693 score=2.43507084650448
SFP.Col Colhigh 3460891..3460915 score=2.83575294577601
SFP.Col Colhigh 3461260..3461284 score=6.41736251650007
SFP.Col Colhigh 3461747..3461771 score=4.6238645091302
SFP.Col Colhigh 3462046..3462070 score=2.42024390420231
SFP.Col Colhigh 3463331..3463355 score=3.53809691944183
SFP.Col Colhigh 3463580..3463604 score=2.07212040628199
SFP.Col Colhigh 3464406..3464430 score=3.5351598574083
SFP.Col Colhigh 3464482..3464506 score=2.30345503548493
SFP.Col Colhigh 3464913..3464937 score=1.98832107178224
SFP.Col Colhigh 3465794..3465818 score=4.91735518008016
SFP.Col Colhigh 3466013..3466037 score=2.36270975378877
SFP.Col Colhigh 3466120..3466144 score=2.9591861793657
SFP.Col Colhigh 3466314..3466338 score=2.55118432100597
SFP.Col Colhigh 3466379..3466403 score=3.99690336056169
SFP.Col Colhigh 3466448..3466472 score=3.60680641180696
SFP.Col Colhigh 3466483..3466507 score=5.88699792124519
SFP.Col Colhigh 3466520..3466544 score=4.4787195536696
SFP.Col Colhigh 3466594..3466618 score=3.64995085698505
SFP.Col Colhigh 3466664..3466688 score=2.89708120736347
SFP.Col Colhigh 3466706..3466730 score=2.87966136726532
SFP.Col Colhigh 3466742..3466766 score=4.19018651424470
SFP.Col Colhigh 3466854..3466878 score=3.84093719509038
SFP.Col Colhigh 3466888..3466912 score=5.23619480674457
SFP.Col Colhigh 3467178..3467202 score=4.67312785979346
SFP.Col Colhigh 3467251..3467275 score=2.58988764235112
SFP.Col Colhigh 3467338..3467362 score=4.97854742068079
SFP.Col Colhigh 3467374..3467398 score=2.72170372307706
SFP.Col Colhigh 3467598..3467622 score=2.81912958332138
SFP.Col Colhigh 3467738..3467762 score=2.75301072644227
SFP.Col Colhigh 3468311..3468335 score=2.40918398617242
SFP.Col Colhigh 3468419..3468443 score=3.27169361332126
SFP.Col Colhigh 3469728..3469752 score=2.03463825332679
SFP.Col Colhigh 3470223..3470247 score=1.57515371037445
SFP.Col Colhigh 3471403..3471427 score=3.3026134905114
SFP.Col Colhigh 3471641..3471665 score=3.6076773918218
SFP.Col Colhigh 3486036..3486060 score=4.71622928186083
SFP.Col Colhigh 3486427..3486451 score=2.4199540454083
SFP.Col Colhigh 3487145..3487169 score=2.6850828029182
SFP.Col Colhigh 3488613..3488637 score=4.04063293647394
SFP.Col Colhigh 3510999..3511023 score=2.02089799549474
SFP.Col Colhigh 3511930..3511954 score=2.40302757999836
SFP.Col Colhigh 3512075..3512099 score=2.09251300627057
SFP.Col Colhigh 3513333..3513357 score=1.59168171612889
SFP.Col Colhigh 3513366..3513390 score=2.43277318004936
SFP.Col Colhigh 3515536..3515560 score=1.58422874048644
SFP.Col Colhigh 3518211..3518235 score=2.53788691026340
SFP.Col Colhigh 3519086..3519110 score=2.54056113706447
SFP.Col Colhigh 3520905..3520929 score=3.65852887132815
SFP.Col Colhigh 3523252..3523276 score=2.54313975420688
SFP.Col Colhigh 3523769..3523793 score=1.60046131911649
SFP.Col Colhigh 3527588..3527612 score=3.16429089841835
SFP.Col Colhigh 3531879..3531903 score=1.73245993113819
SFP.Col Colhigh 3534628..3534652 score=2.18455374263682
SFP.Col Colhigh 3536083..3536107 score=1.64004397982157
SFP.Col Colhigh 3536155..3536179 score=2.40650244318729
SFP.Col Colhigh 3536336..3536360 score=2.51251455973446
SFP.Col Colhigh 3536373..3536397 score=2.61393039245572
SFP.Col Colhigh 3536593..3536617 score=6.31430770805298
SFP.Col Colhigh 3537299..3537323 score=1.62872464915105
SFP.Col Colhigh 3537921..3537945 score=1.72884591341515
SFP.Col Colhigh 3538378..3538402 score=3.08376135607686
SFP.Col Colhigh 3540045..3540069 score=3.30047280700688
SFP.Col Colhigh 3541684..3541708 score=2.61677757550881
SFP.Col Colhigh 3543564..3543588 score=2.54700910954764
SFP.Col Colhigh 3543634..3543658 score=2.01359683473948
SFP.Col Colhigh 3544063..3544087 score=1.78205697475834
SFP.Col Colhigh 3544215..3544239 score=2.25185320961743
SFP.Col Colhigh 3545492..3545516 score=3.03059857134161
SFP.Col Colhigh 3546007..3546031 score=2.15681772062511
SFP.Col Colhigh 3546781..3546805 score=1.78523761628732
SFP.Col Colhigh 3552063..3552087 score=2.44375754565047
SFP.Col Colhigh 3563032..3563056 score=2.36634361107787
SFP.Col Colhigh 3565101..3565125 score=2.80297369562525
SFP.Col Colhigh 3565178..3565202 score=2.87598817781076
SFP.Col Colhigh 3566564..3566588 score=1.78705178903994
SFP.Col Colhigh 3571358..3571382 score=2.01453851116069
SFP.Col Colhigh 3580168..3580192 score=1.68505013056736
SFP.Col Colhigh 3583834..3583858 score=2.71205316002519
SFP.Col Colhigh 3583875..3583899 score=2.46012318464137
SFP.Col Colhigh 3590503..3590527 score=3.40482725611596
SFP.Col Colhigh 3590717..3590741 score=4.10221778082348
SFP.Col Colhigh 3599597..3599621 score=1.72959722593958
SFP.Col Colhigh 3599701..3599725 score=2.29021360473869
SFP.Col Colhigh 3600356..3600380 score=3.92562392461109
SFP.Col Colhigh 3601165..3601189 score=2.03044785082466
SFP.Col Colhigh 3601269..3601293 score=1.93891017172546
SFP.Col Colhigh 3605077..3605101 score=2.88850155270607
SFP.Col Colhigh 3606445..3606469 score=2.84002552086594
SFP.Col Colhigh 3606620..3606644 score=2.16152640212227
SFP.Col Colhigh 3610411..3610435 score=2.26787182647615
SFP.Col Colhigh 3610665..3610689 score=2.52424116143862
SFP.Col Colhigh 3612377..3612401 score=2.98759061649996
SFP.Col Colhigh 3613438..3613462 score=2.51150424802454
SFP.Col Colhigh 3617224..3617248 score=3.28271395144841
SFP.Col Colhigh 3619695..3619719 score=4.03109791939212
SFP.Col Colhigh 3621134..3621158 score=2.55666352050497
SFP.Col Colhigh 3621170..3621194 score=3.64656847977067
SFP.Col Colhigh 3621296..3621320 score=2.93963080277105
SFP.Col Colhigh 3625644..3625668 score=3.07817185304948
SFP.Col Colhigh 3627427..3627451 score=3.71472676488174
SFP.Col Colhigh 3627983..3628007 score=2.54400976580721
SFP.Col Colhigh 3628429..3628453 score=1.87303665593194
SFP.Col Colhigh 3630665..3630689 score=3.40373617929211
SFP.Col Colhigh 3649912..3649936 score=1.62052713825809
SFP.Col Colhigh 3650475..3650499 score=2.95426429593887
SFP.Col Colhigh 3651460..3651484 score=1.80253777729353
SFP.Col Colhigh 3656162..3656186 score=2.79639509710054
SFP.Col Colhigh 3656519..3656543 score=3.51409111787916
SFP.Col Colhigh 3656588..3656612 score=8.06318583840835
SFP.Col Colhigh 3656856..3656880 score=3.12626690726375
SFP.Col Colhigh 3657130..3657154 score=1.78350788273852
SFP.Col Colhigh 3657706..3657730 score=1.65877537160431
SFP.Col Colhigh 3658793..3658817 score=1.87043121517694
SFP.Col Colhigh 3659984..3660008 score=1.68802734965093
SFP.Col Colhigh 3660836..3660860 score=1.77144536013320
SFP.Col Colhigh 3664304..3664328 score=4.18325671075846
SFP.Col Colhigh 3674356..3674380 score=1.58583825635465
SFP.Col Colhigh 3674682..3674706 score=2.98737082906014
SFP.Col Colhigh 3682492..3682516 score=2.02572977218434
SFP.Col Colhigh 3686003..3686027 score=3.40624282201951
SFP.Col Colhigh 3693862..3693886 score=1.56711532095908
SFP.Col Colhigh 3693895..3693919 score=3.48173727382467
SFP.Col Colhigh 3699772..3699796 score=1.69749500357276
SFP.Col Colhigh 3702867..3702891 score=1.55927714839312
SFP.Col Colhigh 3707632..3707656 score=2.01603298217860
SFP.Col Colhigh 3712450..3712474 score=1.74060773760857
SFP.Col Colhigh 3713555..3713579 score=1.73340030139997
SFP.Col Colhigh 3714818..3714842 score=1.95037733097490
SFP.Col Colhigh 3715224..3715248 score=2.07625359332791
SFP.Col Colhigh 3735529..3735553 score=3.29840958470015
SFP.Col Colhigh 3740621..3740645 score=1.65024823701731
SFP.Col Colhigh 3741169..3741193 score=2.43306738416305
SFP.Col Colhigh 3742773..3742797 score=1.69363055537642
SFP.Col Colhigh 3754499..3754523 score=1.83598990029882
SFP.Col Colhigh 3758212..3758236 score=4.15870649148981
SFP.Col Colhigh 3771706..3771730 score=4.13843616936772
SFP.Col Colhigh 3772534..3772558 score=2.01211514726543
SFP.Col Colhigh 3773823..3773847 score=2.17274774224569
SFP.Col Colhigh 3773898..3773922 score=3.81918936790009
SFP.Col Colhigh 3773931..3773955 score=1.62179030472966
SFP.Col Colhigh 3774589..3774613 score=2.26377367430076
SFP.Col Colhigh 3776262..3776286 score=3.04770625598071
SFP.Col Colhigh 3779232..3779256 score=2.00767431285521
SFP.Col Colhigh 3787687..3787711 score=6.64410079408885
SFP.Col Colhigh 3793524..3793548 score=2.61789349226884
SFP.Col Colhigh 3795641..3795665 score=2.48593335959563
SFP.Col Colhigh 3798938..3798962 score=1.58190080370738
SFP.Col Colhigh 3799423..3799447 score=5.14407136165126
SFP.Col Colhigh 3801208..3801232 score=2.63697497385402
SFP.Col Colhigh 3802577..3802601 score=3.16520149950569
SFP.Col Colhigh 3804984..3805008 score=2.47009390183836
SFP.Col Colhigh 3806688..3806712 score=3.3827347872515
SFP.Col Colhigh 3813480..3813504 score=3.67050339768268
SFP.Col Colhigh 3824052..3824076 score=1.89378317836339
SFP.Col Colhigh 3824127..3824151 score=4.19246526726217
SFP.Col Colhigh 3825980..3826004 score=2.33204546764728
SFP.Col Colhigh 3835098..3835122 score=1.65255738088179
SFP.Col Colhigh 3837080..3837104 score=2.33566361798605
SFP.Col Colhigh 3837466..3837490 score=2.06420259172448
SFP.Col Colhigh 3837571..3837595 score=2.57330028895764
SFP.Col Colhigh 3839572..3839596 score=2.41106527972394
SFP.Col Colhigh 3840220..3840244 score=2.95862648110612
SFP.Col Colhigh 3840486..3840510 score=2.27509297165421
SFP.Col Colhigh 3840735..3840759 score=7.23742857347256
SFP.Col Colhigh 3840880..3840904 score=1.68288708580164
SFP.Col Colhigh 3840949..3840973 score=9.2190806720796
SFP.Col Colhigh 3841666..3841690 score=3.11305731111082
SFP.Col Colhigh 3841702..3841726 score=2.92150777543773
SFP.Col Colhigh 3841816..3841840 score=2.44887473092153
SFP.Col Colhigh 3842168..3842192 score=1.72267377463677
SFP.Col Colhigh 3847412..3847436 score=4.23571089701186
SFP.Col Colhigh 3847665..3847689 score=2.03141383617455
SFP.Col Colhigh 3848284..3848308 score=2.47188868079920
SFP.Col Colhigh 3848998..3849022 score=1.9785307443766
SFP.Col Colhigh 3849143..3849167 score=2.38437023081684
SFP.Col Colhigh 3849464..3849488 score=2.57107274391344
SFP.Col Colhigh 3849678..3849702 score=2.25419941605954
SFP.Col Colhigh 3850072..3850096 score=1.79969052300786
SFP.Col Colhigh 3850108..3850132 score=3.586022484915
SFP.Col Colhigh 3850146..3850170 score=2.17883044670566
SFP.Col Colhigh 3850179..3850203 score=2.20163470453046
SFP.Col Colhigh 3850284..3850308 score=2.18322595808714
SFP.Col Colhigh 3850387..3850411 score=1.68192027024764
SFP.Col Colhigh 3850902..3850926 score=2.61071659172143
SFP.Col Colhigh 3851379..3851403 score=2.59650747203301
SFP.Col Colhigh 3851596..3851620 score=3.27821027737894
SFP.Col Colhigh 3851839..3851863 score=3.40302630694586
SFP.Col Colhigh 3851982..3852006 score=2.03010631199273
SFP.Col Colhigh 3852225..3852249 score=2.57512688240272
SFP.Col Colhigh 3855746..3855770 score=3.22871798237468
SFP.Col Colhigh 3860029..3860053 score=3.5454616521471
SFP.Col Colhigh 3860368..3860392 score=3.04964754769281
SFP.Col Colhigh 3862100..3862124 score=3.02544082018387
SFP.Col Colhigh 3863349..3863373 score=2.08873356413485
SFP.Col Colhigh 3866256..3866280 score=3.0168540135516
SFP.Col Colhigh 3866495..3866519 score=2.45948544343975
SFP.Col Colhigh 3868534..3868558 score=1.56972010647714
SFP.Col Colhigh 3873801..3873825 score=3.33009409185146
SFP.Col Colhigh 3874573..3874597 score=2.42559714382868
SFP.Col Colhigh 3877406..3877430 score=4.6029470217126
SFP.Col Colhigh 3879683..3879707 score=2.13728059393327
SFP.Col Colhigh 3881229..3881253 score=2.66240019606977
SFP.Col Colhigh 3881297..3881321 score=2.02193663663339
SFP.Col Colhigh 3883763..3883787 score=2.10720000343281
SFP.Col Colhigh 3887004..3887028 score=3.66702867171937
SFP.Col Colhigh 3887405..3887429 score=2.4809695219698
SFP.Col Colhigh 3888995..3889019 score=2.49939852729265
SFP.Col Colhigh 3893136..3893160 score=2.87232954564348
SFP.Col Colhigh 3897942..3897966 score=5.78160137863395
SFP.Col Colhigh 3908862..3908886 score=2.96186701461546
SFP.Col Colhigh 3909356..3909380 score=1.81598946856667
SFP.Col Colhigh 3911589..3911613 score=4.14167731898244
SFP.Col Colhigh 3912122..3912146 score=2.17880783953114
SFP.Col Colhigh 3918492..3918516 score=4.08365055848581
SFP.Col Colhigh 3918673..3918697 score=3.26828275239379
SFP.Col Colhigh 3921164..3921188 score=1.74988357332284
SFP.Col Colhigh 3928154..3928178 score=3.08200613089318
SFP.Col Colhigh 3928410..3928434 score=2.5743113488785
SFP.Col Colhigh 3938045..3938069 score=2.43385153038302
SFP.Col Colhigh 3939868..3939892 score=1.56362905685594
SFP.Col Colhigh 3943167..3943191 score=2.09455963678270
SFP.Col Colhigh 3962023..3962047 score=3.72953066933570
SFP.Col Colhigh 3962179..3962203 score=2.70041639681087
SFP.Col Colhigh 3963503..3963527 score=1.56624632627064
SFP.Col Colhigh 3964191..3964215 score=1.85629219074329
SFP.Col Colhigh 3965003..3965027 score=2.86953155431273
SFP.Col Colhigh 3966540..3966564 score=4.33325101613425
SFP.Col Colhigh 3971873..3971897 score=1.71667357425227
SFP.Col Colhigh 3972383..3972407 score=2.11693998863547
SFP.Col Colhigh 3981323..3981347 score=4.14180076027893
SFP.Col Colhigh 3986777..3986801 score=2.79082112732176
SFP.Col Colhigh 3987482..3987506 score=3.83746989743979
SFP.Col Colhigh 3988553..3988577 score=1.69665599587732
SFP.Col Colhigh 3991379..3991403 score=2.58029347541206
SFP.Col Colhigh 4005609..4005633 score=2.01571718316661
SFP.Col Colhigh 4005647..4005671 score=4.01927604206481
SFP.Col Colhigh 4078645..4078669 score=5.14521594595067
SFP.Col Colhigh 4083592..4083616 score=4.31779970338081
SFP.Col Colhigh 4083736..4083760 score=6.15702427742502
SFP.Col Colhigh 4089452..4089476 score=1.87769435940662
SFP.Col Colhigh 4092737..4092761 score=2.08497731899546
SFP.Col Colhigh 4092813..4092837 score=2.96205351732183
SFP.Col Colhigh 4092851..4092875 score=3.51735558042428
SFP.Col Colhigh 4093388..4093412 score=1.68763863122216
SFP.Col Colhigh 4093530..4093554 score=2.41676006498347
SFP.Col Colhigh 4093837..4093861 score=3.62240548906162
SFP.Col Colhigh 4094041..4094065 score=2.67040061106577
SFP.Col Colhigh 4096127..4096151 score=4.928747596813
SFP.Col Colhigh 4097631..4097655 score=1.75334188477832
SFP.Col Colhigh 4100712..4100736 score=5.52156607855419
SFP.Col Colhigh 4101648..4101672 score=3.31366355907733
SFP.Col Colhigh 4101727..4101751 score=1.69993998167132
SFP.Col Colhigh 4104305..4104329 score=3.92580221773507
SFP.Col Colhigh 4104904..4104928 score=2.19891037908714
SFP.Col Colhigh 4105639..4105663 score=1.57298884271225
SFP.Col Colhigh 4106787..4106811 score=2.51806588496812
SFP.Col Colhigh 4108476..4108500 score=1.92995249604228
SFP.Col Colhigh 4109196..4109220 score=2.54424549870802
SFP.Col Colhigh 4110195..4110219 score=2.8383789024469
SFP.Col Colhigh 4110742..4110766 score=2.42666529274121
SFP.Col Colhigh 4110873..4110897 score=3.93009093221801
SFP.Col Colhigh 4117857..4117881 score=4.05791926962354
SFP.Col Colhigh 4118580..4118604 score=2.24465181160715
SFP.Col Colhigh 4118697..4118721 score=1.55326538829615
SFP.Col Colhigh 4120628..4120652 score=2.88841338112278
SFP.Col Colhigh 4122895..4122919 score=4.72294714370593
SFP.Col Colhigh 4123702..4123726 score=2.24915557300354
SFP.Col Colhigh 4125410..4125434 score=2.83922782840686
SFP.Col Colhigh 4126014..4126038 score=2.54906564543226
SFP.Col Colhigh 4126520..4126544 score=6.19230977811164
SFP.Col Colhigh 4126635..4126659 score=4.48921274173492
SFP.Col Colhigh 4126737..4126761 score=5.65381019421200
SFP.Col Colhigh 4127024..4127048 score=2.08759543399732
SFP.Col Colhigh 4128226..4128250 score=5.62875511961711
SFP.Col Colhigh 4128333..4128357 score=2.92608642210713
SFP.Col Colhigh 4128406..4128430 score=3.55055189681224
SFP.Col Colhigh 4139132..4139156 score=1.95396161261924
SFP.Col Colhigh 4142987..4143011 score=1.61574140066581
SFP.Col Colhigh 4155585..4155609 score=5.16110637778047
SFP.Col Colhigh 4187516..4187540 score=1.61372981470741
SFP.Col Colhigh 4189337..4189361 score=2.04114346093453
SFP.Col Colhigh 4191552..4191576 score=2.01022804476193
SFP.Col Colhigh 4219476..4219500 score=3.67681601495361
SFP.Col Colhigh 4219553..4219577 score=1.95557209428715
SFP.Col Colhigh 4219970..4219994 score=4.41594208545126
SFP.Col Colhigh 4222444..4222468 score=2.25983402354263
SFP.Col Colhigh 4222614..4222638 score=3.23186538879758
SFP.Col Colhigh 4222764..4222788 score=3.93143794292031
SFP.Col Colhigh 4223095..4223119 score=2.41680104608892
SFP.Col Colhigh 4223717..4223741 score=3.66541857453245
SFP.Col Colhigh 4225024..4225048 score=2.86643654324919
SFP.Col Colhigh 4225170..4225194 score=1.57962671483053
SFP.Col Colhigh 4229098..4229122 score=1.95704685790425
SFP.Col Colhigh 4231440..4231464 score=2.68119124403801
SFP.Col Colhigh 4231477..4231501 score=3.43675742285321
SFP.Col Colhigh 4231550..4231574 score=1.98438004753767
SFP.Col Colhigh 4232765..4232789 score=1.55588334509653
SFP.Col Colhigh 4233122..4233146 score=3.50621227737180
SFP.Col Colhigh 4233515..4233539 score=3.08014898648592
SFP.Col Colhigh 4233584..4233608 score=3.71300116142562
SFP.Col Colhigh 4233691..4233715 score=3.44792970923714
SFP.Col Colhigh 4234051..4234075 score=2.87013751982991
SFP.Col Colhigh 4234161..4234185 score=2.04009353939861
SFP.Col Colhigh 4237951..4237975 score=3.05871332704901
SFP.Col Colhigh 4252748..4252772 score=2.01529631254486
SFP.Col Colhigh 4252826..4252850 score=2.15799954292469
SFP.Col Colhigh 4253788..4253812 score=1.80909712738147
SFP.Col Colhigh 4255602..4255626 score=1.60740130485044
SFP.Col Colhigh 4263817..4263841 score=3.54446736210325
SFP.Col Colhigh 4275423..4275447 score=2.74227066866301
SFP.Col Colhigh 4275499..4275523 score=4.39314285900971
SFP.Col Colhigh 4275539..4275563 score=5.05429651715322
SFP.Col Colhigh 4275575..4275599 score=3.17768368538287
SFP.Col Colhigh 4275611..4275635 score=4.51913598979775
SFP.Col Colhigh 4275718..4275742 score=1.61843132796930
SFP.Col Colhigh 4275755..4275779 score=3.12325780142463
SFP.Col Colhigh 4275791..4275815 score=3.64629752313372
SFP.Col Colhigh 4275823..4275847 score=4.55783511159261
SFP.Col Colhigh 4275859..4275883 score=5.46319643074002
SFP.Col Colhigh 4275896..4275920 score=4.97405160796762
SFP.Col Colhigh 4275931..4275955 score=2.63083002159742
SFP.Col Colhigh 4276040..4276064 score=3.50453351222028
SFP.Col Colhigh 4276197..4276221 score=1.58697031357519
SFP.Col Colhigh 4276303..4276327 score=4.07668331013056
SFP.Col Colhigh 4276448..4276472 score=1.55147646368314
SFP.Col Colhigh 4276558..4276582 score=3.50647562885704
SFP.Col Colhigh 4277065..4277089 score=5.86884110347838
SFP.Col Colhigh 4277378..4277402 score=5.51044214097272
SFP.Col Colhigh 4277416..4277440 score=2.61517643541206
SFP.Col Colhigh 4278527..4278551 score=1.72321641760235
SFP.Col Colhigh 4278848..4278872 score=2.70333478843274
SFP.Col Colhigh 4278884..4278908 score=3.0736713635916
SFP.Col Colhigh 4279271..4279295 score=2.99147970374008
SFP.Col Colhigh 4279622..4279646 score=5.05539321463522
SFP.Col Colhigh 4279736..4279760 score=4.74642837963196
SFP.Col Colhigh 4279881..4279905 score=6.47046907827512
SFP.Col Colhigh 4280021..4280045 score=1.88621473211712
SFP.Col Colhigh 4280482..4280506 score=3.88733780159927
SFP.Col Colhigh 4280561..4280585 score=2.73095090471605
SFP.Col Colhigh 4280704..4280728 score=5.1642261252922
SFP.Col Colhigh 4280740..4280764 score=3.59585844602731
SFP.Col Colhigh 4280889..4280913 score=5.67519166786294
SFP.Col Colhigh 4281033..4281057 score=1.67528392202934
SFP.Col Colhigh 4281105..4281129 score=3.09312497583452
SFP.Col Colhigh 4281322..4281346 score=3.10245212067739
SFP.Col Colhigh 4281429..4281453 score=2.46660372116126
SFP.Col Colhigh 4281501..4281525 score=2.13104983721366
SFP.Col Colhigh 4281935..4281959 score=3.03381920794922
SFP.Col Colhigh 4282082..4282106 score=3.27564299376809
SFP.Col Colhigh 4282151..4282175 score=5.69058881145876
SFP.Col Colhigh 4282223..4282247 score=4.7828710641913
SFP.Col Colhigh 4282259..4282283 score=1.92327306285986
SFP.Col Colhigh 4282295..4282319 score=1.94660617530326
SFP.Col Colhigh 4282364..4282388 score=6.02949803751285
SFP.Col Colhigh 4282438..4282462 score=2.65510105349213
SFP.Col Colhigh 4282479..4282503 score=6.021328045337
SFP.Col Colhigh 4282579..4282603 score=3.8461401927601
SFP.Col Colhigh 4282757..4282781 score=1.82355366985824
SFP.Col Colhigh 4282829..4282853 score=4.45036882619864
SFP.Col Colhigh 4282863..4282887 score=2.50079832739975
SFP.Col Colhigh 4282940..4282964 score=1.763001031942
SFP.Col Colhigh 4283007..4283031 score=1.60268302863442
SFP.Col Colhigh 4283038..4283062 score=4.61356052858916
SFP.Col Colhigh 4283074..4283098 score=3.44283571691747
SFP.Col Colhigh 4283321..4283345 score=2.14672527821754
SFP.Col Colhigh 4283359..4283383 score=2.49373278290414
SFP.Col Colhigh 4283397..4283421 score=4.43036078079494
SFP.Col Colhigh 4283433..4283457 score=2.91792459357959
SFP.Col Colhigh 4283474..4283498 score=2.00208009418769
SFP.Col Colhigh 4283552..4283576 score=4.34077399367918
SFP.Col Colhigh 4283764..4283788 score=3.1166425530562
SFP.Col Colhigh 4284007..4284031 score=4.70673205695071
SFP.Col Colhigh 4284042..4284066 score=1.83478227358592
SFP.Col Colhigh 4284152..4284176 score=2.79077654454295
SFP.Col Colhigh 4284299..4284323 score=3.7702808620715
SFP.Col Colhigh 4284363..4284387 score=4.88765410847891
SFP.Col Colhigh 4284397..4284421 score=4.52142350433107
SFP.Col Colhigh 4284437..4284461 score=4.91966510905221
SFP.Col Colhigh 4284581..4284605 score=4.24960389248851
SFP.Col Colhigh 4284614..4284638 score=1.68308234310360
SFP.Col Colhigh 4284645..4284669 score=4.26003514607614
SFP.Col Colhigh 4284758..4284782 score=4.54224873465174
SFP.Col Colhigh 4284794..4284818 score=5.27868780450901
SFP.Col Colhigh 4284829..4284853 score=2.3337657174541
SFP.Col Colhigh 4285004..4285028 score=2.33216152343705
SFP.Col Colhigh 4285042..4285066 score=7.32071100826686
SFP.Col Colhigh 4285154..4285178 score=2.55644105673429
SFP.Col Colhigh 4285190..4285214 score=2.38133950333296
SFP.Col Colhigh 4285226..4285250 score=2.43436417923651
SFP.Col Colhigh 4285295..4285319 score=4.03887637070653
SFP.Col Colhigh 4285365..4285389 score=2.3385085922611
SFP.Col Colhigh 4285520..4285544 score=3.60773347231864
SFP.Col Colhigh 4285590..4285614 score=3.36915334355593
SFP.Col Colhigh 4285658..4285682 score=2.08343246021185
SFP.Col Colhigh 4285938..4285962 score=4.10007332599431
SFP.Col Colhigh 4286008..4286032 score=1.63385029629497
SFP.Col Colhigh 4286079..4286103 score=3.00215360335717
SFP.Col Colhigh 4286191..4286215 score=4.92152622454144
SFP.Col Colhigh 4286226..4286250 score=2.13882211427599
SFP.Col Colhigh 4286259..4286283 score=5.98686061075141
SFP.Col Colhigh 4286295..4286319 score=3.7773648168339
SFP.Col Colhigh 4286332..4286356 score=2.575400353941
SFP.Col Colhigh 4286498..4286522 score=3.49603753437934
SFP.Col Colhigh 4286637..4286661 score=3.34754705952222
SFP.Col Colhigh 4287328..4287352 score=3.31241053064230
SFP.Col Colhigh 4288019..4288043 score=1.65930411204327
SFP.Col Colhigh 4288135..4288159 score=1.64934465647820
SFP.Col Colhigh 4288791..4288815 score=4.75287625134167
SFP.Col Colhigh 4288823..4288847 score=2.24693249696283
SFP.Col Colhigh 4293095..4293119 score=2.14309617347858
SFP.Col Colhigh 4293201..4293225 score=2.09158720622991
SFP.Col Colhigh 4293236..4293260 score=4.11582072157437
SFP.Col Colhigh 4293268..4293292 score=7.33631720064203
SFP.Col Colhigh 4293476..4293500 score=1.58651340330389
SFP.Col Colhigh 4293692..4293716 score=5.051455551625
SFP.Col Colhigh 4294376..4294400 score=1.67013784030885
SFP.Col Colhigh 4296440..4296464 score=3.30970206886114
SFP.Col Colhigh 4300144..4300168 score=2.26220766633312
SFP.Col Colhigh 4311582..4311606 score=2.73226056357781
SFP.Col Colhigh 4313024..4313048 score=4.61289579989984
SFP.Col Colhigh 4313899..4313923 score=2.38063769524131
SFP.Col Colhigh 4319827..4319851 score=3.20595971712659
SFP.Col Colhigh 4323238..4323262 score=1.61070477336089
SFP.Col Colhigh 4324864..4324888 score=3.16241783345418
SFP.Col Colhigh 4332108..4332132 score=2.27014198820349
SFP.Col Colhigh 4335272..4335296 score=2.98045177196645
SFP.Col Colhigh 4335412..4335436 score=4.06877224849079
SFP.Col Colhigh 4336138..4336162 score=2.61287062099222
SFP.Col Colhigh 4337175..4337199 score=5.40235355245096
SFP.Col Colhigh 4337211..4337235 score=3.60149248496888
SFP.Col Colhigh 4337320..4337344 score=4.31406598702684
SFP.Col Colhigh 4358205..4358229 score=2.74469066715204
SFP.Col Colhigh 4360270..4360294 score=1.90782820253306
SFP.Col Colhigh 4361548..4361572 score=5.0635060143041
SFP.Col Colhigh 4368685..4368709 score=2.95621258591918
SFP.Col Colhigh 4369310..4369334 score=2.27963387441629
SFP.Col Colhigh 4369389..4369413 score=1.87958985187922
SFP.Col Colhigh 4369423..4369447 score=1.63630157985629
SFP.Col Colhigh 4369525..4369549 score=2.13695117604575
SFP.Col Colhigh 4370561..4370585 score=3.3350178720229
SFP.Col Colhigh 4378333..4378357 score=2.03836478807062
SFP.Col Colhigh 4381670..4381694 score=3.14157937527501
SFP.Col Colhigh 4385711..4385735 score=2.4286954140397
SFP.Col Colhigh 4389317..4389341 score=1.81763306224227
SFP.Col Colhigh 4389430..4389454 score=1.79837931818786
SFP.Col Colhigh 4389465..4389489 score=1.90199117511854
SFP.Col Colhigh 4389653..4389677 score=1.56753962497463
SFP.Col Colhigh 4389949..4389973 score=1.68035158769954
SFP.Col Colhigh 4390544..4390568 score=6.37278189817407
SFP.Col Colhigh 4394008..4394032 score=6.4637430877581
SFP.Col Colhigh 4399191..4399215 score=4.15471736754841
SFP.Col Colhigh 4400542..4400566 score=3.59158635707646
SFP.Col Colhigh 4400652..4400676 score=1.76586828468232
SFP.Col Colhigh 4400952..4400976 score=1.86267531419096
SFP.Col Colhigh 4401393..4401417 score=4.54755377324596
SFP.Col Colhigh 4401469..4401493 score=3.65243442931468
SFP.Col Colhigh 4401802..4401826 score=1.66458688363651
SFP.Col Colhigh 4401835..4401859 score=1.65287870450608
SFP.Col Colhigh 4402166..4402190 score=1.76141333044551
SFP.Col Colhigh 4402279..4402303 score=2.44711329137079
SFP.Col Colhigh 4402349..4402373 score=2.23857280065835
SFP.Col Colhigh 4402499..4402523 score=1.79324366989350
SFP.Col Colhigh 4402532..4402556 score=2.28733226390509
SFP.Col Colhigh 4402637..4402661 score=2.99831066600905
SFP.Col Colhigh 4403253..4403277 score=2.46889735759643
SFP.Col Colhigh 4406403..4406427 score=5.68505719706523
SFP.Col Colhigh 4407565..4407589 score=2.44763012677362
SFP.Col Colhigh 4407684..4407708 score=2.99733506109063
SFP.Col Colhigh 4410523..4410547 score=3.06228516293696
SFP.Col Colhigh 4410962..4410986 score=6.78111326387364
SFP.Col Colhigh 4411719..4411743 score=2.84270392636850
SFP.Col Colhigh 4418005..4418029 score=4.73771495501992
SFP.Col Colhigh 4422120..4422144 score=2.78017943668269
SFP.Col Colhigh 4424344..4424368 score=2.48995898188654
SFP.Col Colhigh 4425760..4425784 score=1.68430112449658
SFP.Col Colhigh 4429476..4429500 score=2.39393108159716
SFP.Col Colhigh 4429879..4429903 score=1.70681149997443
SFP.Col Colhigh 4429951..4429975 score=1.67767312273445
SFP.Col Colhigh 4431340..4431364 score=1.88195051929088
SFP.Col Colhigh 4433008..4433032 score=1.86469017011165
SFP.Col Colhigh 4433411..4433435 score=3.50082021300295
SFP.Col Colhigh 4445968..4445992 score=2.35695143734037
SFP.Col Colhigh 4446814..4446838 score=1.70469606529465
SFP.Col Colhigh 4447363..4447387 score=1.90726999889624
SFP.Col Colhigh 4448272..4448296 score=2.68368633089494
SFP.Col Colhigh 4462141..4462165 score=4.51189080082775
SFP.Col Colhigh 4472415..4472439 score=1.90964207746984
SFP.Col Colhigh 4474951..4474975 score=1.75271497439498
SFP.Col Colhigh 4478605..4478629 score=2.17565083377498
SFP.Col Colhigh 4481858..4481882 score=4.86575770075046
SFP.Col Colhigh 4482758..4482782 score=1.71366607861813
SFP.Col Colhigh 4486489..4486513 score=7.0033511793246
SFP.Col Colhigh 4496029..4496053 score=2.79288467378542
SFP.Col Colhigh 4501740..4501764 score=1.95077056546945
SFP.Col Colhigh 4507007..4507031 score=1.63657071873698
SFP.Col Colhigh 4507567..4507591 score=2.05641039904237
SFP.Col Colhigh 4507602..4507626 score=2.19312794063545
SFP.Col Colhigh 4507924..4507948 score=3.64951752898062
SFP.Col Colhigh 4508283..4508307 score=5.33000394056091
SFP.Col Colhigh 4508319..4508343 score=2.87198881162412
SFP.Col Colhigh 4509030..4509054 score=5.75846684607823
SFP.Col Colhigh 4511395..4511419 score=2.68061199420763
SFP.Col Colhigh 4511435..4511459 score=1.76446961108673
SFP.Col Colhigh 4511989..4512013 score=3.77328112525193
SFP.Col Colhigh 4512496..4512520 score=5.48663289197575
SFP.Col Colhigh 4512571..4512595 score=2.13071488652595
SFP.Col Colhigh 4512677..4512701 score=3.72443784105896
SFP.Col Colhigh 4512892..4512916 score=1.78744892276208
SFP.Col Colhigh 4513108..4513132 score=2.39158684509806
SFP.Col Colhigh 4513381..4513405 score=1.62249211455385
SFP.Col Colhigh 4513489..4513513 score=3.44849127710753
SFP.Col Colhigh 4513678..4513702 score=1.92747490651165
SFP.Col Colhigh 4514095..4514119 score=1.55492053289314
SFP.Col Colhigh 4514274..4514298 score=2.06636964866338
SFP.Col Colhigh 4514347..4514371 score=2.3808119863269
SFP.Col Colhigh 4514418..4514442 score=2.52065754715996
SFP.Col Colhigh 4514449..4514473 score=5.16138937642702
SFP.Col Colhigh 4514486..4514510 score=1.63687506765727
SFP.Col Colhigh 4514607..4514631 score=5.59865534982465
SFP.Col Colhigh 4514644..4514668 score=4.83966896196446
SFP.Col Colhigh 4514859..4514883 score=2.18613008142732
SFP.Col Colhigh 4514895..4514919 score=3.52157705919080
SFP.Col Colhigh 4515215..4515239 score=1.97047624917798
SFP.Col Colhigh 4515289..4515313 score=2.52862955872414
SFP.Col Colhigh 4515396..4515420 score=1.60316940798044
SFP.Col Colhigh 4515437..4515461 score=2.39831269653225
SFP.Col Colhigh 4515909..4515933 score=2.34224173386485
SFP.Col Colhigh 4517008..4517032 score=5.07259444346411
SFP.Col Colhigh 4517392..4517416 score=1.97421604131489
SFP.Col Colhigh 4517545..4517569 score=2.56957544686212
SFP.Col Colhigh 4517994..4518018 score=2.16773093014305
SFP.Col Colhigh 4520809..4520833 score=2.11038124348796
SFP.Col Colhigh 4528509..4528533 score=1.78711495117738
SFP.Col Colhigh 4537839..4537863 score=2.83272988940949
SFP.Col Colhigh 4542201..4542225 score=1.75007991820201
SFP.Col Colhigh 4542721..4542745 score=2.33084120651941
SFP.Col Colhigh 4545140..4545164 score=1.65781888331283
SFP.Col Colhigh 4545209..4545233 score=3.09644727465731
SFP.Col Colhigh 4545395..4545419 score=1.64214943545346
SFP.Col Colhigh 4550855..4550879 score=5.95548329862221
SFP.Col Colhigh 4556292..4556316 score=1.72451501609774
SFP.Col Colhigh 4559059..4559083 score=2.75047654412716
SFP.Col Colhigh 4563882..4563906 score=4.04342010045781
SFP.Col Colhigh 4571854..4571878 score=3.463293304039
SFP.Col Colhigh 4578117..4578141 score=1.77392101131643
SFP.Col Colhigh 4585336..4585360 score=4.57711602103799
SFP.Col Colhigh 4585659..4585683 score=2.95591664633186
SFP.Col Colhigh 4586392..4586416 score=3.15246872519418
SFP.Col Colhigh 4588957..4588981 score=1.85419874919173
SFP.Col Colhigh 4596520..4596544 score=1.86116587656307
SFP.Col Colhigh 4597546..4597570 score=1.78844619085244
SFP.Col Colhigh 4598213..4598237 score=1.55928855523262
SFP.Col Colhigh 4600633..4600657 score=1.83055766951643
SFP.Col Colhigh 4601347..4601371 score=1.61576741554028
SFP.Col Colhigh 4601812..4601836 score=4.40790025960399
SFP.Col Colhigh 4603319..4603343 score=3.72045348398377
SFP.Col Colhigh 4603798..4603822 score=1.57382880049811
SFP.Col Colhigh 4603994..4604018 score=2.03630664964917
SFP.Col Colhigh 4604258..4604282 score=3.67062765607015
SFP.Col Colhigh 4605575..4605599 score=1.69447609128480
SFP.Col Colhigh 4606029..4606053 score=2.57141283955150
SFP.Col Colhigh 4611885..4611909 score=3.58904320572964
SFP.Col Colhigh 4612497..4612521 score=2.39451192433302
SFP.Col Colhigh 4612676..4612700 score=1.89256857978096
SFP.Col Colhigh 4623562..4623586 score=2.90605973512324
SFP.Col Colhigh 4624149..4624173 score=2.92412891465526
SFP.Col Colhigh 4624321..4624345 score=1.74491784927518
SFP.Col Colhigh 4625756..4625780 score=3.49156303867736
SFP.Col Colhigh 4627289..4627313 score=2.26605796412203
SFP.Col Colhigh 4634430..4634454 score=3.12702336582277
SFP.Col Colhigh 4638326..4638350 score=2.17091926915733
SFP.Col Colhigh 4645103..4645127 score=3.01588136563294
SFP.Col Colhigh 4653004..4653028 score=3.18308118369396
SFP.Col Colhigh 4661692..4661716 score=2.43877464886117
SFP.Col Colhigh 4674667..4674691 score=3.07175597259045
SFP.Col Colhigh 4674839..4674863 score=5.21900017589383
SFP.Col Colhigh 4675955..4675979 score=2.04663343661190
SFP.Col Colhigh 4677310..4677334 score=2.25155373602861
SFP.Col Colhigh 4680461..4680485 score=7.6527422255268
SFP.Col Colhigh 4681528..4681552 score=2.35556544061218
SFP.Col Colhigh 4682582..4682606 score=3.22383633755836
SFP.Col Colhigh 4687570..4687594 score=3.17968445006409
SFP.Col Colhigh 4688748..4688772 score=1.83837040482460
SFP.Col Colhigh 4688784..4688808 score=2.93035625223061
SFP.Col Colhigh 4688999..4689023 score=3.24716997277926
SFP.Col Colhigh 4689318..4689342 score=4.03903609634144
SFP.Col Colhigh 4693053..4693077 score=5.23657845650964
SFP.Col Colhigh 4695320..4695344 score=2.71952159505454
SFP.Col Colhigh 4695901..4695925 score=2.83118181188386
SFP.Col Colhigh 4715593..4715617 score=2.53039024886774
SFP.Col Colhigh 4724025..4724049 score=1.97883259860239
SFP.Col Colhigh 4724058..4724082 score=3.13238369267790
SFP.Col Colhigh 4724565..4724589 score=2.01929953421956
SFP.Col Colhigh 4730145..4730169 score=2.24177402010503
SFP.Col Colhigh 4731549..4731573 score=1.82445441361277
SFP.Col Colhigh 4732830..4732854 score=2.65796932091751
SFP.Col Colhigh 4733391..4733415 score=2.17314505089332
SFP.Col Colhigh 4734113..4734137 score=1.74874480783292
SFP.Col Colhigh 4734295..4734319 score=2.4384558534793
SFP.Col Colhigh 4734366..4734390 score=2.43191479992751
SFP.Col Colhigh 4734870..4734894 score=1.94253110527933
SFP.Col Colhigh 4734945..4734969 score=3.10643906016304
SFP.Col Colhigh 4735832..4735856 score=2.78343364965458
SFP.Col Colhigh 4738508..4738532 score=1.97604499793358
SFP.Col Colhigh 4745809..4745833 score=1.67726169961199
SFP.Col Colhigh 4746335..4746359 score=1.73006132364466
SFP.Col Colhigh 4748513..4748537 score=1.74619022860453
SFP.Col Colhigh 4763315..4763339 score=3.08012098918790
SFP.Col Colhigh 4765013..4765037 score=2.45771197284668
SFP.Col Colhigh 4771281..4771305 score=2.6917319009773
SFP.Col Colhigh 4771507..4771531 score=3.00056374653006
SFP.Col Colhigh 4771555..4771579 score=1.94786536520221
SFP.Col Colhigh 4773220..4773244 score=1.75372311584307
SFP.Col Colhigh 4774187..4774211 score=4.14864339471203
SFP.Col Colhigh 4775838..4775862 score=2.22486448889279
SFP.Col Colhigh 4779481..4779505 score=2.44901345855624
SFP.Col Colhigh 4788042..4788066 score=3.39732944461773
SFP.Col Colhigh 4789087..4789111 score=2.99623462589751
SFP.Col Colhigh 4790378..4790402 score=1.68436651495401
SFP.Col Colhigh 4791275..4791299 score=1.65691692938235
SFP.Col Colhigh 4792869..4792893 score=1.88208769191165
SFP.Col Colhigh 4795520..4795544 score=1.75310406384378
SFP.Col Colhigh 4795596..4795620 score=4.68874097955457
SFP.Col Colhigh 4796952..4796976 score=2.27129789915581
SFP.Col Colhigh 4797207..4797231 score=5.36179381495097
SFP.Col Colhigh 4797432..4797456 score=3.43331143925197
SFP.Col Colhigh 4800134..4800158 score=2.58846734573513
SFP.Col Colhigh 4800239..4800263 score=2.77887212603744
SFP.Col Colhigh 4800307..4800331 score=1.80538300787406
SFP.Col Colhigh 4803286..4803310 score=1.91294362641844
SFP.Col Colhigh 4805005..4805029 score=4.18990861343374
SFP.Col Colhigh 4805210..4805234 score=4.55891427169753
SFP.Col Colhigh 4806596..4806620 score=2.57099934950431
SFP.Col Colhigh 4826996..4827020 score=2.61763381766890
SFP.Col Colhigh 4828073..4828097 score=3.4402564735969
SFP.Col Colhigh 4848618..4848642 score=4.74644417841232
SFP.Col Colhigh 4851389..4851413 score=1.6683164853133
SFP.Col Colhigh 4852234..4852258 score=2.31900464515381
SFP.Col Colhigh 4856590..4856614 score=1.71401175479002
SFP.Col Colhigh 4857845..4857869 score=2.94654511539325
SFP.Col Colhigh 4864373..4864397 score=2.62990167013137
SFP.Col Colhigh 4864444..4864468 score=1.98666654205944
SFP.Col Colhigh 4866263..4866287 score=2.41037451537008
SFP.Col Colhigh 4878469..4878493 score=3.6596059088849
SFP.Col Colhigh 4878829..4878853 score=1.80389554381285
SFP.Col Colhigh 4880631..4880655 score=4.02480426264392
SFP.Col Colhigh 4880672..4880696 score=3.34794490049066
SFP.Col Colhigh 4880786..4880810 score=1.56231137921245
SFP.Col Colhigh 4881080..4881104 score=3.14246972905936
SFP.Col Colhigh 4882241..4882265 score=2.54020793311981
SFP.Col Colhigh 4882274..4882298 score=2.32500326244801
SFP.Col Colhigh 4882311..4882335 score=3.29988948775594
SFP.Col Colhigh 4882423..4882447 score=5.92635118403757
SFP.Col Colhigh 4886793..4886817 score=3.84497645399645
SFP.Col Colhigh 4887016..4887040 score=4.49864663519996
SFP.Col Colhigh 4887159..4887183 score=2.98655734517898
SFP.Col Colhigh 4888288..4888312 score=4.76688744787649
SFP.Col Colhigh 4888487..4888511 score=5.16860981771795
SFP.Col Colhigh 4888667..4888691 score=4.61600039511281
SFP.Col Colhigh 4888952..4888976 score=6.51518788412804
SFP.Col Colhigh 4888988..4889012 score=2.61628615292450
SFP.Col Colhigh 4889051..4889075 score=1.84920896215071
SFP.Col Colhigh 4890943..4890967 score=3.20814609753156
SFP.Col Colhigh 4895434..4895458 score=1.82501031537609
SFP.Col Colhigh 4899368..4899392 score=4.2876200442119
SFP.Col Colhigh 4902224..4902248 score=3.97754495430128
SFP.Col Colhigh 4902524..4902548 score=4.41982460493304
SFP.Col Colhigh 4908194..4908218 score=3.18352344409581
SFP.Col Colhigh 4911451..4911475 score=1.74738856106453
SFP.Col Colhigh 4912235..4912259 score=3.12151737605841
SFP.Col Colhigh 4913777..4913801 score=2.44497266828218
SFP.Col Colhigh 4914327..4914351 score=1.70889362432364
SFP.Col Colhigh 4914633..4914657 score=1.9741690925998
SFP.Col Colhigh 4914776..4914800 score=2.65471356416112
SFP.Col Colhigh 4919004..4919028 score=4.91357154755157
SFP.Col Colhigh 4920853..4920877 score=3.39512603371387
SFP.Col Colhigh 4927700..4927724 score=2.46295263397797
SFP.Col Colhigh 4928233..4928257 score=2.29723598525976
SFP.Col Colhigh 4928627..4928651 score=2.25038190025967
SFP.Col Colhigh 4928924..4928948 score=1.55275034181922
SFP.Col Colhigh 4930567..4930591 score=3.39956620958493
SFP.Col Colhigh 4930674..4930698 score=4.21444294718675
SFP.Col Colhigh 4932365..4932389 score=2.79125975620207
SFP.Col Colhigh 4932399..4932423 score=2.18643590187952
SFP.Col Colhigh 4937891..4937915 score=3.54066251277734
SFP.Col Colhigh 4939411..4939435 score=2.23743570201916
SFP.Col Colhigh 4943852..4943876 score=1.60126561967468
SFP.Col Colhigh 4944730..4944754 score=2.71563599548841
SFP.Col Colhigh 4945455..4945479 score=2.146016523665
SFP.Col Colhigh 4946583..4946607 score=1.82501729840079
SFP.Col Colhigh 4946620..4946644 score=2.02339301617839
SFP.Col Colhigh 4947077..4947101 score=3.14471987893929
SFP.Col Colhigh 4947371..4947395 score=2.0814807404768
SFP.Col Colhigh 4951343..4951367 score=2.12052897933373
SFP.Col Colhigh 4953956..4953980 score=1.55996164467556
SFP.Col Colhigh 4954101..4954125 score=4.26669163172648
SFP.Col Colhigh 4957163..4957187 score=2.34147188344604
SFP.Col Colhigh 4959688..4959712 score=2.56164599432101
SFP.Col Colhigh 4959981..4960005 score=4.17846743352392
SFP.Col Colhigh 4960869..4960893 score=2.47604770581137
SFP.Col Colhigh 4961404..4961428 score=4.76215500367943
SFP.Col Colhigh 4961472..4961496 score=2.21282282506389
SFP.Col Colhigh 4979034..4979058 score=1.97625051277568
SFP.Col Colhigh 4980148..4980172 score=2.67901415746726
SFP.Col Colhigh 4980378..4980402 score=1.64865291858023
SFP.Col Colhigh 4982010..4982034 score=1.80202916863298
SFP.Col Colhigh 4982118..4982142 score=2.00472885147345
SFP.Col Colhigh 4982497..4982521 score=2.85135652573759
SFP.Col Colhigh 4982541..4982565 score=3.58598627133906
SFP.Col Colhigh 4986653..4986677 score=2.61020249811263
SFP.Col Colhigh 5002720..5002744 score=1.96611562721520
SFP.Col Colhigh 5010985..5011009 score=4.17086812241589
SFP.Col Colhigh 5057437..5057461 score=2.74393298179805
SFP.Col Colhigh 5060938..5060962 score=8.24620734695429
SFP.Col Colhigh 5068170..5068194 score=5.12336770987235
SFP.Col Colhigh 5068949..5068973 score=2.95864478710299
SFP.Col Colhigh 5072175..5072199 score=2.25913852694173
SFP.Col Colhigh 5072706..5072730 score=1.68306550462850
SFP.Col Colhigh 5073902..5073926 score=3.87296744066031
SFP.Col Colhigh 5074807..5074831 score=1.66910823105481
SFP.Col Colhigh 5078301..5078325 score=3.30654260548154
SFP.Col Colhigh 5078764..5078788 score=2.76426229672891
SFP.Col Colhigh 5079588..5079612 score=3.31727786805827
SFP.Col Colhigh 5084634..5084658 score=1.69998300499040
SFP.Col Colhigh 5087736..5087760 score=2.70400646149573
SFP.Col Colhigh 5090744..5090768 score=3.41260443657865
SFP.Col Colhigh 5095711..5095735 score=3.39422674266668
SFP.Col Colhigh 5096232..5096256 score=1.63142216006860
SFP.Col Colhigh 5096678..5096702 score=3.29447448331476
SFP.Col Colhigh 5097595..5097619 score=1.69781646395775
SFP.Col Colhigh 5100884..5100908 score=1.76490694596032
SFP.Col Colhigh 5104854..5104878 score=1.8009199434513
SFP.Col Colhigh 5114885..5114909 score=1.56020581912546
SFP.Col Colhigh 5115485..5115509 score=1.79481208006813
SFP.Col Colhigh 5120139..5120163 score=1.72393419769359
SFP.Col Colhigh 5120218..5120242 score=2.56761162768007
SFP.Col Colhigh 5120249..5120273 score=3.31547011681253
SFP.Col Colhigh 5122809..5122833 score=4.70387493987455
SFP.Col Colhigh 5125725..5125749 score=1.63192532794042
SFP.Col Colhigh 5132701..5132725 score=4.18519418037574
SFP.Col Colhigh 5137193..5137217 score=1.93366822600295
SFP.Col Colhigh 5142264..5142288 score=3.04894195772282
SFP.Col Colhigh 5148762..5148786 score=3.52331090265283
SFP.Col Colhigh 5153496..5153520 score=2.55569131543661
SFP.Col Colhigh 5157254..5157278 score=2.34528619235507
SFP.Col Colhigh 5157290..5157314 score=2.77469221615142
SFP.Col Colhigh 5157327..5157351 score=3.04534726352265
SFP.Col Colhigh 5157704..5157728 score=2.43986383613802
SFP.Col Colhigh 5157968..5157992 score=1.71907739842666
SFP.Col Colhigh 5162283..5162307 score=4.61399765701638
SFP.Col Colhigh 5165138..5165162 score=1.84031940170161
SFP.Col Colhigh 5165946..5165970 score=2.15064586594928
SFP.Col Colhigh 5175793..5175817 score=2.13558199870347
SFP.Col Colhigh 5177541..5177565 score=4.03462573697881
SFP.Col Colhigh 5178961..5178985 score=2.89296757359947
SFP.Col Colhigh 5179447..5179471 score=2.44904669471416
SFP.Col Colhigh 5181350..5181374 score=1.56585064598882
SFP.Col Colhigh 5182002..5182026 score=1.69183751197657
SFP.Col Colhigh 5184598..5184622 score=2.77229790241258
SFP.Col Colhigh 5187512..5187536 score=2.00040835665013
SFP.Col Colhigh 5188799..5188823 score=1.88143012298952
SFP.Col Colhigh 5189862..5189886 score=1.92928246288912
SFP.Col Colhigh 5190036..5190060 score=4.59838572933689
SFP.Col Colhigh 5190210..5190234 score=3.34842716017172
SFP.Col Colhigh 5190760..5190784 score=3.00335180364749
SFP.Col Colhigh 5193573..5193597 score=2.20500610893656
SFP.Col Colhigh 5194467..5194491 score=4.32900973494689
SFP.Col Colhigh 5196907..5196931 score=2.14711898178752
SFP.Col Colhigh 5199084..5199108 score=2.16503931466782
SFP.Col Colhigh 5205108..5205132 score=1.60738027499996
SFP.Col Colhigh 5207321..5207345 score=2.42177202706627
SFP.Col Colhigh 5208820..5208844 score=7.91761171269413
SFP.Col Colhigh 5209251..5209275 score=2.59184312345638
SFP.Col Colhigh 5210472..5210496 score=2.77560947745561
SFP.Col Colhigh 5210954..5210978 score=1.65918258509080
SFP.Col Colhigh 5211276..5211300 score=2.87961207936196
SFP.Col Colhigh 5214988..5215012 score=2.87679039855679
SFP.Col Colhigh 5215491..5215515 score=3.24434259196893
SFP.Col Colhigh 5219375..5219399 score=1.86475047291797
SFP.Col Colhigh 5221765..5221789 score=1.60339175681711
SFP.Col Colhigh 5225432..5225456 score=4.59972059182695
SFP.Col Colhigh 5225469..5225493 score=3.04712599632794
SFP.Col Colhigh 5225955..5225979 score=1.60933606050642
SFP.Col Colhigh 5229044..5229068 score=2.68577957313442
SFP.Col Colhigh 5229773..5229797 score=4.86023759166923
SFP.Col Colhigh 5229919..5229943 score=2.43126413072328
SFP.Col Colhigh 5251786..5251810 score=4.43929225815081
SFP.Col Colhigh 5257488..5257512 score=2.55003946579042
SFP.Col Colhigh 5261703..5261727 score=3.78824029451855
SFP.Col Colhigh 5264561..5264585 score=2.08368254547558
SFP.Col Colhigh 5264632..5264656 score=3.94273955669378
SFP.Col Colhigh 5264772..5264796 score=4.13632149143306
SFP.Col Colhigh 5265037..5265061 score=2.08676361646263
SFP.Col Colhigh 5279705..5279729 score=5.83567800537066
SFP.Col Colhigh 5286712..5286736 score=8.65036761855224
SFP.Col Colhigh 5287113..5287137 score=4.61262157160007
SFP.Col Colhigh 5287842..5287866 score=3.09128272873659
SFP.Col Colhigh 5289271..5289295 score=2.94773910038903
SFP.Col Colhigh 5290692..5290716 score=2.03220208831128
SFP.Col Colhigh 5292543..5292567 score=2.10455816827894
SFP.Col Colhigh 5293955..5293979 score=3.36094044496898
SFP.Col Colhigh 5297009..5297033 score=1.70640705679861
SFP.Col Colhigh 5297044..5297068 score=4.90624703466022
SFP.Col Colhigh 5300112..5300136 score=2.06009322555112
SFP.Col Colhigh 5301680..5301704 score=2.67487813193575
SFP.Col Colhigh 5301711..5301735 score=2.66560216988405
SFP.Col Colhigh 5301751..5301775 score=3.79939204456864
SFP.Col Colhigh 5303156..5303180 score=1.97258685079549
SFP.Col Colhigh 5303192..5303216 score=3.62309946713744
SFP.Col Colhigh 5303227..5303251 score=6.53895890411732
SFP.Col Colhigh 5303550..5303574 score=2.89765470973840
SFP.Col Colhigh 5303877..5303901 score=4.45318106562019
SFP.Col Colhigh 5308394..5308418 score=3.87763234454449
SFP.Col Colhigh 5309153..5309177 score=1.73385470771261
SFP.Col Colhigh 5309222..5309246 score=2.83146073537752
SFP.Col Colhigh 5309329..5309353 score=3.51204925583477
SFP.Col Colhigh 5311403..5311427 score=2.22541252663681
SFP.Col Colhigh 5311480..5311504 score=1.73936455139404
SFP.Col Colhigh 5311979..5312003 score=1.8864320751777
SFP.Col Colhigh 5317982..5318006 score=3.27145534262888
SFP.Col Colhigh 5320758..5320782 score=2.8517923838158
SFP.Col Colhigh 5326079..5326103 score=2.46307007349547
SFP.Col Colhigh 5327101..5327125 score=1.98724816860316
SFP.Col Colhigh 5329501..5329525 score=3.03451496959799
SFP.Col Colhigh 5333598..5333622 score=3.23645463803362
SFP.Col Colhigh 5333885..5333909 score=2.07870996003304
SFP.Col Colhigh 5334963..5334987 score=1.64843695878642
SFP.Col Colhigh 5335650..5335674 score=1.73791967429388
SFP.Col Colhigh 5336187..5336211 score=4.70065438295883
SFP.Col Colhigh 5336430..5336454 score=2.67671012382834
SFP.Col Colhigh 5336956..5336980 score=2.41359664936841
SFP.Col Colhigh 5337435..5337459 score=2.75291951188901
SFP.Col Colhigh 5342096..5342120 score=3.81974079979977
SFP.Col Colhigh 5343904..5343928 score=1.90691954371965
SFP.Col Colhigh 5349557..5349581 score=2.04424527866326
SFP.Col Colhigh 5351322..5351346 score=1.7936669026399
SFP.Col Colhigh 5351355..5351379 score=2.46096045027924
SFP.Col Colhigh 5361542..5361566 score=1.70467087343718
SFP.Col Colhigh 5362606..5362630 score=2.95179211046614
SFP.Col Colhigh 5362638..5362662 score=2.72543632970313
SFP.Col Colhigh 5365275..5365299 score=1.90958574050000
SFP.Col Colhigh 5370624..5370648 score=2.57719186971342
SFP.Col Colhigh 5371674..5371698 score=1.71067297433592
SFP.Col Colhigh 5371892..5371916 score=4.29406747071173
SFP.Col Colhigh 5373111..5373135 score=2.34300128348902
SFP.Col Colhigh 5376918..5376942 score=1.66579498231851
SFP.Col Colhigh 5377488..5377512 score=3.94652572002286
SFP.Col Colhigh 5377773..5377797 score=2.35569980174874
SFP.Col Colhigh 5377887..5377911 score=2.29518282561642
SFP.Col Colhigh 5378232..5378256 score=2.5147100735226
SFP.Col Colhigh 5380248..5380272 score=1.83251705159443
SFP.Col Colhigh 5380742..5380766 score=5.40996738913786
SFP.Col Colhigh 5382820..5382844 score=3.14726571217224
SFP.Col Colhigh 5385568..5385592 score=1.82877595769333
SFP.Col Colhigh 5385713..5385737 score=2.05110402736879
SFP.Col Colhigh 5387695..5387719 score=3.84119974936422
SFP.Col Colhigh 5400664..5400688 score=2.54387353680883
SFP.Col Colhigh 5404189..5404213 score=2.92795223125534
SFP.Col Colhigh 5405749..5405773 score=2.24237762106933
SFP.Col Colhigh 5409225..5409249 score=4.45803189879419
SFP.Col Colhigh 5409842..5409866 score=2.48873895873455
SFP.Col Colhigh 5410577..5410601 score=3.17496496914475
SFP.Col Colhigh 5418049..5418073 score=2.60421540377569
SFP.Col Colhigh 5418160..5418184 score=3.12608495926514
SFP.Col Colhigh 5420356..5420380 score=1.78735004981532
SFP.Col Colhigh 5420835..5420859 score=4.29382448652856
SFP.Col Colhigh 5421640..5421664 score=2.02033681030892
SFP.Col Colhigh 5426051..5426075 score=1.61044892159130
SFP.Col Colhigh 5429623..5429647 score=2.56362994021672
SFP.Col Colhigh 5429804..5429828 score=3.78520240357988
SFP.Col Colhigh 5429943..5429967 score=2.23800363655872
SFP.Col Colhigh 5430082..5430106 score=4.38100134664906
SFP.Col Colhigh 5430288..5430312 score=2.48201195961698
SFP.Col Colhigh 5430966..5430990 score=3.27185074542852
SFP.Col Colhigh 5431549..5431573 score=5.40677304934465
SFP.Col Colhigh 5431695..5431719 score=2.98012936324701
SFP.Col Colhigh 5431728..5431752 score=2.30171955245958
SFP.Col Colhigh 5432008..5432032 score=1.70411771166851
SFP.Col Colhigh 5432226..5432250 score=2.93939984648373
SFP.Col Colhigh 5432482..5432506 score=3.31859203049347
SFP.Col Colhigh 5432841..5432865 score=3.06662751445886
SFP.Col Colhigh 5433095..5433119 score=2.85811019604543
SFP.Col Colhigh 5433193..5433217 score=4.74730684847178
SFP.Col Colhigh 5433814..5433838 score=4.21810953220308
SFP.Col Colhigh 5433927..5433951 score=2.31683018712651
SFP.Col Colhigh 5433962..5433986 score=2.57572528115810
SFP.Col Colhigh 5434765..5434789 score=2.50818788517873
SFP.Col Colhigh 5434799..5434823 score=2.98548164551609
SFP.Col Colhigh 5434875..5434899 score=2.98858573606107
SFP.Col Colhigh 5436392..5436416 score=1.90398953065743
SFP.Col Colhigh 5436500..5436524 score=3.97951912379204
SFP.Col Colhigh 5437920..5437944 score=4.45686325922780
SFP.Col Colhigh 5438821..5438845 score=4.63686985316922
SFP.Col Colhigh 5439029..5439053 score=2.96590092556261
SFP.Col Colhigh 5439108..5439132 score=2.18076540154098
SFP.Col Colhigh 5439205..5439229 score=4.71142551099277
SFP.Col Colhigh 5439355..5439379 score=2.5850927919271
SFP.Col Colhigh 5440384..5440408 score=6.56136648022755
SFP.Col Colhigh 5440457..5440481 score=6.7628367912963
SFP.Col Colhigh 5440491..5440515 score=2.34203011274525
SFP.Col Colhigh 5440639..5440663 score=4.43829454207864
SFP.Col Colhigh 5440712..5440736 score=5.23405742039893
SFP.Col Colhigh 5440747..5440771 score=4.85557979953479
SFP.Col Colhigh 5440810..5440834 score=1.89614318520891
SFP.Col Colhigh 5440931..5440955 score=4.30013528524862
SFP.Col Colhigh 5441053..5441077 score=2.8025283595417
SFP.Col Colhigh 5441627..5441651 score=5.41995800232711
SFP.Col Colhigh 5441667..5441691 score=1.84379498436143
SFP.Col Colhigh 5441775..5441799 score=2.55025319492420
SFP.Col Colhigh 5441954..5441978 score=3.73860296059453
SFP.Col Colhigh 5442283..5442307 score=4.1869601222122
SFP.Col Colhigh 5442394..5442418 score=1.88095324111477
SFP.Col Colhigh 5442427..5442451 score=3.70114144253236
SFP.Col Colhigh 5442767..5442791 score=1.62819877769855
SFP.Col Colhigh 5443845..5443869 score=3.29870415556002
SFP.Col Colhigh 5444124..5444148 score=2.17131573666738
SFP.Col Colhigh 5444677..5444701 score=1.75061324682182
SFP.Col Colhigh 5464671..5464695 score=2.96792386629526
SFP.Col Colhigh 5480213..5480237 score=2.16358291412589
SFP.Col Colhigh 5480322..5480346 score=1.87433645180073
SFP.Col Colhigh 5481368..5481392 score=4.00869245672501
SFP.Col Colhigh 5481822..5481846 score=1.81150692717242
SFP.Col Colhigh 5484824..5484848 score=2.06099080737037
SFP.Col Colhigh 5487041..5487065 score=4.14159815620674
SFP.Col Colhigh 5487188..5487212 score=2.21125579019077
SFP.Col Colhigh 5487263..5487287 score=3.91432324071532
SFP.Col Colhigh 5488373..5488397 score=1.84096682091873
SFP.Col Colhigh 5489757..5489781 score=3.02722221029187
SFP.Col Colhigh 5490245..5490269 score=3.00951758991812
SFP.Col Colhigh 5490472..5490496 score=1.60385502675502
SFP.Col Colhigh 5490538..5490562 score=1.88398456951023
SFP.Col Colhigh 5490574..5490598 score=1.82902004611139
SFP.Col Colhigh 5491067..5491091 score=2.43250034536552
SFP.Col Colhigh 5491505..5491529 score=2.12357289263976
SFP.Col Colhigh 5491841..5491865 score=2.37042164281338
SFP.Col Colhigh 5491879..5491903 score=2.17897558518779
SFP.Col Colhigh 5492059..5492083 score=6.2001143552488
SFP.Col Colhigh 5492094..5492118 score=8.21112199670456
SFP.Col Colhigh 5492163..5492187 score=1.87005547098819
SFP.Col Colhigh 5492670..5492694 score=5.24950042466314
SFP.Col Colhigh 5492803..5492827 score=2.47573572039703
SFP.Col Colhigh 5492837..5492861 score=5.30577316300561
SFP.Col Colhigh 5492877..5492901 score=2.88851702781327
SFP.Col Colhigh 5493063..5493087 score=2.70219116132067
SFP.Col Colhigh 5493206..5493230 score=1.76069706363167
SFP.Col Colhigh 5495569..5495593 score=1.57309466732882
SFP.Col Colhigh 5495968..5495992 score=6.06726523015719
SFP.Col Colhigh 5496417..5496441 score=2.08372085411509
SFP.Col Colhigh 5496458..5496482 score=3.16225348562385
SFP.Col Colhigh 5496613..5496637 score=1.69269799785189
SFP.Col Colhigh 5497199..5497223 score=1.92517482857773
SFP.Col Colhigh 5497720..5497744 score=7.10560833262196
SFP.Col Colhigh 5497864..5497888 score=4.60902646222279
SFP.Col Colhigh 5500084..5500108 score=1.68781390068664
SFP.Col Colhigh 5500758..5500782 score=1.59802685305134
SFP.Col Colhigh 5502754..5502778 score=1.63629949923616
SFP.Col Colhigh 5505676..5505700 score=2.10542175437708
SFP.Col Colhigh 5527419..5527443 score=4.67160715625336
SFP.Col Colhigh 5528823..5528847 score=1.91854023977845
SFP.Col Colhigh 5532137..5532161 score=2.19354018425865
SFP.Col Colhigh 5537375..5537399 score=2.84046897830122
SFP.Col Colhigh 5538584..5538608 score=1.73039001393056
SFP.Col Colhigh 5538951..5538975 score=1.86000038037756
SFP.Col Colhigh 5540941..5540965 score=3.65768228456749
SFP.Col Colhigh 5544452..5544476 score=2.07968232338281
SFP.Col Colhigh 5553139..5553163 score=2.74529750067667
SFP.Col Colhigh 5553320..5553344 score=1.71716314213239
SFP.Col Colhigh 5553793..5553817 score=2.79603571700227
SFP.Col Colhigh 5558229..5558253 score=3.88837980673564
SFP.Col Colhigh 5558265..5558289 score=3.68523316403325
SFP.Col Colhigh 5558507..5558531 score=4.26110071894937
SFP.Col Colhigh 5558543..5558567 score=4.40536695648095
SFP.Col Colhigh 5558578..5558602 score=3.96611995037709
SFP.Col Colhigh 5558758..5558782 score=1.96320405321966
SFP.Col Colhigh 5558793..5558817 score=3.68134374940319
SFP.Col Colhigh 5558831..5558855 score=1.78839503880311
SFP.Col Colhigh 5559008..5559032 score=2.81154267739335
SFP.Col Colhigh 5560212..5560236 score=3.06067162380107
SFP.Col Colhigh 5561847..5561871 score=2.38169416609629
SFP.Col Colhigh 5569722..5569746 score=3.45436189267256
SFP.Col Colhigh 5571007..5571031 score=2.50678943522534
SFP.Col Colhigh 5573338..5573362 score=1.88379234474358
SFP.Col Colhigh 5573423..5573447 score=2.47073097736441
SFP.Col Colhigh 5573601..5573625 score=1.67260438378055
SFP.Col Colhigh 5574398..5574422 score=5.69048395800454
SFP.Col Colhigh 5574434..5574458 score=1.67361195630114
SFP.Col Colhigh 5574577..5574601 score=2.73113472767716
SFP.Col Colhigh 5574642..5574666 score=2.22463403310973
SFP.Col Colhigh 5574814..5574838 score=4.42552091052271
SFP.Col Colhigh 5574845..5574869 score=2.48860292552077
SFP.Col Colhigh 5574919..5574943 score=7.07213508529713
SFP.Col Colhigh 5575023..5575047 score=8.15063853197964
SFP.Col Colhigh 5575064..5575088 score=4.73002457860982
SFP.Col Colhigh 5575469..5575493 score=2.89086634956909
SFP.Col Colhigh 5575727..5575751 score=2.45365974634722
SFP.Col Colhigh 5575758..5575782 score=2.56851229656587
SFP.Col Colhigh 5575795..5575819 score=2.58558391261248
SFP.Col Colhigh 5575930..5575954 score=1.70230783094943
SFP.Col Colhigh 5576003..5576027 score=1.75265214335248
SFP.Col Colhigh 5576155..5576179 score=1.64269437928603
SFP.Col Colhigh 5576190..5576214 score=2.11628487136627
SFP.Col Colhigh 5576636..5576660 score=3.611231137013
SFP.Col Colhigh 5577011..5577035 score=2.14596737268566
SFP.Col Colhigh 5584467..5584491 score=5.14180340602177
SFP.Col Colhigh 5585072..5585096 score=1.72536043204160
SFP.Col Colhigh 5586653..5586677 score=2.49659972976422
SFP.Col Colhigh 5587154..5587178 score=4.10199362845371
SFP.Col Colhigh 5587518..5587542 score=2.54468472621398
SFP.Col Colhigh 5587669..5587693 score=3.08330210137860
SFP.Col Colhigh 5587702..5587726 score=10.0501320393737
SFP.Col Colhigh 5588257..5588281 score=5.37911673278181
SFP.Col Colhigh 5589703..5589727 score=2.52261513194579
SFP.Col Colhigh 5589740..5589764 score=2.352101192982
SFP.Col Colhigh 5590038..5590062 score=4.66617861085588
SFP.Col Colhigh 5591787..5591811 score=2.31611881778573
SFP.Col Colhigh 5592081..5592105 score=1.92731573486462
SFP.Col Colhigh 5593964..5593988 score=3.32027758284636
SFP.Col Colhigh 5594052..5594076 score=3.97975743197774
SFP.Col Colhigh 5594084..5594108 score=4.7006850257178
SFP.Col Colhigh 5594152..5594176 score=3.40633182353151
SFP.Col Colhigh 5594255..5594279 score=2.41675492062912
SFP.Col Colhigh 5594292..5594316 score=5.22562537472402
SFP.Col Colhigh 5595545..5595569 score=2.56994447570235
SFP.Col Colhigh 5618963..5618987 score=2.16178078722684
SFP.Col Colhigh 5648217..5648241 score=3.33279512479895
SFP.Col Colhigh 5649435..5649459 score=3.07238853552925
SFP.Col Colhigh 5649470..5649494 score=1.85839769931245
SFP.Col Colhigh 5649546..5649570 score=2.60558175561020
SFP.Col Colhigh 5649620..5649644 score=6.05464090089715
SFP.Col Colhigh 5649723..5649747 score=4.58335015773997
SFP.Col Colhigh 5649911..5649935 score=2.34171602965394
SFP.Col Colhigh 5655056..5655080 score=1.99343241096782
SFP.Col Colhigh 5664050..5664074 score=3.39805403554605
SFP.Col Colhigh 5664556..5664580 score=3.13312287014630
SFP.Col Colhigh 5670110..5670134 score=2.70987336733287
SFP.Col Colhigh 5677937..5677961 score=1.86041425445083
SFP.Col Colhigh 5679436..5679460 score=3.02711200429112
SFP.Col Colhigh 5686921..5686945 score=2.43871785195257
SFP.Col Colhigh 5687270..5687294 score=2.26010298698499
SFP.Col Colhigh 5687457..5687481 score=4.9741630591432
SFP.Col Colhigh 5687606..5687630 score=4.29553766073878
SFP.Col Colhigh 5687681..5687705 score=2.58171181198133
SFP.Col Colhigh 5687716..5687740 score=3.81936001799808
SFP.Col Colhigh 5688249..5688273 score=4.51593305001788
SFP.Col Colhigh 5688356..5688380 score=7.29446051793323
SFP.Col Colhigh 5688429..5688453 score=5.36026046007739
SFP.Col Colhigh 5688497..5688521 score=2.25374532565498
SFP.Col Colhigh 5688609..5688633 score=6.52583238478876
SFP.Col Colhigh 5688650..5688674 score=3.45555501565351
SFP.Col Colhigh 5688686..5688710 score=6.62304366260022
SFP.Col Colhigh 5688786..5688810 score=5.1582392274206
SFP.Col Colhigh 5688962..5688986 score=5.7997801939527
SFP.Col Colhigh 5688998..5689022 score=7.71730674999722
SFP.Col Colhigh 5689034..5689058 score=2.24530248099295
SFP.Col Colhigh 5689101..5689125 score=3.06757829575677
SFP.Col Colhigh 5689135..5689159 score=2.98212963776472
SFP.Col Colhigh 5689167..5689191 score=3.93942771504588
SFP.Col Colhigh 5689495..5689519 score=2.57356929596481
SFP.Col Colhigh 5689874..5689898 score=2.02996634160599
SFP.Col Colhigh 5689958..5689982 score=1.64798697244358
SFP.Col Colhigh 5690031..5690055 score=1.97468844297144
SFP.Col Colhigh 5690291..5690315 score=3.54210284120746
SFP.Col Colhigh 5690328..5690352 score=2.48139122553241
SFP.Col Colhigh 5690363..5690387 score=2.91548551215314
SFP.Col Colhigh 5690434..5690458 score=1.71408464972472
SFP.Col Colhigh 5690501..5690525 score=2.88329007930196
SFP.Col Colhigh 5690996..5691020 score=3.19929978560158
SFP.Col Colhigh 5691069..5691093 score=3.55690188401012
SFP.Col Colhigh 5691539..5691563 score=3.07157609292082
SFP.Col Colhigh 5691646..5691670 score=4.67443712774764
SFP.Col Colhigh 5691794..5691818 score=2.16429487018770
SFP.Col Colhigh 5692046..5692070 score=1.80191432168675
SFP.Col Colhigh 5692082..5692106 score=2.96038270372512
SFP.Col Colhigh 5692119..5692143 score=2.63165859104868
SFP.Col Colhigh 5692153..5692177 score=5.16557889736272
SFP.Col Colhigh 5692253..5692277 score=3.62604166967335
SFP.Col Colhigh 5692399..5692423 score=1.80996191895157
SFP.Col Colhigh 5692470..5692494 score=2.30265753911330
SFP.Col Colhigh 5700513..5700537 score=3.67939434729118
SFP.Col Colhigh 5701571..5701595 score=1.67236720594793
SFP.Col Colhigh 5707094..5707118 score=1.77085107612054
SFP.Col Colhigh 5710364..5710388 score=5.13514437252427
SFP.Col Colhigh 5711632..5711656 score=1.63402253513388
SFP.Col Colhigh 5721548..5721572 score=2.21909831547757
SFP.Col Colhigh 5722658..5722682 score=1.98654780245586
SFP.Col Colhigh 5723092..5723116 score=2.10867456049470
SFP.Col Colhigh 5723389..5723413 score=1.82729402664228
SFP.Col Colhigh 5728275..5728299 score=1.84775551254208
SFP.Col Colhigh 5728315..5728339 score=3.02226198532678
SFP.Col Colhigh 5761818..5761842 score=2.53541748814912
SFP.Col Colhigh 5764694..5764718 score=1.93257794877183
SFP.Col Colhigh 5780114..5780138 score=1.61519934188866
SFP.Col Colhigh 5780232..5780256 score=2.88712690268773
SFP.Col Colhigh 5789996..5790020 score=2.26791204424337
SFP.Col Colhigh 5792053..5792077 score=2.45644554628735
SFP.Col Colhigh 5803105..5803129 score=4.53037371216556
SFP.Col Colhigh 5806995..5807019 score=1.91534994587602
SFP.Col Colhigh 5812698..5812722 score=5.27705577932497
SFP.Col Colhigh 5830231..5830255 score=3.35046533158749
SFP.Col Colhigh 5830527..5830551 score=1.84241012555977
SFP.Col Colhigh 5835521..5835545 score=2.76761692164632
SFP.Col Colhigh 5837164..5837188 score=2.12059708470016
SFP.Col Colhigh 5837733..5837757 score=5.17946169164406
SFP.Col Colhigh 5838946..5838970 score=2.11933976471261
SFP.Col Colhigh 5845697..5845721 score=3.90587406147455
SFP.Col Colhigh 5845745..5845769 score=2.68892115927884
SFP.Col Colhigh 5846179..5846203 score=1.58289217678697
SFP.Col Colhigh 5846694..5846718 score=2.48441408758934
SFP.Col Colhigh 5846734..5846758 score=1.73644650493207
SFP.Col Colhigh 5846880..5846904 score=3.20863162940577
SFP.Col Colhigh 5847787..5847811 score=1.82169834740214
SFP.Col Colhigh 5847896..5847920 score=1.78489425060677
SFP.Col Colhigh 5848722..5848746 score=2.32423393633212
SFP.Col Colhigh 5848796..5848820 score=2.26589357061579
SFP.Col Colhigh 5850107..5850131 score=2.82319232464237
SFP.Col Colhigh 5853080..5853104 score=2.23402898449049
SFP.Col Colhigh 5855776..5855800 score=1.87722466444564
SFP.Col Colhigh 5856299..5856323 score=1.79883737704201
SFP.Col Colhigh 5857731..5857755 score=1.83504515811335
SFP.Col Colhigh 5859947..5859971 score=1.65484818493504
SFP.Col Colhigh 5861418..5861442 score=2.89376551408307
SFP.Col Colhigh 5867585..5867609 score=4.60768476681826
SFP.Col Colhigh 5867733..5867757 score=1.59432192226428
SFP.Col Colhigh 5868168..5868192 score=2.24733494405247
SFP.Col Colhigh 5880923..5880947 score=2.02037769981513
SFP.Col Colhigh 5883946..5883970 score=2.70427237878646
SFP.Col Colhigh 5886948..5886972 score=1.56265549878158
SFP.Col Colhigh 5887401..5887425 score=2.32058077173448
SFP.Col Colhigh 5887961..5887985 score=1.9722235545023
SFP.Col Colhigh 5888014..5888038 score=2.47843866203528
SFP.Col Colhigh 5888271..5888295 score=2.43534343274776
SFP.Col Colhigh 5888343..5888367 score=3.13298760448448
SFP.Col Colhigh 5888522..5888546 score=3.82912941963691
SFP.Col Colhigh 5888935..5888959 score=1.60266159863592
SFP.Col Colhigh 5891525..5891549 score=5.17076020507946
SFP.Col Colhigh 5896199..5896223 score=1.68038382170153
SFP.Col Colhigh 5901810..5901834 score=3.43427407234095
SFP.Col Colhigh 5903450..5903474 score=1.55645898346849
SFP.Col Colhigh 5904860..5904884 score=2.00400613178411
SFP.Col Colhigh 5905453..5905477 score=4.75736010451521
SFP.Col Colhigh 5905988..5906012 score=2.75194275735326
SFP.Col Colhigh 5906346..5906370 score=2.20851979704661
SFP.Col Colhigh 5906567..5906591 score=2.58638079297322
SFP.Col Colhigh 5906779..5906803 score=1.72197294740146
SFP.Col Colhigh 5906813..5906837 score=2.74721437712521
SFP.Col Colhigh 5907067..5907091 score=6.56695676836675
SFP.Col Colhigh 5907102..5907126 score=2.67585965954764
SFP.Col Colhigh 5907136..5907160 score=3.26343589427373
SFP.Col Colhigh 5907353..5907377 score=3.51649026935904
SFP.Col Colhigh 5915634..5915658 score=3.98382805138974
SFP.Col Colhigh 5917317..5917341 score=2.28151873358418
SFP.Col Colhigh 5919740..5919764 score=5.01481568093229
SFP.Col Colhigh 5920280..5920304 score=3.03788793868503
SFP.Col Colhigh 5922582..5922606 score=1.55976263892413
SFP.Col Colhigh 5923395..5923419 score=2.26002393824757
SFP.Col Colhigh 5924982..5925006 score=4.53325036397637
SFP.Col Colhigh 5926414..5926438 score=2.19636670298601
SFP.Col Colhigh 5928571..5928595 score=1.66911645654829
SFP.Col Colhigh 5931579..5931603 score=1.92343966865772
SFP.Col Colhigh 5933085..5933109 score=2.4737634446164
SFP.Col Colhigh 5934825..5934849 score=1.77844470590415
SFP.Col Colhigh 5936712..5936736 score=1.56056947397001
SFP.Col Colhigh 5936782..5936806 score=2.4010539390921
SFP.Col Colhigh 5941236..5941260 score=2.55647009711913
SFP.Col Colhigh 5941887..5941911 score=2.77340572385542
SFP.Col Colhigh 5943650..5943674 score=3.08624704065587
SFP.Col Colhigh 5948148..5948172 score=1.64536106132956
SFP.Col Colhigh 5951042..5951066 score=3.67383669367003
SFP.Col Colhigh 5951188..5951212 score=2.70237879215901
SFP.Col Colhigh 5951334..5951358 score=2.42644314223616
SFP.Col Colhigh 5958505..5958529 score=1.86591919894103
SFP.Col Colhigh 5961813..5961837 score=1.86881422822420
SFP.Col Colhigh 5962720..5962744 score=1.75232153738231
SFP.Col Colhigh 5972329..5972353 score=3.76526636972435
SFP.Col Colhigh 5975202..5975226 score=1.96915765500896
SFP.Col Colhigh 5977897..5977921 score=4.33329341774036
SFP.Col Colhigh 5978011..5978035 score=4.55455111289711
SFP.Col Colhigh 5986573..5986597 score=3.18503086035003
SFP.Col Colhigh 5988094..5988118 score=1.91414951417889
SFP.Col Colhigh 5992888..5992912 score=2.8947789222925
SFP.Col Colhigh 5995228..5995252 score=5.24978632993686
SFP.Col Colhigh 5996790..5996814 score=1.61512348637127
SFP.Col Colhigh 5997058..5997082 score=6.18722945519324
SFP.Col Colhigh 5997212..5997236 score=2.30746683215614
SFP.Col Colhigh 5999397..5999421 score=3.36471281877261
SFP.Col Colhigh 6000264..6000288 score=2.51548197075044
SFP.Col Colhigh 6003967..6003991 score=2.28471630423400
SFP.Col Colhigh 6004071..6004095 score=1.89495399242528
SFP.Col Colhigh 6007063..6007087 score=2.04732987676429
SFP.Col Colhigh 6007625..6007649 score=2.44511949860634
SFP.Col Colhigh 6010405..6010429 score=2.88288034410569
SFP.Col Colhigh 6011256..6011280 score=1.71650030886358
SFP.Col Colhigh 6011288..6011312 score=1.57447063584685
SFP.Col Colhigh 6011362..6011386 score=1.73462502595686
SFP.Col Colhigh 6012436..6012460 score=3.38418287183505
SFP.Col Colhigh 6012468..6012492 score=1.62418788675345
SFP.Col Colhigh 6015925..6015949 score=2.61006900393374
SFP.Col Colhigh 6017595..6017619 score=2.0083129917786
SFP.Col Colhigh 6018943..6018967 score=1.83962342042326
SFP.Col Colhigh 6023070..6023094 score=2.05603348092612
SFP.Col Colhigh 6026150..6026174 score=1.61248821568755
SFP.Col Colhigh 6026255..6026279 score=4.46619646414313
SFP.Col Colhigh 6026539..6026563 score=1.89202516306620
SFP.Col Colhigh 6026820..6026844 score=1.63990827548106
SFP.Col Colhigh 6026926..6026950 score=4.76050158653422
SFP.Col Colhigh 6039882..6039906 score=3.72057660231155
SFP.Col Colhigh 6040407..6040431 score=1.96602213900595
SFP.Col Colhigh 6041564..6041588 score=1.77844715669511
SFP.Col Colhigh 6046576..6046600 score=1.87430521882552
SFP.Col Colhigh 6048461..6048485 score=3.83133965284581
SFP.Col Colhigh 6048497..6048521 score=3.63967435367648
SFP.Col Colhigh 6050383..6050407 score=2.79453701640885
SFP.Col Colhigh 6050591..6050615 score=2.49826152800647
SFP.Col Colhigh 6051675..6051699 score=3.36091659094634
SFP.Col Colhigh 6056496..6056520 score=3.13861901760020
SFP.Col Colhigh 6056817..6056841 score=1.73279915485329
SFP.Col Colhigh 6059789..6059813 score=3.07044005648999
SFP.Col Colhigh 6059855..6059879 score=3.82964968168036
SFP.Col Colhigh 6060181..6060205 score=1.97923109157551
SFP.Col Colhigh 6060907..6060931 score=2.28037109033429
SFP.Col Colhigh 6061084..6061108 score=2.16771013270936
SFP.Col Colhigh 6061267..6061291 score=1.73132834789632
SFP.Col Colhigh 6061410..6061434 score=1.59854668491914
SFP.Col Colhigh 6061668..6061692 score=4.66620544440214
SFP.Col Colhigh 6083897..6083921 score=5.00937219655384
SFP.Col Colhigh 6084963..6084987 score=2.11662053364491
SFP.Col Colhigh 6085835..6085859 score=1.73383914343313
SFP.Col Colhigh 6088239..6088263 score=2.14423161611126
SFP.Col Colhigh 6088499..6088523 score=3.45720015512993
SFP.Col Colhigh 6089087..6089111 score=3.80377705172283
SFP.Col Colhigh 6090240..6090264 score=1.71967394960445
SFP.Col Colhigh 6092707..6092731 score=2.5450241665915
SFP.Col Colhigh 6096870..6096894 score=4.67804364081052
SFP.Col Colhigh 6097308..6097332 score=4.04990618048657
SFP.Col Colhigh 6099607..6099631 score=3.55620549173388
SFP.Col Colhigh 6100791..6100815 score=2.36704737100979
SFP.Col Colhigh 6105010..6105034 score=2.42934782154262
SFP.Col Colhigh 6109396..6109420 score=2.70460544809271
SFP.Col Colhigh 6111579..6111603 score=4.03093021940619
SFP.Col Colhigh 6111795..6111819 score=2.36611695818469
SFP.Col Colhigh 6116330..6116354 score=2.44647282109906
SFP.Col Colhigh 6120312..6120336 score=2.5553986238706
SFP.Col Colhigh 6120879..6120903 score=2.81781839744207
SFP.Col Colhigh 6121371..6121395 score=2.36032444067008
SFP.Col Colhigh 6121408..6121432 score=7.24085244286031
SFP.Col Colhigh 6121809..6121833 score=3.13910333397424
SFP.Col Colhigh 6122131..6122155 score=2.63327608906892
SFP.Col Colhigh 6122998..6123022 score=3.94151444728068
SFP.Col Colhigh 6123066..6123090 score=3.27695085348708
SFP.Col Colhigh 6123104..6123128 score=3.53483849186511
SFP.Col Colhigh 6123350..6123374 score=2.02960666818451
SFP.Col Colhigh 6123885..6123909 score=4.08962953598454
SFP.Col Colhigh 6123958..6123982 score=2.2239451303731
SFP.Col Colhigh 6124274..6124298 score=2.28238262069902
SFP.Col Colhigh 6124312..6124336 score=5.10151856199858
SFP.Col Colhigh 6124346..6124370 score=7.13471211812861
SFP.Col Colhigh 6124560..6124584 score=3.82122756934470
SFP.Col Colhigh 6125828..6125852 score=2.14822571837973
SFP.Col Colhigh 6126373..6126397 score=3.102723359944
SFP.Col Colhigh 6127050..6127074 score=3.48740167895083
SFP.Col Colhigh 6127306..6127330 score=2.33867546869543
SFP.Col Colhigh 6128582..6128606 score=2.57840329579871
SFP.Col Colhigh 6129533..6129557 score=2.62370458032958
SFP.Col Colhigh 6130165..6130189 score=5.33148025037471
SFP.Col Colhigh 6132714..6132738 score=1.60602810544060
SFP.Col Colhigh 6135447..6135471 score=1.78631297648914
SFP.Col Colhigh 6140545..6140569 score=2.60932319125129
SFP.Col Colhigh 6143909..6143933 score=3.75516430111939
SFP.Col Colhigh 6144381..6144405 score=3.65020335124171
SFP.Col Colhigh 6144451..6144475 score=3.00512443918471
SFP.Col Colhigh 6145188..6145212 score=1.64217822091999
SFP.Col Colhigh 6147224..6147248 score=1.92191315678461
SFP.Col Colhigh 6147326..6147350 score=7.25879964312037
SFP.Col Colhigh 6147366..6147390 score=2.30275853258581
SFP.Col Colhigh 6147397..6147421 score=5.01000495555948
SFP.Col Colhigh 6147576..6147600 score=1.98458247091758
SFP.Col Colhigh 6149193..6149217 score=2.11778493152048
SFP.Col Colhigh 6153371..6153395 score=2.32083971506823
SFP.Col Colhigh 6153772..6153796 score=2.10088651789403
SFP.Col Colhigh 6160470..6160494 score=1.59198158032305
SFP.Col Colhigh 6162952..6162976 score=2.56924766147925
SFP.Col Colhigh 6165168..6165192 score=2.62947633045782
SFP.Col Colhigh 6166137..6166161 score=1.90218775002437
SFP.Col Colhigh 6166612..6166636 score=2.61754943894217
SFP.Col Colhigh 6166712..6166736 score=1.75192069041916
SFP.Col Colhigh 6166815..6166839 score=3.57986214893978
SFP.Col Colhigh 6167029..6167053 score=3.02702711497850
SFP.Col Colhigh 6167063..6167087 score=2.47386963455792
SFP.Col Colhigh 6168218..6168242 score=5.2309021399478
SFP.Col Colhigh 6168691..6168715 score=1.95449210671164
SFP.Col Colhigh 6168757..6168781 score=1.86882078329002
SFP.Col Colhigh 6168897..6168921 score=1.95276061960207
SFP.Col Colhigh 6171379..6171403 score=2.27496666936795
SFP.Col Colhigh 6173345..6173369 score=2.36021944032210
SFP.Col Colhigh 6176126..6176150 score=3.62509430550981
SFP.Col Colhigh 6179177..6179201 score=2.77582698888218
SFP.Col Colhigh 6179317..6179341 score=2.67690094281332
SFP.Col Colhigh 6182729..6182753 score=1.93643517828609
SFP.Col Colhigh 6183807..6183831 score=2.52723169773536
SFP.Col Colhigh 6184989..6185013 score=1.75774049604638
SFP.Col Colhigh 6187848..6187872 score=4.41354254598698
SFP.Col Colhigh 6193405..6193429 score=1.64803526036351
SFP.Col Colhigh 6195379..6195403 score=3.24053022419633
SFP.Col Colhigh 6204526..6204550 score=3.91063016341838
SFP.Col Colhigh 6204738..6204762 score=2.27642545436581
SFP.Col Colhigh 6207470..6207494 score=3.30092026312941
SFP.Col Colhigh 6208943..6208967 score=1.99234311031523
SFP.Col Colhigh 6210804..6210828 score=3.27277497726896
SFP.Col Colhigh 6211099..6211123 score=2.07348802280753
SFP.Col Colhigh 6211284..6211308 score=1.62073529381237
SFP.Col Colhigh 6211321..6211345 score=2.99012895501881
SFP.Col Colhigh 6212024..6212048 score=3.56202692812557
SFP.Col Colhigh 6212739..6212763 score=4.17996250773991
SFP.Col Colhigh 6214231..6214255 score=1.89480586916859
SFP.Col Colhigh 6215824..6215848 score=5.83167571700601
SFP.Col Colhigh 6215967..6215991 score=2.99505916233779
SFP.Col Colhigh 6216074..6216098 score=2.51773453441106
SFP.Col Colhigh 6216105..6216129 score=2.50086765034046
SFP.Col Colhigh 6216511..6216535 score=3.76359807066624
SFP.Col Colhigh 6216691..6216715 score=1.94584190484879
SFP.Col Colhigh 6216941..6216965 score=2.34334562272858
SFP.Col Colhigh 6217565..6217589 score=2.22073015806845
SFP.Col Colhigh 6217736..6217760 score=5.32497080617994
SFP.Col Colhigh 6218425..6218449 score=1.99735333389615
SFP.Col Colhigh 6223207..6223231 score=2.22843411569252
SFP.Col Colhigh 6223763..6223787 score=3.68818466324322
SFP.Col Colhigh 6230339..6230363 score=3.95695883518859
SFP.Col Colhigh 6230449..6230473 score=3.17911778035599
SFP.Col Colhigh 6230555..6230579 score=2.13426881096005
SFP.Col Colhigh 6230715..6230739 score=4.14534082466952
SFP.Col Colhigh 6230751..6230775 score=2.33062024923546
SFP.Col Colhigh 6230823..6230847 score=1.58545252006104
SFP.Col Colhigh 6230861..6230885 score=3.11649874461648
SFP.Col Colhigh 6231008..6231032 score=2.55763895167779
SFP.Col Colhigh 6231633..6231657 score=2.17842385741254
SFP.Col Colhigh 6231984..6232008 score=2.10260766366518
SFP.Col Colhigh 6232091..6232115 score=2.53920709272254
SFP.Col Colhigh 6232527..6232551 score=2.23524865890691
SFP.Col Colhigh 6232630..6232654 score=2.22730224506956
SFP.Col Colhigh 6238351..6238375 score=2.36597662678478
SFP.Col Colhigh 6239834..6239858 score=4.9050261128175
SFP.Col Colhigh 6242665..6242689 score=1.59867007643597
SFP.Col Colhigh 6245920..6245944 score=2.8046106221029
SFP.Col Colhigh 6247041..6247065 score=1.87391459882514
SFP.Col Colhigh 6249708..6249732 score=1.61570279157979
SFP.Col Colhigh 6250953..6250977 score=4.53583982457582
SFP.Col Colhigh 6252922..6252946 score=2.48487205400369
SFP.Col Colhigh 6256008..6256032 score=2.60077046143111
SFP.Col Colhigh 6256776..6256800 score=4.24045279264345
SFP.Col Colhigh 6258477..6258501 score=1.93397156651549
SFP.Col Colhigh 6258675..6258699 score=2.82042303383242
SFP.Col Colhigh 6258774..6258798 score=3.72686653656326
SFP.Col Colhigh 6260161..6260185 score=1.57901265766728
SFP.Col Colhigh 6262352..6262376 score=2.36551334210958
SFP.Col Colhigh 6264109..6264133 score=4.25278527852955
SFP.Col Colhigh 6264140..6264164 score=4.78976961313781
SFP.Col Colhigh 6264176..6264200 score=2.55595519028097
SFP.Col Colhigh 6264246..6264270 score=3.18585479338265
SFP.Col Colhigh 6264940..6264964 score=2.05638638239236
SFP.Col Colhigh 6265016..6265040 score=1.55966348804032
SFP.Col Colhigh 6265590..6265614 score=3.54520134793357
SFP.Col Colhigh 6265934..6265958 score=3.24397378089169
SFP.Col Colhigh 6267928..6267952 score=3.96662733605327
SFP.Col Colhigh 6268460..6268484 score=1.57239229779714
SFP.Col Colhigh 6269523..6269547 score=2.90218264026567
SFP.Col Colhigh 6269559..6269583 score=1.75260377489230
SFP.Col Colhigh 6269590..6269614 score=1.98738596738841
SFP.Col Colhigh 6270512..6270536 score=2.33253827252455
SFP.Col Colhigh 6276150..6276174 score=3.75583723638307
SFP.Col Colhigh 6278376..6278400 score=3.97065445651747
SFP.Col Colhigh 6282312..6282336 score=2.61412897117607
SFP.Col Colhigh 6297220..6297244 score=2.04191815620444
SFP.Col Colhigh 6303913..6303937 score=2.78394532691682
SFP.Col Colhigh 6305307..6305331 score=3.6197162511937
SFP.Col Colhigh 6305344..6305368 score=2.65895823181362
SFP.Col Colhigh 6313988..6314012 score=2.99732057118361
SFP.Col Colhigh 6314629..6314653 score=2.22912290731168
SFP.Col Colhigh 6315746..6315770 score=3.17256594463076
SFP.Col Colhigh 6321511..6321535 score=2.75742402457193
SFP.Col Colhigh 6323562..6323586 score=3.01651635179147
SFP.Col Colhigh 6324759..6324783 score=3.10945499898817
SFP.Col Colhigh 6325859..6325883 score=2.51528306318894
SFP.Col Colhigh 6327535..6327559 score=5.3020753403152
SFP.Col Colhigh 6329016..6329040 score=1.64680289828823
SFP.Col Colhigh 6329129..6329153 score=1.69164218732528
SFP.Col Colhigh 6329434..6329458 score=1.87825854643974
SFP.Col Colhigh 6329610..6329634 score=6.9039976686136
SFP.Col Colhigh 6330621..6330645 score=2.62139440821161
SFP.Col Colhigh 6331070..6331094 score=2.33138856279847
SFP.Col Colhigh 6332063..6332087 score=2.63066719514678
SFP.Col Colhigh 6337891..6337915 score=2.30424302165544
SFP.Col Colhigh 6341481..6341505 score=3.77861542485633
SFP.Col Colhigh 6343824..6343848 score=1.7119397235599
SFP.Col Colhigh 6348504..6348528 score=7.58976323176379
SFP.Col Colhigh 6352490..6352514 score=2.02094389678255
SFP.Col Colhigh 6356032..6356056 score=1.62096799320332
SFP.Col Colhigh 6367082..6367106 score=4.66007625434382
SFP.Col Colhigh 6378723..6378747 score=2.25747750136981
SFP.Col Colhigh 6385062..6385086 score=2.43108204053463
SFP.Col Colhigh 6385866..6385890 score=3.99070189168669
SFP.Col Colhigh 6389499..6389523 score=3.43621881523303
SFP.Col Colhigh 6395104..6395128 score=2.42918675241039
SFP.Col Colhigh 6395315..6395339 score=2.09925510444982
SFP.Col Colhigh 6395351..6395375 score=1.95445718532384
SFP.Col Colhigh 6395426..6395450 score=7.25868964207856
SFP.Col Colhigh 6398841..6398865 score=2.46653520272571
SFP.Col Colhigh 6399390..6399414 score=1.61038274464197
SFP.Col Colhigh 6402763..6402787 score=3.36625808627746
SFP.Col Colhigh 6405184..6405208 score=2.37358382097409
SFP.Col Colhigh 6405512..6405536 score=5.24713254742707
SFP.Col Colhigh 6406102..6406126 score=1.89791177631149
SFP.Col Colhigh 6406661..6406685 score=3.03925808555273
SFP.Col Colhigh 6406699..6406723 score=6.35839161935991
SFP.Col Colhigh 6416520..6416544 score=2.05033423806235
SFP.Col Colhigh 6421128..6421152 score=2.17750262912956
SFP.Col Colhigh 6421536..6421560 score=1.92775927969595
SFP.Col Colhigh 6431793..6431817 score=2.10249235941779
SFP.Col Colhigh 6432573..6432597 score=1.98163511265272
SFP.Col Colhigh 6432607..6432631 score=1.70241641122496
SFP.Col Colhigh 6436402..6436426 score=2.87652476762677
SFP.Col Colhigh 6437215..6437239 score=2.85557145301405
SFP.Col Colhigh 6437460..6437484 score=4.34180834000989
SFP.Col Colhigh 6439893..6439917 score=2.49755777508994
SFP.Col Colhigh 6440983..6441007 score=1.97168169473774
SFP.Col Colhigh 6441825..6441849 score=2.52536093132231
SFP.Col Colhigh 6441966..6441990 score=2.04920448487304
SFP.Col Colhigh 6442228..6442252 score=4.57724027740729
SFP.Col Colhigh 6446671..6446695 score=2.45637088262875
SFP.Col Colhigh 6446952..6446976 score=2.21028875568814
SFP.Col Colhigh 6448245..6448269 score=1.81708668947351
SFP.Col Colhigh 6448741..6448765 score=2.14212037986486
SFP.Col Colhigh 6450818..6450842 score=1.60988667053495
SFP.Col Colhigh 6451072..6451096 score=2.36237287796823
SFP.Col Colhigh 6452710..6452734 score=2.16273505551968
SFP.Col Colhigh 6454482..6454506 score=2.21918751901256
SFP.Col Colhigh 6464345..6464369 score=2.80169441310776
SFP.Col Colhigh 6465230..6465254 score=2.42224515655692
SFP.Col Colhigh 6466483..6466507 score=2.3703913259158
SFP.Col Colhigh 6473113..6473137 score=1.66854374077846
SFP.Col Colhigh 6487811..6487835 score=1.68382428900579
SFP.Col Colhigh 6487993..6488017 score=3.84203762375651
SFP.Col Colhigh 6488855..6488879 score=3.24359654122005
SFP.Col Colhigh 6496270..6496294 score=1.84837411088273
SFP.Col Colhigh 6497449..6497473 score=1.80839472380363
SFP.Col Colhigh 6498901..6498925 score=2.23918120531590
SFP.Col Colhigh 6499342..6499366 score=2.20649665512768
SFP.Col Colhigh 6501582..6501606 score=4.75527924541203
SFP.Col Colhigh 6502133..6502157 score=2.36197311655614
SFP.Col Colhigh 6505307..6505331 score=1.78651147661691
SFP.Col Colhigh 6509985..6510009 score=2.49526685066060
SFP.Col Colhigh 6510235..6510259 score=2.69776098747065
SFP.Col Colhigh 6510536..6510560 score=1.88844226093972
SFP.Col Colhigh 6511079..6511103 score=3.51195065394884
SFP.Col Colhigh 6511560..6511584 score=2.04342495986638
SFP.Col Colhigh 6511629..6511653 score=1.95589545867558
SFP.Col Colhigh 6511853..6511877 score=1.76113675065134
SFP.Col Colhigh 6512981..6513005 score=1.84585973847026
SFP.Col Colhigh 6514191..6514215 score=2.41314979834931
SFP.Col Colhigh 6514775..6514799 score=1.80999385340547
SFP.Col Colhigh 6514811..6514835 score=1.82120800890686
SFP.Col Colhigh 6514842..6514866 score=2.81539486343304
SFP.Col Colhigh 6514879..6514903 score=5.02230402695738
SFP.Col Colhigh 6514953..6514977 score=3.38081702270913
SFP.Col Colhigh 6514987..6515011 score=3.27195318674275
SFP.Col Colhigh 6515096..6515120 score=2.06951939434365
SFP.Col Colhigh 6516619..6516643 score=2.43821919435093
SFP.Col Colhigh 6517299..6517323 score=1.69879718912741
SFP.Col Colhigh 6519594..6519618 score=3.75887748907342
SFP.Col Colhigh 6521528..6521552 score=3.63663972499433
SFP.Col Colhigh 6521882..6521906 score=1.99856889281697
SFP.Col Colhigh 6522197..6522221 score=3.04416121749150
SFP.Col Colhigh 6522569..6522593 score=2.31589876194304
SFP.Col Colhigh 6526562..6526586 score=4.04649170040396
SFP.Col Colhigh 6526707..6526731 score=2.60019742984063
SFP.Col Colhigh 6529453..6529477 score=2.00674563313247
SFP.Col Colhigh 6530860..6530884 score=2.31348218889982
SFP.Col Colhigh 6532254..6532278 score=1.83705028326002
SFP.Col Colhigh 6532869..6532893 score=2.77922121837788
SFP.Col Colhigh 6539026..6539050 score=4.02641359786901
SFP.Col Colhigh 6546176..6546200 score=2.12626263761809
SFP.Col Colhigh 6550792..6550816 score=1.64601396025487
SFP.Col Colhigh 6553321..6553345 score=2.70352231506566
SFP.Col Colhigh 6553611..6553635 score=3.17197980121073
SFP.Col Colhigh 6561458..6561482 score=2.31392482903656
SFP.Col Colhigh 6562434..6562458 score=2.09315612617884
SFP.Col Colhigh 6563426..6563450 score=1.98792991305419
SFP.Col Colhigh 6563571..6563595 score=3.21705577275334
SFP.Col Colhigh 6564066..6564090 score=2.25076973580153
SFP.Col Colhigh 6565184..6565208 score=7.16377295277346
SFP.Col Colhigh 6570114..6570138 score=2.43146397075883
SFP.Col Colhigh 6570181..6570205 score=3.95993879096967
SFP.Col Colhigh 6575616..6575640 score=1.84904610413689
SFP.Col Colhigh 6575849..6575873 score=3.26233498126053
SFP.Col Colhigh 6576105..6576129 score=2.53681546829785
SFP.Col Colhigh 6576289..6576313 score=2.82495317204354
SFP.Col Colhigh 6583457..6583481 score=1.56060806811978
SFP.Col Colhigh 6586642..6586666 score=2.03691670448974
SFP.Col Colhigh 6591978..6592002 score=3.72090378453709
SFP.Col Colhigh 6592013..6592037 score=1.68696142557391
SFP.Col Colhigh 6592341..6592365 score=1.72344571968639
SFP.Col Colhigh 6595416..6595440 score=2.10244174617511
SFP.Col Colhigh 6597942..6597966 score=1.55893288120460
SFP.Col Colhigh 6598995..6599019 score=1.63666980479644
SFP.Col Colhigh 6601582..6601606 score=1.99634461378523
SFP.Col Colhigh 6612274..6612298 score=1.84443285382642
SFP.Col Colhigh 6612423..6612447 score=2.23594652035331
SFP.Col Colhigh 6612494..6612518 score=5.78853069704908
SFP.Col Colhigh 6613186..6613210 score=1.65180076828166
SFP.Col Colhigh 6614284..6614308 score=2.16067486058332
SFP.Col Colhigh 6614320..6614344 score=4.61875843367618
SFP.Col Colhigh 6614763..6614787 score=2.17358971455185
SFP.Col Colhigh 6615008..6615032 score=4.21783742627016
SFP.Col Colhigh 6615400..6615424 score=1.75055791827925
SFP.Col Colhigh 6615506..6615530 score=2.09145056282141
SFP.Col Colhigh 6615557..6615581 score=5.31793729732944
SFP.Col Colhigh 6615625..6615649 score=1.78455859014909
SFP.Col Colhigh 6618897..6618921 score=2.28082038314546
SFP.Col Colhigh 6619300..6619324 score=1.92975451593500
SFP.Col Colhigh 6620217..6620241 score=1.57790456018872
SFP.Col Colhigh 6620648..6620672 score=1.86621199805917
SFP.Col Colhigh 6620770..6620794 score=1.9753137257977
SFP.Col Colhigh 6620906..6620930 score=3.40928065906026
SFP.Col Colhigh 6621495..6621519 score=4.573147719815
SFP.Col Colhigh 6621528..6621552 score=3.49146614716130
SFP.Col Colhigh 6621732..6621756 score=3.55705960931471
SFP.Col Colhigh 6622284..6622308 score=1.67221061866299
SFP.Col Colhigh 6622889..6622913 score=3.75147614445087
SFP.Col Colhigh 6623439..6623463 score=5.15963096630752
SFP.Col Colhigh 6624465..6624489 score=2.39894209591465
SFP.Col Colhigh 6625483..6625507 score=1.9613801805495
SFP.Col Colhigh 6630581..6630605 score=2.27055194415627
SFP.Col Colhigh 6631350..6631374 score=1.58897630036321
SFP.Col Colhigh 6633293..6633317 score=1.64737937880862
SFP.Col Colhigh 6633326..6633350 score=1.64814549427295
SFP.Col Colhigh 6633366..6633390 score=1.75047018165315
SFP.Col Colhigh 6634949..6634973 score=3.3729523120826
SFP.Col Colhigh 6636578..6636602 score=2.77060936808944
SFP.Col Colhigh 6638310..6638334 score=1.76511826645411
SFP.Col Colhigh 6641226..6641250 score=1.64502112496224
SFP.Col Colhigh 6643371..6643395 score=4.03308907115934
SFP.Col Colhigh 6645634..6645658 score=4.29716091388698
SFP.Col Colhigh 6645803..6645827 score=3.04067368376945
SFP.Col Colhigh 6650709..6650733 score=4.12305373093216
SFP.Col Colhigh 6651877..6651901 score=4.85699494006957
SFP.Col Colhigh 6652598..6652622 score=2.95049252955942
SFP.Col Colhigh 6652738..6652762 score=3.23383763132962
SFP.Col Colhigh 6653709..6653733 score=1.60178148466659
SFP.Col Colhigh 6653916..6653940 score=3.63858629153471
SFP.Col Colhigh 6654992..6655016 score=2.67703212747812
SFP.Col Colhigh 6655471..6655495 score=2.95026716237332
SFP.Col Colhigh 6657186..6657210 score=3.12461688663164
SFP.Col Colhigh 6658809..6658833 score=3.34471788902727
SFP.Col Colhigh 6660911..6660935 score=5.94177941315758
SFP.Col Colhigh 6660952..6660976 score=3.56061153054735
SFP.Col Colhigh 6660988..6661012 score=3.84595927712638
SFP.Col Colhigh 6661096..6661120 score=1.62542812221632
SFP.Col Colhigh 6661164..6661188 score=1.58964200977962
SFP.Col Colhigh 6661215..6661239 score=3.82205078102794
SFP.Col Colhigh 6662844..6662868 score=1.62306782032240
SFP.Col Colhigh 6663793..6663817 score=5.77771161797677
SFP.Col Colhigh 6663828..6663852 score=4.24153169682820
SFP.Col Colhigh 6664161..6664185 score=2.91909174838093
SFP.Col Colhigh 6664700..6664724 score=2.10328672664313
SFP.Col Colhigh 6666197..6666221 score=2.05328168404422
SFP.Col Colhigh 6666524..6666548 score=1.86629219621252
SFP.Col Colhigh 6666591..6666615 score=1.67768804136982
SFP.Col Colhigh 6666741..6666765 score=2.96495048912039
SFP.Col Colhigh 6666931..6666955 score=2.54918929564936
SFP.Col Colhigh 6667273..6667297 score=1.62609997369833
SFP.Col Colhigh 6667462..6667486 score=2.82795968714739
SFP.Col Colhigh 6667785..6667809 score=3.27644590674214
SFP.Col Colhigh 6695341..6695365 score=2.14944426432833
SFP.Col Colhigh 6695912..6695936 score=2.22535867423428
SFP.Col Colhigh 6696347..6696371 score=2.77739995328608
SFP.Col Colhigh 6697048..6697072 score=2.73708574217757
SFP.Col Colhigh 6697122..6697146 score=1.62191442604877
SFP.Col Colhigh 6697417..6697441 score=2.22464468573073
SFP.Col Colhigh 6697643..6697667 score=2.6585694790201
SFP.Col Colhigh 6697927..6697951 score=6.84442726338216
SFP.Col Colhigh 6698077..6698101 score=2.05816867262072
SFP.Col Colhigh 6698297..6698321 score=3.58354700718189
SFP.Col Colhigh 6698998..6699022 score=5.17714090682716
SFP.Col Colhigh 6699422..6699446 score=1.68897636412273
SFP.Col Colhigh 6702121..6702145 score=3.20256434881876
SFP.Col Colhigh 6702227..6702251 score=4.0489235455399
SFP.Col Colhigh 6703507..6703531 score=3.03246408989566
SFP.Col Colhigh 6704600..6704624 score=1.64845396079429
SFP.Col Colhigh 6706912..6706936 score=1.75617847628693
SFP.Col Colhigh 6709404..6709428 score=1.68540581103074
SFP.Col Colhigh 6710551..6710575 score=3.26245019532108
SFP.Col Colhigh 6711001..6711025 score=2.35658168884
SFP.Col Colhigh 6711187..6711211 score=2.76821716383810
SFP.Col Colhigh 6711255..6711279 score=3.42551249905043
SFP.Col Colhigh 6711293..6711317 score=4.87958790241658
SFP.Col Colhigh 6711329..6711353 score=3.74643943544575
SFP.Col Colhigh 6711441..6711465 score=2.67036567456291
SFP.Col Colhigh 6711476..6711500 score=1.81456115869106
SFP.Col Colhigh 6711624..6711648 score=2.64845961302718
SFP.Col Colhigh 6711695..6711719 score=1.78170705055576
SFP.Col Colhigh 6711769..6711793 score=1.59635219775521
SFP.Col Colhigh 6712270..6712294 score=1.96416253217778
SFP.Col Colhigh 6712342..6712366 score=5.69998725566619
SFP.Col Colhigh 6712375..6712399 score=2.56701802049530
SFP.Col Colhigh 6713940..6713964 score=3.08026500433638
SFP.Col Colhigh 6714219..6714243 score=5.8187461498042
SFP.Col Colhigh 6714254..6714278 score=1.84036204278768
SFP.Col Colhigh 6714599..6714623 score=3.84336283938517
SFP.Col Colhigh 6716456..6716480 score=1.72090620659529
SFP.Col Colhigh 6716567..6716591 score=1.81186790863386
SFP.Col Colhigh 6724104..6724128 score=3.44549120000986
SFP.Col Colhigh 6724747..6724771 score=2.11342489204997
SFP.Col Colhigh 6734880..6734904 score=3.59952892238355
SFP.Col Colhigh 6739380..6739404 score=4.05710345841564
SFP.Col Colhigh 6746590..6746614 score=2.55356246279279
SFP.Col Colhigh 6747136..6747160 score=1.66411654662669
SFP.Col Colhigh 6748161..6748185 score=4.28276763284106
SFP.Col Colhigh 6748196..6748220 score=4.18045014502942
SFP.Col Colhigh 6757557..6757581 score=2.97248172648185
SFP.Col Colhigh 6757812..6757836 score=2.08161697189716
SFP.Col Colhigh 6759560..6759584 score=1.86553667728959
SFP.Col Colhigh 6762208..6762232 score=4.1745666159892
SFP.Col Colhigh 6763771..6763795 score=3.00788250748372
SFP.Col Colhigh 6766090..6766114 score=2.41820929446785
SFP.Col Colhigh 6767674..6767698 score=1.73383701137786
SFP.Col Colhigh 6767781..6767805 score=3.33541598386732
SFP.Col Colhigh 6768793..6768817 score=2.12448265632369
SFP.Col Colhigh 6769124..6769148 score=1.88552291343639
SFP.Col Colhigh 6770268..6770292 score=4.69647235138762
SFP.Col Colhigh 6770912..6770936 score=2.40176149243171
SFP.Col Colhigh 6771793..6771817 score=2.64506204622925
SFP.Col Colhigh 6773494..6773518 score=1.85816260867804
SFP.Col Colhigh 6774315..6774339 score=3.78232373805113
SFP.Col Colhigh 6774688..6774712 score=1.70624305229689
SFP.Col Colhigh 6777612..6777636 score=2.18951722690422
SFP.Col Colhigh 6777686..6777710 score=2.58394945492499
SFP.Col Colhigh 6777799..6777823 score=3.88643906921944
SFP.Col Colhigh 6777946..6777970 score=4.56121237504303
SFP.Col Colhigh 6779466..6779490 score=1.57241443008046
SFP.Col Colhigh 6781962..6781986 score=3.35238015861252
SFP.Col Colhigh 6783142..6783166 score=1.67162252013030
SFP.Col Colhigh 6786591..6786615 score=1.5790193913154
SFP.Col Colhigh 6787105..6787129 score=2.31185557122068
SFP.Col Colhigh 6788042..6788066 score=2.5994706529896
SFP.Col Colhigh 6789873..6789897 score=1.93677678020063
SFP.Col Colhigh 6790103..6790127 score=1.63846802435357
SFP.Col Colhigh 6793440..6793464 score=1.55910289249224
SFP.Col Colhigh 6793667..6793691 score=1.79978003362764
SFP.Col Colhigh 6795797..6795821 score=2.29257801816368
SFP.Col Colhigh 6795940..6795964 score=1.64076916186849
SFP.Col Colhigh 6796015..6796039 score=1.94696620987912
SFP.Col Colhigh 6810639..6810663 score=6.39988126141321
SFP.Col Colhigh 6810827..6810851 score=1.65502289925608
SFP.Col Colhigh 6815236..6815260 score=6.10286746252245
SFP.Col Colhigh 6816758..6816782 score=4.17702654509643
SFP.Col Colhigh 6819476..6819500 score=4.16737176163254
SFP.Col Colhigh 6829207..6829231 score=5.02785827832059
SFP.Col Colhigh 6831112..6831136 score=2.09471267937895
SFP.Col Colhigh 6832249..6832273 score=1.59245737026112
SFP.Col Colhigh 6841340..6841364 score=1.93174922773159
SFP.Col Colhigh 6845582..6845606 score=1.81713191712007
SFP.Col Colhigh 6847540..6847564 score=1.96621333156047
SFP.Col Colhigh 6849321..6849345 score=1.68625302396035
SFP.Col Colhigh 6856670..6856694 score=4.63960214600104
SFP.Col Colhigh 6857762..6857786 score=1.59212744118930
SFP.Col Colhigh 6859014..6859038 score=1.93854191455984
SFP.Col Colhigh 6865157..6865181 score=4.96328721638639
SFP.Col Colhigh 6866284..6866308 score=3.06480673781058
SFP.Col Colhigh 6870522..6870546 score=2.31930189912062
SFP.Col Colhigh 6873936..6873960 score=3.86445024188685
SFP.Col Colhigh 6875642..6875666 score=3.73909957850529
SFP.Col Colhigh 6887278..6887302 score=3.55053783995996
SFP.Col Colhigh 6893529..6893553 score=3.47722663115267
SFP.Col Colhigh 6899821..6899845 score=5.872906146814
SFP.Col Colhigh 6901688..6901712 score=4.50377517898468
SFP.Col Colhigh 6901867..6901891 score=5.13132431743969
SFP.Col Colhigh 6902153..6902177 score=2.45769478453531
SFP.Col Colhigh 6902338..6902362 score=2.19277550569945
SFP.Col Colhigh 6902381..6902405 score=4.06730694468755
SFP.Col Colhigh 6904371..6904395 score=3.91027029688309
SFP.Col Colhigh 6905663..6905687 score=1.56308156814003
SFP.Col Colhigh 6908360..6908384 score=3.07321011809177
SFP.Col Colhigh 6910789..6910813 score=3.77825821213841
SFP.Col Colhigh 6911635..6911659 score=2.15359142561125
SFP.Col Colhigh 6916464..6916488 score=4.18786183784174
SFP.Col Colhigh 6929131..6929155 score=1.98001444044242
SFP.Col Colhigh 6932227..6932251 score=2.46385082884211
SFP.Col Colhigh 6932768..6932792 score=1.73542819627797
SFP.Col Colhigh 6933869..6933893 score=3.31932890600154
SFP.Col Colhigh 6942723..6942747 score=2.863720505447
SFP.Col Colhigh 6945349..6945373 score=1.71086188772221
SFP.Col Colhigh 6946579..6946603 score=2.49531256013484
SFP.Col Colhigh 6948384..6948408 score=4.07385334431783
SFP.Col Colhigh 6953888..6953912 score=3.15126836149656
SFP.Col Colhigh 6954398..6954422 score=3.22863675597872
SFP.Col Colhigh 6957082..6957106 score=2.61422783369536
SFP.Col Colhigh 6957152..6957176 score=1.65445292146989
SFP.Col Colhigh 6957587..6957611 score=6.4712543192116
SFP.Col Colhigh 6957621..6957645 score=3.16543236762302
SFP.Col Colhigh 6958075..6958099 score=5.35419426509157
SFP.Col Colhigh 6958652..6958676 score=3.01437786113034
SFP.Col Colhigh 6960947..6960971 score=3.01782206955624
SFP.Col Colhigh 6965494..6965518 score=2.30838407208842
SFP.Col Colhigh 6970711..6970735 score=2.90781379803076
SFP.Col Colhigh 6971102..6971126 score=3.93760046845204
SFP.Col Colhigh 6973804..6973828 score=3.50330117804117
SFP.Col Colhigh 6974127..6974151 score=3.24591711303347
SFP.Col Colhigh 6978264..6978288 score=4.73367075746446
SFP.Col Colhigh 6991122..6991146 score=1.97292586996227
SFP.Col Colhigh 6994817..6994841 score=4.09733580161467
SFP.Col Colhigh 6995960..6995984 score=4.01835643851274
SFP.Col Colhigh 6996647..6996671 score=2.60017474988236
SFP.Col Colhigh 6998705..6998729 score=2.24396898213743
SFP.Col Colhigh 7002154..7002178 score=2.70252121909879
SFP.Col Colhigh 7002541..7002565 score=2.54165895909526
SFP.Col Colhigh 7003669..7003693 score=3.13742590240305
SFP.Col Colhigh 7006364..7006388 score=2.6211109280396
SFP.Col Colhigh 7006634..7006658 score=2.03514134810354
SFP.Col Colhigh 7007573..7007597 score=1.68675281074883
SFP.Col Colhigh 7007848..7007872 score=3.37243146909835
SFP.Col Colhigh 7014017..7014041 score=2.79550314739759
SFP.Col Colhigh 7014058..7014082 score=5.26637127127126
SFP.Col Colhigh 7015422..7015446 score=3.42553654657831
SFP.Col Colhigh 7018369..7018393 score=3.11272118429605
SFP.Col Colhigh 7021678..7021702 score=2.72486709476336
SFP.Col Colhigh 7022748..7022772 score=5.1557727445798
SFP.Col Colhigh 7024870..7024894 score=2.23385385066787
SFP.Col Colhigh 7024937..7024961 score=2.07719577445356
SFP.Col Colhigh 7025957..7025981 score=3.24077059982248
SFP.Col Colhigh 7026517..7026541 score=3.17914694220255
SFP.Col Colhigh 7027954..7027978 score=4.49428295774291
SFP.Col Colhigh 7028827..7028851 score=1.85679966487959
SFP.Col Colhigh 7029835..7029859 score=2.04756389747424
SFP.Col Colhigh 7030404..7030428 score=1.57728111279286
SFP.Col Colhigh 7032233..7032257 score=3.24700182274053
SFP.Col Colhigh 7038806..7038830 score=3.23236549782726
SFP.Col Colhigh 7041119..7041143 score=5.55358374957549
SFP.Col Colhigh 7042819..7042843 score=3.23574705821409
SFP.Col Colhigh 7051045..7051069 score=4.39638396319233
SFP.Col Colhigh 7053598..7053622 score=1.60398310456341
SFP.Col Colhigh 7053632..7053656 score=2.84318557920467
SFP.Col Colhigh 7054045..7054069 score=3.79466119134269
SFP.Col Colhigh 7054189..7054213 score=2.56270665744101
SFP.Col Colhigh 7055110..7055134 score=3.19695067696047
SFP.Col Colhigh 7055531..7055555 score=3.18305654814015
SFP.Col Colhigh 7056036..7056060 score=2.89696436898414
SFP.Col Colhigh 7056213..7056237 score=2.65174253424398
SFP.Col Colhigh 7056396..7056420 score=2.96844410153953
SFP.Col Colhigh 7056434..7056458 score=4.28883054804044
SFP.Col Colhigh 7056810..7056834 score=2.31720119206891
SFP.Col Colhigh 7057441..7057465 score=6.06499314528844
SFP.Col Colhigh 7057515..7057539 score=3.09747399177706
SFP.Col Colhigh 7057695..7057719 score=1.59433637492136
SFP.Col Colhigh 7058084..7058108 score=1.94327548268126
SFP.Col Colhigh 7084377..7084401 score=3.25348533246982
SFP.Col Colhigh 7085043..7085067 score=2.00469701301664
SFP.Col Colhigh 7088036..7088060 score=2.17783600402729
SFP.Col Colhigh 7088280..7088304 score=1.76423359611986
SFP.Col Colhigh 7093908..7093932 score=4.03915507671298
SFP.Col Colhigh 7098381..7098405 score=2.32312642074799
SFP.Col Colhigh 7101749..7101773 score=2.58773227412226
SFP.Col Colhigh 7101785..7101809 score=3.7696614486736
SFP.Col Colhigh 7102333..7102357 score=2.99036620884505
SFP.Col Colhigh 7103115..7103139 score=1.56234151393290
SFP.Col Colhigh 7103407..7103431 score=3.46834497715055
SFP.Col Colhigh 7103481..7103505 score=1.89580177876467
SFP.Col Colhigh 7105066..7105090 score=1.97303077319445
SFP.Col Colhigh 7106093..7106117 score=1.97654554177116
SFP.Col Colhigh 7106232..7106256 score=9.23683834953799
SFP.Col Colhigh 7107062..7107086 score=2.70885253558038
SFP.Col Colhigh 7108177..7108201 score=3.21009183949011
SFP.Col Colhigh 7109539..7109563 score=1.92209543742396
SFP.Col Colhigh 7113220..7113244 score=5.08415150471709
SFP.Col Colhigh 7113715..7113739 score=2.99894220280221
SFP.Col Colhigh 7115060..7115084 score=2.40551745516693
SFP.Col Colhigh 7117780..7117804 score=2.61018710554921
SFP.Col Colhigh 7119665..7119689 score=5.64405594469322
SFP.Col Colhigh 7119811..7119835 score=2.27757759104877
SFP.Col Colhigh 7121341..7121365 score=2.28615042755252
SFP.Col Colhigh 7123443..7123467 score=5.57110040638702
SFP.Col Colhigh 7124021..7124045 score=2.10812406044228
SFP.Col Colhigh 7124129..7124153 score=3.32716137272062
SFP.Col Colhigh 7126597..7126621 score=1.97479325871774
SFP.Col Colhigh 7128045..7128069 score=2.79208704361997
SFP.Col Colhigh 7133884..7133908 score=2.22436675333676
SFP.Col Colhigh 7141542..7141566 score=4.09277996309313
SFP.Col Colhigh 7147856..7147880 score=2.35042615867808
SFP.Col Colhigh 7150139..7150163 score=3.85202819210746
SFP.Col Colhigh 7152079..7152103 score=2.90015350286424
SFP.Col Colhigh 7155716..7155740 score=1.71792275857462
SFP.Col Colhigh 7155900..7155924 score=2.46407821517901
SFP.Col Colhigh 7157634..7157658 score=5.01276059247901
SFP.Col Colhigh 7157699..7157723 score=2.40009449338772
SFP.Col Colhigh 7160213..7160237 score=2.76139104568359
SFP.Col Colhigh 7160252..7160276 score=2.989119987538
SFP.Col Colhigh 7162092..7162116 score=2.58372674729831
SFP.Col Colhigh 7167980..7168004 score=2.14492603659953
SFP.Col Colhigh 7169239..7169263 score=3.19797233705188
SFP.Col Colhigh 7173756..7173780 score=2.25320505891246
SFP.Col Colhigh 7175003..7175027 score=1.99223229732800
SFP.Col Colhigh 7178281..7178305 score=1.83941984364585
SFP.Col Colhigh 7178465..7178489 score=2.10040149881179
SFP.Col Colhigh 7179736..7179760 score=1.63003042007399
SFP.Col Colhigh 7180021..7180045 score=3.36178844957372
SFP.Col Colhigh 7180204..7180228 score=1.59104351190182
SFP.Col Colhigh 7180902..7180926 score=3.23392039818155
SFP.Col Colhigh 7181068..7181092 score=2.75858536826986
SFP.Col Colhigh 7181140..7181164 score=2.57061411057024
SFP.Col Colhigh 7181222..7181246 score=5.06266228651841
SFP.Col Colhigh 7181258..7181282 score=3.29218461308321
SFP.Col Colhigh 7183963..7183987 score=2.42569957090589
SFP.Col Colhigh 7188029..7188053 score=3.35573375093751
SFP.Col Colhigh 7189038..7189062 score=3.05103837695718
SFP.Col Colhigh 7189109..7189133 score=1.97545406966804
SFP.Col Colhigh 7191046..7191070 score=1.81328010156356
SFP.Col Colhigh 7191114..7191138 score=3.62805666485966
SFP.Col Colhigh 7191501..7191525 score=3.40738668596564
SFP.Col Colhigh 7191570..7191594 score=4.19496589921733
SFP.Col Colhigh 7191603..7191627 score=5.71086984661682
SFP.Col Colhigh 7191672..7191696 score=2.04224077274240
SFP.Col Colhigh 7191704..7191728 score=2.92208406226993
SFP.Col Colhigh 7193660..7193684 score=1.74800547530338
SFP.Col Colhigh 7194141..7194165 score=1.82098471438918
SFP.Col Colhigh 7198262..7198286 score=1.85598463309939
SFP.Col Colhigh 7198626..7198650 score=2.19457222317144
SFP.Col Colhigh 7199893..7199917 score=1.91592089992754
SFP.Col Colhigh 7203599..7203623 score=2.153224052711
SFP.Col Colhigh 7204023..7204047 score=3.42003665727451
SFP.Col Colhigh 7205100..7205124 score=3.11313508246078
SFP.Col Colhigh 7207736..7207760 score=3.86847875852786
SFP.Col Colhigh 7211146..7211170 score=1.9504371808796
SFP.Col Colhigh 7217360..7217384 score=2.03934505413990
SFP.Col Colhigh 7218462..7218486 score=2.00081251832764
SFP.Col Colhigh 7218509..7218533 score=8.70860733846227
SFP.Col Colhigh 7218548..7218572 score=2.88954637481640
SFP.Col Colhigh 7218584..7218608 score=4.89352247736673
SFP.Col Colhigh 7219398..7219422 score=3.97048693153154
SFP.Col Colhigh 7219430..7219454 score=4.60200918398439
SFP.Col Colhigh 7219502..7219526 score=5.96556508939149
SFP.Col Colhigh 7220010..7220034 score=5.26393427737447
SFP.Col Colhigh 7220218..7220242 score=5.28347695292659
SFP.Col Colhigh 7220252..7220276 score=2.06099322274980
SFP.Col Colhigh 7223999..7224023 score=2.18326713246828
SFP.Col Colhigh 7227196..7227220 score=2.18648073330116
SFP.Col Colhigh 7251560..7251584 score=2.51400765063309
SFP.Col Colhigh 7267858..7267882 score=2.21317272495188
SFP.Col Colhigh 7303842..7303866 score=1.63322335482933
SFP.Col Colhigh 7304949..7304973 score=1.56704468235256
SFP.Col Colhigh 7305467..7305491 score=3.0187496544576
SFP.Col Colhigh 7305824..7305848 score=2.57506020908649
SFP.Col Colhigh 7306072..7306096 score=1.75075990286979
SFP.Col Colhigh 7306802..7306826 score=3.36229617941686
SFP.Col Colhigh 7307873..7307897 score=3.64924265180729
SFP.Col Colhigh 7307911..7307935 score=3.64286195824445
SFP.Col Colhigh 7308981..7309005 score=4.76672991362436
SFP.Col Colhigh 7310457..7310481 score=4.14127879962024
SFP.Col Colhigh 7311821..7311845 score=3.13279713096819
SFP.Col Colhigh 7312665..7312689 score=2.66710878890644
SFP.Col Colhigh 7315313..7315337 score=2.85169386288504
SFP.Col Colhigh 7317889..7317913 score=2.50469783432056
SFP.Col Colhigh 7318437..7318461 score=2.43686339471715
SFP.Col Colhigh 7326637..7326661 score=1.89468981588882
SFP.Col Colhigh 7331287..7331311 score=2.08284838399813
SFP.Col Colhigh 7332268..7332292 score=4.13442390763875
SFP.Col Colhigh 7332590..7332614 score=1.62413180044909
SFP.Col Colhigh 7333797..7333821 score=1.64477863121396
SFP.Col Colhigh 7334194..7334218 score=2.41917913747817
SFP.Col Colhigh 7337008..7337032 score=4.87655073178601
SFP.Col Colhigh 7337229..7337253 score=5.18610040608885
SFP.Col Colhigh 7338212..7338236 score=1.98640079993544
SFP.Col Colhigh 7344783..7344807 score=3.06382632897555
SFP.Col Colhigh 7346478..7346502 score=3.83105047075442
SFP.Col Colhigh 7347427..7347451 score=3.81787513442275
SFP.Col Colhigh 7347571..7347595 score=4.82302716221618
SFP.Col Colhigh 7347830..7347854 score=2.95622502152052
SFP.Col Colhigh 7347862..7347886 score=1.58374240010776
SFP.Col Colhigh 7347936..7347960 score=3.34844708103984
SFP.Col Colhigh 7347972..7347996 score=4.49582771353158
SFP.Col Colhigh 7348007..7348031 score=1.96432245142559
SFP.Col Colhigh 7348044..7348068 score=3.3114811058044
SFP.Col Colhigh 7348407..7348431 score=2.76251128618168
SFP.Col Colhigh 7348443..7348467 score=1.70468513996948
SFP.Col Colhigh 7348745..7348769 score=4.344943136511
SFP.Col Colhigh 7348817..7348841 score=6.76367589380085
SFP.Col Colhigh 7349290..7349314 score=2.24611111963781
SFP.Col Colhigh 7349801..7349825 score=5.1850837929128
SFP.Col Colhigh 7349837..7349861 score=3.46749042803851
SFP.Col Colhigh 7351984..7352008 score=3.50550033258144
SFP.Col Colhigh 7352161..7352185 score=3.63445252501315
SFP.Col Colhigh 7353059..7353083 score=3.64401827744203
SFP.Col Colhigh 7353424..7353448 score=2.02397706596495
SFP.Col Colhigh 7354345..7354369 score=2.08985035563931
SFP.Col Colhigh 7354382..7354406 score=5.0477031779956
SFP.Col Colhigh 7354629..7354653 score=1.64732616461736
SFP.Col Colhigh 7357964..7357988 score=5.46225841504528
SFP.Col Colhigh 7371684..7371708 score=1.97164159057995
SFP.Col Colhigh 7372399..7372423 score=4.1057375434263
SFP.Col Colhigh 7375565..7375589 score=1.99002226490404
SFP.Col Colhigh 7377630..7377654 score=2.46595938811926
SFP.Col Colhigh 7378134..7378158 score=1.59920918469866
SFP.Col Colhigh 7378207..7378231 score=3.10371735795977
SFP.Col Colhigh 7378563..7378587 score=2.13460229943819
SFP.Col Colhigh 7378596..7378620 score=2.71202200218159
SFP.Col Colhigh 7379562..7379586 score=8.0663320524018
SFP.Col Colhigh 7382028..7382052 score=3.20829851946078
SFP.Col Colhigh 7387688..7387712 score=3.6784719624902
SFP.Col Colhigh 7406168..7406192 score=5.21378753109807
SFP.Col Colhigh 7406931..7406955 score=3.12850306535512
SFP.Col Colhigh 7407360..7407384 score=3.21428932493327
SFP.Col Colhigh 7409895..7409919 score=3.32026561725117
SFP.Col Colhigh 7412594..7412618 score=3.5032199957256
SFP.Col Colhigh 7412694..7412718 score=5.2461819777038
SFP.Col Colhigh 7412831..7412855 score=2.84061560302226
SFP.Col Colhigh 7413807..7413831 score=2.56262961003133
SFP.Col Colhigh 7414216..7414240 score=2.72435028291227
SFP.Col Colhigh 7415923..7415947 score=1.64807525946354
SFP.Col Colhigh 7415959..7415983 score=4.86811143186449
SFP.Col Colhigh 7417997..7418021 score=1.70747146199406
SFP.Col Colhigh 7418295..7418319 score=1.81756282436864
SFP.Col Colhigh 7419821..7419845 score=2.32962738632781
SFP.Col Colhigh 7420282..7420306 score=1.65241555686550
SFP.Col Colhigh 7421531..7421555 score=4.75644959054469
SFP.Col Colhigh 7422195..7422219 score=2.28272763105149
SFP.Col Colhigh 7422499..7422523 score=1.98578796906756
SFP.Col Colhigh 7436874..7436898 score=4.79186850839915
SFP.Col Colhigh 7437125..7437149 score=2.20531936757594
SFP.Col Colhigh 7437582..7437606 score=2.20576203766372
SFP.Col Colhigh 7450321..7450345 score=2.67311412990472
SFP.Col Colhigh 7451986..7452010 score=2.01589969247606
SFP.Col Colhigh 7457223..7457247 score=6.26252265276422
SFP.Col Colhigh 7457512..7457536 score=4.21270373700925
SFP.Col Colhigh 7458051..7458075 score=2.55081973165553
SFP.Col Colhigh 7459433..7459457 score=2.02229646148366
SFP.Col Colhigh 7460293..7460317 score=4.07829236103276
SFP.Col Colhigh 7461491..7461515 score=1.88716940204228
SFP.Col Colhigh 7462406..7462430 score=2.34991679189543
SFP.Col Colhigh 7462550..7462574 score=1.73721465540057
SFP.Col Colhigh 7462658..7462682 score=1.55390538656470
SFP.Col Colhigh 7467419..7467443 score=2.90758659895379
SFP.Col Colhigh 7467457..7467481 score=4.07665323177466
SFP.Col Colhigh 7467976..7468000 score=1.88420568356935
SFP.Col Colhigh 7471662..7471686 score=2.74321833074959
SFP.Col Colhigh 7471941..7471965 score=4.80325477932259
SFP.Col Colhigh 7476025..7476049 score=2.10078112417872
SFP.Col Colhigh 7476761..7476785 score=1.79729450925894
SFP.Col Colhigh 7477354..7477378 score=2.76289557891816
SFP.Col Colhigh 7477781..7477805 score=2.15192827886138
SFP.Col Colhigh 7477852..7477876 score=5.01610461042939
SFP.Col Colhigh 7488384..7488408 score=2.53968214294887
SFP.Col Colhigh 7491443..7491467 score=3.45665908997892
SFP.Col Colhigh 7496997..7497021 score=1.82033572938012
SFP.Col Colhigh 7501215..7501239 score=2.07810330921797
SFP.Col Colhigh 7519602..7519626 score=4.83925363181539
SFP.Col Colhigh 7519984..7520008 score=2.55235304410139
SFP.Col Colhigh 7521192..7521216 score=2.25012873216407
SFP.Col Colhigh 7521637..7521661 score=5.10791832448275
SFP.Col Colhigh 7521846..7521870 score=2.84640986359406
SFP.Col Colhigh 7527859..7527883 score=3.07586630302956
SFP.Col Colhigh 7530481..7530505 score=6.39481573953361
SFP.Col Colhigh 7558040..7558064 score=2.87529456589652
SFP.Col Colhigh 7561102..7561126 score=3.6803030878547
SFP.Col Colhigh 7563191..7563215 score=2.41623232207091
SFP.Col Colhigh 7563467..7563491 score=2.76103482194847
SFP.Col Colhigh 7564589..7564613 score=2.07319574219316
SFP.Col Colhigh 7567250..7567274 score=1.90711863175171
SFP.Col Colhigh 7567282..7567306 score=3.7189757237016
SFP.Col Colhigh 7567315..7567339 score=4.78025856947271
SFP.Col Colhigh 7568340..7568364 score=2.47491661007798
SFP.Col Colhigh 7570393..7570417 score=2.34008998764778
SFP.Col Colhigh 7571320..7571344 score=2.40257185087956
SFP.Col Colhigh 7573773..7573797 score=2.74528466164113
SFP.Col Colhigh 7575091..7575115 score=4.62461747472915
SFP.Col Colhigh 7577748..7577772 score=4.80142642485172
SFP.Col Colhigh 7579946..7579970 score=1.77410202459563
SFP.Col Colhigh 7585305..7585329 score=3.44563196456933
SFP.Col Colhigh 7596593..7596617 score=1.97223339106901
SFP.Col Colhigh 7596626..7596650 score=1.62480129775867
SFP.Col Colhigh 7596659..7596683 score=3.51637017054919
SFP.Col Colhigh 7597741..7597765 score=2.35376292664811
SFP.Col Colhigh 7597781..7597805 score=4.20699670527029
SFP.Col Colhigh 7598443..7598467 score=1.63602019700653
SFP.Col Colhigh 7598555..7598579 score=1.96852905777909
SFP.Col Colhigh 7598839..7598863 score=1.92907431297592
SFP.Col Colhigh 7599380..7599404 score=3.18058907521864
SFP.Col Colhigh 7615516..7615540 score=2.50126949337531
SFP.Col Colhigh 7615691..7615715 score=2.42476269823541
SFP.Col Colhigh 7615723..7615747 score=4.47366248837724
SFP.Col Colhigh 7616032..7616056 score=3.59307982098876
SFP.Col Colhigh 7616067..7616091 score=3.67752451318500
SFP.Col Colhigh 7616103..7616127 score=2.84874461045992
SFP.Col Colhigh 7616171..7616195 score=1.78070349937514
SFP.Col Colhigh 7616207..7616231 score=2.28375897582237
SFP.Col Colhigh 7616451..7616475 score=1.63099215455180
SFP.Col Colhigh 7616683..7616707 score=4.48515274052874
SFP.Col Colhigh 7616765..7616789 score=1.95174295865022
SFP.Col Colhigh 7616799..7616823 score=2.46922945952639
SFP.Col Colhigh 7616904..7616928 score=2.04147831172020
SFP.Col Colhigh 7617796..7617820 score=3.92020592500421
SFP.Col Colhigh 7618085..7618109 score=1.95022897163575
SFP.Col Colhigh 7618190..7618214 score=3.07332736123958
SFP.Col Colhigh 7618260..7618284 score=4.36644550839132
SFP.Col Colhigh 7618292..7618316 score=2.13846629516974
SFP.Col Colhigh 7618979..7619003 score=5.74134521783186
SFP.Col Colhigh 7619016..7619040 score=7.55289221042347
SFP.Col Colhigh 7619122..7619146 score=2.16307096265195
SFP.Col Colhigh 7619380..7619404 score=1.96215401287253
SFP.Col Colhigh 7626760..7626784 score=2.29837247281898
SFP.Col Colhigh 7630140..7630164 score=2.18093651379428
SFP.Col Colhigh 7631896..7631920 score=1.59610158682366
SFP.Col Colhigh 7634778..7634802 score=2.11278810243960
SFP.Col Colhigh 7675993..7676017 score=1.71945111408483
SFP.Col Colhigh 7683819..7683843 score=2.7697814281151
SFP.Col Colhigh 7687867..7687891 score=1.93109736596731
SFP.Col Colhigh 7688046..7688070 score=5.74687130341717
SFP.Col Colhigh 7690351..7690375 score=1.99260973523275
SFP.Col Colhigh 7694750..7694774 score=1.73229343844429
SFP.Col Colhigh 7700682..7700706 score=3.20900968219764
SFP.Col Colhigh 7701449..7701473 score=4.05963803865947
SFP.Col Colhigh 7701692..7701716 score=4.49973595234160
SFP.Col Colhigh 7701764..7701788 score=5.68197807257429
SFP.Col Colhigh 7701909..7701933 score=3.05923271138577
SFP.Col Colhigh 7708855..7708879 score=3.25284578278558
SFP.Col Colhigh 7710220..7710244 score=2.96910704878529
SFP.Col Colhigh 7725790..7725814 score=1.55601528930734
SFP.Col Colhigh 7735096..7735120 score=1.56232273193143
SFP.Col Colhigh 7738772..7738796 score=3.11390809948632
SFP.Col Colhigh 7748436..7748460 score=2.95968454771449
SFP.Col Colhigh 7749003..7749027 score=2.63059737377699
SFP.Col Colhigh 7754495..7754519 score=2.36647560490832
SFP.Col Colhigh 7754745..7754769 score=2.90207240266571
SFP.Col Colhigh 7755057..7755081 score=4.31435768279569
SFP.Col Colhigh 7758170..7758194 score=4.8116784329396
SFP.Col Colhigh 7759254..7759278 score=3.2542323870505
SFP.Col Colhigh 7763587..7763611 score=1.82786989666924
SFP.Col Colhigh 7765361..7765385 score=1.92749071117120
SFP.Col Colhigh 7768079..7768103 score=2.38246773833672
SFP.Col Colhigh 7774907..7774931 score=3.31477813595571
SFP.Col Colhigh 7775165..7775189 score=1.72048288957629
SFP.Col Colhigh 7777338..7777362 score=1.68483738830436
SFP.Col Colhigh 7778219..7778243 score=2.27621479791571
SFP.Col Colhigh 7778445..7778469 score=2.66431163869671
SFP.Col Colhigh 7778553..7778577 score=4.80848346175333
SFP.Col Colhigh 7778590..7778614 score=3.27752650371427
SFP.Col Colhigh 7779156..7779180 score=2.21749944473089
SFP.Col Colhigh 7779540..7779564 score=4.56765303535091
SFP.Col Colhigh 7779615..7779639 score=2.73716250203069
SFP.Col Colhigh 7779830..7779854 score=4.54680159975251
SFP.Col Colhigh 7779863..7779887 score=3.01682567433675
SFP.Col Colhigh 7779932..7779956 score=2.27405028970829
SFP.Col Colhigh 7780070..7780094 score=2.92518250933265
SFP.Col Colhigh 7782676..7782700 score=1.81431007500681
SFP.Col Colhigh 7786702..7786726 score=1.61571451587855
SFP.Col Colhigh 7787643..7787667 score=2.58306619795183
SFP.Col Colhigh 7787891..7787915 score=2.7241888080427
SFP.Col Colhigh 7787929..7787953 score=4.35655059735122
SFP.Col Colhigh 7789801..7789825 score=3.98979574755095
SFP.Col Colhigh 7789837..7789861 score=2.35895909823573
SFP.Col Colhigh 7790682..7790706 score=3.48170906403978
SFP.Col Colhigh 7791537..7791561 score=2.94731476263306
SFP.Col Colhigh 7791609..7791633 score=2.47603416229192
SFP.Col Colhigh 7791795..7791819 score=3.04187607391028
SFP.Col Colhigh 7791904..7791928 score=2.00397567881784
SFP.Col Colhigh 7792228..7792252 score=2.17379518623157
SFP.Col Colhigh 7792539..7792563 score=1.71799017216462
SFP.Col Colhigh 7792639..7792663 score=4.69964403738515
SFP.Col Colhigh 7793481..7793505 score=1.98638048140579
SFP.Col Colhigh 7793848..7793872 score=3.52740053159847
SFP.Col Colhigh 7793995..7794019 score=3.4401868426763
SFP.Col Colhigh 7796564..7796588 score=1.73207488330759
SFP.Col Colhigh 7797586..7797610 score=2.27100208811067
SFP.Col Colhigh 7797804..7797828 score=1.95296090605785
SFP.Col Colhigh 7798242..7798266 score=4.77562969014792
SFP.Col Colhigh 7799193..7799217 score=2.74410316627403
SFP.Col Colhigh 7800121..7800145 score=2.50707422151279
SFP.Col Colhigh 7801777..7801801 score=4.94391913828637
SFP.Col Colhigh 7804771..7804795 score=1.76886201998902
SFP.Col Colhigh 7804879..7804903 score=2.3455485919326
SFP.Col Colhigh 7810862..7810886 score=1.93476493674742
SFP.Col Colhigh 7824537..7824561 score=2.83975724744154
SFP.Col Colhigh 7833788..7833812 score=1.59045526600361
SFP.Col Colhigh 7846194..7846218 score=2.50353388567345
SFP.Col Colhigh 7846987..7847011 score=1.82978802153399
SFP.Col Colhigh 7866040..7866064 score=3.3930672918725
SFP.Col Colhigh 7868378..7868402 score=3.658796823219
SFP.Col Colhigh 7869195..7869219 score=1.61485418849179
SFP.Col Colhigh 7870043..7870067 score=1.96874469444089
SFP.Col Colhigh 7875545..7875569 score=2.9012797736041
SFP.Col Colhigh 7876043..7876067 score=3.59091502706843
SFP.Col Colhigh 7879238..7879262 score=2.37622635016717
SFP.Col Colhigh 7880800..7880824 score=2.50087488198670
SFP.Col Colhigh 7880874..7880898 score=1.94105008445872
SFP.Col Colhigh 7881168..7881192 score=2.71543990333509
SFP.Col Colhigh 7881204..7881228 score=2.95152490684561
SFP.Col Colhigh 7881243..7881267 score=1.90207903160729
SFP.Col Colhigh 7882026..7882050 score=3.93563057176755
SFP.Col Colhigh 7882063..7882087 score=2.8376629603547
SFP.Col Colhigh 7883501..7883525 score=4.51337631677325
SFP.Col Colhigh 7884649..7884673 score=1.84847929027287
SFP.Col Colhigh 7887078..7887102 score=1.84034899979677
SFP.Col Colhigh 7888237..7888261 score=2.4356198883316
SFP.Col Colhigh 7888271..7888295 score=1.94940004179825
SFP.Col Colhigh 7888306..7888330 score=1.76048284857768
SFP.Col Colhigh 7888587..7888611 score=3.01237206128482
SFP.Col Colhigh 7888619..7888643 score=6.14664514279731
SFP.Col Colhigh 7889126..7889150 score=3.97756747109576
SFP.Col Colhigh 7889278..7889302 score=2.59879272143278
SFP.Col Colhigh 7889389..7889413 score=2.77026511126830
SFP.Col Colhigh 7895574..7895598 score=2.22040222818677
SFP.Col Colhigh 7895606..7895630 score=2.60581079216849
SFP.Col Colhigh 7898504..7898528 score=2.33250059889511
SFP.Col Colhigh 7900902..7900926 score=3.03381625162664
SFP.Col Colhigh 7912755..7912779 score=1.77606035335784
SFP.Col Colhigh 7914899..7914923 score=1.84980187543841
SFP.Col Colhigh 7917987..7918011 score=2.84560004246269
SFP.Col Colhigh 7919055..7919079 score=1.7292892857864
SFP.Col Colhigh 7919402..7919426 score=2.04902904185665
SFP.Col Colhigh 7923127..7923151 score=2.22076555224320
SFP.Col Colhigh 7924129..7924153 score=3.92496819711646
SFP.Col Colhigh 7928791..7928815 score=2.28416383875068
SFP.Col Colhigh 7930787..7930811 score=2.13177793673525
SFP.Col Colhigh 7932950..7932974 score=3.00489878916307
SFP.Col Colhigh 7935414..7935438 score=2.50074639506855
SFP.Col Colhigh 7935755..7935779 score=1.96252240603383
SFP.Col Colhigh 7935791..7935815 score=1.72527420986257
SFP.Col Colhigh 7936431..7936455 score=1.72191506596753
SFP.Col Colhigh 7936536..7936560 score=2.75821573477218
SFP.Col Colhigh 7936613..7936637 score=1.55381240136732
SFP.Col Colhigh 7936748..7936772 score=3.85388747792081
SFP.Col Colhigh 7937588..7937612 score=2.80350425875992
SFP.Col Colhigh 7937623..7937647 score=5.1548678328287
SFP.Col Colhigh 7937660..7937684 score=5.7371815944173
SFP.Col Colhigh 7937740..7937764 score=1.69627965976274
SFP.Col Colhigh 7937851..7937875 score=5.20914543683201
SFP.Col Colhigh 7937888..7937912 score=2.85898627833197
SFP.Col Colhigh 7938073..7938097 score=1.57060553095242
SFP.Col Colhigh 7938109..7938133 score=2.0595524714518
SFP.Col Colhigh 7938148..7938172 score=2.87397738584412
SFP.Col Colhigh 7938181..7938205 score=4.70547301607571
SFP.Col Colhigh 7938335..7938359 score=1.91994280641175
SFP.Col Colhigh 7938607..7938631 score=6.7735761905344
SFP.Col Colhigh 7938793..7938817 score=3.18325583635131
SFP.Col Colhigh 7938946..7938970 score=2.22075953214089
SFP.Col Colhigh 7938985..7939009 score=4.71844239812926
SFP.Col Colhigh 7939022..7939046 score=2.63458309480275
SFP.Col Colhigh 7939091..7939115 score=4.34161143502161
SFP.Col Colhigh 7939127..7939151 score=2.95841247503046
SFP.Col Colhigh 7939160..7939184 score=3.34358674499800
SFP.Col Colhigh 7939279..7939303 score=2.36503491641582
SFP.Col Colhigh 7939633..7939657 score=2.46246658128207
SFP.Col Colhigh 7939700..7939724 score=5.0299081172225
SFP.Col Colhigh 7939756..7939780 score=1.92401792984647
SFP.Col Colhigh 7941877..7941901 score=7.21120281043017
SFP.Col Colhigh 7941911..7941935 score=1.92489018843626
SFP.Col Colhigh 7944811..7944835 score=3.66731327320474
SFP.Col Colhigh 7948855..7948879 score=2.43871728722706
SFP.Col Colhigh 7951830..7951854 score=3.02928349724342
SFP.Col Colhigh 7951866..7951890 score=2.51174998357105
SFP.Col Colhigh 7951902..7951926 score=2.18234419095553
SFP.Col Colhigh 7952665..7952689 score=2.49386912765601
SFP.Col Colhigh 7953317..7953341 score=3.39795340528925
SFP.Col Colhigh 7966817..7966841 score=1.58203254703456
SFP.Col Colhigh 7972957..7972981 score=3.26657354177412
SFP.Col Colhigh 7974245..7974269 score=3.68335170287205
SFP.Col Colhigh 7978684..7978708 score=1.98862193599388
SFP.Col Colhigh 7986762..7986786 score=2.29544166231196
SFP.Col Colhigh 7987068..7987092 score=4.40807228888434
SFP.Col Colhigh 7990275..7990299 score=3.06733148570992
SFP.Col Colhigh 7990914..7990938 score=3.14333866101974
SFP.Col Colhigh 7991127..7991151 score=5.8727746254753
SFP.Col Colhigh 7991163..7991187 score=4.26167377109633
SFP.Col Colhigh 7991757..7991781 score=1.99482313391109
SFP.Col Colhigh 8000093..8000117 score=1.70146402437996
SFP.Col Colhigh 8000662..8000686 score=2.07166484932912
SFP.Col Colhigh 8001658..8001682 score=1.92502853913787
SFP.Col Colhigh 8001696..8001720 score=6.42457664961611
SFP.Col Colhigh 8003308..8003332 score=2.79881391907238
SFP.Col Colhigh 8004132..8004156 score=3.18841383764912
SFP.Col Colhigh 8010998..8011022 score=2.0053107134539
SFP.Col Colhigh 8041039..8041063 score=3.98861410101182
SFP.Col Colhigh 8043411..8043435 score=2.51906934483703
SFP.Col Colhigh 8043444..8043468 score=1.99845642905484
SFP.Col Colhigh 8058546..8058570 score=1.95804253316764
SFP.Col Colhigh 8060440..8060464 score=2.84741380085563
SFP.Col Colhigh 8061166..8061190 score=3.51422886694821
SFP.Col Colhigh 8062355..8062379 score=2.53731142697415
SFP.Col Colhigh 8062464..8062488 score=5.99104693310442
SFP.Col Colhigh 8062608..8062632 score=2.02831363875424
SFP.Col Colhigh 8063107..8063131 score=3.92402294598742
SFP.Col Colhigh 8063933..8063957 score=2.21912543009146
SFP.Col Colhigh 8064146..8064170 score=1.88534711601435
SFP.Col Colhigh 8064186..8064210 score=4.16535259399172
SFP.Col Colhigh 8064545..8064569 score=3.21785530501467
SFP.Col Colhigh 8064621..8064645 score=2.79445623798641
SFP.Col Colhigh 8064738..8064762 score=5.4876782741652
SFP.Col Colhigh 8066448..8066472 score=5.4705055489212
SFP.Col Colhigh 8067475..8067499 score=1.57146809893534
SFP.Col Colhigh 8071974..8071998 score=2.15326674117449
SFP.Col Colhigh 8077690..8077714 score=2.43300062742196
SFP.Col Colhigh 8077949..8077973 score=2.36219177613448
SFP.Col Colhigh 8078580..8078604 score=1.60970800719006
SFP.Col Colhigh 8079406..8079430 score=1.66880209744719
SFP.Col Colhigh 8080193..8080217 score=2.09980818422253
SFP.Col Colhigh 8081913..8081937 score=1.76514550651842
SFP.Col Colhigh 8081983..8082007 score=2.66513294037649
SFP.Col Colhigh 8083513..8083537 score=3.70656352863255
SFP.Col Colhigh 8084443..8084467 score=3.69425817732616
SFP.Col Colhigh 8084573..8084597 score=2.62303743050119
SFP.Col Colhigh 8085769..8085793 score=3.88752711109671
SFP.Col Colhigh 8085945..8085969 score=2.49309386020640
SFP.Col Colhigh 8086414..8086438 score=2.68344443640477
SFP.Col Colhigh 8088644..8088668 score=2.37033603210736
SFP.Col Colhigh 8090200..8090224 score=2.6617665192935
SFP.Col Colhigh 8091201..8091225 score=2.03008981882794
SFP.Col Colhigh 8093471..8093495 score=1.93124583863093
SFP.Col Colhigh 8097079..8097103 score=2.93606699258431
SFP.Col Colhigh 8097117..8097141 score=1.76396391571466
SFP.Col Colhigh 8097929..8097953 score=3.95937569988723
SFP.Col Colhigh 8100130..8100154 score=3.78908891674508
SFP.Col Colhigh 8105320..8105344 score=1.89231984864366
SFP.Col Colhigh 8109019..8109043 score=1.85277840881781
SFP.Col Colhigh 8112457..8112481 score=2.65466994705182
SFP.Col Colhigh 8113378..8113402 score=1.72647670969372
SFP.Col Colhigh 8113536..8113560 score=1.66822677301619
SFP.Col Colhigh 8118056..8118080 score=3.07367204464508
SFP.Col Colhigh 8118482..8118506 score=1.69317411001152
SFP.Col Colhigh 8120292..8120316 score=1.76066322524766
SFP.Col Colhigh 8120816..8120840 score=1.72857155861848
SFP.Col Colhigh 8120848..8120872 score=1.89255221605661
SFP.Col Colhigh 8120983..8121007 score=5.7261065802702
SFP.Col Colhigh 8122167..8122191 score=2.94840550879535
SFP.Col Colhigh 8122470..8122494 score=2.62061784548503
SFP.Col Colhigh 8123297..8123321 score=2.20177960416233
SFP.Col Colhigh 8123406..8123430 score=3.79591241478392
SFP.Col Colhigh 8123440..8123464 score=3.06455763519682
SFP.Col Colhigh 8123663..8123687 score=1.84244175964686
SFP.Col Colhigh 8123697..8123721 score=2.28781298202448
SFP.Col Colhigh 8123912..8123936 score=4.35432982346122
SFP.Col Colhigh 8124018..8124042 score=7.98749583057955
SFP.Col Colhigh 8124125..8124149 score=1.63764863643351
SFP.Col Colhigh 8128546..8128570 score=7.86893657332892
SFP.Col Colhigh 8131696..8131720 score=3.60435307314941
SFP.Col Colhigh 8132102..8132126 score=1.86274277840836
SFP.Col Colhigh 8133025..8133049 score=2.23733318726995
SFP.Col Colhigh 8134285..8134309 score=2.22800400088639
SFP.Col Colhigh 8134742..8134766 score=1.73974076361096
SFP.Col Colhigh 8136395..8136419 score=1.72590610910763
SFP.Col Colhigh 8138302..8138326 score=2.21438025734236
SFP.Col Colhigh 8138515..8138539 score=3.78934216514543
SFP.Col Colhigh 8138619..8138643 score=1.65693409816868
SFP.Col Colhigh 8138658..8138682 score=1.69689701121258
SFP.Col Colhigh 8138695..8138719 score=6.53790102203774
SFP.Col Colhigh 8139648..8139672 score=2.03302737212246
SFP.Col Colhigh 8140002..8140026 score=3.27166799055511
SFP.Col Colhigh 8140185..8140209 score=2.68587724189708
SFP.Col Colhigh 8140222..8140246 score=3.41536342200123
SFP.Col Colhigh 8140325..8140349 score=2.03565431567159
SFP.Col Colhigh 8140660..8140684 score=1.91034607149720
SFP.Col Colhigh 8140731..8140755 score=3.74467094393849
SFP.Col Colhigh 8140771..8140795 score=4.23409401699496
SFP.Col Colhigh 8140807..8140831 score=3.93409397558883
SFP.Col Colhigh 8140906..8140930 score=2.24081043582026
SFP.Col Colhigh 8140945..8140969 score=1.76511117049855
SFP.Col Colhigh 8141080..8141104 score=6.1605026628633
SFP.Col Colhigh 8141112..8141136 score=4.9974329984426
SFP.Col Colhigh 8141293..8141317 score=3.59458310740924
SFP.Col Colhigh 8142628..8142652 score=1.59468365504865
SFP.Col Colhigh 8142854..8142878 score=1.55444117766621
SFP.Col Colhigh 8143269..8143293 score=7.27968612688637
SFP.Col Colhigh 8143880..8143904 score=3.09259853163646
SFP.Col Colhigh 8146173..8146197 score=1.56924839348739
SFP.Col Colhigh 8146210..8146234 score=7.94693349136675
SFP.Col Colhigh 8150390..8150414 score=1.57633917739287
SFP.Col Colhigh 8151952..8151976 score=1.91143377582973
SFP.Col Colhigh 8153613..8153637 score=5.02772189706772
SFP.Col Colhigh 8155491..8155515 score=4.51294571345544
SFP.Col Colhigh 8156264..8156288 score=3.90550015223111
SFP.Col Colhigh 8156713..8156737 score=1.78617765840607
SFP.Col Colhigh 8159945..8159969 score=4.00136639113748
SFP.Col Colhigh 8161596..8161620 score=2.35452575291284
SFP.Col Colhigh 8164273..8164297 score=6.26584130006521
SFP.Col Colhigh 8165215..8165239 score=3.16302596368351
SFP.Col Colhigh 8165689..8165713 score=2.27353966202053
SFP.Col Colhigh 8169115..8169139 score=3.75647368881074
SFP.Col Colhigh 8169439..8169463 score=1.80278460068397
SFP.Col Colhigh 8169758..8169782 score=1.98354844305311
SFP.Col Colhigh 8170189..8170213 score=1.83164754660127
SFP.Col Colhigh 8175192..8175216 score=4.54700707977509
SFP.Col Colhigh 8176508..8176532 score=1.70601328926848
SFP.Col Colhigh 8176976..8177000 score=2.35583378510207
SFP.Col Colhigh 8184293..8184317 score=3.53683034908906
SFP.Col Colhigh 8185913..8185937 score=2.86837728035208
SFP.Col Colhigh 8186510..8186534 score=2.64973666542599
SFP.Col Colhigh 8186655..8186679 score=1.88159013200347
SFP.Col Colhigh 8186723..8186747 score=1.76852330930092
SFP.Col Colhigh 8186791..8186815 score=2.38151840972053
SFP.Col Colhigh 8187870..8187894 score=1.80536447191519
SFP.Col Colhigh 8188548..8188572 score=2.23779519847146
SFP.Col Colhigh 8191669..8191693 score=2.59763959812002
SFP.Col Colhigh 8192331..8192355 score=4.02298354324631
SFP.Col Colhigh 8192365..8192389 score=3.27292412886358
SFP.Col Colhigh 8194252..8194276 score=1.99523003875749
SFP.Col Colhigh 8194390..8194414 score=1.66153642759765
SFP.Col Colhigh 8195919..8195943 score=4.80811234193959
SFP.Col Colhigh 8197875..8197899 score=3.49551517314126
SFP.Col Colhigh 8198152..8198176 score=3.15256111014691
SFP.Col Colhigh 8198229..8198253 score=1.81417297795822
SFP.Col Colhigh 8198376..8198400 score=1.76914136164886
SFP.Col Colhigh 8198732..8198756 score=2.31500031596998
SFP.Col Colhigh 8201009..8201033 score=2.44037799219088
SFP.Col Colhigh 8201665..8201689 score=3.46053495740494
SFP.Col Colhigh 8203188..8203212 score=1.71828615776887
SFP.Col Colhigh 8204807..8204831 score=2.18376896949126
SFP.Col Colhigh 8207174..8207198 score=1.7358717735495
SFP.Col Colhigh 8207246..8207270 score=2.07688421709171
SFP.Col Colhigh 8207533..8207557 score=3.64059877137757
SFP.Col Colhigh 8207712..8207736 score=5.11310900482433
SFP.Col Colhigh 8207862..8207886 score=2.34372611583327
SFP.Col Colhigh 8207896..8207920 score=4.15787046378229
SFP.Col Colhigh 8208040..8208064 score=2.09157106768534
SFP.Col Colhigh 8208146..8208170 score=8.0326902301673
SFP.Col Colhigh 8208521..8208545 score=4.48861373701913
SFP.Col Colhigh 8209242..8209266 score=1.56546287365168
SFP.Col Colhigh 8209277..8209301 score=2.26590056328287
SFP.Col Colhigh 8209308..8209332 score=1.56634714454516
SFP.Col Colhigh 8209480..8209504 score=3.30436632287295
SFP.Col Colhigh 8209516..8209540 score=2.55422930673276
SFP.Col Colhigh 8209778..8209802 score=4.32544954925833
SFP.Col Colhigh 8210234..8210258 score=4.37447981071984
SFP.Col Colhigh 8210351..8210375 score=3.00100113258039
SFP.Col Colhigh 8210441..8210465 score=7.03279881139879
SFP.Col Colhigh 8210514..8210538 score=2.85278538749880
SFP.Col Colhigh 8210553..8210577 score=2.90909908012886
SFP.Col Colhigh 8210588..8210612 score=2.47291770857746
SFP.Col Colhigh 8210847..8210871 score=3.72459861725218
SFP.Col Colhigh 8211266..8211290 score=2.04546304217738
SFP.Col Colhigh 8211340..8211364 score=2.77282318831738
SFP.Col Colhigh 8211988..8212012 score=2.44713410071737
SFP.Col Colhigh 8212360..8212384 score=2.33325301964053
SFP.Col Colhigh 8212468..8212492 score=1.65390471450884
SFP.Col Colhigh 8212819..8212843 score=3.39628414382521
SFP.Col Colhigh 8212892..8212916 score=5.43552185636425
SFP.Col Colhigh 8212930..8212954 score=4.22109677690940
SFP.Col Colhigh 8212995..8213019 score=2.51987978521820
SFP.Col Colhigh 8213030..8213054 score=4.42451083205079
SFP.Col Colhigh 8213491..8213515 score=1.90927406116334
SFP.Col Colhigh 8213522..8213546 score=2.00337741420823
SFP.Col Colhigh 8213558..8213582 score=2.34366229139066
SFP.Col Colhigh 8214286..8214310 score=4.82402531125954
SFP.Col Colhigh 8214582..8214606 score=6.45307170893698
SFP.Col Colhigh 8214860..8214884 score=2.52455450914255
SFP.Col Colhigh 8214979..8215003 score=4.79339900178624
SFP.Col Colhigh 8215115..8215139 score=2.61183286296548
SFP.Col Colhigh 8215147..8215171 score=2.08661978274416
SFP.Col Colhigh 8215653..8215677 score=3.32745315078278
SFP.Col Colhigh 8216682..8216706 score=3.46320249103086
SFP.Col Colhigh 8217010..8217034 score=1.58881258146113
SFP.Col Colhigh 8217339..8217363 score=1.89684655051861
SFP.Col Colhigh 8217431..8217455 score=2.33431079097569
SFP.Col Colhigh 8218504..8218528 score=5.80676611384059
SFP.Col Colhigh 8218787..8218811 score=5.17619224364678
SFP.Col Colhigh 8219071..8219095 score=2.17971621919260
SFP.Col Colhigh 8219287..8219311 score=3.73303669956272
SFP.Col Colhigh 8219700..8219724 score=3.55093540522899
SFP.Col Colhigh 8221046..8221070 score=1.91449935605224
SFP.Col Colhigh 8221388..8221412 score=1.63141872938765
SFP.Col Colhigh 8221461..8221485 score=3.33091516026534
SFP.Col Colhigh 8221533..8221557 score=3.77472660881991
SFP.Col Colhigh 8221675..8221699 score=3.31210328642485
SFP.Col Colhigh 8221708..8221732 score=1.58515108665661
SFP.Col Colhigh 8222174..8222198 score=1.63235635881184
SFP.Col Colhigh 8222791..8222815 score=1.60458566734126
SFP.Col Colhigh 8223005..8223029 score=3.05773442686895
SFP.Col Colhigh 8223045..8223069 score=5.56779816879842
SFP.Col Colhigh 8223253..8223277 score=2.33693481683069
SFP.Col Colhigh 8223566..8223590 score=3.10249971657635
SFP.Col Colhigh 8223740..8223764 score=3.26487827543248
SFP.Col Colhigh 8223775..8223799 score=2.38133503069718
SFP.Col Colhigh 8223945..8223969 score=4.44137492793816
SFP.Col Colhigh 8224206..8224230 score=1.55373516314835
SFP.Col Colhigh 8224241..8224265 score=4.04005839398083
SFP.Col Colhigh 8225023..8225047 score=6.04096465162085
SFP.Col Colhigh 8225476..8225500 score=3.19832661710791
SFP.Col Colhigh 8225640..8225664 score=2.60706061305030
SFP.Col Colhigh 8226106..8226130 score=5.88824124851762
SFP.Col Colhigh 8226184..8226208 score=2.14373612872383
SFP.Col Colhigh 8228242..8228266 score=2.98186019424100
SFP.Col Colhigh 8228414..8228438 score=1.70684089634343
SFP.Col Colhigh 8228485..8228509 score=1.63323505460096
SFP.Col Colhigh 8228629..8228653 score=2.47722847233312
SFP.Col Colhigh 8228699..8228723 score=2.04769430047648
SFP.Col Colhigh 8229067..8229091 score=2.90198307960596
SFP.Col Colhigh 8229696..8229720 score=1.88920481277897
SFP.Col Colhigh 8229951..8229975 score=2.16391052131784
SFP.Col Colhigh 8230285..8230309 score=7.39242611265542
SFP.Col Colhigh 8231270..8231294 score=1.78854314553378
SFP.Col Colhigh 8232467..8232491 score=3.78516978702486
SFP.Col Colhigh 8235550..8235574 score=3.32370449587344
SFP.Col Colhigh 8235698..8235722 score=2.1407639542336
SFP.Col Colhigh 8236544..8236568 score=3.10575586194754
SFP.Col Colhigh 8236581..8236605 score=1.70668042657311
SFP.Col Colhigh 8236904..8236928 score=2.97387608738149
SFP.Col Colhigh 8251425..8251449 score=1.94059786702555
SFP.Col Colhigh 8259493..8259517 score=2.4011605979881
SFP.Col Colhigh 8260825..8260849 score=1.81100706245426
SFP.Col Colhigh 8263371..8263395 score=1.72521070337073
SFP.Col Colhigh 8267979..8268003 score=2.39733416813288
SFP.Col Colhigh 8276579..8276603 score=3.28393975354767
SFP.Col Colhigh 8279977..8280001 score=3.13709194524355
SFP.Col Colhigh 8282550..8282574 score=1.95369250106145
SFP.Col Colhigh 8292231..8292255 score=2.22113399766416
SFP.Col Colhigh 8292315..8292339 score=5.15299247813778
SFP.Col Colhigh 8294941..8294965 score=2.51158998453232
SFP.Col Colhigh 8295125..8295149 score=1.99844334772244
SFP.Col Colhigh 8296757..8296781 score=2.88998097264613
SFP.Col Colhigh 8296910..8296934 score=1.90477996982687
SFP.Col Colhigh 8298789..8298813 score=1.98183969782673
SFP.Col Colhigh 8298826..8298850 score=4.47495148087824
SFP.Col Colhigh 8298937..8298961 score=1.67785583389913
SFP.Col Colhigh 8298976..8299000 score=2.52396498483989
SFP.Col Colhigh 8299353..8299377 score=1.68321097689526
SFP.Col Colhigh 8299852..8299876 score=2.27805611495894
SFP.Col Colhigh 8299926..8299950 score=2.60643139133323
SFP.Col Colhigh 8299998..8300022 score=1.59097916029691
SFP.Col Colhigh 8300365..8300389 score=4.42750515961807
SFP.Col Colhigh 8300807..8300831 score=4.66732906276025
SFP.Col Colhigh 8300978..8301002 score=2.35734572559395
SFP.Col Colhigh 8301163..8301187 score=3.21092210734609
SFP.Col Colhigh 8301199..8301223 score=6.82836722090686
SFP.Col Colhigh 8301233..8301257 score=2.1183994888339
SFP.Col Colhigh 8301300..8301324 score=5.58176806348449
SFP.Col Colhigh 8301698..8301722 score=1.71265294428255
SFP.Col Colhigh 8301874..8301898 score=4.98060255610297
SFP.Col Colhigh 8302020..8302044 score=2.27200335450118
SFP.Col Colhigh 8302165..8302189 score=3.50767615527135
SFP.Col Colhigh 8302201..8302225 score=2.52909604899440
SFP.Col Colhigh 8302744..8302768 score=3.47343577274826
SFP.Col Colhigh 8302987..8303011 score=2.34358131206949
SFP.Col Colhigh 8303651..8303675 score=1.84405219640426
SFP.Col Colhigh 8310854..8310878 score=6.39418088772624
SFP.Col Colhigh 8311745..8311769 score=2.54066296211428
SFP.Col Colhigh 8325213..8325237 score=1.81119889814071
SFP.Col Colhigh 8325716..8325740 score=4.15117367134762
SFP.Col Colhigh 8325789..8325813 score=2.43387593973628
SFP.Col Colhigh 8325899..8325923 score=1.84417602166429
SFP.Col Colhigh 8327536..8327560 score=2.74932268073985
SFP.Col Colhigh 8328607..8328631 score=1.74324279647529
SFP.Col Colhigh 8331709..8331733 score=3.06124839296710
SFP.Col Colhigh 8332642..8332666 score=3.20404607109639
SFP.Col Colhigh 8340194..8340218 score=1.58663292938361
SFP.Col Colhigh 8340799..8340823 score=2.41268891600971
SFP.Col Colhigh 8343945..8343969 score=4.60033199334322
SFP.Col Colhigh 8344486..8344510 score=3.00711471441002
SFP.Col Colhigh 8344643..8344667 score=3.73572678101977
SFP.Col Colhigh 8344675..8344699 score=6.10541134869673
SFP.Col Colhigh 8344715..8344739 score=2.48455654362681
SFP.Col Colhigh 8344756..8344780 score=2.25218143488365
SFP.Col Colhigh 8344792..8344816 score=6.23647481909053
SFP.Col Colhigh 8344935..8344959 score=5.55577071697012
SFP.Col Colhigh 8344971..8344995 score=5.83598429837722
SFP.Col Colhigh 8345005..8345029 score=6.10899434247119
SFP.Col Colhigh 8345116..8345140 score=2.30955706002117
SFP.Col Colhigh 8345154..8345178 score=4.50573663001044
SFP.Col Colhigh 8351021..8351045 score=2.47582158519009
SFP.Col Colhigh 8352199..8352223 score=2.34810266199486
SFP.Col Colhigh 8352912..8352936 score=2.97111388711032
SFP.Col Colhigh 8354565..8354589 score=2.9483656041331
SFP.Col Colhigh 8354934..8354958 score=1.56874191289545
SFP.Col Colhigh 8355751..8355775 score=2.04325264843735
SFP.Col Colhigh 8356626..8356650 score=3.07075387765447
SFP.Col Colhigh 8356882..8356906 score=2.46580553202883
SFP.Col Colhigh 8356962..8356986 score=2.45262812374971
SFP.Col Colhigh 8357153..8357177 score=2.56668578305782
SFP.Col Colhigh 8360115..8360139 score=1.63725199741913
SFP.Col Colhigh 8367668..8367692 score=2.21363331262008
SFP.Col Colhigh 8376976..8377000 score=2.49587771597935
SFP.Col Colhigh 8380158..8380182 score=5.21537256188041
SFP.Col Colhigh 8381636..8381660 score=2.45067480184719
SFP.Col Colhigh 8381902..8381926 score=2.65802764869107
SFP.Col Colhigh 8383004..8383028 score=2.34488989669189
SFP.Col Colhigh 8388945..8388969 score=3.51457627407974
SFP.Col Colhigh 8389087..8389111 score=1.78328630399365
SFP.Col Colhigh 8391563..8391587 score=3.24708337156295
SFP.Col Colhigh 8396343..8396367 score=3.91873686265093
SFP.Col Colhigh 8398528..8398552 score=3.5350643516314
SFP.Col Colhigh 8399500..8399524 score=1.62352574212551
SFP.Col Colhigh 8399572..8399596 score=2.53702172690267
SFP.Col Colhigh 8399642..8399666 score=2.70258640468976
SFP.Col Colhigh 8399712..8399736 score=3.60565826322723
SFP.Col Colhigh 8400659..8400683 score=2.05130386988902
SFP.Col Colhigh 8401097..8401121 score=2.02287420908947
SFP.Col Colhigh 8401130..8401154 score=2.98166266468598
SFP.Col Colhigh 8401216..8401240 score=4.63299842056659
SFP.Col Colhigh 8401323..8401347 score=6.16760903847684
SFP.Col Colhigh 8401730..8401754 score=5.62336860942209
SFP.Col Colhigh 8402142..8402166 score=9.32221248874581
SFP.Col Colhigh 8403660..8403684 score=5.65977335844902
SFP.Col Colhigh 8405564..8405588 score=3.58816778520257
SFP.Col Colhigh 8406068..8406092 score=2.07161564650962
SFP.Col Colhigh 8407094..8407118 score=1.84694272279571
SFP.Col Colhigh 8409674..8409698 score=3.24438614808527
SFP.Col Colhigh 8414387..8414411 score=3.82929226896161
SFP.Col Colhigh 8417383..8417407 score=1.86626835145486
SFP.Col Colhigh 8417605..8417629 score=2.16845150920087
SFP.Col Colhigh 8418115..8418139 score=2.48500357468012
SFP.Col Colhigh 8419527..8419551 score=3.44308179519948
SFP.Col Colhigh 8419674..8419698 score=3.37877970126599
SFP.Col Colhigh 8421684..8421708 score=2.11568017139642
SFP.Col Colhigh 8421724..8421748 score=4.27502627879191
SFP.Col Colhigh 8425737..8425761 score=2.99279001277494
SFP.Col Colhigh 8425773..8425797 score=1.63362321377122
SFP.Col Colhigh 8426867..8426891 score=2.12728338632601
SFP.Col Colhigh 8444065..8444089 score=2.12875584665248
SFP.Col Colhigh 8444274..8444298 score=2.94184635916135
SFP.Col Colhigh 8445465..8445489 score=2.67850870961832
SFP.Col Colhigh 8448356..8448380 score=1.76035869656537
SFP.Col Colhigh 8448613..8448637 score=1.64767363730342
SFP.Col Colhigh 8448681..8448705 score=2.48114593354544
SFP.Col Colhigh 8449322..8449346 score=2.50633214497453
SFP.Col Colhigh 8453346..8453370 score=6.01448252178192
SFP.Col Colhigh 8454978..8455002 score=3.64555506998372
SFP.Col Colhigh 8455233..8455257 score=1.65815396750269
SFP.Col Colhigh 8458304..8458328 score=2.08839653204654
SFP.Col Colhigh 8458860..8458884 score=3.09662972803833
SFP.Col Colhigh 8462383..8462407 score=2.03468862232686
SFP.Col Colhigh 8462599..8462623 score=3.36285650629217
SFP.Col Colhigh 8464420..8464444 score=4.13984879715928
SFP.Col Colhigh 8464896..8464920 score=1.62640785125871
SFP.Col Colhigh 8465895..8465919 score=1.64270996629494
SFP.Col Colhigh 8467948..8467972 score=2.47780267626681
SFP.Col Colhigh 8469019..8469043 score=3.27006450773529
SFP.Col Colhigh 8473528..8473552 score=1.61522287510498
SFP.Col Colhigh 8476720..8476744 score=1.84145306440586
SFP.Col Colhigh 8477687..8477711 score=2.29664343628117
SFP.Col Colhigh 8478047..8478071 score=2.23024983035541
SFP.Col Colhigh 8478117..8478141 score=3.08474325992288
SFP.Col Colhigh 8478675..8478699 score=4.30096584193592
SFP.Col Colhigh 8478906..8478930 score=2.90501149110513
SFP.Col Colhigh 8478983..8479007 score=2.53090396565508
SFP.Col Colhigh 8479023..8479047 score=3.70665482522270
SFP.Col Colhigh 8479166..8479190 score=3.91669075493433
SFP.Col Colhigh 8479236..8479260 score=3.04544995694009
SFP.Col Colhigh 8479275..8479299 score=3.3866812680598
SFP.Col Colhigh 8479463..8479487 score=3.76942516065194
SFP.Col Colhigh 8479495..8479519 score=2.30155648742788
SFP.Col Colhigh 8479611..8479635 score=3.44215063679013
SFP.Col Colhigh 8479874..8479898 score=1.72097845721030
SFP.Col Colhigh 8479910..8479934 score=4.52303944566141
SFP.Col Colhigh 8479982..8480006 score=4.72822717012044
SFP.Col Colhigh 8480132..8480156 score=2.91085715301816
SFP.Col Colhigh 8480632..8480656 score=2.59775482386086
SFP.Col Colhigh 8480743..8480767 score=2.48345250415459
SFP.Col Colhigh 8480853..8480877 score=7.25358588796228
SFP.Col Colhigh 8480884..8480908 score=4.75485083380328
SFP.Col Colhigh 8481244..8481268 score=3.47212965833289
SFP.Col Colhigh 8481788..8481812 score=1.77655232885187
SFP.Col Colhigh 8482003..8482027 score=2.90065188862889
SFP.Col Colhigh 8482113..8482137 score=2.37529745663517
SFP.Col Colhigh 8482147..8482171 score=4.97469770729037
SFP.Col Colhigh 8482229..8482253 score=3.70689958816505
SFP.Col Colhigh 8482870..8482894 score=1.71682633609747
SFP.Col Colhigh 8482919..8482943 score=1.71604142528673
SFP.Col Colhigh 8482960..8482984 score=1.94467889284962
SFP.Col Colhigh 8483235..8483259 score=1.57743249660898
SFP.Col Colhigh 8488251..8488275 score=4.17379031103370
SFP.Col Colhigh 8490890..8490914 score=3.24779732185566
SFP.Col Colhigh 8493618..8493642 score=2.3065451048556
SFP.Col Colhigh 8493867..8493891 score=3.81426694679946
SFP.Col Colhigh 8494401..8494425 score=3.65936407394371
SFP.Col Colhigh 8497604..8497628 score=1.56962002230934
SFP.Col Colhigh 8499032..8499056 score=3.30762503590244
SFP.Col Colhigh 8499328..8499352 score=3.44292827073618
SFP.Col Colhigh 8499409..8499433 score=1.73641772378392
SFP.Col Colhigh 8505832..8505856 score=1.64010084947192
SFP.Col Colhigh 8506111..8506135 score=4.12928738864614
SFP.Col Colhigh 8507099..8507123 score=1.55404261216175
SFP.Col Colhigh 8507210..8507234 score=3.59903527131122
SFP.Col Colhigh 8508644..8508668 score=2.40096378455944
SFP.Col Colhigh 8509484..8509508 score=1.99750909308521
SFP.Col Colhigh 8509959..8509983 score=5.91237679794359
SFP.Col Colhigh 8511201..8511225 score=4.05257781600019
SFP.Col Colhigh 8511965..8511989 score=7.57417415190644
SFP.Col Colhigh 8514270..8514294 score=1.83680049610236
SFP.Col Colhigh 8525624..8525648 score=2.94335865475574
SFP.Col Colhigh 8526594..8526618 score=1.89769748692291
SFP.Col Colhigh 8527172..8527196 score=4.30771284642488
SFP.Col Colhigh 8527247..8527271 score=2.2129660004876
SFP.Col Colhigh 8534089..8534113 score=1.82738254312450
SFP.Col Colhigh 8539939..8539963 score=3.82056664501503
SFP.Col Colhigh 8546800..8546824 score=2.29702031600184
SFP.Col Colhigh 8547241..8547265 score=1.56493391156948
SFP.Col Colhigh 8548888..8548912 score=2.75374673091125
SFP.Col Colhigh 8549815..8549839 score=2.66889143746365
SFP.Col Colhigh 8549882..8549906 score=3.61240516616478
SFP.Col Colhigh 8549957..8549981 score=2.35037429086231
SFP.Col Colhigh 8551166..8551190 score=5.04019303164103
SFP.Col Colhigh 8551357..8551381 score=1.74477380112275
SFP.Col Colhigh 8551392..8551416 score=2.76136834706921
SFP.Col Colhigh 8551568..8551592 score=7.9871571512211
SFP.Col Colhigh 8551829..8551853 score=1.89157876364998
SFP.Col Colhigh 8552226..8552250 score=1.79671459455271
SFP.Col Colhigh 8552267..8552291 score=4.95278119313595
SFP.Col Colhigh 8552626..8552650 score=7.77226306039576
SFP.Col Colhigh 8552954..8552978 score=2.12743013764876
SFP.Col Colhigh 8553132..8553156 score=3.6000749848838
SFP.Col Colhigh 8553164..8553188 score=2.65305308457387
SFP.Col Colhigh 8553199..8553223 score=3.30052201070658
SFP.Col Colhigh 8553271..8553295 score=1.77930452072789
SFP.Col Colhigh 8553487..8553511 score=2.51987638420313
SFP.Col Colhigh 8553562..8553586 score=1.63580439484037
SFP.Col Colhigh 8553970..8553994 score=3.11142077864495
SFP.Col Colhigh 8554154..8554178 score=2.89686559328146
SFP.Col Colhigh 8554403..8554427 score=2.02203448403614
SFP.Col Colhigh 8554943..8554967 score=3.58389098670412
SFP.Col Colhigh 8556066..8556090 score=3.37458219058939
SFP.Col Colhigh 8557769..8557793 score=4.68109793942414
SFP.Col Colhigh 8570976..8571000 score=2.61844063268094
SFP.Col Colhigh 8571778..8571802 score=2.35733113576110
SFP.Col Colhigh 8572438..8572462 score=2.97812850376168
SFP.Col Colhigh 8577363..8577387 score=2.61715860446169
SFP.Col Colhigh 8580838..8580862 score=2.24630525833252
SFP.Col Colhigh 8583893..8583917 score=2.17341532586219
SFP.Col Colhigh 8584003..8584027 score=2.67259140272182
SFP.Col Colhigh 8584163..8584187 score=3.02100130243543
SFP.Col Colhigh 8584576..8584600 score=4.3347026013896
SFP.Col Colhigh 8584685..8584709 score=2.65730528912306
SFP.Col Colhigh 8584797..8584821 score=1.69230670572793
SFP.Col Colhigh 8597723..8597747 score=3.40228285991002
SFP.Col Colhigh 8598791..8598815 score=3.0514458673054
SFP.Col Colhigh 8601480..8601504 score=4.19091672131224
SFP.Col Colhigh 8603298..8603322 score=2.3677756447235
SFP.Col Colhigh 8604788..8604812 score=1.71578708591971
SFP.Col Colhigh 8607494..8607518 score=2.80214948048899
SFP.Col Colhigh 8609852..8609876 score=1.61857974115906
SFP.Col Colhigh 8612854..8612878 score=2.98903693093193
SFP.Col Colhigh 8612927..8612951 score=2.3895168378944
SFP.Col Colhigh 8613001..8613025 score=1.60383773170323
SFP.Col Colhigh 8613040..8613064 score=2.32866160904795
SFP.Col Colhigh 8613147..8613171 score=1.64310331760599
SFP.Col Colhigh 8613219..8613243 score=1.56577921719538
SFP.Col Colhigh 8613370..8613394 score=3.62295225566685
SFP.Col Colhigh 8615372..8615396 score=1.88617571458910
SFP.Col Colhigh 8615404..8615428 score=2.31769880345144
SFP.Col Colhigh 8615783..8615807 score=2.63174234892862
SFP.Col Colhigh 8616631..8616655 score=1.58247555680651
SFP.Col Colhigh 8616821..8616845 score=4.41194540951874
SFP.Col Colhigh 8617306..8617330 score=3.74961980837109
SFP.Col Colhigh 8617376..8617400 score=2.10213463080380
SFP.Col Colhigh 8617598..8617622 score=4.32134229031333
SFP.Col Colhigh 8617831..8617855 score=4.28755707217564
SFP.Col Colhigh 8617869..8617893 score=3.41755811686528
SFP.Col Colhigh 8623749..8623773 score=2.83414692155982
SFP.Col Colhigh 8631926..8631950 score=2.62860604109062
SFP.Col Colhigh 8641139..8641163 score=1.88314401697376
SFP.Col Colhigh 8643984..8644008 score=2.65698456561834
SFP.Col Colhigh 8647501..8647525 score=3.85928734638714
SFP.Col Colhigh 8649399..8649423 score=5.89627379595946
SFP.Col Colhigh 8652719..8652743 score=2.85441576089692
SFP.Col Colhigh 8656466..8656490 score=3.81529249660516
SFP.Col Colhigh 8658229..8658253 score=2.9854963162422
SFP.Col Colhigh 8659809..8659833 score=2.41949459040953
SFP.Col Colhigh 8660594..8660618 score=1.91181088095720
SFP.Col Colhigh 8664304..8664328 score=4.14678602378537
SFP.Col Colhigh 8665178..8665202 score=2.29353992428768
SFP.Col Colhigh 8670841..8670865 score=1.68256254549188
SFP.Col Colhigh 8676744..8676768 score=3.17718845464886
SFP.Col Colhigh 8681965..8681989 score=3.23469746645835
SFP.Col Colhigh 8683759..8683783 score=4.12068992257756
SFP.Col Colhigh 8690171..8690195 score=3.30274327588099
SFP.Col Colhigh 8690492..8690516 score=3.99145052076426
SFP.Col Colhigh 8690574..8690598 score=1.69962502802879
SFP.Col Colhigh 8715788..8715812 score=4.75813725432548
SFP.Col Colhigh 8715824..8715848 score=2.87367749054215
SFP.Col Colhigh 8717541..8717565 score=3.10977326047822
SFP.Col Colhigh 8720712..8720736 score=2.22373036981563
SFP.Col Colhigh 8720784..8720808 score=3.71149812098135
SFP.Col Colhigh 8720852..8720876 score=2.19847666507953
SFP.Col Colhigh 8723858..8723882 score=2.07336035407228
SFP.Col Colhigh 8727175..8727199 score=4.15171566754172
SFP.Col Colhigh 8728913..8728937 score=2.82029615017882
SFP.Col Colhigh 8729232..8729256 score=7.49209412164207
SFP.Col Colhigh 8729701..8729725 score=2.18148797840101
SFP.Col Colhigh 8737045..8737069 score=2.93852260209815
SFP.Col Colhigh 8738561..8738585 score=2.91432646498188
SFP.Col Colhigh 8747130..8747154 score=2.91655393327952
SFP.Col Colhigh 8749065..8749089 score=1.79113666019331
SFP.Col Colhigh 8751032..8751056 score=3.32082337983518
SFP.Col Colhigh 8751335..8751359 score=2.64495306396100
SFP.Col Colhigh 8751959..8751983 score=2.14824362993448
SFP.Col Colhigh 8752921..8752945 score=1.83272604661404
SFP.Col Colhigh 8757825..8757849 score=2.47876336276073
SFP.Col Colhigh 8758042..8758066 score=2.16557609859878
SFP.Col Colhigh 8758910..8758934 score=2.91691083598330
SFP.Col Colhigh 8759388..8759412 score=2.25023409450222
SFP.Col Colhigh 8760408..8760432 score=2.28668185135709
SFP.Col Colhigh 8760929..8760953 score=1.85781365595493
SFP.Col Colhigh 8764873..8764897 score=5.06266203153893
SFP.Col Colhigh 8764981..8765005 score=1.87112792939456
SFP.Col Colhigh 8765015..8765039 score=1.77186243393018
SFP.Col Colhigh 8767530..8767554 score=2.26069152050464
SFP.Col Colhigh 8768015..8768039 score=4.90515067100455
SFP.Col Colhigh 8771565..8771589 score=2.01552764845724
SFP.Col Colhigh 8775143..8775167 score=3.16596356549607
SFP.Col Colhigh 8781163..8781187 score=2.33824375856957
SFP.Col Colhigh 8787666..8787690 score=1.83586553222390
SFP.Col Colhigh 8789437..8789461 score=2.50391450142493
SFP.Col Colhigh 8789877..8789901 score=1.68141298330049
SFP.Col Colhigh 8790861..8790885 score=3.49227111784859
SFP.Col Colhigh 8790898..8790922 score=3.02705218720982
SFP.Col Colhigh 8793089..8793113 score=3.94823326622309
SFP.Col Colhigh 8793979..8794003 score=3.63428475633701
SFP.Col Colhigh 8794743..8794767 score=2.06433021897988
SFP.Col Colhigh 8795047..8795071 score=1.60608487123133
SFP.Col Colhigh 8795639..8795663 score=3.35711888293911
SFP.Col Colhigh 8796792..8796816 score=3.5312655101241
SFP.Col Colhigh 8796935..8796959 score=5.48423337140095
SFP.Col Colhigh 8800545..8800569 score=2.02574782139924
SFP.Col Colhigh 8804091..8804115 score=1.63338451867024
SFP.Col Colhigh 8807482..8807506 score=4.11538406728455
SFP.Col Colhigh 8813093..8813117 score=4.36976766487732
SFP.Col Colhigh 8813488..8813512 score=2.2869041800774
SFP.Col Colhigh 8815899..8815923 score=1.87680474445454
SFP.Col Colhigh 8816152..8816176 score=1.55659822902306
SFP.Col Colhigh 8817140..8817164 score=2.21674354855172
SFP.Col Colhigh 8817177..8817201 score=4.96670006596684
SFP.Col Colhigh 8817214..8817238 score=3.39974411224863
SFP.Col Colhigh 8819721..8819745 score=2.29411142800718
SFP.Col Colhigh 8820052..8820076 score=1.66791936740028
SFP.Col Colhigh 8823349..8823373 score=1.836890942769
SFP.Col Colhigh 8825454..8825478 score=4.00998140006517
SFP.Col Colhigh 8827047..8827071 score=1.99519315465539
SFP.Col Colhigh 8828092..8828116 score=2.85875125620771
SFP.Col Colhigh 8830164..8830188 score=3.08181365795786
SFP.Col Colhigh 8836780..8836804 score=1.88687194489077
SFP.Col Colhigh 8838074..8838098 score=3.02180938393783
SFP.Col Colhigh 8842064..8842088 score=3.00444682447086
SFP.Col Colhigh 8842279..8842303 score=2.83783223215396
SFP.Col Colhigh 8842573..8842597 score=3.44628329425439
SFP.Col Colhigh 8842816..8842840 score=2.08935881529291
SFP.Col Colhigh 8842924..8842948 score=2.32457532860434
SFP.Col Colhigh 8858626..8858650 score=1.71877857308739
SFP.Col Colhigh 8858910..8858934 score=4.78670444192361
SFP.Col Colhigh 8859374..8859398 score=1.94024198153218
SFP.Col Colhigh 8860156..8860180 score=2.24942453664823
SFP.Col Colhigh 8860308..8860332 score=4.2119471005506
SFP.Col Colhigh 8860418..8860442 score=3.6961418107303
SFP.Col Colhigh 8860934..8860958 score=2.37762806687262
SFP.Col Colhigh 8861821..8861845 score=2.35654959445535
SFP.Col Colhigh 8861918..8861942 score=3.69578314929637
SFP.Col Colhigh 8862063..8862087 score=2.616019419583
SFP.Col Colhigh 8862229..8862253 score=5.20074241971487
SFP.Col Colhigh 8862262..8862286 score=3.92038417122105
SFP.Col Colhigh 8862650..8862674 score=2.24721991334670
SFP.Col Colhigh 8862797..8862821 score=3.02994973745805
SFP.Col Colhigh 8866984..8867008 score=4.57261315042904
SFP.Col Colhigh 8871869..8871893 score=2.63412938031331
SFP.Col Colhigh 8872800..8872824 score=1.90545635093936
SFP.Col Colhigh 8873038..8873062 score=2.25576612568692
SFP.Col Colhigh 8873495..8873519 score=1.61081008914226
SFP.Col Colhigh 8878493..8878517 score=2.13748196425284
SFP.Col Colhigh 8878605..8878629 score=2.06816255946619
SFP.Col Colhigh 8879362..8879386 score=5.55324372223382
SFP.Col Colhigh 8880155..8880179 score=2.01523226723434
SFP.Col Colhigh 8880435..8880459 score=3.07746460079518
SFP.Col Colhigh 8880792..8880816 score=2.05315248321171
SFP.Col Colhigh 8880860..8880884 score=2.37035235197616
SFP.Col Colhigh 8880894..8880918 score=7.04465231800085
SFP.Col Colhigh 8883293..8883317 score=2.62067632694125
SFP.Col Colhigh 8886168..8886192 score=2.02529098534966
SFP.Col Colhigh 8887808..8887832 score=2.97917781581857
SFP.Col Colhigh 8887842..8887866 score=2.30600690387028
SFP.Col Colhigh 8888965..8888989 score=2.40775102314000
SFP.Col Colhigh 8889229..8889253 score=1.87758344116687
SFP.Col Colhigh 8891833..8891857 score=3.59632548377392
SFP.Col Colhigh 8894179..8894203 score=1.94240744933334
SFP.Col Colhigh 8894212..8894236 score=2.16434297668532
SFP.Col Colhigh 8896136..8896160 score=5.22777630872887
SFP.Col Colhigh 8899213..8899237 score=2.16394513348854
SFP.Col Colhigh 8899567..8899591 score=2.55775193040096
SFP.Col Colhigh 8900705..8900729 score=5.96437004170713
SFP.Col Colhigh 8903839..8903863 score=3.16198514379902
SFP.Col Colhigh 8904698..8904722 score=5.4475938894392
SFP.Col Colhigh 8919484..8919508 score=2.24242473019970
SFP.Col Colhigh 8921516..8921540 score=3.47024036966833
SFP.Col Colhigh 8921662..8921686 score=1.78650989035413
SFP.Col Colhigh 8921700..8921724 score=3.41067894536786
SFP.Col Colhigh 8921803..8921827 score=2.50977934372906
SFP.Col Colhigh 8921941..8921965 score=1.63561211420193
SFP.Col Colhigh 8922041..8922065 score=3.36793145943025
SFP.Col Colhigh 8922491..8922515 score=1.68283763015279
SFP.Col Colhigh 8924071..8924095 score=2.15829985362411
SFP.Col Colhigh 8924253..8924277 score=2.62044102245217
SFP.Col Colhigh 8924400..8924424 score=3.15109476500654
SFP.Col Colhigh 8925754..8925778 score=1.98069874705983
SFP.Col Colhigh 8925788..8925812 score=3.30032046199378
SFP.Col Colhigh 8926068..8926092 score=4.40165641239619
SFP.Col Colhigh 8926363..8926387 score=3.20747105958746
SFP.Col Colhigh 8926811..8926835 score=4.26522963765911
SFP.Col Colhigh 8927385..8927409 score=3.58710833698921
SFP.Col Colhigh 8927530..8927554 score=2.20537157242388
SFP.Col Colhigh 8927674..8927698 score=3.22475395586721
SFP.Col Colhigh 8927861..8927885 score=3.2960438143408
SFP.Col Colhigh 8927972..8927996 score=3.11923957933558
SFP.Col Colhigh 8928975..8928999 score=2.01121896626747
SFP.Col Colhigh 8929183..8929207 score=2.17428879138606
SFP.Col Colhigh 8929536..8929560 score=1.88714331971576
SFP.Col Colhigh 8929567..8929591 score=3.24941824490254
SFP.Col Colhigh 8929678..8929702 score=1.59585137849833
SFP.Col Colhigh 8929951..8929975 score=3.17583850082497
SFP.Col Colhigh 8929984..8930008 score=3.23383124994972
SFP.Col Colhigh 8930023..8930047 score=4.24597111229804
SFP.Col Colhigh 8930058..8930082 score=2.54368988732232
SFP.Col Colhigh 8930384..8930408 score=3.32551702823708
SFP.Col Colhigh 8930642..8930666 score=2.28561032289382
SFP.Col Colhigh 8930718..8930742 score=5.87394629711882
SFP.Col Colhigh 8930785..8930809 score=5.33255225575366
SFP.Col Colhigh 8930822..8930846 score=9.97703951001169
SFP.Col Colhigh 8931849..8931873 score=3.26325740418481
SFP.Col Colhigh 8931886..8931910 score=2.67233299525862
SFP.Col Colhigh 8931958..8931982 score=4.30233329011354
SFP.Col Colhigh 8934724..8934748 score=1.80504593631445
SFP.Col Colhigh 8934833..8934857 score=2.05251769478780
SFP.Col Colhigh 8935046..8935070 score=6.94471415831491
SFP.Col Colhigh 8935207..8935231 score=3.11595890508414
SFP.Col Colhigh 8935391..8935415 score=3.32696343270665
SFP.Col Colhigh 8935808..8935832 score=2.21836746499724
SFP.Col Colhigh 8935843..8935867 score=2.54851520293277
SFP.Col Colhigh 8937954..8937978 score=2.11589397451017
SFP.Col Colhigh 8939258..8939282 score=2.12644311620027
SFP.Col Colhigh 8941022..8941046 score=2.41583951240690
SFP.Col Colhigh 8941058..8941082 score=2.12879021740681
SFP.Col Colhigh 8941197..8941221 score=2.14617340748288
SFP.Col Colhigh 8942875..8942899 score=2.10437316933539
SFP.Col Colhigh 8944865..8944889 score=1.67022116198188
SFP.Col Colhigh 8946053..8946077 score=3.28529094967915
SFP.Col Colhigh 8946706..8946730 score=2.08084393231513
SFP.Col Colhigh 8946889..8946913 score=6.68552719822319
SFP.Col Colhigh 8946963..8946987 score=2.20194687437042
SFP.Col Colhigh 8946998..8947022 score=3.92726288394704
SFP.Col Colhigh 8947599..8947623 score=3.20807592239675
SFP.Col Colhigh 8948776..8948800 score=4.92133257506328
SFP.Col Colhigh 8948883..8948907 score=4.08101464290288
SFP.Col Colhigh 8948914..8948938 score=4.63201605407917
SFP.Col Colhigh 8948948..8948972 score=4.19564969063542
SFP.Col Colhigh 8949025..8949049 score=2.41071588739691
SFP.Col Colhigh 8949144..8949168 score=4.14733467691412
SFP.Col Colhigh 8949834..8949858 score=2.34613889722804
SFP.Col Colhigh 8949868..8949892 score=5.85534233950693
SFP.Col Colhigh 8950553..8950577 score=7.98387093121223
SFP.Col Colhigh 8950630..8950654 score=6.15745349920933
SFP.Col Colhigh 8955445..8955469 score=1.76975823931986
SFP.Col Colhigh 8956283..8956307 score=3.90227931975442
SFP.Col Colhigh 8960957..8960981 score=3.49294068468206
SFP.Col Colhigh 8961396..8961420 score=2.57104740326922
SFP.Col Colhigh 8961619..8961643 score=6.25508433446018
SFP.Col Colhigh 8961898..8961922 score=3.60500658157664
SFP.Col Colhigh 8962921..8962945 score=2.14804673756730
SFP.Col Colhigh 8964063..8964087 score=2.78116649930155
SFP.Col Colhigh 8964310..8964334 score=1.59556086412175
SFP.Col Colhigh 8964997..8965021 score=6.78581307273515
SFP.Col Colhigh 8965105..8965129 score=1.73394376707025
SFP.Col Colhigh 8965181..8965205 score=3.18654565329776
SFP.Col Colhigh 8965219..8965243 score=1.58950934506362
SFP.Col Colhigh 8965882..8965906 score=2.57253199711887
SFP.Col Colhigh 8966164..8966188 score=2.62461217507102
SFP.Col Colhigh 8966461..8966485 score=4.26750975502206
SFP.Col Colhigh 8966497..8966521 score=6.98911980270518
SFP.Col Colhigh 8966609..8966633 score=3.21878038442436
SFP.Col Colhigh 8967333..8967357 score=6.20414060355605
SFP.Col Colhigh 8967364..8967388 score=3.55062928687283
SFP.Col Colhigh 8967471..8967495 score=1.75006127915692
SFP.Col Colhigh 8967507..8967531 score=2.34764165364132
SFP.Col Colhigh 8967543..8967567 score=3.64501736199268
SFP.Col Colhigh 8967616..8967640 score=4.68500812643237
SFP.Col Colhigh 8967688..8967712 score=4.0567314552232
SFP.Col Colhigh 8967800..8967824 score=2.14846451511715
SFP.Col Colhigh 8967878..8967902 score=5.93482437351483
SFP.Col Colhigh 8968023..8968047 score=2.89804766167929
SFP.Col Colhigh 8968093..8968117 score=3.0818773054023
SFP.Col Colhigh 8968127..8968151 score=2.22817009247131
SFP.Col Colhigh 8968163..8968187 score=3.56935536117272
SFP.Col Colhigh 8968200..8968224 score=2.70336783488509
SFP.Col Colhigh 8968236..8968260 score=2.76259846576797
SFP.Col Colhigh 8968740..8968764 score=2.06512603078906
SFP.Col Colhigh 8969034..8969058 score=2.01898215632408
SFP.Col Colhigh 8969181..8969205 score=2.66223587189072
SFP.Col Colhigh 8972961..8972985 score=2.05631080839855
SFP.Col Colhigh 8973635..8973659 score=2.01757642960122
SFP.Col Colhigh 8973825..8973849 score=3.10927981463719
SFP.Col Colhigh 8974001..8974025 score=2.22011541638922
SFP.Col Colhigh 8974076..8974100 score=3.05373151982626
SFP.Col Colhigh 8974256..8974280 score=2.40372661775233
SFP.Col Colhigh 8974509..8974533 score=1.74253247348050
SFP.Col Colhigh 8974739..8974763 score=3.13396109470401
SFP.Col Colhigh 8975066..8975090 score=4.6877984821307
SFP.Col Colhigh 8975402..8975426 score=4.15777812252553
SFP.Col Colhigh 8975440..8975464 score=5.92953324173333
SFP.Col Colhigh 8977477..8977501 score=2.27817114409061
SFP.Col Colhigh 8978260..8978284 score=3.16886999804995
SFP.Col Colhigh 8979739..8979763 score=3.21613082462719
SFP.Col Colhigh 8979813..8979837 score=2.20562363215253
SFP.Col Colhigh 8980782..8980806 score=3.80509723002184
SFP.Col Colhigh 8983902..8983926 score=2.85956550996222
SFP.Col Colhigh 8983934..8983958 score=3.12804773467441
SFP.Col Colhigh 8984061..8984085 score=1.95644854864369
SFP.Col Colhigh 8984136..8984160 score=3.2641991899072
SFP.Col Colhigh 8984318..8984342 score=2.16788797323463
SFP.Col Colhigh 8984355..8984379 score=6.52018457875884
SFP.Col Colhigh 8985165..8985189 score=5.30679849824136
SFP.Col Colhigh 8985276..8985300 score=1.75892403991987
SFP.Col Colhigh 8985636..8985660 score=3.24188252926667
SFP.Col Colhigh 8985668..8985692 score=2.79477118086554
SFP.Col Colhigh 8985738..8985762 score=3.50655853490035
SFP.Col Colhigh 8985914..8985938 score=2.33365634660955
SFP.Col Colhigh 8994189..8994213 score=3.19254862872323
SFP.Col Colhigh 8994946..8994970 score=1.6588847502771
SFP.Col Colhigh 8997611..8997635 score=2.36946924156876
SFP.Col Colhigh 8999515..8999539 score=1.60433261685048
SFP.Col Colhigh 9001592..9001616 score=1.68393873918630
SFP.Col Colhigh 9001625..9001649 score=4.14291348780596
SFP.Col Colhigh 9001747..9001771 score=2.34069813859438
SFP.Col Colhigh 9001925..9001949 score=2.28028208308681
SFP.Col Colhigh 9001996..9002020 score=2.97856732305481
SFP.Col Colhigh 9002306..9002330 score=4.08883276947094
SFP.Col Colhigh 9003406..9003430 score=3.78744202353246
SFP.Col Colhigh 9003473..9003497 score=3.04747086776826
SFP.Col Colhigh 9003900..9003924 score=4.34879775170419
SFP.Col Colhigh 9004306..9004330 score=3.66856916488638
SFP.Col Colhigh 9004781..9004805 score=1.55135387666218
SFP.Col Colhigh 9005057..9005081 score=2.13326515554812
SFP.Col Colhigh 9005304..9005328 score=3.5499364741718
SFP.Col Colhigh 9006428..9006452 score=1.64706903059241
SFP.Col Colhigh 9006792..9006816 score=6.62475615429484
SFP.Col Colhigh 9006833..9006857 score=5.79344077908501
SFP.Col Colhigh 9006986..9007010 score=3.40828572137706
SFP.Col Colhigh 9007385..9007409 score=1.55414167920038
SFP.Col Colhigh 9009306..9009330 score=6.41034926070589
SFP.Col Colhigh 9009752..9009776 score=2.3130588548263
SFP.Col Colhigh 9011299..9011323 score=1.79257740303342
SFP.Col Colhigh 9012624..9012648 score=1.93378653872960
SFP.Col Colhigh 9013379..9013403 score=8.10609651360969
SFP.Col Colhigh 9016621..9016645 score=3.79638507061041
SFP.Col Colhigh 9016874..9016898 score=1.70484664082078
SFP.Col Colhigh 9018120..9018144 score=1.55649901451382
SFP.Col Colhigh 9018295..9018319 score=1.57395158090687
SFP.Col Colhigh 9028110..9028134 score=4.45814162569193
SFP.Col Colhigh 9028755..9028779 score=1.72993119171000
SFP.Col Colhigh 9029358..9029382 score=2.41515067805181
SFP.Col Colhigh 9029715..9029739 score=2.03170645913887
SFP.Col Colhigh 9029967..9029991 score=2.57964000662467
SFP.Col Colhigh 9030160..9030184 score=3.40332880039937
SFP.Col Colhigh 9033621..9033645 score=2.99536601661117
SFP.Col Colhigh 9035128..9035152 score=1.83386348221872
SFP.Col Colhigh 9037657..9037681 score=2.08615437851166
SFP.Col Colhigh 9038406..9038430 score=1.84003236526163
SFP.Col Colhigh 9038865..9038889 score=4.17180908361639
SFP.Col Colhigh 9039007..9039031 score=3.51878494267652
SFP.Col Colhigh 9043419..9043443 score=2.25666291228616
SFP.Col Colhigh 9043525..9043549 score=6.04017558096115
SFP.Col Colhigh 9043801..9043825 score=2.29817791134695
SFP.Col Colhigh 9047580..9047604 score=3.05443508769457
SFP.Col Colhigh 9047787..9047811 score=2.68476971394897
SFP.Col Colhigh 9049730..9049754 score=1.64586595263598
SFP.Col Colhigh 9050116..9050140 score=3.13812120440317
SFP.Col Colhigh 9050359..9050383 score=2.93659651359403
SFP.Col Colhigh 9055315..9055339 score=4.10706807766871
SFP.Col Colhigh 9055930..9055954 score=1.78935834061113
SFP.Col Colhigh 9058541..9058565 score=1.69091380580276
SFP.Col Colhigh 9063583..9063607 score=1.94923761195300
SFP.Col Colhigh 9066398..9066422 score=1.89714063828835
SFP.Col Colhigh 9067667..9067691 score=2.13034632496751
SFP.Col Colhigh 9067884..9067908 score=2.81483664920319
SFP.Col Colhigh 9067924..9067948 score=3.55480066413311
SFP.Col Colhigh 9068109..9068133 score=2.76730058197568
SFP.Col Colhigh 9068333..9068357 score=2.16462387915644
SFP.Col Colhigh 9068688..9068712 score=3.30490225373932
SFP.Col Colhigh 9069397..9069421 score=4.00563268297302
SFP.Col Colhigh 9069573..9069597 score=2.1333449684659
SFP.Col Colhigh 9070032..9070056 score=2.36196671254785
SFP.Col Colhigh 9070166..9070190 score=4.9651032029606
SFP.Col Colhigh 9070342..9070366 score=1.55614252426065
SFP.Col Colhigh 9070788..9070812 score=3.65042442490429
SFP.Col Colhigh 9071160..9071184 score=2.00439771133915
SFP.Col Colhigh 9071406..9071430 score=2.10324690932950
SFP.Col Colhigh 9071442..9071466 score=3.13441030981904
SFP.Col Colhigh 9072242..9072266 score=1.59519359238805
SFP.Col Colhigh 9072665..9072689 score=1.63906362228203
SFP.Col Colhigh 9073075..9073099 score=1.68219183245964
SFP.Col Colhigh 9073221..9073245 score=4.85155930004366
SFP.Col Colhigh 9073409..9073433 score=3.29406388833781
SFP.Col Colhigh 9073598..9073622 score=2.56423124470379
SFP.Col Colhigh 9098425..9098449 score=1.87941229829887
SFP.Col Colhigh 9098569..9098593 score=5.08437208549528
SFP.Col Colhigh 9098636..9098660 score=4.02066406183852
SFP.Col Colhigh 9098707..9098731 score=2.99767765723481
SFP.Col Colhigh 9098743..9098767 score=4.52641926132818
SFP.Col Colhigh 9098778..9098802 score=8.1557823889341
SFP.Col Colhigh 9098882..9098906 score=1.77791293914820
SFP.Col Colhigh 9098921..9098945 score=5.69969730149506
SFP.Col Colhigh 9098957..9098981 score=2.55479336420852
SFP.Col Colhigh 9098995..9099019 score=3.671264654419
SFP.Col Colhigh 9099112..9099136 score=2.41678870431611
SFP.Col Colhigh 9099143..9099167 score=6.23132175110295
SFP.Col Colhigh 9099181..9099205 score=1.9046941295219
SFP.Col Colhigh 9099729..9099753 score=3.89957448415434
SFP.Col Colhigh 9099795..9099819 score=4.42541792100053
SFP.Col Colhigh 9099907..9099931 score=4.73186669450854
SFP.Col Colhigh 9100254..9100278 score=1.66110102533816
SFP.Col Colhigh 9100362..9100386 score=2.44264374364154
SFP.Col Colhigh 9100396..9100420 score=4.59906510175448
SFP.Col Colhigh 9100573..9100597 score=1.90431601858286
SFP.Col Colhigh 9100647..9100671 score=2.48323797819197
SFP.Col Colhigh 9100758..9100782 score=6.00825299391311
SFP.Col Colhigh 9100793..9100817 score=3.50670146501629
SFP.Col Colhigh 9101320..9101344 score=2.31377449767088
SFP.Col Colhigh 9101424..9101448 score=1.55034387276532
SFP.Col Colhigh 9101607..9101631 score=1.80018530401078
SFP.Col Colhigh 9101643..9101667 score=1.67959918148642
SFP.Col Colhigh 9102302..9102326 score=2.84099638627877
SFP.Col Colhigh 9102451..9102475 score=5.05267842545465
SFP.Col Colhigh 9102483..9102507 score=3.00512736841071
SFP.Col Colhigh 9102702..9102726 score=3.08175622799607
SFP.Col Colhigh 9103228..9103252 score=2.11209159824686
SFP.Col Colhigh 9103438..9103462 score=4.13277395847245
SFP.Col Colhigh 9103613..9103637 score=2.30881963409296
SFP.Col Colhigh 9103740..9103764 score=3.83933177118520
SFP.Col Colhigh 9103776..9103800 score=3.24023848503027
SFP.Col Colhigh 9103890..9103914 score=3.91303309768613
SFP.Col Colhigh 9103931..9103955 score=2.92062494858126
SFP.Col Colhigh 9103967..9103991 score=3.87849016105966
SFP.Col Colhigh 9104006..9104030 score=3.00321236673476
SFP.Col Colhigh 9104038..9104062 score=4.09653019338411
SFP.Col Colhigh 9104075..9104099 score=6.11761517437814
SFP.Col Colhigh 9104179..9104203 score=4.55302495244154
SFP.Col Colhigh 9104217..9104241 score=3.41917907261988
SFP.Col Colhigh 9104253..9104277 score=4.79855474802062
SFP.Col Colhigh 9104465..9104489 score=6.88528299906551
SFP.Col Colhigh 9104500..9104524 score=13.3573975414719
SFP.Col Colhigh 9104675..9104699 score=4.13728662393728
SFP.Col Colhigh 9104787..9104811 score=1.74067638192768
SFP.Col Colhigh 9104828..9104852 score=2.02790696534536
SFP.Col Colhigh 9104902..9104926 score=2.46853961009087
SFP.Col Colhigh 9104941..9104965 score=3.79435269159363
SFP.Col Colhigh 9104976..9105000 score=2.83142684690389
SFP.Col Colhigh 9105085..9105109 score=1.88634756979585
SFP.Col Colhigh 9105364..9105388 score=4.45500400494193
SFP.Col Colhigh 9105615..9105639 score=4.71004969431433
SFP.Col Colhigh 9105713..9105737 score=2.61194489584626
SFP.Col Colhigh 9106190..9106214 score=1.88149353735448
SFP.Col Colhigh 9106336..9106360 score=1.75456981046840
SFP.Col Colhigh 9106861..9106885 score=2.84015884393798
SFP.Col Colhigh 9106975..9106999 score=3.14201149027890
SFP.Col Colhigh 9109197..9109221 score=2.80544661243615
SFP.Col Colhigh 9109341..9109365 score=1.68952071036377
SFP.Col Colhigh 9109377..9109401 score=4.56325379443331
SFP.Col Colhigh 9114435..9114459 score=5.76542871141191
SFP.Col Colhigh 9119709..9119733 score=3.76859924796433
SFP.Col Colhigh 9121481..9121505 score=3.42924250930365
SFP.Col Colhigh 9121625..9121649 score=2.71081693877791
SFP.Col Colhigh 9122068..9122092 score=7.06566287396067
SFP.Col Colhigh 9122477..9122501 score=2.08896501951531
SFP.Col Colhigh 9122711..9122735 score=2.02720766084942
SFP.Col Colhigh 9123510..9123534 score=2.41346371828655
SFP.Col Colhigh 9123656..9123680 score=3.31133552624088
SFP.Col Colhigh 9123692..9123716 score=3.594731859598
SFP.Col Colhigh 9123800..9123824 score=1.86624348651778
SFP.Col Colhigh 9123905..9123929 score=3.87661420890195
SFP.Col Colhigh 9128380..9128404 score=1.77277600615915
SFP.Col Colhigh 9128493..9128517 score=1.78476196642864
SFP.Col Colhigh 9128561..9128585 score=1.98997108510198
SFP.Col Colhigh 9128597..9128621 score=2.87275694108941
SFP.Col Colhigh 9128631..9128655 score=2.03168282720005
SFP.Col Colhigh 9128667..9128691 score=3.37293741906554
SFP.Col Colhigh 9128847..9128871 score=1.88434098648613
SFP.Col Colhigh 9129244..9129268 score=4.80701855595661
SFP.Col Colhigh 9129577..9129601 score=2.10740681017156
SFP.Col Colhigh 9129685..9129709 score=2.27215919709869
SFP.Col Colhigh 9129831..9129855 score=2.04650071063140
SFP.Col Colhigh 9129972..9129996 score=7.65647579396694
SFP.Col Colhigh 9130300..9130324 score=2.48590214881232
SFP.Col Colhigh 9130467..9130491 score=3.13897929638042
SFP.Col Colhigh 9130533..9130557 score=3.10040120753163
SFP.Col Colhigh 9130633..9130657 score=1.85460462629862
SFP.Col Colhigh 9130666..9130690 score=1.66436020355005
SFP.Col Colhigh 9130807..9130831 score=2.84901950991651
SFP.Col Colhigh 9131248..9131272 score=6.62164749381285
SFP.Col Colhigh 9131705..9131729 score=1.90998801125506
SFP.Col Colhigh 9131929..9131953 score=3.96629484877467
SFP.Col Colhigh 9132194..9132218 score=1.92356603531508
SFP.Col Colhigh 9132554..9132578 score=1.92403666955888
SFP.Col Colhigh 9132632..9132656 score=1.82789791426278
SFP.Col Colhigh 9132973..9132997 score=2.46836823881199
SFP.Col Colhigh 9133303..9133327 score=3.83778820494371
SFP.Col Colhigh 9133338..9133362 score=1.87770157039483
SFP.Col Colhigh 9133415..9133439 score=7.93318818235882
SFP.Col Colhigh 9133985..9134009 score=1.77541651315395
SFP.Col Colhigh 9134204..9134228 score=4.02266874576767
SFP.Col Colhigh 9135246..9135270 score=4.16072892291305
SFP.Col Colhigh 9135351..9135375 score=1.6029955346865
SFP.Col Colhigh 9135460..9135484 score=4.75438789292212
SFP.Col Colhigh 9135842..9135866 score=1.72144944105351
SFP.Col Colhigh 9136795..9136819 score=2.58078013259827
SFP.Col Colhigh 9137042..9137066 score=4.83135782236975
SFP.Col Colhigh 9137354..9137378 score=2.50896453402235
SFP.Col Colhigh 9138654..9138678 score=2.39424793774560
SFP.Col Colhigh 9138764..9138788 score=1.59498941833517
SFP.Col Colhigh 9138906..9138930 score=1.79979685486065
SFP.Col Colhigh 9139090..9139114 score=2.33490330237361
SFP.Col Colhigh 9140454..9140478 score=1.60279918272535
SFP.Col Colhigh 9141328..9141352 score=1.79119959291193
SFP.Col Colhigh 9141518..9141542 score=1.77908275635019
SFP.Col Colhigh 9141905..9141929 score=2.26778892254968
SFP.Col Colhigh 9142085..9142109 score=2.27058230115535
SFP.Col Colhigh 9142125..9142149 score=2.94225386401987
SFP.Col Colhigh 9142981..9143005 score=3.40368608976586
SFP.Col Colhigh 9143160..9143184 score=1.96927024921461
SFP.Col Colhigh 9145637..9145661 score=1.91270496700504
SFP.Col Colhigh 9145714..9145738 score=2.45159627468174
SFP.Col Colhigh 9146006..9146030 score=1.69056123937699
SFP.Col Colhigh 9146042..9146066 score=1.76681398737715
SFP.Col Colhigh 9147927..9147951 score=3.51311062456244
SFP.Col Colhigh 9148069..9148093 score=2.53306205805582
SFP.Col Colhigh 9150925..9150949 score=2.23303747445336
SFP.Col Colhigh 9151707..9151731 score=2.60569124119331
SFP.Col Colhigh 9153575..9153599 score=1.98803232456005
SFP.Col Colhigh 9155597..9155621 score=2.12790180384892
SFP.Col Colhigh 9155706..9155730 score=1.93545127112574
SFP.Col Colhigh 9155811..9155835 score=2.88752224641259
SFP.Col Colhigh 9155847..9155871 score=2.97663973314177
SFP.Col Colhigh 9155920..9155944 score=4.99671817187266
SFP.Col Colhigh 9156200..9156224 score=3.36458042331929
SFP.Col Colhigh 9156268..9156292 score=1.77095578637841
SFP.Col Colhigh 9156413..9156437 score=2.97410185513203
SFP.Col Colhigh 9156765..9156789 score=3.46264736108354
SFP.Col Colhigh 9156912..9156936 score=3.02989708206777
SFP.Col Colhigh 9156948..9156972 score=3.79083629294138
SFP.Col Colhigh 9157641..9157665 score=3.48029095768793
SFP.Col Colhigh 9157899..9157923 score=1.80889618993346
SFP.Col Colhigh 9158416..9158440 score=2.17710226818692
SFP.Col Colhigh 9158490..9158514 score=2.67946857091717
SFP.Col Colhigh 9166846..9166870 score=1.72130314399963
SFP.Col Colhigh 9167025..9167049 score=2.00724155251653
SFP.Col Colhigh 9167435..9167459 score=2.84959459259545
SFP.Col Colhigh 9167618..9167642 score=3.23672406077129
SFP.Col Colhigh 9169487..9169511 score=2.49054834040058
SFP.Col Colhigh 9169851..9169875 score=1.95612724865826
SFP.Col Colhigh 9169888..9169912 score=2.44515707091476
SFP.Col Colhigh 9169923..9169947 score=1.86796882363214
SFP.Col Colhigh 9173938..9173962 score=2.08869327231416
SFP.Col Colhigh 9177998..9178022 score=5.08758197628787
SFP.Col Colhigh 9178038..9178062 score=6.05822859122114
SFP.Col Colhigh 9178071..9178095 score=2.34495443085568
SFP.Col Colhigh 9178180..9178204 score=2.16417153907107
SFP.Col Colhigh 9178211..9178235 score=3.60009643961894
SFP.Col Colhigh 9178247..9178271 score=8.13937419830346
SFP.Col Colhigh 9178282..9178306 score=6.67253183008537
SFP.Col Colhigh 9178319..9178343 score=3.66567007138111
SFP.Col Colhigh 9178446..9178470 score=6.12874729216029
SFP.Col Colhigh 9178516..9178540 score=7.4370793006504
SFP.Col Colhigh 9178582..9178606 score=4.87507550560804
SFP.Col Colhigh 9178642..9178666 score=2.75469195116299
SFP.Col Colhigh 9178677..9178701 score=3.46387147187823
SFP.Col Colhigh 9178957..9178981 score=3.90548730822695
SFP.Col Colhigh 9178994..9179018 score=1.59231491479309
SFP.Col Colhigh 9179418..9179442 score=2.83799130720218
SFP.Col Colhigh 9179729..9179753 score=7.5244967258298
SFP.Col Colhigh 9179840..9179864 score=6.26056420433725
SFP.Col Colhigh 9180164..9180188 score=2.15092762997608
SFP.Col Colhigh 9180899..9180923 score=4.00266916462556
SFP.Col Colhigh 9181005..9181029 score=3.69187306966351
SFP.Col Colhigh 9181186..9181210 score=1.74333042342364
SFP.Col Colhigh 9181513..9181537 score=4.62258699788154
SFP.Col Colhigh 9181549..9181573 score=2.30558173599298
SFP.Col Colhigh 9181811..9181835 score=3.55918789530066
SFP.Col Colhigh 9181847..9181871 score=2.01602826828026
SFP.Col Colhigh 9182216..9182240 score=3.91946524191759
SFP.Col Colhigh 9182321..9182345 score=3.54083495950155
SFP.Col Colhigh 9182560..9182584 score=2.11476519345126
SFP.Col Colhigh 9182636..9182660 score=2.26879254687623
SFP.Col Colhigh 9182712..9182736 score=1.89987935898784
SFP.Col Colhigh 9182752..9182776 score=3.98980293584459
SFP.Col Colhigh 9183116..9183140 score=4.81768795702141
SFP.Col Colhigh 9183778..9183802 score=2.87481395424796
SFP.Col Colhigh 9183890..9183914 score=2.23928431493975
SFP.Col Colhigh 9184179..9184203 score=2.50332996258999
SFP.Col Colhigh 9184329..9184353 score=1.77185830901956
SFP.Col Colhigh 9184362..9184386 score=1.63005417125174
SFP.Col Colhigh 9184970..9184994 score=3.7676682321946
SFP.Col Colhigh 9185306..9185330 score=1.67608919691292
SFP.Col Colhigh 9185348..9185372 score=4.03020022678541
SFP.Col Colhigh 9185421..9185445 score=4.87340810738271
SFP.Col Colhigh 9185594..9185618 score=1.80228004529142
SFP.Col Colhigh 9186624..9186648 score=4.05054967458701
SFP.Col Colhigh 9186655..9186679 score=2.70672154860829
SFP.Col Colhigh 9186763..9186787 score=6.4875739439384
SFP.Col Colhigh 9186840..9186864 score=4.17090650694756
SFP.Col Colhigh 9186984..9187008 score=2.01764625014962
SFP.Col Colhigh 9187446..9187470 score=3.16472129985264
SFP.Col Colhigh 9188547..9188571 score=2.51325333414977
SFP.Col Colhigh 9188924..9188948 score=1.60017779178246
SFP.Col Colhigh 9189034..9189058 score=9.85276037571665
SFP.Col Colhigh 9189690..9189714 score=2.21127995044524
SFP.Col Colhigh 9191094..9191118 score=2.59970139982186
SFP.Col Colhigh 9192163..9192187 score=2.62896660542913
SFP.Col Colhigh 9193032..9193056 score=2.82688235450400
SFP.Col Colhigh 9195303..9195327 score=2.40981442809946
SFP.Col Colhigh 9195519..9195543 score=4.00035631826845
SFP.Col Colhigh 9201629..9201653 score=1.70642134600449
SFP.Col Colhigh 9202140..9202164 score=1.64473191993195
SFP.Col Colhigh 9203018..9203042 score=4.48818276389274
SFP.Col Colhigh 9203284..9203308 score=2.08736403529176
SFP.Col Colhigh 9203322..9203346 score=2.67686734743363
SFP.Col Colhigh 9203505..9203529 score=1.94521840861460
SFP.Col Colhigh 9203540..9203564 score=3.51424757240482
SFP.Col Colhigh 9203659..9203683 score=3.02495178544451
SFP.Col Colhigh 9207379..9207403 score=1.92452567051577
SFP.Col Colhigh 9208215..9208239 score=1.84587402494461
SFP.Col Colhigh 9209376..9209400 score=1.63843287404576
SFP.Col Colhigh 9209601..9209625 score=1.74502798600241
SFP.Col Colhigh 9209668..9209692 score=1.76800931964509
SFP.Col Colhigh 9210357..9210381 score=2.78253206153761
SFP.Col Colhigh 9210894..9210918 score=5.97919694817538
SFP.Col Colhigh 9211620..9211644 score=4.26639510912913
SFP.Col Colhigh 9211651..9211675 score=2.89555226636136
SFP.Col Colhigh 9211686..9211710 score=2.54196368394492
SFP.Col Colhigh 9211808..9211832 score=2.48270242278884
SFP.Col Colhigh 9219149..9219173 score=2.76528996584692
SFP.Col Colhigh 9219307..9219331 score=2.70050463124378
SFP.Col Colhigh 9219843..9219867 score=3.41937308013809
SFP.Col Colhigh 9219934..9219958 score=1.78933798809194
SFP.Col Colhigh 9220113..9220137 score=2.28823228155125
SFP.Col Colhigh 9221014..9221038 score=3.89691565939735
SFP.Col Colhigh 9221050..9221074 score=1.9087122319907
SFP.Col Colhigh 9221397..9221421 score=3.75707347282882
SFP.Col Colhigh 9221437..9221461 score=2.29290897759158
SFP.Col Colhigh 9221507..9221531 score=1.59608687863824
SFP.Col Colhigh 9222531..9222555 score=1.88588438836468
SFP.Col Colhigh 9226900..9226924 score=2.58039748626521
SFP.Col Colhigh 9227607..9227631 score=1.61310999623447
SFP.Col Colhigh 9227685..9227709 score=2.44396363095312
SFP.Col Colhigh 9227858..9227882 score=4.53326636853195
SFP.Col Colhigh 9228168..9228192 score=1.67494193313438
SFP.Col Colhigh 9228415..9228439 score=1.76279687381508
SFP.Col Colhigh 9230376..9230400 score=1.98533523010184
SFP.Col Colhigh 9230730..9230754 score=1.75779505477976
SFP.Col Colhigh 9230968..9230992 score=2.19710046126523
SFP.Col Colhigh 9232032..9232056 score=2.15870136412995
SFP.Col Colhigh 9232826..9232850 score=2.59296447731213
SFP.Col Colhigh 9233177..9233201 score=3.07175716630025
SFP.Col Colhigh 9233280..9233304 score=4.48771593463487
SFP.Col Colhigh 9233318..9233342 score=2.08847944084805
SFP.Col Colhigh 9235022..9235046 score=2.19188127611681
SFP.Col Colhigh 9235059..9235083 score=7.5538616175352
SFP.Col Colhigh 9235264..9235288 score=2.87879926885168
SFP.Col Colhigh 9235550..9235574 score=2.25440395274203
SFP.Col Colhigh 9235951..9235975 score=2.45780406925308
SFP.Col Colhigh 9235988..9236012 score=2.86865290847585
SFP.Col Colhigh 9236501..9236525 score=1.59364521257575
SFP.Col Colhigh 9238124..9238148 score=2.2752841629093
SFP.Col Colhigh 9238235..9238259 score=3.56731953021796
SFP.Col Colhigh 9238273..9238297 score=2.85450533438874
SFP.Col Colhigh 9238379..9238403 score=1.88189136827499
SFP.Col Colhigh 9238415..9238439 score=2.7308025649808
SFP.Col Colhigh 9238485..9238509 score=2.67729018680695
SFP.Col Colhigh 9238520..9238544 score=2.65785946329829
SFP.Col Colhigh 9238813..9238837 score=5.2433311984723
SFP.Col Colhigh 9238880..9238904 score=3.66339485073368
SFP.Col Colhigh 9238964..9238988 score=2.34944305955048
SFP.Col Colhigh 9239000..9239024 score=3.17988284838670
SFP.Col Colhigh 9239075..9239099 score=2.50213358056366
SFP.Col Colhigh 9239113..9239137 score=2.63571182245788
SFP.Col Colhigh 9239150..9239174 score=2.41382089767493
SFP.Col Colhigh 9239187..9239211 score=4.12818373956281
SFP.Col Colhigh 9239329..9239353 score=3.11541787319737
SFP.Col Colhigh 9239367..9239391 score=3.05715153162319
SFP.Col Colhigh 9239408..9239432 score=1.89547730863198
SFP.Col Colhigh 9239445..9239469 score=5.74138026944763
SFP.Col Colhigh 9239476..9239500 score=5.34149778748826
SFP.Col Colhigh 9239510..9239534 score=2.64000479678087
SFP.Col Colhigh 9239545..9239569 score=4.5307013939367
SFP.Col Colhigh 9239586..9239610 score=1.88336984007770
SFP.Col Colhigh 9239623..9239647 score=2.60999698831975
SFP.Col Colhigh 9239658..9239682 score=2.22537051256207
SFP.Col Colhigh 9239693..9239717 score=6.6086085163844
SFP.Col Colhigh 9239729..9239753 score=3.35250692711577
SFP.Col Colhigh 9239802..9239826 score=4.98290191511397
SFP.Col Colhigh 9239876..9239900 score=3.31111943582379
SFP.Col Colhigh 9239914..9239938 score=1.87103353215299
SFP.Col Colhigh 9239988..9240012 score=3.46287706082860
SFP.Col Colhigh 9240065..9240089 score=5.46154856195937
SFP.Col Colhigh 9240104..9240128 score=2.97786968137135
SFP.Col Colhigh 9240321..9240345 score=4.23756873294721
SFP.Col Colhigh 9240355..9240379 score=3.75479282069267
SFP.Col Colhigh 9240391..9240415 score=3.42180333260222
SFP.Col Colhigh 9240431..9240455 score=2.7672015430353
SFP.Col Colhigh 9240498..9240522 score=1.83297282878793
SFP.Col Colhigh 9240577..9240601 score=5.93741690166598
SFP.Col Colhigh 9240612..9240636 score=5.7331395854266
SFP.Col Colhigh 9240649..9240673 score=3.88975441616548
SFP.Col Colhigh 9240685..9240709 score=5.42527212363917
SFP.Col Colhigh 9240758..9240782 score=2.3853573548433
SFP.Col Colhigh 9240792..9240816 score=4.43449232305812
SFP.Col Colhigh 9240825..9240849 score=8.34918147445457
SFP.Col Colhigh 9240864..9240888 score=2.19269814738019
SFP.Col Colhigh 9240895..9240919 score=4.00181163506962
SFP.Col Colhigh 9240931..9240955 score=5.63829972696548
SFP.Col Colhigh 9241071..9241095 score=3.2264550411222
SFP.Col Colhigh 9241112..9241136 score=3.59922680266271
SFP.Col Colhigh 9241227..9241251 score=4.47957957321081
SFP.Col Colhigh 9241262..9241286 score=2.32223576089884
SFP.Col Colhigh 9241299..9241323 score=2.33243821296350
SFP.Col Colhigh 9241334..9241358 score=2.31649113821646
SFP.Col Colhigh 9241443..9241467 score=2.83453016073767
SFP.Col Colhigh 9241510..9241534 score=5.80887749956729
SFP.Col Colhigh 9241545..9241569 score=8.98046938087868
SFP.Col Colhigh 9241581..9241605 score=1.77914714241105
SFP.Col Colhigh 9241652..9241676 score=1.84698246374107
SFP.Col Colhigh 9241802..9241826 score=2.5009635886789
SFP.Col Colhigh 9241835..9241859 score=5.56717680402119
SFP.Col Colhigh 9241873..9241897 score=2.75802506386619
SFP.Col Colhigh 9241906..9241930 score=1.93846837207296
SFP.Col Colhigh 9241943..9241967 score=4.162258973036
SFP.Col Colhigh 9242047..9242071 score=4.44376789240912
SFP.Col Colhigh 9242085..9242109 score=3.16087050378458
SFP.Col Colhigh 9242162..9242186 score=3.93645077438877
SFP.Col Colhigh 9242570..9242594 score=3.90493643912926
SFP.Col Colhigh 9242829..9242853 score=1.64585051505509
SFP.Col Colhigh 9242932..9242956 score=3.36506124943883
SFP.Col Colhigh 9242969..9242993 score=6.16139852996951
SFP.Col Colhigh 9243039..9243063 score=2.4883022511626
SFP.Col Colhigh 9243073..9243097 score=3.41584027532323
SFP.Col Colhigh 9243295..9243319 score=1.71277501278901
SFP.Col Colhigh 9243697..9243721 score=5.27788262715743
SFP.Col Colhigh 9244094..9244118 score=2.44346801826178
SFP.Col Colhigh 9244228..9244252 score=5.1123230995687
SFP.Col Colhigh 9246323..9246347 score=1.83134724442115
SFP.Col Colhigh 9248409..9248433 score=1.76182844780987
SFP.Col Colhigh 9249630..9249654 score=2.80362554064704
SFP.Col Colhigh 9257248..9257272 score=2.34912825254094
SFP.Col Colhigh 9258285..9258309 score=4.2787441757976
SFP.Col Colhigh 9260034..9260058 score=2.13188223060474
SFP.Col Colhigh 9260736..9260760 score=3.04290457284365
SFP.Col Colhigh 9263066..9263090 score=3.65590419347585
SFP.Col Colhigh 9264499..9264523 score=3.52275076107597
SFP.Col Colhigh 9264534..9264558 score=3.46801224460949
SFP.Col Colhigh 9264570..9264594 score=2.03643513614245
SFP.Col Colhigh 9264786..9264810 score=1.73190033187822
SFP.Col Colhigh 9264825..9264849 score=3.52732642937446
SFP.Col Colhigh 9264985..9265009 score=2.04886330917946
SFP.Col Colhigh 9265288..9265312 score=1.99001443451541
SFP.Col Colhigh 9266337..9266361 score=4.10706518227662
SFP.Col Colhigh 9268139..9268163 score=1.99133294003925
SFP.Col Colhigh 9268244..9268268 score=1.75142863872219
SFP.Col Colhigh 9268276..9268300 score=2.43346127640159
SFP.Col Colhigh 9268446..9268470 score=2.77729668733869
SFP.Col Colhigh 9269053..9269077 score=4.61025424996076
SFP.Col Colhigh 9272235..9272259 score=1.71643637507513
SFP.Col Colhigh 9273301..9273325 score=1.55072408977327
SFP.Col Colhigh 9273510..9273534 score=2.58072973683743
SFP.Col Colhigh 9274137..9274161 score=4.72661904149738
SFP.Col Colhigh 9274417..9274441 score=2.41101159251227
SFP.Col Colhigh 9274526..9274550 score=1.99765237795451
SFP.Col Colhigh 9275722..9275746 score=1.81298705013206
SFP.Col Colhigh 9275759..9275783 score=2.47174649276610
SFP.Col Colhigh 9276335..9276359 score=4.41251839552582
SFP.Col Colhigh 9276435..9276459 score=4.33913730501394
SFP.Col Colhigh 9276548..9276572 score=2.66297416941621
SFP.Col Colhigh 9276929..9276953 score=6.02889756907149
SFP.Col Colhigh 9278062..9278086 score=2.26207313485501
SFP.Col Colhigh 9278599..9278623 score=3.6019725277255
SFP.Col Colhigh 9281273..9281297 score=2.67990733675827
SFP.Col Colhigh 9281341..9281365 score=1.85577635937420
SFP.Col Colhigh 9282138..9282162 score=2.98890891383214
SFP.Col Colhigh 9282213..9282237 score=3.5792868522986
SFP.Col Colhigh 9282789..9282813 score=1.94701867169025
SFP.Col Colhigh 9284620..9284644 score=2.81659128640621
SFP.Col Colhigh 9284936..9284960 score=2.22445412497604
SFP.Col Colhigh 9288334..9288358 score=3.4660467260095
SFP.Col Colhigh 9288600..9288624 score=1.55220082933199
SFP.Col Colhigh 9288638..9288662 score=2.02785677542933
SFP.Col Colhigh 9288674..9288698 score=2.20602693943294
SFP.Col Colhigh 9288710..9288734 score=1.57025110570470
SFP.Col Colhigh 9288747..9288771 score=2.26702363094176
SFP.Col Colhigh 9288819..9288843 score=1.65694668371158
SFP.Col Colhigh 9289105..9289129 score=5.90826110531669
SFP.Col Colhigh 9289206..9289230 score=1.56336601272167
SFP.Col Colhigh 9289575..9289599 score=4.1446078985489
SFP.Col Colhigh 9289760..9289784 score=2.49552633285477
SFP.Col Colhigh 9290033..9290057 score=1.97262618834224
SFP.Col Colhigh 9290132..9290156 score=2.31374607240422
SFP.Col Colhigh 9290202..9290226 score=2.70820373809335
SFP.Col Colhigh 9290465..9290489 score=1.99432628224011
SFP.Col Colhigh 9290572..9290596 score=4.17148004282043
SFP.Col Colhigh 9294183..9294207 score=4.30360166917906
SFP.Col Colhigh 9294594..9294618 score=1.61225611402564
SFP.Col Colhigh 9295214..9295238 score=3.28126772974412
SFP.Col Colhigh 9297690..9297714 score=3.03625141555220
SFP.Col Colhigh 9298363..9298387 score=2.11325260665267
SFP.Col Colhigh 9299248..9299272 score=1.71389520685272
SFP.Col Colhigh 9300029..9300053 score=1.89044955802003
SFP.Col Colhigh 9304235..9304259 score=2.4797489276919
SFP.Col Colhigh 9305013..9305037 score=3.4607854040544
SFP.Col Colhigh 9305109..9305133 score=1.97546928762589
SFP.Col Colhigh 9305549..9305573 score=1.68115724381763
SFP.Col Colhigh 9305689..9305713 score=3.35723296191576
SFP.Col Colhigh 9305745..9305769 score=2.21321627316074
SFP.Col Colhigh 9306206..9306230 score=1.72210004997199
SFP.Col Colhigh 9306577..9306601 score=6.54864595398238
SFP.Col Colhigh 9309720..9309744 score=2.35077640551957
SFP.Col Colhigh 9310086..9310110 score=1.71682551502843
SFP.Col Colhigh 9310121..9310145 score=1.67992475012057
SFP.Col Colhigh 9310305..9310329 score=1.88717633173642
SFP.Col Colhigh 9310836..9310860 score=4.43615796958676
SFP.Col Colhigh 9310942..9310966 score=1.86712637804417
SFP.Col Colhigh 9311822..9311846 score=2.91901494998056
SFP.Col Colhigh 9312025..9312049 score=2.41594322526288
SFP.Col Colhigh 9312134..9312158 score=1.85541404472009
SFP.Col Colhigh 9312202..9312226 score=2.37493356508976
SFP.Col Colhigh 9312490..9312514 score=2.39175374862123
SFP.Col Colhigh 9312658..9312682 score=1.87305451565772
SFP.Col Colhigh 9312965..9312989 score=1.86417307081521
SFP.Col Colhigh 9313004..9313028 score=2.82250166927690
SFP.Col Colhigh 9316292..9316316 score=2.28116097378650
SFP.Col Colhigh 9316614..9316638 score=4.98614883691604
SFP.Col Colhigh 9317834..9317858 score=6.30682391661823
SFP.Col Colhigh 9317866..9317890 score=1.92447064228577
SFP.Col Colhigh 9317900..9317924 score=2.47150318317141
SFP.Col Colhigh 9318012..9318036 score=2.9053115244502
SFP.Col Colhigh 9318043..9318067 score=2.09864751319899
SFP.Col Colhigh 9319057..9319081 score=1.56435102524024
SFP.Col Colhigh 9319304..9319328 score=2.61080504863951
SFP.Col Colhigh 9324737..9324761 score=1.59557241396025
SFP.Col Colhigh 9329143..9329167 score=2.93546669918498
SFP.Col Colhigh 9330451..9330475 score=3.31369449293208
SFP.Col Colhigh 9335132..9335156 score=2.49101871942142
SFP.Col Colhigh 9336369..9336393 score=1.69814221039161
SFP.Col Colhigh 9339480..9339504 score=3.98511235149798
SFP.Col Colhigh 9339829..9339853 score=1.83734901099353
SFP.Col Colhigh 9340685..9340709 score=3.08042575460243
SFP.Col Colhigh 9341865..9341889 score=2.29308572722512
SFP.Col Colhigh 9341937..9341961 score=1.79670809677870
SFP.Col Colhigh 9342085..9342109 score=2.44230997275435
SFP.Col Colhigh 9349086..9349110 score=3.97877861484730
SFP.Col Colhigh 9349468..9349492 score=1.88483602247377
SFP.Col Colhigh 9351553..9351577 score=1.92659516348993
SFP.Col Colhigh 9352296..9352320 score=1.75248366854576
SFP.Col Colhigh 9356227..9356251 score=2.76632710655784
SFP.Col Colhigh 9357010..9357034 score=2.06441599790397
SFP.Col Colhigh 9358433..9358457 score=1.76000243496685
SFP.Col Colhigh 9368998..9369022 score=2.73399857276031
SFP.Col Colhigh 9377087..9377111 score=3.19403404135833
SFP.Col Colhigh 9379265..9379289 score=2.87353905686964
SFP.Col Colhigh 9379777..9379801 score=3.18698186601028
SFP.Col Colhigh 9379813..9379837 score=5.85898626931845
SFP.Col Colhigh 9382064..9382088 score=1.65266585327945
SFP.Col Colhigh 9382170..9382194 score=3.60317459087249
SFP.Col Colhigh 9382207..9382231 score=1.76998831008652
SFP.Col Colhigh 9382248..9382272 score=3.35012082430527
SFP.Col Colhigh 9382284..9382308 score=2.86096684353323
SFP.Col Colhigh 9382385..9382409 score=2.20643675146836
SFP.Col Colhigh 9390176..9390200 score=5.64605752331809
SFP.Col Colhigh 9390824..9390848 score=2.04457104697057
SFP.Col Colhigh 9391043..9391067 score=3.70151482927779
SFP.Col Colhigh 9391586..9391610 score=2.84685035007521
SFP.Col Colhigh 9393824..9393848 score=2.90643805044022
SFP.Col Colhigh 9395216..9395240 score=1.69010599697611
SFP.Col Colhigh 9395285..9395309 score=3.36595027804582
SFP.Col Colhigh 9395428..9395452 score=1.61450000651043
SFP.Col Colhigh 9395731..9395755 score=2.21466442090592
SFP.Col Colhigh 9399222..9399246 score=3.25197760376852
SFP.Col Colhigh 9400110..9400134 score=5.27381788508078
SFP.Col Colhigh 9402238..9402262 score=1.99216049520663
SFP.Col Colhigh 9403091..9403115 score=3.09658594594836
SFP.Col Colhigh 9403586..9403610 score=3.77275012761980
SFP.Col Colhigh 9405097..9405121 score=5.61689718075472
SFP.Col Colhigh 9406627..9406651 score=2.79027696075559
SFP.Col Colhigh 9406665..9406689 score=4.12124848173897
SFP.Col Colhigh 9406899..9406923 score=2.59869801190432
SFP.Col Colhigh 9407006..9407030 score=4.55960851802705
SFP.Col Colhigh 9407326..9407350 score=1.66018106944871
SFP.Col Colhigh 9407441..9407465 score=1.67545197076457
SFP.Col Colhigh 9407509..9407533 score=2.90718285353541
SFP.Col Colhigh 9409197..9409221 score=3.81188890241319
SFP.Col Colhigh 9409518..9409542 score=4.0990595629015
SFP.Col Colhigh 9413472..9413496 score=2.97362691053764
SFP.Col Colhigh 9415122..9415146 score=1.63128031266050
SFP.Col Colhigh 9424044..9424068 score=4.02249297838986
SFP.Col Colhigh 9425349..9425373 score=4.65261737432986
SFP.Col Colhigh 9427486..9427510 score=2.72307524965008
SFP.Col Colhigh 9428781..9428805 score=4.44452276498913
SFP.Col Colhigh 9428857..9428881 score=3.12555809248866
SFP.Col Colhigh 9428893..9428917 score=2.92894286011774
SFP.Col Colhigh 9429251..9429275 score=1.84949581713756
SFP.Col Colhigh 9429603..9429627 score=3.28887753066261
SFP.Col Colhigh 9430354..9430378 score=2.92036703893576
SFP.Col Colhigh 9430617..9430641 score=3.64466527666558
SFP.Col Colhigh 9430652..9430676 score=1.94149705658091
SFP.Col Colhigh 9433387..9433411 score=1.60987274541036
SFP.Col Colhigh 9433715..9433739 score=3.90149195730956
SFP.Col Colhigh 9434935..9434959 score=2.30270500663020
SFP.Col Colhigh 9435356..9435380 score=2.25836594835598
SFP.Col Colhigh 9436406..9436430 score=1.91807029154550
SFP.Col Colhigh 9436771..9436795 score=4.8372931734008
SFP.Col Colhigh 9445816..9445840 score=3.14613280078847
SFP.Col Colhigh 9454170..9454194 score=2.18124004728011
SFP.Col Colhigh 9455787..9455811 score=1.80945580663105
SFP.Col Colhigh 9456517..9456541 score=1.64757750277575
SFP.Col Colhigh 9456590..9456614 score=2.99328217792473
SFP.Col Colhigh 9459761..9459785 score=1.61280734670817
SFP.Col Colhigh 9460616..9460640 score=2.33055066729578
SFP.Col Colhigh 9460862..9460886 score=2.14091361628474
SFP.Col Colhigh 9466471..9466495 score=2.51592826949513
SFP.Col Colhigh 9472390..9472414 score=3.68514666615126
SFP.Col Colhigh 9474516..9474540 score=1.87987076637282
SFP.Col Colhigh 9475600..9475624 score=4.7993422081679
SFP.Col Colhigh 9475803..9475827 score=2.38800434065081
SFP.Col Colhigh 9478749..9478773 score=1.55439128114556
SFP.Col Colhigh 9480324..9480348 score=1.90446477991954
SFP.Col Colhigh 9480619..9480643 score=1.99227407339749
SFP.Col Colhigh 9481353..9481377 score=2.72893162356742
SFP.Col Colhigh 9481425..9481449 score=5.1890747551225
SFP.Col Colhigh 9481600..9481624 score=2.49602372766447
SFP.Col Colhigh 9482510..9482534 score=2.08772599592270
SFP.Col Colhigh 9482602..9482626 score=2.48487960675024
SFP.Col Colhigh 9482780..9482804 score=4.22558629165429
SFP.Col Colhigh 9482900..9482924 score=2.19703045751957
SFP.Col Colhigh 9484442..9484466 score=2.52625215768646
SFP.Col Colhigh 9484627..9484651 score=2.92101560025712
SFP.Col Colhigh 9484819..9484843 score=3.87000364315345
SFP.Col Colhigh 9485251..9485275 score=2.30959077628475
SFP.Col Colhigh 9485287..9485311 score=3.83824463924162
SFP.Col Colhigh 9485324..9485348 score=1.64893285390830
SFP.Col Colhigh 9485451..9485475 score=4.58076657486466
SFP.Col Colhigh 9485700..9485724 score=1.91914881145022
SFP.Col Colhigh 9485905..9485929 score=3.21341436769181
SFP.Col Colhigh 9486013..9486037 score=1.97240231018222
SFP.Col Colhigh 9486116..9486140 score=2.95073550760237
SFP.Col Colhigh 9486223..9486247 score=3.01097342127080
SFP.Col Colhigh 9486256..9486280 score=3.94159488360416
SFP.Col Colhigh 9486388..9486412 score=2.08589840073993
SFP.Col Colhigh 9486470..9486494 score=3.3816535750167
SFP.Col Colhigh 9486507..9486531 score=2.00903190848888
SFP.Col Colhigh 9486728..9486752 score=2.14203132836063
SFP.Col Colhigh 9486869..9486893 score=3.39664183794091
SFP.Col Colhigh 9486980..9487004 score=2.59530842472491
SFP.Col Colhigh 9487016..9487040 score=1.58310319677574
SFP.Col Colhigh 9487202..9487226 score=1.81746349242464
SFP.Col Colhigh 9487709..9487733 score=2.12037298329055
SFP.Col Colhigh 9488688..9488712 score=2.46930236989776
SFP.Col Colhigh 9488724..9488748 score=3.80901702294098
SFP.Col Colhigh 9488831..9488855 score=1.88037742200164
SFP.Col Colhigh 9488935..9488959 score=1.73931270651768
SFP.Col Colhigh 9488971..9488995 score=2.52443501893495
SFP.Col Colhigh 9489237..9489261 score=1.86609763899487
SFP.Col Colhigh 9489278..9489302 score=5.97633589201262
SFP.Col Colhigh 9489442..9489466 score=2.16975433272246
SFP.Col Colhigh 9490011..9490035 score=1.58870899110528
SFP.Col Colhigh 9494002..9494026 score=3.92969750421857
SFP.Col Colhigh 9494498..9494522 score=3.144924630943
SFP.Col Colhigh 9495338..9495362 score=2.70065209917441
SFP.Col Colhigh 9496215..9496239 score=2.32512942949808
SFP.Col Colhigh 9496655..9496679 score=6.03267691027241
SFP.Col Colhigh 9497307..9497331 score=6.05238128224794
SFP.Col Colhigh 9497380..9497404 score=3.5700066869132
SFP.Col Colhigh 9498548..9498572 score=1.72793055107766
SFP.Col Colhigh 9499240..9499264 score=1.95529094737628
SFP.Col Colhigh 9499274..9499298 score=2.77333773443075
SFP.Col Colhigh 9501142..9501166 score=3.58079965680458
SFP.Col Colhigh 9503652..9503676 score=2.48089944077734
SFP.Col Colhigh 9503953..9503977 score=3.31574569766210
SFP.Col Colhigh 9503989..9504013 score=3.7968601003639
SFP.Col Colhigh 9504240..9504264 score=4.81626871138197
SFP.Col Colhigh 9504277..9504301 score=3.53823437541952
SFP.Col Colhigh 9504619..9504643 score=1.96134007186822
SFP.Col Colhigh 9504658..9504682 score=2.17479318666637
SFP.Col Colhigh 9504727..9504751 score=4.29551424235432
SFP.Col Colhigh 9504869..9504893 score=3.52080878359223
SFP.Col Colhigh 9505307..9505331 score=6.11555670187722
SFP.Col Colhigh 9505698..9505722 score=3.89592684199556
SFP.Col Colhigh 9505847..9505871 score=1.56175327484145
SFP.Col Colhigh 9506061..9506085 score=6.24020841047192
SFP.Col Colhigh 9506604..9506628 score=2.71595052706497
SFP.Col Colhigh 9510854..9510878 score=2.52130264506508
SFP.Col Colhigh 9512833..9512857 score=1.92550005820244
SFP.Col Colhigh 9513321..9513345 score=2.37726936228502
SFP.Col Colhigh 9513817..9513841 score=3.12571571904089
SFP.Col Colhigh 9514103..9514127 score=2.11841131450313
SFP.Col Colhigh 9515815..9515839 score=1.89580499948379
SFP.Col Colhigh 9515851..9515875 score=3.27516656847299
SFP.Col Colhigh 9517302..9517326 score=2.90317458615160
SFP.Col Colhigh 9517413..9517437 score=1.79269710089607
SFP.Col Colhigh 9523602..9523626 score=4.67784417948702
SFP.Col Colhigh 9523969..9523993 score=1.56826634592108
SFP.Col Colhigh 9524006..9524030 score=2.78549834074251
SFP.Col Colhigh 9524227..9524251 score=2.11354951252707
SFP.Col Colhigh 9524300..9524324 score=1.89957836592706
SFP.Col Colhigh 9524336..9524360 score=3.78116334048811
SFP.Col Colhigh 9524688..9524712 score=2.73675539419129
SFP.Col Colhigh 9524724..9524748 score=2.31267879861697
SFP.Col Colhigh 9525167..9525191 score=2.62765540331771
SFP.Col Colhigh 9525972..9525996 score=4.02358953607379
SFP.Col Colhigh 9526421..9526445 score=2.34833855595806
SFP.Col Colhigh 9526684..9526708 score=2.74659250211737
SFP.Col Colhigh 9526896..9526920 score=1.60686063704726
SFP.Col Colhigh 9527535..9527559 score=7.19903560762955
SFP.Col Colhigh 9527574..9527598 score=6.51743930886532
SFP.Col Colhigh 9527614..9527638 score=3.41403704680871
SFP.Col Colhigh 9527649..9527673 score=4.50179083091977
SFP.Col Colhigh 9527812..9527836 score=1.96879741658955
SFP.Col Colhigh 9527884..9527908 score=3.38478249203997
SFP.Col Colhigh 9527924..9527948 score=1.67092518809051
SFP.Col Colhigh 9528456..9528480 score=2.21263821201604
SFP.Col Colhigh 9528790..9528814 score=3.94009329277222
SFP.Col Colhigh 9528866..9528890 score=1.58659172117925
SFP.Col Colhigh 9529351..9529375 score=2.17719582721598
SFP.Col Colhigh 9529423..9529447 score=4.49412749309248
SFP.Col Colhigh 9529456..9529480 score=2.588110345901
SFP.Col Colhigh 9529534..9529558 score=3.60949543286395
SFP.Col Colhigh 9529606..9529630 score=2.24779915047352
SFP.Col Colhigh 9529644..9529668 score=2.91136661410282
SFP.Col Colhigh 9529677..9529701 score=3.08555864739332
SFP.Col Colhigh 9529749..9529773 score=1.76822908013723
SFP.Col Colhigh 9530001..9530025 score=3.25023270947404
SFP.Col Colhigh 9531316..9531340 score=2.93727963496298
SFP.Col Colhigh 9531782..9531806 score=4.65985561819905
SFP.Col Colhigh 9531956..9531980 score=1.68240190144710
SFP.Col Colhigh 9532138..9532162 score=4.71818778207236
SFP.Col Colhigh 9533137..9533161 score=1.93291507943068
SFP.Col Colhigh 9535275..9535299 score=2.81813589258210
SFP.Col Colhigh 9537469..9537493 score=1.77109686756732
SFP.Col Colhigh 9547411..9547435 score=3.75387520900626
SFP.Col Colhigh 9548899..9548923 score=1.63446491626491
SFP.Col Colhigh 9551796..9551820 score=2.29638373128219
SFP.Col Colhigh 9552775..9552799 score=4.91007331477708
SFP.Col Colhigh 9553171..9553195 score=1.67032149004547
SFP.Col Colhigh 9555005..9555029 score=2.72150084052404
SFP.Col Colhigh 9555396..9555420 score=2.75957260663866
SFP.Col Colhigh 9557046..9557070 score=2.3596025356536
SFP.Col Colhigh 9559176..9559200 score=2.94310846775426
SFP.Col Colhigh 9561709..9561733 score=1.70368338387358
SFP.Col Colhigh 9562481..9562505 score=2.41952965621923
SFP.Col Colhigh 9562556..9562580 score=3.82408762654405
SFP.Col Colhigh 9564502..9564526 score=2.46466803868964
SFP.Col Colhigh 9565431..9565455 score=2.16275973290845
SFP.Col Colhigh 9566671..9566695 score=2.38492066791021
SFP.Col Colhigh 9571028..9571052 score=2.3830491533548
SFP.Col Colhigh 9571173..9571197 score=3.49000227155758
SFP.Col Colhigh 9571324..9571348 score=2.79775829473881
SFP.Col Colhigh 9571831..9571855 score=2.69046250448487
SFP.Col Colhigh 9572137..9572161 score=2.05718555057453
SFP.Col Colhigh 9577690..9577714 score=1.96816645390069
SFP.Col Colhigh 9582696..9582720 score=3.75800532711839
SFP.Col Colhigh 9584640..9584664 score=1.6261173639092
SFP.Col Colhigh 9585531..9585555 score=1.95656050686818
SFP.Col Colhigh 9589454..9589478 score=2.16362392926955
SFP.Col Colhigh 9590195..9590219 score=1.58116326263104
SFP.Col Colhigh 9590879..9590903 score=3.66085866043377
SFP.Col Colhigh 9591870..9591894 score=3.90825489892653
SFP.Col Colhigh 9592553..9592577 score=6.27338804625944
SFP.Col Colhigh 9592630..9592654 score=2.92752327679795
SFP.Col Colhigh 9593696..9593720 score=1.61250690699161
SFP.Col Colhigh 9593759..9593783 score=2.05741318794324
SFP.Col Colhigh 9593900..9593924 score=1.59084158001686
SFP.Col Colhigh 9593939..9593963 score=2.54711714023672
SFP.Col Colhigh 9594086..9594110 score=4.84625938320805
SFP.Col Colhigh 9594118..9594142 score=2.08778075057852
SFP.Col Colhigh 9594303..9594327 score=2.32257171341461
SFP.Col Colhigh 9594375..9594399 score=4.17451725786897
SFP.Col Colhigh 9594451..9594475 score=2.90078185475915
SFP.Col Colhigh 9594699..9594723 score=3.7276446580892
SFP.Col Colhigh 9595500..9595524 score=2.88705784192515
SFP.Col Colhigh 9604924..9604948 score=2.57992313522982
SFP.Col Colhigh 9605218..9605242 score=2.77854290076843
SFP.Col Colhigh 9605714..9605738 score=4.48720405596536
SFP.Col Colhigh 9606285..9606309 score=4.82201768577345
SFP.Col Colhigh 9607539..9607563 score=5.71051352583767
SFP.Col Colhigh 9607575..9607599 score=1.80193480586102
SFP.Col Colhigh 9607649..9607673 score=2.17978433417395
SFP.Col Colhigh 9607690..9607714 score=3.52963590409059
SFP.Col Colhigh 9607839..9607863 score=1.96437010030184
SFP.Col Colhigh 9608236..9608260 score=2.52918036186358
SFP.Col Colhigh 9608791..9608815 score=5.00424844929246
SFP.Col Colhigh 9612887..9612911 score=4.05374951393604
SFP.Col Colhigh 9614532..9614556 score=1.5587985145409
SFP.Col Colhigh 9614715..9614739 score=3.6269029551586
SFP.Col Colhigh 9614784..9614808 score=3.10518755864105
SFP.Col Colhigh 9614894..9614918 score=7.3100545690881
SFP.Col Colhigh 9614935..9614959 score=6.82555019991232
SFP.Col Colhigh 9615109..9615133 score=3.05318842240390
SFP.Col Colhigh 9615293..9615317 score=6.70672866864266
SFP.Col Colhigh 9615985..9616009 score=8.31160210381982
SFP.Col Colhigh 9616162..9616186 score=6.32756667096713
SFP.Col Colhigh 9616800..9616824 score=2.02473818780176
SFP.Col Colhigh 9617153..9617177 score=3.94010597810071
SFP.Col Colhigh 9617184..9617208 score=2.71097583396766
SFP.Col Colhigh 9618102..9618126 score=4.09566623348706
SFP.Col Colhigh 9618140..9618164 score=3.68984150669072
SFP.Col Colhigh 9618276..9618300 score=2.31440123786193
SFP.Col Colhigh 9618868..9618892 score=6.33780537727074
SFP.Col Colhigh 9618992..9619016 score=2.99065500748179
SFP.Col Colhigh 9619067..9619091 score=2.07551689688766
SFP.Col Colhigh 9619103..9619127 score=3.54801786422972
SFP.Col Colhigh 9619173..9619197 score=5.14117984628828
SFP.Col Colhigh 9619577..9619601 score=2.66918179738303
SFP.Col Colhigh 9619648..9619672 score=2.10655979355716
SFP.Col Colhigh 9619687..9619711 score=3.26089007895504
SFP.Col Colhigh 9619962..9619986 score=3.6096798175785
SFP.Col Colhigh 9620197..9620221 score=6.285494022499
SFP.Col Colhigh 9620670..9620694 score=2.20801619144719
SFP.Col Colhigh 9620707..9620731 score=3.28983552203634
SFP.Col Colhigh 9620973..9620997 score=8.02874610659245
SFP.Col Colhigh 9621120..9621144 score=3.8412866702782
SFP.Col Colhigh 9621161..9621185 score=5.31126248247231
SFP.Col Colhigh 9621224..9621248 score=2.82498464645556
SFP.Col Colhigh 9621293..9621317 score=4.33881505899465
SFP.Col Colhigh 9621705..9621729 score=2.35242746746271
SFP.Col Colhigh 9622026..9622050 score=1.91750097286989
SFP.Col Colhigh 9622320..9622344 score=4.63584196345083
SFP.Col Colhigh 9622773..9622797 score=3.07067660677554
SFP.Col Colhigh 9622812..9622836 score=5.34145824770178
SFP.Col Colhigh 9623897..9623921 score=2.80763007297029
SFP.Col Colhigh 9624067..9624091 score=1.73318838480640
SFP.Col Colhigh 9625560..9625584 score=1.99313879498189
SFP.Col Colhigh 9625811..9625835 score=2.57308176514562
SFP.Col Colhigh 9632406..9632430 score=1.57528757898138
SFP.Col Colhigh 9633311..9633335 score=1.88784784364158
SFP.Col Colhigh 9633349..9633373 score=3.33118771887497
SFP.Col Colhigh 9633822..9633846 score=1.987353436642
SFP.Col Colhigh 9633858..9633882 score=4.44940146813897
SFP.Col Colhigh 9635107..9635131 score=2.39319318750333
SFP.Col Colhigh 9635921..9635945 score=1.68069146372069
SFP.Col Colhigh 9636064..9636088 score=3.46753041936981
SFP.Col Colhigh 9636353..9636377 score=2.99101999327402
SFP.Col Colhigh 9638778..9638802 score=4.20483139365238
SFP.Col Colhigh 9638813..9638837 score=2.23506403882886
SFP.Col Colhigh 9640436..9640460 score=2.77321689578126
SFP.Col Colhigh 9642343..9642367 score=3.11921761348563
SFP.Col Colhigh 9642783..9642807 score=2.42329457849442
SFP.Col Colhigh 9643132..9643156 score=2.46011669398166
SFP.Col Colhigh 9643761..9643785 score=3.29311441109370
SFP.Col Colhigh 9645962..9645986 score=4.25462540452157
SFP.Col Colhigh 9646504..9646528 score=2.05966209587906
SFP.Col Colhigh 9647327..9647351 score=2.17083904739108
SFP.Col Colhigh 9648355..9648379 score=1.85392659991705
SFP.Col Colhigh 9648686..9648710 score=2.38030289002715
SFP.Col Colhigh 9649258..9649282 score=4.14156405711163
SFP.Col Colhigh 9649441..9649465 score=2.97494064840849
SFP.Col Colhigh 9649797..9649821 score=2.31336871430739
SFP.Col Colhigh 9649876..9649900 score=1.57214879551394
SFP.Col Colhigh 9649915..9649939 score=2.04159821584652
SFP.Col Colhigh 9650511..9650535 score=1.96870347799509
SFP.Col Colhigh 9650836..9650860 score=2.24987050148233
SFP.Col Colhigh 9650954..9650978 score=2.62011242080467
SFP.Col Colhigh 9651524..9651548 score=4.09343110588734
SFP.Col Colhigh 9651593..9651617 score=3.81145634069328
SFP.Col Colhigh 9651808..9651832 score=1.91613384080537
SFP.Col Colhigh 9651882..9651906 score=1.91532692465764
SFP.Col Colhigh 9652207..9652231 score=2.84265202806854
SFP.Col Colhigh 9652243..9652267 score=4.79596985239364
SFP.Col Colhigh 9653050..9653074 score=3.00695437161877
SFP.Col Colhigh 9653138..9653162 score=3.35690827002441
SFP.Col Colhigh 9653321..9653345 score=3.25387622222614
SFP.Col Colhigh 9653361..9653385 score=3.26346283146027
SFP.Col Colhigh 9653992..9654016 score=2.74918562065449
SFP.Col Colhigh 9654028..9654052 score=2.18178210739928
SFP.Col Colhigh 9654132..9654156 score=2.01676748537700
SFP.Col Colhigh 9654204..9654228 score=3.65947813154615
SFP.Col Colhigh 9659361..9659385 score=1.79846734630065
SFP.Col Colhigh 9667483..9667507 score=6.00997920934123
SFP.Col Colhigh 9667521..9667545 score=2.01014924885921
SFP.Col Colhigh 9669052..9669076 score=4.70329924707977
SFP.Col Colhigh 9669088..9669112 score=1.97009835885425
SFP.Col Colhigh 9669163..9669187 score=1.88349515584942
SFP.Col Colhigh 9669197..9669221 score=3.87098714323852
SFP.Col Colhigh 9669270..9669294 score=5.10539110097609
SFP.Col Colhigh 9669341..9669365 score=5.98598546461638
SFP.Col Colhigh 9669411..9669435 score=3.54634541844601
SFP.Col Colhigh 9669442..9669466 score=4.81899439461778
SFP.Col Colhigh 9669548..9669572 score=6.37140905843663
SFP.Col Colhigh 9669584..9669608 score=1.67633266540927
SFP.Col Colhigh 9669620..9669644 score=3.68460004480457
SFP.Col Colhigh 9669656..9669680 score=2.92282009032051
SFP.Col Colhigh 9670091..9670115 score=3.85748689446802
SFP.Col Colhigh 9670321..9670345 score=2.14608098421608
SFP.Col Colhigh 9670355..9670379 score=4.70837332998632
SFP.Col Colhigh 9670775..9670799 score=3.57963045969062
SFP.Col Colhigh 9670882..9670906 score=5.90502970978917
SFP.Col Colhigh 9671400..9671424 score=1.56029633224967
SFP.Col Colhigh 9671438..9671462 score=3.14730943981085
SFP.Col Colhigh 9671624..9671648 score=5.95484400204988
SFP.Col Colhigh 9671770..9671794 score=1.79146068370702
SFP.Col Colhigh 9672801..9672825 score=3.74934059223784
SFP.Col Colhigh 9672972..9672996 score=3.81834886359905
SFP.Col Colhigh 9673008..9673032 score=2.100149014116
SFP.Col Colhigh 9673123..9673147 score=1.69992685657175
SFP.Col Colhigh 9674827..9674851 score=3.36103784107579
SFP.Col Colhigh 9675235..9675259 score=2.98946897905690
SFP.Col Colhigh 9675621..9675645 score=1.98545834686482
SFP.Col Colhigh 9675657..9675681 score=4.70656479728901
SFP.Col Colhigh 9675727..9675751 score=1.89011896274292
SFP.Col Colhigh 9675793..9675817 score=1.67551625015624
SFP.Col Colhigh 9675906..9675930 score=2.76222622313169
SFP.Col Colhigh 9675943..9675967 score=3.44727168001391
SFP.Col Colhigh 9676121..9676145 score=1.58309079593738
SFP.Col Colhigh 9676337..9676361 score=2.0693071445575
SFP.Col Colhigh 9676369..9676393 score=7.70047366154653
SFP.Col Colhigh 9676404..9676428 score=4.50606667389797
SFP.Col Colhigh 9676442..9676466 score=4.93148249174234
SFP.Col Colhigh 9676479..9676503 score=5.08576052711819
SFP.Col Colhigh 9676767..9676791 score=4.41528344208097
SFP.Col Colhigh 9677114..9677138 score=1.87062736278651
SFP.Col Colhigh 9677225..9677249 score=3.23175142568582
SFP.Col Colhigh 9677353..9677377 score=4.02798863332484
SFP.Col Colhigh 9678692..9678716 score=2.60725647227987
SFP.Col Colhigh 9679370..9679394 score=1.85949007108458
SFP.Col Colhigh 9680043..9680067 score=1.55983035643217
SFP.Col Colhigh 9680221..9680245 score=4.52440088523925
SFP.Col Colhigh 9682433..9682457 score=2.07997208325364
SFP.Col Colhigh 9686600..9686624 score=2.81068858260357
SFP.Col Colhigh 9687038..9687062 score=1.73787907616395
SFP.Col Colhigh 9687110..9687134 score=2.92601739119913
SFP.Col Colhigh 9687146..9687170 score=4.01135368659967
SFP.Col Colhigh 9687319..9687343 score=4.00553284738525
SFP.Col Colhigh 9690887..9690911 score=1.88202345093657
SFP.Col Colhigh 9690992..9691016 score=5.32010770483173
SFP.Col Colhigh 9691556..9691580 score=4.30490214291651
SFP.Col Colhigh 9692252..9692276 score=2.57966350682156
SFP.Col Colhigh 9694336..9694360 score=1.90422926041769
SFP.Col Colhigh 9694446..9694470 score=2.18699104214636
SFP.Col Colhigh 9695046..9695070 score=5.15332742843936
SFP.Col Colhigh 9695905..9695929 score=2.05667764658876
SFP.Col Colhigh 9696330..9696354 score=6.62654973710919
SFP.Col Colhigh 9697255..9697279 score=2.66991374505142
SFP.Col Colhigh 9697907..9697931 score=1.58041556988308
SFP.Col Colhigh 9699078..9699102 score=3.23917112495622
SFP.Col Colhigh 9699812..9699836 score=2.68403806454050
SFP.Col Colhigh 9704211..9704235 score=1.70499672474512
SFP.Col Colhigh 9705525..9705549 score=2.78541543767445
SFP.Col Colhigh 9706723..9706747 score=3.16554259384732
SFP.Col Colhigh 9706946..9706970 score=1.69615362924747
SFP.Col Colhigh 9706982..9707006 score=3.38017255678295
SFP.Col Colhigh 9707023..9707047 score=2.22180232921551
SFP.Col Colhigh 9707607..9707631 score=1.86204100903151
SFP.Col Colhigh 9707776..9707800 score=1.55507720761664
SFP.Col Colhigh 9708810..9708834 score=2.6454053681142
SFP.Col Colhigh 9708842..9708866 score=1.68443250521258
SFP.Col Colhigh 9709142..9709166 score=2.90404514800075
SFP.Col Colhigh 9711342..9711366 score=2.02301897532030
SFP.Col Colhigh 9711462..9711486 score=3.73614266001594
SFP.Col Colhigh 9712869..9712893 score=1.84189048397816
SFP.Col Colhigh 9712900..9712924 score=5.54290781527763
SFP.Col Colhigh 9715700..9715724 score=1.85731069707559
SFP.Col Colhigh 9717327..9717351 score=2.73328501182596
SFP.Col Colhigh 9718314..9718338 score=2.66087649221109
SFP.Col Colhigh 9721520..9721544 score=2.96845706160278
SFP.Col Colhigh 9721741..9721765 score=3.4644385934144
SFP.Col Colhigh 9722114..9722138 score=1.83746868220671
SFP.Col Colhigh 9723474..9723498 score=4.30870223932042
SFP.Col Colhigh 9724760..9724784 score=1.74752763005024
SFP.Col Colhigh 9737405..9737429 score=3.79112138055912
SFP.Col Colhigh 9738008..9738032 score=3.02149641476991
SFP.Col Colhigh 9740610..9740634 score=1.71069877419592
SFP.Col Colhigh 9740717..9740741 score=1.55539601222156
SFP.Col Colhigh 9740821..9740845 score=1.94748389312856
SFP.Col Colhigh 9741622..9741646 score=3.93840847541485
SFP.Col Colhigh 9741726..9741750 score=3.9966836820447
SFP.Col Colhigh 9741757..9741781 score=3.41031794949619
SFP.Col Colhigh 9741823..9741847 score=1.93007478992149
SFP.Col Colhigh 9741854..9741878 score=4.10718521568692
SFP.Col Colhigh 9743311..9743335 score=1.81333564696335
SFP.Col Colhigh 9744510..9744534 score=2.94976014217217
SFP.Col Colhigh 9748662..9748686 score=2.52939738181493
SFP.Col Colhigh 9748913..9748937 score=4.50195678747268
SFP.Col Colhigh 9749415..9749439 score=3.10454257097376
SFP.Col Colhigh 9749644..9749668 score=2.88243336882099
SFP.Col Colhigh 9749680..9749704 score=2.29864298018229
SFP.Col Colhigh 9749997..9750021 score=2.37062255238057
SFP.Col Colhigh 9750030..9750054 score=1.66140127121206
SFP.Col Colhigh 9750065..9750089 score=1.85041335040767
SFP.Col Colhigh 9750215..9750239 score=2.43054407701231
SFP.Col Colhigh 9750353..9750377 score=2.31319044672621
SFP.Col Colhigh 9750687..9750711 score=3.44957796053693
SFP.Col Colhigh 9750753..9750777 score=2.90411416008436
SFP.Col Colhigh 9750852..9750876 score=5.86200043155498
SFP.Col Colhigh 9750961..9750985 score=2.77807952781781
SFP.Col Colhigh 9750993..9751017 score=1.86033558207349
SFP.Col Colhigh 9751029..9751053 score=3.24408353354015
SFP.Col Colhigh 9751067..9751091 score=3.87507530315105
SFP.Col Colhigh 9751321..9751345 score=2.32206386308253
SFP.Col Colhigh 9751716..9751740 score=2.36130239711948
SFP.Col Colhigh 9754660..9754684 score=3.06009449147045
SFP.Col Colhigh 9755143..9755167 score=2.45642488395699
SFP.Col Colhigh 9755213..9755237 score=1.9060060328161
SFP.Col Colhigh 9755548..9755572 score=2.66665964567321
SFP.Col Colhigh 9755618..9755642 score=5.03840496461044
SFP.Col Colhigh 9755720..9755744 score=2.74086487397875
SFP.Col Colhigh 9757661..9757685 score=1.76374937670794
SFP.Col Colhigh 9757769..9757793 score=2.95990160393351
SFP.Col Colhigh 9762666..9762690 score=2.51143163495206
SFP.Col Colhigh 9763106..9763130 score=3.43665808589673
SFP.Col Colhigh 9767171..9767195 score=2.06950044473659
SFP.Col Colhigh 9770583..9770607 score=4.17961066077011
SFP.Col Colhigh 9771415..9771439 score=1.81216066101763
SFP.Col Colhigh 9772144..9772168 score=3.85518761799634
SFP.Col Colhigh 9773207..9773231 score=3.3021946921832
SFP.Col Colhigh 9773850..9773874 score=2.24035879346719
SFP.Col Colhigh 9774243..9774267 score=2.79130742177978
SFP.Col Colhigh 9774353..9774377 score=3.63591720118716
SFP.Col Colhigh 9774460..9774484 score=4.73746104735466
SFP.Col Colhigh 9774821..9774845 score=2.40169175876978
SFP.Col Colhigh 9777904..9777928 score=4.78299209089328
SFP.Col Colhigh 9781728..9781752 score=2.29804338525984
SFP.Col Colhigh 9782698..9782722 score=1.56644477713599
SFP.Col Colhigh 9783856..9783880 score=1.55169900879766
SFP.Col Colhigh 9785708..9785732 score=2.21947009793994
SFP.Col Colhigh 9785923..9785947 score=2.21649649857362
SFP.Col Colhigh 9786114..9786138 score=1.89172356710244
SFP.Col Colhigh 9786147..9786171 score=4.07578026409713
SFP.Col Colhigh 9786296..9786320 score=2.09013398115941
SFP.Col Colhigh 9786407..9786431 score=2.10990178707826
SFP.Col Colhigh 9787295..9787319 score=1.84364878546406
SFP.Col Colhigh 9787556..9787580 score=4.31855808497727
SFP.Col Colhigh 9787587..9787611 score=3.4909899626405
SFP.Col Colhigh 9787739..9787763 score=1.80134829015523
SFP.Col Colhigh 9788348..9788372 score=4.06733381906673
SFP.Col Colhigh 9789589..9789613 score=1.60283732323463
SFP.Col Colhigh 9790339..9790363 score=1.99599535753108
SFP.Col Colhigh 9791094..9791118 score=1.60808618165254
SFP.Col Colhigh 9793237..9793261 score=2.36666865211137
SFP.Col Colhigh 9794310..9794334 score=2.62513656695599
SFP.Col Colhigh 9797151..9797175 score=1.63283249869846
SFP.Col Colhigh 9797189..9797213 score=4.7465644693829
SFP.Col Colhigh 9799691..9799715 score=4.42230260367962
SFP.Col Colhigh 9799877..9799901 score=2.24369621896166
SFP.Col Colhigh 9801303..9801327 score=2.48019599646742
SFP.Col Colhigh 9804549..9804573 score=3.32756747941625
SFP.Col Colhigh 9805336..9805360 score=2.21872736535451
SFP.Col Colhigh 9805621..9805645 score=2.95874649598427
SFP.Col Colhigh 9808595..9808619 score=1.84153510844757
SFP.Col Colhigh 9809162..9809186 score=1.5719645803989
SFP.Col Colhigh 9817318..9817342 score=2.69337013688184
SFP.Col Colhigh 9824666..9824690 score=1.96173803028115
SFP.Col Colhigh 9827567..9827591 score=3.49052827505364
SFP.Col Colhigh 9832686..9832710 score=2.46519349022366
SFP.Col Colhigh 9832863..9832887 score=2.02688543935829
SFP.Col Colhigh 9833005..9833029 score=2.03872074365892
SFP.Col Colhigh 9833701..9833725 score=5.74912875265549
SFP.Col Colhigh 9833808..9833832 score=2.0727082477289
SFP.Col Colhigh 9834237..9834261 score=4.95868019608268
SFP.Col Colhigh 9834604..9834628 score=2.89240696767234
SFP.Col Colhigh 9834672..9834696 score=2.11549587315727
SFP.Col Colhigh 9834747..9834771 score=4.72937813103006
SFP.Col Colhigh 9835097..9835121 score=2.86686079149298
SFP.Col Colhigh 9835270..9835294 score=2.24951125163516
SFP.Col Colhigh 9837695..9837719 score=4.58286234109666
SFP.Col Colhigh 9837726..9837750 score=3.44737652039806
SFP.Col Colhigh 9837759..9837783 score=1.57056657745787
SFP.Col Colhigh 9838112..9838136 score=2.18767093900574
SFP.Col Colhigh 9838224..9838248 score=5.25690802227576
SFP.Col Colhigh 9838332..9838356 score=4.96489225104517
SFP.Col Colhigh 9838591..9838615 score=3.01519495325024
SFP.Col Colhigh 9838758..9838782 score=2.79532037761177
SFP.Col Colhigh 9838799..9838823 score=5.79628978056035
SFP.Col Colhigh 9838833..9838857 score=3.15040124546234
SFP.Col Colhigh 9838869..9838893 score=6.56283736000991
SFP.Col Colhigh 9838903..9838927 score=5.72246668272898
SFP.Col Colhigh 9839095..9839119 score=2.74616277800109
SFP.Col Colhigh 9839585..9839609 score=1.92624319952089
SFP.Col Colhigh 9839664..9839688 score=1.83511143378655
SFP.Col Colhigh 9839701..9839725 score=1.89189425953446
SFP.Col Colhigh 9839993..9840017 score=4.56000758484598
SFP.Col Colhigh 9840103..9840127 score=2.49208450366119
SFP.Col Colhigh 9840140..9840164 score=3.47069346690813
SFP.Col Colhigh 9840211..9840235 score=3.53811264006806
SFP.Col Colhigh 9840714..9840738 score=1.83043787759065
SFP.Col Colhigh 9840829..9840853 score=1.66684406872339
SFP.Col Colhigh 9840863..9840887 score=2.76749989599102
SFP.Col Colhigh 9841090..9841114 score=3.51817676981297
SFP.Col Colhigh 9841421..9841445 score=2.65302621865885
SFP.Col Colhigh 9842064..9842088 score=2.60242866588694
SFP.Col Colhigh 9842462..9842486 score=2.44234132009003
SFP.Col Colhigh 9842563..9842587 score=2.54768682930834
SFP.Col Colhigh 9843345..9843369 score=5.63987176314702
SFP.Col Colhigh 9843382..9843406 score=1.84571984031911
SFP.Col Colhigh 9843491..9843515 score=1.84690695225114
SFP.Col Colhigh 9844033..9844057 score=5.76754640328573
SFP.Col Colhigh 9844218..9844242 score=2.33016343402465
SFP.Col Colhigh 9844442..9844466 score=3.17377187114943
SFP.Col Colhigh 9844475..9844499 score=3.28691739572855
SFP.Col Colhigh 9844511..9844535 score=4.40254347587445
SFP.Col Colhigh 9844642..9844666 score=2.22722587364590
SFP.Col Colhigh 9845219..9845243 score=1.79591474337016
SFP.Col Colhigh 9845432..9845456 score=2.4585089203943
SFP.Col Colhigh 9845928..9845952 score=1.62206203805621
SFP.Col Colhigh 9846243..9846267 score=3.83946950544289
SFP.Col Colhigh 9846473..9846497 score=4.63793025379808
SFP.Col Colhigh 9853578..9853602 score=4.12279978095764
SFP.Col Colhigh 9856156..9856180 score=3.06547620177636
SFP.Col Colhigh 9857719..9857743 score=5.79655692907688
SFP.Col Colhigh 9858856..9858880 score=3.50644714013403
SFP.Col Colhigh 9859377..9859401 score=1.62651151908179
SFP.Col Colhigh 9862120..9862144 score=2.77165454755025
SFP.Col Colhigh 9864147..9864171 score=1.80690408096623
SFP.Col Colhigh 9875773..9875797 score=1.59701918222866
SFP.Col Colhigh 9888768..9888792 score=1.58182702388913
SFP.Col Colhigh 9902133..9902157 score=5.44193315270803
SFP.Col Colhigh 9902241..9902265 score=1.88987878807524
SFP.Col Colhigh 9902348..9902372 score=2.37028567187572
SFP.Col Colhigh 9908459..9908483 score=2.41317333430322
SFP.Col Colhigh 9916119..9916143 score=1.83675840290754
SFP.Col Colhigh 9916652..9916676 score=2.49149937363728
SFP.Col Colhigh 9921191..9921215 score=5.10488329858954
SFP.Col Colhigh 9922560..9922584 score=1.62158274794875
SFP.Col Colhigh 9922837..9922861 score=3.74566378546062
SFP.Col Colhigh 9924360..9924384 score=2.06259608625735
SFP.Col Colhigh 9924396..9924420 score=1.67401714436963
SFP.Col Colhigh 9924430..9924454 score=1.60037874364182
SFP.Col Colhigh 9924636..9924660 score=3.4140678400462
SFP.Col Colhigh 9924717..9924741 score=2.52836027751534
SFP.Col Colhigh 9924790..9924814 score=4.59817994742229
SFP.Col Colhigh 9924864..9924888 score=9.40765426853068
SFP.Col Colhigh 9924933..9924957 score=2.10399511566231
SFP.Col Colhigh 9925006..9925030 score=4.20683250300374
SFP.Col Colhigh 9925143..9925167 score=5.2462593865885
SFP.Col Colhigh 9927361..9927385 score=3.80959783784779
SFP.Col Colhigh 9934803..9934827 score=2.17146591364099
SFP.Col Colhigh 9938408..9938432 score=1.7655298990236
SFP.Col Colhigh 9942361..9942385 score=3.49660608731243
SFP.Col Colhigh 9946316..9946340 score=1.57361430485783
SFP.Col Colhigh 9947366..9947390 score=2.62344875090866
SFP.Col Colhigh 9950558..9950582 score=1.97973889683382
SFP.Col Colhigh 9951173..9951197 score=1.72458435414144
SFP.Col Colhigh 9957898..9957922 score=3.12922291054949
SFP.Col Colhigh 9960154..9960178 score=1.71532804475534
SFP.Col Colhigh 9961500..9961524 score=2.01486308859311
SFP.Col Colhigh 9961856..9961880 score=2.11527725342842
SFP.Col Colhigh 9965895..9965919 score=3.03197748092733
SFP.Col Colhigh 9966807..9966831 score=1.83247509727772
SFP.Col Colhigh 9967035..9967059 score=1.93792891912859
SFP.Col Colhigh 9969944..9969968 score=2.24073123715559
SFP.Col Colhigh 9978053..9978077 score=2.07985927414985
SFP.Col Colhigh 9978086..9978110 score=1.82381027592639
SFP.Col Colhigh 9978567..9978591 score=4.45812481013807
SFP.Col Colhigh 9984114..9984138 score=1.57335560640027
SFP.Col Colhigh 9984966..9984990 score=2.22765963331462
SFP.Col Colhigh 9985792..9985816 score=2.96807852517373
SFP.Col Colhigh 9986264..9986288 score=3.39754535966860
SFP.Col Colhigh 9987952..9987976 score=3.62716666041964
SFP.Col Colhigh 9988534..9988558 score=3.19535325273920
SFP.Col Colhigh 9993817..9993841 score=2.48961208759411
SFP.Col Colhigh 9993852..9993876 score=2.75520708345052
SFP.Col Colhigh 9994604..9994628 score=3.38449417591037
SFP.Col Colhigh 9994707..9994731 score=1.61901181352204
SFP.Col Colhigh 9998382..9998406 score=1.55836419341739
SFP.Col Colhigh 10000471..10000495 score=2.70063497764519
SFP.Col Colhigh 10004708..10004732 score=1.63472487508885
SFP.Col Colhigh 10005724..10005748 score=1.87546988180249
SFP.Col Colhigh 10010834..10010858 score=2.88678201585489
SFP.Col Colhigh 10011300..10011324 score=2.64467547753706
SFP.Col Colhigh 10013759..10013783 score=3.3263920281336
SFP.Col Colhigh 10013851..10013875 score=4.34695412396584
SFP.Col Colhigh 10014703..10014727 score=3.48855334125002
SFP.Col Colhigh 10016717..10016741 score=2.69287604489745
SFP.Col Colhigh 10016823..10016847 score=1.73728235804292
SFP.Col Colhigh 10017000..10017024 score=3.95339064678733
SFP.Col Colhigh 10020396..10020420 score=1.77449261457359
SFP.Col Colhigh 10022132..10022156 score=2.09406014652220
SFP.Col Colhigh 10023558..10023582 score=2.48876816965983
SFP.Col Colhigh 10034389..10034413 score=4.54398233317882
SFP.Col Colhigh 10045976..10046000 score=1.70908211375266
SFP.Col Colhigh 10051959..10051983 score=2.44431711873100
SFP.Col Colhigh 10052138..10052162 score=3.87087869297764
SFP.Col Colhigh 10052172..10052196 score=2.58070134945610
SFP.Col Colhigh 10055848..10055872 score=2.06455322375752
SFP.Col Colhigh 10065712..10065736 score=2.46286014157319
SFP.Col Colhigh 10087426..10087450 score=1.97023110009389
SFP.Col Colhigh 10089264..10089288 score=1.55497009869471
SFP.Col Colhigh 10090939..10090963 score=3.34095052082365
SFP.Col Colhigh 10091301..10091325 score=2.73518676490309
SFP.Col Colhigh 10092688..10092712 score=2.78324305592186
SFP.Col Colhigh 10093877..10093901 score=2.84869882162294
SFP.Col Colhigh 10095967..10095991 score=2.00511741895981
SFP.Col Colhigh 10099228..10099252 score=1.94150081377625
SFP.Col Colhigh 10105918..10105942 score=1.58490891721512
SFP.Col Colhigh 10107203..10107227 score=1.61763094019924
SFP.Col Colhigh 10112758..10112782 score=2.92079218526613
SFP.Col Colhigh 10124197..10124221 score=1.93222859406866
SFP.Col Colhigh 10125307..10125331 score=1.82348463842293
SFP.Col Colhigh 10132849..10132873 score=1.91597104102841
SFP.Col Colhigh 10137511..10137535 score=1.94650535092737
SFP.Col Colhigh 10137588..10137612 score=3.58680403366081
SFP.Col Colhigh 10138955..10138979 score=2.15231422689452
SFP.Col Colhigh 10139022..10139046 score=2.43090396025514
SFP.Col Colhigh 10142521..10142545 score=2.20226608503691
SFP.Col Colhigh 10142558..10142582 score=2.32520584355945
SFP.Col Colhigh 10142594..10142618 score=3.62785628025155
SFP.Col Colhigh 10145926..10145950 score=3.29042643975149
SFP.Col Colhigh 10146002..10146026 score=2.19400860102946
SFP.Col Colhigh 10146148..10146172 score=3.17342144394505
SFP.Col Colhigh 10146349..10146373 score=3.01650176849253
SFP.Col Colhigh 10146595..10146619 score=4.59888337279524
SFP.Col Colhigh 10146862..10146886 score=1.5840095468871
SFP.Col Colhigh 10146936..10146960 score=3.41979762817733
SFP.Col Colhigh 10147361..10147385 score=2.73847414330650
SFP.Col Colhigh 10148046..10148070 score=1.86938424251457
SFP.Col Colhigh 10148234..10148258 score=3.56859690835328
SFP.Col Colhigh 10148267..10148291 score=5.60160420160227
SFP.Col Colhigh 10149402..10149426 score=3.85765750989777
SFP.Col Colhigh 10149836..10149860 score=2.18536535516994
SFP.Col Colhigh 10150020..10150044 score=3.37401347570116
SFP.Col Colhigh 10150061..10150085 score=4.06045875235983
SFP.Col Colhigh 10150130..10150154 score=5.24027146099032
SFP.Col Colhigh 10150204..10150228 score=1.91815164355810
SFP.Col Colhigh 10150311..10150335 score=2.08216804710005
SFP.Col Colhigh 10150708..10150732 score=3.64385018429165
SFP.Col Colhigh 10150743..10150767 score=1.85689953270580
SFP.Col Colhigh 10150923..10150947 score=2.28688903606325
SFP.Col Colhigh 10150956..10150980 score=2.31677860159674
SFP.Col Colhigh 10151094..10151118 score=2.16267661053439
SFP.Col Colhigh 10151162..10151186 score=2.18953017937098
SFP.Col Colhigh 10151199..10151223 score=1.66884926451175
SFP.Col Colhigh 10151338..10151362 score=2.18543260531834
SFP.Col Colhigh 10151374..10151398 score=2.61356693580464
SFP.Col Colhigh 10151461..10151485 score=4.55814509966674
SFP.Col Colhigh 10151493..10151517 score=2.21816076072424
SFP.Col Colhigh 10151529..10151553 score=4.55138847197863
SFP.Col Colhigh 10151973..10151997 score=2.41034742379331
SFP.Col Colhigh 10152427..10152451 score=4.56024396571295
SFP.Col Colhigh 10152501..10152525 score=1.90818057261211
SFP.Col Colhigh 10152916..10152940 score=2.58160443854088
SFP.Col Colhigh 10153675..10153699 score=4.60384629491782
SFP.Col Colhigh 10153957..10153981 score=1.86537096170024
SFP.Col Colhigh 10154106..10154130 score=1.74888103547876
SFP.Col Colhigh 10154321..10154345 score=5.63670833597227
SFP.Col Colhigh 10154470..10154494 score=1.97131422927780
SFP.Col Colhigh 10154509..10154533 score=4.48484755937443
SFP.Col Colhigh 10154616..10154640 score=2.28694617949294
SFP.Col Colhigh 10154690..10154714 score=3.87753335670145
SFP.Col Colhigh 10154731..10154755 score=2.05036067183696
SFP.Col Colhigh 10154768..10154792 score=5.09426796344618
SFP.Col Colhigh 10155426..10155450 score=2.26075666756605
SFP.Col Colhigh 10155677..10155701 score=2.08741662414068
SFP.Col Colhigh 10155862..10155886 score=3.81419768269396
SFP.Col Colhigh 10156195..10156219 score=2.67267060301637
SFP.Col Colhigh 10156421..10156445 score=1.72563719648096
SFP.Col Colhigh 10156566..10156590 score=4.17537934454792
SFP.Col Colhigh 10156635..10156659 score=2.91919777340685
SFP.Col Colhigh 10156666..10156690 score=7.40121756020139
SFP.Col Colhigh 10156764..10156788 score=1.71536692567063
SFP.Col Colhigh 10157103..10157127 score=3.71896988603829
SFP.Col Colhigh 10157403..10157427 score=5.55228217110447
SFP.Col Colhigh 10157477..10157501 score=3.28009095536094
SFP.Col Colhigh 10158039..10158063 score=2.58575850294146
SFP.Col Colhigh 10158150..10158174 score=1.83005844456643
SFP.Col Colhigh 10158561..10158585 score=2.91672399231443
SFP.Col Colhigh 10159931..10159955 score=1.57177624569806
SFP.Col Colhigh 10160995..10161019 score=2.12360591081300
SFP.Col Colhigh 10161032..10161056 score=2.07027199858619
SFP.Col Colhigh 10161070..10161094 score=5.8847683776432
SFP.Col Colhigh 10161106..10161130 score=2.69537793604553
SFP.Col Colhigh 10161248..10161272 score=2.34636030313605
SFP.Col Colhigh 10161286..10161310 score=3.34932720813592
SFP.Col Colhigh 10161476..10161500 score=7.58549381453902
SFP.Col Colhigh 10161548..10161572 score=5.36605760618185
SFP.Col Colhigh 10161583..10161607 score=2.43632310863385
SFP.Col Colhigh 10161730..10161754 score=2.39051451612015
SFP.Col Colhigh 10161987..10162011 score=4.61336143686067
SFP.Col Colhigh 10162023..10162047 score=1.56201878703494
SFP.Col Colhigh 10162059..10162083 score=2.45014081779605
SFP.Col Colhigh 10165327..10165351 score=1.83226123001423
SFP.Col Colhigh 10165618..10165642 score=1.56415428737977
SFP.Col Colhigh 10165653..10165677 score=2.93860171335416
SFP.Col Colhigh 10165689..10165713 score=2.44247593548834
SFP.Col Colhigh 10165796..10165820 score=2.31986674590409
SFP.Col Colhigh 10165832..10165856 score=1.76147243601129
SFP.Col Colhigh 10166127..10166151 score=3.97874907907692
SFP.Col Colhigh 10166160..10166184 score=1.91754746497107
SFP.Col Colhigh 10166201..10166225 score=4.17654453978448
SFP.Col Colhigh 10166556..10166580 score=3.37096487143180
SFP.Col Colhigh 10166965..10166989 score=2.20273885278713
SFP.Col Colhigh 10167041..10167065 score=3.56258937513232
SFP.Col Colhigh 10167117..10167141 score=2.19995624223349
SFP.Col Colhigh 10167462..10167486 score=6.15622853283732
SFP.Col Colhigh 10167628..10167652 score=2.89326077002068
SFP.Col Colhigh 10167664..10167688 score=1.55566346679622
SFP.Col Colhigh 10167775..10167799 score=5.8244581903025
SFP.Col Colhigh 10167849..10167873 score=1.70763209762262
SFP.Col Colhigh 10167885..10167909 score=5.19609051643426
SFP.Col Colhigh 10170454..10170478 score=4.00191074938987
SFP.Col Colhigh 10171023..10171047 score=2.13243170943564
SFP.Col Colhigh 10171127..10171151 score=1.68330364582472
SFP.Col Colhigh 10171162..10171186 score=1.80020814410228
SFP.Col Colhigh 10171311..10171335 score=3.75513225477657
SFP.Col Colhigh 10171662..10171686 score=1.63233428395919
SFP.Col Colhigh 10172031..10172055 score=3.05105127060824
SFP.Col Colhigh 10172312..10172336 score=2.39402715805537
SFP.Col Colhigh 10174206..10174230 score=4.27420285581839
SFP.Col Colhigh 10174355..10174379 score=3.60124561516980
SFP.Col Colhigh 10174753..10174777 score=5.8518764216397
SFP.Col Colhigh 10177695..10177719 score=2.34171648136613
SFP.Col Colhigh 10179005..10179029 score=2.22738392321071
SFP.Col Colhigh 10179500..10179524 score=4.03343256867833
SFP.Col Colhigh 10179750..10179774 score=5.84340844740124
SFP.Col Colhigh 10179979..10180003 score=3.59647257134666
SFP.Col Colhigh 10180049..10180073 score=2.64556859560845
SFP.Col Colhigh 10180159..10180183 score=2.46518802023093
SFP.Col Colhigh 10180999..10181023 score=1.74290767047079
SFP.Col Colhigh 10181276..10181300 score=2.41579127633107
SFP.Col Colhigh 10181541..10181565 score=1.65058258470942
SFP.Col Colhigh 10182229..10182253 score=2.54000673227929
SFP.Col Colhigh 10182494..10182518 score=2.71672676304486
SFP.Col Colhigh 10182698..10182722 score=2.50977225352997
SFP.Col Colhigh 10183088..10183112 score=4.81241562843163
SFP.Col Colhigh 10183127..10183151 score=3.70398201629296
SFP.Col Colhigh 10183162..10183186 score=3.3235081202306
SFP.Col Colhigh 10183199..10183223 score=3.51199265513215
SFP.Col Colhigh 10183636..10183660 score=5.78307524903892
SFP.Col Colhigh 10183672..10183696 score=8.13786983204482
SFP.Col Colhigh 10183709..10183733 score=1.72427615080681
SFP.Col Colhigh 10184138..10184162 score=1.68094151795284
SFP.Col Colhigh 10184483..10184507 score=5.94238636749406
SFP.Col Colhigh 10184519..10184543 score=4.77441794435017
SFP.Col Colhigh 10184899..10184923 score=1.95488074065440
SFP.Col Colhigh 10185119..10185143 score=4.88284787047577
SFP.Col Colhigh 10185155..10185179 score=3.34737807470603
SFP.Col Colhigh 10185193..10185217 score=2.89294526589093
SFP.Col Colhigh 10185857..10185881 score=3.94647312827329
SFP.Col Colhigh 10185893..10185917 score=1.97258418722625
SFP.Col Colhigh 10186478..10186502 score=3.90917699905679
SFP.Col Colhigh 10186627..10186651 score=3.63058214471467
SFP.Col Colhigh 10187761..10187785 score=3.52201495457114
SFP.Col Colhigh 10188079..10188103 score=3.52477658743599
SFP.Col Colhigh 10188489..10188513 score=2.09583189524777
SFP.Col Colhigh 10188709..10188733 score=2.07558525982660
SFP.Col Colhigh 10188863..10188887 score=1.82529583314963
SFP.Col Colhigh 10188969..10188993 score=1.61729860746973
SFP.Col Colhigh 10190091..10190115 score=4.22901592790881
SFP.Col Colhigh 10191803..10191827 score=1.6656855852559
SFP.Col Colhigh 10191878..10191902 score=1.85688011999151
SFP.Col Colhigh 10193119..10193143 score=5.03248719215746
SFP.Col Colhigh 10195156..10195180 score=1.85718881923991
SFP.Col Colhigh 10195192..10195216 score=2.92344945964624
SFP.Col Colhigh 10195223..10195247 score=1.92946057714662
SFP.Col Colhigh 10195692..10195716 score=2.0121878982629
SFP.Col Colhigh 10195730..10195754 score=4.82989366455364
SFP.Col Colhigh 10195766..10195790 score=6.87749723657236
SFP.Col Colhigh 10195960..10195984 score=4.88379028122875
SFP.Col Colhigh 10196794..10196818 score=4.41986167609338
SFP.Col Colhigh 10197539..10197563 score=3.37042680315447
SFP.Col Colhigh 10197724..10197748 score=4.34319325753415
SFP.Col Colhigh 10198176..10198200 score=1.93524510043117
SFP.Col Colhigh 10198999..10199023 score=3.10541667921897
SFP.Col Colhigh 10199495..10199519 score=2.06401565831421
SFP.Col Colhigh 10199861..10199885 score=3.10752112314528
SFP.Col Colhigh 10200577..10200601 score=3.44470860986685
SFP.Col Colhigh 10200980..10201004 score=3.97974528393428
SFP.Col Colhigh 10201016..10201040 score=3.01715818777632
SFP.Col Colhigh 10201236..10201260 score=1.95369701543376
SFP.Col Colhigh 10201346..10201370 score=3.71112828359729
SFP.Col Colhigh 10201378..10201402 score=2.16471397185338
SFP.Col Colhigh 10201806..10201830 score=2.34466925990668
SFP.Col Colhigh 10203864..10203888 score=2.38803438736990
SFP.Col Colhigh 10203900..10203924 score=3.23745224145685
SFP.Col Colhigh 10203934..10203958 score=2.47835897395048
SFP.Col Colhigh 10203970..10203994 score=3.57012939771931
SFP.Col Colhigh 10204187..10204211 score=5.61266779940523
SFP.Col Colhigh 10204221..10204245 score=6.30766604666184
SFP.Col Colhigh 10204257..10204281 score=7.13666338807913
SFP.Col Colhigh 10205054..10205078 score=2.87288152511635
SFP.Col Colhigh 10205405..10205429 score=2.71096309187589
SFP.Col Colhigh 10205441..10205465 score=2.52437052361265
SFP.Col Colhigh 10205741..10205765 score=2.27312741141814
SFP.Col Colhigh 10205778..10205802 score=3.16244384005031
SFP.Col Colhigh 10205849..10205873 score=5.86072078405395
SFP.Col Colhigh 10206973..10206997 score=2.02138020164124
SFP.Col Colhigh 10207042..10207066 score=2.63363513608652
SFP.Col Colhigh 10207116..10207140 score=4.32547386558217
SFP.Col Colhigh 10207336..10207360 score=2.54337469307998
SFP.Col Colhigh 10207985..10208009 score=1.73869023419013
SFP.Col Colhigh 10208813..10208837 score=2.97672693696953
SFP.Col Colhigh 10208885..10208909 score=2.11746610144467
SFP.Col Colhigh 10208990..10209014 score=3.78306493326469
SFP.Col Colhigh 10210662..10210686 score=1.81847484439569
SFP.Col Colhigh 10210841..10210865 score=5.29953006209158
SFP.Col Colhigh 10211107..10211131 score=2.70811438669545
SFP.Col Colhigh 10211363..10211387 score=3.70826988438202
SFP.Col Colhigh 10211472..10211496 score=3.7539396959234
SFP.Col Colhigh 10211539..10211563 score=1.70642473718109
SFP.Col Colhigh 10211717..10211741 score=2.09508621241861
SFP.Col Colhigh 10212122..10212146 score=3.47817606325978
SFP.Col Colhigh 10212371..10212395 score=3.78878935286883
SFP.Col Colhigh 10213125..10213149 score=5.13155172142917
SFP.Col Colhigh 10213713..10213737 score=2.28605608247540
SFP.Col Colhigh 10222481..10222505 score=3.18648455361505
SFP.Col Colhigh 10225267..10225291 score=3.40388175746892
SFP.Col Colhigh 10231336..10231360 score=2.472826795899
SFP.Col Colhigh 10235967..10235991 score=1.90079263109787
SFP.Col Colhigh 10238089..10238113 score=1.60523034532252
SFP.Col Colhigh 10238373..10238397 score=2.28072874293572
SFP.Col Colhigh 10239671..10239695 score=2.10006596256054
SFP.Col Colhigh 10244025..10244049 score=1.82245532196958
SFP.Col Colhigh 10244999..10245023 score=4.00594558545496
SFP.Col Colhigh 10266894..10266918 score=3.02585698647370
SFP.Col Colhigh 10292978..10293002 score=1.83557673453479
SFP.Col Colhigh 10298393..10298417 score=5.53116419878436
SFP.Col Colhigh 10300312..10300336 score=2.80980665306803
SFP.Col Colhigh 10300876..10300900 score=2.66808539368911
SFP.Col Colhigh 10301319..10301343 score=2.48369237353008
SFP.Col Colhigh 10301572..10301596 score=2.88908934139075
SFP.Col Colhigh 10301825..10301849 score=5.18947002739140
SFP.Col Colhigh 10302162..10302186 score=4.80260932359849
SFP.Col Colhigh 10303235..10303259 score=1.66546378099833
SFP.Col Colhigh 10303502..10303526 score=1.96447030054677
SFP.Col Colhigh 10303624..10303648 score=1.95718148430385
SFP.Col Colhigh 10303922..10303946 score=5.28991920819664
SFP.Col Colhigh 10305444..10305468 score=5.01378922576299
SFP.Col Colhigh 10306531..10306555 score=1.86733095696067
SFP.Col Colhigh 10306567..10306591 score=3.34756149496003
SFP.Col Colhigh 10307915..10307939 score=5.95409856335258
SFP.Col Colhigh 10308102..10308126 score=4.51954617339175
SFP.Col Colhigh 10311081..10311105 score=1.64609721058278
SFP.Col Colhigh 10315055..10315079 score=2.21772617331685
SFP.Col Colhigh 10328981..10329005 score=2.19076213666217
SFP.Col Colhigh 10330397..10330421 score=2.28542458320889
SFP.Col Colhigh 10332120..10332144 score=1.74084482605735
SFP.Col Colhigh 10333920..10333944 score=3.15916856659258
SFP.Col Colhigh 10334436..10334460 score=4.16362547072936
SFP.Col Colhigh 10340837..10340861 score=2.01393088399983
SFP.Col Colhigh 10341134..10341158 score=1.55816158280582
SFP.Col Colhigh 10342762..10342786 score=2.42344082400865
SFP.Col Colhigh 10343834..10343858 score=3.83895370280449
SFP.Col Colhigh 10345084..10345108 score=3.99431025039287
SFP.Col Colhigh 10345155..10345179 score=1.65237164526978
SFP.Col Colhigh 10345409..10345433 score=3.91060304919425
SFP.Col Colhigh 10346394..10346418 score=3.96004390371807
SFP.Col Colhigh 10347341..10347365 score=1.97124901753621
SFP.Col Colhigh 10347843..10347867 score=3.04733841128164
SFP.Col Colhigh 10348569..10348593 score=2.17327948181502
SFP.Col Colhigh 10349473..10349497 score=1.67045742493683
SFP.Col Colhigh 10352508..10352532 score=1.61986402186335
SFP.Col Colhigh 10353714..10353738 score=3.30311988835246
SFP.Col Colhigh 10355709..10355733 score=2.51027852904550
SFP.Col Colhigh 10356951..10356975 score=2.57406730776421
SFP.Col Colhigh 10357060..10357084 score=4.24900792714709
SFP.Col Colhigh 10360041..10360065 score=1.62042947890039
SFP.Col Colhigh 10360107..10360131 score=1.93112537198899
SFP.Col Colhigh 10360624..10360648 score=1.92234119502824
SFP.Col Colhigh 10360699..10360723 score=5.18940710597961
SFP.Col Colhigh 10361328..10361352 score=1.65666389753084
SFP.Col Colhigh 10361939..10361963 score=2.64476910032266
SFP.Col Colhigh 10362088..10362112 score=1.60015803049887
SFP.Col Colhigh 10362125..10362149 score=4.52723240164086
SFP.Col Colhigh 10362159..10362183 score=3.06105000476205
SFP.Col Colhigh 10362306..10362330 score=1.57073464492749
SFP.Col Colhigh 10362500..10362524 score=1.58730237283630
SFP.Col Colhigh 10362534..10362558 score=3.68769492418987
SFP.Col Colhigh 10362604..10362628 score=2.32334047164549
SFP.Col Colhigh 10363033..10363057 score=2.58681790768909
SFP.Col Colhigh 10363178..10363202 score=2.47139774778731
SFP.Col Colhigh 10363291..10363315 score=1.57748118037741
SFP.Col Colhigh 10365229..10365253 score=2.33771155522630
SFP.Col Colhigh 10367999..10368023 score=2.23291910769268
SFP.Col Colhigh 10368245..10368269 score=1.82949425283129
SFP.Col Colhigh 10370552..10370576 score=2.25086427942525
SFP.Col Colhigh 10374243..10374267 score=5.60783758868393
SFP.Col Colhigh 10375666..10375690 score=1.61753978578466
SFP.Col Colhigh 10377207..10377231 score=1.72200549978260
SFP.Col Colhigh 10377497..10377521 score=1.79030305564681
SFP.Col Colhigh 10378135..10378159 score=2.18819039165772
SFP.Col Colhigh 10378542..10378566 score=4.20717005119136
SFP.Col Colhigh 10379238..10379262 score=6.65031292388892
SFP.Col Colhigh 10380289..10380313 score=2.98828168536729
SFP.Col Colhigh 10380700..10380724 score=7.59271197881622
SFP.Col Colhigh 10381245..10381269 score=6.66353755336679
SFP.Col Colhigh 10382113..10382137 score=2.84272344431067
SFP.Col Colhigh 10382617..10382641 score=3.31125765805802
SFP.Col Colhigh 10383041..10383065 score=4.62481103027878
SFP.Col Colhigh 10385129..10385153 score=2.61916194989092
SFP.Col Colhigh 10385576..10385600 score=2.68194812884522
SFP.Col Colhigh 10387815..10387839 score=2.19471314529523
SFP.Col Colhigh 10389873..10389897 score=3.10924478722275
SFP.Col Colhigh 10389946..10389970 score=1.77373061113029
SFP.Col Colhigh 10390159..10390183 score=2.11490722213754
SFP.Col Colhigh 10390556..10390580 score=1.55280391185279
SFP.Col Colhigh 10390592..10390616 score=3.20986349491984
SFP.Col Colhigh 10391768..10391792 score=3.82388833795856
SFP.Col Colhigh 10393982..10394006 score=1.61573021943398
SFP.Col Colhigh 10394861..10394885 score=3.11722099390944
SFP.Col Colhigh 10401162..10401186 score=2.06777651760119
SFP.Col Colhigh 10401744..10401768 score=1.67386633544901
SFP.Col Colhigh 10402286..10402310 score=1.74207610516655
SFP.Col Colhigh 10403108..10403132 score=3.49181864555558
SFP.Col Colhigh 10403268..10403292 score=2.09946105400829
SFP.Col Colhigh 10407204..10407228 score=1.75665549587856
SFP.Col Colhigh 10407239..10407263 score=2.39901483726005
SFP.Col Colhigh 10408757..10408781 score=2.66636848566393
SFP.Col Colhigh 10408832..10408856 score=5.62712614152204
SFP.Col Colhigh 10409237..10409261 score=2.66112242717497
SFP.Col Colhigh 10409273..10409297 score=3.98497393910853
SFP.Col Colhigh 10409396..10409420 score=2.30532714386249
SFP.Col Colhigh 10410363..10410387 score=2.18552530132166
SFP.Col Colhigh 10410399..10410423 score=2.29798982982389
SFP.Col Colhigh 10410944..10410968 score=4.60427053480506
SFP.Col Colhigh 10411544..10411568 score=2.50522664401116
SFP.Col Colhigh 10411577..10411601 score=2.86711929553968
SFP.Col Colhigh 10411735..10411759 score=1.82080484453117
SFP.Col Colhigh 10411841..10411865 score=1.89447311446047
SFP.Col Colhigh 10413291..10413315 score=2.21340696707017
SFP.Col Colhigh 10413779..10413803 score=2.55903864468766
SFP.Col Colhigh 10414090..10414114 score=1.58472218769725
SFP.Col Colhigh 10414261..10414285 score=2.90916410008099
SFP.Col Colhigh 10415070..10415094 score=1.69406524481403
SFP.Col Colhigh 10415111..10415135 score=3.26127817084912
SFP.Col Colhigh 10415218..10415242 score=2.69799542314156
SFP.Col Colhigh 10416651..10416675 score=1.92139430571437
SFP.Col Colhigh 10416844..10416868 score=2.39573900501749
SFP.Col Colhigh 10416879..10416903 score=5.54703641136619
SFP.Col Colhigh 10416954..10416978 score=2.10769993126762
SFP.Col Colhigh 10417223..10417247 score=1.72466145085948
SFP.Col Colhigh 10417508..10417532 score=1.73503862249147
SFP.Col Colhigh 10417724..10417748 score=1.82075916823956
SFP.Col Colhigh 10417856..10417880 score=3.4579225778817
SFP.Col Colhigh 10418070..10418094 score=3.04365409158553
SFP.Col Colhigh 10418929..10418953 score=2.24576446191782
SFP.Col Colhigh 10419039..10419063 score=3.29551883043367
SFP.Col Colhigh 10419112..10419136 score=1.82997631687902
SFP.Col Colhigh 10419147..10419171 score=2.32516036214421
SFP.Col Colhigh 10419219..10419243 score=2.11695080649924
SFP.Col Colhigh 10419428..10419452 score=4.17078535112144
SFP.Col Colhigh 10419565..10419589 score=2.36572841613405
SFP.Col Colhigh 10419633..10419657 score=4.12966208448579
SFP.Col Colhigh 10419667..10419691 score=6.70711384317867
SFP.Col Colhigh 10419810..10419834 score=2.6900409646351
SFP.Col Colhigh 10419949..10419973 score=2.19768852615499
SFP.Col Colhigh 10419989..10420013 score=2.3956341730542
SFP.Col Colhigh 10420099..10420123 score=4.78377912577975
SFP.Col Colhigh 10420136..10420160 score=7.55008194076003
SFP.Col Colhigh 10420768..10420792 score=3.96014584968558
SFP.Col Colhigh 10420838..10420862 score=2.37418928767374
SFP.Col Colhigh 10421124..10421148 score=2.48410734418795
SFP.Col Colhigh 10421376..10421400 score=4.83279510327508
SFP.Col Colhigh 10421411..10421435 score=3.82343573869049
SFP.Col Colhigh 10421522..10421546 score=2.35688387800981
SFP.Col Colhigh 10421562..10421586 score=9.82649881288507
SFP.Col Colhigh 10421677..10421701 score=1.97624737607161
SFP.Col Colhigh 10421783..10421807 score=6.26791380513258
SFP.Col Colhigh 10421882..10421906 score=1.75301974021975
SFP.Col Colhigh 10422004..10422028 score=3.62190172304522
SFP.Col Colhigh 10422084..10422108 score=3.01880119017025
SFP.Col Colhigh 10422587..10422611 score=2.76171493987726
SFP.Col Colhigh 10422620..10422644 score=3.16541594138341
SFP.Col Colhigh 10422655..10422679 score=1.73894712093978
SFP.Col Colhigh 10422837..10422861 score=4.30802661499011
SFP.Col Colhigh 10423023..10423047 score=2.15088954424323
SFP.Col Colhigh 10423140..10423164 score=2.45805395830684
SFP.Col Colhigh 10423213..10423237 score=3.68045270484172
SFP.Col Colhigh 10423247..10423271 score=3.62730815278718
SFP.Col Colhigh 10423282..10423306 score=4.63587444512438
SFP.Col Colhigh 10423421..10423445 score=2.37692848521311
SFP.Col Colhigh 10423524..10423548 score=2.78412976523869
SFP.Col Colhigh 10423638..10423662 score=4.34923623087811
SFP.Col Colhigh 10423675..10423699 score=1.76770387242645
SFP.Col Colhigh 10423711..10423735 score=2.40460768320544
SFP.Col Colhigh 10423776..10423800 score=1.64227875095032
SFP.Col Colhigh 10423926..10423950 score=6.39484303042879
SFP.Col Colhigh 10423965..10423989 score=3.26930454459004
SFP.Col Colhigh 10424190..10424214 score=5.81483171780856
SFP.Col Colhigh 10424297..10424321 score=3.82409670475118
SFP.Col Colhigh 10424947..10424971 score=2.00960946738876
SFP.Col Colhigh 10425771..10425795 score=2.56797488943862
SFP.Col Colhigh 10425857..10425881 score=2.36786635461711
SFP.Col Colhigh 10426705..10426729 score=7.63785447309008
SFP.Col Colhigh 10426960..10426984 score=2.04435341016656
SFP.Col Colhigh 10427432..10427456 score=4.65047506695892
SFP.Col Colhigh 10427716..10427740 score=3.35176918955847
SFP.Col Colhigh 10427750..10427774 score=2.08579235658110
SFP.Col Colhigh 10428768..10428792 score=4.60926438593506
SFP.Col Colhigh 10428803..10428827 score=3.25755076684193
SFP.Col Colhigh 10428868..10428892 score=2.20540902263572
SFP.Col Colhigh 10428942..10428966 score=3.47435750932656
SFP.Col Colhigh 10429018..10429042 score=7.27505863443518
SFP.Col Colhigh 10429054..10429078 score=3.02364220289268
SFP.Col Colhigh 10429128..10429152 score=2.23055139785112
SFP.Col Colhigh 10429426..10429450 score=2.74524752939577
SFP.Col Colhigh 10429754..10429778 score=2.04626688360637
SFP.Col Colhigh 10430295..10430319 score=4.9017498576488
SFP.Col Colhigh 10430900..10430924 score=2.79595950221635
SFP.Col Colhigh 10431023..10431047 score=2.5603677612308
SFP.Col Colhigh 10431271..10431295 score=2.78431267110190
SFP.Col Colhigh 10431523..10431547 score=2.08049141698335
SFP.Col Colhigh 10431935..10431959 score=1.90910079124123
SFP.Col Colhigh 10431971..10431995 score=2.19833603317976
SFP.Col Colhigh 10433510..10433534 score=4.56657669907696
SFP.Col Colhigh 10433651..10433675 score=3.47705007414098
SFP.Col Colhigh 10433687..10433711 score=3.19202285161852
SFP.Col Colhigh 10434389..10434413 score=3.69908902508289
SFP.Col Colhigh 10434429..10434453 score=3.72061007188695
SFP.Col Colhigh 10434466..10434490 score=2.30617224182338
SFP.Col Colhigh 10435064..10435088 score=1.77400493769184
SFP.Col Colhigh 10435229..10435253 score=2.51631228492961
SFP.Col Colhigh 10435370..10435394 score=2.27949401189508
SFP.Col Colhigh 10435511..10435535 score=2.65351940471133
SFP.Col Colhigh 10435644..10435668 score=1.69328662255272
SFP.Col Colhigh 10435680..10435704 score=2.84178869803422
SFP.Col Colhigh 10435716..10435740 score=2.90942353533939
SFP.Col Colhigh 10435844..10435868 score=3.20792784436935
SFP.Col Colhigh 10435922..10435946 score=2.94575866204718
SFP.Col Colhigh 10436148..10436172 score=3.56859868780500
SFP.Col Colhigh 10436859..10436883 score=2.78510777118732
SFP.Col Colhigh 10437394..10437418 score=2.21988172816123
SFP.Col Colhigh 10437759..10437783 score=2.17042845058296
SFP.Col Colhigh 10437952..10437976 score=1.88720869882799
SFP.Col Colhigh 10438165..10438189 score=3.3465267097321
SFP.Col Colhigh 10439615..10439639 score=3.88851827407428
SFP.Col Colhigh 10439652..10439676 score=2.30972765087087
SFP.Col Colhigh 10443516..10443540 score=3.24117888350068
SFP.Col Colhigh 10444533..10444557 score=3.61809699650916
SFP.Col Colhigh 10446575..10446599 score=2.72773921786674
SFP.Col Colhigh 10447335..10447359 score=4.76242707120942
SFP.Col Colhigh 10448521..10448545 score=2.95617451762287
SFP.Col Colhigh 10449597..10449621 score=2.42702045354915
SFP.Col Colhigh 10450895..10450919 score=2.00493855753044
SFP.Col Colhigh 10467677..10467701 score=1.85394735326912
SFP.Col Colhigh 10471917..10471941 score=2.73448740041851
SFP.Col Colhigh 10472465..10472489 score=3.96907969944538
SFP.Col Colhigh 10472539..10472563 score=4.98838292124541
SFP.Col Colhigh 10472685..10472709 score=2.52372268385108
SFP.Col Colhigh 10472876..10472900 score=1.89981024770674
SFP.Col Colhigh 10472912..10472936 score=4.5337783497682
SFP.Col Colhigh 10472986..10473010 score=3.54955442769982
SFP.Col Colhigh 10473022..10473046 score=3.2287740316277
SFP.Col Colhigh 10473098..10473122 score=2.33456984980039
SFP.Col Colhigh 10473209..10473233 score=4.14214875022890
SFP.Col Colhigh 10473350..10473374 score=2.5977720826012
SFP.Col Colhigh 10473660..10473684 score=2.73363541743904
SFP.Col Colhigh 10473774..10473798 score=1.98171956016941
SFP.Col Colhigh 10474341..10474365 score=2.25999158975868
SFP.Col Colhigh 10474406..10474430 score=2.77119952335524
SFP.Col Colhigh 10475133..10475157 score=2.97867551598423
SFP.Col Colhigh 10475169..10475193 score=3.54945611246148
SFP.Col Colhigh 10476107..10476131 score=1.94559511769336
SFP.Col Colhigh 10478280..10478304 score=1.85190160549646
SFP.Col Colhigh 10479330..10479354 score=1.88648035003131
SFP.Col Colhigh 10479548..10479572 score=2.38837048487412
SFP.Col Colhigh 10479871..10479895 score=1.59291680507933
SFP.Col Colhigh 10481326..10481350 score=2.68454238683155
SFP.Col Colhigh 10481546..10481570 score=4.11730087350224
SFP.Col Colhigh 10481688..10481712 score=2.06705875536046
SFP.Col Colhigh 10481835..10481859 score=2.58730627717606
SFP.Col Colhigh 10483336..10483360 score=3.39165156477414
SFP.Col Colhigh 10483407..10483431 score=1.68512851085273
SFP.Col Colhigh 10484178..10484202 score=2.64985664657149
SFP.Col Colhigh 10484390..10484414 score=3.07373806788331
SFP.Col Colhigh 10484751..10484775 score=2.26778674006980
SFP.Col Colhigh 10486017..10486041 score=3.64174883418971
SFP.Col Colhigh 10487090..10487114 score=1.94535410421093
SFP.Col Colhigh 10487309..10487333 score=5.4600593996848
SFP.Col Colhigh 10487487..10487511 score=2.40504523586792
SFP.Col Colhigh 10487624..10487648 score=2.93485810153104
SFP.Col Colhigh 10487794..10487818 score=2.68287628947352
SFP.Col Colhigh 10487972..10487996 score=3.15988362252790
SFP.Col Colhigh 10488169..10488193 score=2.18814311636650
SFP.Col Colhigh 10488200..10488224 score=1.58683351118725
SFP.Col Colhigh 10488236..10488260 score=2.97181873863826
SFP.Col Colhigh 10488273..10488297 score=3.02422064537379
SFP.Col Colhigh 10488308..10488332 score=3.83580373310805
SFP.Col Colhigh 10488746..10488770 score=1.61361714157921
SFP.Col Colhigh 10489079..10489103 score=6.779760688611
SFP.Col Colhigh 10489120..10489144 score=4.60146955162614
SFP.Col Colhigh 10489783..10489807 score=6.59885181187912
SFP.Col Colhigh 10489817..10489841 score=3.05892432775744
SFP.Col Colhigh 10489852..10489876 score=1.82178099064911
SFP.Col Colhigh 10489886..10489910 score=2.67745311633619
SFP.Col Colhigh 10490166..10490190 score=2.58124876787102
SFP.Col Colhigh 10490306..10490330 score=3.61058836230918
SFP.Col Colhigh 10490342..10490366 score=4.19154862824553
SFP.Col Colhigh 10490414..10490438 score=2.13654484861806
SFP.Col Colhigh 10490450..10490474 score=1.66501013828256
SFP.Col Colhigh 10490489..10490513 score=2.57141535413992
SFP.Col Colhigh 10490524..10490548 score=5.10040463029096
SFP.Col Colhigh 10490637..10490661 score=3.22803748088106
SFP.Col Colhigh 10490745..10490769 score=8.71107725839871
SFP.Col Colhigh 10490779..10490803 score=2.30962126793649
SFP.Col Colhigh 10490923..10490947 score=1.93291352424509
SFP.Col Colhigh 10491941..10491965 score=2.0974684893191
SFP.Col Colhigh 10492018..10492042 score=1.80652229760206
SFP.Col Colhigh 10492065..10492089 score=2.81813417999209
SFP.Col Colhigh 10492098..10492122 score=3.53202598522715
SFP.Col Colhigh 10492965..10492989 score=1.80425792718723
SFP.Col Colhigh 10493003..10493027 score=1.76855136750069
SFP.Col Colhigh 10493352..10493376 score=3.21580485905222
SFP.Col Colhigh 10493389..10493413 score=1.65185115244269
SFP.Col Colhigh 10493425..10493449 score=1.78295137006986
SFP.Col Colhigh 10493460..10493484 score=4.80143550069023
SFP.Col Colhigh 10493497..10493521 score=3.14393940666221
SFP.Col Colhigh 10494381..10494405 score=2.87472979950059
SFP.Col Colhigh 10494485..10494509 score=6.33189524737965
SFP.Col Colhigh 10494591..10494615 score=3.02154257269148
SFP.Col Colhigh 10494813..10494837 score=2.82817559437882
SFP.Col Colhigh 10494890..10494914 score=2.54648099244225
SFP.Col Colhigh 10494963..10494987 score=2.17063173162837
SFP.Col Colhigh 10495265..10495289 score=1.88208466533851
SFP.Col Colhigh 10496006..10496030 score=1.58737801897887
SFP.Col Colhigh 10496388..10496412 score=2.06505838794969
SFP.Col Colhigh 10496423..10496447 score=2.82587993460324
SFP.Col Colhigh 10496459..10496483 score=2.96388185046561
SFP.Col Colhigh 10496493..10496517 score=2.29975506725067
SFP.Col Colhigh 10496566..10496590 score=2.21929653080495
SFP.Col Colhigh 10496603..10496627 score=4.2406333344067
SFP.Col Colhigh 10496709..10496733 score=2.50211631496620
SFP.Col Colhigh 10496745..10496769 score=3.63550898962065
SFP.Col Colhigh 10496820..10496844 score=5.69339843774838
SFP.Col Colhigh 10496929..10496953 score=2.28182745934150
SFP.Col Colhigh 10497314..10497338 score=1.62254253911820
SFP.Col Colhigh 10497451..10497475 score=1.73341936127718
SFP.Col Colhigh 10498158..10498182 score=3.24990121793804
SFP.Col Colhigh 10498232..10498256 score=1.74585285730353
SFP.Col Colhigh 10498303..10498327 score=3.02922359122547
SFP.Col Colhigh 10498442..10498466 score=2.04986743808108
SFP.Col Colhigh 10498478..10498502 score=2.81003324212648
SFP.Col Colhigh 10498517..10498541 score=1.82346060951121
SFP.Col Colhigh 10498551..10498575 score=1.67817564690709
SFP.Col Colhigh 10498696..10498720 score=6.137528048026
SFP.Col Colhigh 10498765..10498789 score=6.03283150500714
SFP.Col Colhigh 10498803..10498827 score=3.98862719539376
SFP.Col Colhigh 10498838..10498862 score=1.69497413737712
SFP.Col Colhigh 10498873..10498897 score=2.74141376290354
SFP.Col Colhigh 10498910..10498934 score=1.77606346541110
SFP.Col Colhigh 10498949..10498973 score=3.76690017085992
SFP.Col Colhigh 10499058..10499082 score=3.07520536739835
SFP.Col Colhigh 10499132..10499156 score=6.56565720333915
SFP.Col Colhigh 10499168..10499192 score=2.08413884823841
SFP.Col Colhigh 10499208..10499232 score=3.00752618351400
SFP.Col Colhigh 10499362..10499386 score=3.73612091653361
SFP.Col Colhigh 10499438..10499462 score=4.33342029880520
SFP.Col Colhigh 10499481..10499505 score=3.19543398709879
SFP.Col Colhigh 10499553..10499577 score=1.67018171642061
SFP.Col Colhigh 10499627..10499651 score=2.80978376405742
SFP.Col Colhigh 10499667..10499691 score=4.6897295682812
SFP.Col Colhigh 10500061..10500085 score=2.91912088734402
SFP.Col Colhigh 10500165..10500189 score=3.91635401541221
SFP.Col Colhigh 10500201..10500225 score=4.35824723068038
SFP.Col Colhigh 10500344..10500368 score=1.80725229312985
SFP.Col Colhigh 10500454..10500478 score=1.91172903687689
SFP.Col Colhigh 10500486..10500510 score=4.30508263977173
SFP.Col Colhigh 10500579..10500603 score=3.8232132793305
SFP.Col Colhigh 10500631..10500655 score=3.00635168552661
SFP.Col Colhigh 10500715..10500739 score=2.54920391229971
SFP.Col Colhigh 10500867..10500891 score=4.42492811801830
SFP.Col Colhigh 10501017..10501041 score=1.67137390438834
SFP.Col Colhigh 10501053..10501077 score=3.79174266970707
SFP.Col Colhigh 10501123..10501147 score=4.52090909434647
SFP.Col Colhigh 10501199..10501223 score=3.24246849850548
SFP.Col Colhigh 10501240..10501264 score=3.54293074384674
SFP.Col Colhigh 10501309..10501333 score=4.5102831159914
SFP.Col Colhigh 10501415..10501439 score=4.49853997772295
SFP.Col Colhigh 10501448..10501472 score=2.45602955216321
SFP.Col Colhigh 10501485..10501509 score=3.40348170050884
SFP.Col Colhigh 10501525..10501549 score=2.72425395899984
SFP.Col Colhigh 10507116..10507140 score=2.00131000432718
SFP.Col Colhigh 10507454..10507478 score=3.07861430307294
SFP.Col Colhigh 10507487..10507511 score=4.52582745845895
SFP.Col Colhigh 10508186..10508210 score=1.66668727835136
SFP.Col Colhigh 10508718..10508742 score=1.90726687935398
SFP.Col Colhigh 10508754..10508778 score=2.88250218860353
SFP.Col Colhigh 10509419..10509443 score=5.60169572576098
SFP.Col Colhigh 10509710..10509734 score=2.59047593604621
SFP.Col Colhigh 10509780..10509804 score=3.65475489978233
SFP.Col Colhigh 10509811..10509835 score=1.79343165387275
SFP.Col Colhigh 10510074..10510098 score=2.65256764908344
SFP.Col Colhigh 10513017..10513041 score=4.99186690736505
SFP.Col Colhigh 10513054..10513078 score=2.7180497680712
SFP.Col Colhigh 10513232..10513256 score=2.04950375423071
SFP.Col Colhigh 10513479..10513503 score=3.50409843286308
SFP.Col Colhigh 10513516..10513540 score=3.78441388952178
SFP.Col Colhigh 10513552..10513576 score=2.6000664107365
SFP.Col Colhigh 10513596..10513620 score=2.95978297758800
SFP.Col Colhigh 10513735..10513759 score=2.84280238969733
SFP.Col Colhigh 10513988..10514012 score=2.02196300934231
SFP.Col Colhigh 10514341..10514365 score=2.68245339390136
SFP.Col Colhigh 10514458..10514482 score=5.4191320794343
SFP.Col Colhigh 10514495..10514519 score=5.56480446519657
SFP.Col Colhigh 10514595..10514619 score=6.4616581499396
SFP.Col Colhigh 10514787..10514811 score=3.62800851845752
SFP.Col Colhigh 10514899..10514923 score=3.96491313287893
SFP.Col Colhigh 10515271..10515295 score=2.01954515610698
SFP.Col Colhigh 10515627..10515651 score=3.07751174508934
SFP.Col Colhigh 10515774..10515798 score=1.91306879965040
SFP.Col Colhigh 10515889..10515913 score=3.38978666144063
SFP.Col Colhigh 10515935..10515959 score=2.37410580190251
SFP.Col Colhigh 10516004..10516028 score=2.65008233072147
SFP.Col Colhigh 10516076..10516100 score=3.43094936466627
SFP.Col Colhigh 10516109..10516133 score=2.23019035655283
SFP.Col Colhigh 10516180..10516204 score=6.4345540178109
SFP.Col Colhigh 10516216..10516240 score=4.93871370129208
SFP.Col Colhigh 10516631..10516655 score=2.21090956532628
SFP.Col Colhigh 10516798..10516822 score=3.27904844940874
SFP.Col Colhigh 10517246..10517270 score=5.31270848265061
SFP.Col Colhigh 10517407..10517431 score=2.87765979456765
SFP.Col Colhigh 10517475..10517499 score=5.10691673530273
SFP.Col Colhigh 10517851..10517875 score=2.35649718799014
SFP.Col Colhigh 10518389..10518413 score=2.4903485434983
SFP.Col Colhigh 10518846..10518870 score=1.65980939982751
SFP.Col Colhigh 10518898..10518922 score=1.99926731816211
SFP.Col Colhigh 10519176..10519200 score=3.38703347700794
SFP.Col Colhigh 10520583..10520607 score=1.55848449406510
SFP.Col Colhigh 10521347..10521371 score=2.65495312473205
SFP.Col Colhigh 10526592..10526616 score=1.97068102973662
SFP.Col Colhigh 10528073..10528097 score=1.83921397506241
SFP.Col Colhigh 10528537..10528561 score=2.12186870463883
SFP.Col Colhigh 10529119..10529143 score=4.79306694232057
SFP.Col Colhigh 10529195..10529219 score=3.0094410638289
SFP.Col Colhigh 10529335..10529359 score=2.11168327589657
SFP.Col Colhigh 10529744..10529768 score=2.11963327996128
SFP.Col Colhigh 10531521..10531545 score=4.34163670082863
SFP.Col Colhigh 10532121..10532145 score=1.61340801708649
SFP.Col Colhigh 10532499..10532523 score=3.80147240841483
SFP.Col Colhigh 10534406..10534430 score=4.46004541060147
SFP.Col Colhigh 10535376..10535400 score=2.10399987602513
SFP.Col Colhigh 10535657..10535681 score=3.78195257536688
SFP.Col Colhigh 10536414..10536438 score=3.17303778663133
SFP.Col Colhigh 10539371..10539395 score=1.97297967772212
SFP.Col Colhigh 10539405..10539429 score=3.77508123546447
SFP.Col Colhigh 10539942..10539966 score=1.56801584153990
SFP.Col Colhigh 10540538..10540562 score=2.82018257913522
SFP.Col Colhigh 10541959..10541983 score=4.61135117945405
SFP.Col Colhigh 10542405..10542429 score=2.53983756166483
SFP.Col Colhigh 10542766..10542790 score=1.61166557818554
SFP.Col Colhigh 10542986..10543010 score=2.2801063814294
SFP.Col Colhigh 10545264..10545288 score=2.41210808671732
SFP.Col Colhigh 10545943..10545967 score=2.15685560038811
SFP.Col Colhigh 10545993..10546017 score=3.26282481164795
SFP.Col Colhigh 10546571..10546595 score=4.21536918165397
SFP.Col Colhigh 10548186..10548210 score=1.56213878925246
SFP.Col Colhigh 10559492..10559516 score=2.87349433610099
SFP.Col Colhigh 10559600..10559624 score=1.61460145963279
SFP.Col Colhigh 10559826..10559850 score=3.46113276468144
SFP.Col Colhigh 10559863..10559887 score=1.59774690235724
SFP.Col Colhigh 10559894..10559918 score=3.86581764680816
SFP.Col Colhigh 10560298..10560322 score=3.89465384718603
SFP.Col Colhigh 10560401..10560425 score=6.70167496573142
SFP.Col Colhigh 10560442..10560466 score=5.45043048322232
SFP.Col Colhigh 10560475..10560499 score=1.882384538221
SFP.Col Colhigh 10560509..10560533 score=1.86284267156284
SFP.Col Colhigh 10560546..10560570 score=5.47261036564693
SFP.Col Colhigh 10560581..10560605 score=3.86360710172748
SFP.Col Colhigh 10560634..10560658 score=2.94583736312558
SFP.Col Colhigh 10560672..10560696 score=1.79969302374125
SFP.Col Colhigh 10560710..10560734 score=3.96975922899264
SFP.Col Colhigh 10560742..10560766 score=6.42357449607858
SFP.Col Colhigh 10560778..10560802 score=8.00176938212901
SFP.Col Colhigh 10560813..10560837 score=7.84344738605658
SFP.Col Colhigh 10560850..10560874 score=2.09559380151597
SFP.Col Colhigh 10560885..10560909 score=3.20547161659953
SFP.Col Colhigh 10560925..10560949 score=2.01922035215809
SFP.Col Colhigh 10560961..10560985 score=2.90827249893984
SFP.Col Colhigh 10561037..10561061 score=4.67490008124407
SFP.Col Colhigh 10561146..10561170 score=2.16759815528938
SFP.Col Colhigh 10561185..10561209 score=2.96589621719032
SFP.Col Colhigh 10561903..10561927 score=2.64300037724424
SFP.Col Colhigh 10562318..10562342 score=5.25878992626923
SFP.Col Colhigh 10562349..10562373 score=4.00539128353800
SFP.Col Colhigh 10562390..10562414 score=3.94243532634946
SFP.Col Colhigh 10562427..10562451 score=4.26743102801168
SFP.Col Colhigh 10562542..10562566 score=1.72063300883578
SFP.Col Colhigh 10562578..10562602 score=4.46798194234698
SFP.Col Colhigh 10562615..10562639 score=2.21717619677465
SFP.Col Colhigh 10562697..10562721 score=4.63305937526410
SFP.Col Colhigh 10562801..10562825 score=3.63497564509758
SFP.Col Colhigh 10562870..10562894 score=1.62373445429845
SFP.Col Colhigh 10562974..10562998 score=2.6866756079012
SFP.Col Colhigh 10563012..10563036 score=3.85430893578465
SFP.Col Colhigh 10563048..10563072 score=3.90442771419737
SFP.Col Colhigh 10563122..10563146 score=4.23647472558450
SFP.Col Colhigh 10563159..10563183 score=2.93629305636733
SFP.Col Colhigh 10563241..10563265 score=5.23108302989475
SFP.Col Colhigh 10563355..10563379 score=2.42596941289111
SFP.Col Colhigh 10563387..10563411 score=2.10145620035012
SFP.Col Colhigh 10563427..10563451 score=4.97090811766856
SFP.Col Colhigh 10563533..10563557 score=3.6221356342049
SFP.Col Colhigh 10563644..10563668 score=1.83700316552866
SFP.Col Colhigh 10563679..10563703 score=3.67792660003184
SFP.Col Colhigh 10563865..10563889 score=3.43156653441447
SFP.Col Colhigh 10563901..10563925 score=2.49700658761894
SFP.Col Colhigh 10564064..10564088 score=3.94370130533554
SFP.Col Colhigh 10564132..10564156 score=3.43518563657178
SFP.Col Colhigh 10564287..10564311 score=3.48579387914995
SFP.Col Colhigh 10564323..10564347 score=4.43935335001075
SFP.Col Colhigh 10564359..10564383 score=2.46858593926345
SFP.Col Colhigh 10564397..10564421 score=4.85984929626855
SFP.Col Colhigh 10565207..10565231 score=1.92212454953216
SFP.Col Colhigh 10577525..10577549 score=5.14792006194926
SFP.Col Colhigh 10578373..10578397 score=2.86418683814688
SFP.Col Colhigh 10578810..10578834 score=5.7921629974228
SFP.Col Colhigh 10578842..10578866 score=2.99793976177054
SFP.Col Colhigh 10578994..10579018 score=3.48565736775418
SFP.Col Colhigh 10579064..10579088 score=2.51792011016065
SFP.Col Colhigh 10579135..10579159 score=3.68353549144214
SFP.Col Colhigh 10579170..10579194 score=3.51221598394772
SFP.Col Colhigh 10579206..10579230 score=6.7137089390303
SFP.Col Colhigh 10579467..10579491 score=6.09840700454453
SFP.Col Colhigh 10579499..10579523 score=4.88693109921895
SFP.Col Colhigh 10579570..10579594 score=2.99894860220944
SFP.Col Colhigh 10579751..10579775 score=4.8868961023346
SFP.Col Colhigh 10579791..10579815 score=3.04118702410524
SFP.Col Colhigh 10579972..10579996 score=5.25192464791345
SFP.Col Colhigh 10580008..10580032 score=5.46566452912768
SFP.Col Colhigh 10580042..10580066 score=2.99356318493677
SFP.Col Colhigh 10580144..10580168 score=4.38432310941477
SFP.Col Colhigh 10580255..10580279 score=3.34699692030736
SFP.Col Colhigh 10580291..10580315 score=6.58657810162395
SFP.Col Colhigh 10580437..10580461 score=2.10072705923176
SFP.Col Colhigh 10580477..10580501 score=1.9468112836741
SFP.Col Colhigh 10580514..10580538 score=4.53973517487895
SFP.Col Colhigh 10580548..10580572 score=3.63074418767299
SFP.Col Colhigh 10580619..10580643 score=4.59770742114093
SFP.Col Colhigh 10580727..10580751 score=3.62913848800571
SFP.Col Colhigh 10580873..10580897 score=3.21205706594266
SFP.Col Colhigh 10580910..10580934 score=1.63356099402552
SFP.Col Colhigh 10580946..10580970 score=2.39529276604537
SFP.Col Colhigh 10581126..10581150 score=3.5024317745151
SFP.Col Colhigh 10581165..10581189 score=2.14400908625818
SFP.Col Colhigh 10581237..10581261 score=2.42273962079055
SFP.Col Colhigh 10581275..10581299 score=2.7048015170494
SFP.Col Colhigh 10581313..10581337 score=2.55988573995383
SFP.Col Colhigh 10581354..10581378 score=3.0206477039373
SFP.Col Colhigh 10581390..10581414 score=3.70805326091155
SFP.Col Colhigh 10581538..10581562 score=4.33128029504871
SFP.Col Colhigh 10581573..10581597 score=4.9223820793966
SFP.Col Colhigh 10581639..10581663 score=1.73085685045990
SFP.Col Colhigh 10581712..10581736 score=7.67856800849562
SFP.Col Colhigh 10581748..10581772 score=3.84537751606705
SFP.Col Colhigh 10581785..10581809 score=2.45614934553938
SFP.Col Colhigh 10581817..10581841 score=1.76197082062
SFP.Col Colhigh 10581855..10581879 score=3.77478825110556
SFP.Col Colhigh 10581891..10581915 score=5.65552179143536
SFP.Col Colhigh 10581925..10581949 score=1.87741074621189
SFP.Col Colhigh 10582140..10582164 score=2.39041956759645
SFP.Col Colhigh 10582248..10582272 score=3.64642214837987
SFP.Col Colhigh 10582316..10582340 score=2.58140231181596
SFP.Col Colhigh 10582598..10582622 score=2.62239410997522
SFP.Col Colhigh 10582723..10582747 score=4.14162740905511
SFP.Col Colhigh 10583142..10583166 score=2.93740140407064
SFP.Col Colhigh 10584462..10584486 score=3.52658939955609
SFP.Col Colhigh 10584534..10584558 score=2.48580731528011
SFP.Col Colhigh 10584615..10584639 score=3.15167438133444
SFP.Col Colhigh 10584687..10584711 score=1.78082716269072
SFP.Col Colhigh 10584788..10584812 score=1.82749892951967
SFP.Col Colhigh 10587203..10587227 score=5.7487234063891
SFP.Col Colhigh 10587275..10587299 score=10.8042964329982
SFP.Col Colhigh 10587312..10587336 score=4.48503427947256
SFP.Col Colhigh 10587530..10587554 score=4.16880090727564
SFP.Col Colhigh 10587566..10587590 score=2.64815423236056
SFP.Col Colhigh 10587658..10587682 score=1.61890685265454
SFP.Col Colhigh 10587693..10587717 score=3.41847949576742
SFP.Col Colhigh 10587727..10587751 score=2.43401828918645
SFP.Col Colhigh 10587763..10587787 score=2.12969300459361
SFP.Col Colhigh 10588124..10588148 score=2.81118658190614
SFP.Col Colhigh 10588226..10588250 score=3.71656352845471
SFP.Col Colhigh 10588441..10588465 score=3.08270759531898
SFP.Col Colhigh 10591195..10591219 score=2.13974530943666
SFP.Col Colhigh 10591301..10591325 score=2.34364911168699
SFP.Col Colhigh 10591627..10591651 score=4.56832021511524
SFP.Col Colhigh 10591698..10591722 score=2.68394121302410
SFP.Col Colhigh 10593803..10593827 score=3.70467200821736
SFP.Col Colhigh 10595847..10595871 score=3.46785488503050
SFP.Col Colhigh 10597619..10597643 score=2.69304023999082
SFP.Col Colhigh 10597839..10597863 score=1.6363882641515
SFP.Col Colhigh 10600432..10600456 score=2.43866710541056
SFP.Col Colhigh 10600697..10600721 score=1.73941880783645
SFP.Col Colhigh 10604922..10604946 score=2.84445464188858
SFP.Col Colhigh 10605096..10605120 score=2.22884933858407
SFP.Col Colhigh 10605382..10605406 score=3.61193876576252
SFP.Col Colhigh 10605561..10605585 score=2.80250458800055
SFP.Col Colhigh 10605635..10605659 score=2.04646553607261
SFP.Col Colhigh 10605697..10605721 score=3.66967317430500
SFP.Col Colhigh 10606210..10606234 score=2.94155318021401
SFP.Col Colhigh 10608323..10608347 score=2.69377747881945
SFP.Col Colhigh 10608507..10608531 score=2.74588269383501
SFP.Col Colhigh 10608582..10608606 score=2.66821307874343
SFP.Col Colhigh 10608622..10608646 score=1.65009544283173
SFP.Col Colhigh 10608662..10608686 score=8.30948535159436
SFP.Col Colhigh 10608768..10608792 score=4.47490688774959
SFP.Col Colhigh 10608839..10608863 score=3.0328298954964
SFP.Col Colhigh 10608912..10608936 score=3.44823860132649
SFP.Col Colhigh 10608951..10608975 score=5.34241033404798
SFP.Col Colhigh 10609725..10609749 score=3.44876058896786
SFP.Col Colhigh 10609759..10609783 score=2.07723948325359
SFP.Col Colhigh 10609865..10609889 score=2.80727226604719
SFP.Col Colhigh 10610089..10610113 score=1.80129591048136
SFP.Col Colhigh 10610337..10610361 score=1.91259722798180
SFP.Col Colhigh 10610555..10610579 score=3.45194328170158
SFP.Col Colhigh 10610695..10610719 score=2.47523075190783
SFP.Col Colhigh 10610831..10610855 score=4.15016038597733
SFP.Col Colhigh 10610914..10610938 score=4.90400213760159
SFP.Col Colhigh 10610945..10610969 score=4.44998870518052
SFP.Col Colhigh 10610983..10611007 score=6.23659583337212
SFP.Col Colhigh 10611022..10611046 score=8.38896509646002
SFP.Col Colhigh 10611053..10611077 score=1.65579667742341
SFP.Col Colhigh 10611094..10611118 score=2.52582670547243
SFP.Col Colhigh 10611129..10611153 score=4.53500227227799
SFP.Col Colhigh 10611202..10611226 score=2.06763056808893
SFP.Col Colhigh 10611238..10611262 score=1.61508886901022
SFP.Col Colhigh 10611383..10611407 score=3.16615164981776
SFP.Col Colhigh 10611419..10611443 score=3.49025953402722
SFP.Col Colhigh 10611533..10611557 score=3.06934653959855
SFP.Col Colhigh 10611604..10611628 score=1.61958402209911
SFP.Col Colhigh 10611641..10611665 score=4.66389458939955
SFP.Col Colhigh 10611681..10611705 score=3.52543013247725
SFP.Col Colhigh 10611787..10611811 score=6.8424877867701
SFP.Col Colhigh 10611859..10611883 score=2.64566389276832
SFP.Col Colhigh 10612105..10612129 score=5.21366656544471
SFP.Col Colhigh 10612181..10612205 score=4.73087029944386
SFP.Col Colhigh 10612344..10612368 score=3.01116320032875
SFP.Col Colhigh 10612380..10612404 score=3.16256829441342
SFP.Col Colhigh 10612416..10612440 score=3.44860548873517
SFP.Col Colhigh 10612921..10612945 score=1.85811469841669
SFP.Col Colhigh 10619987..10620011 score=4.97950798024278
SFP.Col Colhigh 10620488..10620512 score=2.24538485839935
SFP.Col Colhigh 10621059..10621083 score=3.74601825352386
SFP.Col Colhigh 10621452..10621476 score=2.4763672711653
SFP.Col Colhigh 10621625..10621649 score=2.16597881394859
SFP.Col Colhigh 10623722..10623746 score=3.51524118191228
SFP.Col Colhigh 10624396..10624420 score=2.42896125378264
SFP.Col Colhigh 10626109..10626133 score=1.730771048903
SFP.Col Colhigh 10629530..10629554 score=4.48898799500244
SFP.Col Colhigh 10630185..10630209 score=3.44616320330437
SFP.Col Colhigh 10638109..10638133 score=1.58904314832548
SFP.Col Colhigh 10639005..10639029 score=1.56727092051835
SFP.Col Colhigh 10647232..10647256 score=2.12801897287537
SFP.Col Colhigh 10648321..10648345 score=3.0867597968511
SFP.Col Colhigh 10652604..10652628 score=3.04164484261615
SFP.Col Colhigh 10655133..10655157 score=3.12558269024593
SFP.Col Colhigh 10658499..10658523 score=3.16535683957309
SFP.Col Colhigh 10660110..10660134 score=3.66998242343786
SFP.Col Colhigh 10663103..10663127 score=4.58711691242668
SFP.Col Colhigh 10665582..10665606 score=1.81151943180359
SFP.Col Colhigh 10667629..10667653 score=1.93100651411009
SFP.Col Colhigh 10669355..10669379 score=2.75834072613141
SFP.Col Colhigh 10669552..10669576 score=3.20008028026534
SFP.Col Colhigh 10669663..10669687 score=2.87654643020113
SFP.Col Colhigh 10669917..10669941 score=3.16281774048535
SFP.Col Colhigh 10670055..10670079 score=5.62550207545083
SFP.Col Colhigh 10670214..10670238 score=5.10502529688112
SFP.Col Colhigh 10670248..10670272 score=4.97856910041392
SFP.Col Colhigh 10670426..10670450 score=4.4547672413976
SFP.Col Colhigh 10673703..10673727 score=2.21062214047717
SFP.Col Colhigh 10678618..10678642 score=1.93153837382122
SFP.Col Colhigh 10679713..10679737 score=2.86745048722939
SFP.Col Colhigh 10688757..10688781 score=1.66744414349526
SFP.Col Colhigh 10689407..10689431 score=3.39103505743805
SFP.Col Colhigh 10689511..10689535 score=3.93120599181351
SFP.Col Colhigh 10689724..10689748 score=1.9452589727206
SFP.Col Colhigh 10689867..10689891 score=3.79711346739995
SFP.Col Colhigh 10690045..10690069 score=3.90542971224881
SFP.Col Colhigh 10690079..10690103 score=3.66960420629946
SFP.Col Colhigh 10690344..10690368 score=2.68562064912675
SFP.Col Colhigh 10690415..10690439 score=2.01058078422568
SFP.Col Colhigh 10690522..10690546 score=7.54374946810873
SFP.Col Colhigh 10690703..10690727 score=2.81831659807931
SFP.Col Colhigh 10690779..10690803 score=1.88541977294247
SFP.Col Colhigh 10690938..10690962 score=4.04520113456022
SFP.Col Colhigh 10690974..10690998 score=2.38997887963343
SFP.Col Colhigh 10691824..10691848 score=2.28215698372222
SFP.Col Colhigh 10692255..10692279 score=3.04332016168352
SFP.Col Colhigh 10692438..10692462 score=3.34515947059131
SFP.Col Colhigh 10693370..10693394 score=2.33692970961636
SFP.Col Colhigh 10693915..10693939 score=2.30942229598169
SFP.Col Colhigh 10694021..10694045 score=1.85935675976150
SFP.Col Colhigh 10694351..10694375 score=2.35404263883693
SFP.Col Colhigh 10694390..10694414 score=3.63752785440745
SFP.Col Colhigh 10695152..10695176 score=2.75875747901912
SFP.Col Colhigh 10696104..10696128 score=4.54879513136419
SFP.Col Colhigh 10697204..10697228 score=3.04032125629249
SFP.Col Colhigh 10697495..10697519 score=1.80814656118168
SFP.Col Colhigh 10701225..10701249 score=5.40591757117453
SFP.Col Colhigh 10704965..10704989 score=1.7592100105981
SFP.Col Colhigh 10706436..10706460 score=2.36490118704209
SFP.Col Colhigh 10707079..10707103 score=1.72740308016449
SFP.Col Colhigh 10709221..10709245 score=2.19051894288591
SFP.Col Colhigh 10711740..10711764 score=2.43933724583536
SFP.Col Colhigh 10714945..10714969 score=1.84842114342321
SFP.Col Colhigh 10714980..10715004 score=2.81345086673975
SFP.Col Colhigh 10715134..10715158 score=2.06883283169805
SFP.Col Colhigh 10721372..10721396 score=2.27679174820965
SFP.Col Colhigh 10721801..10721825 score=3.9722288931176
SFP.Col Colhigh 10724034..10724058 score=1.98389682041432
SFP.Col Colhigh 10725282..10725306 score=3.14951877867312
SFP.Col Colhigh 10725318..10725342 score=4.51699888739915
SFP.Col Colhigh 10725569..10725593 score=3.0227223796365
SFP.Col Colhigh 10725930..10725954 score=1.99502112300168
SFP.Col Colhigh 10726458..10726482 score=2.56394116236542
SFP.Col Colhigh 10727053..10727077 score=3.52580601746419
SFP.Col Colhigh 10727776..10727800 score=5.5275125825891
SFP.Col Colhigh 10727812..10727836 score=2.6504664075515
SFP.Col Colhigh 10728027..10728051 score=2.31802540302139
SFP.Col Colhigh 10729995..10730019 score=3.97376471042839
SFP.Col Colhigh 10733417..10733441 score=5.09655272339634
SFP.Col Colhigh 10736264..10736288 score=2.47469065275329
SFP.Col Colhigh 10736440..10736464 score=1.88036891406747
SFP.Col Colhigh 10739240..10739264 score=1.56608016912962
SFP.Col Colhigh 10746128..10746152 score=3.80022962695046
SFP.Col Colhigh 10747281..10747305 score=1.60066835803758
SFP.Col Colhigh 10748461..10748485 score=4.11542489074258
SFP.Col Colhigh 10748619..10748643 score=2.53369079666592
SFP.Col Colhigh 10750391..10750415 score=1.81820874432631
SFP.Col Colhigh 10751795..10751819 score=1.99972934609362
SFP.Col Colhigh 10752050..10752074 score=3.16629790357377
SFP.Col Colhigh 10752129..10752153 score=4.87167477560299
SFP.Col Colhigh 10752166..10752190 score=5.28294274690571
SFP.Col Colhigh 10752281..10752305 score=1.89593968558490
SFP.Col Colhigh 10754456..10754480 score=2.04544247972990
SFP.Col Colhigh 10754494..10754518 score=2.90653863427480
SFP.Col Colhigh 10754565..10754589 score=3.25569935883486
SFP.Col Colhigh 10759169..10759193 score=1.58496529396867
SFP.Col Colhigh 10760437..10760461 score=1.68895812126585
SFP.Col Colhigh 10760939..10760963 score=1.90882155572349
SFP.Col Colhigh 10761005..10761029 score=1.82143302266758
SFP.Col Colhigh 10767032..10767056 score=2.70869991433245
SFP.Col Colhigh 10768697..10768721 score=1.97862231015500
SFP.Col Colhigh 10768735..10768759 score=2.12473855558507
SFP.Col Colhigh 10768879..10768903 score=3.7995478187087
SFP.Col Colhigh 10770499..10770523 score=2.10555266915047
SFP.Col Colhigh 10770607..10770631 score=3.46111078795287
SFP.Col Colhigh 10770929..10770953 score=1.62624134573084
SFP.Col Colhigh 10772117..10772141 score=1.92714139243419
SFP.Col Colhigh 10773739..10773763 score=2.05297581848407
SFP.Col Colhigh 10775730..10775754 score=2.21145096238863
SFP.Col Colhigh 10776546..10776570 score=2.31581586591134
SFP.Col Colhigh 10777567..10777591 score=3.54097337082002
SFP.Col Colhigh 10778409..10778433 score=1.77108522495832
SFP.Col Colhigh 10778654..10778678 score=2.17914513478639
SFP.Col Colhigh 10782520..10782544 score=3.16237550449263
SFP.Col Colhigh 10782659..10782683 score=2.92651162122973
SFP.Col Colhigh 10782736..10782760 score=2.06132850398366
SFP.Col Colhigh 10782813..10782837 score=4.07059413550887
SFP.Col Colhigh 10783441..10783465 score=4.16939018182229
SFP.Col Colhigh 10786454..10786478 score=1.91339773743653
SFP.Col Colhigh 10786687..10786711 score=2.04945606653013
SFP.Col Colhigh 10787736..10787760 score=1.75586292677816
SFP.Col Colhigh 10791823..10791847 score=3.13592213066098
SFP.Col Colhigh 10792142..10792166 score=6.090666718804
SFP.Col Colhigh 10792283..10792307 score=2.10842352913253
SFP.Col Colhigh 10798214..10798238 score=1.90515576378263
SFP.Col Colhigh 10798805..10798829 score=2.9238388600797
SFP.Col Colhigh 10802678..10802702 score=3.13320189847765
SFP.Col Colhigh 10803777..10803801 score=2.60659950814796
SFP.Col Colhigh 10803887..10803911 score=3.67019802430431
SFP.Col Colhigh 10805132..10805156 score=2.60116679256101
SFP.Col Colhigh 10805258..10805282 score=2.58135379083736
SFP.Col Colhigh 10805367..10805391 score=3.3287791281497
SFP.Col Colhigh 10807238..10807262 score=2.72371274701766
SFP.Col Colhigh 10807307..10807331 score=2.75804494832234
SFP.Col Colhigh 10807499..10807523 score=3.00180996777279
SFP.Col Colhigh 10808305..10808329 score=1.67072772981437
SFP.Col Colhigh 10808829..10808853 score=1.55908041616252
SFP.Col Colhigh 10809040..10809064 score=1.84751578731524
SFP.Col Colhigh 10810261..10810285 score=1.91226951103538
SFP.Col Colhigh 10810403..10810427 score=1.71343804026736
SFP.Col Colhigh 10811155..10811179 score=2.20746042838419
SFP.Col Colhigh 10811326..10811350 score=3.80276959915744
SFP.Col Colhigh 10811473..10811497 score=2.63528324796013
SFP.Col Colhigh 10811558..10811582 score=2.13943950711362
SFP.Col Colhigh 10812462..10812486 score=5.6954563565261
SFP.Col Colhigh 10812498..10812522 score=3.7449737361837
SFP.Col Colhigh 10813442..10813466 score=3.34001414401095
SFP.Col Colhigh 10813483..10813507 score=1.96430105605869
SFP.Col Colhigh 10813760..10813784 score=5.78338969055521
SFP.Col Colhigh 10814049..10814073 score=3.13580766998875
SFP.Col Colhigh 10814158..10814182 score=2.55506551536843
SFP.Col Colhigh 10814268..10814292 score=4.52647485720661
SFP.Col Colhigh 10816025..10816049 score=3.02067053377144
SFP.Col Colhigh 10820078..10820102 score=2.30825577486614
SFP.Col Colhigh 10822775..10822799 score=1.83506899538659
SFP.Col Colhigh 10823210..10823234 score=2.19214199531230
SFP.Col Colhigh 10823251..10823275 score=2.86659934590382
SFP.Col Colhigh 10825989..10826013 score=3.27831352152626
SFP.Col Colhigh 10826021..10826045 score=3.57415956365024
SFP.Col Colhigh 10827650..10827674 score=2.70995248897295
SFP.Col Colhigh 10828751..10828775 score=2.41663235612650
SFP.Col Colhigh 10831486..10831510 score=2.30448830341870
SFP.Col Colhigh 10832030..10832054 score=4.98512216721082
SFP.Col Colhigh 10834626..10834650 score=2.45456071664876
SFP.Col Colhigh 10835705..10835729 score=1.70571250535898
SFP.Col Colhigh 10842752..10842776 score=3.35763781366714
SFP.Col Colhigh 10845064..10845088 score=3.33294387127920
SFP.Col Colhigh 10845244..10845268 score=2.46838324244157
SFP.Col Colhigh 10846623..10846647 score=3.98337898863624
SFP.Col Colhigh 10848045..10848069 score=2.20002140759697
SFP.Col Colhigh 10848927..10848951 score=2.61215359773115
SFP.Col Colhigh 10859462..10859486 score=2.29330475131097
SFP.Col Colhigh 10860423..10860447 score=1.57889043222167
SFP.Col Colhigh 10861431..10861455 score=3.65692083643469
SFP.Col Colhigh 10872847..10872871 score=2.70462510030951
SFP.Col Colhigh 10873880..10873904 score=2.76387705825046
SFP.Col Colhigh 10874240..10874264 score=2.00392189304438
SFP.Col Colhigh 10875531..10875555 score=2.13402390326807
SFP.Col Colhigh 10875815..10875839 score=1.66209370496326
SFP.Col Colhigh 10878749..10878773 score=1.96824023603921
SFP.Col Colhigh 10879097..10879121 score=1.67167705269668
SFP.Col Colhigh 10879763..10879787 score=4.14301167192552
SFP.Col Colhigh 10879794..10879818 score=3.92449371430643
SFP.Col Colhigh 10879935..10879959 score=2.63204964574666
SFP.Col Colhigh 10880046..10880070 score=5.02983227853751
SFP.Col Colhigh 10882583..10882607 score=2.41641525305753
SFP.Col Colhigh 10882829..10882853 score=2.32018913041669
SFP.Col Colhigh 10885386..10885410 score=3.91854863995835
SFP.Col Colhigh 10887895..10887919 score=3.14196029588060
SFP.Col Colhigh 10888077..10888101 score=2.76178122403401
SFP.Col Colhigh 10889061..10889085 score=4.34246059047909
SFP.Col Colhigh 10889653..10889677 score=1.87061176290891
SFP.Col Colhigh 10891958..10891982 score=2.57651871424141
SFP.Col Colhigh 10894088..10894112 score=1.71758768273361
SFP.Col Colhigh 10899473..10899497 score=4.05750379948115
SFP.Col Colhigh 10899546..10899570 score=1.85874924130212
SFP.Col Colhigh 10899893..10899917 score=1.69977921440127
SFP.Col Colhigh 10900846..10900870 score=1.57921916353487
SFP.Col Colhigh 10901246..10901270 score=1.73369787865457
SFP.Col Colhigh 10903544..10903568 score=3.49300378487523
SFP.Col Colhigh 10903578..10903602 score=4.03775184966455
SFP.Col Colhigh 10903730..10903754 score=1.70372526252321
SFP.Col Colhigh 10903802..10903826 score=2.48895333119877
SFP.Col Colhigh 10904201..10904225 score=3.79921351634107
SFP.Col Colhigh 10904478..10904502 score=3.52324636440454
SFP.Col Colhigh 10904544..10904568 score=2.32274155205323
SFP.Col Colhigh 10904578..10904602 score=2.43264640572293
SFP.Col Colhigh 10904685..10904709 score=7.20656357152268
SFP.Col Colhigh 10904959..10904983 score=2.3731235286107
SFP.Col Colhigh 10905031..10905055 score=3.5485007955622
SFP.Col Colhigh 10905498..10905522 score=2.42480265281412
SFP.Col Colhigh 10905677..10905701 score=3.36736695742968
SFP.Col Colhigh 10906157..10906181 score=1.86283538550735
SFP.Col Colhigh 10906268..10906292 score=1.94392439679999
SFP.Col Colhigh 10907877..10907901 score=4.41631018999758
SFP.Col Colhigh 10920119..10920143 score=1.65484020336671
SFP.Col Colhigh 10920754..10920778 score=2.26986728612403
SFP.Col Colhigh 10923285..10923309 score=3.39652186317918
SFP.Col Colhigh 10923410..10923434 score=2.37578676711245
SFP.Col Colhigh 10935738..10935762 score=2.77288675357478
SFP.Col Colhigh 10948041..10948065 score=3.86817726532907
SFP.Col Colhigh 10948884..10948908 score=1.75014967573218
SFP.Col Colhigh 10949416..10949440 score=2.04283060441885
SFP.Col Colhigh 10950105..10950129 score=2.11854831948134
SFP.Col Colhigh 10951585..10951609 score=1.67804531138655
SFP.Col Colhigh 10951693..10951717 score=5.10107627408136
SFP.Col Colhigh 10951777..10951801 score=1.63995543390391
SFP.Col Colhigh 10951847..10951871 score=1.93070532663051
SFP.Col Colhigh 10952138..10952162 score=1.62233909203802
SFP.Col Colhigh 10952258..10952282 score=2.02194359412668
SFP.Col Colhigh 10952334..10952358 score=8.33411597992968
SFP.Col Colhigh 10952510..10952534 score=3.46725519036667
SFP.Col Colhigh 10952657..10952681 score=3.49084975046730
SFP.Col Colhigh 10952822..10952846 score=4.34714425743995
SFP.Col Colhigh 10952896..10952920 score=1.60942704532303
SFP.Col Colhigh 10952933..10952957 score=2.66827453903202
SFP.Col Colhigh 10953518..10953542 score=1.87418777780946
SFP.Col Colhigh 10953663..10953687 score=4.78363055913968
SFP.Col Colhigh 10954461..10954485 score=2.84040629514151
SFP.Col Colhigh 10955472..10955496 score=4.686781180552
SFP.Col Colhigh 10955590..10955614 score=2.57814885849034
SFP.Col Colhigh 10956023..10956047 score=2.67246355471109
SFP.Col Colhigh 10962665..10962689 score=3.57873001912659
SFP.Col Colhigh 10963509..10963533 score=1.90791766787753
SFP.Col Colhigh 10966042..10966066 score=2.69652858287692
SFP.Col Colhigh 10967363..10967387 score=2.504354312258
SFP.Col Colhigh 10991722..10991746 score=2.64540256520688
SFP.Col Colhigh 10991937..10991961 score=3.03520707650589
SFP.Col Colhigh 10993002..10993026 score=3.96952649822881
SFP.Col Colhigh 10993571..10993595 score=3.58463906899128
SFP.Col Colhigh 10993607..10993631 score=3.11630298430152
SFP.Col Colhigh 10993731..10993755 score=3.40087279053757
SFP.Col Colhigh 10993769..10993793 score=6.1404848828321
SFP.Col Colhigh 10993845..10993869 score=3.57160491532104
SFP.Col Colhigh 10993994..10994018 score=1.59999500882781
SFP.Col Colhigh 10994252..10994276 score=2.24977042312361
SFP.Col Colhigh 10996081..10996105 score=3.34156235440434
SFP.Col Colhigh 10996932..10996956 score=2.11243364992752
SFP.Col Colhigh 10997041..10997065 score=3.21539761849179
SFP.Col Colhigh 11002462..11002486 score=2.42680720202724
SFP.Col Colhigh 11003229..11003253 score=1.93676434773256
SFP.Col Colhigh 11004258..11004282 score=3.6734556978853
SFP.Col Colhigh 11006046..11006070 score=2.95015010185802
SFP.Col Colhigh 11006175..11006199 score=2.33541580832567
SFP.Col Colhigh 11013784..11013808 score=1.83910168650892
SFP.Col Colhigh 11014029..11014053 score=2.32101747395875
SFP.Col Colhigh 11016136..11016160 score=3.17727146424303
SFP.Col Colhigh 11016369..11016393 score=1.58948419376669
SFP.Col Colhigh 11017332..11017356 score=2.9034435321459
SFP.Col Colhigh 11017482..11017506 score=3.74753372452684
SFP.Col Colhigh 11017599..11017623 score=6.1510271474782
SFP.Col Colhigh 11017750..11017774 score=2.31056269368845
SFP.Col Colhigh 11017899..11017923 score=2.79938341505314
SFP.Col Colhigh 11018008..11018032 score=3.07956362380624
SFP.Col Colhigh 11018044..11018068 score=1.89437070137474
SFP.Col Colhigh 11018077..11018101 score=1.61138593508178
SFP.Col Colhigh 11018218..11018242 score=4.54318463476896
SFP.Col Colhigh 11018367..11018391 score=5.29567569941476
SFP.Col Colhigh 11018578..11018602 score=2.14661665642934
SFP.Col Colhigh 11018618..11018642 score=2.96610643980175
SFP.Col Colhigh 11018653..11018677 score=3.41134227169912
SFP.Col Colhigh 11018689..11018713 score=4.95886739675912
SFP.Col Colhigh 11018761..11018785 score=2.18169239707786
SFP.Col Colhigh 11018905..11018929 score=1.69303407892015
SFP.Col Colhigh 11018940..11018964 score=4.60381297064907
SFP.Col Colhigh 11019341..11019365 score=2.97305862483120
SFP.Col Colhigh 11019415..11019439 score=2.29323736386369
SFP.Col Colhigh 11019451..11019475 score=2.84331145659984
SFP.Col Colhigh 11019483..11019507 score=2.876613576467
SFP.Col Colhigh 11019586..11019610 score=4.16930965124140
SFP.Col Colhigh 11019694..11019718 score=3.18285800127326
SFP.Col Colhigh 11019729..11019753 score=4.93727321479076
SFP.Col Colhigh 11019805..11019829 score=3.20521183689355
SFP.Col Colhigh 11019839..11019863 score=3.14087337253914
SFP.Col Colhigh 11019870..11019894 score=2.21077879012008
SFP.Col Colhigh 11019909..11019933 score=1.70387423044911
SFP.Col Colhigh 11019942..11019966 score=2.35498391011963
SFP.Col Colhigh 11019979..11020003 score=2.11111100814439
SFP.Col Colhigh 11020014..11020038 score=3.35600729227122
SFP.Col Colhigh 11020050..11020074 score=6.22586466426401
SFP.Col Colhigh 11020083..11020107 score=8.7043376826338
SFP.Col Colhigh 11020288..11020312 score=2.2301901527351
SFP.Col Colhigh 11020323..11020347 score=3.10910882169836
SFP.Col Colhigh 11020429..11020453 score=3.59908676883816
SFP.Col Colhigh 11020465..11020489 score=3.31556537655301
SFP.Col Colhigh 11020571..11020595 score=2.05679886408114
SFP.Col Colhigh 11020606..11020630 score=2.13318875886699
SFP.Col Colhigh 11020674..11020698 score=3.71234277505845
SFP.Col Colhigh 11020712..11020736 score=2.56870350409642
SFP.Col Colhigh 11020782..11020806 score=2.63716523897310
SFP.Col Colhigh 11020987..11021011 score=3.55407887670652
SFP.Col Colhigh 11021066..11021090 score=3.9552257208931
SFP.Col Colhigh 11021102..11021126 score=5.48258093754869
SFP.Col Colhigh 11021175..11021199 score=3.35643726933914
SFP.Col Colhigh 11021389..11021413 score=4.16396184574984
SFP.Col Colhigh 11021431..11021455 score=2.53876723633531
SFP.Col Colhigh 11021606..11021630 score=2.07548959449008
SFP.Col Colhigh 11021639..11021663 score=2.06036969911016
SFP.Col Colhigh 11021676..11021700 score=2.42118103548565
SFP.Col Colhigh 11021751..11021775 score=3.78027804085990
SFP.Col Colhigh 11021788..11021812 score=2.01045680303331
SFP.Col Colhigh 11021860..11021884 score=2.2153843290535
SFP.Col Colhigh 11023911..11023935 score=1.60429995641657
SFP.Col Colhigh 11024140..11024164 score=7.68858154786566
SFP.Col Colhigh 11024185..11024209 score=4.01651204516996
SFP.Col Colhigh 11024436..11024460 score=1.93596170240946
SFP.Col Colhigh 11025291..11025315 score=1.73513229965123
SFP.Col Colhigh 11025723..11025747 score=2.54075694005994
SFP.Col Colhigh 11025987..11026011 score=2.38252579247298
SFP.Col Colhigh 11026593..11026617 score=2.01350323118272
SFP.Col Colhigh 11027816..11027840 score=2.68712946977714
SFP.Col Colhigh 11029151..11029175 score=1.98885648374719
SFP.Col Colhigh 11029625..11029649 score=1.91687102867582
SFP.Col Colhigh 11032665..11032689 score=2.27974883760734
SFP.Col Colhigh 11032868..11032892 score=2.53201196724584
SFP.Col Colhigh 11034212..11034236 score=1.72637384389811
SFP.Col Colhigh 11035438..11035462 score=2.06658304409957
SFP.Col Colhigh 11035883..11035907 score=2.33485621088842
SFP.Col Colhigh 11035919..11035943 score=3.14231763898367
SFP.Col Colhigh 11036413..11036437 score=6.85368808181176
SFP.Col Colhigh 11036450..11036474 score=4.88917666927966
SFP.Col Colhigh 11036714..11036738 score=3.74582836790088
SFP.Col Colhigh 11036887..11036911 score=2.74865680751368
SFP.Col Colhigh 11036977..11037001 score=5.87086183567788
SFP.Col Colhigh 11037229..11037253 score=1.83757018679601
SFP.Col Colhigh 11037267..11037291 score=2.40691537106607
SFP.Col Colhigh 11037300..11037324 score=2.49539169554942
SFP.Col Colhigh 11037337..11037361 score=2.63572643032575
SFP.Col Colhigh 11037373..11037397 score=1.83418506272132
SFP.Col Colhigh 11037617..11037641 score=1.63500600428066
SFP.Col Colhigh 11037943..11037967 score=4.80995583101558
SFP.Col Colhigh 11037977..11038001 score=3.32039969956883
SFP.Col Colhigh 11038053..11038077 score=2.34695218417377
SFP.Col Colhigh 11039977..11040001 score=2.95782948806133
SFP.Col Colhigh 11041006..11041030 score=3.79936202681844
SFP.Col Colhigh 11041589..11041613 score=4.74195960410378
SFP.Col Colhigh 11041625..11041649 score=5.87122551105125
SFP.Col Colhigh 11041663..11041687 score=4.79728164737678
SFP.Col Colhigh 11041819..11041843 score=3.77137963585746
SFP.Col Colhigh 11041894..11041918 score=2.57928765405356
SFP.Col Colhigh 11041929..11041953 score=1.83176132042336
SFP.Col Colhigh 11042010..11042034 score=2.61389511201477
SFP.Col Colhigh 11042229..11042253 score=1.90205646871234
SFP.Col Colhigh 11042268..11042292 score=4.16018377989131
SFP.Col Colhigh 11042345..11042369 score=1.70057583382615
SFP.Col Colhigh 11042931..11042955 score=2.55596686465709
SFP.Col Colhigh 11043963..11043987 score=5.51539459798251
SFP.Col Colhigh 11043998..11044022 score=6.0239547058398
SFP.Col Colhigh 11044032..11044056 score=2.19255540889912
SFP.Col Colhigh 11044103..11044127 score=3.55671233340625
SFP.Col Colhigh 11044143..11044167 score=2.01854892244156
SFP.Col Colhigh 11044252..11044276 score=4.04601127144548
SFP.Col Colhigh 11044568..11044592 score=6.02290991090867
SFP.Col Colhigh 11044604..11044628 score=6.05759280005888
SFP.Col Colhigh 11044750..11044774 score=2.00562895307572
SFP.Col Colhigh 11044935..11044959 score=3.67613839817275
SFP.Col Colhigh 11044973..11044997 score=3.38520189302867
SFP.Col Colhigh 11045008..11045032 score=4.05850858810732
SFP.Col Colhigh 11046875..11046899 score=3.40026282167767
SFP.Col Colhigh 11048319..11048343 score=1.69566639693117
SFP.Col Colhigh 11048493..11048517 score=2.04860135820065
SFP.Col Colhigh 11051137..11051161 score=4.40488170318732
SFP.Col Colhigh 11052679..11052703 score=1.92954885306812
SFP.Col Colhigh 11065480..11065504 score=4.60776191673453
SFP.Col Colhigh 11068780..11068804 score=1.77780326437030
SFP.Col Colhigh 11074605..11074629 score=2.64548824536479
SFP.Col Colhigh 11086988..11087012 score=3.56449229860972
SFP.Col Colhigh 11097788..11097812 score=2.60448691423030
SFP.Col Colhigh 11098485..11098509 score=3.66389800166512
SFP.Col Colhigh 11099371..11099395 score=1.94672899156288
SFP.Col Colhigh 11102183..11102207 score=2.82629857164569
SFP.Col Colhigh 11103024..11103048 score=1.76350273334076
SFP.Col Colhigh 11103061..11103085 score=2.28368845403448
SFP.Col Colhigh 11103114..11103138 score=1.68168217691894
SFP.Col Colhigh 11103748..11103772 score=1.87223939558051
SFP.Col Colhigh 11104286..11104310 score=4.32797996074431
SFP.Col Colhigh 11104362..11104386 score=3.82111157922313
SFP.Col Colhigh 11104506..11104530 score=2.53628758784840
SFP.Col Colhigh 11104538..11104562 score=3.36455225487685
SFP.Col Colhigh 11104967..11104991 score=4.87020545635608
SFP.Col Colhigh 11105015..11105039 score=2.00337513977304
SFP.Col Colhigh 11105396..11105420 score=3.43092053262417
SFP.Col Colhigh 11105473..11105497 score=2.78082020290508
SFP.Col Colhigh 11105550..11105574 score=2.19977016857009
SFP.Col Colhigh 11105623..11105647 score=2.47806800780179
SFP.Col Colhigh 11105658..11105682 score=2.53761603632837
SFP.Col Colhigh 11105733..11105757 score=2.10947438511457
SFP.Col Colhigh 11106408..11106432 score=2.80934111901688
SFP.Col Colhigh 11107031..11107055 score=2.86139210487131
SFP.Col Colhigh 11107624..11107648 score=2.22655684414072
SFP.Col Colhigh 11107737..11107761 score=2.43207086629687
SFP.Col Colhigh 11108784..11108808 score=4.96392247845925
SFP.Col Colhigh 11110610..11110634 score=3.05120020221081
SFP.Col Colhigh 11111062..11111086 score=2.16008728180442
SFP.Col Colhigh 11111491..11111515 score=2.85959069961317
SFP.Col Colhigh 11111631..11111655 score=2.04444634989446
SFP.Col Colhigh 11112458..11112482 score=3.21030727291107
SFP.Col Colhigh 11112932..11112956 score=2.34877920666674
SFP.Col Colhigh 11113623..11113647 score=1.77188494565927
SFP.Col Colhigh 11114056..11114080 score=1.55472080249569
SFP.Col Colhigh 11114733..11114757 score=1.98966937771172
SFP.Col Colhigh 11115758..11115782 score=5.23453711261228
SFP.Col Colhigh 11117361..11117385 score=3.93082429859360
SFP.Col Colhigh 11118306..11118330 score=1.97410026630935
SFP.Col Colhigh 11118791..11118815 score=2.59512116109561
SFP.Col Colhigh 11119009..11119033 score=2.64731178488988
SFP.Col Colhigh 11119304..11119328 score=2.64691007862689
SFP.Col Colhigh 11119829..11119853 score=3.87138125050136
SFP.Col Colhigh 11119935..11119959 score=3.45372252185323
SFP.Col Colhigh 11120007..11120031 score=2.76156951976486
SFP.Col Colhigh 11121018..11121042 score=1.97292176319660
SFP.Col Colhigh 11122078..11122102 score=1.93237083803112
SFP.Col Colhigh 11122407..11122431 score=2.60676535410419
SFP.Col Colhigh 11122477..11122501 score=1.69587948611946
SFP.Col Colhigh 11122511..11122535 score=1.72738500884273
SFP.Col Colhigh 11122629..11122653 score=3.17908515610721
SFP.Col Colhigh 11122660..11122684 score=3.79464916804051
SFP.Col Colhigh 11122733..11122757 score=1.63496047364445
SFP.Col Colhigh 11122806..11122830 score=2.06862144208652
SFP.Col Colhigh 11123713..11123737 score=2.49974203714633
SFP.Col Colhigh 11123788..11123812 score=2.90312004022319
SFP.Col Colhigh 11123924..11123948 score=1.88100900749301
SFP.Col Colhigh 11124138..11124162 score=2.14026437819150
SFP.Col Colhigh 11124174..11124198 score=1.79294400968428
SFP.Col Colhigh 11124503..11124527 score=2.16097162202228
SFP.Col Colhigh 11124834..11124858 score=1.84488584242591
SFP.Col Colhigh 11125198..11125222 score=2.82671315396726
SFP.Col Colhigh 11127247..11127271 score=4.72508263641124
SFP.Col Colhigh 11127319..11127343 score=2.26674274377183
SFP.Col Colhigh 11127543..11127567 score=2.04289648145968
SFP.Col Colhigh 11129805..11129829 score=3.67311424626283
SFP.Col Colhigh 11133066..11133090 score=2.53903748995544
SFP.Col Colhigh 11135442..11135466 score=2.50154229416851
SFP.Col Colhigh 11136238..11136262 score=2.10953667375023
SFP.Col Colhigh 11138032..11138056 score=2.56602095629146
SFP.Col Colhigh 11138895..11138919 score=1.93732876021244
SFP.Col Colhigh 11139740..11139764 score=2.68999528456309
SFP.Col Colhigh 11140569..11140593 score=2.60353362740657
SFP.Col Colhigh 11141679..11141703 score=4.67784673730054
SFP.Col Colhigh 11141766..11141790 score=3.35163727223867
SFP.Col Colhigh 11142659..11142683 score=1.98166562392992
SFP.Col Colhigh 11143960..11143984 score=1.56852050648120
SFP.Col Colhigh 11145708..11145732 score=3.62009881221904
SFP.Col Colhigh 11146886..11146910 score=2.51151887569786
SFP.Col Colhigh 11147179..11147203 score=1.84035984474284
SFP.Col Colhigh 11147255..11147279 score=3.03451052873505
SFP.Col Colhigh 11147326..11147350 score=2.41246414423988
SFP.Col Colhigh 11147717..11147741 score=2.96784736066104
SFP.Col Colhigh 11147804..11147828 score=2.33551026315663
SFP.Col Colhigh 11148279..11148303 score=2.68772573386284
SFP.Col Colhigh 11148467..11148491 score=4.65285572582027
SFP.Col Colhigh 11148672..11148696 score=2.24577518921126
SFP.Col Colhigh 11154222..11154246 score=1.93573637376575
SFP.Col Colhigh 11156189..11156213 score=2.50686937907484
SFP.Col Colhigh 11158593..11158617 score=2.32632381781966
SFP.Col Colhigh 11164284..11164308 score=2.18770487171705
SFP.Col Colhigh 11165116..11165140 score=3.67013508500877
SFP.Col Colhigh 11172265..11172289 score=2.32726306636719
SFP.Col Colhigh 11172769..11172793 score=2.51326561943147
SFP.Col Colhigh 11173284..11173308 score=3.66429887967461
SFP.Col Colhigh 11173785..11173809 score=2.72533313129800
SFP.Col Colhigh 11175124..11175148 score=2.80032220189334
SFP.Col Colhigh 11175805..11175829 score=1.61578140148350
SFP.Col Colhigh 11176341..11176365 score=2.53281131197348
SFP.Col Colhigh 11176879..11176903 score=2.8961898016734
SFP.Col Colhigh 11186595..11186619 score=2.14151116870661
SFP.Col Colhigh 11187607..11187631 score=3.09780548449098
SFP.Col Colhigh 11188540..11188564 score=1.90625000827015
SFP.Col Colhigh 11189050..11189074 score=2.1098156739441
SFP.Col Colhigh 11198983..11199007 score=2.56678084129615
SFP.Col Colhigh 11204933..11204957 score=2.34262179654270
SFP.Col Colhigh 11205905..11205929 score=3.09487355056996
SFP.Col Colhigh 11208036..11208060 score=3.01036719113733
SFP.Col Colhigh 11208983..11209007 score=2.05452786506045
SFP.Col Colhigh 11212199..11212223 score=2.5171546787089
SFP.Col Colhigh 11212314..11212338 score=4.3105586622326
SFP.Col Colhigh 11212505..11212529 score=2.87063792600492
SFP.Col Colhigh 11212612..11212636 score=5.09543820542483
SFP.Col Colhigh 11215329..11215353 score=2.66179453171141
SFP.Col Colhigh 11224105..11224129 score=2.10807648174349
SFP.Col Colhigh 11224170..11224194 score=1.88217002975449
SFP.Col Colhigh 11224589..11224613 score=2.98699921897401
SFP.Col Colhigh 11224702..11224726 score=1.6611395411341
SFP.Col Colhigh 11225160..11225184 score=2.80502317924504
SFP.Col Colhigh 11226129..11226153 score=2.14174794914141
SFP.Col Colhigh 11230080..11230104 score=3.52154909063105
SFP.Col Colhigh 11231245..11231269 score=4.3807078737712
SFP.Col Colhigh 11233653..11233677 score=1.59105693812015
SFP.Col Colhigh 11233868..11233892 score=7.68245448863944
SFP.Col Colhigh 11238705..11238729 score=2.36114860697221
SFP.Col Colhigh 11242043..11242067 score=2.44732623728517
SFP.Col Colhigh 11242603..11242627 score=1.89935107686979
SFP.Col Colhigh 11244097..11244121 score=5.23890816165338
SFP.Col Colhigh 11244281..11244305 score=3.8199537852285
SFP.Col Colhigh 11244431..11244455 score=2.89971185195574
SFP.Col Colhigh 11249571..11249595 score=4.49418079690697
SFP.Col Colhigh 11249965..11249989 score=3.45871114713806
SFP.Col Colhigh 11252440..11252464 score=1.64293624023363
SFP.Col Colhigh 11252960..11252984 score=2.43057284241223
SFP.Col Colhigh 11266054..11266078 score=5.46601931719655
SFP.Col Colhigh 11269445..11269469 score=2.67408822117145
SFP.Col Colhigh 11269701..11269725 score=3.16515249446342
SFP.Col Colhigh 11270236..11270260 score=3.12547655445809
SFP.Col Colhigh 11270875..11270899 score=2.34786474465961
SFP.Col Colhigh 11271336..11271360 score=2.62959504480373
SFP.Col Colhigh 11271371..11271395 score=2.58012607098718
SFP.Col Colhigh 11271442..11271466 score=2.31165662870927
SFP.Col Colhigh 11271550..11271574 score=3.57735889473823
SFP.Col Colhigh 11271696..11271720 score=6.54653916837286
SFP.Col Colhigh 11271829..11271853 score=3.98502996285208
SFP.Col Colhigh 11272174..11272198 score=2.02263009143711
SFP.Col Colhigh 11272258..11272282 score=3.75412609267431
SFP.Col Colhigh 11273305..11273329 score=2.94103354698711
SFP.Col Colhigh 11273704..11273728 score=2.68566924596564
SFP.Col Colhigh 11277227..11277251 score=3.83247947368473
SFP.Col Colhigh 11277681..11277705 score=2.14620993297546
SFP.Col Colhigh 11278317..11278341 score=2.15321553621971
SFP.Col Colhigh 11279060..11279084 score=1.67862744241024
SFP.Col Colhigh 11280362..11280386 score=2.57895446223313
SFP.Col Colhigh 11280518..11280542 score=2.24124657036885
SFP.Col Colhigh 11280640..11280664 score=5.00237680867031
SFP.Col Colhigh 11281017..11281041 score=2.61630203957253
SFP.Col Colhigh 11281126..11281150 score=2.71778676126381
SFP.Col Colhigh 11281199..11281223 score=2.90134087945596
SFP.Col Colhigh 11281498..11281522 score=4.41174236430103
SFP.Col Colhigh 11281534..11281558 score=2.53451283234117
SFP.Col Colhigh 11281602..11281626 score=3.95393167644392
SFP.Col Colhigh 11281635..11281659 score=4.18904462931115
SFP.Col Colhigh 11282099..11282123 score=4.04780638642916
SFP.Col Colhigh 11282244..11282268 score=3.54945559058743
SFP.Col Colhigh 11282745..11282769 score=4.78892699280988
SFP.Col Colhigh 11282883..11282907 score=1.65811168082922
SFP.Col Colhigh 11282957..11282981 score=1.77895503150995
SFP.Col Colhigh 11283175..11283199 score=1.80656572964056
SFP.Col Colhigh 11283412..11283436 score=2.93134796514161
SFP.Col Colhigh 11283445..11283469 score=1.94168907135841
SFP.Col Colhigh 11284030..11284054 score=3.52409567320743
SFP.Col Colhigh 11284175..11284199 score=3.65293407670506
SFP.Col Colhigh 11284855..11284879 score=2.15378330365081
SFP.Col Colhigh 11285165..11285189 score=3.80708489691669
[truncated: 937,936 more chars]
