# Supplementary material for: Whole genome transcriptome polymorphisms in Arabidopsis thaliana
Source: Genome Biol. 2008 Nov 24;9(11):R165. doi: 10.1186/gb-2008-9-11-r165 (PMC2614497; doi:10.1186/gb-2008-9-11-r165)
Supplement: Additional data file 4 — Genome tracks of SFPs, indels, expression variation, ASE, splicing variation and transcribed fragment variation. [file gb-2008-9-11-r165-S4.tgz › SFP_chr4.txt]

[SFP.col]
glyph= xyplot
graph_type = boxes
bump=1
fgcolor = orange
bgcolor = orange
height = 25
min_score=-10
max_score=10
label = 0
key = SFP d score 


[SFP.Van]
glyph= xyplot
graph_type = boxes
bump=1
fgcolor = green
bgcolor = green
height = 25
min_score=-10
max_score=10
label = 0
key = SFP d score 


reference=Chr4


SFP.Col Colhigh 5349..5373 score=4.50398599057995
SFP.Col Colhigh 18770..18794 score=1.79684042771990
SFP.Col Colhigh 20394..20418 score=2.52542507561387
SFP.Col Colhigh 21186..21210 score=2.98836110435227
SFP.Col Colhigh 21545..21569 score=2.36969700446348
SFP.Col Colhigh 32097..32121 score=3.59379991204489
SFP.Col Colhigh 33752..33776 score=1.97956877583728
SFP.Col Colhigh 39988..40012 score=1.59882826223603
SFP.Col Colhigh 42626..42650 score=6.18808705078184
SFP.Col Colhigh 42697..42721 score=2.48002575300362
SFP.Col Colhigh 47075..47099 score=2.12024463388567
SFP.Col Colhigh 49009..49033 score=3.17006826974645
SFP.Col Colhigh 49953..49977 score=2.50391246629066
SFP.Col Colhigh 53730..53754 score=3.67654670814922
SFP.Col Colhigh 56484..56508 score=2.51482519453375
SFP.Col Colhigh 59594..59618 score=5.1847583613676
SFP.Col Colhigh 59661..59685 score=2.18559362383828
SFP.Col Colhigh 61664..61688 score=1.87527547782714
SFP.Col Colhigh 62806..62830 score=4.55403689025102
SFP.Col Colhigh 62877..62901 score=3.69150842358511
SFP.Col Colhigh 62999..63023 score=5.78470759342481
SFP.Col Colhigh 63184..63208 score=1.88299597581088
SFP.Col Colhigh 63428..63452 score=3.48153768363574
SFP.Col Colhigh 63645..63669 score=3.15333478461815
SFP.Col Colhigh 64740..64764 score=2.1231324930196
SFP.Col Colhigh 64773..64797 score=4.57168610025321
SFP.Col Colhigh 64996..65020 score=3.77580676173290
SFP.Col Colhigh 65262..65286 score=2.29994604076518
SFP.Col Colhigh 65829..65853 score=3.47491404873183
SFP.Col Colhigh 67597..67621 score=2.6797312777502
SFP.Col Colhigh 67860..67884 score=2.46300706858403
SFP.Col Colhigh 67892..67916 score=1.97943452077976
SFP.Col Colhigh 68806..68830 score=3.52123046255869
SFP.Col Colhigh 69135..69159 score=4.18280339730615
SFP.Col Colhigh 69167..69191 score=2.98290274017646
SFP.Col Colhigh 70445..70469 score=3.65598306400138
SFP.Col Colhigh 70520..70544 score=2.47458730990831
SFP.Col Colhigh 70560..70584 score=1.71254259456231
SFP.Col Colhigh 71133..71157 score=7.60853632508382
SFP.Col Colhigh 73184..73208 score=4.57190207748112
SFP.Col Colhigh 73248..73272 score=4.44728434295104
SFP.Col Colhigh 73964..73988 score=1.95622617199641
SFP.Col Colhigh 77062..77086 score=4.32614001733725
SFP.Col Colhigh 82588..82612 score=2.52177013663917
SFP.Col Colhigh 84066..84090 score=2.97634900751925
SFP.Col Colhigh 84222..84246 score=5.63737356088518
SFP.Col Colhigh 84386..84410 score=2.95044992068133
SFP.Col Colhigh 85413..85437 score=2.29502003017569
SFP.Col Colhigh 87234..87258 score=2.72900357453717
SFP.Col Colhigh 87412..87436 score=3.16143430436761
SFP.Col Colhigh 88818..88842 score=1.78230565485675
SFP.Col Colhigh 89460..89484 score=3.5966209488963
SFP.Col Colhigh 90087..90111 score=2.55117269860297
SFP.Col Colhigh 91142..91166 score=2.98951415172805
SFP.Col Colhigh 91465..91489 score=3.67074516054503
SFP.Col Colhigh 93980..94004 score=1.80319995977089
SFP.Col Colhigh 94196..94220 score=4.27735857067364
SFP.Col Colhigh 94314..94338 score=2.34162929082956
SFP.Col Colhigh 94349..94373 score=1.85946111420920
SFP.Col Colhigh 94565..94589 score=3.98054738349597
SFP.Col Colhigh 94631..94655 score=1.8168418170434
SFP.Col Colhigh 94767..94791 score=3.34240598614932
SFP.Col Colhigh 95190..95214 score=3.20460325516344
SFP.Col Colhigh 95767..95791 score=2.45984454983020
SFP.Col Colhigh 95804..95828 score=2.52932123727369
SFP.Col Colhigh 96428..96452 score=2.32904855748618
SFP.Col Colhigh 96532..96556 score=1.55545100973173
SFP.Col Colhigh 96895..96919 score=1.88496515015448
SFP.Col Colhigh 98227..98251 score=1.65140222274801
SFP.Col Colhigh 98765..98789 score=1.57965818125499
SFP.Col Colhigh 100590..100614 score=4.29043574068775
SFP.Col Colhigh 103131..103155 score=3.14031425793014
SFP.Col Colhigh 104039..104063 score=7.70926418728906
SFP.Col Colhigh 108006..108030 score=2.03941347083471
SFP.Col Colhigh 108499..108523 score=2.57603791416054
SFP.Col Colhigh 108728..108752 score=5.39630151935299
SFP.Col Colhigh 108804..108828 score=3.82513747308461
SFP.Col Colhigh 109379..109403 score=3.58862402930267
SFP.Col Colhigh 109414..109438 score=2.60381205442190
SFP.Col Colhigh 109701..109725 score=2.53177704587797
SFP.Col Colhigh 109769..109793 score=1.74906298798049
SFP.Col Colhigh 110654..110678 score=1.81613696256819
SFP.Col Colhigh 110732..110756 score=2.70232151508483
SFP.Col Colhigh 110838..110862 score=2.10077319512387
SFP.Col Colhigh 111806..111830 score=4.85615561138242
SFP.Col Colhigh 112461..112485 score=2.05534933245169
SFP.Col Colhigh 112497..112521 score=8.40721912696539
SFP.Col Colhigh 113061..113085 score=2.09523147598296
SFP.Col Colhigh 113171..113195 score=2.47805321638887
SFP.Col Colhigh 113241..113265 score=2.1272287421817
SFP.Col Colhigh 113347..113371 score=2.32815410936796
SFP.Col Colhigh 114040..114064 score=1.73765082932966
SFP.Col Colhigh 118406..118430 score=1.72114632608548
SFP.Col Colhigh 119548..119572 score=3.67461850426141
SFP.Col Colhigh 119697..119721 score=5.0880768797504
SFP.Col Colhigh 119738..119762 score=4.63572573506221
SFP.Col Colhigh 120014..120038 score=2.79119964306271
SFP.Col Colhigh 121722..121746 score=1.89821445066422
SFP.Col Colhigh 122290..122314 score=1.6101218014879
SFP.Col Colhigh 123638..123662 score=1.93989210774969
SFP.Col Colhigh 124203..124227 score=2.08128914977555
SFP.Col Colhigh 125444..125468 score=4.81983520491942
SFP.Col Colhigh 125480..125504 score=2.07448068639468
SFP.Col Colhigh 125584..125608 score=4.92050699032342
SFP.Col Colhigh 125615..125639 score=3.62456233227961
SFP.Col Colhigh 125939..125963 score=3.04390552135609
SFP.Col Colhigh 125979..126003 score=1.62698863683529
SFP.Col Colhigh 127388..127412 score=2.25045735743253
SFP.Col Colhigh 127458..127482 score=2.05739956145427
SFP.Col Colhigh 127974..127998 score=2.10876212884012
SFP.Col Colhigh 128043..128067 score=1.91231317830478
SFP.Col Colhigh 130480..130504 score=2.82282770567703
SFP.Col Colhigh 131397..131421 score=3.42207531761474
SFP.Col Colhigh 132065..132089 score=3.68834838095462
SFP.Col Colhigh 132135..132159 score=4.47162393290694
SFP.Col Colhigh 132500..132524 score=3.23281462093219
SFP.Col Colhigh 132536..132560 score=4.25019525508250
SFP.Col Colhigh 132570..132594 score=2.50913844028149
SFP.Col Colhigh 134476..134500 score=2.1905675436708
SFP.Col Colhigh 139445..139469 score=3.18220754051772
SFP.Col Colhigh 143698..143722 score=1.85353534017786
SFP.Col Colhigh 145690..145714 score=2.83354430349422
SFP.Col Colhigh 145927..145951 score=4.78155141771172
SFP.Col Colhigh 145959..145983 score=3.01037501474843
SFP.Col Colhigh 146070..146094 score=3.99582364492817
SFP.Col Colhigh 146157..146181 score=1.95398988365407
SFP.Col Colhigh 146194..146218 score=2.92864502819268
SFP.Col Colhigh 146230..146254 score=2.66270203979864
SFP.Col Colhigh 146340..146364 score=2.27891979306903
SFP.Col Colhigh 146513..146537 score=1.56309723651996
SFP.Col Colhigh 152238..152262 score=3.45981055374553
SFP.Col Colhigh 152922..152946 score=2.36971381792618
SFP.Col Colhigh 153420..153444 score=3.79316188196547
SFP.Col Colhigh 153802..153826 score=3.76030737608548
SFP.Col Colhigh 153840..153864 score=4.57537987790841
SFP.Col Colhigh 154170..154194 score=4.60038870711374
SFP.Col Colhigh 155436..155460 score=2.19564492637859
SFP.Col Colhigh 155550..155574 score=4.52477155618762
SFP.Col Colhigh 155835..155859 score=1.77216081373726
SFP.Col Colhigh 156709..156733 score=3.44791936723085
SFP.Col Colhigh 157383..157407 score=2.09665241990043
SFP.Col Colhigh 157897..157921 score=6.1578746558617
SFP.Col Colhigh 158035..158059 score=3.40112245852903
SFP.Col Colhigh 158104..158128 score=1.91485389982535
SFP.Col Colhigh 158361..158385 score=1.64327213372976
SFP.Col Colhigh 170501..170525 score=1.67434091945786
SFP.Col Colhigh 171700..171724 score=1.90647495494633
SFP.Col Colhigh 175774..175798 score=3.65999830532028
SFP.Col Colhigh 177032..177056 score=1.82984795662657
SFP.Col Colhigh 177926..177950 score=3.66692794810649
SFP.Col Colhigh 178554..178578 score=2.47440763525039
SFP.Col Colhigh 178945..178969 score=1.69674082493891
SFP.Col Colhigh 179891..179915 score=1.90788087990191
SFP.Col Colhigh 182128..182152 score=5.89392978574378
SFP.Col Colhigh 182843..182867 score=4.41792125168547
SFP.Col Colhigh 182912..182936 score=2.19525518666064
SFP.Col Colhigh 183021..183045 score=3.31666760292804
SFP.Col Colhigh 183195..183219 score=3.79282655803927
SFP.Col Colhigh 183390..183414 score=1.97272915128852
SFP.Col Colhigh 183464..183488 score=1.73595609336824
SFP.Col Colhigh 183532..183556 score=2.36612058801096
SFP.Col Colhigh 183824..183848 score=2.90919369931012
SFP.Col Colhigh 183892..183916 score=3.49731965449734
SFP.Col Colhigh 183933..183957 score=4.13263923811573
SFP.Col Colhigh 184084..184108 score=4.04480610905546
SFP.Col Colhigh 184235..184259 score=3.23329605187697
SFP.Col Colhigh 185511..185535 score=2.69335477448528
SFP.Col Colhigh 185546..185570 score=4.13626792606445
SFP.Col Colhigh 185617..185641 score=1.95901642482422
SFP.Col Colhigh 185726..185750 score=2.94512829702639
SFP.Col Colhigh 189521..189545 score=1.78724918779469
SFP.Col Colhigh 189727..189751 score=4.15983628919632
SFP.Col Colhigh 190032..190056 score=2.48313932015401
SFP.Col Colhigh 190320..190344 score=2.68927031953446
SFP.Col Colhigh 190912..190936 score=2.32415921894471
SFP.Col Colhigh 190947..190971 score=1.72795844160884
SFP.Col Colhigh 191205..191229 score=1.64150615061443
SFP.Col Colhigh 191239..191263 score=3.51918479734012
SFP.Col Colhigh 192405..192429 score=2.26217281513298
SFP.Col Colhigh 194985..195009 score=2.5290778624211
SFP.Col Colhigh 195057..195081 score=1.71305877062935
SFP.Col Colhigh 196507..196531 score=3.01799489705846
SFP.Col Colhigh 196870..196894 score=2.89705040094657
SFP.Col Colhigh 197048..197072 score=4.75472763419201
SFP.Col Colhigh 198143..198167 score=3.03846618456960
SFP.Col Colhigh 198624..198648 score=4.41274467502766
SFP.Col Colhigh 198814..198838 score=2.63154078459696
SFP.Col Colhigh 198886..198910 score=2.81476434394195
SFP.Col Colhigh 199106..199130 score=3.58411570815217
SFP.Col Colhigh 199179..199203 score=4.91150485231438
SFP.Col Colhigh 199217..199241 score=2.41440563393454
SFP.Col Colhigh 199636..199660 score=4.44498991207537
SFP.Col Colhigh 199671..199695 score=3.31719082785272
SFP.Col Colhigh 199775..199799 score=6.85784162851733
SFP.Col Colhigh 199815..199839 score=5.79740831065105
SFP.Col Colhigh 199958..199982 score=3.07153809390967
SFP.Col Colhigh 199996..200020 score=2.86918917638304
SFP.Col Colhigh 201719..201743 score=1.71213041573398
SFP.Col Colhigh 202287..202311 score=4.20954295195794
SFP.Col Colhigh 202364..202388 score=2.61028072215795
SFP.Col Colhigh 202540..202564 score=4.14161323106321
SFP.Col Colhigh 203009..203033 score=1.93513978791238
SFP.Col Colhigh 205267..205291 score=1.65266372461073
SFP.Col Colhigh 209680..209704 score=2.21301412162428
SFP.Col Colhigh 211793..211817 score=3.88021416913596
SFP.Col Colhigh 212212..212236 score=2.51719740509128
SFP.Col Colhigh 212398..212422 score=4.20599379694136
SFP.Col Colhigh 215651..215675 score=2.22869853292893
SFP.Col Colhigh 216533..216557 score=2.14522359456083
SFP.Col Colhigh 217028..217052 score=3.14531482001298
SFP.Col Colhigh 217710..217734 score=2.53711075734798
SFP.Col Colhigh 217929..217953 score=3.77820754916414
SFP.Col Colhigh 218004..218028 score=1.64598514276381
SFP.Col Colhigh 218040..218064 score=6.62406275958891
SFP.Col Colhigh 218325..218349 score=4.8342232393096
SFP.Col Colhigh 218360..218384 score=3.01675941601167
SFP.Col Colhigh 221779..221803 score=2.43132623024787
SFP.Col Colhigh 223847..223871 score=3.07096751538007
SFP.Col Colhigh 226040..226064 score=1.96788569361856
SFP.Col Colhigh 227255..227279 score=4.48177947535318
SFP.Col Colhigh 227941..227965 score=2.11296061279165
SFP.Col Colhigh 228191..228215 score=1.65175211331340
SFP.Col Colhigh 228261..228285 score=2.92099584928356
SFP.Col Colhigh 228335..228359 score=2.46213679611994
SFP.Col Colhigh 228372..228396 score=1.77666559238463
SFP.Col Colhigh 228413..228437 score=2.22871555363579
SFP.Col Colhigh 228529..228553 score=2.99064178194476
SFP.Col Colhigh 228754..228778 score=4.11216938490018
SFP.Col Colhigh 228820..228844 score=2.88301137192422
SFP.Col Colhigh 228895..228919 score=6.52136997735021
SFP.Col Colhigh 228933..228957 score=3.11522135279599
SFP.Col Colhigh 228974..228998 score=3.87808160382675
SFP.Col Colhigh 229085..229109 score=6.6400781865371
SFP.Col Colhigh 229117..229141 score=3.36947497983730
SFP.Col Colhigh 229157..229181 score=7.18170617305529
SFP.Col Colhigh 229304..229328 score=4.60523333294395
SFP.Col Colhigh 229377..229401 score=2.9983744358382
SFP.Col Colhigh 229776..229800 score=1.82866559541028
SFP.Col Colhigh 229851..229875 score=3.52961217948703
SFP.Col Colhigh 229887..229911 score=4.31569645222368
SFP.Col Colhigh 229923..229947 score=3.22270392234386
SFP.Col Colhigh 229997..230021 score=2.33153477554449
SFP.Col Colhigh 230107..230131 score=3.29632778779209
SFP.Col Colhigh 230348..230372 score=2.68186902051828
SFP.Col Colhigh 230384..230408 score=3.77857463789580
SFP.Col Colhigh 230419..230443 score=3.35365514454827
SFP.Col Colhigh 230460..230484 score=4.59235157228526
SFP.Col Colhigh 230649..230673 score=3.76709550659151
SFP.Col Colhigh 230725..230749 score=5.02807803538632
SFP.Col Colhigh 230758..230782 score=2.89660884027918
SFP.Col Colhigh 230942..230966 score=2.78438533762681
SFP.Col Colhigh 231013..231037 score=1.74710621781585
SFP.Col Colhigh 231049..231073 score=3.87055167211189
SFP.Col Colhigh 231081..231105 score=3.48943898591375
SFP.Col Colhigh 231302..231326 score=2.38645456779516
SFP.Col Colhigh 231340..231364 score=3.23874660137941
SFP.Col Colhigh 234572..234596 score=4.45445395562779
SFP.Col Colhigh 234965..234989 score=2.20461552111225
SFP.Col Colhigh 235034..235058 score=3.00114134505264
SFP.Col Colhigh 239121..239145 score=1.72769117000527
SFP.Col Colhigh 239157..239181 score=3.76455560076004
SFP.Col Colhigh 248519..248543 score=2.86073043691094
SFP.Col Colhigh 250940..250964 score=4.80102989783865
SFP.Col Colhigh 251050..251074 score=2.03370768270368
SFP.Col Colhigh 251297..251321 score=1.90101228562905
SFP.Col Colhigh 252608..252632 score=3.60656794606113
SFP.Col Colhigh 253109..253133 score=5.9795038378006
SFP.Col Colhigh 254683..254707 score=2.32078061087088
SFP.Col Colhigh 260999..261023 score=4.63342929722053
SFP.Col Colhigh 261240..261264 score=3.68181353607143
SFP.Col Colhigh 262353..262377 score=2.09025279869570
SFP.Col Colhigh 262462..262486 score=1.71973892091966
SFP.Col Colhigh 262542..262566 score=3.67017091973778
SFP.Col Colhigh 263714..263738 score=3.67315185738293
SFP.Col Colhigh 264043..264067 score=2.21974823939776
SFP.Col Colhigh 264190..264214 score=2.90485270014013
SFP.Col Colhigh 264299..264323 score=1.62340941812248
SFP.Col Colhigh 264482..264506 score=2.78063879088967
SFP.Col Colhigh 264556..264580 score=4.12577216991837
SFP.Col Colhigh 264810..264834 score=4.23756073025614
SFP.Col Colhigh 264987..265011 score=2.30840441031994
SFP.Col Colhigh 265023..265047 score=2.60624784258291
SFP.Col Colhigh 265237..265261 score=4.29388680412867
SFP.Col Colhigh 265386..265410 score=2.69027463221115
SFP.Col Colhigh 265418..265442 score=7.10944060860009
SFP.Col Colhigh 267162..267186 score=1.92017225089850
SFP.Col Colhigh 268326..268350 score=2.80440126176452
SFP.Col Colhigh 268840..268864 score=1.55201483822015
SFP.Col Colhigh 271995..272019 score=2.41852088806926
SFP.Col Colhigh 272212..272236 score=1.68520778645291
SFP.Col Colhigh 272895..272919 score=1.92064209167710
SFP.Col Colhigh 272972..272996 score=3.94674099213891
SFP.Col Colhigh 273497..273521 score=2.43466586340152
SFP.Col Colhigh 273726..273750 score=3.29250712038605
SFP.Col Colhigh 273939..273963 score=3.63768138693093
SFP.Col Colhigh 276189..276213 score=4.41164681586331
SFP.Col Colhigh 279119..279143 score=3.8514786100471
SFP.Col Colhigh 279228..279252 score=3.54554761672303
SFP.Col Colhigh 280068..280092 score=3.35823433839841
SFP.Col Colhigh 280102..280126 score=3.93732737550663
SFP.Col Colhigh 280322..280346 score=2.90974132111756
SFP.Col Colhigh 280717..280741 score=3.1988534637868
SFP.Col Colhigh 282215..282239 score=2.71192844178255
SFP.Col Colhigh 285848..285872 score=2.11598891616113
SFP.Col Colhigh 289241..289265 score=2.51351637314854
SFP.Col Colhigh 291859..291883 score=2.23358531471268
SFP.Col Colhigh 292292..292316 score=3.21681315020839
SFP.Col Colhigh 293336..293360 score=1.76711695993341
SFP.Col Colhigh 294735..294759 score=2.23080844935547
SFP.Col Colhigh 296377..296401 score=4.76139571840228
SFP.Col Colhigh 307749..307773 score=2.22453335312913
SFP.Col Colhigh 310117..310141 score=1.68737706503836
SFP.Col Colhigh 310700..310724 score=3.99199901353019
SFP.Col Colhigh 311836..311860 score=2.51089206417546
SFP.Col Colhigh 313144..313168 score=2.49829645808258
SFP.Col Colhigh 314453..314477 score=2.25798333726894
SFP.Col Colhigh 316594..316618 score=2.33800870026088
SFP.Col Colhigh 319535..319559 score=2.53551573186694
SFP.Col Colhigh 319836..319860 score=2.68197415664039
SFP.Col Colhigh 320615..320639 score=1.97702808632867
SFP.Col Colhigh 322709..322733 score=2.10595906616554
SFP.Col Colhigh 323706..323730 score=2.37834744299852
SFP.Col Colhigh 323853..323877 score=5.76309728253445
SFP.Col Colhigh 323887..323911 score=3.34338736468406
SFP.Col Colhigh 323960..323984 score=7.4643465105437
SFP.Col Colhigh 323999..324023 score=2.66948244110591
SFP.Col Colhigh 325924..325948 score=1.76019177200851
SFP.Col Colhigh 328230..328254 score=2.17314994091219
SFP.Col Colhigh 332910..332934 score=1.67878804115447
SFP.Col Colhigh 333094..333118 score=2.51010728478752
SFP.Col Colhigh 333129..333153 score=2.25277749416557
SFP.Col Colhigh 334088..334112 score=4.26512400989685
SFP.Col Colhigh 335990..336014 score=1.98209590586489
SFP.Col Colhigh 337123..337147 score=5.44864898915931
SFP.Col Colhigh 337375..337399 score=1.99663985759804
SFP.Col Colhigh 337415..337439 score=2.01140190623416
SFP.Col Colhigh 338226..338250 score=1.97215544098404
SFP.Col Colhigh 340370..340394 score=1.90250578609099
SFP.Col Colhigh 343631..343655 score=3.94308117515734
SFP.Col Colhigh 344078..344102 score=1.84970332958861
SFP.Col Colhigh 345849..345873 score=4.0574283102527
SFP.Col Colhigh 346688..346712 score=3.23846491186214
SFP.Col Colhigh 347158..347182 score=1.56302884571118
SFP.Col Colhigh 349268..349292 score=2.06034052842024
SFP.Col Colhigh 354007..354031 score=4.70915057419327
SFP.Col Colhigh 354248..354272 score=7.11603537426956
SFP.Col Colhigh 359202..359226 score=5.12698378200261
SFP.Col Colhigh 359234..359258 score=2.45057754508743
SFP.Col Colhigh 361184..361208 score=2.02806453302001
SFP.Col Colhigh 362499..362523 score=2.11877085206595
SFP.Col Colhigh 362674..362698 score=1.60494611293610
SFP.Col Colhigh 367813..367837 score=3.25901257229637
SFP.Col Colhigh 368624..368648 score=3.35928430810421
SFP.Col Colhigh 369286..369310 score=2.11357448316287
SFP.Col Colhigh 373678..373702 score=2.08779832953917
SFP.Col Colhigh 373720..373744 score=2.97753992429401
SFP.Col Colhigh 375891..375915 score=1.84552853345729
SFP.Col Colhigh 376509..376533 score=3.87376354910984
SFP.Col Colhigh 377364..377388 score=3.02788714017526
SFP.Col Colhigh 377876..377900 score=4.13281384022091
SFP.Col Colhigh 377913..377937 score=2.29202680435122
SFP.Col Colhigh 377948..377972 score=3.4956637754752
SFP.Col Colhigh 377983..378007 score=5.62696390256993
SFP.Col Colhigh 378124..378148 score=4.3460717730145
SFP.Col Colhigh 378484..378508 score=2.16109611480057
SFP.Col Colhigh 378658..378682 score=2.26223139552735
SFP.Col Colhigh 382949..382973 score=1.93146606673401
SFP.Col Colhigh 382984..383008 score=3.64376122213215
SFP.Col Colhigh 383019..383043 score=3.12582795549459
SFP.Col Colhigh 383376..383400 score=3.94533369979638
SFP.Col Colhigh 383559..383583 score=2.68955968948433
SFP.Col Colhigh 383813..383837 score=3.07515016239315
SFP.Col Colhigh 383995..384019 score=1.83943560317711
SFP.Col Colhigh 384104..384128 score=4.27426708725287
SFP.Col Colhigh 385514..385538 score=4.39948684567178
SFP.Col Colhigh 385960..385984 score=3.35394590248386
SFP.Col Colhigh 388071..388095 score=4.12723857122325
SFP.Col Colhigh 388148..388172 score=2.06705418326277
SFP.Col Colhigh 395700..395724 score=2.85453508643708
SFP.Col Colhigh 408286..408310 score=2.09436420388678
SFP.Col Colhigh 409599..409623 score=3.89028444626395
SFP.Col Colhigh 409814..409838 score=1.87210552171954
SFP.Col Colhigh 412949..412973 score=2.13659921132319
SFP.Col Colhigh 413294..413318 score=2.83750310657521
SFP.Col Colhigh 415848..415872 score=4.05934537386864
SFP.Col Colhigh 422241..422265 score=3.78495416926697
SFP.Col Colhigh 425060..425084 score=3.35505547519959
SFP.Col Colhigh 426994..427018 score=2.88374716869842
SFP.Col Colhigh 430719..430743 score=1.97085674331539
SFP.Col Colhigh 431094..431118 score=4.50173297833189
SFP.Col Colhigh 436102..436126 score=2.48089428785794
SFP.Col Colhigh 436179..436203 score=2.75222046032527
SFP.Col Colhigh 438049..438073 score=3.07661691543714
SFP.Col Colhigh 440104..440128 score=5.06669007314379
SFP.Col Colhigh 441090..441114 score=1.58661700903992
SFP.Col Colhigh 446081..446105 score=3.49575270765957
SFP.Col Colhigh 446224..446248 score=1.65361881131570
SFP.Col Colhigh 447888..447912 score=3.54543822975841
SFP.Col Colhigh 447997..448021 score=5.99338693386828
SFP.Col Colhigh 448033..448057 score=1.86666435204397
SFP.Col Colhigh 450278..450302 score=3.32505505339382
SFP.Col Colhigh 450666..450690 score=3.46871055878008
SFP.Col Colhigh 450983..451007 score=2.50271649214436
SFP.Col Colhigh 451127..451151 score=3.10051843533352
SFP.Col Colhigh 451203..451227 score=3.03967069025168
SFP.Col Colhigh 451618..451642 score=1.55783893401168
SFP.Col Colhigh 452129..452153 score=1.99819895914591
SFP.Col Colhigh 454537..454561 score=4.30221281441626
SFP.Col Colhigh 456692..456716 score=1.95401762070563
SFP.Col Colhigh 458577..458601 score=4.72361855241402
SFP.Col Colhigh 458615..458639 score=3.15499911361601
SFP.Col Colhigh 459558..459582 score=2.99397229009402
SFP.Col Colhigh 459962..459986 score=1.98432943096386
SFP.Col Colhigh 461419..461443 score=2.47554692779982
SFP.Col Colhigh 461455..461479 score=2.99198833113743
SFP.Col Colhigh 461668..461692 score=3.91006286817512
SFP.Col Colhigh 461707..461731 score=3.38106639427362
SFP.Col Colhigh 463979..464003 score=2.97572350163966
SFP.Col Colhigh 466763..466787 score=1.74227561270326
SFP.Col Colhigh 467081..467105 score=1.68859289164470
SFP.Col Colhigh 467219..467243 score=4.47121312331865
SFP.Col Colhigh 469020..469044 score=6.3413127664373
SFP.Col Colhigh 469056..469080 score=4.93685165433116
SFP.Col Colhigh 469539..469563 score=1.89730572916354
SFP.Col Colhigh 469611..469635 score=4.71302817127559
SFP.Col Colhigh 469723..469747 score=2.53991721388441
SFP.Col Colhigh 469877..469901 score=1.67128937139737
SFP.Col Colhigh 469913..469937 score=3.29101854985632
SFP.Col Colhigh 469944..469968 score=4.02672518716345
SFP.Col Colhigh 470095..470119 score=7.24288400177178
SFP.Col Colhigh 470131..470155 score=2.68991593994269
SFP.Col Colhigh 470168..470192 score=5.24156898113066
SFP.Col Colhigh 471402..471426 score=2.73198683820467
SFP.Col Colhigh 471725..471749 score=4.08292348429912
SFP.Col Colhigh 472221..472245 score=2.59398098238808
SFP.Col Colhigh 472324..472348 score=3.33353161890762
SFP.Col Colhigh 472719..472743 score=1.65358072303600
SFP.Col Colhigh 472864..472888 score=7.5551832167975
SFP.Col Colhigh 472938..472962 score=2.37544549881152
SFP.Col Colhigh 473150..473174 score=2.66820333767594
SFP.Col Colhigh 473284..473308 score=1.68341894742928
SFP.Col Colhigh 473553..473577 score=2.84267051160258
SFP.Col Colhigh 474534..474558 score=4.03969541979935
SFP.Col Colhigh 477955..477979 score=2.14305465902953
SFP.Col Colhigh 479905..479929 score=8.11676668768708
SFP.Col Colhigh 480377..480401 score=2.10668455928303
SFP.Col Colhigh 483228..483252 score=2.29455042938315
SFP.Col Colhigh 483267..483291 score=4.44536288369972
SFP.Col Colhigh 483988..484012 score=1.80481616114122
SFP.Col Colhigh 485244..485268 score=1.98398956310802
SFP.Col Colhigh 487992..488016 score=2.00376551324131
SFP.Col Colhigh 488146..488170 score=3.59428640644246
SFP.Col Colhigh 488218..488242 score=4.09617085324603
SFP.Col Colhigh 488252..488276 score=4.89356015317238
SFP.Col Colhigh 489534..489558 score=1.64415412327162
SFP.Col Colhigh 489862..489886 score=3.56534851550456
SFP.Col Colhigh 495663..495687 score=5.1424332350029
SFP.Col Colhigh 497103..497127 score=1.93931803375192
SFP.Col Colhigh 501172..501196 score=1.78658401775555
SFP.Col Colhigh 501353..501377 score=3.16281471056694
SFP.Col Colhigh 503571..503595 score=2.24424539198333
SFP.Col Colhigh 505185..505209 score=3.93327927806586
SFP.Col Colhigh 511087..511111 score=2.70189294196352
SFP.Col Colhigh 511939..511963 score=4.6874094274193
SFP.Col Colhigh 511978..512002 score=3.73385195809815
SFP.Col Colhigh 512500..512524 score=1.74758673206556
SFP.Col Colhigh 512646..512670 score=3.16756543753903
SFP.Col Colhigh 512954..512978 score=2.01870156097591
SFP.Col Colhigh 512988..513012 score=4.5188945198339
SFP.Col Colhigh 513060..513084 score=3.833487890691
SFP.Col Colhigh 513140..513164 score=4.25477356084168
SFP.Col Colhigh 513178..513202 score=3.99141656759121
SFP.Col Colhigh 513216..513240 score=3.02737074155549
SFP.Col Colhigh 513394..513418 score=2.47706321762152
SFP.Col Colhigh 513980..514004 score=5.98167958899627
SFP.Col Colhigh 514013..514037 score=2.44426992140973
SFP.Col Colhigh 514384..514408 score=4.44285815291401
SFP.Col Colhigh 514497..514521 score=2.39757261330660
SFP.Col Colhigh 514718..514742 score=1.72945592915798
SFP.Col Colhigh 514858..514882 score=3.30150606192265
SFP.Col Colhigh 514889..514913 score=3.43183878096044
SFP.Col Colhigh 516548..516572 score=3.10037417713213
SFP.Col Colhigh 516766..516790 score=1.85241614938907
SFP.Col Colhigh 517589..517613 score=2.34198105504784
SFP.Col Colhigh 517978..518002 score=2.01209994092627
SFP.Col Colhigh 519913..519937 score=2.02440401929980
SFP.Col Colhigh 520354..520378 score=2.21546222266069
SFP.Col Colhigh 520390..520414 score=2.03067544085754
SFP.Col Colhigh 520569..520593 score=2.03085910566093
SFP.Col Colhigh 520640..520664 score=2.27557865817603
SFP.Col Colhigh 524421..524445 score=2.94952146238965
SFP.Col Colhigh 524902..524926 score=1.56923255876769
SFP.Col Colhigh 525867..525891 score=2.16108110140378
SFP.Col Colhigh 527574..527598 score=2.26402186484742
SFP.Col Colhigh 527610..527634 score=3.58346169786789
SFP.Col Colhigh 527645..527669 score=2.04953175127235
SFP.Col Colhigh 528892..528916 score=3.1693199555717
SFP.Col Colhigh 529137..529161 score=2.61586378871139
SFP.Col Colhigh 530297..530321 score=3.11410595761020
SFP.Col Colhigh 530333..530357 score=3.15142437927397
SFP.Col Colhigh 530408..530432 score=1.6436307445951
SFP.Col Colhigh 533485..533509 score=7.57698696585787
SFP.Col Colhigh 535501..535525 score=2.08204136421054
SFP.Col Colhigh 535670..535694 score=2.79927063134222
SFP.Col Colhigh 536172..536196 score=4.3141480883465
SFP.Col Colhigh 536387..536411 score=4.548104835026
SFP.Col Colhigh 537972..537996 score=3.65330832291784
SFP.Col Colhigh 541826..541850 score=5.23603945428064
SFP.Col Colhigh 543562..543586 score=2.75943581938419
SFP.Col Colhigh 543654..543678 score=2.72303648316686
SFP.Col Colhigh 545528..545552 score=2.99421645497027
SFP.Col Colhigh 545564..545588 score=2.18807846250817
SFP.Col Colhigh 545677..545701 score=3.76238710204799
SFP.Col Colhigh 546579..546603 score=8.14671584032844
SFP.Col Colhigh 547606..547630 score=4.40871981105226
SFP.Col Colhigh 547713..547737 score=3.12625893263014
SFP.Col Colhigh 547749..547773 score=2.59980033336177
SFP.Col Colhigh 547970..547994 score=4.09542185478287
SFP.Col Colhigh 548080..548104 score=3.20581400969340
SFP.Col Colhigh 548259..548283 score=1.90078993123831
SFP.Col Colhigh 548290..548314 score=4.04050676733513
SFP.Col Colhigh 548326..548350 score=2.9715451378322
SFP.Col Colhigh 548538..548562 score=3.08703257645196
SFP.Col Colhigh 548608..548632 score=1.68932698057702
SFP.Col Colhigh 548643..548667 score=4.73480598956573
SFP.Col Colhigh 549011..549035 score=2.69996296740531
SFP.Col Colhigh 549158..549182 score=1.77022825157614
SFP.Col Colhigh 549225..549249 score=1.99937313132992
SFP.Col Colhigh 549331..549355 score=4.21404415008338
SFP.Col Colhigh 549478..549502 score=1.90190027347162
SFP.Col Colhigh 549997..550021 score=3.85181909992223
SFP.Col Colhigh 550152..550176 score=5.01552375854797
SFP.Col Colhigh 550309..550333 score=4.11493510121104
SFP.Col Colhigh 551824..551848 score=4.36068340146515
SFP.Col Colhigh 551897..551921 score=4.48915661720897
SFP.Col Colhigh 552856..552880 score=7.25937993798893
SFP.Col Colhigh 553372..553396 score=2.38801387788478
SFP.Col Colhigh 553844..553868 score=1.78665932835104
SFP.Col Colhigh 554332..554356 score=3.69375927590444
SFP.Col Colhigh 554698..554722 score=4.24749335120882
SFP.Col Colhigh 554945..554969 score=2.16408584164028
SFP.Col Colhigh 555123..555147 score=2.97713827853808
SFP.Col Colhigh 555494..555518 score=3.20876007583849
SFP.Col Colhigh 555709..555733 score=3.56213401336377
SFP.Col Colhigh 555746..555770 score=6.45349479578052
SFP.Col Colhigh 555817..555841 score=1.78806792613266
SFP.Col Colhigh 555862..555886 score=2.96649646941022
SFP.Col Colhigh 556010..556034 score=5.999610386780
SFP.Col Colhigh 556087..556111 score=1.75900625880643
SFP.Col Colhigh 556124..556148 score=4.72751424165462
SFP.Col Colhigh 556237..556261 score=3.02314044936673
SFP.Col Colhigh 556307..556331 score=2.81684435316197
SFP.Col Colhigh 556343..556367 score=4.87513495863927
SFP.Col Colhigh 556417..556441 score=2.5264808448189
SFP.Col Colhigh 556453..556477 score=3.43526200452134
SFP.Col Colhigh 556534..556558 score=2.45242129931441
SFP.Col Colhigh 556570..556594 score=5.47005507291349
SFP.Col Colhigh 556601..556625 score=2.31577428173787
SFP.Col Colhigh 556675..556699 score=3.27321150594290
SFP.Col Colhigh 556894..556918 score=7.4084250173933
SFP.Col Colhigh 557107..557131 score=1.85410384748163
SFP.Col Colhigh 557448..557472 score=2.64319665591622
SFP.Col Colhigh 557486..557510 score=2.513954598558
SFP.Col Colhigh 557521..557545 score=4.43758348629464
SFP.Col Colhigh 557695..557719 score=1.6259355207828
SFP.Col Colhigh 557881..557905 score=2.63680246077858
SFP.Col Colhigh 558057..558081 score=2.73209303716606
SFP.Col Colhigh 558381..558405 score=2.08229934591291
SFP.Col Colhigh 559379..559403 score=1.91573210417559
SFP.Col Colhigh 559784..559808 score=2.78717707495841
SFP.Col Colhigh 559820..559844 score=3.90644179055877
SFP.Col Colhigh 559953..559977 score=2.84533974945669
SFP.Col Colhigh 560128..560152 score=3.09668963547893
SFP.Col Colhigh 560163..560187 score=8.14420683022932
SFP.Col Colhigh 560196..560220 score=5.78710667321297
SFP.Col Colhigh 561657..561681 score=1.97839552936794
SFP.Col Colhigh 562510..562534 score=2.14050528957246
SFP.Col Colhigh 562581..562605 score=4.11442783048282
SFP.Col Colhigh 563154..563178 score=5.44925848573855
SFP.Col Colhigh 563299..563323 score=4.27991711242711
SFP.Col Colhigh 564388..564412 score=3.28846179689206
SFP.Col Colhigh 565684..565708 score=1.60577956009547
SFP.Col Colhigh 567232..567256 score=1.77104187420952
SFP.Col Colhigh 567410..567434 score=1.70833726054719
SFP.Col Colhigh 568871..568895 score=1.85955783334869
SFP.Col Colhigh 569498..569522 score=1.74884037925485
SFP.Col Colhigh 571013..571037 score=2.05383134937787
SFP.Col Colhigh 571232..571256 score=2.6100387663092
SFP.Col Colhigh 571267..571291 score=2.29631461764319
SFP.Col Colhigh 571514..571538 score=2.819099083662
SFP.Col Colhigh 571864..571888 score=2.49942063147536
SFP.Col Colhigh 572773..572797 score=2.12168777748708
SFP.Col Colhigh 573447..573471 score=1.89407787255590
SFP.Col Colhigh 573522..573546 score=3.09639554219557
SFP.Col Colhigh 578921..578945 score=2.01477512977374
SFP.Col Colhigh 579364..579388 score=2.65372432633774
SFP.Col Colhigh 583653..583677 score=1.93219707052246
SFP.Col Colhigh 587792..587816 score=2.04867961462963
SFP.Col Colhigh 587933..587957 score=2.93349413739101
SFP.Col Colhigh 588150..588174 score=2.05689466906561
SFP.Col Colhigh 589195..589219 score=1.71164224071792
SFP.Col Colhigh 592717..592741 score=2.51386574903924
SFP.Col Colhigh 594416..594440 score=4.07346886680815
SFP.Col Colhigh 596691..596715 score=1.73603395749808
SFP.Col Colhigh 602282..602306 score=2.71031631167129
SFP.Col Colhigh 606261..606285 score=1.9330363744698
SFP.Col Colhigh 610983..611007 score=1.81268485054773
SFP.Col Colhigh 612608..612632 score=3.25447231065180
SFP.Col Colhigh 613246..613270 score=2.09003337426681
SFP.Col Colhigh 613354..613378 score=2.46898635065568
SFP.Col Colhigh 615457..615481 score=2.66858378416853
SFP.Col Colhigh 615528..615552 score=1.85980875074812
SFP.Col Colhigh 615845..615869 score=2.65181931903246
SFP.Col Colhigh 616264..616288 score=1.86905114105435
SFP.Col Colhigh 616300..616324 score=2.62649410581175
SFP.Col Colhigh 616438..616462 score=4.38278006256113
SFP.Col Colhigh 616602..616626 score=3.09357206328880
SFP.Col Colhigh 616725..616749 score=4.88062818495081
SFP.Col Colhigh 616865..616889 score=1.69847553077925
SFP.Col Colhigh 616898..616922 score=4.82455285344922
SFP.Col Colhigh 617244..617268 score=3.69888227031898
SFP.Col Colhigh 617488..617512 score=1.73371635190831
SFP.Col Colhigh 617732..617756 score=2.78076549267130
SFP.Col Colhigh 618495..618519 score=3.06782954139432
SFP.Col Colhigh 618530..618554 score=2.74780781285422
SFP.Col Colhigh 618744..618768 score=3.51918930170054
SFP.Col Colhigh 618783..618807 score=3.09088803722684
SFP.Col Colhigh 618926..618950 score=3.89283668718385
SFP.Col Colhigh 619676..619700 score=1.79478807247748
SFP.Col Colhigh 619852..619876 score=2.30618516259783
SFP.Col Colhigh 619963..619987 score=2.13858559455040
SFP.Col Colhigh 620858..620882 score=8.42178404241379
SFP.Col Colhigh 621141..621165 score=8.9312191909459
SFP.Col Colhigh 621239..621263 score=3.36111572787648
SFP.Col Colhigh 622859..622883 score=4.92868034813992
SFP.Col Colhigh 627876..627900 score=2.52451269168567
SFP.Col Colhigh 630771..630795 score=5.10268587561455
SFP.Col Colhigh 630809..630833 score=2.22978420180282
SFP.Col Colhigh 631633..631657 score=2.38406882730882
SFP.Col Colhigh 632279..632303 score=3.39537822453472
SFP.Col Colhigh 632383..632407 score=3.32987330621921
SFP.Col Colhigh 634509..634533 score=4.05397863542666
SFP.Col Colhigh 634869..634893 score=2.84425936774872
SFP.Col Colhigh 635460..635484 score=1.97266204503072
SFP.Col Colhigh 635536..635560 score=2.95807811452114
SFP.Col Colhigh 635783..635807 score=1.84827505095388
SFP.Col Colhigh 636182..636206 score=2.44927629001858
SFP.Col Colhigh 636438..636462 score=1.84803134052379
SFP.Col Colhigh 636870..636894 score=2.39149904542773
SFP.Col Colhigh 639209..639233 score=2.57942587121457
SFP.Col Colhigh 643633..643657 score=2.29967979462809
SFP.Col Colhigh 643747..643771 score=3.95187581269119
SFP.Col Colhigh 643820..643844 score=3.72175744634802
SFP.Col Colhigh 644941..644965 score=3.06969959596275
SFP.Col Colhigh 645118..645142 score=2.96803331908242
SFP.Col Colhigh 647294..647318 score=2.5977272659039
SFP.Col Colhigh 647331..647355 score=2.42520707102213
SFP.Col Colhigh 647401..647425 score=6.39827626868834
SFP.Col Colhigh 647439..647463 score=6.53166667399723
SFP.Col Colhigh 648069..648093 score=2.69592994774584
SFP.Col Colhigh 653962..653986 score=1.86550142810638
SFP.Col Colhigh 654015..654039 score=2.64379980476912
SFP.Col Colhigh 655151..655175 score=1.58751118508138
SFP.Col Colhigh 655259..655283 score=1.55684761212208
SFP.Col Colhigh 657878..657902 score=4.1284773239019
SFP.Col Colhigh 659560..659584 score=2.11483980515600
SFP.Col Colhigh 666126..666150 score=1.61256672847974
SFP.Col Colhigh 670536..670560 score=1.83940949944792
SFP.Col Colhigh 674575..674599 score=3.01519409700908
SFP.Col Colhigh 674826..674850 score=3.81886630596836
SFP.Col Colhigh 676076..676100 score=2.03180095892491
SFP.Col Colhigh 676608..676632 score=3.82438289057335
SFP.Col Colhigh 678863..678887 score=1.81268291373306
SFP.Col Colhigh 680024..680048 score=3.51524279980702
SFP.Col Colhigh 680785..680809 score=2.10999095927295
SFP.Col Colhigh 682881..682905 score=3.32911544855439
SFP.Col Colhigh 682998..683022 score=2.53532262241279
SFP.Col Colhigh 684924..684948 score=3.68569773713253
SFP.Col Colhigh 685157..685181 score=6.04587103054037
SFP.Col Colhigh 685582..685606 score=4.05637372240602
SFP.Col Colhigh 685705..685729 score=3.28731034235236
SFP.Col Colhigh 687021..687045 score=1.65521419631804
SFP.Col Colhigh 687131..687155 score=3.61864826917211
SFP.Col Colhigh 687167..687191 score=2.33142580874202
SFP.Col Colhigh 687202..687226 score=3.02574143581958
SFP.Col Colhigh 687238..687262 score=3.84633982766006
SFP.Col Colhigh 687272..687296 score=3.09889589859558
SFP.Col Colhigh 687899..687923 score=3.87672826391284
SFP.Col Colhigh 688279..688303 score=2.96511176719507
SFP.Col Colhigh 688494..688518 score=5.76421088908225
SFP.Col Colhigh 688565..688589 score=2.85736664817436
SFP.Col Colhigh 688773..688797 score=2.80972974172339
SFP.Col Colhigh 688810..688834 score=1.67384306941643
SFP.Col Colhigh 689621..689645 score=4.37980728037193
SFP.Col Colhigh 689691..689715 score=2.95091607333726
SFP.Col Colhigh 690301..690325 score=2.00212238324876
SFP.Col Colhigh 690563..690587 score=2.04532805851539
SFP.Col Colhigh 690695..690719 score=2.96424292693328
SFP.Col Colhigh 691054..691078 score=4.05676295767470
SFP.Col Colhigh 691337..691361 score=4.21280026295041
SFP.Col Colhigh 691837..691861 score=1.90029542259124
SFP.Col Colhigh 691980..692004 score=1.64929493733754
SFP.Col Colhigh 692468..692492 score=2.24801668052773
SFP.Col Colhigh 692854..692878 score=1.6696573366178
SFP.Col Colhigh 692885..692909 score=5.92269981718409
SFP.Col Colhigh 692918..692942 score=2.47544279823411
SFP.Col Colhigh 692990..693014 score=2.74824325875410
SFP.Col Colhigh 693098..693122 score=4.01184757376161
SFP.Col Colhigh 693137..693161 score=2.96037644688599
SFP.Col Colhigh 693285..693309 score=1.96855558007773
SFP.Col Colhigh 694292..694316 score=3.23071708815289
SFP.Col Colhigh 695973..695997 score=1.84369707482492
SFP.Col Colhigh 696544..696568 score=2.52913945395858
SFP.Col Colhigh 696880..696904 score=1.57925991629410
SFP.Col Colhigh 697124..697148 score=1.98504971234416
SFP.Col Colhigh 698831..698855 score=1.75469990787195
SFP.Col Colhigh 699109..699133 score=1.84826086215412
SFP.Col Colhigh 699260..699284 score=1.93647630521386
SFP.Col Colhigh 699291..699315 score=2.29021383998849
SFP.Col Colhigh 699861..699885 score=2.84469621655097
SFP.Col Colhigh 7e+05..700024 score=2.40983949636986
SFP.Col Colhigh 700199..700223 score=3.88927885142793
SFP.Col Colhigh 700381..700405 score=2.36604506320975
SFP.Col Colhigh 700418..700442 score=2.33499637922482
SFP.Col Colhigh 700485..700509 score=3.22397150630573
SFP.Col Colhigh 700748..700772 score=2.03675902498563
SFP.Col Colhigh 701558..701582 score=2.92762547141518
SFP.Col Colhigh 701707..701731 score=2.25211871896755
SFP.Col Colhigh 701744..701768 score=3.65484839299317
SFP.Col Colhigh 704317..704341 score=6.3585576651651
SFP.Col Colhigh 704546..704570 score=1.88723600749972
SFP.Col Colhigh 704614..704638 score=2.03155374013052
SFP.Col Colhigh 704818..704842 score=5.8195336368344
SFP.Col Colhigh 705328..705352 score=1.99925119489392
SFP.Col Colhigh 705730..705754 score=5.00496420035117
SFP.Col Colhigh 706525..706549 score=4.14350889679185
SFP.Col Colhigh 707159..707183 score=2.93836969593722
SFP.Col Colhigh 707338..707362 score=3.37044895875384
SFP.Col Colhigh 707420..707444 score=3.50024990442318
SFP.Col Colhigh 707594..707618 score=2.67955872868061
SFP.Col Colhigh 707776..707800 score=4.42016246318399
SFP.Col Colhigh 707812..707836 score=4.6149412107899
SFP.Col Colhigh 707928..707952 score=4.69445220336609
SFP.Col Colhigh 708108..708132 score=4.51693955987091
SFP.Col Colhigh 708172..708196 score=6.35646039486643
SFP.Col Colhigh 713036..713060 score=1.84463827572001
SFP.Col Colhigh 713389..713413 score=1.56892025653434
SFP.Col Colhigh 713509..713533 score=2.89535015929242
SFP.Col Colhigh 714333..714357 score=5.43298311919408
SFP.Col Colhigh 714435..714459 score=2.33175301063358
SFP.Col Colhigh 714473..714497 score=5.6395673754889
SFP.Col Colhigh 719058..719082 score=2.59526013933335
SFP.Col Colhigh 719624..719648 score=4.26768750596775
SFP.Col Colhigh 719661..719685 score=1.86930852502435
SFP.Col Colhigh 722724..722748 score=2.26213961089226
SFP.Col Colhigh 723250..723274 score=4.39760424987576
SFP.Col Colhigh 726684..726708 score=2.03352835673039
SFP.Col Colhigh 738581..738605 score=1.87899678713767
SFP.Col Colhigh 742514..742538 score=1.95523355643837
SFP.Col Colhigh 742567..742591 score=2.09706235657288
SFP.Col Colhigh 742610..742634 score=3.98727103890907
SFP.Col Colhigh 742723..742747 score=6.05207728859753
SFP.Col Colhigh 742762..742786 score=6.40329599570866
SFP.Col Colhigh 742796..742820 score=2.54030150059882
SFP.Col Colhigh 743070..743094 score=1.97076701486311
SFP.Col Colhigh 743623..743647 score=1.57585645872684
SFP.Col Colhigh 743664..743688 score=1.64348177068568
SFP.Col Colhigh 744084..744108 score=2.24204482142316
SFP.Col Colhigh 744212..744236 score=2.57189614432822
SFP.Col Colhigh 744250..744274 score=2.10122916199625
SFP.Col Colhigh 750373..750397 score=3.18525465325727
SFP.Col Colhigh 750549..750573 score=4.56893855232632
SFP.Col Colhigh 750999..751023 score=3.54376270661955
SFP.Col Colhigh 751205..751229 score=2.33701468135513
SFP.Col Colhigh 751744..751768 score=3.5740589003681
SFP.Col Colhigh 751776..751800 score=2.29364644956680
SFP.Col Colhigh 752197..752221 score=3.05396538730826
SFP.Col Colhigh 752237..752261 score=4.83700955263278
SFP.Col Colhigh 752396..752420 score=4.16249870823526
SFP.Col Colhigh 752432..752456 score=2.96046207028132
SFP.Col Colhigh 752579..752603 score=3.2546787108409
SFP.Col Colhigh 752655..752679 score=4.44967101397652
SFP.Col Colhigh 752693..752717 score=1.68918603391545
SFP.Col Colhigh 752730..752754 score=6.40891452468844
SFP.Col Colhigh 752839..752863 score=3.3269465129048
SFP.Col Colhigh 752915..752939 score=2.47777435698932
SFP.Col Colhigh 753024..753048 score=4.94236154102856
SFP.Col Colhigh 753472..753496 score=2.67806749602719
SFP.Col Colhigh 753802..753826 score=2.69459645147985
SFP.Col Colhigh 753839..753863 score=6.46324965783528
SFP.Col Colhigh 753876..753900 score=6.97337976068247
SFP.Col Colhigh 753911..753935 score=2.86907027245368
SFP.Col Colhigh 753977..754001 score=6.08056196182705
SFP.Col Colhigh 754012..754036 score=2.55150012434293
SFP.Col Colhigh 754165..754189 score=3.53475922696011
SFP.Col Colhigh 754413..754437 score=2.92978128916836
SFP.Col Colhigh 754805..754829 score=7.57318045437988
SFP.Col Colhigh 754913..754937 score=3.41167440198691
SFP.Col Colhigh 754948..754972 score=3.25410901278962
SFP.Col Colhigh 754984..755008 score=2.48431615125376
SFP.Col Colhigh 755093..755117 score=2.42059905823166
SFP.Col Colhigh 755307..755331 score=2.43519179665891
SFP.Col Colhigh 755416..755440 score=6.41958387786536
SFP.Col Colhigh 755452..755476 score=4.37510791743069
SFP.Col Colhigh 755638..755662 score=2.98562235547062
SFP.Col Colhigh 755674..755698 score=3.389363102571
SFP.Col Colhigh 755824..755848 score=2.38910651214984
SFP.Col Colhigh 755903..755927 score=3.06900175169558
SFP.Col Colhigh 757299..757323 score=1.61806174434560
SFP.Col Colhigh 759539..759563 score=6.25807746068845
SFP.Col Colhigh 759574..759598 score=3.90555916221196
SFP.Col Colhigh 764739..764763 score=4.72736497345017
SFP.Col Colhigh 767887..767911 score=2.89051421925068
SFP.Col Colhigh 773678..773702 score=2.36615851237394
SFP.Col Colhigh 780049..780073 score=1.57356685410618
SFP.Col Colhigh 785087..785111 score=1.56702290029621
SFP.Col Colhigh 785161..785185 score=4.8969678532053
SFP.Col Colhigh 786584..786608 score=3.87812335369865
SFP.Col Colhigh 788220..788244 score=5.16105921532444
SFP.Col Colhigh 788261..788285 score=2.50655270890014
SFP.Col Colhigh 788335..788359 score=2.06262185719801
SFP.Col Colhigh 794396..794420 score=4.25969503375284
SFP.Col Colhigh 797233..797257 score=2.85003914097382
SFP.Col Colhigh 797413..797437 score=1.86124806752734
SFP.Col Colhigh 797688..797712 score=3.14845308737027
SFP.Col Colhigh 797930..797954 score=6.02892074984281
SFP.Col Colhigh 799541..799565 score=3.50078781477982
SFP.Col Colhigh 800028..800052 score=2.90862632485993
SFP.Col Colhigh 800659..800683 score=2.22703598583101
SFP.Col Colhigh 800891..800915 score=3.20028158788628
SFP.Col Colhigh 801318..801342 score=2.47676197793685
SFP.Col Colhigh 801504..801528 score=2.85624938362496
SFP.Col Colhigh 801644..801668 score=6.33809559397376
SFP.Col Colhigh 801750..801774 score=1.56230302737536
SFP.Col Colhigh 802076..802100 score=5.58793321207698
SFP.Col Colhigh 803332..803356 score=1.93242730391603
SFP.Col Colhigh 803403..803427 score=3.36389225567723
SFP.Col Colhigh 803473..803497 score=1.86967561130961
SFP.Col Colhigh 803607..803631 score=3.52435593356578
SFP.Col Colhigh 803752..803776 score=2.92428476341467
SFP.Col Colhigh 803853..803877 score=3.04271849802798
SFP.Col Colhigh 804296..804320 score=1.70826089907230
SFP.Col Colhigh 805483..805507 score=2.96773692515598
SFP.Col Colhigh 805770..805794 score=2.16781406454908
SFP.Col Colhigh 805804..805828 score=1.73150497739738
SFP.Col Colhigh 805840..805864 score=4.8244240399563
SFP.Col Colhigh 805878..805902 score=5.4866411334028
SFP.Col Colhigh 806023..806047 score=1.94801065477951
SFP.Col Colhigh 806060..806084 score=3.36404255906355
SFP.Col Colhigh 806095..806119 score=2.2253155918143
SFP.Col Colhigh 806275..806299 score=1.73930010146619
SFP.Col Colhigh 806420..806444 score=1.90443580984863
SFP.Col Colhigh 806455..806479 score=1.86907958878986
SFP.Col Colhigh 806593..806617 score=3.23940396859632
SFP.Col Colhigh 806625..806649 score=3.36147439443322
SFP.Col Colhigh 806805..806829 score=1.91237676840917
SFP.Col Colhigh 806849..806873 score=1.65714602180377
SFP.Col Colhigh 807093..807117 score=4.03163057663628
SFP.Col Colhigh 807193..807217 score=2.38557603250802
SFP.Col Colhigh 807376..807400 score=1.95379957700778
SFP.Col Colhigh 808149..808173 score=3.06747599408012
SFP.Col Colhigh 808947..808971 score=1.58612813403236
SFP.Col Colhigh 810530..810554 score=2.83637008080921
SFP.Col Colhigh 810568..810592 score=3.44462143772498
SFP.Col Colhigh 810712..810736 score=2.65468066184260
SFP.Col Colhigh 810779..810803 score=2.49628182589176
SFP.Col Colhigh 813560..813584 score=2.50724878064735
SFP.Col Colhigh 814227..814251 score=1.83137846630125
SFP.Col Colhigh 814928..814952 score=5.45134229900484
SFP.Col Colhigh 815004..815028 score=6.46680035935543
SFP.Col Colhigh 815144..815168 score=2.28211199917092
SFP.Col Colhigh 815180..815204 score=3.66346676555219
SFP.Col Colhigh 815249..815273 score=3.01994566933417
SFP.Col Colhigh 815672..815696 score=2.35166921317998
SFP.Col Colhigh 815922..815946 score=1.610515463914
SFP.Col Colhigh 815963..815987 score=2.18852241159148
SFP.Col Colhigh 816279..816303 score=2.42500978527936
SFP.Col Colhigh 816495..816519 score=1.55721903524313
SFP.Col Colhigh 816642..816666 score=3.64697907835125
SFP.Col Colhigh 817181..817205 score=4.71555224628781
SFP.Col Colhigh 817801..817825 score=1.63601095772178
SFP.Col Colhigh 818747..818771 score=4.1641625909821
SFP.Col Colhigh 818783..818807 score=4.36341376348333
SFP.Col Colhigh 818999..819023 score=3.68684370313125
SFP.Col Colhigh 819036..819060 score=5.9534139451368
SFP.Col Colhigh 819069..819093 score=4.09216991377307
SFP.Col Colhigh 820617..820641 score=1.57752510687155
SFP.Col Colhigh 821044..821068 score=2.54018169002841
SFP.Col Colhigh 821900..821924 score=6.81568348144381
SFP.Col Colhigh 821934..821958 score=5.93571604747575
SFP.Col Colhigh 822282..822306 score=2.12516641881144
SFP.Col Colhigh 822356..822380 score=5.42236545937484
SFP.Col Colhigh 822465..822489 score=2.93218934798366
SFP.Col Colhigh 824095..824119 score=3.29184855138269
SFP.Col Colhigh 824354..824378 score=3.33293987098141
SFP.Col Colhigh 824674..824698 score=4.93575821905799
SFP.Col Colhigh 824715..824739 score=2.55367905074479
SFP.Col Colhigh 824893..824917 score=2.21090969994947
SFP.Col Colhigh 825151..825175 score=2.43058458756650
SFP.Col Colhigh 825186..825210 score=2.85102321331184
SFP.Col Colhigh 825258..825282 score=2.22909389628407
SFP.Col Colhigh 825472..825496 score=3.65950161034850
SFP.Col Colhigh 825579..825603 score=6.73124777511363
SFP.Col Colhigh 825687..825711 score=1.63803279000416
SFP.Col Colhigh 826164..826188 score=3.90497514856798
SFP.Col Colhigh 826237..826261 score=2.398892639797
SFP.Col Colhigh 826269..826293 score=3.95774391835190
SFP.Col Colhigh 826375..826399 score=3.39883558245429
SFP.Col Colhigh 826408..826432 score=8.89914093644846
SFP.Col Colhigh 826945..826969 score=4.87553106026306
SFP.Col Colhigh 827087..827111 score=3.12642707966683
SFP.Col Colhigh 827377..827401 score=2.7931763387629
SFP.Col Colhigh 827490..827514 score=3.3424934921972
SFP.Col Colhigh 827530..827554 score=2.72618811080562
SFP.Col Colhigh 827669..827693 score=1.97933770315665
SFP.Col Colhigh 827702..827726 score=2.24705553793146
SFP.Col Colhigh 827802..827826 score=4.59816432003502
SFP.Col Colhigh 827905..827929 score=6.95354153375144
SFP.Col Colhigh 827980..828004 score=1.90023603800582
SFP.Col Colhigh 828197..828221 score=2.56114973998477
SFP.Col Colhigh 828414..828438 score=4.40708700948405
SFP.Col Colhigh 828447..828471 score=4.80588320482468
SFP.Col Colhigh 828484..828508 score=3.25312811124685
SFP.Col Colhigh 828525..828549 score=3.72933763345036
SFP.Col Colhigh 828560..828584 score=4.78334417193841
SFP.Col Colhigh 828597..828621 score=4.12565093645811
SFP.Col Colhigh 828734..828758 score=6.15971868093106
SFP.Col Colhigh 828809..828833 score=2.58791580203053
SFP.Col Colhigh 828922..828946 score=3.46512839135999
SFP.Col Colhigh 828959..828983 score=3.13742527606573
SFP.Col Colhigh 829092..829116 score=5.78024629932233
SFP.Col Colhigh 829129..829153 score=3.24869510817522
SFP.Col Colhigh 829484..829508 score=4.3682212001264
SFP.Col Colhigh 829521..829545 score=4.13808889046025
SFP.Col Colhigh 829556..829580 score=1.63854442520264
SFP.Col Colhigh 829629..829653 score=5.75065570754737
SFP.Col Colhigh 829665..829689 score=7.41828590069279
SFP.Col Colhigh 829742..829766 score=2.45513576004569
SFP.Col Colhigh 830500..830524 score=4.68895393007417
SFP.Col Colhigh 830557..830581 score=3.92760417655052
SFP.Col Colhigh 830628..830652 score=3.9394952591708
SFP.Col Colhigh 830988..831012 score=3.03666021877931
SFP.Col Colhigh 831283..831307 score=1.91922389976030
SFP.Col Colhigh 831966..831990 score=2.31765201529274
SFP.Col Colhigh 832095..832119 score=1.56085534745600
SFP.Col Colhigh 832197..832221 score=2.39053262833546
SFP.Col Colhigh 832265..832289 score=6.07734953969839
SFP.Col Colhigh 832377..832401 score=2.71863136970383
SFP.Col Colhigh 832415..832439 score=3.32264954717065
SFP.Col Colhigh 832865..832889 score=4.9197452940707
SFP.Col Colhigh 832900..832924 score=2.30981455581935
SFP.Col Colhigh 833008..833032 score=2.15590729646334
SFP.Col Colhigh 833042..833066 score=1.82980525690146
SFP.Col Colhigh 833121..833145 score=3.97380554735294
SFP.Col Colhigh 833158..833182 score=6.2469636730539
SFP.Col Colhigh 833193..833217 score=2.23305473805308
SFP.Col Colhigh 833328..833352 score=2.91358752564011
SFP.Col Colhigh 833581..833605 score=5.18420180355104
SFP.Col Colhigh 833746..833770 score=3.67614809589371
SFP.Col Colhigh 834076..834100 score=4.04588998047335
SFP.Col Colhigh 834238..834262 score=3.9216583486382
SFP.Col Colhigh 834275..834299 score=1.80705276642551
SFP.Col Colhigh 834424..834448 score=3.94280517489641
SFP.Col Colhigh 834529..834553 score=4.553304570858
SFP.Col Colhigh 834675..834699 score=5.93142759761698
SFP.Col Colhigh 835316..835340 score=6.14340949770218
SFP.Col Colhigh 835385..835409 score=6.24876909011337
SFP.Col Colhigh 835615..835639 score=2.56274841520377
SFP.Col Colhigh 835683..835707 score=4.74533546917062
SFP.Col Colhigh 836476..836500 score=3.21624671795621
SFP.Col Colhigh 836840..836864 score=2.64753395397354
SFP.Col Colhigh 837224..837248 score=1.59530924216288
SFP.Col Colhigh 837559..837583 score=2.08285669340719
SFP.Col Colhigh 837594..837618 score=6.5089861550888
SFP.Col Colhigh 837702..837726 score=4.9694258077482
SFP.Col Colhigh 837919..837943 score=6.8698703072466
SFP.Col Colhigh 837951..837975 score=4.63127860240676
SFP.Col Colhigh 838028..838052 score=6.01548658766426
SFP.Col Colhigh 838521..838545 score=2.32038636808564
SFP.Col Colhigh 838694..838718 score=7.05646433788516
SFP.Col Colhigh 838797..838821 score=3.20615782259141
SFP.Col Colhigh 838833..838857 score=4.77557096755867
SFP.Col Colhigh 838941..838965 score=4.70333532002077
SFP.Col Colhigh 838979..839003 score=2.79151219051446
SFP.Col Colhigh 840164..840188 score=3.06220178636731
SFP.Col Colhigh 840272..840296 score=1.77007204877628
SFP.Col Colhigh 840346..840370 score=2.02419460311084
SFP.Col Colhigh 840455..840479 score=2.84110493114687
SFP.Col Colhigh 840490..840514 score=4.47346493526813
SFP.Col Colhigh 843440..843464 score=2.87362529698361
SFP.Col Colhigh 843934..843958 score=3.14883045082368
SFP.Col Colhigh 845006..845030 score=2.67054040966727
SFP.Col Colhigh 846160..846184 score=2.74745565555121
SFP.Col Colhigh 848765..848789 score=7.73279097316437
SFP.Col Colhigh 850361..850385 score=2.08518614597850
SFP.Col Colhigh 853780..853804 score=1.83580336300754
SFP.Col Colhigh 855406..855430 score=4.15008631662011
SFP.Col Colhigh 855442..855466 score=3.31584466460771
SFP.Col Colhigh 857737..857761 score=2.81732814656928
SFP.Col Colhigh 858582..858606 score=1.91100429631017
SFP.Col Colhigh 858911..858935 score=3.77816788764163
SFP.Col Colhigh 861666..861690 score=3.07208458596933
SFP.Col Colhigh 861913..861937 score=3.24947971764844
SFP.Col Colhigh 862025..862049 score=3.38078769417358
SFP.Col Colhigh 862066..862090 score=3.53337002147577
SFP.Col Colhigh 862137..862161 score=2.94572106707282
SFP.Col Colhigh 862241..862265 score=2.21649389048278
SFP.Col Colhigh 862858..862882 score=3.92817597952039
SFP.Col Colhigh 865421..865445 score=3.74694302612733
SFP.Col Colhigh 865455..865479 score=1.84327077966802
SFP.Col Colhigh 866018..866042 score=2.74507145628413
SFP.Col Colhigh 866303..866327 score=2.09117280730747
SFP.Col Colhigh 868009..868033 score=2.39542497264068
SFP.Col Colhigh 868230..868254 score=4.71448800524444
SFP.Col Colhigh 870550..870574 score=1.91225000229426
SFP.Col Colhigh 870589..870613 score=7.74042941531075
SFP.Col Colhigh 870739..870763 score=2.38866128629287
SFP.Col Colhigh 871010..871034 score=8.6502337142685
SFP.Col Colhigh 871576..871600 score=1.70530389450673
SFP.Col Colhigh 873300..873324 score=2.57855224655999
SFP.Col Colhigh 873962..873986 score=8.36618145609111
SFP.Col Colhigh 874820..874844 score=2.18481820070783
SFP.Col Colhigh 874891..874915 score=2.0097257433486
SFP.Col Colhigh 876482..876506 score=1.61721338537188
SFP.Col Colhigh 876520..876544 score=2.31156496316967
SFP.Col Colhigh 876911..876935 score=1.73404063497234
SFP.Col Colhigh 877021..877045 score=2.14277967605841
SFP.Col Colhigh 877714..877738 score=1.5965919000161
SFP.Col Colhigh 877797..877821 score=5.5650375054295
SFP.Col Colhigh 877974..877998 score=3.42669877093492
SFP.Col Colhigh 878005..878029 score=2.09113193812599
SFP.Col Colhigh 878156..878180 score=2.66994472315766
SFP.Col Colhigh 878307..878331 score=7.86402985129555
SFP.Col Colhigh 878675..878699 score=3.82623856964431
SFP.Col Colhigh 878902..878926 score=2.01572956671366
SFP.Col Colhigh 879993..880017 score=2.68921910232812
SFP.Col Colhigh 880598..880622 score=2.70744598650118
SFP.Col Colhigh 881252..881276 score=2.93941943687016
SFP.Col Colhigh 881875..881899 score=1.7215639722448
SFP.Col Colhigh 883255..883279 score=4.00835496786214
SFP.Col Colhigh 883678..883702 score=2.48890003882663
SFP.Col Colhigh 884136..884160 score=4.98501808526048
SFP.Col Colhigh 884463..884487 score=2.68123383851537
SFP.Col Colhigh 886229..886253 score=2.88844905830607
SFP.Col Colhigh 891981..892005 score=2.01113621660125
SFP.Col Colhigh 892595..892619 score=4.49658993321659
SFP.Col Colhigh 900322..900346 score=1.97975732935865
SFP.Col Colhigh 901269..901293 score=6.68693802287025
SFP.Col Colhigh 901406..901430 score=1.78930752330164
SFP.Col Colhigh 901626..901650 score=2.26207617492285
SFP.Col Colhigh 901885..901909 score=2.54834297896886
SFP.Col Colhigh 902459..902483 score=1.58428165988071
SFP.Col Colhigh 902532..902556 score=2.74341228683852
SFP.Col Colhigh 902810..902834 score=1.96758046199814
SFP.Col Colhigh 902846..902870 score=4.34146636921005
SFP.Col Colhigh 902917..902941 score=3.74738201767304
SFP.Col Colhigh 902952..902976 score=4.50181657145979
SFP.Col Colhigh 902989..903013 score=3.35337055949140
SFP.Col Colhigh 903212..903236 score=2.18093468544165
SFP.Col Colhigh 903657..903681 score=6.60982973503921
SFP.Col Colhigh 904157..904181 score=2.99327848240578
SFP.Col Colhigh 904306..904330 score=2.48263781970077
SFP.Col Colhigh 904415..904439 score=2.37585021874805
SFP.Col Colhigh 904560..904584 score=4.50972812155811
SFP.Col Colhigh 904631..904655 score=4.59837081585774
SFP.Col Colhigh 904739..904763 score=2.23839053594761
SFP.Col Colhigh 904984..905008 score=2.44146666859392
SFP.Col Colhigh 905357..905381 score=2.66635991669769
SFP.Col Colhigh 905711..905735 score=1.95679652116109
SFP.Col Colhigh 906333..906357 score=6.11536447733071
SFP.Col Colhigh 907021..907045 score=3.59394836449646
SFP.Col Colhigh 907061..907085 score=3.90467621248359
SFP.Col Colhigh 907096..907120 score=3.65636262645943
SFP.Col Colhigh 907211..907235 score=1.55664961419555
SFP.Col Colhigh 907322..907346 score=2.40265166503217
SFP.Col Colhigh 907568..907592 score=1.79449580134226
SFP.Col Colhigh 907768..907792 score=2.28321524630179
SFP.Col Colhigh 907842..907866 score=2.94002633403708
SFP.Col Colhigh 907881..907905 score=1.93081212420870
SFP.Col Colhigh 908962..908986 score=8.9266067708438
SFP.Col Colhigh 908998..909022 score=1.56777654379922
SFP.Col Colhigh 909217..909241 score=1.57051796394160
SFP.Col Colhigh 909607..909631 score=3.97492903569062
SFP.Col Colhigh 911272..911296 score=3.48165178039092
SFP.Col Colhigh 911339..911363 score=2.08738306997467
SFP.Col Colhigh 912787..912811 score=2.81688319665111
SFP.Col Colhigh 912895..912919 score=5.09867227213102
SFP.Col Colhigh 913442..913466 score=1.74986367190051
SFP.Col Colhigh 915483..915507 score=4.27660868232506
SFP.Col Colhigh 917021..917045 score=8.2491602817595
SFP.Col Colhigh 917055..917079 score=2.00232012207816
SFP.Col Colhigh 917481..917505 score=3.56522122268704
SFP.Col Colhigh 920091..920115 score=3.26876602217756
SFP.Col Colhigh 923895..923919 score=1.82210855089634
SFP.Col Colhigh 925156..925180 score=2.09398153830439
SFP.Col Colhigh 926922..926946 score=2.76018936322802
SFP.Col Colhigh 926961..926985 score=4.66430314024354
SFP.Col Colhigh 927029..927053 score=2.40270432189356
SFP.Col Colhigh 927580..927604 score=1.69130277433161
SFP.Col Colhigh 930325..930349 score=1.74807764568375
SFP.Col Colhigh 931298..931322 score=2.15130262634621
SFP.Col Colhigh 931785..931809 score=1.63859558401747
SFP.Col Colhigh 939500..939524 score=3.62449226045421
SFP.Col Colhigh 939574..939598 score=2.84802525142316
SFP.Col Colhigh 940747..940771 score=1.62074226926148
SFP.Col Colhigh 942510..942534 score=2.62623888777996
SFP.Col Colhigh 942546..942570 score=3.13827670875864
SFP.Col Colhigh 942655..942679 score=4.37390639024929
SFP.Col Colhigh 943320..943344 score=2.78841963787696
SFP.Col Colhigh 943393..943417 score=2.0390698415132
SFP.Col Colhigh 943779..943803 score=3.56088781284763
SFP.Col Colhigh 943958..943982 score=3.46054842871020
SFP.Col Colhigh 943995..944019 score=4.53864660999447
SFP.Col Colhigh 944027..944051 score=6.33296369716051
SFP.Col Colhigh 954025..954049 score=3.59122546376205
SFP.Col Colhigh 954128..954152 score=2.55706984155301
SFP.Col Colhigh 955060..955084 score=1.71332442900398
SFP.Col Colhigh 965995..966019 score=1.78296583557435
SFP.Col Colhigh 967836..967860 score=2.09718053221726
SFP.Col Colhigh 973288..973312 score=5.22982174088955
SFP.Col Colhigh 974188..974212 score=4.0205472544322
SFP.Col Colhigh 1014077..1014101 score=1.95692149625453
SFP.Col Colhigh 1015371..1015395 score=4.71758580232713
SFP.Col Colhigh 1015747..1015771 score=1.74728292587869
SFP.Col Colhigh 1029232..1029256 score=2.39693915127314
SFP.Col Colhigh 1029398..1029422 score=2.80795414904797
SFP.Col Colhigh 1029604..1029628 score=2.5442815491754
SFP.Col Colhigh 1029739..1029763 score=1.55953902240015
SFP.Col Colhigh 1037486..1037510 score=5.59864279676623
SFP.Col Colhigh 1038248..1038272 score=3.40980965710694
SFP.Col Colhigh 1038439..1038463 score=1.60009130354677
SFP.Col Colhigh 1038590..1038614 score=4.77117349299037
SFP.Col Colhigh 1038630..1038654 score=2.06305984359837
SFP.Col Colhigh 1039056..1039080 score=4.11622196144342
SFP.Col Colhigh 1039165..1039189 score=2.56642524374144
SFP.Col Colhigh 1039266..1039290 score=3.72173367728326
SFP.Col Colhigh 1039582..1039606 score=2.24651551650331
SFP.Col Colhigh 1039834..1039858 score=1.95887154104757
SFP.Col Colhigh 1039944..1039968 score=2.90708454790852
SFP.Col Colhigh 1040319..1040343 score=3.57801596629218
SFP.Col Colhigh 1040665..1040689 score=2.62435140629051
SFP.Col Colhigh 1040810..1040834 score=3.51824760200532
SFP.Col Colhigh 1040964..1040988 score=1.92012147924076
SFP.Col Colhigh 1041039..1041063 score=2.69624142710424
SFP.Col Colhigh 1041119..1041143 score=4.67685097435488
SFP.Col Colhigh 1041191..1041215 score=1.95121804116053
SFP.Col Colhigh 1041303..1041327 score=3.30457454027804
SFP.Col Colhigh 1041695..1041719 score=2.65808624998875
SFP.Col Colhigh 1041777..1041801 score=2.20774949130019
SFP.Col Colhigh 1042004..1042028 score=2.38188337175844
SFP.Col Colhigh 1042238..1042262 score=1.95310785375307
SFP.Col Colhigh 1042469..1042493 score=2.69681684595188
SFP.Col Colhigh 1042918..1042942 score=1.69941507172921
SFP.Col Colhigh 1044003..1044027 score=1.63562824814051
SFP.Col Colhigh 1049127..1049151 score=3.14780876824749
SFP.Col Colhigh 1049163..1049187 score=2.24774290049452
SFP.Col Colhigh 1049198..1049222 score=2.96220792366198
SFP.Col Colhigh 1059941..1059965 score=3.98644317065334
SFP.Col Colhigh 1060091..1060115 score=5.03561792667391
SFP.Col Colhigh 1060301..1060325 score=4.80733880141069
SFP.Col Colhigh 1060431..1060455 score=2.57081281933589
SFP.Col Colhigh 1060636..1060660 score=2.00734895115187
SFP.Col Colhigh 1061205..1061229 score=4.43528857714304
SFP.Col Colhigh 1061459..1061483 score=3.10519446891339
SFP.Col Colhigh 1061850..1061874 score=4.43016184976019
SFP.Col Colhigh 1063310..1063334 score=2.63279189891731
SFP.Col Colhigh 1064179..1064203 score=4.61833973398731
SFP.Col Colhigh 1064252..1064276 score=1.80508869075111
SFP.Col Colhigh 1064916..1064940 score=2.80270195859737
SFP.Col Colhigh 1065535..1065559 score=2.5136063277788
SFP.Col Colhigh 1065640..1065664 score=4.43825696757684
SFP.Col Colhigh 1065676..1065700 score=1.64224214169187
SFP.Col Colhigh 1066456..1066480 score=3.07884403827958
SFP.Col Colhigh 1066523..1066547 score=4.92876790299007
SFP.Col Colhigh 1066557..1066581 score=3.73119951199186
SFP.Col Colhigh 1066700..1066724 score=1.59086626895742
SFP.Col Colhigh 1066841..1066865 score=2.59634724196388
SFP.Col Colhigh 1067769..1067793 score=1.75503122393518
SFP.Col Colhigh 1067988..1068012 score=2.86583790719076
SFP.Col Colhigh 1068778..1068802 score=2.06222777207143
SFP.Col Colhigh 1069330..1069354 score=3.91325802842287
SFP.Col Colhigh 1070252..1070276 score=5.40843260301057
SFP.Col Colhigh 1070449..1070473 score=2.46502395489109
SFP.Col Colhigh 1070623..1070647 score=3.54018721155150
SFP.Col Colhigh 1070848..1070872 score=1.63091191787970
SFP.Col Colhigh 1071172..1071196 score=2.03016313827274
SFP.Col Colhigh 1071279..1071303 score=2.60836387802878
SFP.Col Colhigh 1071500..1071524 score=1.81884935045441
SFP.Col Colhigh 1071707..1071731 score=2.51346634700868
SFP.Col Colhigh 1071743..1071767 score=6.48879372934277
SFP.Col Colhigh 1071887..1071911 score=1.63351911562596
SFP.Col Colhigh 1072107..1072131 score=3.40187741940437
SFP.Col Colhigh 1072218..1072242 score=4.79252313590154
SFP.Col Colhigh 1072480..1072504 score=3.21219286162185
SFP.Col Colhigh 1075004..1075028 score=1.61445752996577
SFP.Col Colhigh 1075279..1075303 score=1.92813114906134
SFP.Col Colhigh 1076571..1076595 score=4.18254721741011
SFP.Col Colhigh 1077719..1077743 score=1.5661095936246
SFP.Col Colhigh 1080515..1080539 score=3.51722385166888
SFP.Col Colhigh 1081408..1081432 score=1.85641863876972
SFP.Col Colhigh 1082195..1082219 score=2.75808610157902
SFP.Col Colhigh 1082459..1082483 score=1.85875988094781
SFP.Col Colhigh 1084633..1084657 score=1.83557407611141
SFP.Col Colhigh 1084913..1084937 score=4.0504176496576
SFP.Col Colhigh 1085340..1085364 score=2.49142364693917
SFP.Col Colhigh 1087472..1087496 score=1.92425496196327
SFP.Col Colhigh 1090155..1090179 score=2.57633705634383
SFP.Col Colhigh 1090765..1090789 score=3.39201045413268
SFP.Col Colhigh 1092943..1092967 score=2.00899733443833
SFP.Col Colhigh 1093184..1093208 score=4.42175007189181
SFP.Col Colhigh 1093221..1093245 score=2.62119881340075
SFP.Col Colhigh 1093585..1093609 score=3.14845057339520
SFP.Col Colhigh 1094718..1094742 score=3.69236077596322
SFP.Col Colhigh 1097123..1097147 score=2.18155789494747
SFP.Col Colhigh 1097570..1097594 score=2.07817806048062
SFP.Col Colhigh 1097609..1097633 score=2.60951413927846
SFP.Col Colhigh 1098768..1098792 score=1.97493071827368
SFP.Col Colhigh 1098869..1098893 score=4.2244148566283
SFP.Col Colhigh 1105106..1105130 score=2.28473912285308
SFP.Col Colhigh 1105792..1105816 score=3.00758983441806
SFP.Col Colhigh 1112970..1112994 score=5.83651428330834
SFP.Col Colhigh 1113690..1113714 score=1.73225408173897
SFP.Col Colhigh 1114487..1114511 score=1.96459244091273
SFP.Col Colhigh 1114815..1114839 score=1.55954727472084
SFP.Col Colhigh 1114938..1114962 score=2.81848806947089
SFP.Col Colhigh 1114971..1114995 score=2.66076530303303
SFP.Col Colhigh 1115221..1115245 score=3.08605360198064
SFP.Col Colhigh 1115258..1115282 score=2.41876104271467
SFP.Col Colhigh 1115397..1115421 score=5.6715595863664
SFP.Col Colhigh 1115507..1115531 score=3.44013392716869
SFP.Col Colhigh 1115543..1115567 score=1.64832710261201
SFP.Col Colhigh 1115657..1115681 score=4.08799864044193
SFP.Col Colhigh 1115693..1115717 score=7.46963947585874
SFP.Col Colhigh 1115797..1115821 score=3.77225879168232
SFP.Col Colhigh 1115979..1116003 score=3.26063124216648
SFP.Col Colhigh 1116012..1116036 score=2.67405568264395
SFP.Col Colhigh 1116046..1116070 score=5.57699448348365
SFP.Col Colhigh 1116228..1116252 score=1.55153567936000
SFP.Col Colhigh 1116456..1116480 score=1.77401907291205
SFP.Col Colhigh 1116893..1116917 score=3.1342274794691
SFP.Col Colhigh 1117188..1117212 score=1.92647512571508
SFP.Col Colhigh 1117263..1117287 score=3.30904035721033
SFP.Col Colhigh 1117298..1117322 score=3.56976434643721
SFP.Col Colhigh 1117484..1117508 score=1.76686048467343
SFP.Col Colhigh 1117519..1117543 score=2.71001635596754
SFP.Col Colhigh 1117625..1117649 score=4.09962702392247
SFP.Col Colhigh 1117808..1117832 score=2.24604912692002
SFP.Col Colhigh 1117998..1118022 score=4.26495020209243
SFP.Col Colhigh 1118079..1118103 score=1.64247106983523
SFP.Col Colhigh 1118382..1118406 score=3.05799733502825
SFP.Col Colhigh 1118568..1118592 score=3.86584911515846
SFP.Col Colhigh 1118750..1118774 score=2.26394398454018
SFP.Col Colhigh 1119000..1119024 score=2.23979899927956
SFP.Col Colhigh 1119212..1119236 score=2.69311675157306
SFP.Col Colhigh 1119358..1119382 score=2.43952252298484
SFP.Col Colhigh 1119463..1119487 score=2.49720639945807
SFP.Col Colhigh 1119531..1119555 score=4.19588370256601
SFP.Col Colhigh 1119571..1119595 score=2.09481239875752
SFP.Col Colhigh 1119948..1119972 score=2.1772763190043
SFP.Col Colhigh 1120907..1120931 score=2.48897789489859
SFP.Col Colhigh 1121243..1121267 score=1.60030249331405
SFP.Col Colhigh 1121480..1121504 score=3.23915728370751
SFP.Col Colhigh 1121623..1121647 score=2.58847641764036
SFP.Col Colhigh 1121841..1121865 score=1.83680432291888
SFP.Col Colhigh 1121948..1121972 score=1.92608784204791
SFP.Col Colhigh 1121985..1122009 score=2.78229450698751
SFP.Col Colhigh 1122060..1122084 score=1.59436240230392
SFP.Col Colhigh 1122277..1122301 score=2.50041338021923
SFP.Col Colhigh 1122805..1122829 score=2.34222015877574
SFP.Col Colhigh 1123166..1123190 score=5.5484715558573
SFP.Col Colhigh 1123541..1123565 score=1.65530920369531
SFP.Col Colhigh 1123827..1123851 score=2.64600815247615
SFP.Col Colhigh 1134035..1134059 score=1.96052572209334
SFP.Col Colhigh 1141256..1141280 score=2.01993125884137
SFP.Col Colhigh 1141471..1141495 score=4.3253748904775
SFP.Col Colhigh 1143408..1143432 score=6.06633764819006
SFP.Col Colhigh 1145084..1145108 score=3.00682717395507
SFP.Col Colhigh 1147147..1147171 score=3.16434033977657
SFP.Col Colhigh 1148734..1148758 score=4.34898540224102
SFP.Col Colhigh 1150794..1150818 score=6.30517060451515
SFP.Col Colhigh 1157243..1157267 score=1.9061093363347
SFP.Col Colhigh 1157893..1157917 score=2.36813200832336
SFP.Col Colhigh 1158063..1158087 score=4.96059366893489
SFP.Col Colhigh 1158294..1158318 score=3.77587216500579
SFP.Col Colhigh 1158820..1158844 score=1.76772313892504
SFP.Col Colhigh 1162698..1162722 score=2.82883339582839
SFP.Col Colhigh 1163133..1163157 score=3.21086736555189
SFP.Col Colhigh 1164364..1164388 score=1.70609875333521
SFP.Col Colhigh 1166911..1166935 score=4.63540971175314
SFP.Col Colhigh 1167363..1167387 score=2.66818214620382
SFP.Col Colhigh 1172021..1172045 score=1.95097284811004
SFP.Col Colhigh 1173905..1173929 score=1.61219338180108
SFP.Col Colhigh 1174009..1174033 score=3.48090576159979
SFP.Col Colhigh 1175815..1175839 score=2.31173327243369
SFP.Col Colhigh 1175954..1175978 score=2.52354097761063
SFP.Col Colhigh 1176161..1176185 score=6.09575856207768
SFP.Col Colhigh 1176408..1176432 score=2.59379582886483
SFP.Col Colhigh 1178513..1178537 score=2.12015710176895
SFP.Col Colhigh 1179775..1179799 score=3.4095095550613
SFP.Col Colhigh 1184117..1184141 score=4.58288902303391
SFP.Col Colhigh 1184670..1184694 score=3.01948587164604
SFP.Col Colhigh 1186556..1186580 score=1.7631674744443
SFP.Col Colhigh 1186590..1186614 score=5.29377449023642
SFP.Col Colhigh 1186628..1186652 score=3.67634787561059
SFP.Col Colhigh 1186747..1186771 score=1.58402488407727
SFP.Col Colhigh 1186784..1186808 score=2.18730256896626
SFP.Col Colhigh 1186925..1186949 score=2.68329789089758
SFP.Col Colhigh 1187168..1187192 score=2.41968441179764
SFP.Col Colhigh 1187304..1187328 score=3.13608479907978
SFP.Col Colhigh 1188543..1188567 score=1.63032676684321
SFP.Col Colhigh 1188800..1188824 score=4.4739466472614
SFP.Col Colhigh 1189051..1189075 score=1.96831293448033
SFP.Col Colhigh 1189953..1189977 score=2.76915506408503
SFP.Col Colhigh 1191469..1191493 score=3.05104475158157
SFP.Col Colhigh 1192251..1192275 score=2.98893492916374
SFP.Col Colhigh 1192292..1192316 score=3.70446178107537
SFP.Col Colhigh 1192328..1192352 score=3.61411907776096
SFP.Col Colhigh 1192515..1192539 score=2.74361376984580
SFP.Col Colhigh 1192549..1192573 score=3.57859506278916
SFP.Col Colhigh 1192730..1192754 score=2.26343820835739
SFP.Col Colhigh 1192926..1192950 score=2.55687364515934
SFP.Col Colhigh 1193220..1193244 score=3.68724562025834
SFP.Col Colhigh 1193735..1193759 score=2.51933318623525
SFP.Col Colhigh 1194189..1194213 score=2.70998068656011
SFP.Col Colhigh 1194361..1194385 score=1.68485112065618
SFP.Col Colhigh 1194640..1194664 score=3.43907287598127
SFP.Col Colhigh 1194746..1194770 score=2.39575836750031
SFP.Col Colhigh 1195006..1195030 score=3.32174476460719
SFP.Col Colhigh 1195729..1195753 score=3.48384133284243
SFP.Col Colhigh 1196518..1196542 score=1.61365148647255
SFP.Col Colhigh 1196846..1196870 score=2.30333846850339
SFP.Col Colhigh 1197158..1197182 score=2.7793899522014
SFP.Col Colhigh 1197387..1197411 score=3.59960594564067
SFP.Col Colhigh 1197601..1197625 score=4.41581628997656
SFP.Col Colhigh 1203431..1203455 score=3.14195947668774
SFP.Col Colhigh 1208363..1208387 score=2.94977282433509
SFP.Col Colhigh 1208617..1208641 score=2.3693739123875
SFP.Col Colhigh 1208653..1208677 score=3.0890270669761
SFP.Col Colhigh 1209687..1209711 score=2.04990063219543
SFP.Col Colhigh 1210174..1210198 score=7.15904564253101
SFP.Col Colhigh 1211328..1211352 score=1.67332498212636
SFP.Col Colhigh 1211470..1211494 score=2.89645787462903
SFP.Col Colhigh 1213168..1213192 score=2.45198686107388
SFP.Col Colhigh 1213239..1213263 score=2.32387697868426
SFP.Col Colhigh 1213559..1213583 score=4.49688782408449
SFP.Col Colhigh 1213630..1213654 score=2.36321290128641
SFP.Col Colhigh 1213779..1213803 score=2.53909211045452
SFP.Col Colhigh 1214034..1214058 score=2.06118678644309
SFP.Col Colhigh 1215593..1215617 score=6.77293864390662
SFP.Col Colhigh 1215628..1215652 score=6.03315737984042
SFP.Col Colhigh 1216264..1216288 score=3.38654346875932
SFP.Col Colhigh 1216415..1216439 score=2.84892465513636
SFP.Col Colhigh 1216488..1216512 score=2.35269210050992
SFP.Col Colhigh 1216633..1216657 score=1.90863596825691
SFP.Col Colhigh 1216952..1216976 score=1.91619731816482
SFP.Col Colhigh 1217070..1217094 score=3.27393995507308
SFP.Col Colhigh 1217149..1217173 score=2.41591723155936
SFP.Col Colhigh 1217326..1217350 score=2.50864311709124
SFP.Col Colhigh 1217431..1217455 score=4.09036891947829
SFP.Col Colhigh 1217912..1217936 score=1.68908691626184
SFP.Col Colhigh 1218022..1218046 score=3.67019078524477
SFP.Col Colhigh 1218132..1218156 score=1.96674668146787
SFP.Col Colhigh 1219751..1219775 score=7.47628051540446
SFP.Col Colhigh 1220796..1220820 score=1.98040577145074
SFP.Col Colhigh 1221046..1221070 score=2.52518076141092
SFP.Col Colhigh 1221853..1221877 score=7.77451951558904
SFP.Col Colhigh 1224804..1224828 score=1.95065267832477
SFP.Col Colhigh 1225090..1225114 score=1.58792040248886
SFP.Col Colhigh 1226619..1226643 score=2.36151523696836
SFP.Col Colhigh 1229055..1229079 score=2.13821413971828
SFP.Col Colhigh 1229086..1229110 score=3.36871322331576
SFP.Col Colhigh 1231728..1231752 score=3.36238875134243
SFP.Col Colhigh 1231983..1232007 score=2.94664898809078
SFP.Col Colhigh 1232016..1232040 score=4.11237684170277
SFP.Col Colhigh 1232693..1232717 score=2.92010740731128
SFP.Col Colhigh 1234760..1234784 score=2.14800171500415
SFP.Col Colhigh 1237133..1237157 score=2.48926312983309
SFP.Col Colhigh 1240011..1240035 score=3.56675459936047
SFP.Col Colhigh 1243717..1243741 score=2.66807197810974
SFP.Col Colhigh 1245608..1245632 score=1.92674613189875
SFP.Col Colhigh 1245646..1245670 score=1.80564221718690
SFP.Col Colhigh 1248519..1248543 score=3.98201893622739
SFP.Col Colhigh 1248671..1248695 score=3.07126803342906
SFP.Col Colhigh 1248743..1248767 score=2.24437526979559
SFP.Col Colhigh 1249353..1249377 score=2.78345060626767
SFP.Col Colhigh 1249429..1249453 score=4.38979024501254
SFP.Col Colhigh 1249467..1249491 score=1.59507305028523
SFP.Col Colhigh 1249867..1249891 score=3.76604827583696
SFP.Col Colhigh 1249904..1249928 score=3.58338653155567
SFP.Col Colhigh 1250351..1250375 score=3.60402926933435
SFP.Col Colhigh 1250899..1250923 score=1.61695613377282
SFP.Col Colhigh 1251873..1251897 score=2.32856958857341
SFP.Col Colhigh 1252851..1252875 score=2.01691749713679
SFP.Col Colhigh 1256533..1256557 score=1.62980674918059
SFP.Col Colhigh 1256568..1256592 score=4.71088590895125
SFP.Col Colhigh 1257173..1257197 score=3.0585536922064
SFP.Col Colhigh 1257853..1257877 score=2.20967091871506
SFP.Col Colhigh 1257930..1257954 score=3.77767027913066
SFP.Col Colhigh 1257965..1257989 score=3.86401456760899
SFP.Col Colhigh 1258335..1258359 score=3.91048317807777
SFP.Col Colhigh 1258446..1258470 score=1.76185718522289
SFP.Col Colhigh 1258521..1258545 score=2.29850475434642
SFP.Col Colhigh 1260391..1260415 score=3.56761285834577
SFP.Col Colhigh 1260768..1260792 score=3.11248116816722
SFP.Col Colhigh 1260805..1260829 score=4.17309396019996
SFP.Col Colhigh 1260852..1260876 score=4.75984648360166
SFP.Col Colhigh 1261220..1261244 score=2.43128293431828
SFP.Col Colhigh 1261329..1261353 score=4.04066399050141
SFP.Col Colhigh 1261437..1261461 score=3.60134696113291
SFP.Col Colhigh 1263711..1263735 score=1.59125945712626
SFP.Col Colhigh 1265000..1265024 score=4.16707480409293
SFP.Col Colhigh 1265035..1265059 score=4.24609321302571
SFP.Col Colhigh 1265466..1265490 score=4.23889191370216
SFP.Col Colhigh 1266032..1266056 score=2.17819449829731
SFP.Col Colhigh 1266692..1266716 score=3.99773286815834
SFP.Col Colhigh 1266857..1266881 score=2.55557293499094
SFP.Col Colhigh 1266967..1266991 score=4.118555262477
SFP.Col Colhigh 1267006..1267030 score=5.00732807170433
SFP.Col Colhigh 1267215..1267239 score=5.16756811180858
SFP.Col Colhigh 1268178..1268202 score=1.74924021322811
SFP.Col Colhigh 1268756..1268780 score=5.06441951057925
SFP.Col Colhigh 1269016..1269040 score=1.65217078090844
SFP.Col Colhigh 1269087..1269111 score=1.96362520485848
SFP.Col Colhigh 1269379..1269403 score=1.97108738980452
SFP.Col Colhigh 1272955..1272979 score=3.64004791711569
SFP.Col Colhigh 1273009..1273033 score=3.44507106857033
SFP.Col Colhigh 1273082..1273106 score=5.26645878590674
SFP.Col Colhigh 1273120..1273144 score=5.2184032635386
SFP.Col Colhigh 1273160..1273184 score=7.75081986592109
SFP.Col Colhigh 1273192..1273216 score=3.31411264013403
SFP.Col Colhigh 1273225..1273249 score=2.24364672628805
SFP.Col Colhigh 1273261..1273285 score=4.54413286804917
SFP.Col Colhigh 1273300..1273324 score=4.67337174887625
SFP.Col Colhigh 1273332..1273356 score=3.49215201629891
SFP.Col Colhigh 1275611..1275635 score=2.31595934298361
SFP.Col Colhigh 1276473..1276497 score=3.76995598952391
SFP.Col Colhigh 1276811..1276835 score=4.29607554914182
SFP.Col Colhigh 1276920..1276944 score=2.58214685343389
SFP.Col Colhigh 1278201..1278225 score=1.61211801584927
SFP.Col Colhigh 1278452..1278476 score=2.76261709074452
SFP.Col Colhigh 1278554..1278578 score=1.57072227722831
SFP.Col Colhigh 1279794..1279818 score=2.08990410409672
SFP.Col Colhigh 1280151..1280175 score=1.59612816549554
SFP.Col Colhigh 1280259..1280283 score=2.27798296278203
SFP.Col Colhigh 1283187..1283211 score=1.95774993876196
SFP.Col Colhigh 1283837..1283861 score=2.87926385267856
SFP.Col Colhigh 1284025..1284049 score=2.17984319613218
SFP.Col Colhigh 1287950..1287974 score=2.63196309394406
SFP.Col Colhigh 1288221..1288245 score=2.88521647956857
SFP.Col Colhigh 1289104..1289128 score=1.82197074431793
SFP.Col Colhigh 1289833..1289857 score=4.98396521090354
SFP.Col Colhigh 1290190..1290214 score=2.41763959066260
SFP.Col Colhigh 1291375..1291399 score=5.426777572024
SFP.Col Colhigh 1295834..1295858 score=2.13400646999905
SFP.Col Colhigh 1299002..1299026 score=1.86845644706956
SFP.Col Colhigh 1299038..1299062 score=1.66349305199904
SFP.Col Colhigh 1299199..1299223 score=2.30950243450353
SFP.Col Colhigh 1299714..1299738 score=3.22272820133077
SFP.Col Colhigh 1301921..1301945 score=3.1288264438257
SFP.Col Colhigh 1301952..1301976 score=3.31268923661023
SFP.Col Colhigh 1303919..1303943 score=2.7248969621321
SFP.Col Colhigh 1304081..1304105 score=2.41968282449831
SFP.Col Colhigh 1304204..1304228 score=2.44856267175818
SFP.Col Colhigh 1304566..1304590 score=3.0596582873821
SFP.Col Colhigh 1306378..1306402 score=1.59078206728115
SFP.Col Colhigh 1308712..1308736 score=1.72179679840715
SFP.Col Colhigh 1308751..1308775 score=3.19314101115559
SFP.Col Colhigh 1311860..1311884 score=1.90393810366649
SFP.Col Colhigh 1312225..1312249 score=3.57569190556155
SFP.Col Colhigh 1314655..1314679 score=1.62796730559653
SFP.Col Colhigh 1315581..1315605 score=4.02970113665082
SFP.Col Colhigh 1319474..1319498 score=6.26773246108813
SFP.Col Colhigh 1320377..1320401 score=1.66553551073821
SFP.Col Colhigh 1325996..1326020 score=1.81910397488860
SFP.Col Colhigh 1326938..1326962 score=2.01671711031433
SFP.Col Colhigh 1328088..1328112 score=2.24572175118550
SFP.Col Colhigh 1338091..1338115 score=1.74308736289449
SFP.Col Colhigh 1339817..1339841 score=2.18650045386493
SFP.Col Colhigh 1340095..1340119 score=2.71400609990595
SFP.Col Colhigh 1340913..1340937 score=2.21141405641686
SFP.Col Colhigh 1341523..1341547 score=2.76985593549820
SFP.Col Colhigh 1342062..1342086 score=4.01733466896185
SFP.Col Colhigh 1344111..1344135 score=1.67840413063995
SFP.Col Colhigh 1353151..1353175 score=2.19293007550391
SFP.Col Colhigh 1443837..1443861 score=3.15905277387492
SFP.Col Colhigh 1446378..1446402 score=2.37638493687815
SFP.Col Colhigh 1447496..1447520 score=2.00579196743949
SFP.Col Colhigh 1522067..1522091 score=2.35145389432865
SFP.Col Colhigh 1524125..1524149 score=3.22973860735493
SFP.Col Colhigh 1536378..1536402 score=2.75263987855856
SFP.Col Colhigh 1539485..1539509 score=2.6826719308421
SFP.Col Colhigh 1539801..1539825 score=2.50482319570232
SFP.Col Colhigh 1540017..1540041 score=3.2064050595404
SFP.Col Colhigh 1540051..1540075 score=6.32607906964296
SFP.Col Colhigh 1540082..1540106 score=3.32724608530786
SFP.Col Colhigh 1540294..1540318 score=4.28878063820948
SFP.Col Colhigh 1540327..1540351 score=2.08196635036560
SFP.Col Colhigh 1540361..1540385 score=2.94546949095928
SFP.Col Colhigh 1540436..1540460 score=1.61144163035005
SFP.Col Colhigh 1540541..1540565 score=4.2485966958664
SFP.Col Colhigh 1540714..1540738 score=1.60653469799026
SFP.Col Colhigh 1540752..1540776 score=2.12666053885118
SFP.Col Colhigh 1541626..1541650 score=1.87337000135307
SFP.Col Colhigh 1541662..1541686 score=1.70217052619761
SFP.Col Colhigh 1541734..1541758 score=2.91079581166891
SFP.Col Colhigh 1541772..1541796 score=1.74924944106862
SFP.Col Colhigh 1541811..1541835 score=2.9241951522958
SFP.Col Colhigh 1542024..1542048 score=4.37355066206963
SFP.Col Colhigh 1542062..1542086 score=5.12646230233392
SFP.Col Colhigh 1542096..1542120 score=2.62656650204015
SFP.Col Colhigh 1542133..1542157 score=2.06961361715864
SFP.Col Colhigh 1542172..1542196 score=3.81398560714276
SFP.Col Colhigh 1542208..1542232 score=6.0591845567687
SFP.Col Colhigh 1542240..1542264 score=6.83550332292811
SFP.Col Colhigh 1542280..1542304 score=2.13244043009079
SFP.Col Colhigh 1542462..1542486 score=2.11389909232018
SFP.Col Colhigh 1542500..1542524 score=3.29024680430132
SFP.Col Colhigh 1542544..1542568 score=1.69337047390986
SFP.Col Colhigh 1542576..1542600 score=5.155881380726
SFP.Col Colhigh 1542802..1542826 score=2.75044451997962
SFP.Col Colhigh 1542839..1542863 score=3.22446155052713
SFP.Col Colhigh 1542875..1542899 score=2.10134389729177
SFP.Col Colhigh 1543353..1543377 score=3.33020132937701
SFP.Col Colhigh 1543393..1543417 score=3.94367686129025
SFP.Col Colhigh 1543431..1543455 score=4.53835140943982
SFP.Col Colhigh 1543538..1543562 score=2.21520553698735
SFP.Col Colhigh 1543818..1543842 score=3.94080929651106
SFP.Col Colhigh 1543886..1543910 score=2.13040601987871
SFP.Col Colhigh 1543989..1544013 score=5.88599131287769
SFP.Col Colhigh 1544063..1544087 score=6.07238720045662
SFP.Col Colhigh 1544098..1544122 score=5.42514779503088
SFP.Col Colhigh 1544170..1544194 score=4.86190130227903
SFP.Col Colhigh 1544207..1544231 score=3.80350158630470
SFP.Col Colhigh 1544241..1544265 score=5.58880049612381
SFP.Col Colhigh 1544777..1544801 score=1.75751952185458
SFP.Col Colhigh 1544817..1544841 score=2.45739058417992
SFP.Col Colhigh 1544887..1544911 score=1.84030835697877
SFP.Col Colhigh 1544965..1544989 score=4.37301864472284
SFP.Col Colhigh 1545003..1545027 score=4.50592756081997
SFP.Col Colhigh 1545040..1545064 score=3.70419915189304
SFP.Col Colhigh 1545147..1545171 score=5.2382405754234
SFP.Col Colhigh 1545295..1545319 score=6.1921503814744
SFP.Col Colhigh 1545433..1545457 score=5.1687662907788
SFP.Col Colhigh 1545470..1545494 score=2.08947394533607
SFP.Col Colhigh 1545505..1545529 score=4.17851570895296
SFP.Col Colhigh 1545646..1545670 score=2.86924430359202
SFP.Col Colhigh 1545726..1545750 score=1.74034308704836
SFP.Col Colhigh 1545799..1545823 score=1.78516224345205
SFP.Col Colhigh 1545873..1545897 score=2.08389747095268
SFP.Col Colhigh 1545975..1545999 score=2.39867202170488
SFP.Col Colhigh 1546011..1546035 score=4.92369478790024
SFP.Col Colhigh 1546081..1546105 score=3.05753606723325
SFP.Col Colhigh 1546233..1546257 score=5.24609187779616
SFP.Col Colhigh 1546270..1546294 score=4.83708025417227
SFP.Col Colhigh 1546346..1546370 score=2.50045652661198
SFP.Col Colhigh 1546453..1546477 score=7.39263623677363
SFP.Col Colhigh 1546529..1546553 score=2.30468248255133
SFP.Col Colhigh 1546639..1546663 score=4.2250218658276
SFP.Col Colhigh 1546675..1546699 score=1.94804355386874
SFP.Col Colhigh 1546711..1546735 score=2.04118402706111
SFP.Col Colhigh 1546785..1546809 score=2.10927284980435
SFP.Col Colhigh 1546823..1546847 score=5.24981588537034
SFP.Col Colhigh 1546856..1546880 score=5.02391827633941
SFP.Col Colhigh 1546890..1546914 score=2.46115341698514
SFP.Col Colhigh 1546972..1546996 score=2.23679051420415
SFP.Col Colhigh 1547079..1547103 score=3.35589280948013
SFP.Col Colhigh 1547150..1547174 score=3.70441181072722
SFP.Col Colhigh 1547258..1547282 score=3.10894862001705
SFP.Col Colhigh 1547359..1547383 score=6.12296893121999
SFP.Col Colhigh 1547397..1547421 score=5.17966933812954
SFP.Col Colhigh 1547474..1547498 score=5.43031819241764
SFP.Col Colhigh 1547579..1547603 score=4.87254036499158
SFP.Col Colhigh 1547808..1547832 score=1.76609698977870
SFP.Col Colhigh 1547914..1547938 score=2.74818491295977
SFP.Col Colhigh 1548019..1548043 score=6.9721045756871
SFP.Col Colhigh 1548123..1548147 score=2.05498368305208
SFP.Col Colhigh 1548160..1548184 score=3.00789891010229
SFP.Col Colhigh 1548196..1548220 score=4.03969028606552
SFP.Col Colhigh 1548229..1548253 score=2.12195061322435
SFP.Col Colhigh 1548286..1548310 score=1.87086754483057
SFP.Col Colhigh 1548391..1548415 score=1.87861866931171
SFP.Col Colhigh 1548427..1548451 score=3.53617838106732
SFP.Col Colhigh 1548465..1548489 score=2.43140720508153
SFP.Col Colhigh 1548500..1548524 score=5.69433388836242
SFP.Col Colhigh 1548900..1548924 score=4.4074080592006
SFP.Col Colhigh 1548936..1548960 score=4.91162598774629
SFP.Col Colhigh 1549190..1549214 score=1.97586129319909
SFP.Col Colhigh 1549378..1549402 score=4.56686386541924
SFP.Col Colhigh 1549451..1549475 score=1.87075289298793
SFP.Col Colhigh 1549492..1549516 score=5.11918052667963
SFP.Col Colhigh 1549703..1549727 score=2.61428947460022
SFP.Col Colhigh 1549809..1549833 score=4.33090046997687
SFP.Col Colhigh 1549883..1549907 score=5.4717477278398
SFP.Col Colhigh 1549920..1549944 score=5.32799933187161
SFP.Col Colhigh 1549956..1549980 score=2.44725125360819
SFP.Col Colhigh 1549992..1550016 score=2.79827786437214
SFP.Col Colhigh 1550029..1550053 score=4.21509672582911
SFP.Col Colhigh 1550065..1550089 score=6.83379624448262
SFP.Col Colhigh 1550103..1550127 score=4.79438367572869
SFP.Col Colhigh 1550140..1550164 score=5.4851010356788
SFP.Col Colhigh 1550178..1550202 score=5.44604521643555
SFP.Col Colhigh 1550327..1550351 score=2.03120742808626
SFP.Col Colhigh 1550367..1550391 score=4.56958545589346
SFP.Col Colhigh 1550405..1550429 score=5.64841116367668
SFP.Col Colhigh 1550482..1550506 score=3.50057071590993
SFP.Col Colhigh 1550590..1550614 score=4.83176665705381
SFP.Col Colhigh 1550650..1550674 score=6.26545448643039
SFP.Col Colhigh 1550802..1550826 score=1.99783760901945
SFP.Col Colhigh 1550843..1550867 score=5.10348651466595
SFP.Col Colhigh 1550874..1550898 score=3.17651462076231
SFP.Col Colhigh 1550911..1550935 score=5.57391596041745
SFP.Col Colhigh 1550950..1550974 score=3.40442197013959
SFP.Col Colhigh 1551021..1551045 score=3.66605769806016
SFP.Col Colhigh 1551057..1551081 score=8.83863362010974
SFP.Col Colhigh 1551088..1551112 score=4.79418254474259
SFP.Col Colhigh 1551203..1551227 score=2.98937634325875
SFP.Col Colhigh 1551450..1551474 score=4.59526839004281
SFP.Col Colhigh 1551486..1551510 score=3.20367244569197
SFP.Col Colhigh 1551521..1551545 score=3.34520582405950
SFP.Col Colhigh 1551559..1551583 score=3.92121773201578
SFP.Col Colhigh 1551628..1551652 score=5.15276690394429
SFP.Col Colhigh 1551659..1551683 score=4.27639572059572
SFP.Col Colhigh 1551695..1551719 score=3.59954251407332
SFP.Col Colhigh 1551732..1551756 score=2.64498825625406
SFP.Col Colhigh 1551765..1551789 score=5.33596337622821
SFP.Col Colhigh 1551907..1551931 score=4.93729099893766
SFP.Col Colhigh 1551942..1551966 score=1.88106692315673
SFP.Col Colhigh 1552008..1552032 score=2.65422771417756
SFP.Col Colhigh 1552164..1552188 score=5.39420382483806
SFP.Col Colhigh 1552308..1552332 score=2.25820963404362
SFP.Col Colhigh 1552342..1552366 score=2.83973784021157
SFP.Col Colhigh 1552417..1552441 score=3.01205952247695
SFP.Col Colhigh 1552482..1552506 score=2.45930141708841
SFP.Col Colhigh 1552549..1552573 score=2.33261821262084
SFP.Col Colhigh 1552587..1552611 score=2.99675169800476
SFP.Col Colhigh 1552623..1552647 score=2.22881633953859
SFP.Col Colhigh 1552662..1552686 score=3.06174412358325
SFP.Col Colhigh 1552766..1552790 score=2.88381969256845
SFP.Col Colhigh 1552802..1552826 score=2.88883861706569
SFP.Col Colhigh 1552839..1552863 score=4.29664829795368
SFP.Col Colhigh 1552877..1552901 score=3.02291203504179
SFP.Col Colhigh 1552911..1552935 score=3.2426142014273
SFP.Col Colhigh 1552986..1553010 score=2.51333816203004
SFP.Col Colhigh 1553097..1553121 score=1.8030217995249
SFP.Col Colhigh 1553209..1553233 score=2.73656123774642
SFP.Col Colhigh 1553247..1553271 score=7.07367204082402
SFP.Col Colhigh 1553283..1553307 score=3.0118447237533
SFP.Col Colhigh 1553357..1553381 score=1.84630054440089
SFP.Col Colhigh 1553394..1553418 score=2.74431798767484
SFP.Col Colhigh 1553628..1553652 score=3.16896729910979
SFP.Col Colhigh 1553665..1553689 score=1.89090991429261
SFP.Col Colhigh 1553741..1553765 score=2.47781548932124
SFP.Col Colhigh 1553945..1553969 score=2.85151878903251
SFP.Col Colhigh 1553981..1554005 score=2.08770327060037
SFP.Col Colhigh 1554400..1554424 score=2.48618729437618
SFP.Col Colhigh 1554436..1554460 score=2.59586259882826
SFP.Col Colhigh 1554468..1554492 score=4.83121332199611
SFP.Col Colhigh 1554543..1554567 score=1.57250860360014
SFP.Col Colhigh 1554612..1554636 score=3.06008371215418
SFP.Col Colhigh 1554646..1554670 score=6.55107879226739
SFP.Col Colhigh 1554680..1554704 score=4.36373854443495
SFP.Col Colhigh 1554717..1554741 score=3.84935188481832
SFP.Col Colhigh 1554755..1554779 score=1.56868401963029
SFP.Col Colhigh 1554902..1554926 score=2.16595512508905
SFP.Col Colhigh 1554937..1554961 score=2.29753220062349
SFP.Col Colhigh 1555014..1555038 score=3.01471531472791
SFP.Col Colhigh 1555085..1555109 score=6.45683575901688
SFP.Col Colhigh 1555169..1555193 score=2.84151213386324
SFP.Col Colhigh 1555345..1555369 score=2.67229956221626
SFP.Col Colhigh 1555420..1555444 score=1.59007021285507
SFP.Col Colhigh 1555495..1555519 score=3.05640771441560
SFP.Col Colhigh 1555603..1555627 score=1.85143991838915
SFP.Col Colhigh 1555740..1555764 score=5.86410993743284
SFP.Col Colhigh 1555775..1555799 score=2.65650379424803
SFP.Col Colhigh 1555849..1555873 score=2.13838487669798
SFP.Col Colhigh 1555958..1555982 score=3.90792171901238
SFP.Col Colhigh 1555994..1556018 score=1.74797151118236
SFP.Col Colhigh 1556059..1556083 score=3.70467882556205
SFP.Col Colhigh 1556243..1556267 score=7.18692735261773
SFP.Col Colhigh 1556356..1556380 score=2.30879488254099
SFP.Col Colhigh 1556393..1556417 score=6.63682523605678
SFP.Col Colhigh 1556428..1556452 score=4.10596312964253
SFP.Col Colhigh 1556469..1556493 score=4.79754314688237
SFP.Col Colhigh 1556646..1556670 score=4.95225134183555
SFP.Col Colhigh 1556754..1556778 score=3.9422446033374
SFP.Col Colhigh 1556830..1556854 score=2.92707268596783
SFP.Col Colhigh 1556865..1556889 score=3.11616030678701
SFP.Col Colhigh 1556906..1556930 score=2.02123072161794
SFP.Col Colhigh 1557013..1557037 score=4.89202584597553
SFP.Col Colhigh 1557121..1557145 score=4.372382306936
SFP.Col Colhigh 1557157..1557181 score=3.66823261390759
SFP.Col Colhigh 1557223..1557247 score=3.23670890448136
SFP.Col Colhigh 1557289..1557313 score=3.20701083553888
SFP.Col Colhigh 1557512..1557536 score=3.22396182653648
SFP.Col Colhigh 1557576..1557600 score=4.47759927000836
SFP.Col Colhigh 1557651..1557675 score=4.54049565383991
SFP.Col Colhigh 1557687..1557711 score=1.64136521784660
SFP.Col Colhigh 1557724..1557748 score=3.24550439035107
SFP.Col Colhigh 1557761..1557785 score=1.82560092066417
SFP.Col Colhigh 1557840..1557864 score=4.98217555314357
SFP.Col Colhigh 1558337..1558361 score=3.06110169720392
SFP.Col Colhigh 1558902..1558926 score=3.34489500458079
SFP.Col Colhigh 1559073..1559097 score=1.89669645317166
SFP.Col Colhigh 1559306..1559330 score=2.87655883717613
SFP.Col Colhigh 1559373..1559397 score=2.76062689366748
SFP.Col Colhigh 1559411..1559435 score=1.80524546677101
SFP.Col Colhigh 1559721..1559745 score=2.26132138199464
SFP.Col Colhigh 1560260..1560284 score=2.13749518762286
SFP.Col Colhigh 1560372..1560396 score=2.62883214087112
SFP.Col Colhigh 1560668..1560692 score=1.93333908899451
SFP.Col Colhigh 1561699..1561723 score=1.73016221778066
SFP.Col Colhigh 1561737..1561761 score=7.97696422245835
SFP.Col Colhigh 1562006..1562030 score=2.09334281670370
SFP.Col Colhigh 1562217..1562241 score=6.46174347458927
SFP.Col Colhigh 1562306..1562330 score=2.06673060426248
SFP.Col Colhigh 1564420..1564444 score=1.99435175827826
SFP.Col Colhigh 1564461..1564485 score=1.68293838385400
SFP.Col Colhigh 1565333..1565357 score=3.25825163341806
SFP.Col Colhigh 1565445..1565469 score=5.00646242456973
SFP.Col Colhigh 1565604..1565628 score=2.18537730366237
SFP.Col Colhigh 1565641..1565665 score=3.84559089603586
SFP.Col Colhigh 1565996..1566020 score=3.98024853709533
SFP.Col Colhigh 1566028..1566052 score=3.39581777945695
SFP.Col Colhigh 1566945..1566969 score=2.48231126874149
SFP.Col Colhigh 1567453..1567477 score=7.57639601572073
SFP.Col Colhigh 1567490..1567514 score=1.8660999596422
SFP.Col Colhigh 1567784..1567808 score=3.61418798597551
SFP.Col Colhigh 1567820..1567844 score=1.76793984706740
SFP.Col Colhigh 1567998..1568022 score=2.16591124168899
SFP.Col Colhigh 1568070..1568094 score=3.52540447215557
SFP.Col Colhigh 1569308..1569332 score=5.14052362173886
SFP.Col Colhigh 1570222..1570246 score=2.17264275553889
SFP.Col Colhigh 1570259..1570283 score=2.02262364529942
SFP.Col Colhigh 1571057..1571081 score=2.70604311059102
SFP.Col Colhigh 1571567..1571591 score=2.37949873184023
SFP.Col Colhigh 1571640..1571664 score=2.95725048247299
SFP.Col Colhigh 1571680..1571704 score=2.54933629921231
SFP.Col Colhigh 1573887..1573911 score=1.64727955137448
SFP.Col Colhigh 1579094..1579118 score=2.86354476124735
SFP.Col Colhigh 1579922..1579946 score=3.25157024926427
SFP.Col Colhigh 1580835..1580859 score=3.6275865317591
SFP.Col Colhigh 1580868..1580892 score=2.00904142998872
SFP.Col Colhigh 1581037..1581061 score=1.91502670213729
SFP.Col Colhigh 1581395..1581419 score=2.56156205446018
SFP.Col Colhigh 1581783..1581807 score=3.29283168021989
SFP.Col Colhigh 1581814..1581838 score=2.26282666558390
SFP.Col Colhigh 1582801..1582825 score=2.63403209388223
SFP.Col Colhigh 1586195..1586219 score=4.2909328076681
SFP.Col Colhigh 1587182..1587206 score=1.59511773883053
SFP.Col Colhigh 1588002..1588026 score=3.41761506958774
SFP.Col Colhigh 1592163..1592187 score=3.3015375872997
SFP.Col Colhigh 1593404..1593428 score=2.43533279730472
SFP.Col Colhigh 1594126..1594150 score=1.57913840191326
SFP.Col Colhigh 1595311..1595335 score=1.88176766965362
SFP.Col Colhigh 1595702..1595726 score=1.82189715795309
SFP.Col Colhigh 1597693..1597717 score=4.17615423344103
SFP.Col Colhigh 1598294..1598318 score=2.93604199340210
SFP.Col Colhigh 1598350..1598374 score=2.4645974294458
SFP.Col Colhigh 1599078..1599102 score=2.79403037672272
SFP.Col Colhigh 1599190..1599214 score=3.24489165735781
SFP.Col Colhigh 1600471..1600495 score=2.07787333287587
SFP.Col Colhigh 1600528..1600552 score=1.63154900813521
SFP.Col Colhigh 1602371..1602395 score=3.7126002645089
SFP.Col Colhigh 1605339..1605363 score=2.1852825823574
SFP.Col Colhigh 1605386..1605410 score=2.01357029322246
SFP.Col Colhigh 1606447..1606471 score=5.82404470510068
SFP.Col Colhigh 1608111..1608135 score=1.62064389855859
SFP.Col Colhigh 1608456..1608480 score=3.84646017383653
SFP.Col Colhigh 1608488..1608512 score=2.49254445273752
SFP.Col Colhigh 1609081..1609105 score=2.30432995410809
SFP.Col Colhigh 1609183..1609207 score=7.4777228572335
SFP.Col Colhigh 1609220..1609244 score=6.83433985783955
SFP.Col Colhigh 1609286..1609310 score=5.97535031947087
SFP.Col Colhigh 1609317..1609341 score=1.99382642962329
SFP.Col Colhigh 1609424..1609448 score=5.26880846178956
SFP.Col Colhigh 1609459..1609483 score=4.65099528601494
SFP.Col Colhigh 1609531..1609555 score=2.67053293682296
SFP.Col Colhigh 1609566..1609590 score=2.50154607795251
SFP.Col Colhigh 1609602..1609626 score=2.00666308661848
SFP.Col Colhigh 1609969..1609993 score=2.40822766465292
SFP.Col Colhigh 1610006..1610030 score=2.78013221121558
SFP.Col Colhigh 1610084..1610108 score=3.44903122106375
SFP.Col Colhigh 1610302..1610326 score=2.75990101937744
SFP.Col Colhigh 1610372..1610396 score=2.07117138048664
SFP.Col Colhigh 1610403..1610427 score=1.76681976383234
SFP.Col Colhigh 1610865..1610889 score=2.99884748801293
SFP.Col Colhigh 1611485..1611509 score=6.18338011733607
SFP.Col Colhigh 1611520..1611544 score=2.02742389685139
SFP.Col Colhigh 1611602..1611626 score=5.1281039600415
SFP.Col Colhigh 1611673..1611697 score=3.39389181124387
SFP.Col Colhigh 1612066..1612090 score=1.92035216493882
SFP.Col Colhigh 1612191..1612215 score=3.58619396120584
SFP.Col Colhigh 1612226..1612250 score=3.89002593696377
SFP.Col Colhigh 1612297..1612321 score=2.22186447716834
SFP.Col Colhigh 1612586..1612610 score=3.00959914904522
SFP.Col Colhigh 1614053..1614077 score=4.45883371057312
SFP.Col Colhigh 1614161..1614185 score=2.62749334352747
SFP.Col Colhigh 1614296..1614320 score=3.33370180945780
SFP.Col Colhigh 1614397..1614421 score=3.23047961371681
SFP.Col Colhigh 1614434..1614458 score=5.35250608795877
SFP.Col Colhigh 1614664..1614688 score=1.92594381759305
SFP.Col Colhigh 1614700..1614724 score=3.00175771832976
SFP.Col Colhigh 1614738..1614762 score=6.70801569575352
SFP.Col Colhigh 1614813..1614837 score=5.01001482286774
SFP.Col Colhigh 1614853..1614877 score=2.18106800204581
SFP.Col Colhigh 1614966..1614990 score=2.10181138084292
SFP.Col Colhigh 1617362..1617386 score=3.08694241377439
SFP.Col Colhigh 1617871..1617895 score=1.80615803335154
SFP.Col Colhigh 1624887..1624911 score=1.88502764259075
SFP.Col Colhigh 1625197..1625221 score=1.62658998772185
SFP.Col Colhigh 1627297..1627321 score=3.09409064907156
SFP.Col Colhigh 1629489..1629513 score=2.11311060960272
SFP.Col Colhigh 1629991..1630015 score=2.56998557901403
SFP.Col Colhigh 1631279..1631303 score=1.58175748565224
SFP.Col Colhigh 1635711..1635735 score=3.18990965496957
SFP.Col Colhigh 1635782..1635806 score=2.15717138747461
SFP.Col Colhigh 1638108..1638132 score=2.25962899964207
SFP.Col Colhigh 1638224..1638248 score=2.18708571086406
SFP.Col Colhigh 1638438..1638462 score=2.59234835456607
SFP.Col Colhigh 1638510..1638534 score=2.61089599024728
SFP.Col Colhigh 1638731..1638755 score=4.98530872451777
SFP.Col Colhigh 1638803..1638827 score=7.03405617243476
SFP.Col Colhigh 1638838..1638862 score=1.81628673176614
SFP.Col Colhigh 1640656..1640680 score=3.84645582387938
SFP.Col Colhigh 1642339..1642363 score=1.7849132553382
SFP.Col Colhigh 1649896..1649920 score=1.91084239246790
SFP.Col Colhigh 1649929..1649953 score=2.10791970464683
SFP.Col Colhigh 1652603..1652627 score=4.75447680054459
SFP.Col Colhigh 1653293..1653317 score=1.67545088533696
SFP.Col Colhigh 1653966..1653990 score=2.80267678097599
SFP.Col Colhigh 1654251..1654275 score=2.23488736007875
SFP.Col Colhigh 1657011..1657035 score=4.19335488466863
SFP.Col Colhigh 1657080..1657104 score=2.40376536229818
SFP.Col Colhigh 1660635..1660659 score=1.63620399737742
SFP.Col Colhigh 1660666..1660690 score=3.63241307144489
SFP.Col Colhigh 1660740..1660764 score=3.51459301462746
SFP.Col Colhigh 1662072..1662096 score=2.55704865177288
SFP.Col Colhigh 1662764..1662788 score=3.11207327230729
SFP.Col Colhigh 1662921..1662945 score=2.43951320471836
SFP.Col Colhigh 1663240..1663264 score=2.7116012674371
SFP.Col Colhigh 1664333..1664357 score=2.87221298248346
SFP.Col Colhigh 1664984..1665008 score=3.61820161802119
SFP.Col Colhigh 1665063..1665087 score=2.87956749168492
SFP.Col Colhigh 1665101..1665125 score=1.58270166168351
SFP.Col Colhigh 1665168..1665192 score=1.70930807409929
SFP.Col Colhigh 1665359..1665383 score=1.96175628193521
SFP.Col Colhigh 1666218..1666242 score=1.66454670809004
SFP.Col Colhigh 1666496..1666520 score=1.69713459442903
SFP.Col Colhigh 1667585..1667609 score=2.80151195315647
SFP.Col Colhigh 1671148..1671172 score=3.00513559324474
SFP.Col Colhigh 1671589..1671613 score=6.59882524598163
SFP.Col Colhigh 1673310..1673334 score=2.67153824289277
SFP.Col Colhigh 1675800..1675824 score=2.14909629413560
SFP.Col Colhigh 1677550..1677574 score=3.47555909750159
SFP.Col Colhigh 1680323..1680347 score=1.78946632021168
SFP.Col Colhigh 1682316..1682340 score=1.67983828325873
SFP.Col Colhigh 1682590..1682614 score=4.08034920055859
SFP.Col Colhigh 1693376..1693400 score=1.58476929158205
SFP.Col Colhigh 1696107..1696131 score=2.45847795936460
SFP.Col Colhigh 1696645..1696669 score=2.50736574387875
SFP.Col Colhigh 1743445..1743469 score=4.05690932262204
SFP.Col Colhigh 1746087..1746111 score=2.52435640023256
SFP.Col Colhigh 1746420..1746444 score=3.60750203229437
SFP.Col Colhigh 1746773..1746797 score=1.58002251286525
SFP.Col Colhigh 1746919..1746943 score=1.90338110410393
SFP.Col Colhigh 1748474..1748498 score=3.42826760416555
SFP.Col Colhigh 1748506..1748530 score=1.66988113044242
SFP.Col Colhigh 1749836..1749860 score=1.72165997457914
SFP.Col Colhigh 1755985..1756009 score=2.26351945815708
SFP.Col Colhigh 1756904..1756928 score=4.96074187170815
SFP.Col Colhigh 1758208..1758232 score=1.95582052879773
SFP.Col Colhigh 1758420..1758444 score=1.91223178235268
SFP.Col Colhigh 1759047..1759071 score=2.55657359532554
SFP.Col Colhigh 1759083..1759107 score=2.01067080800681
SFP.Col Colhigh 1759152..1759176 score=2.11893628580988
SFP.Col Colhigh 1759298..1759322 score=3.02634506393788
SFP.Col Colhigh 1761117..1761141 score=1.77896377566756
SFP.Col Colhigh 1761627..1761651 score=1.64771804433318
SFP.Col Colhigh 1761768..1761792 score=2.0223351469197
SFP.Col Colhigh 1761899..1761923 score=2.05560949973907
SFP.Col Colhigh 1761969..1761993 score=2.56771509357128
SFP.Col Colhigh 1763530..1763554 score=1.75627372055924
SFP.Col Colhigh 1763601..1763625 score=1.80175922408505
SFP.Col Colhigh 1765141..1765165 score=1.99197744888499
SFP.Col Colhigh 1765898..1765922 score=2.40777969865781
SFP.Col Colhigh 1767773..1767797 score=1.93414067230071
SFP.Col Colhigh 1770105..1770129 score=1.77579753487730
SFP.Col Colhigh 1770186..1770210 score=1.77745641439852
SFP.Col Colhigh 1770959..1770983 score=3.28408510373792
SFP.Col Colhigh 1771067..1771091 score=2.39361957388220
SFP.Col Colhigh 1771587..1771611 score=3.80930967513552
SFP.Col Colhigh 1772903..1772927 score=1.70688453509189
SFP.Col Colhigh 1772938..1772962 score=1.79366570306967
SFP.Col Colhigh 1773369..1773393 score=1.74215788622491
SFP.Col Colhigh 1774365..1774389 score=2.24162364586376
SFP.Col Colhigh 1774435..1774459 score=2.95821171694615
SFP.Col Colhigh 1776047..1776071 score=2.86965724949860
SFP.Col Colhigh 1776120..1776144 score=1.7830539141992
SFP.Col Colhigh 1776328..1776352 score=2.57294776391124
SFP.Col Colhigh 1776538..1776562 score=3.59302877342294
SFP.Col Colhigh 1779066..1779090 score=2.88373330908096
SFP.Col Colhigh 1779179..1779203 score=1.87974777354353
SFP.Col Colhigh 1782447..1782471 score=2.90679091829918
SFP.Col Colhigh 1783136..1783160 score=4.40010010318992
SFP.Col Colhigh 1783240..1783264 score=1.89571871469797
SFP.Col Colhigh 1783439..1783463 score=2.40527657831083
SFP.Col Colhigh 1784146..1784170 score=1.63944805720717
SFP.Col Colhigh 1784217..1784241 score=1.81951951109155
SFP.Col Colhigh 1789833..1789857 score=4.65745247139786
SFP.Col Colhigh 1790195..1790219 score=2.64238624870659
SFP.Col Colhigh 1790307..1790331 score=2.04217935726579
SFP.Col Colhigh 1791018..1791042 score=3.98269467135327
SFP.Col Colhigh 1791344..1791368 score=1.63770785206417
SFP.Col Colhigh 1792439..1792463 score=3.74106841447096
SFP.Col Colhigh 1792477..1792501 score=2.33800644022922
SFP.Col Colhigh 1792587..1792611 score=3.02906116389540
SFP.Col Colhigh 1793156..1793180 score=1.60041821409153
SFP.Col Colhigh 1793231..1793255 score=2.72879559195699
SFP.Col Colhigh 1793943..1793967 score=6.3662436965602
SFP.Col Colhigh 1794495..1794519 score=1.62258727311033
SFP.Col Colhigh 1794603..1794627 score=1.89600415166219
SFP.Col Colhigh 1794868..1794892 score=2.94296463700087
SFP.Col Colhigh 1806502..1806526 score=3.80122208841887
SFP.Col Colhigh 1813552..1813576 score=2.11874629420902
SFP.Col Colhigh 1815677..1815701 score=4.08777908524588
SFP.Col Colhigh 1816045..1816069 score=2.61132231427685
SFP.Col Colhigh 1817526..1817550 score=2.09248030157235
SFP.Col Colhigh 1819430..1819454 score=2.80145863410055
SFP.Col Colhigh 1821220..1821244 score=1.76598390258350
SFP.Col Colhigh 1821295..1821319 score=2.38689249854665
SFP.Col Colhigh 1821597..1821621 score=3.33607803960788
SFP.Col Colhigh 1822171..1822195 score=4.85322266093226
SFP.Col Colhigh 1822982..1823006 score=1.95313329398906
SFP.Col Colhigh 1824198..1824222 score=3.45594367053228
SFP.Col Colhigh 1826927..1826951 score=1.69913665580097
SFP.Col Colhigh 1828392..1828416 score=1.65085322054890
SFP.Col Colhigh 1829091..1829115 score=2.60385904163116
SFP.Col Colhigh 1830076..1830100 score=1.92241759216309
SFP.Col Colhigh 1831673..1831697 score=2.33200708704673
SFP.Col Colhigh 1836447..1836471 score=3.7856837127365
SFP.Col Colhigh 1836558..1836582 score=2.15808876983327
SFP.Col Colhigh 1836590..1836614 score=3.21381463500110
SFP.Col Colhigh 1836627..1836651 score=6.521285248057
SFP.Col Colhigh 1836772..1836796 score=5.56681947853196
SFP.Col Colhigh 1836881..1836905 score=5.24426565243577
SFP.Col Colhigh 1836912..1836936 score=4.6737283700583
SFP.Col Colhigh 1836989..1837013 score=3.92081190026646
SFP.Col Colhigh 1837316..1837340 score=1.58235776585663
SFP.Col Colhigh 1837866..1837890 score=5.04524354551345
SFP.Col Colhigh 1837903..1837927 score=7.4805381693447
SFP.Col Colhigh 1837940..1837964 score=2.29724252132093
SFP.Col Colhigh 1847789..1847813 score=1.82717086856090
SFP.Col Colhigh 1848930..1848954 score=1.75264019712713
SFP.Col Colhigh 1849640..1849664 score=1.88199488854576
SFP.Col Colhigh 1850870..1850894 score=3.62528282592935
SFP.Col Colhigh 1851401..1851425 score=1.83664685212598
SFP.Col Colhigh 1851789..1851813 score=2.37413884078645
SFP.Col Colhigh 1851933..1851957 score=1.75827289807778
SFP.Col Colhigh 1853037..1853061 score=2.26456248197269
SFP.Col Colhigh 1853803..1853827 score=1.85494617942054
SFP.Col Colhigh 1854055..1854079 score=1.80225672740166
SFP.Col Colhigh 1855304..1855328 score=2.36238289546600
SFP.Col Colhigh 1855587..1855611 score=1.96420909083980
SFP.Col Colhigh 1855765..1855789 score=3.57488507035011
SFP.Col Colhigh 1856015..1856039 score=2.84390883858508
SFP.Col Colhigh 1856193..1856217 score=2.67384476190989
SFP.Col Colhigh 1856229..1856253 score=1.88122606652331
SFP.Col Colhigh 1856336..1856360 score=1.99454120049017
SFP.Col Colhigh 1856486..1856510 score=2.10198391693697
SFP.Col Colhigh 1856555..1856579 score=1.7174447305524
SFP.Col Colhigh 1856662..1856686 score=2.88562647095211
SFP.Col Colhigh 1856737..1856761 score=1.70874081237853
SFP.Col Colhigh 1856812..1856836 score=1.95661109072767
SFP.Col Colhigh 1856964..1856988 score=4.12382775730587
SFP.Col Colhigh 1856998..1857022 score=2.08117853911250
SFP.Col Colhigh 1857105..1857129 score=5.49967429131082
SFP.Col Colhigh 1857145..1857169 score=4.86622651754351
SFP.Col Colhigh 1857183..1857207 score=3.75005721249733
SFP.Col Colhigh 1857219..1857243 score=2.45824925065504
SFP.Col Colhigh 1857257..1857281 score=3.35133215582896
SFP.Col Colhigh 1857476..1857500 score=1.72383869505663
SFP.Col Colhigh 1857550..1857574 score=4.15492695272616
SFP.Col Colhigh 1857590..1857614 score=2.51697787179067
SFP.Col Colhigh 1857623..1857647 score=3.50568588857869
SFP.Col Colhigh 1857659..1857683 score=2.53457584487613
SFP.Col Colhigh 1857692..1857716 score=4.79474377565783
SFP.Col Colhigh 1857729..1857753 score=3.23847264634702
SFP.Col Colhigh 1857764..1857788 score=4.28095808817322
SFP.Col Colhigh 1857801..1857825 score=4.629593500143
SFP.Col Colhigh 1857872..1857896 score=3.62026747247468
SFP.Col Colhigh 1857908..1857932 score=3.02949194506659
SFP.Col Colhigh 1857948..1857972 score=3.24898736442788
SFP.Col Colhigh 1857984..1858008 score=3.75950448485965
SFP.Col Colhigh 1858021..1858045 score=4.75814220396123
SFP.Col Colhigh 1858130..1858154 score=3.45260010689305
SFP.Col Colhigh 1858167..1858191 score=2.32264778312151
SFP.Col Colhigh 1858203..1858227 score=3.95368233739407
SFP.Col Colhigh 1858240..1858264 score=1.68687851605943
SFP.Col Colhigh 1858281..1858305 score=3.17348952546324
SFP.Col Colhigh 1858318..1858342 score=2.12209101990296
SFP.Col Colhigh 1858387..1858411 score=1.90232359438312
SFP.Col Colhigh 1858499..1858523 score=2.70748116520463
SFP.Col Colhigh 1858537..1858561 score=4.34126452493884
SFP.Col Colhigh 1858573..1858597 score=4.78791854868633
SFP.Col Colhigh 1858644..1858668 score=2.53414523291918
SFP.Col Colhigh 1858756..1858780 score=2.64094752796499
SFP.Col Colhigh 1858792..1858816 score=4.56359825679683
SFP.Col Colhigh 1858831..1858855 score=3.90600199989552
SFP.Col Colhigh 1858867..1858891 score=2.64353649243251
SFP.Col Colhigh 1858906..1858930 score=3.92560162660342
SFP.Col Colhigh 1858941..1858965 score=5.10959563743345
SFP.Col Colhigh 1859007..1859031 score=3.01747085891019
SFP.Col Colhigh 1859042..1859066 score=3.01573060721141
SFP.Col Colhigh 1859079..1859103 score=5.81457650756778
SFP.Col Colhigh 1859114..1859138 score=2.20532475968854
SFP.Col Colhigh 1859184..1859208 score=2.83573243828802
SFP.Col Colhigh 1859254..1859278 score=3.15195444728370
SFP.Col Colhigh 1859323..1859347 score=3.51755872696195
SFP.Col Colhigh 1859360..1859384 score=5.20452883595918
SFP.Col Colhigh 1859435..1859459 score=3.75671305501783
SFP.Col Colhigh 1859472..1859496 score=2.63971502221159
SFP.Col Colhigh 1859546..1859570 score=1.81191314019046
SFP.Col Colhigh 1859584..1859608 score=1.88826419293549
SFP.Col Colhigh 1859620..1859644 score=6.06928974064939
SFP.Col Colhigh 1859659..1859683 score=4.00646974082176
SFP.Col Colhigh 1859697..1859721 score=2.15229786349071
SFP.Col Colhigh 1859731..1859755 score=3.61575542489992
SFP.Col Colhigh 1859766..1859790 score=4.01628514635569
SFP.Col Colhigh 1859800..1859824 score=9.23431812847229
SFP.Col Colhigh 1859836..1859860 score=3.08824529734554
SFP.Col Colhigh 1859868..1859892 score=2.67947241523733
SFP.Col Colhigh 1860046..1860070 score=3.03580659883282
SFP.Col Colhigh 1860122..1860146 score=3.50142252812835
SFP.Col Colhigh 1860158..1860182 score=2.13948312407419
SFP.Col Colhigh 1860229..1860253 score=2.33127586510212
SFP.Col Colhigh 1860266..1860290 score=2.93234456679576
SFP.Col Colhigh 1860300..1860324 score=2.35913178525606
SFP.Col Colhigh 1860369..1860393 score=1.96307461111006
SFP.Col Colhigh 1860405..1860429 score=2.31544619678059
SFP.Col Colhigh 1860623..1860647 score=2.13580937050325
SFP.Col Colhigh 1860656..1860680 score=1.57503116839024
SFP.Col Colhigh 1860692..1860716 score=1.61403445854085
SFP.Col Colhigh 1860728..1860752 score=2.09025966463105
SFP.Col Colhigh 1860909..1860933 score=1.66631972166508
SFP.Col Colhigh 1861018..1861042 score=6.89848125882721
SFP.Col Colhigh 1861249..1861273 score=1.98054262480615
SFP.Col Colhigh 1861393..1861417 score=1.78917125855472
SFP.Col Colhigh 1861469..1861493 score=2.91899394981400
SFP.Col Colhigh 1865234..1865258 score=4.6186890953372
SFP.Col Colhigh 1874830..1874854 score=5.07966512623808
SFP.Col Colhigh 1874944..1874968 score=4.58563479218095
SFP.Col Colhigh 1884692..1884716 score=2.39797115499226
SFP.Col Colhigh 1887844..1887868 score=3.08537235238847
SFP.Col Colhigh 1901539..1901563 score=2.70369769426859
SFP.Col Colhigh 1921770..1921794 score=2.74757230297375
SFP.Col Colhigh 1922380..1922404 score=2.27107721893798
SFP.Col Colhigh 1923150..1923174 score=2.71242330624098
SFP.Col Colhigh 1931392..1931416 score=4.06266711729298
SFP.Col Colhigh 1934641..1934665 score=2.90077412093645
SFP.Col Colhigh 1934789..1934813 score=1.59767538214026
SFP.Col Colhigh 1935484..1935508 score=2.37698373487090
SFP.Col Colhigh 1935955..1935979 score=1.94785367481612
SFP.Col Colhigh 1938285..1938309 score=2.10045978232012
SFP.Col Colhigh 1938427..1938451 score=2.95272422846842
SFP.Col Colhigh 1941132..1941156 score=2.42851365760563
SFP.Col Colhigh 1941731..1941755 score=2.03054631352616
SFP.Col Colhigh 1943252..1943276 score=1.67459395870339
SFP.Col Colhigh 1944576..1944600 score=1.65267744719297
SFP.Col Colhigh 1956207..1956231 score=2.45171814182702
SFP.Col Colhigh 1956243..1956267 score=2.56144030216626
SFP.Col Colhigh 1956318..1956342 score=2.38112030292361
SFP.Col Colhigh 1958022..1958046 score=4.41797233103496
SFP.Col Colhigh 1958199..1958223 score=1.56384103458941
SFP.Col Colhigh 1958622..1958646 score=5.42659958126337
SFP.Col Colhigh 1959549..1959573 score=6.49139775484214
SFP.Col Colhigh 1959585..1959609 score=3.34636770022303
SFP.Col Colhigh 1959625..1959649 score=3.11108086265671
SFP.Col Colhigh 1959701..1959725 score=2.29756705709991
SFP.Col Colhigh 1959735..1959759 score=2.78808644813553
SFP.Col Colhigh 1959965..1959989 score=2.86072170382266
SFP.Col Colhigh 1960044..1960068 score=4.2602264531077
SFP.Col Colhigh 1960192..1960216 score=6.62305129634349
SFP.Col Colhigh 1960228..1960252 score=4.7058744096889
SFP.Col Colhigh 1961128..1961152 score=2.44180238511205
SFP.Col Colhigh 1963232..1963256 score=2.29070057661609
SFP.Col Colhigh 1966784..1966808 score=1.67339444813484
SFP.Col Colhigh 1967238..1967262 score=1.59421350836862
SFP.Col Colhigh 1967799..1967823 score=4.48110187770292
SFP.Col Colhigh 1968405..1968429 score=4.33776147738343
SFP.Col Colhigh 1970879..1970903 score=2.20849076685482
SFP.Col Colhigh 1971197..1971221 score=2.53415571444718
SFP.Col Colhigh 1971434..1971458 score=3.65989284175003
SFP.Col Colhigh 1973145..1973169 score=1.67603907281086
SFP.Col Colhigh 1973288..1973312 score=2.41799290441791
SFP.Col Colhigh 1973708..1973732 score=2.66852005207173
SFP.Col Colhigh 1974083..1974107 score=2.41240904332841
SFP.Col Colhigh 1974373..1974397 score=1.79402612999949
SFP.Col Colhigh 1976717..1976741 score=6.20741333487733
SFP.Col Colhigh 1977070..1977094 score=2.39565296185103
SFP.Col Colhigh 1980933..1980957 score=2.15557104965698
SFP.Col Colhigh 1981711..1981735 score=1.69874538205984
SFP.Col Colhigh 1983389..1983413 score=2.03032325586568
SFP.Col Colhigh 1983463..1983487 score=5.43966928753321
SFP.Col Colhigh 1983855..1983879 score=2.08423773985104
SFP.Col Colhigh 1983923..1983947 score=1.6931226671924
SFP.Col Colhigh 1986126..1986150 score=2.01618365626557
SFP.Col Colhigh 1986519..1986543 score=1.67627765668792
SFP.Col Colhigh 1988359..1988383 score=2.6853442722587
SFP.Col Colhigh 1989333..1989357 score=2.32570474735704
SFP.Col Colhigh 1989554..1989578 score=3.09493373592865
SFP.Col Colhigh 1990066..1990090 score=3.80260988674054
SFP.Col Colhigh 1990914..1990938 score=4.19210869797096
SFP.Col Colhigh 1990988..1991012 score=2.8732962392731
SFP.Col Colhigh 1991167..1991191 score=1.73933527921259
SFP.Col Colhigh 1991434..1991458 score=1.93492649067456
SFP.Col Colhigh 1991648..1991672 score=4.59794064337039
SFP.Col Colhigh 1991720..1991744 score=1.73243435788154
SFP.Col Colhigh 1992079..1992103 score=1.78033931182142
SFP.Col Colhigh 1994645..1994669 score=3.68090219585847
SFP.Col Colhigh 1994748..1994772 score=2.21585654997
SFP.Col Colhigh 1995880..1995904 score=2.20048591763742
SFP.Col Colhigh 1996428..1996452 score=1.85623224995524
SFP.Col Colhigh 1996498..1996522 score=2.44661692337916
SFP.Col Colhigh 1997502..1997526 score=3.27393025582794
SFP.Col Colhigh 2001169..2001193 score=2.29388776625050
SFP.Col Colhigh 2002481..2002505 score=1.74048147127904
SFP.Col Colhigh 2002988..2003012 score=1.59723036323305
SFP.Col Colhigh 2003267..2003291 score=2.3378182317308
SFP.Col Colhigh 2003299..2003323 score=2.66285401071093
SFP.Col Colhigh 2003620..2003644 score=2.12190612411005
SFP.Col Colhigh 2005138..2005162 score=5.35491739728264
SFP.Col Colhigh 2006203..2006227 score=2.69146946469893
SFP.Col Colhigh 2012444..2012468 score=2.11640009643410
SFP.Col Colhigh 2013339..2013363 score=2.26383239506831
SFP.Col Colhigh 2013448..2013472 score=2.39876366256077
SFP.Col Colhigh 2013779..2013803 score=2.97085352997875
SFP.Col Colhigh 2016759..2016783 score=2.04318209175592
SFP.Col Colhigh 2017793..2017817 score=2.01067983604976
SFP.Col Colhigh 2019473..2019497 score=4.12924405538661
SFP.Col Colhigh 2019584..2019608 score=2.95103856844705
SFP.Col Colhigh 2024351..2024375 score=2.09583373416968
SFP.Col Colhigh 2026501..2026525 score=2.50127565689344
SFP.Col Colhigh 2026979..2027003 score=4.07430732972907
SFP.Col Colhigh 2027051..2027075 score=2.0864909852297
SFP.Col Colhigh 2028061..2028085 score=2.6220103126469
SFP.Col Colhigh 2028890..2028914 score=2.50790972811526
SFP.Col Colhigh 2029712..2029736 score=3.51169097498423
SFP.Col Colhigh 2029920..2029944 score=2.33252314660331
SFP.Col Colhigh 2031411..2031435 score=2.42522517624468
SFP.Col Colhigh 2033784..2033808 score=1.93397254453653
SFP.Col Colhigh 2033996..2034020 score=2.86002647667658
SFP.Col Colhigh 2036141..2036165 score=4.76236940652257
SFP.Col Colhigh 2041691..2041715 score=4.63209274362796
SFP.Col Colhigh 2041845..2041869 score=7.60521504929182
SFP.Col Colhigh 2041928..2041952 score=3.52804904817842
SFP.Col Colhigh 2043526..2043550 score=1.61364499136641
SFP.Col Colhigh 2044110..2044134 score=3.6096518548409
SFP.Col Colhigh 2046088..2046112 score=1.90822791944292
SFP.Col Colhigh 2046121..2046145 score=1.85308860105133
SFP.Col Colhigh 2046157..2046181 score=1.57400545487458
SFP.Col Colhigh 2046270..2046294 score=3.53929138300692
SFP.Col Colhigh 2046305..2046329 score=2.17023649846930
SFP.Col Colhigh 2046342..2046366 score=5.29048010577047
SFP.Col Colhigh 2046379..2046403 score=2.15753916553432
SFP.Col Colhigh 2046527..2046551 score=5.09516216553442
SFP.Col Colhigh 2046562..2046586 score=1.91672725128418
SFP.Col Colhigh 2046596..2046620 score=1.92240238506827
SFP.Col Colhigh 2046697..2046721 score=2.76896219005344
SFP.Col Colhigh 2046812..2046836 score=2.58828758477094
SFP.Col Colhigh 2046923..2046947 score=2.66960781871068
SFP.Col Colhigh 2047138..2047162 score=2.30680411864243
SFP.Col Colhigh 2048242..2048266 score=1.88179391716946
SFP.Col Colhigh 2048576..2048600 score=3.67884862849987
SFP.Col Colhigh 2048718..2048742 score=2.18435760802848
SFP.Col Colhigh 2053957..2053981 score=1.64767074790039
SFP.Col Colhigh 2053989..2054013 score=2.08939934367879
SFP.Col Colhigh 2056213..2056237 score=1.83946382235251
SFP.Col Colhigh 2056521..2056545 score=3.40667136286958
SFP.Col Colhigh 2056695..2056719 score=3.41390856650698
SFP.Col Colhigh 2058973..2058997 score=1.73091969329099
SFP.Col Colhigh 2065173..2065197 score=2.88684819223487
SFP.Col Colhigh 2067463..2067487 score=2.70438452109137
SFP.Col Colhigh 2071851..2071875 score=3.30505752486616
SFP.Col Colhigh 2072140..2072164 score=2.41875062437409
SFP.Col Colhigh 2075679..2075703 score=2.697994821286
SFP.Col Colhigh 2077003..2077027 score=3.07802438103809
SFP.Col Colhigh 2082591..2082615 score=3.09682928713808
SFP.Col Colhigh 2083912..2083936 score=3.00060496255389
SFP.Col Colhigh 2085444..2085468 score=2.10698083969462
SFP.Col Colhigh 2087175..2087199 score=3.9637396086622
SFP.Col Colhigh 2097702..2097726 score=2.29498922768178
SFP.Col Colhigh 2099689..2099713 score=2.03242484218775
SFP.Col Colhigh 2099985..2100009 score=1.70427545103953
SFP.Col Colhigh 2100207..2100231 score=2.00627357667249
SFP.Col Colhigh 2102185..2102209 score=1.89742553796552
SFP.Col Colhigh 2104255..2104279 score=2.30101896801052
SFP.Col Colhigh 2108500..2108524 score=2.68350377667262
SFP.Col Colhigh 2108785..2108809 score=4.45414448532205
SFP.Col Colhigh 2109467..2109491 score=2.43107091536235
SFP.Col Colhigh 2110144..2110168 score=1.76228434908397
SFP.Col Colhigh 2110400..2110424 score=2.4163946040397
SFP.Col Colhigh 2113972..2113996 score=3.6996063709132
SFP.Col Colhigh 2117276..2117300 score=3.61269656480865
SFP.Col Colhigh 2120021..2120045 score=1.73096719105944
SFP.Col Colhigh 2123627..2123651 score=2.00924535956855
SFP.Col Colhigh 2123708..2123732 score=1.96123005664887
SFP.Col Colhigh 2123864..2123888 score=2.05640553987939
SFP.Col Colhigh 2125186..2125210 score=3.16752679387339
SFP.Col Colhigh 2127780..2127804 score=3.36241871506106
SFP.Col Colhigh 2127854..2127878 score=2.52951195419475
SFP.Col Colhigh 2130260..2130284 score=4.19811018974114
SFP.Col Colhigh 2130521..2130545 score=4.0981032955993
SFP.Col Colhigh 2133220..2133244 score=1.66741386700713
SFP.Col Colhigh 2137046..2137070 score=3.08175170972086
SFP.Col Colhigh 2137654..2137678 score=4.70612431246747
SFP.Col Colhigh 2138064..2138088 score=2.46519955259595
SFP.Col Colhigh 2138329..2138353 score=1.61240737105549
SFP.Col Colhigh 2138803..2138827 score=2.23120380235638
SFP.Col Colhigh 2138871..2138895 score=2.14250853362083
SFP.Col Colhigh 2139055..2139079 score=3.62277467506533
SFP.Col Colhigh 2139171..2139195 score=3.64922333447955
SFP.Col Colhigh 2139693..2139717 score=2.23486521791122
SFP.Col Colhigh 2139728..2139752 score=6.01579836442056
SFP.Col Colhigh 2140023..2140047 score=2.38569678611821
SFP.Col Colhigh 2140290..2140314 score=3.29384776359622
SFP.Col Colhigh 2140361..2140385 score=3.5200456793741
SFP.Col Colhigh 2140540..2140564 score=2.08308319108018
SFP.Col Colhigh 2141369..2141393 score=2.68001788049068
SFP.Col Colhigh 2142038..2142062 score=4.41609873548496
SFP.Col Colhigh 2142113..2142137 score=2.53771402017908
SFP.Col Colhigh 2142149..2142173 score=4.63954171302789
SFP.Col Colhigh 2142349..2142373 score=6.29463131528627
SFP.Col Colhigh 2142535..2142559 score=3.28364794182375
SFP.Col Colhigh 2142571..2142595 score=2.65822517943496
SFP.Col Colhigh 2142603..2142627 score=4.66900681594541
SFP.Col Colhigh 2142642..2142666 score=4.15627631811167
SFP.Col Colhigh 2142719..2142743 score=4.79659970382912
SFP.Col Colhigh 2142755..2142779 score=5.87198226183582
SFP.Col Colhigh 2142790..2142814 score=1.9748932450114
SFP.Col Colhigh 2142828..2142852 score=2.02888574761580
SFP.Col Colhigh 2142864..2142888 score=4.43342009854897
SFP.Col Colhigh 2142897..2142921 score=5.43892125735235
SFP.Col Colhigh 2143004..2143028 score=4.92859588218172
SFP.Col Colhigh 2143114..2143138 score=5.13968526677359
SFP.Col Colhigh 2143147..2143171 score=3.06738719491510
SFP.Col Colhigh 2143184..2143208 score=4.83579464018045
SFP.Col Colhigh 2143294..2143318 score=1.75064113959540
SFP.Col Colhigh 2143326..2143350 score=2.86540488497512
SFP.Col Colhigh 2143362..2143386 score=3.59081832829338
SFP.Col Colhigh 2143402..2143426 score=1.73919714886461
SFP.Col Colhigh 2143615..2143639 score=2.58055665667396
SFP.Col Colhigh 2143650..2143674 score=5.0440067963837
SFP.Col Colhigh 2143724..2143748 score=2.27610608221151
SFP.Col Colhigh 2143792..2143816 score=3.45038670138832
SFP.Col Colhigh 2143829..2143853 score=1.70651654368999
SFP.Col Colhigh 2143930..2143954 score=5.80160383587405
SFP.Col Colhigh 2144061..2144085 score=2.20520330433196
SFP.Col Colhigh 2144099..2144123 score=3.51441207607985
SFP.Col Colhigh 2144136..2144160 score=5.40374619036168
SFP.Col Colhigh 2144205..2144229 score=3.18729923133753
SFP.Col Colhigh 2144276..2144300 score=4.30024491888452
SFP.Col Colhigh 2144524..2144548 score=4.41095861859685
SFP.Col Colhigh 2144557..2144581 score=2.22509810941925
SFP.Col Colhigh 2144591..2144615 score=3.52593956614572
SFP.Col Colhigh 2144626..2144650 score=3.29457154654426
SFP.Col Colhigh 2144663..2144687 score=2.87678986579724
SFP.Col Colhigh 2144704..2144728 score=4.35919918568079
SFP.Col Colhigh 2144740..2144764 score=2.21646900793743
SFP.Col Colhigh 2144809..2144833 score=1.60843308273024
SFP.Col Colhigh 2144846..2144870 score=6.56754119263234
SFP.Col Colhigh 2144884..2144908 score=3.22462323942258
SFP.Col Colhigh 2144919..2144943 score=7.3612260350705
SFP.Col Colhigh 2144958..2144982 score=9.65469957017456
SFP.Col Colhigh 2144993..2145017 score=4.34420332457454
SFP.Col Colhigh 2145077..2145101 score=3.82758551481041
SFP.Col Colhigh 2145197..2145221 score=3.28202548616519
SFP.Col Colhigh 2145387..2145411 score=2.47532011125346
SFP.Col Colhigh 2145676..2145700 score=1.90494715506222
SFP.Col Colhigh 2145874..2145898 score=3.30874913536234
SFP.Col Colhigh 2145950..2145974 score=2.10332491793847
SFP.Col Colhigh 2146061..2146085 score=2.7576760752894
SFP.Col Colhigh 2146097..2146121 score=4.69860907260109
SFP.Col Colhigh 2146131..2146155 score=4.12965180797682
SFP.Col Colhigh 2146167..2146191 score=2.92205627864610
SFP.Col Colhigh 2146233..2146257 score=4.01991499520447
SFP.Col Colhigh 2146267..2146291 score=3.57480145120588
SFP.Col Colhigh 2146415..2146439 score=4.60470915643014
SFP.Col Colhigh 2146448..2146472 score=4.02793871935761
SFP.Col Colhigh 2146499..2146523 score=3.53780826766358
SFP.Col Colhigh 2146676..2146700 score=4.84015326223585
SFP.Col Colhigh 2146785..2146809 score=1.71310689140046
SFP.Col Colhigh 2146858..2146882 score=2.38396543549562
SFP.Col Colhigh 2146894..2146918 score=5.19699300232413
SFP.Col Colhigh 2146929..2146953 score=4.61165131550207
SFP.Col Colhigh 2146970..2146994 score=3.48321660604594
SFP.Col Colhigh 2147005..2147029 score=1.99689357441449
SFP.Col Colhigh 2147043..2147067 score=1.91570469291545
SFP.Col Colhigh 2147193..2147217 score=5.8245945623632
SFP.Col Colhigh 2147232..2147256 score=4.51718747028564
SFP.Col Colhigh 2147268..2147292 score=3.75814898137822
SFP.Col Colhigh 2147306..2147330 score=2.99050403517030
SFP.Col Colhigh 2147449..2147473 score=2.45862773443443
SFP.Col Colhigh 2147484..2147508 score=3.73224546733964
SFP.Col Colhigh 2147521..2147545 score=5.83561822117824
SFP.Col Colhigh 2147597..2147621 score=8.56064616465587
SFP.Col Colhigh 2147630..2147654 score=4.93124475271837
SFP.Col Colhigh 2147661..2147685 score=2.80670489543156
SFP.Col Colhigh 2147732..2147756 score=1.61638501986413
SFP.Col Colhigh 2147768..2147792 score=4.72546471351911
SFP.Col Colhigh 2147802..2147826 score=2.12424818121458
SFP.Col Colhigh 2147873..2147897 score=3.7202322476737
SFP.Col Colhigh 2147905..2147929 score=2.87231705603081
SFP.Col Colhigh 2148003..2148027 score=3.76079345994845
SFP.Col Colhigh 2148072..2148096 score=3.26647425262403
SFP.Col Colhigh 2148108..2148132 score=4.09618822363943
SFP.Col Colhigh 2148176..2148200 score=5.1613388785909
SFP.Col Colhigh 2148438..2148462 score=4.41780335016712
SFP.Col Colhigh 2148509..2148533 score=6.91290052243714
SFP.Col Colhigh 2148610..2148634 score=2.63739479865797
SFP.Col Colhigh 2148649..2148673 score=3.25848945918628
SFP.Col Colhigh 2148799..2148823 score=2.67031933407591
SFP.Col Colhigh 2148835..2148859 score=1.87527854648567
SFP.Col Colhigh 2148898..2148922 score=6.40697791675146
SFP.Col Colhigh 2148939..2148963 score=3.46694386848769
SFP.Col Colhigh 2149053..2149077 score=2.67229914486939
SFP.Col Colhigh 2149161..2149185 score=2.66020785697481
SFP.Col Colhigh 2149199..2149223 score=2.72091171188496
SFP.Col Colhigh 2149237..2149261 score=3.41119927808286
SFP.Col Colhigh 2149310..2149334 score=4.46588882483817
SFP.Col Colhigh 2149346..2149370 score=3.69591229742186
SFP.Col Colhigh 2149389..2149413 score=7.0556595458544
SFP.Col Colhigh 2149576..2149600 score=3.27845779516226
SFP.Col Colhigh 2149757..2149781 score=6.3678384314633
SFP.Col Colhigh 2149866..2149890 score=2.62938976190056
SFP.Col Colhigh 2150049..2150073 score=5.48886442070239
SFP.Col Colhigh 2150083..2150107 score=3.53713656055932
SFP.Col Colhigh 2150120..2150144 score=3.05489965191202
SFP.Col Colhigh 2150272..2150296 score=2.32153527256272
SFP.Col Colhigh 2150505..2150529 score=4.46302655583376
SFP.Col Colhigh 2150610..2150634 score=3.07662192177409
SFP.Col Colhigh 2150682..2150706 score=3.57390304503690
SFP.Col Colhigh 2150719..2150743 score=3.64632197948032
SFP.Col Colhigh 2150754..2150778 score=4.24405254137464
SFP.Col Colhigh 2150793..2150817 score=3.68994166651688
SFP.Col Colhigh 2150825..2150849 score=2.13038380138444
SFP.Col Colhigh 2150859..2150883 score=3.60406586592092
SFP.Col Colhigh 2150894..2150918 score=3.4949682313664
SFP.Col Colhigh 2161221..2161245 score=2.85526075669073
SFP.Col Colhigh 2164357..2164381 score=2.82356378920373
SFP.Col Colhigh 2166397..2166421 score=3.10557087512779
SFP.Col Colhigh 2167786..2167810 score=1.58032562605498
SFP.Col Colhigh 2167925..2167949 score=2.39813481481906
SFP.Col Colhigh 2167961..2167985 score=2.48012122866323
SFP.Col Colhigh 2168944..2168968 score=2.59300821392362
SFP.Col Colhigh 2171133..2171157 score=3.73006159329128
SFP.Col Colhigh 2171317..2171341 score=2.26403128738955
SFP.Col Colhigh 2172083..2172107 score=4.66633298434442
SFP.Col Colhigh 2172119..2172143 score=1.84918161497013
SFP.Col Colhigh 2172333..2172357 score=3.47711696684542
SFP.Col Colhigh 2173354..2173378 score=3.17725366990657
SFP.Col Colhigh 2173462..2173486 score=2.47495119080522
SFP.Col Colhigh 2174029..2174053 score=1.75701349011065
SFP.Col Colhigh 2175175..2175199 score=5.51250524211701
SFP.Col Colhigh 2176182..2176206 score=2.36879014782552
SFP.Col Colhigh 2177042..2177066 score=3.24556697034104
SFP.Col Colhigh 2178492..2178516 score=2.55602975829510
SFP.Col Colhigh 2181674..2181698 score=4.56046687440123
SFP.Col Colhigh 2183106..2183130 score=3.98882088812711
SFP.Col Colhigh 2184513..2184537 score=2.63189915708209
SFP.Col Colhigh 2184580..2184604 score=1.67662696947587
SFP.Col Colhigh 2186867..2186891 score=4.70920633291388
SFP.Col Colhigh 2188947..2188971 score=2.54440151225737
SFP.Col Colhigh 2189436..2189460 score=2.17677047940493
SFP.Col Colhigh 2189577..2189601 score=1.767563994354
SFP.Col Colhigh 2189647..2189671 score=2.16188787712547
SFP.Col Colhigh 2189825..2189849 score=4.13692915715467
SFP.Col Colhigh 2189979..2190003 score=2.96328666086303
SFP.Col Colhigh 2190017..2190041 score=4.35773918717717
SFP.Col Colhigh 2190447..2190471 score=4.58102373410463
SFP.Col Colhigh 2190524..2190548 score=2.25827431147376
SFP.Col Colhigh 2190556..2190580 score=2.00550469661979
SFP.Col Colhigh 2190691..2190715 score=4.31733090218889
SFP.Col Colhigh 2190851..2190875 score=2.32052429720489
SFP.Col Colhigh 2190927..2190951 score=2.24888383291885
SFP.Col Colhigh 2191072..2191096 score=7.40924109103287
SFP.Col Colhigh 2191170..2191194 score=6.87460008334302
SFP.Col Colhigh 2191279..2191303 score=3.41204193449113
SFP.Col Colhigh 2191418..2191442 score=3.16398999124386
SFP.Col Colhigh 2191642..2191666 score=9.03416098553266
SFP.Col Colhigh 2191675..2191699 score=2.78725813479226
SFP.Col Colhigh 2191751..2191775 score=4.42182286594545
SFP.Col Colhigh 2191863..2191887 score=1.73084904036831
SFP.Col Colhigh 2191973..2191997 score=2.99888468293111
SFP.Col Colhigh 2192009..2192033 score=3.39964429424278
SFP.Col Colhigh 2192385..2192409 score=1.76741208214376
SFP.Col Colhigh 2192490..2192514 score=6.32628223003385
SFP.Col Colhigh 2192706..2192730 score=3.86485685383563
SFP.Col Colhigh 2192773..2192797 score=4.38697400249596
SFP.Col Colhigh 2193148..2193172 score=2.8975591606132
SFP.Col Colhigh 2193251..2193275 score=3.27074015315454
SFP.Col Colhigh 2193325..2193349 score=1.59684471070079
SFP.Col Colhigh 2193612..2193636 score=3.75954088270775
SFP.Col Colhigh 2193650..2193674 score=4.24539280216626
SFP.Col Colhigh 2193682..2193706 score=3.78248228355724
SFP.Col Colhigh 2194900..2194924 score=1.90468725355666
SFP.Col Colhigh 2195004..2195028 score=2.56087598498209
SFP.Col Colhigh 2195039..2195063 score=2.48821501883090
SFP.Col Colhigh 2195397..2195421 score=3.90930593924783
SFP.Col Colhigh 2195543..2195567 score=3.4944217299011
SFP.Col Colhigh 2196011..2196035 score=3.00216815130189
SFP.Col Colhigh 2204295..2204319 score=6.40509199589314
SFP.Col Colhigh 2206411..2206435 score=2.80523292097395
SFP.Col Colhigh 2206738..2206762 score=2.41289163027308
SFP.Col Colhigh 2206803..2206827 score=3.38200496423303
SFP.Col Colhigh 2206948..2206972 score=5.55834139406735
SFP.Col Colhigh 2206984..2207008 score=2.43518426178553
SFP.Col Colhigh 2207021..2207045 score=4.94736271091323
SFP.Col Colhigh 2207091..2207115 score=1.73930001534026
SFP.Col Colhigh 2207126..2207150 score=8.2662806644567
SFP.Col Colhigh 2207160..2207184 score=1.82894587019467
SFP.Col Colhigh 2207196..2207220 score=3.64484582106175
SFP.Col Colhigh 2207231..2207255 score=5.57527761472068
SFP.Col Colhigh 2207305..2207329 score=2.72482134769123
SFP.Col Colhigh 2207408..2207432 score=2.583747070221
SFP.Col Colhigh 2207445..2207469 score=1.68433585943692
SFP.Col Colhigh 2207554..2207578 score=3.11248851031445
SFP.Col Colhigh 2207590..2207614 score=1.58583198334325
SFP.Col Colhigh 2207627..2207651 score=5.2572401616476
SFP.Col Colhigh 2207696..2207720 score=5.93607767631657
SFP.Col Colhigh 2207767..2207791 score=4.26167142061401
SFP.Col Colhigh 2207799..2207823 score=4.76176158785007
SFP.Col Colhigh 2207836..2207860 score=5.7642810014254
SFP.Col Colhigh 2208090..2208114 score=3.86070718926624
SFP.Col Colhigh 2208131..2208155 score=9.7579079964798
SFP.Col Colhigh 2208200..2208224 score=4.71289293583867
SFP.Col Colhigh 2209906..2209930 score=1.65977846902157
SFP.Col Colhigh 2212152..2212176 score=2.15747326859618
SFP.Col Colhigh 2212255..2212279 score=2.75649999196686
SFP.Col Colhigh 2212292..2212316 score=5.26236347674635
SFP.Col Colhigh 2212510..2212534 score=3.32979173969619
SFP.Col Colhigh 2212548..2212572 score=2.83616437447519
SFP.Col Colhigh 2212582..2212606 score=1.79600153278592
SFP.Col Colhigh 2212624..2212648 score=6.41003907834457
SFP.Col Colhigh 2212662..2212686 score=2.58489044976497
SFP.Col Colhigh 2212734..2212758 score=4.88922069081296
SFP.Col Colhigh 2212767..2212791 score=5.44105430661909
SFP.Col Colhigh 2212840..2212864 score=3.8932444385493
SFP.Col Colhigh 2212881..2212905 score=2.63061766611606
SFP.Col Colhigh 2212921..2212945 score=1.58371172577178
SFP.Col Colhigh 2213026..2213050 score=6.17627139463604
SFP.Col Colhigh 2213063..2213087 score=4.36678352130827
SFP.Col Colhigh 2213099..2213123 score=2.84818791585925
SFP.Col Colhigh 2213279..2213303 score=2.11365090641839
SFP.Col Colhigh 2213316..2213340 score=6.81253762989265
SFP.Col Colhigh 2213464..2213488 score=3.28093897395954
SFP.Col Colhigh 2213500..2213524 score=2.96421944742915
SFP.Col Colhigh 2213574..2213598 score=5.10111721077005
SFP.Col Colhigh 2213613..2213637 score=5.74960966397026
SFP.Col Colhigh 2213727..2213751 score=1.83417111525419
SFP.Col Colhigh 2213764..2213788 score=4.92912216507463
SFP.Col Colhigh 2213798..2213822 score=3.20991592047836
SFP.Col Colhigh 2213835..2213859 score=1.87893814003661
SFP.Col Colhigh 2213869..2213893 score=4.15986401270095
SFP.Col Colhigh 2213907..2213931 score=5.47373678702274
SFP.Col Colhigh 2213943..2213967 score=3.14294517772053
SFP.Col Colhigh 2213978..2214002 score=3.70550032709762
SFP.Col Colhigh 2214015..2214039 score=4.94514378018964
SFP.Col Colhigh 2214055..2214079 score=2.26051351886427
SFP.Col Colhigh 2214092..2214116 score=3.75844004422965
SFP.Col Colhigh 2214128..2214152 score=5.04333121697655
SFP.Col Colhigh 2214163..2214187 score=4.99971299184349
SFP.Col Colhigh 2214240..2214264 score=4.72413874503916
SFP.Col Colhigh 2214312..2214336 score=4.66652435535921
SFP.Col Colhigh 2214344..2214368 score=2.13752915202701
SFP.Col Colhigh 2214416..2214440 score=5.6060849064555
SFP.Col Colhigh 2214604..2214628 score=2.93282015177794
SFP.Col Colhigh 2215381..2215405 score=2.72318262733196
SFP.Col Colhigh 2215943..2215967 score=4.11891302028272
SFP.Col Colhigh 2216198..2216222 score=2.149916886849
SFP.Col Colhigh 2220361..2220385 score=1.88305746663639
SFP.Col Colhigh 2221814..2221838 score=1.71165219028934
SFP.Col Colhigh 2222221..2222245 score=3.94355040122659
SFP.Col Colhigh 2224357..2224381 score=2.45337315157694
SFP.Col Colhigh 2226551..2226575 score=4.58948054305802
SFP.Col Colhigh 2230426..2230450 score=2.92795488644828
SFP.Col Colhigh 2230599..2230623 score=1.59167954349562
SFP.Col Colhigh 2231301..2231325 score=2.59834522201450
SFP.Col Colhigh 2231900..2231924 score=2.57780872026127
SFP.Col Colhigh 2231939..2231963 score=2.14283182322795
SFP.Col Colhigh 2232787..2232811 score=2.51084550322143
SFP.Col Colhigh 2233467..2233491 score=7.24492021129354
SFP.Col Colhigh 2233611..2233635 score=1.62296780061978
SFP.Col Colhigh 2233681..2233705 score=2.03280492520314
SFP.Col Colhigh 2233751..2233775 score=1.68578703590480
SFP.Col Colhigh 2233861..2233885 score=2.25395591242796
SFP.Col Colhigh 2234113..2234137 score=2.47028340323184
SFP.Col Colhigh 2234253..2234277 score=3.10488814457874
SFP.Col Colhigh 2234289..2234313 score=2.76355821601963
SFP.Col Colhigh 2234402..2234426 score=1.81402494536427
SFP.Col Colhigh 2235982..2236006 score=2.97307944625658
SFP.Col Colhigh 2237839..2237863 score=2.47520854093531
SFP.Col Colhigh 2238793..2238817 score=4.20876739835791
SFP.Col Colhigh 2239664..2239688 score=2.41287845678910
SFP.Col Colhigh 2239854..2239878 score=1.82426755187994
SFP.Col Colhigh 2240436..2240460 score=3.93824268758802
SFP.Col Colhigh 2240568..2240592 score=2.81791814014098
SFP.Col Colhigh 2240603..2240627 score=2.39515666575597
SFP.Col Colhigh 2240639..2240663 score=1.66878805598008
SFP.Col Colhigh 2240675..2240699 score=3.38753334124317
SFP.Col Colhigh 2240752..2240776 score=2.16731840894505
SFP.Col Colhigh 2240823..2240847 score=2.08488967231707
SFP.Col Colhigh 2244871..2244895 score=2.14936216462598
SFP.Col Colhigh 2245053..2245077 score=4.16424147885089
SFP.Col Colhigh 2245089..2245113 score=2.43300894606041
SFP.Col Colhigh 2245129..2245153 score=4.01947746905964
SFP.Col Colhigh 2245585..2245609 score=2.45843029739950
SFP.Col Colhigh 2245621..2245645 score=3.80103481320483
SFP.Col Colhigh 2245728..2245752 score=3.99609448977706
SFP.Col Colhigh 2246294..2246318 score=2.15461478593598
SFP.Col Colhigh 2246584..2246608 score=6.77848109092605
SFP.Col Colhigh 2246657..2246681 score=3.28630432639341
SFP.Col Colhigh 2246955..2246979 score=3.20454101852358
SFP.Col Colhigh 2247032..2247056 score=4.62391401052861
SFP.Col Colhigh 2247247..2247271 score=2.02425783501422
SFP.Col Colhigh 2247283..2247307 score=2.10358820721331
SFP.Col Colhigh 2247473..2247497 score=4.63906459315358
SFP.Col Colhigh 2247538..2247562 score=1.59314496568466
SFP.Col Colhigh 2247646..2247670 score=2.94961088113512
SFP.Col Colhigh 2247788..2247812 score=2.76472245169911
SFP.Col Colhigh 2248172..2248196 score=1.89695122052964
SFP.Col Colhigh 2248209..2248233 score=4.08464992782569
SFP.Col Colhigh 2248318..2248342 score=3.35213775081900
SFP.Col Colhigh 2248426..2248450 score=8.76554263980419
SFP.Col Colhigh 2248760..2248784 score=2.7423670183841
SFP.Col Colhigh 2248793..2248817 score=2.29141310677935
SFP.Col Colhigh 2248829..2248853 score=2.26850425762882
SFP.Col Colhigh 2248869..2248893 score=2.30318717254860
SFP.Col Colhigh 2248905..2248929 score=2.46282030676405
SFP.Col Colhigh 2248941..2248965 score=2.95277876761447
SFP.Col Colhigh 2248982..2249006 score=5.34994358403312
SFP.Col Colhigh 2249014..2249038 score=2.51221250750452
SFP.Col Colhigh 2249086..2249110 score=7.66840299420283
SFP.Col Colhigh 2249122..2249146 score=3.37050558550536
SFP.Col Colhigh 2249160..2249184 score=1.61091594381311
SFP.Col Colhigh 2249198..2249222 score=3.06244382775629
SFP.Col Colhigh 2249280..2249304 score=4.61664274370444
SFP.Col Colhigh 2249316..2249340 score=2.60792919724525
SFP.Col Colhigh 2249354..2249378 score=1.77344994805579
SFP.Col Colhigh 2249517..2249541 score=5.96221402166379
SFP.Col Colhigh 2249630..2249654 score=5.56900197702563
SFP.Col Colhigh 2249700..2249724 score=6.94517072319614
SFP.Col Colhigh 2249736..2249760 score=5.56362179741038
SFP.Col Colhigh 2249772..2249796 score=1.87002830413978
SFP.Col Colhigh 2249808..2249832 score=5.20921702076172
SFP.Col Colhigh 2249841..2249865 score=4.40045955434918
SFP.Col Colhigh 2249880..2249904 score=3.92928482466867
SFP.Col Colhigh 2249920..2249944 score=4.44789260339993
SFP.Col Colhigh 2249961..2249985 score=5.63154074137994
SFP.Col Colhigh 2250003..2250027 score=2.90739582408128
SFP.Col Colhigh 2250073..2250097 score=3.08593520342631
SFP.Col Colhigh 2250105..2250129 score=3.93660887046560
SFP.Col Colhigh 2250141..2250165 score=2.97696579139609
SFP.Col Colhigh 2250175..2250199 score=2.48767928796331
SFP.Col Colhigh 2250212..2250236 score=1.55530835580353
SFP.Col Colhigh 2250245..2250269 score=3.75570408917216
SFP.Col Colhigh 2250282..2250306 score=2.08625312812215
SFP.Col Colhigh 2250317..2250341 score=2.29445572931752
SFP.Col Colhigh 2250434..2250458 score=8.70184147317902
SFP.Col Colhigh 2250501..2250525 score=1.9348139125131
SFP.Col Colhigh 2250537..2250561 score=2.85248807466267
SFP.Col Colhigh 2250610..2250634 score=2.33302121335598
SFP.Col Colhigh 2250761..2250785 score=2.35175191734217
SFP.Col Colhigh 2250792..2250816 score=3.34540666540425
SFP.Col Colhigh 2250823..2250847 score=5.80101871541979
SFP.Col Colhigh 2250858..2250882 score=3.54327009339086
SFP.Col Colhigh 2250892..2250916 score=5.16244886584264
SFP.Col Colhigh 2250956..2250980 score=2.76595242776051
SFP.Col Colhigh 2250992..2251016 score=5.240136909278
SFP.Col Colhigh 2251028..2251052 score=2.57431334355092
SFP.Col Colhigh 2251103..2251127 score=3.15574257681746
SFP.Col Colhigh 2251139..2251163 score=2.72246457181171
SFP.Col Colhigh 2251205..2251229 score=1.98779546714023
SFP.Col Colhigh 2251236..2251260 score=3.47704567815081
SFP.Col Colhigh 2251336..2251360 score=2.70416092443256
SFP.Col Colhigh 2251410..2251434 score=3.52388691400250
SFP.Col Colhigh 2251443..2251467 score=1.8500185112422
SFP.Col Colhigh 2251750..2251774 score=1.72457621914367
SFP.Col Colhigh 2251831..2251855 score=3.74781238986862
SFP.Col Colhigh 2251899..2251923 score=7.0506694980357
SFP.Col Colhigh 2251984..2252008 score=8.38426210140986
SFP.Col Colhigh 2252020..2252044 score=6.34006859177413
SFP.Col Colhigh 2252055..2252079 score=4.1238624136145
SFP.Col Colhigh 2252195..2252219 score=2.70010464334846
SFP.Col Colhigh 2252231..2252255 score=5.57850175600634
SFP.Col Colhigh 2252264..2252288 score=1.85944979132908
SFP.Col Colhigh 2252300..2252324 score=4.74315927723523
SFP.Col Colhigh 2252341..2252365 score=2.78887328771305
SFP.Col Colhigh 2252374..2252398 score=4.93060910754919
SFP.Col Colhigh 2252444..2252468 score=6.5711215975768
SFP.Col Colhigh 2252479..2252503 score=3.81118817425607
SFP.Col Colhigh 2252514..2252538 score=4.22888228492013
SFP.Col Colhigh 2252551..2252575 score=4.08736019174669
SFP.Col Colhigh 2252587..2252611 score=4.53924540162847
SFP.Col Colhigh 2252619..2252643 score=4.7110644614197
SFP.Col Colhigh 2252658..2252682 score=2.54497017388514
SFP.Col Colhigh 2252692..2252716 score=3.87883071373787
SFP.Col Colhigh 2252768..2252792 score=3.36874409572168
SFP.Col Colhigh 2252804..2252828 score=3.04064475380931
SFP.Col Colhigh 2252843..2252867 score=1.80756453441052
SFP.Col Colhigh 2252918..2252942 score=2.15724499920825
SFP.Col Colhigh 2252954..2252978 score=1.92466594036715
SFP.Col Colhigh 2252990..2253014 score=4.21479771947145
SFP.Col Colhigh 2253029..2253053 score=2.71773757565663
SFP.Col Colhigh 2253083..2253107 score=3.12633231210789
SFP.Col Colhigh 2253151..2253175 score=3.32258480796241
SFP.Col Colhigh 2253187..2253211 score=8.35724403256567
SFP.Col Colhigh 2253258..2253282 score=2.3980509004643
SFP.Col Colhigh 2253336..2253360 score=5.58266264607043
SFP.Col Colhigh 2253377..2253401 score=2.27402629867901
SFP.Col Colhigh 2253418..2253442 score=2.22101692711741
SFP.Col Colhigh 2253557..2253581 score=4.53322081920405
SFP.Col Colhigh 2253627..2253651 score=2.1096479468996
SFP.Col Colhigh 2253693..2253717 score=3.3756988283901
SFP.Col Colhigh 2253814..2253838 score=2.92577654464057
SFP.Col Colhigh 2254059..2254083 score=4.96963851492348
SFP.Col Colhigh 2254133..2254157 score=3.41572232122853
SFP.Col Colhigh 2254348..2254372 score=2.10858988614846
SFP.Col Colhigh 2254382..2254406 score=6.16384098491933
SFP.Col Colhigh 2254488..2254512 score=3.04493716609005
SFP.Col Colhigh 2254523..2254547 score=7.89682193937188
SFP.Col Colhigh 2254791..2254815 score=3.39606485041867
SFP.Col Colhigh 2254825..2254849 score=1.80627721386420
SFP.Col Colhigh 2254863..2254887 score=3.94172203267412
SFP.Col Colhigh 2254897..2254921 score=4.46688772658582
SFP.Col Colhigh 2254930..2254954 score=6.75643925417442
SFP.Col Colhigh 2254965..2254989 score=1.67243687567285
SFP.Col Colhigh 2255041..2255065 score=5.92200669379722
SFP.Col Colhigh 2255080..2255104 score=3.99019662966101
SFP.Col Colhigh 2255184..2255208 score=3.29458185218774
SFP.Col Colhigh 2255253..2255277 score=2.9170719046218
SFP.Col Colhigh 2255294..2255318 score=4.7403418665776
SFP.Col Colhigh 2255329..2255353 score=2.55580960677601
SFP.Col Colhigh 2255369..2255393 score=1.98406285878338
SFP.Col Colhigh 2255445..2255469 score=3.42179267264578
SFP.Col Colhigh 2255480..2255504 score=5.61251997007037
SFP.Col Colhigh 2255551..2255575 score=2.84044054643503
SFP.Col Colhigh 2255590..2255614 score=3.14237550666474
SFP.Col Colhigh 2255664..2255688 score=3.82949322143201
SFP.Col Colhigh 2255699..2255723 score=4.77363223936354
SFP.Col Colhigh 2255886..2255910 score=3.48907539075558
SFP.Col Colhigh 2255923..2255947 score=2.13653292353729
SFP.Col Colhigh 2255964..2255988 score=2.50244002914079
SFP.Col Colhigh 2256001..2256025 score=3.85619587574621
SFP.Col Colhigh 2256037..2256061 score=3.51653536892934
SFP.Col Colhigh 2256183..2256207 score=2.42598129605474
SFP.Col Colhigh 2256253..2256277 score=3.16541832884352
SFP.Col Colhigh 2256401..2256425 score=3.95488646066772
SFP.Col Colhigh 2256436..2256460 score=7.54740608009351
SFP.Col Colhigh 2256704..2256728 score=3.49802322274651
SFP.Col Colhigh 2256885..2256909 score=3.87490286644098
SFP.Col Colhigh 2256922..2256946 score=5.31493838457178
SFP.Col Colhigh 2257036..2257060 score=3.98676365289869
SFP.Col Colhigh 2257072..2257096 score=3.95180925638291
SFP.Col Colhigh 2257218..2257242 score=2.32796345983562
SFP.Col Colhigh 2257291..2257315 score=3.05262580242256
SFP.Col Colhigh 2257587..2257611 score=4.04360775323412
SFP.Col Colhigh 2258289..2258313 score=2.48379248153307
SFP.Col Colhigh 2258639..2258663 score=2.77495387497382
SFP.Col Colhigh 2258922..2258946 score=2.28436754451980
SFP.Col Colhigh 2260459..2260483 score=3.60344614697585
SFP.Col Colhigh 2260911..2260935 score=2.04436435246944
SFP.Col Colhigh 2261012..2261036 score=3.59949654954754
SFP.Col Colhigh 2262965..2262989 score=1.84969498735557
SFP.Col Colhigh 2263556..2263580 score=2.85695274814196
SFP.Col Colhigh 2263770..2263794 score=2.29683206522017
SFP.Col Colhigh 2264205..2264229 score=2.15817195969066
SFP.Col Colhigh 2264423..2264447 score=3.50060545134859
SFP.Col Colhigh 2264517..2264541 score=2.88317799529542
SFP.Col Colhigh 2265955..2265979 score=2.57763385801825
SFP.Col Colhigh 2266649..2266673 score=1.70750463153218
SFP.Col Colhigh 2268373..2268397 score=1.66871265409447
SFP.Col Colhigh 2270674..2270698 score=2.23164934781757
SFP.Col Colhigh 2270999..2271023 score=1.98768188508858
SFP.Col Colhigh 2274541..2274565 score=2.19840440710602
SFP.Col Colhigh 2275833..2275857 score=1.74609183906979
SFP.Col Colhigh 2278604..2278628 score=1.79674727317917
SFP.Col Colhigh 2279111..2279135 score=4.97464154376305
SFP.Col Colhigh 2279902..2279926 score=4.23749393915645
SFP.Col Colhigh 2283587..2283611 score=2.25803611661722
SFP.Col Colhigh 2285438..2285462 score=2.08631287144939
SFP.Col Colhigh 2285611..2285635 score=1.66249376929285
SFP.Col Colhigh 2287226..2287250 score=3.52843570810145
SFP.Col Colhigh 2287743..2287767 score=5.01502289988302
SFP.Col Colhigh 2288454..2288478 score=2.68923756717520
SFP.Col Colhigh 2288782..2288806 score=2.18110217128853
SFP.Col Colhigh 2289612..2289636 score=1.737941937203
SFP.Col Colhigh 2289653..2289677 score=2.69913127987376
SFP.Col Colhigh 2290523..2290547 score=1.99518924785038
SFP.Col Colhigh 2291684..2291708 score=3.41321521271196
SFP.Col Colhigh 2292828..2292852 score=2.00443567825991
SFP.Col Colhigh 2294160..2294184 score=1.65360473189271
SFP.Col Colhigh 2295688..2295712 score=1.82909267178701
SFP.Col Colhigh 2296326..2296350 score=1.83999085619562
SFP.Col Colhigh 2296404..2296428 score=3.97900531750263
SFP.Col Colhigh 2296580..2296604 score=1.81120420434598
SFP.Col Colhigh 2298971..2298995 score=2.85862634796647
SFP.Col Colhigh 2300534..2300558 score=1.89865828703563
SFP.Col Colhigh 2300815..2300839 score=1.76956773072364
SFP.Col Colhigh 2301027..2301051 score=3.61274420091758
SFP.Col Colhigh 2302638..2302662 score=3.36986250840753
SFP.Col Colhigh 2304946..2304970 score=2.14199274974132
SFP.Col Colhigh 2305787..2305811 score=1.9314278300461
SFP.Col Colhigh 2306766..2306790 score=3.07275790131896
SFP.Col Colhigh 2307989..2308013 score=3.66732413773780
SFP.Col Colhigh 2308838..2308862 score=1.82108919341092
SFP.Col Colhigh 2309277..2309301 score=2.34287988133089
SFP.Col Colhigh 2309417..2309441 score=3.03169087611678
SFP.Col Colhigh 2309458..2309482 score=3.61180278814553
SFP.Col Colhigh 2309608..2309632 score=5.28205241599165
SFP.Col Colhigh 2309718..2309742 score=3.55311950998530
SFP.Col Colhigh 2309755..2309779 score=2.79029153376946
SFP.Col Colhigh 2309786..2309810 score=3.56713037756172
SFP.Col Colhigh 2309822..2309846 score=1.62681092825076
SFP.Col Colhigh 2309928..2309952 score=2.33799506302378
SFP.Col Colhigh 2309964..2309988 score=3.90328721137489
SFP.Col Colhigh 2310034..2310058 score=3.07041082952631
SFP.Col Colhigh 2310113..2310137 score=2.77384318764187
SFP.Col Colhigh 2310187..2310211 score=1.58684214283766
SFP.Col Colhigh 2310443..2310467 score=2.70808017373416
SFP.Col Colhigh 2311296..2311320 score=4.00700825316181
SFP.Col Colhigh 2313292..2313316 score=1.80935672771543
SFP.Col Colhigh 2314284..2314308 score=2.1011850127791
SFP.Col Colhigh 2314353..2314377 score=4.30495566110763
SFP.Col Colhigh 2314641..2314665 score=2.77799200755099
SFP.Col Colhigh 2314729..2314753 score=2.58555861333959
SFP.Col Colhigh 2314805..2314829 score=3.20359309999510
SFP.Col Colhigh 2321490..2321514 score=2.40410604321846
SFP.Col Colhigh 2331206..2331230 score=5.04711548401858
SFP.Col Colhigh 2331375..2331399 score=3.27210720392439
SFP.Col Colhigh 2333729..2333753 score=1.60898556309495
SFP.Col Colhigh 2334444..2334468 score=3.79097940051887
SFP.Col Colhigh 2334842..2334866 score=2.44581128445609
SFP.Col Colhigh 2336135..2336159 score=2.07970329388577
SFP.Col Colhigh 2338004..2338028 score=2.33381250227647
SFP.Col Colhigh 2339560..2339584 score=3.21431428538334
SFP.Col Colhigh 2342663..2342687 score=1.61859138697762
SFP.Col Colhigh 2343105..2343129 score=7.47900195534216
SFP.Col Colhigh 2343141..2343165 score=3.90011175320114
SFP.Col Colhigh 2343210..2343234 score=2.59200589351921
SFP.Col Colhigh 2343278..2343302 score=3.21060925698206
SFP.Col Colhigh 2343463..2343487 score=2.23575821853768
SFP.Col Colhigh 2345646..2345670 score=1.96892337833313
SFP.Col Colhigh 2347820..2347844 score=2.64948602475921
SFP.Col Colhigh 2347995..2348019 score=2.05850825091066
SFP.Col Colhigh 2348139..2348163 score=2.53429293305312
SFP.Col Colhigh 2349730..2349754 score=1.68869919137412
SFP.Col Colhigh 2349802..2349826 score=2.24683886060192
SFP.Col Colhigh 2350330..2350354 score=3.994951174749
SFP.Col Colhigh 2350365..2350389 score=2.34058678322878
SFP.Col Colhigh 2352131..2352155 score=4.31000492052346
SFP.Col Colhigh 2353301..2353325 score=2.07278538302164
SFP.Col Colhigh 2353407..2353431 score=2.13496162141365
SFP.Col Colhigh 2353616..2353640 score=1.58638809611068
SFP.Col Colhigh 2353815..2353839 score=2.15675180187971
SFP.Col Colhigh 2354098..2354122 score=1.64067717222944
SFP.Col Colhigh 2355304..2355328 score=2.41990766238516
SFP.Col Colhigh 2356876..2356900 score=1.99646033615829
SFP.Col Colhigh 2356909..2356933 score=1.66790460469932
SFP.Col Colhigh 2357378..2357402 score=1.80958077633344
SFP.Col Colhigh 2357525..2357549 score=1.82109292468047
SFP.Col Colhigh 2358170..2358194 score=4.84106863223385
SFP.Col Colhigh 2358623..2358647 score=3.56037605446579
SFP.Col Colhigh 2358695..2358719 score=2.91827594468562
SFP.Col Colhigh 2360496..2360520 score=2.10949179490022
SFP.Col Colhigh 2360788..2360812 score=1.94714524279218
SFP.Col Colhigh 2361226..2361250 score=3.41308969447196
SFP.Col Colhigh 2363705..2363729 score=2.05858538147321
SFP.Col Colhigh 2363923..2363947 score=4.66096183599206
SFP.Col Colhigh 2364759..2364783 score=1.81991210697351
SFP.Col Colhigh 2364826..2364850 score=5.61831974088018
SFP.Col Colhigh 2366085..2366109 score=2.33305913850940
SFP.Col Colhigh 2366819..2366843 score=3.05034619636392
SFP.Col Colhigh 2366884..2366908 score=2.49795405600337
SFP.Col Colhigh 2366915..2366939 score=3.84815975537511
SFP.Col Colhigh 2368118..2368142 score=1.66001523855846
SFP.Col Colhigh 2368154..2368178 score=6.50516940012616
SFP.Col Colhigh 2368187..2368211 score=3.28523781805891
SFP.Col Colhigh 2368223..2368247 score=1.69199909677281
SFP.Col Colhigh 2368336..2368360 score=3.60091734549874
SFP.Col Colhigh 2368961..2368985 score=4.47164843066501
SFP.Col Colhigh 2369763..2369787 score=4.106750995227
SFP.Col Colhigh 2369901..2369925 score=1.74975779777801
SFP.Col Colhigh 2370040..2370064 score=3.82772616165074
SFP.Col Colhigh 2370079..2370103 score=2.44701125900444
SFP.Col Colhigh 2370262..2370286 score=2.0994716562531
SFP.Col Colhigh 2370364..2370388 score=4.28060356094939
SFP.Col Colhigh 2370627..2370651 score=4.37916234123093
SFP.Col Colhigh 2370665..2370689 score=2.6145985217864
SFP.Col Colhigh 2370705..2370729 score=2.7577522890843
SFP.Col Colhigh 2370814..2370838 score=2.02292896401734
SFP.Col Colhigh 2370851..2370875 score=2.85738791339627
SFP.Col Colhigh 2370889..2370913 score=1.84031062528633
SFP.Col Colhigh 2371144..2371168 score=2.44856608706683
SFP.Col Colhigh 2371219..2371243 score=2.17610438686979
SFP.Col Colhigh 2371257..2371281 score=4.50864121604462
SFP.Col Colhigh 2371293..2371317 score=1.56688769504714
SFP.Col Colhigh 2371398..2371422 score=2.03153813256407
SFP.Col Colhigh 2371518..2371542 score=2.25541306774872
SFP.Col Colhigh 2371999..2372023 score=4.47332393228182
SFP.Col Colhigh 2372037..2372061 score=4.82480894764189
SFP.Col Colhigh 2372163..2372187 score=1.76047022462281
SFP.Col Colhigh 2372275..2372299 score=6.35094452646393
SFP.Col Colhigh 2372449..2372473 score=6.67776099085729
SFP.Col Colhigh 2372555..2372579 score=1.86140930766588
SFP.Col Colhigh 2372592..2372616 score=4.66022381097328
SFP.Col Colhigh 2372670..2372694 score=4.03878571437488
SFP.Col Colhigh 2372747..2372771 score=5.34143266608091
SFP.Col Colhigh 2372817..2372841 score=2.61360504055914
SFP.Col Colhigh 2372881..2372905 score=2.29506901262961
SFP.Col Colhigh 2372921..2372945 score=4.71351407354058
SFP.Col Colhigh 2373064..2373088 score=2.96315318203276
SFP.Col Colhigh 2373235..2373259 score=3.78862930627758
SFP.Col Colhigh 2373558..2373582 score=2.25751377102867
SFP.Col Colhigh 2373593..2373617 score=3.63422758230986
SFP.Col Colhigh 2373663..2373687 score=2.71520469707304
SFP.Col Colhigh 2373700..2373724 score=2.98114570640505
SFP.Col Colhigh 2373735..2373759 score=5.89419940121193
SFP.Col Colhigh 2373771..2373795 score=6.78270285916029
SFP.Col Colhigh 2373838..2373862 score=4.07277909236125
SFP.Col Colhigh 2373909..2373933 score=3.35211926391105
SFP.Col Colhigh 2373980..2374004 score=4.20531274745276
SFP.Col Colhigh 2374052..2374076 score=8.87228947647498
SFP.Col Colhigh 2374087..2374111 score=2.68536094069616
SFP.Col Colhigh 2374200..2374224 score=2.16854283234278
SFP.Col Colhigh 2374236..2374260 score=4.75099468428232
SFP.Col Colhigh 2374276..2374300 score=4.62467627648671
SFP.Col Colhigh 2374379..2374403 score=2.28647323538928
SFP.Col Colhigh 2374415..2374439 score=4.11190119342959
SFP.Col Colhigh 2374482..2374506 score=2.73616510684536
SFP.Col Colhigh 2374620..2374644 score=6.29590828706539
SFP.Col Colhigh 2375274..2375298 score=2.57845809978375
SFP.Col Colhigh 2375860..2375884 score=2.49851194909964
SFP.Col Colhigh 2375938..2375962 score=6.38948828764642
SFP.Col Colhigh 2375978..2376002 score=2.04107535992855
SFP.Col Colhigh 2376011..2376035 score=4.44723112362744
SFP.Col Colhigh 2376085..2376109 score=6.77958696597272
SFP.Col Colhigh 2376125..2376149 score=1.67976020879183
SFP.Col Colhigh 2378042..2378066 score=3.63549864200785
SFP.Col Colhigh 2379447..2379471 score=1.88754990786219
SFP.Col Colhigh 2379525..2379549 score=2.02989941026656
SFP.Col Colhigh 2379732..2379756 score=4.10187267364937
SFP.Col Colhigh 2383327..2383351 score=2.37331521218507
SFP.Col Colhigh 2387598..2387622 score=2.08492759006965
SFP.Col Colhigh 2390632..2390656 score=3.20342033859057
SFP.Col Colhigh 2391994..2392018 score=2.8763696160229
SFP.Col Colhigh 2398251..2398275 score=2.20927110074505
SFP.Col Colhigh 2400851..2400875 score=2.03014778807322
SFP.Col Colhigh 2402443..2402467 score=4.57335580088538
SFP.Col Colhigh 2403547..2403571 score=1.96164346130316
SFP.Col Colhigh 2403788..2403812 score=2.15070086814344
SFP.Col Colhigh 2403856..2403880 score=4.55885765263508
SFP.Col Colhigh 2403889..2403913 score=1.55450106075061
SFP.Col Colhigh 2404110..2404134 score=2.38054766850069
SFP.Col Colhigh 2404146..2404170 score=1.88491858606623
SFP.Col Colhigh 2404213..2404237 score=4.72796235327103
SFP.Col Colhigh 2404249..2404273 score=3.15101647679204
SFP.Col Colhigh 2404320..2404344 score=2.3138427047574
SFP.Col Colhigh 2404940..2404964 score=1.73601744130382
SFP.Col Colhigh 2405016..2405040 score=2.05347185202279
SFP.Col Colhigh 2406863..2406887 score=3.09342689925311
SFP.Col Colhigh 2407088..2407112 score=2.63714534740977
SFP.Col Colhigh 2407125..2407149 score=3.0561021125647
SFP.Col Colhigh 2407232..2407256 score=1.66485089496642
SFP.Col Colhigh 2407301..2407325 score=3.40919702831631
SFP.Col Colhigh 2407342..2407366 score=2.62016220971452
SFP.Col Colhigh 2407641..2407665 score=2.8266955405948
SFP.Col Colhigh 2407752..2407776 score=4.69178107054439
SFP.Col Colhigh 2408049..2408073 score=4.42393291298592
SFP.Col Colhigh 2408419..2408443 score=2.71624249812409
SFP.Col Colhigh 2409346..2409370 score=2.03167423848938
SFP.Col Colhigh 2409419..2409443 score=2.37301169546473
SFP.Col Colhigh 2409484..2409508 score=3.0834458910226
SFP.Col Colhigh 2409843..2409867 score=2.9234085215912
SFP.Col Colhigh 2410030..2410054 score=1.75615727017253
SFP.Col Colhigh 2410368..2410392 score=2.00250566584084
SFP.Col Colhigh 2410434..2410458 score=2.77221408715871
SFP.Col Colhigh 2410609..2410633 score=2.8867233087797
SFP.Col Colhigh 2410705..2410729 score=2.16198278440483
SFP.Col Colhigh 2410878..2410902 score=2.1830740539456
SFP.Col Colhigh 2411285..2411309 score=2.21889244741906
SFP.Col Colhigh 2413318..2413342 score=3.13038284005752
SFP.Col Colhigh 2414374..2414398 score=2.22354059502854
SFP.Col Colhigh 2414445..2414469 score=2.58738321316661
SFP.Col Colhigh 2415084..2415108 score=3.66998472443636
SFP.Col Colhigh 2415439..2415463 score=2.06276403589087
SFP.Col Colhigh 2416094..2416118 score=2.97238865478841
SFP.Col Colhigh 2416226..2416250 score=5.06708692237535
SFP.Col Colhigh 2416334..2416358 score=2.57028688178122
SFP.Col Colhigh 2418461..2418485 score=2.41564393456176
SFP.Col Colhigh 2419350..2419374 score=2.83311104524829
SFP.Col Colhigh 2419385..2419409 score=2.22268097012121
SFP.Col Colhigh 2420390..2420414 score=1.92068913423659
SFP.Col Colhigh 2421536..2421560 score=2.68345945685530
SFP.Col Colhigh 2421900..2421924 score=3.0117224243197
SFP.Col Colhigh 2421984..2422008 score=1.65066832524415
SFP.Col Colhigh 2422086..2422110 score=3.52243557271098
SFP.Col Colhigh 2422638..2422662 score=1.72352197600688
SFP.Col Colhigh 2422696..2422720 score=1.66812334545015
SFP.Col Colhigh 2423160..2423184 score=1.84818876724618
SFP.Col Colhigh 2423196..2423220 score=2.18525591327469
SFP.Col Colhigh 2423233..2423257 score=2.67408342271154
SFP.Col Colhigh 2425972..2425996 score=1.84006786434474
SFP.Col Colhigh 2427605..2427629 score=1.61643444563137
SFP.Col Colhigh 2429198..2429222 score=2.74448158604723
SFP.Col Colhigh 2430574..2430598 score=2.31182427940463
SFP.Col Colhigh 2430717..2430741 score=1.84342057254398
SFP.Col Colhigh 2432554..2432578 score=2.02574387754396
SFP.Col Colhigh 2437101..2437125 score=2.68468087452719
SFP.Col Colhigh 2437171..2437195 score=2.67492093751216
SFP.Col Colhigh 2437207..2437231 score=3.78400605398164
SFP.Col Colhigh 2437277..2437301 score=5.89082319815062
SFP.Col Colhigh 2437381..2437405 score=2.72059567227723
SFP.Col Colhigh 2437414..2437438 score=4.55080374724626
SFP.Col Colhigh 2437689..2437713 score=1.62015462724727
SFP.Col Colhigh 2437723..2437747 score=1.56768828566941
SFP.Col Colhigh 2437758..2437782 score=2.10792442472564
SFP.Col Colhigh 2437834..2437858 score=5.43029028173347
SFP.Col Colhigh 2437870..2437894 score=5.01633537155198
SFP.Col Colhigh 2437902..2437926 score=1.95385135982986
SFP.Col Colhigh 2438041..2438065 score=3.47171210493922
SFP.Col Colhigh 2438319..2438343 score=2.03055946075043
SFP.Col Colhigh 2438426..2438450 score=1.72057040549771
SFP.Col Colhigh 2438606..2438630 score=2.9144324843372
SFP.Col Colhigh 2438862..2438886 score=2.63280610445582
SFP.Col Colhigh 2439298..2439322 score=3.55051394506529
SFP.Col Colhigh 2439805..2439829 score=2.43291399790777
SFP.Col Colhigh 2440000..2440024 score=3.26656729368349
SFP.Col Colhigh 2440072..2440096 score=3.48183930659044
SFP.Col Colhigh 2440148..2440172 score=2.93028415915848
SFP.Col Colhigh 2440302..2440326 score=3.787211548961
SFP.Col Colhigh 2440338..2440362 score=4.33568614376999
SFP.Col Colhigh 2440372..2440396 score=4.03842620709583
SFP.Col Colhigh 2440407..2440431 score=2.50308350371416
SFP.Col Colhigh 2440667..2440691 score=1.81208350745691
SFP.Col Colhigh 2440983..2441007 score=1.77405949555392
SFP.Col Colhigh 2441319..2441343 score=3.31878848924228
SFP.Col Colhigh 2441357..2441381 score=3.33097874563553
SFP.Col Colhigh 2441500..2441524 score=2.79063073160087
SFP.Col Colhigh 2441649..2441673 score=2.02276443731583
SFP.Col Colhigh 2441722..2441746 score=2.24666574981833
SFP.Col Colhigh 2442110..2442134 score=3.36890207146034
SFP.Col Colhigh 2442221..2442245 score=2.28101131427668
SFP.Col Colhigh 2442290..2442314 score=3.99789469119855
SFP.Col Colhigh 2442331..2442355 score=2.75223692283438
SFP.Col Colhigh 2442976..2443000 score=3.10965565181156
SFP.Col Colhigh 2443052..2443076 score=2.59045980207034
SFP.Col Colhigh 2447896..2447920 score=4.11247179133244
SFP.Col Colhigh 2450337..2450361 score=4.60779512542236
SFP.Col Colhigh 2451087..2451111 score=2.40022746126736
SFP.Col Colhigh 2451163..2451187 score=2.20610746402155
SFP.Col Colhigh 2451692..2451716 score=4.51678410084339
SFP.Col Colhigh 2451728..2451752 score=1.89827336725756
SFP.Col Colhigh 2451799..2451823 score=4.25944926525568
SFP.Col Colhigh 2452018..2452042 score=2.91213292712438
SFP.Col Colhigh 2452595..2452619 score=3.25423393657477
SFP.Col Colhigh 2459036..2459060 score=1.95309740187227
SFP.Col Colhigh 2459180..2459204 score=1.75291975572371
SFP.Col Colhigh 2463564..2463588 score=1.89861095327146
SFP.Col Colhigh 2463977..2464001 score=2.54373428671375
SFP.Col Colhigh 2464241..2464265 score=3.47210371173568
SFP.Col Colhigh 2464309..2464333 score=3.50176924180071
SFP.Col Colhigh 2464382..2464406 score=2.33063915567308
SFP.Col Colhigh 2465503..2465527 score=1.56265528804685
SFP.Col Colhigh 2465890..2465914 score=2.94283292038085
SFP.Col Colhigh 2466138..2466162 score=4.11533973897152
SFP.Col Colhigh 2466280..2466304 score=6.3763488120769
SFP.Col Colhigh 2466314..2466338 score=2.86074982487034
SFP.Col Colhigh 2467176..2467200 score=2.99632988822046
SFP.Col Colhigh 2477300..2477324 score=3.19133176434259
SFP.Col Colhigh 2480444..2480468 score=3.77385769962012
SFP.Col Colhigh 2482623..2482647 score=2.82664653838160
SFP.Col Colhigh 2482702..2482726 score=3.39312438869969
SFP.Col Colhigh 2484143..2484167 score=2.07985795865846
SFP.Col Colhigh 2486084..2486108 score=1.99739369409642
SFP.Col Colhigh 2487543..2487567 score=2.89464067488484
SFP.Col Colhigh 2487827..2487851 score=2.28449759319382
SFP.Col Colhigh 2487900..2487924 score=3.86790331511764
SFP.Col Colhigh 2489198..2489222 score=1.76838421886232
SFP.Col Colhigh 2489343..2489367 score=4.512419319781
SFP.Col Colhigh 2489411..2489435 score=1.56346705527339
SFP.Col Colhigh 2489646..2489670 score=1.70342182314609
SFP.Col Colhigh 2490771..2490795 score=2.38021752970599
SFP.Col Colhigh 2490882..2490906 score=2.58214374008492
SFP.Col Colhigh 2491312..2491336 score=2.83628769460646
SFP.Col Colhigh 2492867..2492891 score=3.02979580315137
SFP.Col Colhigh 2495251..2495275 score=2.26466516041945
SFP.Col Colhigh 2495292..2495316 score=3.02258798981662
SFP.Col Colhigh 2496442..2496466 score=2.19056414685172
SFP.Col Colhigh 2496986..2497010 score=3.07173383540487
SFP.Col Colhigh 2497059..2497083 score=2.17762765672477
SFP.Col Colhigh 2497226..2497250 score=7.35497571136926
SFP.Col Colhigh 2497301..2497325 score=3.53798760251787
SFP.Col Colhigh 2497334..2497358 score=1.83495483004934
SFP.Col Colhigh 2497379..2497403 score=1.74039735102446
SFP.Col Colhigh 2502280..2502304 score=2.60781352211478
SFP.Col Colhigh 2507028..2507052 score=2.32546948191715
SFP.Col Colhigh 2507474..2507498 score=3.18513297158135
SFP.Col Colhigh 2507511..2507535 score=5.07413655314784
SFP.Col Colhigh 2508998..2509022 score=1.69711561933915
SFP.Col Colhigh 2514442..2514466 score=2.70615847688406
SFP.Col Colhigh 2514522..2514546 score=3.30988785508553
SFP.Col Colhigh 2517847..2517871 score=2.91448120732392
SFP.Col Colhigh 2522518..2522542 score=2.34376689339607
SFP.Col Colhigh 2522690..2522714 score=1.74401288720109
SFP.Col Colhigh 2522865..2522889 score=1.89260589591391
SFP.Col Colhigh 2522904..2522928 score=5.61127658868692
SFP.Col Colhigh 2522980..2523004 score=3.12084704148528
SFP.Col Colhigh 2523053..2523077 score=1.95326745829715
SFP.Col Colhigh 2523089..2523113 score=5.30984230079111
SFP.Col Colhigh 2523164..2523188 score=5.21679368631537
SFP.Col Colhigh 2523336..2523360 score=2.14392594953212
SFP.Col Colhigh 2524591..2524615 score=2.47369699473196
SFP.Col Colhigh 2525304..2525328 score=2.40235030993595
SFP.Col Colhigh 2526627..2526651 score=2.40586770856642
SFP.Col Colhigh 2526774..2526798 score=8.19909352764924
SFP.Col Colhigh 2526838..2526862 score=4.51727093688266
SFP.Col Colhigh 2526948..2526972 score=1.85969583648146
SFP.Col Colhigh 2526984..2527008 score=2.98196778911581
SFP.Col Colhigh 2527278..2527302 score=1.61600456333524
SFP.Col Colhigh 2527422..2527446 score=4.57059324143008
SFP.Col Colhigh 2527459..2527483 score=2.53330637633809
SFP.Col Colhigh 2527784..2527808 score=2.4766644727831
SFP.Col Colhigh 2529142..2529166 score=4.0915855483471
SFP.Col Colhigh 2529669..2529693 score=2.45146737271359
SFP.Col Colhigh 2529772..2529796 score=2.92392707413543
SFP.Col Colhigh 2530574..2530598 score=1.94968666273982
SFP.Col Colhigh 2530929..2530953 score=2.98159341429899
SFP.Col Colhigh 2531454..2531478 score=3.49999798644547
SFP.Col Colhigh 2531613..2531637 score=4.69413910471051
SFP.Col Colhigh 2531651..2531675 score=3.74597292623373
SFP.Col Colhigh 2531775..2531799 score=5.31386550248215
SFP.Col Colhigh 2531953..2531977 score=2.88710957990885
SFP.Col Colhigh 2531988..2532012 score=2.16564656536437
SFP.Col Colhigh 2532022..2532046 score=2.31431340035272
SFP.Col Colhigh 2532242..2532266 score=4.00347295297066
SFP.Col Colhigh 2532314..2532338 score=5.21874362112447
SFP.Col Colhigh 2532378..2532402 score=2.87657745302461
SFP.Col Colhigh 2532415..2532439 score=7.54518290301254
SFP.Col Colhigh 2532570..2532594 score=3.36168411221684
SFP.Col Colhigh 2533274..2533298 score=4.97765284106814
SFP.Col Colhigh 2534416..2534440 score=3.05977057618113
SFP.Col Colhigh 2536781..2536805 score=3.1641410896814
SFP.Col Colhigh 2536814..2536838 score=3.51554684737071
SFP.Col Colhigh 2537855..2537879 score=4.19335332839202
SFP.Col Colhigh 2537967..2537991 score=4.03730229632762
SFP.Col Colhigh 2538079..2538103 score=2.26664559790461
SFP.Col Colhigh 2538366..2538390 score=1.63736235823557
SFP.Col Colhigh 2538404..2538428 score=2.01989530916893
SFP.Col Colhigh 2538551..2538575 score=5.2628380880666
SFP.Col Colhigh 2538627..2538651 score=1.64362428748115
SFP.Col Colhigh 2538661..2538685 score=2.56891277514164
SFP.Col Colhigh 2539597..2539621 score=4.40230300105102
SFP.Col Colhigh 2539824..2539848 score=1.62703428898738
SFP.Col Colhigh 2540000..2540024 score=2.56761939341327
SFP.Col Colhigh 2540064..2540088 score=1.71135011151875
SFP.Col Colhigh 2540429..2540453 score=1.84471049341744
SFP.Col Colhigh 2540961..2540985 score=3.32384714414575
SFP.Col Colhigh 2541095..2541119 score=2.49825492622954
SFP.Col Colhigh 2542046..2542070 score=5.16078917689803
SFP.Col Colhigh 2542151..2542175 score=2.0816314711376
SFP.Col Colhigh 2542443..2542467 score=9.10462253390736
SFP.Col Colhigh 2542479..2542503 score=4.70394214130062
SFP.Col Colhigh 2542551..2542575 score=2.72690891322703
SFP.Col Colhigh 2542660..2542684 score=1.69175012379441
SFP.Col Colhigh 2542799..2542823 score=2.69725015598989
SFP.Col Colhigh 2542912..2542936 score=2.10267012653835
SFP.Col Colhigh 2542948..2542972 score=5.33594543679342
SFP.Col Colhigh 2542987..2543011 score=2.27681739430468
SFP.Col Colhigh 2543026..2543050 score=1.56390848718020
SFP.Col Colhigh 2543186..2543210 score=2.70928805488709
SFP.Col Colhigh 2543310..2543334 score=1.62488864848401
SFP.Col Colhigh 2543579..2543603 score=1.77551218802333
SFP.Col Colhigh 2544127..2544151 score=1.96011281001623
SFP.Col Colhigh 2544162..2544186 score=2.24021382490691
SFP.Col Colhigh 2544450..2544474 score=6.98837501286756
SFP.Col Colhigh 2544631..2544655 score=4.83291177820272
SFP.Col Colhigh 2544854..2544878 score=3.79394339579586
SFP.Col Colhigh 2546336..2546360 score=2.04897453821281
SFP.Col Colhigh 2548198..2548222 score=3.16547711956609
SFP.Col Colhigh 2554000..2554024 score=1.68559016152430
SFP.Col Colhigh 2556509..2556533 score=1.82110616431596
SFP.Col Colhigh 2556759..2556783 score=1.58092219217428
SFP.Col Colhigh 2556933..2556957 score=1.87958843516494
SFP.Col Colhigh 2557045..2557069 score=1.68729621067598
SFP.Col Colhigh 2564916..2564940 score=1.57663901888152
SFP.Col Colhigh 2566982..2567006 score=3.61557290422351
SFP.Col Colhigh 2567642..2567666 score=1.96050041937805
SFP.Col Colhigh 2568697..2568721 score=3.5339004768064
SFP.Col Colhigh 2569141..2569165 score=2.44906206500739
SFP.Col Colhigh 2569300..2569324 score=1.73694493678135
SFP.Col Colhigh 2569619..2569643 score=4.43599691988415
SFP.Col Colhigh 2569694..2569718 score=3.8985134154349
SFP.Col Colhigh 2569733..2569757 score=7.04634159844784
SFP.Col Colhigh 2569911..2569935 score=8.61535757121452
SFP.Col Colhigh 2570061..2570085 score=3.26450871483913
SFP.Col Colhigh 2570388..2570412 score=3.9997158342712
SFP.Col Colhigh 2571001..2571025 score=4.0407079212018
SFP.Col Colhigh 2571120..2571144 score=4.40626129859007
SFP.Col Colhigh 2571256..2571280 score=2.19290743526414
SFP.Col Colhigh 2571677..2571701 score=3.54771786849957
SFP.Col Colhigh 2572085..2572109 score=3.41631999458963
SFP.Col Colhigh 2572448..2572472 score=3.64130399084142
SFP.Col Colhigh 2572573..2572597 score=2.00256253324261
SFP.Col Colhigh 2573224..2573248 score=2.70549409493213
SFP.Col Colhigh 2573258..2573282 score=2.3861036106448
SFP.Col Colhigh 2575519..2575543 score=2.32401876285114
SFP.Col Colhigh 2576762..2576786 score=2.35821104168708
SFP.Col Colhigh 2577194..2577218 score=2.18322003522788
SFP.Col Colhigh 2577230..2577254 score=2.26277290869507
SFP.Col Colhigh 2577422..2577446 score=3.04220619420545
SFP.Col Colhigh 2577518..2577542 score=1.85591268411501
SFP.Col Colhigh 2577557..2577581 score=2.05145850698027
SFP.Col Colhigh 2577670..2577694 score=2.61805432693625
SFP.Col Colhigh 2577825..2577849 score=1.62261561018927
SFP.Col Colhigh 2578322..2578346 score=1.82371550485504
SFP.Col Colhigh 2578353..2578377 score=2.37964280239462
SFP.Col Colhigh 2578431..2578455 score=3.04057591717593
SFP.Col Colhigh 2578508..2578532 score=3.26389106623684
SFP.Col Colhigh 2578593..2578617 score=2.26950731528669
SFP.Col Colhigh 2578632..2578656 score=3.4515515833995
SFP.Col Colhigh 2579027..2579051 score=2.89705036586094
SFP.Col Colhigh 2579103..2579127 score=2.37735939331869
SFP.Col Colhigh 2579326..2579350 score=5.59188196566162
SFP.Col Colhigh 2579367..2579391 score=7.76921069406904
SFP.Col Colhigh 2579399..2579423 score=1.62762765446175
SFP.Col Colhigh 2579937..2579961 score=1.8993461349814
SFP.Col Colhigh 2580048..2580072 score=4.40892386032117
SFP.Col Colhigh 2580164..2580188 score=1.76553930757748
SFP.Col Colhigh 2580732..2580756 score=2.35977165441224
SFP.Col Colhigh 2580767..2580791 score=1.92212407367028
SFP.Col Colhigh 2581298..2581322 score=3.67185540501355
SFP.Col Colhigh 2582101..2582125 score=5.01508509114713
SFP.Col Colhigh 2582379..2582403 score=4.12028807405495
SFP.Col Colhigh 2582652..2582676 score=3.28995263531476
SFP.Col Colhigh 2583020..2583044 score=5.12388539811652
SFP.Col Colhigh 2583353..2583377 score=3.91160422525287
SFP.Col Colhigh 2583420..2583444 score=7.87242500491564
SFP.Col Colhigh 2583453..2583477 score=10.7387569165320
SFP.Col Colhigh 2583489..2583513 score=4.91878731910782
SFP.Col Colhigh 2584289..2584313 score=9.71281905452648
SFP.Col Colhigh 2584361..2584385 score=7.49507551967336
SFP.Col Colhigh 2584616..2584640 score=1.88736460685885
SFP.Col Colhigh 2584649..2584673 score=1.94783120416672
SFP.Col Colhigh 2584686..2584710 score=4.0316430946811
SFP.Col Colhigh 2584997..2585021 score=1.93121552386624
SFP.Col Colhigh 2585033..2585057 score=2.04312127402729
SFP.Col Colhigh 2585134..2585158 score=5.5073171813954
SFP.Col Colhigh 2586057..2586081 score=2.52624599274571
SFP.Col Colhigh 2586320..2586344 score=4.95519132634643
SFP.Col Colhigh 2587560..2587584 score=1.71343456524310
SFP.Col Colhigh 2587713..2587737 score=1.62033635671673
SFP.Col Colhigh 2587822..2587846 score=2.67457417102896
SFP.Col Colhigh 2594969..2594993 score=2.65197650812635
SFP.Col Colhigh 2595595..2595619 score=3.06221616501391
SFP.Col Colhigh 2596631..2596655 score=7.0717480910716
SFP.Col Colhigh 2596699..2596723 score=2.09232642393508
SFP.Col Colhigh 2596733..2596757 score=1.90687962405026
SFP.Col Colhigh 2597483..2597507 score=2.37233535570713
SFP.Col Colhigh 2597811..2597835 score=4.93071968259623
SFP.Col Colhigh 2597884..2597908 score=5.18435523684847
SFP.Col Colhigh 2597919..2597943 score=2.01911107585914
SFP.Col Colhigh 2598073..2598097 score=8.97025121059298
SFP.Col Colhigh 2598110..2598134 score=3.05825302865629
SFP.Col Colhigh 2598147..2598171 score=3.68735444442736
SFP.Col Colhigh 2598182..2598206 score=2.79175691927775
SFP.Col Colhigh 2598367..2598391 score=2.14877325017415
SFP.Col Colhigh 2598441..2598465 score=2.46087855871422
SFP.Col Colhigh 2598475..2598499 score=4.02669739177416
SFP.Col Colhigh 2598539..2598563 score=3.74799441626790
SFP.Col Colhigh 2598646..2598670 score=4.94234405137955
SFP.Col Colhigh 2598753..2598777 score=2.25685437443646
SFP.Col Colhigh 2598821..2598845 score=2.32158356194736
SFP.Col Colhigh 2598890..2598914 score=2.60255902283773
SFP.Col Colhigh 2599000..2599024 score=2.65606479670458
SFP.Col Colhigh 2599147..2599171 score=2.84305990140825
SFP.Col Colhigh 2599292..2599316 score=2.97130617274367
SFP.Col Colhigh 2599327..2599351 score=4.01863971299857
SFP.Col Colhigh 2599394..2599418 score=1.59791761797188
SFP.Col Colhigh 2599464..2599488 score=2.59848771345076
SFP.Col Colhigh 2599498..2599522 score=5.97873244443217
SFP.Col Colhigh 2599536..2599560 score=2.69201806651788
SFP.Col Colhigh 2599575..2599599 score=7.00734362053875
SFP.Col Colhigh 2599682..2599706 score=2.11888236195776
SFP.Col Colhigh 2599892..2599916 score=3.69077999707975
SFP.Col Colhigh 2600005..2600029 score=2.74579223548988
SFP.Col Colhigh 2600046..2600070 score=4.98004541992986
SFP.Col Colhigh 2600182..2600206 score=3.94925954137996
SFP.Col Colhigh 2600217..2600241 score=3.80150458425691
SFP.Col Colhigh 2600253..2600277 score=6.63087566418964
SFP.Col Colhigh 2600285..2600309 score=5.00217853727232
SFP.Col Colhigh 2600392..2600416 score=2.75585563709986
SFP.Col Colhigh 2600464..2600488 score=2.66011602306282
SFP.Col Colhigh 2600546..2600570 score=2.17281386521604
SFP.Col Colhigh 2600621..2600645 score=3.40963405249847
SFP.Col Colhigh 2600657..2600681 score=4.94145362531797
SFP.Col Colhigh 2600696..2600720 score=3.14612975352887
SFP.Col Colhigh 2600735..2600759 score=2.38040159294793
SFP.Col Colhigh 2600877..2600901 score=3.62869226064972
SFP.Col Colhigh 2601055..2601079 score=2.90378675898294
SFP.Col Colhigh 2601126..2601150 score=3.80039820167438
SFP.Col Colhigh 2601201..2601225 score=2.66777863839925
SFP.Col Colhigh 2601439..2601463 score=2.43612847044021
SFP.Col Colhigh 2601576..2601600 score=2.24153896446440
SFP.Col Colhigh 2602162..2602186 score=1.75184034440953
SFP.Col Colhigh 2602197..2602221 score=2.39950149424877
SFP.Col Colhigh 2602234..2602258 score=2.25385827300274
SFP.Col Colhigh 2602305..2602329 score=4.09676906786512
SFP.Col Colhigh 2602341..2602365 score=3.51417629130442
SFP.Col Colhigh 2602376..2602400 score=1.80192100995369
SFP.Col Colhigh 2602467..2602491 score=3.81063183026068
SFP.Col Colhigh 2602504..2602528 score=3.31685427663189
SFP.Col Colhigh 2602539..2602563 score=3.03329381776335
SFP.Col Colhigh 2602732..2602756 score=1.78203126206268
SFP.Col Colhigh 2602799..2602823 score=2.09795246522561
SFP.Col Colhigh 2603479..2603503 score=2.45623566103468
SFP.Col Colhigh 2603585..2603609 score=3.07830995248356
SFP.Col Colhigh 2603701..2603725 score=2.83199697106690
SFP.Col Colhigh 2603737..2603761 score=2.74289387202718
SFP.Col Colhigh 2604240..2604264 score=2.44221329082346
SFP.Col Colhigh 2604275..2604299 score=3.58226070745367
SFP.Col Colhigh 2604487..2604511 score=7.2056954789677
SFP.Col Colhigh 2604913..2604937 score=1.79479829396812
SFP.Col Colhigh 2605637..2605661 score=1.88244530878047
SFP.Col Colhigh 2607114..2607138 score=2.09803642423824
SFP.Col Colhigh 2607457..2607481 score=3.79836741641226
SFP.Col Colhigh 2607588..2607612 score=2.28343415333597
SFP.Col Colhigh 2607753..2607777 score=2.48649309734929
SFP.Col Colhigh 2607791..2607815 score=3.22002116496768
SFP.Col Colhigh 2607827..2607851 score=5.13472200325995
SFP.Col Colhigh 2608124..2608148 score=3.79712180385109
SFP.Col Colhigh 2608157..2608181 score=4.90624252478712
SFP.Col Colhigh 2608226..2608250 score=3.96794597725311
SFP.Col Colhigh 2608265..2608289 score=2.78119827514277
SFP.Col Colhigh 2608298..2608322 score=2.38037296921502
SFP.Col Colhigh 2608447..2608471 score=3.21856128376689
SFP.Col Colhigh 2608666..2608690 score=3.43021356505650
SFP.Col Colhigh 2609350..2609374 score=4.39769924427014
SFP.Col Colhigh 2609418..2609442 score=2.16461846765436
SFP.Col Colhigh 2609531..2609555 score=1.88598581912452
SFP.Col Colhigh 2609714..2609738 score=5.67446613765123
SFP.Col Colhigh 2610067..2610091 score=2.84241841265414
SFP.Col Colhigh 2610792..2610816 score=2.68441308640984
SFP.Col Colhigh 2611032..2611056 score=2.75416521578465
SFP.Col Colhigh 2611170..2611194 score=3.11005522096202
SFP.Col Colhigh 2612223..2612247 score=1.87420370892389
SFP.Col Colhigh 2614224..2614248 score=2.75758492233808
SFP.Col Colhigh 2614585..2614609 score=1.85657667407251
SFP.Col Colhigh 2615044..2615068 score=2.41461535966832
SFP.Col Colhigh 2617226..2617250 score=1.68141469757355
SFP.Col Colhigh 2623907..2623931 score=1.97859644803406
SFP.Col Colhigh 2629062..2629086 score=2.44478829422881
SFP.Col Colhigh 2629721..2629745 score=2.80645709825827
SFP.Col Colhigh 2629871..2629895 score=3.25290896077758
SFP.Col Colhigh 2629912..2629936 score=5.9368965492214
SFP.Col Colhigh 2630023..2630047 score=2.79818880604434
SFP.Col Colhigh 2630208..2630232 score=3.5963739794395
SFP.Col Colhigh 2630673..2630697 score=2.07793797337865
SFP.Col Colhigh 2630776..2630800 score=5.30872438334603
SFP.Col Colhigh 2630886..2630910 score=4.51150124058919
SFP.Col Colhigh 2630956..2630980 score=1.74112142985315
SFP.Col Colhigh 2631155..2631179 score=3.43480987463062
SFP.Col Colhigh 2634023..2634047 score=5.16943590693393
SFP.Col Colhigh 2635167..2635191 score=3.21706525292877
SFP.Col Colhigh 2635351..2635375 score=2.5171862167469
SFP.Col Colhigh 2635901..2635925 score=3.03483382016456
SFP.Col Colhigh 2636029..2636053 score=1.81386759006662
SFP.Col Colhigh 2636126..2636150 score=6.67760522770998
SFP.Col Colhigh 2636166..2636190 score=2.79370546244679
SFP.Col Colhigh 2636241..2636265 score=3.15862136321916
SFP.Col Colhigh 2636612..2636636 score=1.90215737952434
SFP.Col Colhigh 2636650..2636674 score=2.09159444747998
SFP.Col Colhigh 2636787..2636811 score=1.76866427086925
SFP.Col Colhigh 2637186..2637210 score=5.81004343247405
SFP.Col Colhigh 2637225..2637249 score=2.75847356754700
SFP.Col Colhigh 2637367..2637391 score=4.71909011810837
SFP.Col Colhigh 2637476..2637500 score=1.61246969830909
SFP.Col Colhigh 2637589..2637613 score=2.30620915777186
SFP.Col Colhigh 2637912..2637936 score=2.29647870218965
SFP.Col Colhigh 2639562..2639586 score=3.85438162167573
SFP.Col Colhigh 2641952..2641976 score=1.89125151360821
SFP.Col Colhigh 2642021..2642045 score=2.68667714415895
SFP.Col Colhigh 2642843..2642867 score=3.07507319794266
SFP.Col Colhigh 2644256..2644280 score=2.97589134431417
SFP.Col Colhigh 2644978..2645002 score=2.46002353685572
SFP.Col Colhigh 2650851..2650875 score=4.15341571594413
SFP.Col Colhigh 2657129..2657153 score=2.07858664663643
SFP.Col Colhigh 2657698..2657722 score=4.37167960571716
SFP.Col Colhigh 2660265..2660289 score=1.77680733484266
SFP.Col Colhigh 2663000..2663024 score=4.19406270068844
SFP.Col Colhigh 2663559..2663583 score=2.06061922025954
SFP.Col Colhigh 2667984..2668008 score=2.20828247566494
SFP.Col Colhigh 2669333..2669357 score=1.75906793914462
SFP.Col Colhigh 2670312..2670336 score=4.50953092324092
SFP.Col Colhigh 2673262..2673286 score=2.39588427228582
SFP.Col Colhigh 2674656..2674680 score=3.16730219500981
SFP.Col Colhigh 2674989..2675013 score=4.38310211381124
SFP.Col Colhigh 2675028..2675052 score=2.85512104484282
SFP.Col Colhigh 2675065..2675089 score=2.16674684795255
SFP.Col Colhigh 2676216..2676240 score=1.66985015322544
SFP.Col Colhigh 2677645..2677669 score=3.01544249369043
SFP.Col Colhigh 2682993..2683017 score=2.17671019430283
SFP.Col Colhigh 2683325..2683349 score=2.53094444136829
SFP.Col Colhigh 2684200..2684224 score=3.24704252297095
SFP.Col Colhigh 2686157..2686181 score=3.05226180407781
SFP.Col Colhigh 2687629..2687653 score=1.80295759296952
SFP.Col Colhigh 2688250..2688274 score=3.2011776184829
SFP.Col Colhigh 2688326..2688350 score=5.16821386143081
SFP.Col Colhigh 2688398..2688422 score=3.30805235789667
SFP.Col Colhigh 2688468..2688492 score=4.99257055832353
SFP.Col Colhigh 2688534..2688558 score=5.94616520487551
SFP.Col Colhigh 2688841..2688865 score=3.07311811066239
SFP.Col Colhigh 2688947..2688971 score=3.98909180733924
SFP.Col Colhigh 2689021..2689045 score=1.59888024452822
SFP.Col Colhigh 2689826..2689850 score=1.86889592776407
SFP.Col Colhigh 2690807..2690831 score=2.12996986120092
SFP.Col Colhigh 2691322..2691346 score=3.57341108647948
SFP.Col Colhigh 2693695..2693719 score=2.72439022431882
SFP.Col Colhigh 2694060..2694084 score=2.40931915929261
SFP.Col Colhigh 2694647..2694671 score=5.05267641076713
SFP.Col Colhigh 2695091..2695115 score=2.43345817166878
SFP.Col Colhigh 2695235..2695259 score=2.50253901413361
SFP.Col Colhigh 2708956..2708980 score=3.48665388582369
SFP.Col Colhigh 2714175..2714199 score=5.2784071455077
SFP.Col Colhigh 2715433..2715457 score=3.48141155677808
SFP.Col Colhigh 2715576..2715600 score=1.93481735784476
SFP.Col Colhigh 2715612..2715636 score=1.76081484585131
SFP.Col Colhigh 2715906..2715930 score=2.99585165974832
SFP.Col Colhigh 2719952..2719976 score=1.96042914656896
SFP.Col Colhigh 2720094..2720118 score=3.53337577151108
SFP.Col Colhigh 2720893..2720917 score=3.00938209843005
SFP.Col Colhigh 2721332..2721356 score=2.04608953237624
SFP.Col Colhigh 2724639..2724663 score=2.37012433899158
SFP.Col Colhigh 2724752..2724776 score=3.91289949907969
SFP.Col Colhigh 2731209..2731233 score=2.20389296558521
SFP.Col Colhigh 2731839..2731863 score=3.58996504524295
SFP.Col Colhigh 2734022..2734046 score=1.63103112550193
SFP.Col Colhigh 2736186..2736210 score=3.11197257153415
SFP.Col Colhigh 2736222..2736246 score=1.80614905448691
SFP.Col Colhigh 2739382..2739406 score=2.05002239557606
SFP.Col Colhigh 2741108..2741132 score=2.07892621775332
SFP.Col Colhigh 2741139..2741163 score=3.570790691815
SFP.Col Colhigh 2743133..2743157 score=2.76025539155314
SFP.Col Colhigh 2746439..2746463 score=1.57469128030015
SFP.Col Colhigh 2746684..2746708 score=4.8255762769504
SFP.Col Colhigh 2746831..2746855 score=4.27500691047489
SFP.Col Colhigh 2748513..2748537 score=1.82969821433649
SFP.Col Colhigh 2749495..2749519 score=3.23842706642656
SFP.Col Colhigh 2750849..2750873 score=2.69112492803917
SFP.Col Colhigh 2751320..2751344 score=2.66199571916935
SFP.Col Colhigh 2753355..2753379 score=2.14310094088041
SFP.Col Colhigh 2757010..2757034 score=1.87687828011915
SFP.Col Colhigh 2757910..2757934 score=4.96318609525719
SFP.Col Colhigh 2758370..2758394 score=2.53120686604682
SFP.Col Colhigh 2758724..2758748 score=3.34495794153878
SFP.Col Colhigh 2759036..2759060 score=1.66292566085903
SFP.Col Colhigh 2759109..2759133 score=8.61179075759048
SFP.Col Colhigh 2759215..2759239 score=4.62115754069904
SFP.Col Colhigh 2759254..2759278 score=7.60193217728925
SFP.Col Colhigh 2759294..2759318 score=7.09172465846044
SFP.Col Colhigh 2759369..2759393 score=3.85516410761299
SFP.Col Colhigh 2759660..2759684 score=3.45277889975933
SFP.Col Colhigh 2759734..2759758 score=2.24382731885651
SFP.Col Colhigh 2759958..2759982 score=2.06732005550730
SFP.Col Colhigh 2760107..2760131 score=4.57545884234887
SFP.Col Colhigh 2760142..2760166 score=6.17607966850744
SFP.Col Colhigh 2760254..2760278 score=5.22705329157858
SFP.Col Colhigh 2760803..2760827 score=3.48941160860961
SFP.Col Colhigh 2761176..2761200 score=1.57628360353893
SFP.Col Colhigh 2761782..2761806 score=5.105034464743
SFP.Col Colhigh 2762525..2762549 score=2.49216013268898
SFP.Col Colhigh 2763069..2763093 score=2.69446589701855
SFP.Col Colhigh 2764684..2764708 score=2.18254555988716
SFP.Col Colhigh 2766265..2766289 score=3.02665826231274
SFP.Col Colhigh 2766298..2766322 score=1.61930562957045
SFP.Col Colhigh 2768125..2768149 score=1.67687363738304
SFP.Col Colhigh 2769456..2769480 score=1.92710278748469
SFP.Col Colhigh 2769532..2769556 score=4.93336032599902
SFP.Col Colhigh 2769848..2769872 score=2.39315278519343
SFP.Col Colhigh 2772236..2772260 score=3.80081901986564
SFP.Col Colhigh 2772344..2772368 score=2.79409025064549
SFP.Col Colhigh 2776555..2776579 score=2.88734967636009
SFP.Col Colhigh 2777681..2777705 score=2.67915422030813
SFP.Col Colhigh 2777836..2777860 score=3.00678011264963
SFP.Col Colhigh 2778097..2778121 score=2.45297643691208
SFP.Col Colhigh 2780023..2780047 score=1.84958700305616
SFP.Col Colhigh 2781121..2781145 score=2.13830285826312
SFP.Col Colhigh 2781475..2781499 score=2.65860373823502
SFP.Col Colhigh 2781875..2781899 score=5.03912157032541
SFP.Col Colhigh 2782023..2782047 score=1.74069864943512
SFP.Col Colhigh 2782235..2782259 score=2.99769573905383
SFP.Col Colhigh 2782558..2782582 score=3.33110177207865
SFP.Col Colhigh 2783168..2783192 score=4.00640247255353
SFP.Col Colhigh 2783619..2783643 score=3.50958897870589
SFP.Col Colhigh 2784247..2784271 score=1.9254371315228
SFP.Col Colhigh 2785196..2785220 score=2.05410851147991
SFP.Col Colhigh 2788662..2788686 score=3.11514033452886
SFP.Col Colhigh 2788919..2788943 score=5.31300534487736
SFP.Col Colhigh 2788995..2789019 score=2.00156079324687
SFP.Col Colhigh 2789036..2789060 score=1.65349458425262
SFP.Col Colhigh 2789177..2789201 score=2.65273901387194
SFP.Col Colhigh 2789214..2789238 score=6.17078406589625
SFP.Col Colhigh 2789288..2789312 score=1.74194333621347
SFP.Col Colhigh 2789447..2789471 score=1.79556166734284
SFP.Col Colhigh 2790158..2790182 score=3.3926438922103
SFP.Col Colhigh 2790190..2790214 score=2.82787484045530
SFP.Col Colhigh 2790262..2790286 score=5.53048637824173
SFP.Col Colhigh 2790330..2790354 score=3.72909996457514
SFP.Col Colhigh 2790363..2790387 score=3.50874356054064
SFP.Col Colhigh 2790684..2790708 score=5.09703310290748
SFP.Col Colhigh 2790760..2790784 score=4.44431328571393
SFP.Col Colhigh 2790866..2790890 score=2.7959635372187
SFP.Col Colhigh 2791431..2791455 score=2.34556819089916
SFP.Col Colhigh 2791508..2791532 score=3.82910008698266
SFP.Col Colhigh 2791544..2791568 score=5.67883476529549
SFP.Col Colhigh 2791577..2791601 score=3.1895032290884
SFP.Col Colhigh 2791689..2791713 score=3.93602465045933
SFP.Col Colhigh 2791728..2791752 score=3.01974499941254
SFP.Col Colhigh 2791839..2791863 score=2.10382698521491
SFP.Col Colhigh 2791874..2791898 score=4.38356252459477
SFP.Col Colhigh 2791907..2791931 score=5.7943792689781
SFP.Col Colhigh 2791979..2792003 score=2.74081895476687
SFP.Col Colhigh 2792052..2792076 score=2.44432703318744
SFP.Col Colhigh 2792123..2792147 score=7.1596926519703
SFP.Col Colhigh 2792873..2792897 score=1.87204835027646
SFP.Col Colhigh 2793894..2793918 score=2.57278008354166
SFP.Col Colhigh 2794033..2794057 score=2.08696854719522
SFP.Col Colhigh 2794297..2794321 score=3.79078229601751
SFP.Col Colhigh 2794409..2794433 score=2.72068233194924
SFP.Col Colhigh 2794445..2794469 score=3.13172371718507
SFP.Col Colhigh 2794590..2794614 score=1.62248520452158
SFP.Col Colhigh 2794952..2794976 score=3.27129110338385
SFP.Col Colhigh 2794993..2795017 score=4.62474312829664
SFP.Col Colhigh 2795156..2795180 score=4.63346298210365
SFP.Col Colhigh 2795780..2795804 score=4.75470563002308
SFP.Col Colhigh 2796095..2796119 score=3.41855959823431
SFP.Col Colhigh 2796171..2796195 score=1.65016429012246
SFP.Col Colhigh 2796240..2796264 score=2.41744964102828
SFP.Col Colhigh 2796275..2796299 score=4.51022239235801
SFP.Col Colhigh 2796307..2796331 score=2.07521542742168
SFP.Col Colhigh 2796869..2796893 score=3.20357213436856
SFP.Col Colhigh 2799494..2799518 score=4.38604218424724
SFP.Col Colhigh 2799562..2799586 score=3.17455616086182
SFP.Col Colhigh 2800827..2800851 score=2.35043921951273
SFP.Col Colhigh 2800978..2801002 score=5.10062448706044
SFP.Col Colhigh 2802484..2802508 score=1.98099613941619
SFP.Col Colhigh 2803884..2803908 score=1.71541819654686
SFP.Col Colhigh 2804871..2804895 score=3.19936409080055
SFP.Col Colhigh 2808651..2808675 score=1.73927786403177
SFP.Col Colhigh 2819460..2819484 score=2.71106637472387
SFP.Col Colhigh 2824545..2824569 score=2.08867115942265
SFP.Col Colhigh 2825619..2825643 score=3.98500657083666
SFP.Col Colhigh 2825655..2825679 score=7.06291878700764
SFP.Col Colhigh 2826488..2826512 score=2.16514666851184
SFP.Col Colhigh 2827203..2827227 score=4.06705957039986
SFP.Col Colhigh 2827755..2827779 score=3.23099259146201
SFP.Col Colhigh 2828036..2828060 score=3.66614917177208
SFP.Col Colhigh 2828557..2828581 score=3.89363462553416
SFP.Col Colhigh 2828592..2828616 score=2.30063473862111
SFP.Col Colhigh 2828656..2828680 score=4.6365758782336
SFP.Col Colhigh 2833233..2833257 score=3.45021164751341
SFP.Col Colhigh 2835328..2835352 score=2.04376537350555
SFP.Col Colhigh 2836108..2836132 score=3.40378699022169
SFP.Col Colhigh 2840140..2840164 score=3.3609698247242
SFP.Col Colhigh 2842483..2842507 score=1.78511958601227
SFP.Col Colhigh 2845142..2845166 score=2.98052046795160
SFP.Col Colhigh 2845943..2845967 score=1.64445121658443
SFP.Col Colhigh 2847881..2847905 score=1.96494614385957
SFP.Col Colhigh 2849657..2849681 score=4.43820020439371
SFP.Col Colhigh 2856908..2856932 score=3.26367474681743
SFP.Col Colhigh 2860547..2860571 score=1.83519506133875
SFP.Col Colhigh 2860897..2860921 score=3.95932866334308
SFP.Col Colhigh 2861241..2861265 score=1.96931975163566
SFP.Col Colhigh 2861312..2861336 score=3.96821335296691
SFP.Col Colhigh 2864494..2864518 score=3.19206317112856
SFP.Col Colhigh 2865920..2865944 score=3.17859648992423
SFP.Col Colhigh 2867483..2867507 score=2.51739293389816
SFP.Col Colhigh 2867519..2867543 score=2.80753474037488
SFP.Col Colhigh 2867558..2867582 score=2.91628120507947
SFP.Col Colhigh 2867630..2867654 score=6.06303815174675
SFP.Col Colhigh 2871968..2871992 score=2.04945672935491
SFP.Col Colhigh 2878430..2878454 score=2.90891826608612
SFP.Col Colhigh 2880281..2880305 score=4.29774338882133
SFP.Col Colhigh 2881235..2881259 score=2.74365606359718
SFP.Col Colhigh 2882501..2882525 score=2.68112493686863
SFP.Col Colhigh 2883089..2883113 score=3.47554185646287
SFP.Col Colhigh 2883872..2883896 score=5.09337223791087
SFP.Col Colhigh 2885557..2885581 score=1.57837173322954
SFP.Col Colhigh 2885997..2886021 score=3.04113352138983
SFP.Col Colhigh 2886169..2886193 score=6.38035921841485
SFP.Col Colhigh 2886206..2886230 score=2.32690593385929
SFP.Col Colhigh 2886316..2886340 score=3.72879303044959
SFP.Col Colhigh 2886352..2886376 score=5.05484304424757
SFP.Col Colhigh 2886469..2886493 score=2.21369511065658
SFP.Col Colhigh 2886545..2886569 score=4.89866854548838
SFP.Col Colhigh 2886655..2886679 score=4.93182803023151
SFP.Col Colhigh 2886688..2886712 score=2.62985007414293
SFP.Col Colhigh 2886765..2886789 score=2.31661196088014
SFP.Col Colhigh 2888974..2888998 score=2.59356656490392
SFP.Col Colhigh 2891157..2891181 score=3.89821021938848
SFP.Col Colhigh 2891235..2891259 score=2.69534767783731
SFP.Col Colhigh 2892386..2892410 score=2.79584065827256
SFP.Col Colhigh 2892680..2892704 score=2.74427170761010
SFP.Col Colhigh 2896528..2896552 score=2.88917167337249
SFP.Col Colhigh 2899569..2899593 score=1.77029685648718
SFP.Col Colhigh 2900466..2900490 score=5.20432259143728
SFP.Col Colhigh 2901383..2901407 score=1.77556776474678
SFP.Col Colhigh 2901420..2901444 score=1.69173315294117
SFP.Col Colhigh 2901563..2901587 score=2.64924026510638
SFP.Col Colhigh 2901632..2901656 score=1.61105631839221
SFP.Col Colhigh 2901669..2901693 score=2.24817406077703
SFP.Col Colhigh 2901777..2901801 score=1.6908788561858
SFP.Col Colhigh 2901882..2901906 score=1.94625934658698
SFP.Col Colhigh 2901917..2901941 score=2.23075898013375
SFP.Col Colhigh 2902024..2902048 score=1.89959123989461
SFP.Col Colhigh 2902060..2902084 score=1.78015027648155
SFP.Col Colhigh 2902165..2902189 score=2.70139536177663
SFP.Col Colhigh 2902202..2902226 score=5.80189490929818
SFP.Col Colhigh 2902280..2902304 score=1.68159033239419
SFP.Col Colhigh 2902465..2902489 score=1.57735527492888
SFP.Col Colhigh 2902572..2902596 score=4.44323569445968
SFP.Col Colhigh 2902607..2902631 score=4.39644668393112
SFP.Col Colhigh 2902715..2902739 score=5.15096491570415
SFP.Col Colhigh 2902752..2902776 score=4.27241193750211
SFP.Col Colhigh 2902789..2902813 score=2.59810103834256
SFP.Col Colhigh 2902825..2902849 score=3.06036864037223
SFP.Col Colhigh 2902862..2902886 score=1.68741146438806
SFP.Col Colhigh 2902897..2902921 score=3.76477456346949
SFP.Col Colhigh 2902971..2902995 score=2.53050744626916
SFP.Col Colhigh 2903002..2903026 score=3.59859387594652
SFP.Col Colhigh 2903178..2903202 score=4.52762275322925
SFP.Col Colhigh 2903215..2903239 score=2.33946913296053
SFP.Col Colhigh 2903285..2903309 score=4.53794733569623
SFP.Col Colhigh 2904497..2904521 score=3.2389696613578
SFP.Col Colhigh 2907057..2907081 score=2.24247967875982
SFP.Col Colhigh 3033483..3033507 score=1.79155518343378
SFP.Col Colhigh 3114733..3114757 score=3.39184911984557
SFP.Col Colhigh 3142056..3142080 score=1.82721642201213
SFP.Col Colhigh 3304768..3304792 score=2.34668609053307
SFP.Col Colhigh 3315547..3315571 score=3.99917418152512
SFP.Col Colhigh 3319021..3319045 score=1.79042428390666
SFP.Col Colhigh 3320331..3320355 score=2.0090671508874
SFP.Col Colhigh 3374523..3374547 score=3.01606397748944
SFP.Col Colhigh 3398351..3398375 score=1.83659219504499
SFP.Col Colhigh 3429637..3429661 score=5.57267007066242
SFP.Col Colhigh 3431460..3431484 score=1.96081290995718
SFP.Col Colhigh 3440754..3440778 score=1.71334803503332
SFP.Col Colhigh 3450633..3450657 score=2.61644065790241
SFP.Col Colhigh 3457903..3457927 score=2.82358207287086
SFP.Col Colhigh 3460407..3460431 score=2.93094706053697
SFP.Col Colhigh 3476965..3476989 score=4.10027783767879
SFP.Col Colhigh 3478917..3478941 score=2.15540174425956
SFP.Col Colhigh 3505236..3505260 score=2.53614130302672
SFP.Col Colhigh 3514035..3514059 score=2.88949813453234
SFP.Col Colhigh 3522133..3522157 score=2.1180628580628
SFP.Col Colhigh 3523757..3523781 score=2.71608597510592
SFP.Col Colhigh 3625828..3625852 score=1.70733762256562
SFP.Col Colhigh 3627274..3627298 score=3.16452815695746
SFP.Col Colhigh 3641602..3641626 score=1.83576465893147
SFP.Col Colhigh 3642784..3642808 score=2.66621005968375
SFP.Col Colhigh 3707885..3707909 score=2.51636461199953
SFP.Col Colhigh 3720092..3720116 score=3.97721020392607
SFP.Col Colhigh 3725926..3725950 score=1.98350393426865
SFP.Col Colhigh 3725964..3725988 score=2.10363691485636
SFP.Col Colhigh 3766510..3766534 score=2.68307576410069
SFP.Col Colhigh 3774008..3774032 score=1.63728445618957
SFP.Col Colhigh 3815007..3815031 score=2.24927708842398
SFP.Col Colhigh 3831013..3831037 score=1.96350562378236
SFP.Col Colhigh 3853971..3853995 score=2.7983609374711
SFP.Col Colhigh 3889008..3889032 score=1.92177009644614
SFP.Col Colhigh 3913083..3913107 score=2.51605640779943
SFP.Col Colhigh 4085690..4085714 score=2.34880615037573
SFP.Col Colhigh 4109785..4109809 score=3.83134106648826
SFP.Col Colhigh 4111041..4111065 score=2.54951638900037
SFP.Col Colhigh 4112946..4112970 score=4.80493642370821
SFP.Col Colhigh 4134036..4134060 score=1.60244502632734
SFP.Col Colhigh 4311133..4311157 score=2.90001897298853
SFP.Col Colhigh 4316161..4316185 score=3.0217173678579
SFP.Col Colhigh 4318827..4318851 score=1.90905108638474
SFP.Col Colhigh 4319769..4319793 score=4.70889468957114
SFP.Col Colhigh 4400862..4400886 score=1.85430664639291
SFP.Col Colhigh 4404810..4404834 score=2.53014790344615
SFP.Col Colhigh 4495990..4496014 score=9.09221807429258
SFP.Col Colhigh 4496953..4496977 score=1.58277859333350
SFP.Col Colhigh 4497751..4497775 score=1.79188117148915
SFP.Col Colhigh 4499658..4499682 score=2.40777567983602
SFP.Col Colhigh 4515443..4515467 score=3.25454033094145
SFP.Col Colhigh 4573744..4573768 score=5.52230434898615
SFP.Col Colhigh 4574036..4574060 score=5.89572770494561
SFP.Col Colhigh 4595381..4595405 score=1.75369519240150
SFP.Col Colhigh 4629523..4629547 score=3.94885961064396
SFP.Col Colhigh 4633381..4633405 score=4.85003269470366
SFP.Col Colhigh 4643914..4643938 score=2.62444206572240
SFP.Col Colhigh 4645071..4645095 score=1.81353485504675
SFP.Col Colhigh 4701738..4701762 score=1.78299797668844
SFP.Col Colhigh 4808238..4808262 score=2.12721640215158
SFP.Col Colhigh 4808338..4808362 score=2.83410517851113
SFP.Col Colhigh 4808413..4808437 score=3.05158109366209
SFP.Col Colhigh 4808454..4808478 score=2.93129320864757
SFP.Col Colhigh 4808489..4808513 score=4.18663361713415
SFP.Col Colhigh 4808591..4808615 score=5.34036449252646
SFP.Col Colhigh 4808627..4808651 score=3.42729253400927
SFP.Col Colhigh 4808957..4808981 score=1.73547290007334
SFP.Col Colhigh 4809105..4809129 score=1.88356705450074
SFP.Col Colhigh 4809141..4809165 score=4.00621763826757
SFP.Col Colhigh 4809217..4809241 score=2.18766630155662
SFP.Col Colhigh 4809331..4809355 score=2.87899538309794
SFP.Col Colhigh 4809394..4809418 score=2.08990773715950
SFP.Col Colhigh 4809470..4809494 score=2.20166260598852
SFP.Col Colhigh 4809979..4810003 score=1.71757628604937
SFP.Col Colhigh 4813575..4813599 score=2.92660828243753
SFP.Col Colhigh 4814883..4814907 score=3.21468389240414
SFP.Col Colhigh 4817237..4817261 score=2.34785291655428
SFP.Col Colhigh 4817875..4817899 score=4.41706864152367
SFP.Col Colhigh 4819288..4819312 score=3.28363712538117
SFP.Col Colhigh 4820830..4820854 score=2.71197741285338
SFP.Col Colhigh 4820976..4821000 score=3.72863436344203
SFP.Col Colhigh 4822398..4822422 score=1.99492611848738
SFP.Col Colhigh 4822467..4822491 score=3.5983490818298
SFP.Col Colhigh 4822824..4822848 score=4.89848430652870
SFP.Col Colhigh 4822965..4822989 score=2.67156283886841
SFP.Col Colhigh 4823240..4823264 score=2.20874681283392
SFP.Col Colhigh 4823276..4823300 score=2.06930422810616
SFP.Col Colhigh 4823525..4823549 score=2.77050500104243
SFP.Col Colhigh 4823920..4823944 score=2.43505877125659
SFP.Col Colhigh 4824115..4824139 score=3.5703953732689
SFP.Col Colhigh 4824347..4824371 score=1.69418657535015
SFP.Col Colhigh 4824508..4824532 score=2.82870386439427
SFP.Col Colhigh 4824545..4824569 score=6.62900361998432
SFP.Col Colhigh 4824794..4824818 score=1.95628446266335
SFP.Col Colhigh 4825147..4825171 score=2.09780086771475
SFP.Col Colhigh 4825256..4825280 score=8.24666239056865
SFP.Col Colhigh 4825295..4825319 score=2.8963618776139
SFP.Col Colhigh 4825336..4825360 score=1.78574482449892
SFP.Col Colhigh 4825372..4825396 score=2.24593649444274
SFP.Col Colhigh 4825553..4825577 score=3.69333556717907
SFP.Col Colhigh 4825800..4825824 score=6.96166640426721
SFP.Col Colhigh 4825833..4825857 score=2.56183975200891
SFP.Col Colhigh 4826042..4826066 score=4.84874029255779
SFP.Col Colhigh 4826112..4826136 score=5.43185001187621
SFP.Col Colhigh 4826148..4826172 score=4.03785034487936
SFP.Col Colhigh 4826185..4826209 score=4.25155871834264
SFP.Col Colhigh 4826261..4826285 score=1.80514004585563
SFP.Col Colhigh 4826513..4826537 score=3.84165931265545
SFP.Col Colhigh 4826554..4826578 score=1.67991002955884
SFP.Col Colhigh 4826589..4826613 score=5.52319139734958
SFP.Col Colhigh 4826935..4826959 score=3.12194162771982
SFP.Col Colhigh 4827041..4827065 score=3.83435118434677
SFP.Col Colhigh 4827072..4827096 score=4.81245960941711
SFP.Col Colhigh 4827107..4827131 score=2.48816263633525
SFP.Col Colhigh 4827175..4827199 score=1.98811338738151
SFP.Col Colhigh 4827351..4827375 score=2.29820103420759
SFP.Col Colhigh 4827536..4827560 score=1.95749282259103
SFP.Col Colhigh 4827581..4827605 score=2.96808444837711
SFP.Col Colhigh 4827649..4827673 score=6.38307825443332
SFP.Col Colhigh 4827683..4827707 score=3.971603717146
SFP.Col Colhigh 4827796..4827820 score=4.80091981516184
SFP.Col Colhigh 4827832..4827856 score=2.01993939423164
SFP.Col Colhigh 4827874..4827898 score=4.15039704879468
SFP.Col Colhigh 4828084..4828108 score=2.94819529158339
SFP.Col Colhigh 4828119..4828143 score=3.22541181736725
SFP.Col Colhigh 4828305..4828329 score=6.38030127217041
SFP.Col Colhigh 4828501..4828525 score=2.79540707708023
SFP.Col Colhigh 4829420..4829444 score=3.43286375588143
SFP.Col Colhigh 4829454..4829478 score=3.75820674741795
SFP.Col Colhigh 4829787..4829811 score=2.93935660942191
SFP.Col Colhigh 4829859..4829883 score=1.86280041505866
SFP.Col Colhigh 4830156..4830180 score=1.61636025066586
SFP.Col Colhigh 4830187..4830211 score=4.4889070828661
SFP.Col Colhigh 4830227..4830251 score=4.30498633636165
SFP.Col Colhigh 4832905..4832929 score=2.55862198117306
SFP.Col Colhigh 4835079..4835103 score=7.92526071698797
SFP.Col Colhigh 4837066..4837090 score=1.55423487439299
SFP.Col Colhigh 4838398..4838422 score=5.15950483413118
SFP.Col Colhigh 4838651..4838675 score=2.77973018317864
SFP.Col Colhigh 4838835..4838859 score=4.99300649116401
SFP.Col Colhigh 4839380..4839404 score=2.54677371564533
SFP.Col Colhigh 4839420..4839444 score=5.20153088250781
SFP.Col Colhigh 4839557..4839581 score=1.81483062632796
SFP.Col Colhigh 4839628..4839652 score=5.49736183798256
SFP.Col Colhigh 4840062..4840086 score=1.97871538285459
SFP.Col Colhigh 4840317..4840341 score=2.78332069640565
SFP.Col Colhigh 4841350..4841374 score=2.49043065790383
SFP.Col Colhigh 4845932..4845956 score=2.94458171572157
SFP.Col Colhigh 4848344..4848368 score=1.64097023704487
SFP.Col Colhigh 4849431..4849455 score=2.86262448772254
SFP.Col Colhigh 4849500..4849524 score=2.45694976001231
SFP.Col Colhigh 4850095..4850119 score=3.33735798256212
SFP.Col Colhigh 4852475..4852499 score=2.75023502895224
SFP.Col Colhigh 4853955..4853979 score=2.06822696846215
SFP.Col Colhigh 4859982..4860006 score=2.01879509325547
SFP.Col Colhigh 4860136..4860160 score=3.77731228034928
SFP.Col Colhigh 4860421..4860445 score=3.26240736991422
SFP.Col Colhigh 4860493..4860517 score=2.26805891683249
SFP.Col Colhigh 4860781..4860805 score=3.85579634491559
SFP.Col Colhigh 4861212..4861236 score=4.47755013962997
SFP.Col Colhigh 4863014..4863038 score=2.05785684014086
SFP.Col Colhigh 4863940..4863964 score=1.97516365818878
SFP.Col Colhigh 4866851..4866875 score=2.42215487602512
SFP.Col Colhigh 4866889..4866913 score=2.9136050609899
SFP.Col Colhigh 4867062..4867086 score=3.02689024827025
SFP.Col Colhigh 4868702..4868726 score=5.74213318258983
SFP.Col Colhigh 4868734..4868758 score=2.95808235026762
SFP.Col Colhigh 4868803..4868827 score=2.78209429833985
SFP.Col Colhigh 4870287..4870311 score=3.35276681252426
SFP.Col Colhigh 4872765..4872789 score=4.99800888601582
SFP.Col Colhigh 4873019..4873043 score=4.76311801430904
SFP.Col Colhigh 4874408..4874432 score=4.35713485078177
SFP.Col Colhigh 4877544..4877568 score=1.69333656432982
SFP.Col Colhigh 4877909..4877933 score=1.57101018325544
SFP.Col Colhigh 4881691..4881715 score=2.6033775871292
SFP.Col Colhigh 4881763..4881787 score=2.44039993688710
SFP.Col Colhigh 4886233..4886257 score=1.75793336369872
SFP.Col Colhigh 4889970..4889994 score=1.68734870300462
SFP.Col Colhigh 4890517..4890541 score=4.45470100778997
SFP.Col Colhigh 4891228..4891252 score=2.50629155400619
SFP.Col Colhigh 4891901..4891925 score=4.19744791840400
SFP.Col Colhigh 4891986..4892010 score=3.38123144841559
SFP.Col Colhigh 4892668..4892692 score=2.02051395955907
SFP.Col Colhigh 4897862..4897886 score=2.75784976644652
SFP.Col Colhigh 4903810..4903834 score=4.5368422270469
SFP.Col Colhigh 4903920..4903944 score=1.65123633276357
SFP.Col Colhigh 4906966..4906990 score=1.83899842920645
SFP.Col Colhigh 4911393..4911417 score=2.54944623599886
SFP.Col Colhigh 4911604..4911628 score=2.72963187984909
SFP.Col Colhigh 4912063..4912087 score=1.60896784190141
SFP.Col Colhigh 4912274..4912298 score=3.24386308157367
SFP.Col Colhigh 4912488..4912512 score=2.38419532095927
SFP.Col Colhigh 4912592..4912616 score=2.67814732130680
SFP.Col Colhigh 4912623..4912647 score=2.32276126912183
SFP.Col Colhigh 4913581..4913605 score=2.04356288648687
SFP.Col Colhigh 4913913..4913937 score=3.19661428454155
SFP.Col Colhigh 4914517..4914541 score=2.35568289178595
SFP.Col Colhigh 4914700..4914724 score=2.00102502148817
SFP.Col Colhigh 4915807..4915831 score=2.44692334820796
SFP.Col Colhigh 4917714..4917738 score=2.63667250058338
SFP.Col Colhigh 4918254..4918278 score=1.63374510414726
SFP.Col Colhigh 4920149..4920173 score=3.82977251684943
SFP.Col Colhigh 4922203..4922227 score=3.4399549145558
SFP.Col Colhigh 4922396..4922420 score=4.25877540211578
SFP.Col Colhigh 4923334..4923358 score=1.93751896854329
SFP.Col Colhigh 4923401..4923425 score=1.62821529755408
SFP.Col Colhigh 4923478..4923502 score=5.80020722848066
SFP.Col Colhigh 4923516..4923540 score=1.97012315486170
SFP.Col Colhigh 4923724..4923748 score=2.79156054529113
SFP.Col Colhigh 4929188..4929212 score=4.80101415880294
SFP.Col Colhigh 4934053..4934077 score=2.22566389482094
SFP.Col Colhigh 4935530..4935554 score=4.50035242322727
SFP.Col Colhigh 4944446..4944470 score=2.03365415505686
SFP.Col Colhigh 4944869..4944893 score=2.43049077625851
SFP.Col Colhigh 4945562..4945586 score=5.53270909545807
SFP.Col Colhigh 4949701..4949725 score=1.65576824077827
SFP.Col Colhigh 4949740..4949764 score=1.71717181153311
SFP.Col Colhigh 4949844..4949868 score=3.3850180155898
SFP.Col Colhigh 4949919..4949943 score=3.8433904995362
SFP.Col Colhigh 4950066..4950090 score=3.25631049664441
SFP.Col Colhigh 4950178..4950202 score=2.48135260333399
SFP.Col Colhigh 4950280..4950304 score=3.00788646562609
SFP.Col Colhigh 4950315..4950339 score=3.33963691610945
SFP.Col Colhigh 4950350..4950374 score=5.82444672806241
SFP.Col Colhigh 4950660..4950684 score=2.798533323969
SFP.Col Colhigh 4950860..4950884 score=3.31989882403292
SFP.Col Colhigh 4951026..4951050 score=4.54020730765295
SFP.Col Colhigh 4951374..4951398 score=2.45093165212939
SFP.Col Colhigh 4951446..4951470 score=2.8935398461269
SFP.Col Colhigh 4951815..4951839 score=1.72314766611029
SFP.Col Colhigh 4952108..4952132 score=2.01239101434647
SFP.Col Colhigh 4952497..4952521 score=2.88806660886884
SFP.Col Colhigh 4952639..4952663 score=2.08818468328173
SFP.Col Colhigh 4953556..4953580 score=1.68176851694002
SFP.Col Colhigh 4953597..4953621 score=3.27146792784374
SFP.Col Colhigh 4953776..4953800 score=1.85286837349459
SFP.Col Colhigh 4953848..4953872 score=2.19208209574346
SFP.Col Colhigh 4953924..4953948 score=2.19379038209569
SFP.Col Colhigh 4953962..4953986 score=2.15787118340948
SFP.Col Colhigh 4954069..4954093 score=1.60023928181889
SFP.Col Colhigh 4954249..4954273 score=3.28053945844298
SFP.Col Colhigh 4955942..4955966 score=2.71767140329335
SFP.Col Colhigh 4956083..4956107 score=1.94099626129953
SFP.Col Colhigh 4958016..4958040 score=3.22397874117314
SFP.Col Colhigh 4958050..4958074 score=5.53520628337072
SFP.Col Colhigh 4958084..4958108 score=7.34957952017035
SFP.Col Colhigh 4969639..4969663 score=3.61537798532875
SFP.Col Colhigh 4969709..4969733 score=3.5201604080195
SFP.Col Colhigh 4969742..4969766 score=3.52746302793197
SFP.Col Colhigh 4969779..4969803 score=1.57267202375603
SFP.Col Colhigh 4969852..4969876 score=2.46573344236767
SFP.Col Colhigh 4969889..4969913 score=2.31641662454335
SFP.Col Colhigh 4970035..4970059 score=2.72059952770973
SFP.Col Colhigh 4970107..4970131 score=2.19315926040082
SFP.Col Colhigh 4970215..4970239 score=3.99293271629811
SFP.Col Colhigh 4970251..4970275 score=2.70940446361341
SFP.Col Colhigh 4970282..4970306 score=3.41509204717679
SFP.Col Colhigh 4970317..4970341 score=1.88683209353874
SFP.Col Colhigh 4970425..4970449 score=6.15540728498175
SFP.Col Colhigh 4970529..4970553 score=2.34223097503734
SFP.Col Colhigh 4970746..4970770 score=5.15031543616723
SFP.Col Colhigh 4971178..4971202 score=2.58952184716401
SFP.Col Colhigh 4972336..4972360 score=2.18555055564315
SFP.Col Colhigh 4972409..4972433 score=2.30611122444453
SFP.Col Colhigh 4972441..4972465 score=2.28150859648895
SFP.Col Colhigh 4972622..4972646 score=1.73006245984250
SFP.Col Colhigh 4973793..4973817 score=4.36702402168584
SFP.Col Colhigh 4973828..4973852 score=4.07154703713865
SFP.Col Colhigh 4973864..4973888 score=2.15245338182971
SFP.Col Colhigh 4974885..4974909 score=1.70406830435366
SFP.Col Colhigh 4977182..4977206 score=3.27767482162717
SFP.Col Colhigh 4977289..4977313 score=2.82255875785043
SFP.Col Colhigh 4978621..4978645 score=2.21997474352866
SFP.Col Colhigh 4979331..4979355 score=1.97956203069243
SFP.Col Colhigh 4980105..4980129 score=2.46534379187862
SFP.Col Colhigh 4980453..4980477 score=2.55198002668039
SFP.Col Colhigh 4980488..4980512 score=3.46020937392764
SFP.Col Colhigh 4990009..4990033 score=2.35883519479689
SFP.Col Colhigh 5001649..5001673 score=5.03412422730725
SFP.Col Colhigh 5002010..5002034 score=1.97006506552188
SFP.Col Colhigh 5002046..5002070 score=3.74869910486902
SFP.Col Colhigh 5002189..5002213 score=1.77166678870432
SFP.Col Colhigh 5002580..5002604 score=1.90940984378062
SFP.Col Colhigh 5006221..5006245 score=2.60183903530564
SFP.Col Colhigh 5009812..5009836 score=1.9401445735174
SFP.Col Colhigh 5010416..5010440 score=1.60694878064371
SFP.Col Colhigh 5012992..5013016 score=6.53421393086574
SFP.Col Colhigh 5024777..5024801 score=5.14973608019247
SFP.Col Colhigh 5024811..5024835 score=2.08961643164641
SFP.Col Colhigh 5026109..5026133 score=2.99202095399574
SFP.Col Colhigh 5026342..5026366 score=4.30575471456163
SFP.Col Colhigh 5030319..5030343 score=2.02125019336892
SFP.Col Colhigh 5034061..5034085 score=4.04844770850668
SFP.Col Colhigh 5037026..5037050 score=2.44660350059375
SFP.Col Colhigh 5038233..5038257 score=5.15452972864229
SFP.Col Colhigh 5040876..5040900 score=2.13633767794722
SFP.Col Colhigh 5041129..5041153 score=3.56934607444016
SFP.Col Colhigh 5043535..5043559 score=1.88969365290648
SFP.Col Colhigh 5049489..5049513 score=1.80488865302651
SFP.Col Colhigh 5050165..5050189 score=2.89969860952097
SFP.Col Colhigh 5050448..5050472 score=2.00290757275970
SFP.Col Colhigh 5052356..5052380 score=4.27197757854097
SFP.Col Colhigh 5053314..5053338 score=3.15495278706699
SFP.Col Colhigh 5053534..5053558 score=1.85303826386458
SFP.Col Colhigh 5072922..5072946 score=2.09503569059909
SFP.Col Colhigh 5078622..5078646 score=1.57015261491182
SFP.Col Colhigh 5084785..5084809 score=4.41216734612314
SFP.Col Colhigh 5088214..5088238 score=2.45873771328743
SFP.Col Colhigh 5091054..5091078 score=2.8577922297469
SFP.Col Colhigh 5093986..5094010 score=3.89800428839636
SFP.Col Colhigh 5114675..5114699 score=3.83140335951545
SFP.Col Colhigh 5123702..5123726 score=2.88168260111483
SFP.Col Colhigh 5142469..5142493 score=2.3299779073902
SFP.Col Colhigh 5142890..5142914 score=2.91961233985731
SFP.Col Colhigh 5143574..5143598 score=2.29679388669562
SFP.Col Colhigh 5143625..5143649 score=5.07686226792742
SFP.Col Colhigh 5144829..5144853 score=2.85936161617838
SFP.Col Colhigh 5147442..5147466 score=2.60490680427241
SFP.Col Colhigh 5147585..5147609 score=3.62222848572495
SFP.Col Colhigh 5147924..5147948 score=1.62956918107418
SFP.Col Colhigh 5160157..5160181 score=1.62001954184329
SFP.Col Colhigh 5162533..5162557 score=1.65930559551318
SFP.Col Colhigh 5164344..5164368 score=2.1443717440647
SFP.Col Colhigh 5164489..5164513 score=1.97473798152960
SFP.Col Colhigh 5166116..5166140 score=5.52531215770446
SFP.Col Colhigh 5171020..5171044 score=2.30514657314455
SFP.Col Colhigh 5172344..5172368 score=4.33451358713209
SFP.Col Colhigh 5172376..5172400 score=2.47431410600634
SFP.Col Colhigh 5172412..5172436 score=3.82426158408595
SFP.Col Colhigh 5172527..5172551 score=1.75568835947497
SFP.Col Colhigh 5172561..5172585 score=4.64372348041286
SFP.Col Colhigh 5172599..5172623 score=4.51982257709868
SFP.Col Colhigh 5172672..5172696 score=1.57380889444424
SFP.Col Colhigh 5173355..5173379 score=1.69588246776408
SFP.Col Colhigh 5173922..5173946 score=2.77131296517311
SFP.Col Colhigh 5183481..5183505 score=2.00601787424679
SFP.Col Colhigh 5183560..5183584 score=2.42786187778641
SFP.Col Colhigh 5186059..5186083 score=1.73875756911830
SFP.Col Colhigh 5186281..5186305 score=4.37446608351109
SFP.Col Colhigh 5186319..5186343 score=4.98611642637648
SFP.Col Colhigh 5186430..5186454 score=3.06623695542237
SFP.Col Colhigh 5186719..5186743 score=5.5369697645674
SFP.Col Colhigh 5186750..5186774 score=5.97282721954355
SFP.Col Colhigh 5186897..5186921 score=4.23208723460685
SFP.Col Colhigh 5187297..5187321 score=3.49933659278652
SFP.Col Colhigh 5187373..5187397 score=2.0177002289594
SFP.Col Colhigh 5187408..5187432 score=2.31127150991988
SFP.Col Colhigh 5187477..5187501 score=1.97437643751315
SFP.Col Colhigh 5187628..5187652 score=2.40977279851080
SFP.Col Colhigh 5187730..5187754 score=4.35556370032289
SFP.Col Colhigh 5187800..5187824 score=2.53625165593832
SFP.Col Colhigh 5188708..5188732 score=1.64491739418963
SFP.Col Colhigh 5191503..5191527 score=1.62370457586938
SFP.Col Colhigh 5194931..5194955 score=4.10693820746484
SFP.Col Colhigh 5195040..5195064 score=3.52495918190727
SFP.Col Colhigh 5195341..5195365 score=4.26053131588344
SFP.Col Colhigh 5195440..5195464 score=3.34873282818987
SFP.Col Colhigh 5195514..5195538 score=4.88303530915455
SFP.Col Colhigh 5197552..5197576 score=3.39231302282756
SFP.Col Colhigh 5198286..5198310 score=2.32969845966483
SFP.Col Colhigh 5200412..5200436 score=1.90748272788279
SFP.Col Colhigh 5203689..5203713 score=2.96224886007907
SFP.Col Colhigh 5204511..5204535 score=1.70262168535585
SFP.Col Colhigh 5204584..5204608 score=2.32673488547148
SFP.Col Colhigh 5204687..5204711 score=2.7420641648966
SFP.Col Colhigh 5204758..5204782 score=4.72607839898443
SFP.Col Colhigh 5204789..5204813 score=2.14307370135223
SFP.Col Colhigh 5204892..5204916 score=2.39838633901266
SFP.Col Colhigh 5205143..5205167 score=3.05527130257776
SFP.Col Colhigh 5205853..5205877 score=1.79029497738501
SFP.Col Colhigh 5205884..5205908 score=1.61587884958490
SFP.Col Colhigh 5206965..5206989 score=1.89098279105418
SFP.Col Colhigh 5207068..5207092 score=3.21185016462295
SFP.Col Colhigh 5207651..5207675 score=2.78905777796774
SFP.Col Colhigh 5208334..5208358 score=2.95199400709633
SFP.Col Colhigh 5209161..5209185 score=1.76331390984739
SFP.Col Colhigh 5209610..5209634 score=2.59403725542739
SFP.Col Colhigh 5209793..5209817 score=1.9972477507502
SFP.Col Colhigh 5211101..5211125 score=1.64730032694104
SFP.Col Colhigh 5212625..5212649 score=1.94691461437060
SFP.Col Colhigh 5212660..5212684 score=4.07646932509543
SFP.Col Colhigh 5213774..5213798 score=4.63412669451172
SFP.Col Colhigh 5213913..5213937 score=4.02755715349068
SFP.Col Colhigh 5214615..5214639 score=3.35147597066777
SFP.Col Colhigh 5214727..5214751 score=2.0360644725598
SFP.Col Colhigh 5214760..5214784 score=3.40121715459787
SFP.Col Colhigh 5215423..5215447 score=4.02760404998924
SFP.Col Colhigh 5215456..5215480 score=1.86240121571377
SFP.Col Colhigh 5216694..5216718 score=3.80847962136392
SFP.Col Colhigh 5216728..5216752 score=2.48226421052025
SFP.Col Colhigh 5218182..5218206 score=1.91006675081375
SFP.Col Colhigh 5218323..5218347 score=4.967690085916
SFP.Col Colhigh 5218831..5218855 score=1.62977281675773
SFP.Col Colhigh 5221268..5221292 score=2.46437935831403
SFP.Col Colhigh 5221845..5221869 score=2.52054502144924
SFP.Col Colhigh 5222124..5222148 score=4.62705466904332
SFP.Col Colhigh 5222441..5222465 score=5.89340934508421
SFP.Col Colhigh 5223048..5223072 score=3.95544129178729
SFP.Col Colhigh 5223595..5223619 score=1.7918498285166
SFP.Col Colhigh 5224803..5224827 score=2.36358305472252
SFP.Col Colhigh 5225361..5225385 score=5.86730228393621
SFP.Col Colhigh 5226816..5226840 score=1.95338650852618
SFP.Col Colhigh 5227286..5227310 score=1.85622146866972
SFP.Col Colhigh 5229924..5229948 score=3.87632924752356
SFP.Col Colhigh 5229991..5230015 score=4.62849899246036
SFP.Col Colhigh 5231013..5231037 score=1.90315658547761
SFP.Col Colhigh 5231375..5231399 score=2.43758863293294
SFP.Col Colhigh 5231658..5231682 score=2.18570489528278
SFP.Col Colhigh 5239972..5239996 score=2.15125954540355
SFP.Col Colhigh 5242771..5242795 score=4.26406568932641
SFP.Col Colhigh 5244365..5244389 score=2.08035827186396
SFP.Col Colhigh 5244560..5244584 score=6.83494012928159
SFP.Col Colhigh 5246944..5246968 score=2.22420441885036
SFP.Col Colhigh 5249141..5249165 score=2.78400392313401
SFP.Col Colhigh 5252143..5252167 score=2.55348180209259
SFP.Col Colhigh 5257059..5257083 score=2.06320859508572
SFP.Col Colhigh 5257137..5257161 score=1.63579781052406
SFP.Col Colhigh 5257306..5257330 score=3.39385401088054
SFP.Col Colhigh 5257697..5257721 score=3.84426344721907
SFP.Col Colhigh 5257963..5257987 score=4.22609985364454
SFP.Col Colhigh 5258464..5258488 score=2.5382868818618
SFP.Col Colhigh 5259322..5259346 score=2.14164521489011
SFP.Col Colhigh 5259505..5259529 score=2.09394115325342
SFP.Col Colhigh 5260917..5260941 score=5.96955169942256
SFP.Col Colhigh 5261619..5261643 score=4.07712624000659
SFP.Col Colhigh 5262197..5262221 score=1.97271332614075
SFP.Col Colhigh 5262923..5262947 score=2.90373894338388
SFP.Col Colhigh 5263102..5263126 score=2.21404373843173
SFP.Col Colhigh 5264477..5264501 score=2.37197965214025
SFP.Col Colhigh 5264621..5264645 score=1.73021335351185
SFP.Col Colhigh 5264655..5264679 score=2.76009670033968
SFP.Col Colhigh 5265529..5265553 score=2.89827034156264
SFP.Col Colhigh 5265969..5265993 score=3.41383158820748
SFP.Col Colhigh 5266093..5266117 score=2.13240125025013
SFP.Col Colhigh 5266220..5266244 score=2.30743161532761
SFP.Col Colhigh 5266289..5266313 score=3.4109175849315
SFP.Col Colhigh 5266577..5266601 score=3.79519759681717
SFP.Col Colhigh 5266716..5266740 score=1.90596013751359
SFP.Col Colhigh 5267081..5267105 score=2.66893015667468
SFP.Col Colhigh 5267115..5267139 score=1.61415821525332
SFP.Col Colhigh 5267483..5267507 score=2.05693818478705
SFP.Col Colhigh 5267623..5267647 score=1.69801156386947
SFP.Col Colhigh 5267732..5267756 score=1.84837957934407
SFP.Col Colhigh 5268943..5268967 score=1.84333523405409
SFP.Col Colhigh 5269248..5269272 score=3.02671644258476
SFP.Col Colhigh 5269316..5269340 score=5.2063575414324
SFP.Col Colhigh 5269383..5269407 score=1.78827744405723
SFP.Col Colhigh 5269414..5269438 score=3.01392279245525
SFP.Col Colhigh 5269743..5269767 score=4.8702419164982
SFP.Col Colhigh 5269816..5269840 score=5.85038150963746
SFP.Col Colhigh 5269886..5269910 score=6.77370354612527
SFP.Col Colhigh 5270029..5270053 score=3.72918096283025
SFP.Col Colhigh 5270215..5270239 score=3.61593551164241
SFP.Col Colhigh 5271576..5271600 score=2.05336018219505
SFP.Col Colhigh 5274055..5274079 score=2.59567404100123
SFP.Col Colhigh 5277104..5277128 score=1.73189372038573
SFP.Col Colhigh 5282925..5282949 score=4.00344678605463
SFP.Col Colhigh 5284167..5284191 score=1.92676610067603
SFP.Col Colhigh 5285193..5285217 score=1.70222440233258
SFP.Col Colhigh 5286543..5286567 score=1.92528834229992
SFP.Col Colhigh 5287906..5287930 score=2.92123885587453
SFP.Col Colhigh 5292546..5292570 score=4.40187829193402
SFP.Col Colhigh 5292720..5292744 score=2.99872332321831
SFP.Col Colhigh 5294267..5294291 score=2.95774592991246
SFP.Col Colhigh 5294554..5294578 score=1.88015927660912
SFP.Col Colhigh 5295274..5295298 score=2.4052769024149
SFP.Col Colhigh 5295617..5295641 score=3.66632498335419
SFP.Col Colhigh 5295879..5295903 score=1.65532573632997
SFP.Col Colhigh 5298636..5298660 score=1.94342687671222
SFP.Col Colhigh 5299336..5299360 score=2.37835541691674
SFP.Col Colhigh 5304316..5304340 score=1.77563271303448
SFP.Col Colhigh 5304817..5304841 score=1.82125205327663
SFP.Col Colhigh 5304957..5304981 score=2.18830127177153
SFP.Col Colhigh 5305031..5305055 score=2.26168944995894
SFP.Col Colhigh 5305103..5305127 score=5.13053112749758
SFP.Col Colhigh 5305138..5305162 score=3.88280765311867
SFP.Col Colhigh 5305170..5305194 score=4.67521682048844
SFP.Col Colhigh 5305495..5305519 score=2.41578428891510
SFP.Col Colhigh 5305608..5305632 score=3.58175102858098
SFP.Col Colhigh 5305687..5305711 score=3.96774085370043
SFP.Col Colhigh 5305759..5305783 score=2.71066046881276
SFP.Col Colhigh 5305989..5306013 score=2.38890924234695
SFP.Col Colhigh 5306210..5306234 score=2.02993563921442
SFP.Col Colhigh 5306241..5306265 score=1.79447997690221
SFP.Col Colhigh 5306278..5306302 score=3.06687160431221
SFP.Col Colhigh 5306315..5306339 score=3.30694966899988
SFP.Col Colhigh 5306351..5306375 score=3.10414688902337
SFP.Col Colhigh 5306453..5306477 score=3.79162017531719
SFP.Col Colhigh 5306493..5306517 score=9.61964852901082
SFP.Col Colhigh 5306528..5306552 score=3.9343215473818
SFP.Col Colhigh 5306603..5306627 score=5.59318585683328
SFP.Col Colhigh 5306782..5306806 score=4.39834748751909
SFP.Col Colhigh 5307246..5307270 score=2.17878409159828
SFP.Col Colhigh 5307357..5307381 score=2.99494955427685
SFP.Col Colhigh 5307393..5307417 score=2.15508149569962
SFP.Col Colhigh 5307433..5307457 score=3.18677668480493
SFP.Col Colhigh 5307469..5307493 score=2.41454309983208
SFP.Col Colhigh 5307651..5307675 score=1.93423975805603
SFP.Col Colhigh 5307718..5307742 score=4.67398869656134
SFP.Col Colhigh 5307756..5307780 score=3.14871431185286
SFP.Col Colhigh 5307828..5307852 score=2.37830732600427
SFP.Col Colhigh 5307901..5307925 score=2.98436297393312
SFP.Col Colhigh 5307973..5307997 score=5.51622894062642
SFP.Col Colhigh 5308010..5308034 score=2.86407997302240
SFP.Col Colhigh 5308048..5308072 score=2.40729804260506
SFP.Col Colhigh 5308118..5308142 score=2.3449012305506
SFP.Col Colhigh 5308153..5308177 score=2.56982614166948
SFP.Col Colhigh 5308367..5308391 score=4.86458935446127
SFP.Col Colhigh 5308510..5308534 score=4.70902587383909
SFP.Col Colhigh 5308581..5308605 score=1.71305712400235
SFP.Col Colhigh 5309140..5309164 score=6.27702247501582
SFP.Col Colhigh 5309715..5309739 score=2.78680777611973
SFP.Col Colhigh 5310368..5310392 score=3.56245280312775
SFP.Col Colhigh 5312764..5312788 score=3.09607485293288
SFP.Col Colhigh 5312986..5313010 score=1.84443190831613
SFP.Col Colhigh 5313024..5313048 score=4.67042562471595
SFP.Col Colhigh 5315920..5315944 score=2.23511702899863
SFP.Col Colhigh 5316141..5316165 score=5.55388597518763
SFP.Col Colhigh 5316178..5316202 score=5.21094400197595
SFP.Col Colhigh 5316213..5316237 score=4.46525525870488
SFP.Col Colhigh 5319729..5319753 score=3.36708466834395
SFP.Col Colhigh 5319768..5319792 score=3.93750812321566
SFP.Col Colhigh 5332664..5332688 score=4.91170848991603
SFP.Col Colhigh 5334129..5334153 score=2.11069243551994
SFP.Col Colhigh 5334222..5334246 score=4.47871592092845
SFP.Col Colhigh 5334260..5334284 score=1.77166697341822
SFP.Col Colhigh 5334335..5334359 score=3.27968504354889
SFP.Col Colhigh 5334635..5334659 score=2.29241061779322
SFP.Col Colhigh 5334707..5334731 score=2.37243915786169
SFP.Col Colhigh 5334744..5334768 score=1.67761012931142
SFP.Col Colhigh 5334783..5334807 score=4.39896795280773
SFP.Col Colhigh 5335214..5335238 score=2.24889701572076
SFP.Col Colhigh 5335246..5335270 score=3.21479828363233
SFP.Col Colhigh 5335546..5335570 score=4.89595906732962
SFP.Col Colhigh 5335764..5335788 score=2.97850167048069
SFP.Col Colhigh 5335800..5335824 score=2.11257913030834
SFP.Col Colhigh 5335869..5335893 score=2.38445093993933
SFP.Col Colhigh 5336020..5336044 score=1.72657007633455
SFP.Col Colhigh 5336055..5336079 score=2.75645905474418
SFP.Col Colhigh 5336127..5336151 score=1.70309964363044
SFP.Col Colhigh 5336240..5336264 score=1.69606380731057
SFP.Col Colhigh 5336275..5336299 score=3.39017175874408
SFP.Col Colhigh 5336448..5336472 score=1.79876507690606
SFP.Col Colhigh 5336513..5336537 score=2.25271768190608
SFP.Col Colhigh 5337325..5337349 score=2.16534175785682
SFP.Col Colhigh 5337872..5337896 score=2.02732362381865
SFP.Col Colhigh 5338151..5338175 score=4.38786592088114
SFP.Col Colhigh 5338223..5338247 score=4.13953079320291
SFP.Col Colhigh 5338454..5338478 score=4.33183693524419
SFP.Col Colhigh 5338738..5338762 score=2.43278359197243
SFP.Col Colhigh 5341939..5341963 score=3.6531947454368
SFP.Col Colhigh 5344815..5344839 score=1.67121104039714
SFP.Col Colhigh 5345162..5345186 score=1.75594049844089
SFP.Col Colhigh 5345983..5346007 score=1.67054791530929
SFP.Col Colhigh 5346818..5346842 score=1.70244147126329
SFP.Col Colhigh 5351659..5351683 score=3.84114696157579
SFP.Col Colhigh 5353711..5353735 score=4.38351429475524
SFP.Col Colhigh 5356271..5356295 score=3.75111882301414
SFP.Col Colhigh 5358415..5358439 score=2.28292608443648
SFP.Col Colhigh 5358524..5358548 score=6.21464858778612
SFP.Col Colhigh 5358565..5358589 score=2.85875012778956
SFP.Col Colhigh 5359828..5359852 score=2.30289827655948
SFP.Col Colhigh 5363119..5363143 score=1.6819209788132
SFP.Col Colhigh 5367905..5367929 score=3.03587015616844
SFP.Col Colhigh 5370171..5370195 score=3.02192474420389
SFP.Col Colhigh 5370209..5370233 score=4.88362591618694
SFP.Col Colhigh 5370925..5370949 score=2.36721024291638
SFP.Col Colhigh 5371206..5371230 score=1.97841419278203
SFP.Col Colhigh 5371681..5371705 score=2.74817827017196
SFP.Col Colhigh 5379223..5379247 score=1.94055770558096
SFP.Col Colhigh 5388011..5388035 score=2.11374815999530
SFP.Col Colhigh 5392624..5392648 score=3.95568173311406
SFP.Col Colhigh 5395740..5395764 score=2.96942647476720
SFP.Col Colhigh 5396147..5396171 score=3.18630513796080
SFP.Col Colhigh 5396262..5396286 score=2.50162081389209
SFP.Col Colhigh 5396483..5396507 score=7.27546879596643
SFP.Col Colhigh 5402990..5403014 score=4.77768425752973
SFP.Col Colhigh 5404066..5404090 score=1.60569436857079
SFP.Col Colhigh 5407391..5407415 score=1.76417386210582
SFP.Col Colhigh 5407933..5407957 score=1.69563915729462
SFP.Col Colhigh 5408490..5408514 score=4.85140409433645
SFP.Col Colhigh 5413235..5413259 score=1.67049670307169
SFP.Col Colhigh 5413669..5413693 score=3.81428778328445
SFP.Col Colhigh 5414932..5414956 score=1.89607394704451
SFP.Col Colhigh 5414968..5414992 score=2.52358333073678
SFP.Col Colhigh 5415040..5415064 score=4.05767641360588
SFP.Col Colhigh 5415076..5415100 score=3.64073374584927
SFP.Col Colhigh 5415109..5415133 score=1.67307710322803
SFP.Col Colhigh 5415269..5415293 score=4.02215942090356
SFP.Col Colhigh 5415336..5415360 score=2.27298873524697
SFP.Col Colhigh 5415370..5415394 score=2.47216182081533
SFP.Col Colhigh 5415483..5415507 score=2.7577102533893
SFP.Col Colhigh 5415553..5415577 score=4.67610934216391
SFP.Col Colhigh 5415704..5415728 score=5.06264631058758
SFP.Col Colhigh 5415739..5415763 score=2.59705284959095
SFP.Col Colhigh 5415845..5415869 score=3.75944685183259
SFP.Col Colhigh 5415999..5416023 score=1.78275268706497
SFP.Col Colhigh 5416039..5416063 score=8.04315241077602
SFP.Col Colhigh 5416186..5416210 score=5.86152788500704
SFP.Col Colhigh 5416221..5416245 score=6.00992368973806
SFP.Col Colhigh 5416618..5416642 score=2.22688977119236
SFP.Col Colhigh 5416844..5416868 score=4.33040830738353
SFP.Col Colhigh 5416883..5416907 score=3.36894612059212
SFP.Col Colhigh 5417486..5417510 score=1.55927113291135
SFP.Col Colhigh 5417524..5417548 score=4.72588455013096
SFP.Col Colhigh 5418295..5418319 score=1.83531455088484
SFP.Col Colhigh 5418588..5418612 score=2.92363032358835
SFP.Col Colhigh 5418624..5418648 score=6.16495844824758
SFP.Col Colhigh 5418701..5418725 score=2.84360678507752
SFP.Col Colhigh 5418890..5418914 score=4.19635912567755
SFP.Col Colhigh 5418961..5418985 score=5.88877257644725
SFP.Col Colhigh 5418998..5419022 score=4.95880901455751
SFP.Col Colhigh 5419229..5419253 score=3.947782879916
SFP.Col Colhigh 5419263..5419287 score=8.42815312204654
SFP.Col Colhigh 5419302..5419326 score=4.27473626188848
SFP.Col Colhigh 5419642..5419666 score=6.2450128048833
SFP.Col Colhigh 5420430..5420454 score=5.3835141800848
SFP.Col Colhigh 5420467..5420491 score=2.50624145363975
SFP.Col Colhigh 5420506..5420530 score=4.94352127136994
SFP.Col Colhigh 5420545..5420569 score=4.03359257395287
SFP.Col Colhigh 5420581..5420605 score=2.54306675949844
SFP.Col Colhigh 5420656..5420680 score=1.62698090014732
SFP.Col Colhigh 5420729..5420753 score=5.16001843868099
SFP.Col Colhigh 5420802..5420826 score=3.90534115747821
SFP.Col Colhigh 5421564..5421588 score=1.55695158654350
SFP.Col Colhigh 5421946..5421970 score=2.88495614928482
SFP.Col Colhigh 5422015..5422039 score=2.20537165141109
SFP.Col Colhigh 5422086..5422110 score=4.10787860652442
SFP.Col Colhigh 5422162..5422186 score=3.02133901871445
SFP.Col Colhigh 5422196..5422220 score=4.28228630548287
SFP.Col Colhigh 5422441..5422465 score=2.92860354822903
SFP.Col Colhigh 5423693..5423717 score=6.97974877315701
SFP.Col Colhigh 5423731..5423755 score=5.53587455640233
SFP.Col Colhigh 5423763..5423787 score=3.87677080656596
SFP.Col Colhigh 5424013..5424037 score=3.4617673409268
SFP.Col Colhigh 5424094..5424118 score=2.80814031050124
SFP.Col Colhigh 5424127..5424151 score=3.56190901414137
SFP.Col Colhigh 5424230..5424254 score=4.12159751117641
SFP.Col Colhigh 5425123..5425147 score=1.93969580288883
SFP.Col Colhigh 5425154..5425178 score=1.89576160602655
SFP.Col Colhigh 5425301..5425325 score=5.54982604597717
SFP.Col Colhigh 5426263..5426287 score=1.96989183254400
SFP.Col Colhigh 5426599..5426623 score=3.30779324944042
SFP.Col Colhigh 5426877..5426901 score=2.84798683098460
SFP.Col Colhigh 5428818..5428842 score=2.91775313478755
SFP.Col Colhigh 5434231..5434255 score=3.59763893152053
SFP.Col Colhigh 5434602..5434626 score=2.50984818766696
SFP.Col Colhigh 5434797..5434821 score=5.0786132282329
SFP.Col Colhigh 5434945..5434969 score=3.88936353068924
SFP.Col Colhigh 5434981..5435005 score=2.41935360184535
SFP.Col Colhigh 5435576..5435600 score=2.22235035929186
SFP.Col Colhigh 5435649..5435673 score=3.07310866613740
SFP.Col Colhigh 5435685..5435709 score=6.14088660182345
SFP.Col Colhigh 5436084..5436108 score=4.59221927384273
SFP.Col Colhigh 5436625..5436649 score=2.08830956885180
SFP.Col Colhigh 5438579..5438603 score=1.80961818823375
SFP.Col Colhigh 5438897..5438921 score=2.6067707851274
SFP.Col Colhigh 5444661..5444685 score=2.91394361592111
SFP.Col Colhigh 5446143..5446167 score=3.37219508297366
SFP.Col Colhigh 5446607..5446631 score=2.58482305462699
SFP.Col Colhigh 5446715..5446739 score=3.54041319265423
SFP.Col Colhigh 5448308..5448332 score=7.13801816841
SFP.Col Colhigh 5450480..5450504 score=1.67062683660242
SFP.Col Colhigh 5451734..5451758 score=3.37528330652153
SFP.Col Colhigh 5452035..5452059 score=1.83244490464028
SFP.Col Colhigh 5454005..5454029 score=3.40766041373598
SFP.Col Colhigh 5454178..5454202 score=3.88565563437691
SFP.Col Colhigh 5454245..5454269 score=2.20969046586485
SFP.Col Colhigh 5456671..5456695 score=1.57682406616593
SFP.Col Colhigh 5457507..5457531 score=2.09724376680124
SFP.Col Colhigh 5458003..5458027 score=1.93043638931248
SFP.Col Colhigh 5458669..5458693 score=2.55699896140532
SFP.Col Colhigh 5458822..5458846 score=2.09784942735606
SFP.Col Colhigh 5459211..5459235 score=4.06996795226638
SFP.Col Colhigh 5466155..5466179 score=3.35465819075218
SFP.Col Colhigh 5466262..5466286 score=1.72255377637429
SFP.Col Colhigh 5466298..5466322 score=2.28899597567152
SFP.Col Colhigh 5470547..5470571 score=3.36709483393347
SFP.Col Colhigh 5470624..5470648 score=1.66321908594836
SFP.Col Colhigh 5470661..5470685 score=4.268544566277
SFP.Col Colhigh 5470692..5470716 score=2.22431674195917
SFP.Col Colhigh 5470730..5470754 score=1.67145810399151
SFP.Col Colhigh 5470764..5470788 score=2.10324182730130
SFP.Col Colhigh 5473486..5473510 score=3.32022825647875
SFP.Col Colhigh 5477795..5477819 score=2.45281864806989
SFP.Col Colhigh 5483133..5483157 score=4.64740038748311
SFP.Col Colhigh 5485759..5485783 score=2.51178476052734
SFP.Col Colhigh 5494880..5494904 score=2.08087527995053
SFP.Col Colhigh 5502414..5502438 score=1.93868045520074
SFP.Col Colhigh 5507117..5507141 score=4.47302828676694
SFP.Col Colhigh 5508241..5508265 score=2.06413140438022
SFP.Col Colhigh 5512552..5512576 score=2.50807853334495
SFP.Col Colhigh 5513472..5513496 score=2.82889372184176
SFP.Col Colhigh 5514128..5514152 score=1.57945634974363
SFP.Col Colhigh 5520929..5520953 score=3.87908989951974
SFP.Col Colhigh 5539254..5539278 score=2.32044701694162
SFP.Col Colhigh 5555853..5555877 score=4.94324881479087
SFP.Col Colhigh 5557390..5557414 score=1.81675237054145
SFP.Col Colhigh 5560236..5560260 score=3.05211205707959
SFP.Col Colhigh 5561087..5561111 score=3.93527875709156
SFP.Col Colhigh 5564263..5564287 score=1.83484510094519
SFP.Col Colhigh 5564999..5565023 score=1.91951284703313
SFP.Col Colhigh 5581419..5581443 score=6.04314674705994
SFP.Col Colhigh 5588544..5588568 score=2.20691107248671
SFP.Col Colhigh 5588945..5588969 score=1.83541340860565
SFP.Col Colhigh 5589278..5589302 score=2.14697677725436
SFP.Col Colhigh 5590535..5590559 score=2.25410603373207
SFP.Col Colhigh 5590677..5590701 score=1.98100276510779
SFP.Col Colhigh 5591305..5591329 score=2.48827172279211
SFP.Col Colhigh 5591378..5591402 score=3.00470137925673
SFP.Col Colhigh 5594066..5594090 score=1.81685265277255
SFP.Col Colhigh 5595239..5595263 score=4.52983699865889
SFP.Col Colhigh 5595787..5595811 score=2.63454119227120
SFP.Col Colhigh 5597691..5597715 score=2.37570515683675
SFP.Col Colhigh 5602244..5602268 score=1.74707787936394
SFP.Col Colhigh 5602648..5602672 score=1.83194735552567
SFP.Col Colhigh 5602716..5602740 score=3.5079785844178
SFP.Col Colhigh 5602855..5602879 score=3.00477970878655
SFP.Col Colhigh 5603112..5603136 score=4.00519282438013
SFP.Col Colhigh 5603247..5603271 score=4.26369825797326
SFP.Col Colhigh 5607987..5608011 score=1.89933570956052
SFP.Col Colhigh 5608179..5608203 score=4.70956393441012
SFP.Col Colhigh 5608301..5608325 score=3.41095346363306
SFP.Col Colhigh 5608338..5608362 score=7.09508476180762
SFP.Col Colhigh 5608375..5608399 score=4.53843379492922
SFP.Col Colhigh 5608410..5608434 score=4.59947737668354
SFP.Col Colhigh 5608451..5608475 score=3.28523332078515
SFP.Col Colhigh 5611115..5611139 score=3.22098536611227
SFP.Col Colhigh 5611476..5611500 score=1.94091013913756
SFP.Col Colhigh 5611609..5611633 score=1.79107261977700
SFP.Col Colhigh 5613672..5613696 score=3.31196255602287
SFP.Col Colhigh 5613706..5613730 score=1.96918186871211
SFP.Col Colhigh 5613907..5613931 score=2.66070262506838
SFP.Col Colhigh 5614502..5614526 score=1.87718293509284
SFP.Col Colhigh 5615090..5615114 score=2.79599717659033
SFP.Col Colhigh 5615122..5615146 score=5.62801374276378
SFP.Col Colhigh 5618313..5618337 score=2.28886096470701
SFP.Col Colhigh 5618456..5618480 score=3.93445191873531
SFP.Col Colhigh 5618492..5618516 score=1.94700565279037
SFP.Col Colhigh 5618689..5618713 score=3.11201422227432
SFP.Col Colhigh 5619366..5619390 score=1.60165591215313
SFP.Col Colhigh 5620476..5620500 score=4.18151773475917
SFP.Col Colhigh 5621606..5621630 score=2.0203345786037
SFP.Col Colhigh 5622292..5622316 score=2.22138598191807
SFP.Col Colhigh 5622777..5622801 score=2.88219613303508
SFP.Col Colhigh 5623658..5623682 score=2.38965679757685
SFP.Col Colhigh 5624061..5624085 score=2.15206592037373
SFP.Col Colhigh 5624242..5624266 score=1.64091111357778
SFP.Col Colhigh 5625844..5625868 score=2.29755448832645
SFP.Col Colhigh 5626232..5626256 score=2.29302282117332
SFP.Col Colhigh 5626266..5626290 score=2.9841241141616
SFP.Col Colhigh 5626341..5626365 score=2.30816755952557
SFP.Col Colhigh 5626377..5626401 score=2.58446290243389
SFP.Col Colhigh 5626411..5626435 score=1.66290533643885
SFP.Col Colhigh 5626447..5626471 score=4.13601327903635
SFP.Col Colhigh 5626484..5626508 score=7.30913326959812
SFP.Col Colhigh 5626558..5626582 score=4.15793958836463
SFP.Col Colhigh 5626592..5626616 score=3.24450191961967
SFP.Col Colhigh 5626635..5626659 score=1.58566824841978
SFP.Col Colhigh 5626669..5626693 score=4.14174205509972
SFP.Col Colhigh 5626771..5626795 score=3.17616732528645
SFP.Col Colhigh 5626842..5626866 score=2.27034516590549
SFP.Col Colhigh 5626874..5626898 score=2.62716059211272
SFP.Col Colhigh 5626950..5626974 score=2.45302864305073
SFP.Col Colhigh 5627058..5627082 score=3.46587115040259
SFP.Col Colhigh 5627324..5627348 score=2.56685697543753
SFP.Col Colhigh 5627575..5627599 score=3.14808236690067
SFP.Col Colhigh 5627607..5627631 score=2.02751696305167
SFP.Col Colhigh 5627676..5627700 score=3.68115259427656
SFP.Col Colhigh 5627749..5627773 score=2.45049004102408
SFP.Col Colhigh 5627817..5627841 score=2.29320424833416
SFP.Col Colhigh 5627891..5627915 score=2.30576878890330
SFP.Col Colhigh 5627997..5628021 score=3.12805333827686
SFP.Col Colhigh 5628339..5628363 score=3.98931375496249
SFP.Col Colhigh 5628414..5628438 score=4.72505800489089
SFP.Col Colhigh 5628958..5628982 score=2.57057968735064
SFP.Col Colhigh 5631221..5631245 score=1.72583983737045
SFP.Col Colhigh 5631338..5631362 score=1.95547261292063
SFP.Col Colhigh 5631541..5631565 score=3.48278314935366
SFP.Col Colhigh 5631580..5631604 score=3.05523026710154
SFP.Col Colhigh 5631685..5631709 score=1.93439479686388
SFP.Col Colhigh 5631721..5631745 score=2.31228859651617
SFP.Col Colhigh 5633523..5633547 score=6.4100103495946
SFP.Col Colhigh 5633595..5633619 score=3.88457297301631
SFP.Col Colhigh 5634181..5634205 score=2.23212392123508
SFP.Col Colhigh 5635847..5635871 score=1.77104088693181
SFP.Col Colhigh 5638535..5638559 score=2.22088580944086
SFP.Col Colhigh 5638795..5638819 score=2.60466126706756
SFP.Col Colhigh 5638868..5638892 score=1.55516883900334
SFP.Col Colhigh 5640508..5640532 score=3.62519034099768
SFP.Col Colhigh 5643986..5644010 score=2.34085309283641
SFP.Col Colhigh 5644357..5644381 score=1.77250736603124
SFP.Col Colhigh 5644457..5644481 score=3.72848712822783
SFP.Col Colhigh 5644736..5644760 score=3.85303267268322
SFP.Col Colhigh 5645999..5646023 score=2.02389802056705
SFP.Col Colhigh 5647835..5647859 score=5.26150271348778
SFP.Col Colhigh 5647907..5647931 score=9.45711379454791
SFP.Col Colhigh 5648140..5648164 score=1.64355234712768
SFP.Col Colhigh 5648678..5648702 score=1.60609060517759
SFP.Col Colhigh 5648709..5648733 score=2.25436418151397
SFP.Col Colhigh 5648784..5648808 score=3.77240496790312
SFP.Col Colhigh 5649583..5649607 score=2.62608440070912
SFP.Col Colhigh 5649661..5649685 score=2.39128862266473
SFP.Col Colhigh 5650110..5650134 score=3.49862691573093
SFP.Col Colhigh 5650445..5650469 score=2.92733127876678
SFP.Col Colhigh 5650679..5650703 score=2.09909166382657
SFP.Col Colhigh 5650904..5650928 score=2.99196583717575
SFP.Col Colhigh 5651283..5651307 score=3.68089785047751
SFP.Col Colhigh 5651355..5651379 score=1.81099869207515
SFP.Col Colhigh 5651466..5651490 score=4.90602124730929
SFP.Col Colhigh 5652705..5652729 score=2.46106640357926
SFP.Col Colhigh 5653001..5653025 score=2.27384022264377
SFP.Col Colhigh 5653037..5653061 score=2.45379982227656
SFP.Col Colhigh 5653116..5653140 score=2.87580607786831
SFP.Col Colhigh 5653334..5653358 score=4.6521989472749
SFP.Col Colhigh 5653370..5653394 score=1.78283484688196
SFP.Col Colhigh 5654757..5654781 score=4.47763826579318
SFP.Col Colhigh 5654902..5654926 score=1.92429253587925
SFP.Col Colhigh 5657137..5657161 score=4.2031376895775
SFP.Col Colhigh 5657445..5657469 score=2.83372462192401
SFP.Col Colhigh 5657863..5657887 score=3.75147059384036
SFP.Col Colhigh 5658834..5658858 score=2.30367504126537
SFP.Col Colhigh 5659343..5659367 score=3.33159230700948
SFP.Col Colhigh 5659782..5659806 score=2.95622354129122
SFP.Col Colhigh 5660002..5660026 score=2.54542063986156
SFP.Col Colhigh 5660316..5660340 score=2.24967022385385
SFP.Col Colhigh 5660427..5660451 score=1.86900846352701
SFP.Col Colhigh 5660574..5660598 score=3.14128836871398
SFP.Col Colhigh 5661521..5661545 score=4.04171687849678
SFP.Col Colhigh 5661897..5661921 score=1.61748329422348
SFP.Col Colhigh 5662116..5662140 score=1.79809315257030
SFP.Col Colhigh 5663607..5663631 score=2.81301570285926
SFP.Col Colhigh 5663817..5663841 score=2.56457524429132
SFP.Col Colhigh 5667959..5667983 score=3.32324213230032
SFP.Col Colhigh 5668482..5668506 score=2.39152315034881
SFP.Col Colhigh 5668806..5668830 score=1.74607666056202
SFP.Col Colhigh 5672580..5672604 score=2.11533352026836
SFP.Col Colhigh 5672714..5672738 score=2.29719274618553
SFP.Col Colhigh 5673291..5673315 score=4.77265151294088
SFP.Col Colhigh 5673328..5673352 score=4.01373654276239
SFP.Col Colhigh 5673365..5673389 score=4.53735671879186
SFP.Col Colhigh 5673511..5673535 score=1.87884066002655
SFP.Col Colhigh 5673649..5673673 score=2.96634201320852
SFP.Col Colhigh 5673684..5673708 score=1.94197717742118
SFP.Col Colhigh 5675260..5675284 score=4.14576294670901
SFP.Col Colhigh 5675555..5675579 score=3.00534796852716
SFP.Col Colhigh 5676757..5676781 score=3.58050530288638
SFP.Col Colhigh 5680679..5680703 score=2.36557670824343
SFP.Col Colhigh 5683426..5683450 score=1.96345009216543
SFP.Col Colhigh 5683636..5683660 score=1.55647478860506
SFP.Col Colhigh 5697936..5697960 score=2.50743770802090
SFP.Col Colhigh 5698084..5698108 score=2.08023865993999
SFP.Col Colhigh 5698158..5698182 score=3.73132262928285
SFP.Col Colhigh 5698663..5698687 score=2.55364989006180
SFP.Col Colhigh 5698822..5698846 score=1.87282268626675
SFP.Col Colhigh 5698855..5698879 score=7.55731468524968
SFP.Col Colhigh 5698995..5699019 score=5.08861642834292
SFP.Col Colhigh 5699065..5699089 score=2.73886077778647
SFP.Col Colhigh 5699238..5699262 score=4.3779250587846
SFP.Col Colhigh 5699277..5699301 score=4.21557703786616
SFP.Col Colhigh 5699459..5699483 score=6.30684122770201
SFP.Col Colhigh 5699634..5699658 score=2.97185178554708
SFP.Col Colhigh 5699744..5699768 score=1.83720601880364
SFP.Col Colhigh 5699882..5699906 score=2.61590965133169
SFP.Col Colhigh 5699922..5699946 score=5.45675966760257
SFP.Col Colhigh 5699998..5700022 score=2.0399251341466
SFP.Col Colhigh 5700608..5700632 score=2.55235589736095
SFP.Col Colhigh 5700830..5700854 score=2.51349721028026
SFP.Col Colhigh 5701043..5701067 score=4.59665286734106
SFP.Col Colhigh 5701079..5701103 score=4.59597092058053
SFP.Col Colhigh 5701215..5701239 score=7.0868611543415
SFP.Col Colhigh 5701251..5701275 score=5.9065640125553
SFP.Col Colhigh 5701374..5701398 score=4.37155159342168
SFP.Col Colhigh 5701407..5701431 score=6.98747166482004
SFP.Col Colhigh 5701807..5701831 score=4.11203609659655
SFP.Col Colhigh 5702403..5702427 score=1.76782534894577
SFP.Col Colhigh 5702434..5702458 score=1.90975474967617
SFP.Col Colhigh 5707060..5707084 score=3.53519420319783
SFP.Col Colhigh 5707532..5707556 score=1.77301450037127
SFP.Col Colhigh 5707887..5707911 score=2.87915819601819
SFP.Col Colhigh 5708794..5708818 score=4.96284348648645
SFP.Col Colhigh 5710364..5710388 score=1.99676204745642
SFP.Col Colhigh 5711158..5711182 score=1.91479270499277
SFP.Col Colhigh 5711268..5711292 score=3.93356448706293
SFP.Col Colhigh 5711754..5711778 score=4.72254103805997
SFP.Col Colhigh 5711787..5711811 score=1.72824787680687
SFP.Col Colhigh 5714343..5714367 score=1.94395364650050
SFP.Col Colhigh 5715708..5715732 score=5.13261188228695
SFP.Col Colhigh 5715843..5715867 score=4.43160223448074
SFP.Col Colhigh 5716630..5716654 score=1.88988921523755
SFP.Col Colhigh 5716811..5716835 score=1.65598456263238
SFP.Col Colhigh 5717264..5717288 score=3.82243872184655
SFP.Col Colhigh 5717407..5717431 score=3.50401177693716
SFP.Col Colhigh 5718264..5718288 score=7.45155694857405
SFP.Col Colhigh 5718441..5718465 score=1.73033579894382
SFP.Col Colhigh 5718481..5718505 score=1.65250788532088
SFP.Col Colhigh 5718609..5718633 score=4.08245264230191
SFP.Col Colhigh 5719717..5719741 score=2.1805405761109
SFP.Col Colhigh 5721017..5721041 score=2.0466291557345
SFP.Col Colhigh 5721090..5721114 score=3.47026720928594
SFP.Col Colhigh 5721771..5721795 score=1.99244538103884
SFP.Col Colhigh 5722315..5722339 score=5.13764829103312
SFP.Col Colhigh 5722785..5722809 score=2.42523613225325
SFP.Col Colhigh 5725011..5725035 score=2.17353685995324
SFP.Col Colhigh 5725301..5725325 score=2.30534835950101
SFP.Col Colhigh 5727344..5727368 score=2.39497676595216
SFP.Col Colhigh 5727381..5727405 score=1.69083433398050
SFP.Col Colhigh 5727484..5727508 score=2.40805900090713
SFP.Col Colhigh 5728246..5728270 score=2.15904683974374
SFP.Col Colhigh 5731469..5731493 score=3.76897737446337
SFP.Col Colhigh 5731578..5731602 score=4.00468688760087
SFP.Col Colhigh 5731645..5731669 score=7.37384816774312
SFP.Col Colhigh 5731715..5731739 score=2.35428681121779
SFP.Col Colhigh 5732181..5732205 score=2.34254859565831
SFP.Col Colhigh 5732755..5732779 score=3.81642623525518
SFP.Col Colhigh 5732862..5732886 score=2.41996589977729
SFP.Col Colhigh 5733387..5733411 score=1.58346409386255
SFP.Col Colhigh 5733424..5733448 score=3.01863552753448
SFP.Col Colhigh 5733603..5733627 score=2.16788278000397
SFP.Col Colhigh 5733640..5733664 score=4.4353146835117
SFP.Col Colhigh 5735960..5735984 score=2.45220612774912
SFP.Col Colhigh 5736025..5736049 score=3.7935141487633
SFP.Col Colhigh 5737681..5737705 score=2.29680584352874
SFP.Col Colhigh 5738233..5738257 score=2.79978739495921
SFP.Col Colhigh 5738344..5738368 score=2.37766839166243
SFP.Col Colhigh 5739246..5739270 score=6.36558245220359
SFP.Col Colhigh 5739354..5739378 score=2.15862276431590
SFP.Col Colhigh 5742275..5742299 score=1.59876513283881
SFP.Col Colhigh 5742422..5742446 score=1.88279717056854
SFP.Col Colhigh 5742877..5742901 score=3.55632546874042
SFP.Col Colhigh 5742913..5742937 score=3.00715006207759
SFP.Col Colhigh 5743485..5743509 score=2.3068056950084
SFP.Col Colhigh 5745561..5745585 score=2.19860781015938
SFP.Col Colhigh 5745592..5745616 score=3.23118765495661
SFP.Col Colhigh 5745818..5745842 score=4.48633252659861
SFP.Col Colhigh 5745967..5745991 score=2.87515446912689
SFP.Col Colhigh 5746001..5746025 score=1.56243100703079
SFP.Col Colhigh 5746035..5746059 score=2.76783817540453
SFP.Col Colhigh 5746340..5746364 score=1.55029734178322
SFP.Col Colhigh 5748321..5748345 score=1.87924469539878
SFP.Col Colhigh 5749650..5749674 score=2.22867894506594
SFP.Col Colhigh 5750398..5750422 score=1.7109890503637
SFP.Col Colhigh 5750539..5750563 score=2.07930850904633
SFP.Col Colhigh 5751732..5751756 score=3.07614956818578
SFP.Col Colhigh 5752075..5752099 score=2.24186493439231
SFP.Col Colhigh 5752107..5752131 score=1.94978827783714
SFP.Col Colhigh 5752574..5752598 score=3.05974163081936
SFP.Col Colhigh 5752795..5752819 score=2.98015833497422
SFP.Col Colhigh 5753016..5753040 score=1.79689176221788
SFP.Col Colhigh 5753159..5753183 score=3.63905150488768
SFP.Col Colhigh 5753752..5753776 score=2.92282412881214
SFP.Col Colhigh 5754064..5754088 score=3.03842584614969
SFP.Col Colhigh 5754320..5754344 score=3.20260127560242
SFP.Col Colhigh 5754968..5754992 score=1.70158493557827
SFP.Col Colhigh 5755035..5755059 score=1.98135360252829
SFP.Col Colhigh 5755415..5755439 score=2.47874100497624
SFP.Col Colhigh 5755843..5755867 score=2.68816168958844
SFP.Col Colhigh 5757459..5757483 score=2.54764812399047
SFP.Col Colhigh 5758668..5758692 score=3.71721528927935
SFP.Col Colhigh 5758745..5758769 score=2.68178049042982
SFP.Col Colhigh 5764365..5764389 score=1.76164502933976
SFP.Col Colhigh 5764400..5764424 score=3.57241798064347
SFP.Col Colhigh 5764684..5764708 score=6.53242911997518
SFP.Col Colhigh 5764762..5764786 score=1.93043636370746
SFP.Col Colhigh 5765758..5765782 score=2.97723422607287
SFP.Col Colhigh 5765789..5765813 score=2.15974149243936
SFP.Col Colhigh 5768585..5768609 score=2.30875058992568
SFP.Col Colhigh 5768742..5768766 score=2.42743481629945
SFP.Col Colhigh 5769703..5769727 score=3.51983639044306
SFP.Col Colhigh 5770234..5770258 score=2.19651131161534
SFP.Col Colhigh 5770574..5770598 score=5.09088982298363
SFP.Col Colhigh 5770610..5770634 score=9.91288498401162
SFP.Col Colhigh 5770726..5770750 score=3.96963605102293
SFP.Col Colhigh 5770858..5770882 score=8.29049579505824
SFP.Col Colhigh 5770970..5770994 score=4.24734657684439
SFP.Col Colhigh 5771217..5771241 score=4.27644333063622
SFP.Col Colhigh 5771289..5771313 score=2.97599761710714
SFP.Col Colhigh 5771398..5771422 score=5.04066113691793
SFP.Col Colhigh 5771434..5771458 score=2.86875711069967
SFP.Col Colhigh 5772348..5772372 score=3.34850694066695
SFP.Col Colhigh 5772385..5772409 score=3.28871839268345
SFP.Col Colhigh 5772425..5772449 score=3.43320189444158
SFP.Col Colhigh 5772465..5772489 score=3.05842560138590
SFP.Col Colhigh 5772502..5772526 score=2.37171663446593
SFP.Col Colhigh 5772542..5772566 score=1.96054623766747
SFP.Col Colhigh 5772577..5772601 score=4.46499056463618
SFP.Col Colhigh 5772611..5772635 score=5.13757839701641
SFP.Col Colhigh 5772645..5772669 score=4.82879814279839
SFP.Col Colhigh 5772724..5772748 score=5.60678483401487
SFP.Col Colhigh 5772761..5772785 score=4.29547491304943
SFP.Col Colhigh 5772933..5772957 score=2.02899938773123
SFP.Col Colhigh 5773048..5773072 score=1.89811004309256
SFP.Col Colhigh 5773515..5773539 score=2.34192379018186
SFP.Col Colhigh 5773821..5773845 score=1.89618571012066
SFP.Col Colhigh 5773892..5773916 score=1.95511490907835
SFP.Col Colhigh 5774005..5774029 score=2.82931292040266
SFP.Col Colhigh 5774036..5774060 score=1.84450628917780
SFP.Col Colhigh 5776686..5776710 score=3.55013602523171
SFP.Col Colhigh 5777155..5777179 score=1.67613643322969
SFP.Col Colhigh 5790071..5790095 score=4.46754351695666
SFP.Col Colhigh 5790143..5790167 score=3.93671680955725
SFP.Col Colhigh 5804549..5804573 score=3.65641591478305
SFP.Col Colhigh 5806322..5806346 score=2.38275433624893
SFP.Col Colhigh 5806768..5806792 score=3.73787979421151
SFP.Col Colhigh 5806805..5806829 score=4.96918374378842
SFP.Col Colhigh 5806839..5806863 score=4.23794827614974
SFP.Col Colhigh 5806909..5806933 score=3.1085433076196
SFP.Col Colhigh 5807065..5807089 score=2.78662989868775
SFP.Col Colhigh 5807280..5807304 score=1.90934516892535
SFP.Col Colhigh 5807387..5807411 score=2.52297448385240
SFP.Col Colhigh 5807457..5807481 score=3.02035235509555
SFP.Col Colhigh 5808419..5808443 score=2.30852423641375
SFP.Col Colhigh 5808454..5808478 score=3.30519486738453
SFP.Col Colhigh 5808708..5808732 score=1.61710364103111
SFP.Col Colhigh 5808744..5808768 score=2.32588648621831
SFP.Col Colhigh 5808782..5808806 score=2.60716110482055
SFP.Col Colhigh 5808919..5808943 score=2.04147939207829
SFP.Col Colhigh 5808954..5808978 score=3.13979907777611
SFP.Col Colhigh 5808992..5809016 score=2.05055156624280
SFP.Col Colhigh 5809243..5809267 score=2.40199073568477
SFP.Col Colhigh 5809929..5809953 score=2.32001650581847
SFP.Col Colhigh 5813982..5814006 score=4.50407600887064
SFP.Col Colhigh 5814088..5814112 score=3.00547132045411
SFP.Col Colhigh 5814121..5814145 score=2.09403996808604
SFP.Col Colhigh 5814228..5814252 score=1.93431548430788
SFP.Col Colhigh 5814313..5814337 score=1.69722514550707
SFP.Col Colhigh 5816818..5816842 score=2.69898745160808
SFP.Col Colhigh 5816926..5816950 score=2.31513600160110
SFP.Col Colhigh 5819149..5819173 score=3.63865047957239
SFP.Col Colhigh 5831286..5831310 score=2.73855512966410
SFP.Col Colhigh 5832980..5833004 score=1.60934104279145
SFP.Col Colhigh 5835177..5835201 score=4.16885692488014
SFP.Col Colhigh 5835562..5835586 score=2.18484278529483
SFP.Col Colhigh 5837599..5837623 score=2.15120151083235
SFP.Col Colhigh 5842144..5842168 score=2.35715368388998
SFP.Col Colhigh 5848246..5848270 score=2.13271499304438
SFP.Col Colhigh 5848394..5848418 score=3.35813840159514
SFP.Col Colhigh 5848473..5848497 score=2.57279359824334
SFP.Col Colhigh 5848708..5848732 score=2.34247521014165
SFP.Col Colhigh 5850262..5850286 score=5.89044768386062
SFP.Col Colhigh 5850330..5850354 score=3.17236163512533
SFP.Col Colhigh 5850368..5850392 score=4.53061801916164
SFP.Col Colhigh 5850474..5850498 score=1.95492770092534
SFP.Col Colhigh 5850505..5850529 score=2.67716828747842
SFP.Col Colhigh 5850619..5850643 score=2.72899214831531
SFP.Col Colhigh 5850739..5850763 score=3.39643181885845
SFP.Col Colhigh 5850774..5850798 score=3.13230676681645
SFP.Col Colhigh 5850991..5851015 score=1.56581379815625
SFP.Col Colhigh 5851030..5851054 score=3.21508364810318
SFP.Col Colhigh 5851137..5851161 score=2.22141440500392
SFP.Col Colhigh 5851172..5851196 score=2.22087470564596
SFP.Col Colhigh 5851420..5851444 score=6.12814431756137
SFP.Col Colhigh 5851460..5851484 score=2.57760508736927
SFP.Col Colhigh 5851491..5851515 score=2.02676000537053
SFP.Col Colhigh 5851647..5851671 score=1.59874304809155
SFP.Col Colhigh 5851684..5851708 score=4.77955551605585
SFP.Col Colhigh 5851794..5851818 score=5.42464061593172
SFP.Col Colhigh 5851830..5851854 score=2.93300294544902
SFP.Col Colhigh 5851973..5851997 score=2.58260068307181
SFP.Col Colhigh 5852041..5852065 score=4.8651993604549
SFP.Col Colhigh 5852080..5852104 score=3.1721167714348
SFP.Col Colhigh 5852115..5852139 score=2.96048838059001
SFP.Col Colhigh 5852269..5852293 score=4.39377989816232
SFP.Col Colhigh 5852308..5852332 score=1.63572717711138
SFP.Col Colhigh 5852567..5852591 score=3.88091908740231
SFP.Col Colhigh 5852648..5852672 score=2.68325821474361
SFP.Col Colhigh 5852723..5852747 score=3.58652554661811
SFP.Col Colhigh 5853088..5853112 score=3.2414953289356
SFP.Col Colhigh 5853200..5853224 score=3.66591633606783
SFP.Col Colhigh 5853278..5853302 score=5.63328441980422
SFP.Col Colhigh 5853314..5853338 score=2.71700832309797
SFP.Col Colhigh 5853487..5853511 score=5.05319551393128
SFP.Col Colhigh 5853613..5853637 score=2.37922599895614
SFP.Col Colhigh 5853972..5853996 score=2.97753469354772
SFP.Col Colhigh 5854440..5854464 score=4.00661917046484
SFP.Col Colhigh 5854849..5854873 score=1.75784609255339
SFP.Col Colhigh 5893662..5893686 score=2.10083957883363
SFP.Col Colhigh 5896087..5896111 score=2.66764000048571
SFP.Col Colhigh 5896489..5896513 score=4.0354680731583
SFP.Col Colhigh 5896529..5896553 score=4.63708653608011
SFP.Col Colhigh 5896566..5896590 score=3.91199447784022
SFP.Col Colhigh 5896890..5896914 score=3.76379105657804
SFP.Col Colhigh 5896928..5896952 score=1.82098928750063
SFP.Col Colhigh 5897187..5897211 score=2.85415408362290
SFP.Col Colhigh 5897842..5897866 score=4.42725673688479
SFP.Col Colhigh 5897909..5897933 score=5.70467689891113
SFP.Col Colhigh 5898112..5898136 score=5.00725805804862
SFP.Col Colhigh 5898186..5898210 score=2.94504732588258
SFP.Col Colhigh 5898645..5898669 score=3.10946989685728
SFP.Col Colhigh 5899049..5899073 score=2.00856232409867
SFP.Col Colhigh 5899162..5899186 score=1.56069442718981
SFP.Col Colhigh 5899697..5899721 score=2.69369256947042
SFP.Col Colhigh 5899835..5899859 score=3.88908501157046
SFP.Col Colhigh 5899868..5899892 score=2.13078703384600
SFP.Col Colhigh 5899903..5899927 score=3.44534921533137
SFP.Col Colhigh 5900044..5900068 score=2.13840081969771
SFP.Col Colhigh 5900080..5900104 score=1.94840558048953
SFP.Col Colhigh 5900116..5900140 score=2.60093703018634
SFP.Col Colhigh 5900150..5900174 score=3.24822569389935
SFP.Col Colhigh 5900186..5900210 score=1.58202758666989
SFP.Col Colhigh 5907805..5907829 score=1.67298239172696
SFP.Col Colhigh 5921083..5921107 score=1.61779200937664
SFP.Col Colhigh 5932143..5932167 score=1.70387160976285
SFP.Col Colhigh 5932445..5932469 score=1.65270537187082
SFP.Col Colhigh 5935844..5935868 score=2.24494710672482
SFP.Col Colhigh 5937139..5937163 score=5.17528197513656
SFP.Col Colhigh 5937248..5937272 score=4.31056851716447
SFP.Col Colhigh 5937284..5937308 score=2.7269641895875
SFP.Col Colhigh 5937511..5937535 score=2.90133735537949
SFP.Col Colhigh 5937587..5937611 score=1.97845554186137
SFP.Col Colhigh 5937958..5937982 score=2.9871915991238
SFP.Col Colhigh 5938325..5938349 score=1.88906594236291
SFP.Col Colhigh 5938527..5938551 score=2.45577671309074
SFP.Col Colhigh 5938673..5938697 score=6.14831064264883
SFP.Col Colhigh 5939394..5939418 score=4.6861893476598
SFP.Col Colhigh 5939547..5939571 score=2.88888747220763
SFP.Col Colhigh 5939676..5939700 score=3.28934865151439
SFP.Col Colhigh 5939754..5939778 score=2.89332167043124
SFP.Col Colhigh 5939861..5939885 score=2.15473780700069
SFP.Col Colhigh 5939899..5939923 score=3.1681328635018
SFP.Col Colhigh 5940017..5940041 score=1.62313279059571
SFP.Col Colhigh 5940170..5940194 score=3.78605639852032
SFP.Col Colhigh 5940423..5940447 score=3.84332195407103
SFP.Col Colhigh 5940497..5940521 score=1.93559037583255
SFP.Col Colhigh 5940722..5940746 score=3.16490216778669
SFP.Col Colhigh 5940826..5940850 score=2.65080382408973
SFP.Col Colhigh 5940934..5940958 score=5.21193139375702
SFP.Col Colhigh 5940969..5940993 score=4.27931537553734
SFP.Col Colhigh 5941075..5941099 score=4.87587743950015
SFP.Col Colhigh 5941112..5941136 score=2.28733347506614
SFP.Col Colhigh 5941184..5941208 score=2.09399589301717
SFP.Col Colhigh 5941218..5941242 score=2.55200964035721
SFP.Col Colhigh 5941254..5941278 score=3.4325866116645
SFP.Col Colhigh 5941294..5941318 score=2.85185305731332
SFP.Col Colhigh 5941330..5941354 score=4.38645337745913
SFP.Col Colhigh 5941399..5941423 score=5.54924705445615
SFP.Col Colhigh 5941435..5941459 score=4.44798878468343
SFP.Col Colhigh 5941473..5941497 score=2.7787444656526
SFP.Col Colhigh 5941513..5941537 score=6.63834867303602
SFP.Col Colhigh 5941549..5941573 score=4.13074102613982
SFP.Col Colhigh 5941620..5941644 score=6.1495304391367
SFP.Col Colhigh 5941690..5941714 score=4.35651030485801
SFP.Col Colhigh 5941727..5941751 score=1.83002261419095
SFP.Col Colhigh 5941764..5941788 score=4.97128473029777
SFP.Col Colhigh 5941797..5941821 score=1.91682117356500
SFP.Col Colhigh 5941837..5941861 score=4.98054471471536
SFP.Col Colhigh 5941913..5941937 score=2.55737083501749
SFP.Col Colhigh 5942018..5942042 score=1.78275799017728
SFP.Col Colhigh 5942052..5942076 score=4.88227722273132
SFP.Col Colhigh 5942301..5942325 score=2.82125061741650
SFP.Col Colhigh 5942335..5942359 score=3.76147710238197
SFP.Col Colhigh 5942438..5942462 score=2.63672221419493
SFP.Col Colhigh 5942472..5942496 score=6.51186333959469
SFP.Col Colhigh 5942575..5942599 score=2.83143987927007
SFP.Col Colhigh 5942614..5942638 score=2.47205244810861
SFP.Col Colhigh 5942719..5942743 score=3.95542499383678
SFP.Col Colhigh 5942759..5942783 score=2.01712013447010
SFP.Col Colhigh 5942835..5942859 score=1.86557154433744
SFP.Col Colhigh 5942871..5942895 score=2.42433610085143
SFP.Col Colhigh 5942904..5942928 score=1.69849167289646
SFP.Col Colhigh 5942976..5943000 score=4.75547285090097
SFP.Col Colhigh 5943085..5943109 score=3.49765365822179
SFP.Col Colhigh 5943196..5943220 score=2.79562839266775
SFP.Col Colhigh 5946689..5946713 score=2.45230790601412
SFP.Col Colhigh 5952026..5952050 score=3.26940359029121
SFP.Col Colhigh 5952060..5952084 score=1.87760889168199
SFP.Col Colhigh 5952464..5952488 score=3.59293800936553
SFP.Col Colhigh 5953855..5953879 score=4.29790692814139
SFP.Col Colhigh 5953927..5953951 score=2.33987423594229
SFP.Col Colhigh 5954220..5954244 score=1.98697912849143
SFP.Col Colhigh 5955048..5955072 score=2.58963107290664
SFP.Col Colhigh 5955189..5955213 score=3.764766534522
SFP.Col Colhigh 5961583..5961607 score=3.84119791495729
SFP.Col Colhigh 5961748..5961772 score=3.6395766997566
SFP.Col Colhigh 5961850..5961874 score=4.64250472071268
SFP.Col Colhigh 5961948..5961972 score=2.29481061052403
SFP.Col Colhigh 5961986..5962010 score=2.91677046076919
SFP.Col Colhigh 5962052..5962076 score=3.50691329610103
SFP.Col Colhigh 5962116..5962140 score=4.77617810605607
SFP.Col Colhigh 5962150..5962174 score=4.676963571222
SFP.Col Colhigh 5962188..5962212 score=2.05818819968378
SFP.Col Colhigh 5962264..5962288 score=3.46000339996432
SFP.Col Colhigh 5962441..5962465 score=1.58840065711224
SFP.Col Colhigh 5962476..5962500 score=2.17537737308966
SFP.Col Colhigh 5962589..5962613 score=3.95834632376619
SFP.Col Colhigh 5962627..5962651 score=1.7129141035376
SFP.Col Colhigh 5962663..5962687 score=3.48621521251048
SFP.Col Colhigh 5962694..5962718 score=3.53776843450803
SFP.Col Colhigh 5962729..5962753 score=2.27645440453705
SFP.Col Colhigh 5962798..5962822 score=4.20119297913315
SFP.Col Colhigh 5962869..5962893 score=7.92782377645044
SFP.Col Colhigh 5962985..5963009 score=2.52752957511454
SFP.Col Colhigh 5963135..5963159 score=7.34657918880677
SFP.Col Colhigh 5963172..5963196 score=4.2993929107411
SFP.Col Colhigh 5963209..5963233 score=2.69106225497048
SFP.Col Colhigh 5963295..5963319 score=2.73883862134637
SFP.Col Colhigh 5963367..5963391 score=1.91931898765835
SFP.Col Colhigh 5963401..5963425 score=2.35947000224094
SFP.Col Colhigh 5963475..5963499 score=3.88985709455997
SFP.Col Colhigh 5963584..5963608 score=4.04444937346529
SFP.Col Colhigh 5963618..5963642 score=2.49538265177793
SFP.Col Colhigh 5963656..5963680 score=1.71649992807337
SFP.Col Colhigh 5963796..5963820 score=4.43613003294185
SFP.Col Colhigh 5963832..5963856 score=2.73035553764359
SFP.Col Colhigh 5963909..5963933 score=2.38915400492718
SFP.Col Colhigh 5964054..5964078 score=2.10898634499434
SFP.Col Colhigh 5964095..5964119 score=3.19438192834641
SFP.Col Colhigh 5964129..5964153 score=1.81202901490223
SFP.Col Colhigh 5964284..5964308 score=2.80999841820799
SFP.Col Colhigh 5964320..5964344 score=4.82097704457002
SFP.Col Colhigh 5964356..5964380 score=2.42460951515062
SFP.Col Colhigh 5964390..5964414 score=3.82970398024898
SFP.Col Colhigh 5964689..5964713 score=3.74967215763179
SFP.Col Colhigh 5964723..5964747 score=4.26119917192329
SFP.Col Colhigh 5964796..5964820 score=2.86365778886736
SFP.Col Colhigh 5965216..5965240 score=2.22215090045934
SFP.Col Colhigh 5965252..5965276 score=3.23711674094814
SFP.Col Colhigh 5965518..5965542 score=4.22197998209328
SFP.Col Colhigh 5965555..5965579 score=4.55533559288658
SFP.Col Colhigh 5965594..5965618 score=5.80503860931619
SFP.Col Colhigh 5965662..5965686 score=3.39312370570946
SFP.Col Colhigh 5966216..5966240 score=6.72596404537567
SFP.Col Colhigh 5966324..5966348 score=2.42268886995417
SFP.Col Colhigh 5966619..5966643 score=3.50069712603038
SFP.Col Colhigh 5966694..5966718 score=3.13826800328823
SFP.Col Colhigh 5966771..5966795 score=3.04952472898378
SFP.Col Colhigh 5966811..5966835 score=1.67125436770361
SFP.Col Colhigh 5966915..5966939 score=3.29027291120583
SFP.Col Colhigh 5966988..5967012 score=4.66583453201432
SFP.Col Colhigh 5967134..5967158 score=3.69202385167367
SFP.Col Colhigh 5967167..5967191 score=3.16668192053202
SFP.Col Colhigh 5967506..5967530 score=1.94621047896906
SFP.Col Colhigh 5967577..5967601 score=1.72772697820825
SFP.Col Colhigh 5967618..5967642 score=3.7758515555645
SFP.Col Colhigh 5967654..5967678 score=1.76037339111013
SFP.Col Colhigh 5968013..5968037 score=2.83891309529956
SFP.Col Colhigh 5968049..5968073 score=1.58683901986885
SFP.Col Colhigh 5968081..5968105 score=4.31185649086348
SFP.Col Colhigh 5968117..5968141 score=2.85443666408926
SFP.Col Colhigh 5968322..5968346 score=3.78802369214477
SFP.Col Colhigh 5968359..5968383 score=4.63013411305815
SFP.Col Colhigh 5968396..5968420 score=2.65917044926572
SFP.Col Colhigh 5968431..5968455 score=8.74995513238098
SFP.Col Colhigh 5968467..5968491 score=3.30798620264458
SFP.Col Colhigh 5968502..5968526 score=3.03469258141021
SFP.Col Colhigh 5968537..5968561 score=2.88735614717728
SFP.Col Colhigh 5968571..5968595 score=2.62825575581305
SFP.Col Colhigh 5968607..5968631 score=1.80486196510850
SFP.Col Colhigh 5968639..5968663 score=4.11345034157916
SFP.Col Colhigh 5968713..5968737 score=5.19657551248627
SFP.Col Colhigh 5968745..5968769 score=4.63051853090901
SFP.Col Colhigh 5968781..5968805 score=3.85977184545574
SFP.Col Colhigh 5968956..5968980 score=4.17733364471250
SFP.Col Colhigh 5968992..5969016 score=1.69181692974286
SFP.Col Colhigh 5969026..5969050 score=2.75600607884391
SFP.Col Colhigh 5969238..5969262 score=4.23723903643521
SFP.Col Colhigh 5969347..5969371 score=3.76821192858913
SFP.Col Colhigh 5969421..5969445 score=2.90670253042309
SFP.Col Colhigh 5969456..5969480 score=2.24270343307602
SFP.Col Colhigh 5969491..5969515 score=3.01104120283310
SFP.Col Colhigh 5969527..5969551 score=2.49532807826301
SFP.Col Colhigh 5969560..5969584 score=1.79047440521939
SFP.Col Colhigh 5969641..5969665 score=3.3892461358462
SFP.Col Colhigh 5969717..5969741 score=4.33729860186951
SFP.Col Colhigh 5969895..5969919 score=3.12436161916973
SFP.Col Colhigh 5969966..5969990 score=3.74694177174993
SFP.Col Colhigh 5970152..5970176 score=2.12763945944684
SFP.Col Colhigh 5970876..5970900 score=3.69641310790147
SFP.Col Colhigh 5970909..5970933 score=4.76528141820128
SFP.Col Colhigh 5971015..5971039 score=2.06407916976587
SFP.Col Colhigh 5971050..5971074 score=4.11368334908813
SFP.Col Colhigh 5971223..5971247 score=3.3894413870588
SFP.Col Colhigh 5971260..5971284 score=6.57323987821335
SFP.Col Colhigh 5971296..5971320 score=2.59167308180742
SFP.Col Colhigh 5971333..5971357 score=3.18900183532434
SFP.Col Colhigh 5971369..5971393 score=2.70025325836719
SFP.Col Colhigh 5971483..5971507 score=2.71181043163471
SFP.Col Colhigh 5971522..5971546 score=3.9754300522888
SFP.Col Colhigh 5971687..5971711 score=2.84304830068714
SFP.Col Colhigh 5971722..5971746 score=2.49468729585562
SFP.Col Colhigh 5971753..5971777 score=5.94970434094083
SFP.Col Colhigh 5971866..5971890 score=3.29494048335314
SFP.Col Colhigh 5971902..5971926 score=2.60777357924213
SFP.Col Colhigh 5972077..5972101 score=3.07088038869968
SFP.Col Colhigh 5972114..5972138 score=6.55930329203836
SFP.Col Colhigh 5972185..5972209 score=2.69053102508814
SFP.Col Colhigh 5972520..5972544 score=1.84423928238117
SFP.Col Colhigh 5972668..5972692 score=3.9868720005877
SFP.Col Colhigh 5972704..5972728 score=3.48187266884119
SFP.Col Colhigh 5972739..5972763 score=5.90313095992046
SFP.Col Colhigh 5972776..5972800 score=5.37520839518110
SFP.Col Colhigh 5972853..5972877 score=1.68003218394872
SFP.Col Colhigh 5972962..5972986 score=3.88302763601425
SFP.Col Colhigh 5972996..5973020 score=4.91558566759862
SFP.Col Colhigh 5973059..5973083 score=3.13038055676641
SFP.Col Colhigh 5973095..5973119 score=2.8496503195224
SFP.Col Colhigh 5973132..5973156 score=2.90014676451514
SFP.Col Colhigh 5973172..5973196 score=7.25587559266386
SFP.Col Colhigh 5973213..5973237 score=3.28999240856596
SFP.Col Colhigh 5973249..5973273 score=2.53308322492979
SFP.Col Colhigh 5973290..5973314 score=3.16776567825773
SFP.Col Colhigh 5973369..5973393 score=5.93130633854613
SFP.Col Colhigh 5973407..5973431 score=2.23808644269507
SFP.Col Colhigh 5973509..5973533 score=2.43515513909175
SFP.Col Colhigh 5973545..5973569 score=3.1954753160748
SFP.Col Colhigh 5973579..5973603 score=6.35634481617106
SFP.Col Colhigh 5973615..5973639 score=3.06930735268013
SFP.Col Colhigh 5973688..5973712 score=3.01600877286922
SFP.Col Colhigh 5973725..5973749 score=2.93200522206660
SFP.Col Colhigh 5973761..5973785 score=3.19583405538153
SFP.Col Colhigh 5973796..5973820 score=2.17482211970028
SFP.Col Colhigh 5973831..5973855 score=4.47916163934495
SFP.Col Colhigh 5973905..5973929 score=2.05149275832599
SFP.Col Colhigh 5973944..5973968 score=2.23176105867978
SFP.Col Colhigh 5973979..5974003 score=2.99874659292951
SFP.Col Colhigh 5974121..5974145 score=4.36707963433339
SFP.Col Colhigh 5974162..5974186 score=3.1431394373521
SFP.Col Colhigh 5974198..5974222 score=2.39423429947330
SFP.Col Colhigh 5974234..5974258 score=1.66723693867776
SFP.Col Colhigh 5974272..5974296 score=4.61672395484308
SFP.Col Colhigh 5974308..5974332 score=4.12045423659825
SFP.Col Colhigh 5974381..5974405 score=1.92846241974398
SFP.Col Colhigh 5974419..5974443 score=5.22042281810811
SFP.Col Colhigh 5974458..5974482 score=3.5047164219265
SFP.Col Colhigh 5974497..5974521 score=1.91403207699337
SFP.Col Colhigh 5974536..5974560 score=2.37227614495432
SFP.Col Colhigh 5974572..5974596 score=4.02766580199120
SFP.Col Colhigh 5974638..5974662 score=2.58602584169609
SFP.Col Colhigh 5974711..5974735 score=3.71408044288062
SFP.Col Colhigh 5974779..5974803 score=2.66367255334253
SFP.Col Colhigh 5974815..5974839 score=1.64236159765348
SFP.Col Colhigh 5974885..5974909 score=5.81400021210227
SFP.Col Colhigh 5974922..5974946 score=1.99161939707822
SFP.Col Colhigh 5974958..5974982 score=3.72749160687237
SFP.Col Colhigh 5974995..5975019 score=8.04916193540754
SFP.Col Colhigh 5975109..5975133 score=3.37145970865385
SFP.Col Colhigh 5975146..5975170 score=5.13424042764765
SFP.Col Colhigh 5975180..5975204 score=5.12649142896217
SFP.Col Colhigh 5975291..5975315 score=1.94418421737198
SFP.Col Colhigh 5975443..5975467 score=3.36918435472165
SFP.Col Colhigh 5975476..5975500 score=4.12487891706929
SFP.Col Colhigh 5975512..5975536 score=2.54364752738786
SFP.Col Colhigh 5976093..5976117 score=2.30066702193589
SFP.Col Colhigh 5976168..5976192 score=6.07513382071012
SFP.Col Colhigh 5976319..5976343 score=1.75708824915838
SFP.Col Colhigh 5977696..5977720 score=2.62843785404979
SFP.Col Colhigh 5978103..5978127 score=1.61803976045099
SFP.Col Colhigh 5980195..5980219 score=2.36280047852705
SFP.Col Colhigh 5981223..5981247 score=2.26081119954658
SFP.Col Colhigh 5981588..5981612 score=3.3679222667627
SFP.Col Colhigh 5981661..5981685 score=2.02542961756618
SFP.Col Colhigh 5982106..5982130 score=3.4776456644932
SFP.Col Colhigh 5983679..5983703 score=2.9148034119005
SFP.Col Colhigh 5983955..5983979 score=4.35185053244149
SFP.Col Colhigh 5985152..5985176 score=1.84168760851423
SFP.Col Colhigh 5985962..5985986 score=4.7308713813049
SFP.Col Colhigh 5986969..5986993 score=3.91103712114048
SFP.Col Colhigh 5993742..5993766 score=4.71226771052296
SFP.Col Colhigh 5994550..5994574 score=2.19421845512981
SFP.Col Colhigh 5996026..5996050 score=1.87018180974819
SFP.Col Colhigh 6011351..6011375 score=1.56790486331187
SFP.Col Colhigh 6012453..6012477 score=2.33394697290869
SFP.Col Colhigh 6013183..6013207 score=3.82845313524006
SFP.Col Colhigh 6013334..6013358 score=2.96139502896485
SFP.Col Colhigh 6013638..6013662 score=2.06101001303885
SFP.Col Colhigh 6014257..6014281 score=3.58384025626746
SFP.Col Colhigh 6016445..6016469 score=2.23297323408506
SFP.Col Colhigh 6016578..6016602 score=2.78840361283876
SFP.Col Colhigh 6016686..6016710 score=3.19256655674156
SFP.Col Colhigh 6017764..6017788 score=1.57868699265057
SFP.Col Colhigh 6019574..6019598 score=3.04339677862179
SFP.Col Colhigh 6020253..6020277 score=2.07045201717718
SFP.Col Colhigh 6020357..6020381 score=1.88639822170937
SFP.Col Colhigh 6020397..6020421 score=2.3349812937122
SFP.Col Colhigh 6020430..6020454 score=2.43858154834438
SFP.Col Colhigh 6020498..6020522 score=3.24479591371586
SFP.Col Colhigh 6020652..6020676 score=2.71928094256150
SFP.Col Colhigh 6020683..6020707 score=2.51946904108691
SFP.Col Colhigh 6020754..6020778 score=2.12861523708118
SFP.Col Colhigh 6020826..6020850 score=4.79012619063605
SFP.Col Colhigh 6020902..6020926 score=3.57624942873325
SFP.Col Colhigh 6020981..6021005 score=4.06526030845859
SFP.Col Colhigh 6021183..6021207 score=5.61498295056714
SFP.Col Colhigh 6021547..6021571 score=1.78667154852241
SFP.Col Colhigh 6021620..6021644 score=2.71386702194232
SFP.Col Colhigh 6022377..6022401 score=4.11383417232063
SFP.Col Colhigh 6022455..6022479 score=3.87268517484461
SFP.Col Colhigh 6022556..6022580 score=2.46374929797951
SFP.Col Colhigh 6024803..6024827 score=3.15884697965427
SFP.Col Colhigh 6025170..6025194 score=3.95283870810736
SFP.Col Colhigh 6027118..6027142 score=1.92497742283167
SFP.Col Colhigh 6027304..6027328 score=2.01415734422741
SFP.Col Colhigh 6039276..6039300 score=4.1910716415646
SFP.Col Colhigh 6039385..6039409 score=5.93399477113861
SFP.Col Colhigh 6039421..6039445 score=4.3474859638043
SFP.Col Colhigh 6039600..6039624 score=2.70219253008713
SFP.Col Colhigh 6039672..6039696 score=4.17543810938294
SFP.Col Colhigh 6040028..6040052 score=1.58171260752309
SFP.Col Colhigh 6040137..6040161 score=2.19199292026852
SFP.Col Colhigh 6046636..6046660 score=2.12795060016130
SFP.Col Colhigh 6047132..6047156 score=2.35240143913238
SFP.Col Colhigh 6047396..6047420 score=3.63800404903737
SFP.Col Colhigh 6048478..6048502 score=2.67708974156624
SFP.Col Colhigh 6051367..6051391 score=5.63583910618672
SFP.Col Colhigh 6053807..6053831 score=3.10541416086687
SFP.Col Colhigh 6058900..6058924 score=1.64259627586457
SFP.Col Colhigh 6060700..6060724 score=3.16980178622511
SFP.Col Colhigh 6061599..6061623 score=2.42714009251108
SFP.Col Colhigh 6062163..6062187 score=1.58195112376120
SFP.Col Colhigh 6062989..6063013 score=1.9704560890045
SFP.Col Colhigh 6067384..6067408 score=3.15488221814449
SFP.Col Colhigh 6068840..6068864 score=3.13462904664549
SFP.Col Colhigh 6070422..6070446 score=7.99632573361927
SFP.Col Colhigh 6071639..6071663 score=3.36175706697807
SFP.Col Colhigh 6072638..6072662 score=1.99599630980317
SFP.Col Colhigh 6073413..6073437 score=4.9734647105372
SFP.Col Colhigh 6073898..6073922 score=3.39389114668622
SFP.Col Colhigh 6074041..6074065 score=1.59134345715216
SFP.Col Colhigh 6075666..6075690 score=2.01689225906958
SFP.Col Colhigh 6075697..6075721 score=1.60505484060541
SFP.Col Colhigh 6076562..6076586 score=3.7316270055745
SFP.Col Colhigh 6077561..6077585 score=2.04923738715588
SFP.Col Colhigh 6078242..6078266 score=2.95878011401179
SFP.Col Colhigh 6079469..6079493 score=3.64038831490987
SFP.Col Colhigh 6082828..6082852 score=2.22101782807237
SFP.Col Colhigh 6091940..6091964 score=3.10260776784474
SFP.Col Colhigh 6092027..6092051 score=2.62655013401586
SFP.Col Colhigh 6092772..6092796 score=1.97898355507893
SFP.Col Colhigh 6096767..6096791 score=2.75693040547596
SFP.Col Colhigh 6100061..6100085 score=2.08385036329460
SFP.Col Colhigh 6100994..6101018 score=2.17209636694052
SFP.Col Colhigh 6102734..6102758 score=5.27011817644751
SFP.Col Colhigh 6103598..6103622 score=2.74477969134959
SFP.Col Colhigh 6103955..6103979 score=3.08103425409884
SFP.Col Colhigh 6106584..6106608 score=2.58341805567167
SFP.Col Colhigh 6107059..6107083 score=2.50571696533538
SFP.Col Colhigh 6107094..6107118 score=4.41981101317836
SFP.Col Colhigh 6107918..6107942 score=2.37273582271426
SFP.Col Colhigh 6108076..6108100 score=2.46018807458936
SFP.Col Colhigh 6108808..6108832 score=2.27202913555027
SFP.Col Colhigh 6110113..6110137 score=1.58560917625798
SFP.Col Colhigh 6110253..6110277 score=2.55976823118661
SFP.Col Colhigh 6111753..6111777 score=3.68940798755044
SFP.Col Colhigh 6111807..6111831 score=1.93823142786865
SFP.Col Colhigh 6111949..6111973 score=6.96471887944382
SFP.Col Colhigh 6111987..6112011 score=3.67026605098045
SFP.Col Colhigh 6113215..6113239 score=1.87538768228588
SFP.Col Colhigh 6113280..6113304 score=2.67006219030083
SFP.Col Colhigh 6113433..6113457 score=4.555796994597
SFP.Col Colhigh 6113509..6113533 score=3.78810504255441
SFP.Col Colhigh 6115038..6115062 score=1.60328172904807
SFP.Col Colhigh 6115072..6115096 score=3.78320081041653
SFP.Col Colhigh 6116570..6116594 score=4.59037703506766
SFP.Col Colhigh 6116609..6116633 score=1.77482866082404
SFP.Col Colhigh 6117121..6117145 score=1.89777848947984
SFP.Col Colhigh 6117230..6117254 score=1.75423417244989
SFP.Col Colhigh 6117373..6117397 score=3.51778016141964
SFP.Col Colhigh 6117713..6117737 score=4.04177747411472
SFP.Col Colhigh 6118025..6118049 score=1.85355564497834
SFP.Col Colhigh 6118065..6118089 score=5.25213408136367
SFP.Col Colhigh 6118101..6118125 score=3.74323194094932
SFP.Col Colhigh 6118170..6118194 score=1.89607857249251
SFP.Col Colhigh 6118206..6118230 score=3.31581911062392
SFP.Col Colhigh 6118279..6118303 score=3.39446910368906
SFP.Col Colhigh 6118354..6118378 score=3.45354495967628
SFP.Col Colhigh 6118453..6118477 score=1.69079103127061
SFP.Col Colhigh 6118490..6118514 score=1.7316058843635
SFP.Col Colhigh 6118608..6118632 score=2.09154506472876
SFP.Col Colhigh 6118761..6118785 score=6.91654111539747
SFP.Col Colhigh 6119032..6119056 score=2.0169415946931
SFP.Col Colhigh 6119614..6119638 score=2.20876519600662
SFP.Col Colhigh 6120041..6120065 score=3.16538519278741
SFP.Col Colhigh 6120077..6120101 score=3.50510888166038
SFP.Col Colhigh 6120114..6120138 score=1.65214201844446
SFP.Col Colhigh 6120659..6120683 score=2.20247862918684
SFP.Col Colhigh 6120694..6120718 score=2.65441503527357
SFP.Col Colhigh 6120729..6120753 score=1.98677102932133
SFP.Col Colhigh 6120903..6120927 score=5.49711300744094
SFP.Col Colhigh 6120942..6120966 score=6.64187247847447
SFP.Col Colhigh 6121383..6121407 score=6.23419421469209
SFP.Col Colhigh 6121566..6121590 score=5.04216956310449
SFP.Col Colhigh 6121598..6121622 score=7.48789995658364
SFP.Col Colhigh 6121701..6121725 score=7.33669666555309
SFP.Col Colhigh 6121873..6121897 score=1.93643884598499
SFP.Col Colhigh 6122278..6122302 score=2.94676419671020
SFP.Col Colhigh 6123342..6123366 score=3.05794773950393
SFP.Col Colhigh 6123518..6123542 score=1.76431803275810
SFP.Col Colhigh 6123733..6123757 score=2.17332066949390
SFP.Col Colhigh 6123804..6123828 score=1.58639727469503
SFP.Col Colhigh 6123841..6123865 score=3.78865642936526
SFP.Col Colhigh 6123878..6123902 score=3.60765438498514
SFP.Col Colhigh 6124290..6124314 score=1.64505383761637
SFP.Col Colhigh 6124329..6124353 score=1.88091001285429
SFP.Col Colhigh 6124584..6124608 score=1.61538580990191
SFP.Col Colhigh 6124654..6124678 score=7.82373578533298
SFP.Col Colhigh 6124755..6124779 score=2.25330719100249
SFP.Col Colhigh 6125050..6125074 score=1.88052631207628
SFP.Col Colhigh 6125126..6125150 score=3.28815544882894
SFP.Col Colhigh 6125163..6125187 score=3.2826088268453
SFP.Col Colhigh 6125454..6125478 score=4.40187595418605
SFP.Col Colhigh 6125564..6125588 score=3.23104345036222
SFP.Col Colhigh 6125670..6125694 score=2.63852913376003
SFP.Col Colhigh 6125708..6125732 score=4.72000015841131
SFP.Col Colhigh 6127607..6127631 score=2.17319870127514
SFP.Col Colhigh 6127712..6127736 score=3.62405265890661
SFP.Col Colhigh 6128829..6128853 score=2.05376474590808
SFP.Col Colhigh 6128867..6128891 score=2.97508004750839
SFP.Col Colhigh 6128969..6128993 score=4.15325685345423
SFP.Col Colhigh 6129007..6129031 score=1.72496867600579
SFP.Col Colhigh 6129295..6129319 score=1.75542945357167
SFP.Col Colhigh 6129329..6129353 score=2.35447820809459
SFP.Col Colhigh 6129578..6129602 score=2.882082995946
SFP.Col Colhigh 6129859..6129883 score=1.80514701358894
SFP.Col Colhigh 6129957..6129981 score=1.77891797511224
SFP.Col Colhigh 6130829..6130853 score=4.68517708750579
SFP.Col Colhigh 6130903..6130927 score=7.03539260797214
SFP.Col Colhigh 6133982..6134006 score=3.71579508203743
SFP.Col Colhigh 6135886..6135910 score=3.22192508500808
SFP.Col Colhigh 6137725..6137749 score=1.82960630606893
SFP.Col Colhigh 6137761..6137785 score=1.87753351786912
SFP.Col Colhigh 6139512..6139536 score=2.02716908300946
SFP.Col Colhigh 6139911..6139935 score=2.83535658468979
SFP.Col Colhigh 6141533..6141557 score=4.63080824367931
SFP.Col Colhigh 6145999..6146023 score=3.05718635258036
SFP.Col Colhigh 6146431..6146455 score=2.45963494429712
SFP.Col Colhigh 6146580..6146604 score=2.12779000084334
SFP.Col Colhigh 6146942..6146966 score=2.62410303296577
SFP.Col Colhigh 6147010..6147034 score=1.69522254690199
SFP.Col Colhigh 6147861..6147885 score=3.90905599187228
SFP.Col Colhigh 6148953..6148977 score=3.69736912742126
SFP.Col Colhigh 6149774..6149798 score=3.31297667748155
SFP.Col Colhigh 6150506..6150530 score=2.43836249812146
SFP.Col Colhigh 6152420..6152444 score=2.33122498541470
SFP.Col Colhigh 6154882..6154906 score=2.65662901111126
SFP.Col Colhigh 6154922..6154946 score=1.55241871856108
SFP.Col Colhigh 6155473..6155497 score=4.45164073088302
SFP.Col Colhigh 6159515..6159539 score=2.28308439734275
SFP.Col Colhigh 6160279..6160303 score=1.67782546968655
SFP.Col Colhigh 6161869..6161893 score=1.76094059257340
SFP.Col Colhigh 6162187..6162211 score=4.25000407621064
SFP.Col Colhigh 6163177..6163201 score=3.33579817120546
SFP.Col Colhigh 6163797..6163821 score=2.13550208566036
SFP.Col Colhigh 6170181..6170205 score=1.66814985252702
SFP.Col Colhigh 6173460..6173484 score=5.43590127542072
SFP.Col Colhigh 6173986..6174010 score=1.71194968571789
SFP.Col Colhigh 6174483..6174507 score=3.40630592272701
SFP.Col Colhigh 6175096..6175120 score=4.55252377542268
SFP.Col Colhigh 6177955..6177979 score=2.36994186619052
SFP.Col Colhigh 6177992..6178016 score=4.88128471427104
SFP.Col Colhigh 6180283..6180307 score=2.46749323361797
SFP.Col Colhigh 6180395..6180419 score=2.8355631526995
SFP.Col Colhigh 6180745..6180769 score=2.34346792899139
SFP.Col Colhigh 6180816..6180840 score=2.11562015903039
SFP.Col Colhigh 6180963..6180987 score=1.84779481200618
SFP.Col Colhigh 6181689..6181713 score=4.17961611738273
SFP.Col Colhigh 6181952..6181976 score=3.49378481033196
SFP.Col Colhigh 6182211..6182235 score=1.89549189239963
SFP.Col Colhigh 6182622..6182646 score=4.55636641224652
SFP.Col Colhigh 6183584..6183608 score=1.99632209789791
SFP.Col Colhigh 6185656..6185680 score=1.55571290675272
SFP.Col Colhigh 6189229..6189253 score=1.55212905448811
SFP.Col Colhigh 6189639..6189663 score=1.77580384113841
SFP.Col Colhigh 6190001..6190025 score=3.34996121992129
SFP.Col Colhigh 6191112..6191136 score=2.44517518585207
SFP.Col Colhigh 6191405..6191429 score=2.89409297026912
SFP.Col Colhigh 6191696..6191720 score=1.56863930142077
SFP.Col Colhigh 6192506..6192530 score=1.77695335185380
SFP.Col Colhigh 6192579..6192603 score=1.94688578272525
SFP.Col Colhigh 6192920..6192944 score=2.23405413352693
SFP.Col Colhigh 6194517..6194541 score=2.55523851295115
SFP.Col Colhigh 6195068..6195092 score=1.56416847675363
SFP.Col Colhigh 6197512..6197536 score=2.79602098332573
SFP.Col Colhigh 6198034..6198058 score=4.53622577137701
SFP.Col Colhigh 6198794..6198818 score=2.43897504460337
SFP.Col Colhigh 6200380..6200404 score=2.24704647147628
SFP.Col Colhigh 6202338..6202362 score=1.55897743345088
SFP.Col Colhigh 6203088..6203112 score=1.68591575483294
SFP.Col Colhigh 6203403..6203427 score=1.84331301673656
SFP.Col Colhigh 6203571..6203595 score=1.61776707325393
SFP.Col Colhigh 6203678..6203702 score=9.28872800973322
SFP.Col Colhigh 6203854..6203878 score=3.41105721530722
SFP.Col Colhigh 6203923..6203947 score=5.47610999579406
SFP.Col Colhigh 6204001..6204025 score=3.85002573090331
SFP.Col Colhigh 6204037..6204061 score=3.41264948431897
SFP.Col Colhigh 6204070..6204094 score=2.52695911974223
SFP.Col Colhigh 6204105..6204129 score=3.14306722456309
SFP.Col Colhigh 6204176..6204200 score=1.93099204727614
SFP.Col Colhigh 6204212..6204236 score=3.40310520184365
SFP.Col Colhigh 6204245..6204269 score=4.18710758244939
SFP.Col Colhigh 6204279..6204303 score=4.97859194495058
SFP.Col Colhigh 6204353..6204377 score=1.66762369041726
SFP.Col Colhigh 6204424..6204448 score=2.13061135617948
SFP.Col Colhigh 6204526..6204550 score=5.28673320471098
SFP.Col Colhigh 6204563..6204587 score=6.304067448329
SFP.Col Colhigh 6208445..6208469 score=5.64041662277191
SFP.Col Colhigh 6209490..6209514 score=1.81659410943658
SFP.Col Colhigh 6209814..6209838 score=2.42225869623648
SFP.Col Colhigh 6209978..6210002 score=2.62253677888276
SFP.Col Colhigh 6210243..6210267 score=7.0256350772993
SFP.Col Colhigh 6210945..6210969 score=2.52842462710471
SFP.Col Colhigh 6211607..6211631 score=2.16613041959322
SFP.Col Colhigh 6211930..6211954 score=2.12254530269987
SFP.Col Colhigh 6213355..6213379 score=1.88508123707760
SFP.Col Colhigh 6217068..6217092 score=1.82803642186067
SFP.Col Colhigh 6217102..6217126 score=2.00192768528774
SFP.Col Colhigh 6217324..6217348 score=1.79433778950201
SFP.Col Colhigh 6220590..6220614 score=1.90657224295157
SFP.Col Colhigh 6221805..6221829 score=4.6456794461905
SFP.Col Colhigh 6221918..6221942 score=3.67500372438803
SFP.Col Colhigh 6222135..6222159 score=1.67977816500469
SFP.Col Colhigh 6222318..6222342 score=3.68986243002194
SFP.Col Colhigh 6222430..6222454 score=2.59255781625541
SFP.Col Colhigh 6222726..6222750 score=5.01701402488543
SFP.Col Colhigh 6223935..6223959 score=2.67141085832836
SFP.Col Colhigh 6224619..6224643 score=3.3057218670278
SFP.Col Colhigh 6225620..6225644 score=4.53591335237805
SFP.Col Colhigh 6226430..6226454 score=1.66095537664374
SFP.Col Colhigh 6226545..6226569 score=5.07673452421045
SFP.Col Colhigh 6228825..6228849 score=1.84371830262995
SFP.Col Colhigh 6229007..6229031 score=4.20330760453885
SFP.Col Colhigh 6229044..6229068 score=1.89317067675318
SFP.Col Colhigh 6229334..6229358 score=2.04150104669259
SFP.Col Colhigh 6229779..6229803 score=1.66225530912005
SFP.Col Colhigh 6229811..6229835 score=1.66175165583941
SFP.Col Colhigh 6230159..6230183 score=2.20274227007221
SFP.Col Colhigh 6230540..6230564 score=1.77959531545401
SFP.Col Colhigh 6230609..6230633 score=2.19073107132973
SFP.Col Colhigh 6230728..6230752 score=1.96861339965709
SFP.Col Colhigh 6230918..6230942 score=2.99728264452902
SFP.Col Colhigh 6230990..6231014 score=5.07511481265727
SFP.Col Colhigh 6231176..6231200 score=2.43726869392253
SFP.Col Colhigh 6232402..6232426 score=2.65353964726432
SFP.Col Colhigh 6232440..6232464 score=4.08417399796098
SFP.Col Colhigh 6232475..6232499 score=2.93937420172721
SFP.Col Colhigh 6235177..6235201 score=2.24664289335071
SFP.Col Colhigh 6246979..6247003 score=1.77423015346714
SFP.Col Colhigh 6248116..6248140 score=2.36614088901139
SFP.Col Colhigh 6248444..6248468 score=2.59437878797262
SFP.Col Colhigh 6248807..6248831 score=3.99644489840891
SFP.Col Colhigh 6248960..6248984 score=4.68081641663435
SFP.Col Colhigh 6248996..6249020 score=4.98255697792066
SFP.Col Colhigh 6249066..6249090 score=3.91146014907
SFP.Col Colhigh 6249138..6249162 score=1.70910049929007
SFP.Col Colhigh 6249727..6249751 score=7.11073083900511
SFP.Col Colhigh 6249800..6249824 score=3.16027406832395
SFP.Col Colhigh 6250769..6250793 score=2.73482860512944
SFP.Col Colhigh 6250810..6250834 score=2.90846822050381
SFP.Col Colhigh 6252323..6252347 score=1.63222493450947
SFP.Col Colhigh 6253337..6253361 score=2.31070018273568
SFP.Col Colhigh 6253819..6253843 score=3.88993292987376
SFP.Col Colhigh 6254116..6254140 score=1.76466267442462
SFP.Col Colhigh 6254152..6254176 score=3.64008818135352
SFP.Col Colhigh 6254187..6254211 score=3.07118594435443
SFP.Col Colhigh 6254378..6254402 score=3.12873751163401
SFP.Col Colhigh 6254452..6254476 score=2.09504379914814
SFP.Col Colhigh 6255218..6255242 score=4.46452044252591
SFP.Col Colhigh 6255588..6255612 score=2.59207381508794
SFP.Col Colhigh 6259314..6259338 score=6.27194793333049
SFP.Col Colhigh 6259348..6259372 score=3.52383792477048
SFP.Col Colhigh 6259421..6259445 score=2.76839299424937
SFP.Col Colhigh 6260645..6260669 score=3.46858848907245
SFP.Col Colhigh 6261670..6261694 score=2.92680119109196
SFP.Col Colhigh 6262471..6262495 score=2.83991000559283
SFP.Col Colhigh 6263210..6263234 score=4.15708635446554
SFP.Col Colhigh 6263324..6263348 score=2.44033733573776
SFP.Col Colhigh 6263394..6263418 score=7.03480437411901
SFP.Col Colhigh 6263517..6263541 score=5.63684938910738
SFP.Col Colhigh 6263626..6263650 score=2.35593581822551
SFP.Col Colhigh 6264219..6264243 score=2.11306080170781
SFP.Col Colhigh 6264505..6264529 score=2.48475490497714
SFP.Col Colhigh 6264543..6264567 score=3.80752498391067
SFP.Col Colhigh 6264655..6264679 score=2.77868739974856
SFP.Col Colhigh 6265472..6265496 score=3.80341694845096
SFP.Col Colhigh 6265981..6266005 score=4.33808084351441
SFP.Col Colhigh 6266049..6266073 score=2.5430780137439
SFP.Col Colhigh 6266084..6266108 score=5.02823221981608
SFP.Col Colhigh 6266544..6266568 score=2.58154784765337
SFP.Col Colhigh 6266579..6266603 score=3.61389956336403
SFP.Col Colhigh 6267640..6267664 score=3.30342605669377
SFP.Col Colhigh 6267706..6267730 score=2.78728879796108
SFP.Col Colhigh 6268272..6268296 score=3.11954895220261
SFP.Col Colhigh 6268682..6268706 score=2.83323117997452
SFP.Col Colhigh 6268718..6268742 score=4.39104012644401
SFP.Col Colhigh 6268753..6268777 score=5.92652106906968
SFP.Col Colhigh 6269071..6269095 score=3.56699134330751
SFP.Col Colhigh 6269856..6269880 score=2.743825151464
SFP.Col Colhigh 6269969..6269993 score=3.44047039709531
SFP.Col Colhigh 6270254..6270278 score=3.5165451118724
SFP.Col Colhigh 6270290..6270314 score=3.09814562742961
SFP.Col Colhigh 6270326..6270350 score=6.93943215387661
SFP.Col Colhigh 6270395..6270419 score=3.50032601851837
SFP.Col Colhigh 6270430..6270454 score=1.87777973696581
SFP.Col Colhigh 6270536..6270560 score=1.78399734792993
SFP.Col Colhigh 6270617..6270641 score=3.20781996036253
SFP.Col Colhigh 6270653..6270677 score=2.77252605918508
SFP.Col Colhigh 6270728..6270752 score=2.94879276101206
SFP.Col Colhigh 6270864..6270888 score=4.017489070276
SFP.Col Colhigh 6271083..6271107 score=3.66293350054231
SFP.Col Colhigh 6271298..6271322 score=4.02816886463801
SFP.Col Colhigh 6271568..6271592 score=5.10505436865128
SFP.Col Colhigh 6271605..6271629 score=2.36122890942383
SFP.Col Colhigh 6271642..6271666 score=5.85736250055459
SFP.Col Colhigh 6271741..6271765 score=2.67516584287107
SFP.Col Colhigh 6271777..6271801 score=6.89905219587278
SFP.Col Colhigh 6271811..6271835 score=2.79850462214228
SFP.Col Colhigh 6271845..6271869 score=2.48130565358025
SFP.Col Colhigh 6271881..6271905 score=2.05614345998557
SFP.Col Colhigh 6271953..6271977 score=2.71005104367130
SFP.Col Colhigh 6271993..6272017 score=6.88515736981092
SFP.Col Colhigh 6272033..6272057 score=2.32265088865336
SFP.Col Colhigh 6272141..6272165 score=2.0119461832599
SFP.Col Colhigh 6272229..6272253 score=1.61394217693274
SFP.Col Colhigh 6272888..6272912 score=2.31544534143478
SFP.Col Colhigh 6275971..6275995 score=1.81569224897801
SFP.Col Colhigh 6276078..6276102 score=2.82006851410907
SFP.Col Colhigh 6277184..6277208 score=2.86205120563376
SFP.Col Colhigh 6277255..6277279 score=7.56505237062671
SFP.Col Colhigh 6277361..6277385 score=1.73702377635949
SFP.Col Colhigh 6277475..6277499 score=3.71756704477876
SFP.Col Colhigh 6277506..6277530 score=2.83269377841964
SFP.Col Colhigh 6277542..6277566 score=4.28498925431480
SFP.Col Colhigh 6277644..6277668 score=1.79572732807499
SFP.Col Colhigh 6277676..6277700 score=2.39374175192499
SFP.Col Colhigh 6277854..6277878 score=4.76313419361483
SFP.Col Colhigh 6278043..6278067 score=2.07508661261485
SFP.Col Colhigh 6278118..6278142 score=2.94435916563568
SFP.Col Colhigh 6278154..6278178 score=2.17503117019822
SFP.Col Colhigh 6278260..6278284 score=3.91378022338903
SFP.Col Colhigh 6278505..6278529 score=2.56200196634114
SFP.Col Colhigh 6278580..6278604 score=2.89056701413459
SFP.Col Colhigh 6278723..6278747 score=2.71741253595475
SFP.Col Colhigh 6278793..6278817 score=2.34689822791215
SFP.Col Colhigh 6281759..6281783 score=2.46924127163032
SFP.Col Colhigh 6281872..6281896 score=7.8054495798488
SFP.Col Colhigh 6281968..6281992 score=4.6563516281642
SFP.Col Colhigh 6282071..6282095 score=1.99984439117776
SFP.Col Colhigh 6282181..6282205 score=3.44631182755481
SFP.Col Colhigh 6282505..6282529 score=4.67539639558206
SFP.Col Colhigh 6282545..6282569 score=1.64461761477528
SFP.Col Colhigh 6282618..6282642 score=2.9107389961493
SFP.Col Colhigh 6282743..6282767 score=2.07820809224415
SFP.Col Colhigh 6282855..6282879 score=5.01947135753113
SFP.Col Colhigh 6283008..6283032 score=2.86449920559313
SFP.Col Colhigh 6283355..6283379 score=1.63675897910617
SFP.Col Colhigh 6283713..6283737 score=2.09405926883182
SFP.Col Colhigh 6283749..6283773 score=1.82244091559292
SFP.Col Colhigh 6284213..6284237 score=1.67395663506647
SFP.Col Colhigh 6284588..6284612 score=1.73893113200074
SFP.Col Colhigh 6284658..6284682 score=2.47715470804494
SFP.Col Colhigh 6285026..6285050 score=2.34280987843176
SFP.Col Colhigh 6285102..6285126 score=3.97321979205766
SFP.Col Colhigh 6285307..6285331 score=2.47165305617547
SFP.Col Colhigh 6285373..6285397 score=2.17565043934488
SFP.Col Colhigh 6285448..6285472 score=5.86067946290828
SFP.Col Colhigh 6285581..6285605 score=2.28938998292261
SFP.Col Colhigh 6285965..6285989 score=1.85021614645607
SFP.Col Colhigh 6286070..6286094 score=1.98889186488514
SFP.Col Colhigh 6286104..6286128 score=4.39249657088836
SFP.Col Colhigh 6286140..6286164 score=2.38901713312643
SFP.Col Colhigh 6286208..6286232 score=1.96816123048875
SFP.Col Colhigh 6286276..6286300 score=4.51454490734657
SFP.Col Colhigh 6286307..6286331 score=5.30103352475009
SFP.Col Colhigh 6286669..6286693 score=2.08095588179972
SFP.Col Colhigh 6287456..6287480 score=2.73403394914057
SFP.Col Colhigh 6287594..6287618 score=4.23595179250809
SFP.Col Colhigh 6287780..6287804 score=5.28381409166934
SFP.Col Colhigh 6287935..6287959 score=2.30427402388866
SFP.Col Colhigh 6288276..6288300 score=1.88958646647661
SFP.Col Colhigh 6288652..6288676 score=1.66332897859011
SFP.Col Colhigh 6291545..6291569 score=1.73785049887994
SFP.Col Colhigh 6293848..6293872 score=1.60665148741857
SFP.Col Colhigh 6295190..6295214 score=2.12787084917105
SFP.Col Colhigh 6295295..6295319 score=2.57691018553238
SFP.Col Colhigh 6296649..6296673 score=1.8165415894798
SFP.Col Colhigh 6297537..6297561 score=3.39429795475365
SFP.Col Colhigh 6297733..6297757 score=6.34960611403685
SFP.Col Colhigh 6297954..6297978 score=1.62207596124938
SFP.Col Colhigh 6298064..6298088 score=4.17992405055614
SFP.Col Colhigh 6300674..6300698 score=2.11825380594095
SFP.Col Colhigh 6300783..6300807 score=2.76876746510061
SFP.Col Colhigh 6300930..6300954 score=3.03524978022734
SFP.Col Colhigh 6300974..6300998 score=2.22821188989469
SFP.Col Colhigh 6301082..6301106 score=6.96601732852184
SFP.Col Colhigh 6301523..6301547 score=3.83335866669745
SFP.Col Colhigh 6301841..6301865 score=4.36384486369659
SFP.Col Colhigh 6302938..6302962 score=2.03142730325619
SFP.Col Colhigh 6308437..6308461 score=2.48677950919115
SFP.Col Colhigh 6308689..6308713 score=3.00833020909345
SFP.Col Colhigh 6310902..6310926 score=1.91096097851836
SFP.Col Colhigh 6312858..6312882 score=2.55796085506623
SFP.Col Colhigh 6314209..6314233 score=2.33245819012066
SFP.Col Colhigh 6317295..6317319 score=2.32346466005668
SFP.Col Colhigh 6321810..6321834 score=2.34095384702301
SFP.Col Colhigh 6322143..6322167 score=1.71841970916438
SFP.Col Colhigh 6322644..6322668 score=2.65874496607355
SFP.Col Colhigh 6322714..6322738 score=2.01430259927897
SFP.Col Colhigh 6323237..6323261 score=4.0649579549785
SFP.Col Colhigh 6323398..6323422 score=6.31616503413295
SFP.Col Colhigh 6323629..6323653 score=3.43549860446172
SFP.Col Colhigh 6323665..6323689 score=4.40336778316187
SFP.Col Colhigh 6323847..6323871 score=1.94616004924451
SFP.Col Colhigh 6323997..6324021 score=4.66798299396412
SFP.Col Colhigh 6324037..6324061 score=1.74598163401902
SFP.Col Colhigh 6324104..6324128 score=3.47586041989307
SFP.Col Colhigh 6324145..6324169 score=8.2916719518833
SFP.Col Colhigh 6324176..6324200 score=3.73383547456014
SFP.Col Colhigh 6324213..6324237 score=1.61721449223381
SFP.Col Colhigh 6331976..6332000 score=1.98279525622377
SFP.Col Colhigh 6332339..6332363 score=1.79216012693653
SFP.Col Colhigh 6332378..6332402 score=6.18364022990053
SFP.Col Colhigh 6332591..6332615 score=1.78777872969763
SFP.Col Colhigh 6332622..6332646 score=1.78982496219039
SFP.Col Colhigh 6332913..6332937 score=6.93391786838929
SFP.Col Colhigh 6333399..6333423 score=2.7455517976948
SFP.Col Colhigh 6336090..6336114 score=2.19762499456234
SFP.Col Colhigh 6338079..6338103 score=1.95039818352200
SFP.Col Colhigh 6338186..6338210 score=1.58567535397781
SFP.Col Colhigh 6338306..6338330 score=3.16253169136982
SFP.Col Colhigh 6338382..6338406 score=3.70982809492342
SFP.Col Colhigh 6338526..6338550 score=3.338317108487
SFP.Col Colhigh 6338557..6338581 score=1.64751810086831
SFP.Col Colhigh 6338807..6338831 score=5.57534865840411
SFP.Col Colhigh 6341136..6341160 score=3.86019105126986
SFP.Col Colhigh 6341536..6341560 score=2.56940038531245
SFP.Col Colhigh 6341791..6341815 score=1.60110906768512
SFP.Col Colhigh 6343221..6343245 score=4.13258690847917
SFP.Col Colhigh 6348213..6348237 score=4.4815486179096
SFP.Col Colhigh 6348493..6348517 score=2.8408590117008
SFP.Col Colhigh 6351427..6351451 score=6.08262968825462
SFP.Col Colhigh 6352538..6352562 score=3.58931102284458
SFP.Col Colhigh 6353655..6353679 score=3.68324997061175
SFP.Col Colhigh 6359209..6359233 score=2.63460078650472
SFP.Col Colhigh 6360211..6360235 score=3.38682896749022
SFP.Col Colhigh 6362348..6362372 score=1.67172275705838
SFP.Col Colhigh 6363612..6363636 score=3.43433843956130
SFP.Col Colhigh 6364691..6364715 score=1.96234294143259
SFP.Col Colhigh 6370528..6370552 score=1.62364616128193
SFP.Col Colhigh 6373598..6373622 score=2.7299487608405
SFP.Col Colhigh 6374038..6374062 score=1.86854862888474
SFP.Col Colhigh 6374076..6374100 score=1.57346586507808
SFP.Col Colhigh 6374145..6374169 score=2.60008519290700
SFP.Col Colhigh 6374361..6374385 score=2.99620908403566
SFP.Col Colhigh 6382322..6382346 score=3.61747911956658
SFP.Col Colhigh 6386076..6386100 score=3.02838612354231
SFP.Col Colhigh 6386396..6386420 score=1.70338406844950
SFP.Col Colhigh 6386431..6386455 score=2.19921596281129
SFP.Col Colhigh 6386465..6386489 score=5.21954169182761
SFP.Col Colhigh 6386570..6386594 score=2.03817047915023
SFP.Col Colhigh 6387690..6387714 score=2.02110449804056
SFP.Col Colhigh 6391419..6391443 score=2.92139075696098
SFP.Col Colhigh 6391634..6391658 score=6.57253174201986
SFP.Col Colhigh 6391944..6391968 score=1.77184257955858
SFP.Col Colhigh 6393275..6393299 score=2.03029799025827
SFP.Col Colhigh 6393519..6393543 score=3.51062897214707
SFP.Col Colhigh 6393628..6393652 score=3.66902581576670
SFP.Col Colhigh 6393664..6393688 score=1.83787254853679
SFP.Col Colhigh 6393892..6393916 score=3.60061169248908
SFP.Col Colhigh 6394784..6394808 score=5.02142361252958
SFP.Col Colhigh 6395625..6395649 score=2.08532265198579
SFP.Col Colhigh 6395804..6395828 score=3.43694419114019
SFP.Col Colhigh 6395986..6396010 score=7.59688191628617
SFP.Col Colhigh 6396021..6396045 score=3.57367762275737
SFP.Col Colhigh 6396058..6396082 score=2.08195838287761
SFP.Col Colhigh 6396216..6396240 score=3.67838399967234
SFP.Col Colhigh 6397163..6397187 score=2.22955360085014
SFP.Col Colhigh 6397832..6397856 score=2.63234493582322
SFP.Col Colhigh 6398096..6398120 score=2.7627745805347
SFP.Col Colhigh 6399416..6399440 score=1.64760060015654
SFP.Col Colhigh 6401033..6401057 score=1.89703570338765
SFP.Col Colhigh 6405187..6405211 score=1.66899125197027
SFP.Col Colhigh 6405296..6405320 score=2.88195221937710
SFP.Col Colhigh 6405831..6405855 score=2.23308782881632
SFP.Col Colhigh 6405870..6405894 score=3.42652827277950
SFP.Col Colhigh 6406428..6406452 score=2.01364382889970
SFP.Col Colhigh 6406929..6406953 score=1.61622266436927
SFP.Col Colhigh 6406967..6406991 score=2.84580265983299
SFP.Col Colhigh 6407284..6407308 score=2.89944666767219
SFP.Col Colhigh 6407353..6407377 score=2.87102971844183
SFP.Col Colhigh 6408389..6408413 score=4.34791644806066
SFP.Col Colhigh 6408490..6408514 score=3.08605355171141
SFP.Col Colhigh 6408603..6408627 score=3.89173133505127
SFP.Col Colhigh 6408673..6408697 score=3.17965712383831
SFP.Col Colhigh 6409182..6409206 score=2.43515183932609
SFP.Col Colhigh 6409611..6409635 score=2.65154619595427
SFP.Col Colhigh 6409859..6409883 score=1.88673474890673
SFP.Col Colhigh 6409997..6410021 score=1.63891878149129
SFP.Col Colhigh 6410035..6410059 score=4.11795070744292
SFP.Col Colhigh 6410107..6410131 score=3.87369833477874
SFP.Col Colhigh 6410245..6410269 score=2.20958219791737
SFP.Col Colhigh 6410658..6410682 score=3.53651081132717
SFP.Col Colhigh 6411215..6411239 score=1.79149990863315
SFP.Col Colhigh 6411475..6411499 score=3.39407264269416
SFP.Col Colhigh 6411511..6411535 score=5.83526745963214
SFP.Col Colhigh 6411581..6411605 score=1.96735183857259
SFP.Col Colhigh 6411844..6411868 score=4.95781239513241
SFP.Col Colhigh 6412645..6412669 score=1.59798103369432
SFP.Col Colhigh 6412806..6412830 score=5.20687057642902
SFP.Col Colhigh 6412950..6412974 score=4.35100437649205
SFP.Col Colhigh 6415348..6415372 score=5.81161019761429
SFP.Col Colhigh 6415645..6415669 score=2.83770824584047
SFP.Col Colhigh 6415794..6415818 score=3.43252267302245
SFP.Col Colhigh 6416110..6416134 score=1.57576830155972
SFP.Col Colhigh 6416626..6416650 score=2.08680542113365
SFP.Col Colhigh 6417702..6417726 score=3.90222815903401
SFP.Col Colhigh 6420083..6420107 score=2.67615070187454
SFP.Col Colhigh 6420625..6420649 score=3.63416402772877
SFP.Col Colhigh 6420775..6420799 score=3.12892205011485
SFP.Col Colhigh 6420936..6420960 score=2.19596911289266
SFP.Col Colhigh 6421010..6421034 score=3.73469507238645
SFP.Col Colhigh 6421043..6421067 score=2.22100428274252
SFP.Col Colhigh 6421891..6421915 score=2.60276526489024
SFP.Col Colhigh 6422080..6422104 score=3.09430587534830
SFP.Col Colhigh 6422289..6422313 score=4.77489477733228
SFP.Col Colhigh 6423295..6423319 score=2.0009351976891
SFP.Col Colhigh 6423720..6423744 score=4.0531948496433
SFP.Col Colhigh 6425484..6425508 score=2.57814955142876
SFP.Col Colhigh 6425863..6425887 score=1.85390273735242
SFP.Col Colhigh 6425899..6425923 score=2.03463873883964
SFP.Col Colhigh 6426126..6426150 score=1.58037965831530
SFP.Col Colhigh 6432676..6432700 score=2.45443374969852
SFP.Col Colhigh 6432784..6432808 score=2.93142967271043
SFP.Col Colhigh 6435393..6435417 score=1.64159432285132
SFP.Col Colhigh 6437088..6437112 score=2.45883015500146
SFP.Col Colhigh 6438038..6438062 score=2.14439416316157
SFP.Col Colhigh 6439294..6439318 score=1.86667742681651
SFP.Col Colhigh 6439979..6440003 score=3.12535139110816
SFP.Col Colhigh 6443280..6443304 score=1.59285572522032
SFP.Col Colhigh 6443781..6443805 score=1.71254478362725
SFP.Col Colhigh 6444241..6444265 score=1.96330710395327
SFP.Col Colhigh 6444273..6444297 score=4.61613026633125
SFP.Col Colhigh 6444422..6444446 score=5.35939515151373
SFP.Col Colhigh 6444499..6444523 score=1.55170352504089
SFP.Col Colhigh 6444911..6444935 score=2.0062113867995
SFP.Col Colhigh 6444945..6444969 score=3.32627159647181
SFP.Col Colhigh 6444982..6445006 score=2.20341015089160
SFP.Col Colhigh 6445387..6445411 score=3.33465775997060
SFP.Col Colhigh 6445611..6445635 score=5.25635025082322
SFP.Col Colhigh 6445720..6445744 score=2.88036498609915
SFP.Col Colhigh 6445756..6445780 score=4.35551625734904
SFP.Col Colhigh 6445976..6446000 score=3.24292211210677
SFP.Col Colhigh 6446046..6446070 score=4.3496908908293
SFP.Col Colhigh 6446078..6446102 score=1.87538988307234
SFP.Col Colhigh 6446150..6446174 score=4.41244763422009
SFP.Col Colhigh 6446191..6446215 score=4.18520153503302
SFP.Col Colhigh 6446228..6446252 score=2.31191422979374
SFP.Col Colhigh 6446264..6446288 score=5.89504910660433
SFP.Col Colhigh 6446339..6446363 score=2.45488017108109
SFP.Col Colhigh 6446742..6446766 score=3.24073006553718
SFP.Col Colhigh 6446788..6446812 score=2.25399788654063
SFP.Col Colhigh 6446827..6446851 score=2.64699801876511
SFP.Col Colhigh 6446934..6446958 score=4.95275911354962
SFP.Col Colhigh 6447004..6447028 score=5.93743153667909
SFP.Col Colhigh 6447037..6447061 score=5.50742902747953
SFP.Col Colhigh 6447072..6447096 score=6.6167959099311
SFP.Col Colhigh 6447110..6447134 score=4.74647427623901
SFP.Col Colhigh 6447752..6447776 score=2.36590117716426
SFP.Col Colhigh 6447895..6447919 score=2.30443328389791
SFP.Col Colhigh 6448003..6448027 score=7.19271891811417
SFP.Col Colhigh 6448040..6448064 score=2.80400966065662
SFP.Col Colhigh 6448218..6448242 score=10.2615461248049
SFP.Col Colhigh 6448296..6448320 score=2.20569777965314
SFP.Col Colhigh 6448557..6448581 score=2.72691915698635
SFP.Col Colhigh 6450298..6450322 score=3.63421951564458
SFP.Col Colhigh 6450763..6450787 score=3.16830077715315
SFP.Col Colhigh 6452000..6452024 score=3.81592271002498
SFP.Col Colhigh 6452609..6452633 score=1.56898888281527
SFP.Col Colhigh 6454517..6454541 score=2.40653749055917
SFP.Col Colhigh 6454903..6454927 score=3.4343540165671
SFP.Col Colhigh 6454934..6454958 score=5.27229930586511
SFP.Col Colhigh 6458299..6458323 score=3.80620075696444
SFP.Col Colhigh 6458735..6458759 score=5.12137017050476
SFP.Col Colhigh 6458919..6458943 score=2.89362339094329
SFP.Col Colhigh 6468066..6468090 score=3.72946043910683
SFP.Col Colhigh 6468210..6468234 score=1.75472323813675
SFP.Col Colhigh 6468432..6468456 score=2.04882412156194
SFP.Col Colhigh 6469002..6469026 score=2.15000051361494
SFP.Col Colhigh 6469038..6469062 score=2.69707812025318
SFP.Col Colhigh 6469376..6469400 score=2.60131373546295
SFP.Col Colhigh 6470491..6470515 score=2.16628077634739
SFP.Col Colhigh 6470786..6470810 score=4.96377484673918
SFP.Col Colhigh 6470887..6470911 score=1.75338235075449
SFP.Col Colhigh 6471219..6471243 score=2.46705462330396
SFP.Col Colhigh 6473076..6473100 score=1.79625779562938
SFP.Col Colhigh 6473398..6473422 score=4.54390540278321
SFP.Col Colhigh 6475587..6475611 score=1.94199934198667
SFP.Col Colhigh 6475694..6475718 score=4.52998988050905
SFP.Col Colhigh 6477337..6477361 score=5.02088369109236
SFP.Col Colhigh 6479450..6479474 score=2.11444333604259
SFP.Col Colhigh 6480130..6480154 score=2.33780800919533
SFP.Col Colhigh 6480201..6480225 score=1.89029015088500
SFP.Col Colhigh 6480356..6480380 score=1.89802299675098
SFP.Col Colhigh 6480393..6480417 score=1.71079415681135
SFP.Col Colhigh 6480429..6480453 score=7.76839214489278
SFP.Col Colhigh 6480718..6480742 score=2.90054091941594
SFP.Col Colhigh 6481237..6481261 score=2.01191642568004
SFP.Col Colhigh 6481797..6481821 score=3.84917512051461
SFP.Col Colhigh 6482083..6482107 score=2.95995274655245
SFP.Col Colhigh 6482353..6482377 score=3.28020570594438
SFP.Col Colhigh 6483727..6483751 score=1.57828754921161
SFP.Col Colhigh 6484613..6484637 score=1.58513003117274
SFP.Col Colhigh 6484796..6484820 score=2.09759190180870
SFP.Col Colhigh 6485115..6485139 score=1.80446663886999
SFP.Col Colhigh 6485406..6485430 score=4.92714499900985
SFP.Col Colhigh 6485516..6485540 score=1.78873438782150
SFP.Col Colhigh 6485581..6485605 score=1.95904256704250
SFP.Col Colhigh 6485943..6485967 score=1.78342318449541
SFP.Col Colhigh 6486252..6486276 score=2.47687850079302
SFP.Col Colhigh 6486475..6486499 score=3.25404181526688
SFP.Col Colhigh 6486731..6486755 score=1.93367581634328
SFP.Col Colhigh 6486834..6486858 score=4.81726156061385
SFP.Col Colhigh 6486998..6487022 score=1.97831639957509
SFP.Col Colhigh 6487036..6487060 score=5.34107210768906
SFP.Col Colhigh 6487142..6487166 score=2.23334724780191
SFP.Col Colhigh 6487323..6487347 score=2.47108096149801
SFP.Col Colhigh 6487538..6487562 score=3.15086240042278
SFP.Col Colhigh 6487571..6487595 score=2.41528295347534
SFP.Col Colhigh 6487644..6487668 score=2.93130543320054
SFP.Col Colhigh 6487724..6487748 score=2.17593407897544
SFP.Col Colhigh 6487910..6487934 score=3.65908349877969
SFP.Col Colhigh 6488096..6488120 score=3.66530171672348
SFP.Col Colhigh 6488131..6488155 score=2.17447308566126
SFP.Col Colhigh 6488518..6488542 score=5.10774804583750
SFP.Col Colhigh 6489191..6489215 score=4.39043203716826
SFP.Col Colhigh 6489231..6489255 score=1.68493877678002
SFP.Col Colhigh 6489337..6489361 score=1.65152935341899
SFP.Col Colhigh 6489569..6489593 score=2.92625896876529
SFP.Col Colhigh 6489799..6489823 score=2.25079167088647
SFP.Col Colhigh 6489923..6489947 score=2.45874701852663
SFP.Col Colhigh 6490000..6490024 score=1.91822371136219
SFP.Col Colhigh 6490493..6490517 score=2.71437616718922
SFP.Col Colhigh 6491254..6491278 score=2.39184974228458
SFP.Col Colhigh 6493845..6493869 score=2.21442631792372
SFP.Col Colhigh 6494144..6494168 score=2.85157756272906
SFP.Col Colhigh 6494736..6494760 score=2.80729546337885
SFP.Col Colhigh 6494841..6494865 score=4.21024559252165
SFP.Col Colhigh 6494873..6494897 score=1.55117118282081
SFP.Col Colhigh 6495057..6495081 score=1.74405596351809
SFP.Col Colhigh 6495157..6495181 score=3.14268671022457
SFP.Col Colhigh 6503489..6503513 score=5.13308671963518
SFP.Col Colhigh 6503560..6503584 score=1.98100949575356
SFP.Col Colhigh 6503809..6503833 score=5.04887270179169
SFP.Col Colhigh 6505503..6505527 score=4.54908993917588
SFP.Col Colhigh 6506332..6506356 score=2.21661962380410
SFP.Col Colhigh 6506627..6506651 score=2.18539465352112
SFP.Col Colhigh 6506985..6507009 score=1.97732106160742
SFP.Col Colhigh 6510229..6510253 score=1.75238407801191
SFP.Col Colhigh 6512112..6512136 score=4.55748675499339
SFP.Col Colhigh 6512222..6512246 score=1.55275654821790
SFP.Col Colhigh 6512259..6512283 score=3.63465039551775
SFP.Col Colhigh 6512294..6512318 score=2.42467787581188
SFP.Col Colhigh 6512664..6512688 score=5.44893820961743
SFP.Col Colhigh 6514894..6514918 score=6.45565793529373
SFP.Col Colhigh 6515044..6515068 score=5.26769708276643
SFP.Col Colhigh 6515112..6515136 score=2.38221637444158
SFP.Col Colhigh 6516005..6516029 score=2.22976791014628
SFP.Col Colhigh 6516079..6516103 score=2.70535079256221
SFP.Col Colhigh 6516112..6516136 score=1.63421229329013
SFP.Col Colhigh 6516149..6516173 score=5.78466381137204
SFP.Col Colhigh 6516185..6516209 score=2.40633491367385
SFP.Col Colhigh 6516424..6516448 score=1.68386792327363
SFP.Col Colhigh 6516517..6516541 score=2.92307822332949
SFP.Col Colhigh 6516754..6516778 score=3.82352175848268
SFP.Col Colhigh 6517198..6517222 score=1.90809137184227
SFP.Col Colhigh 6517488..6517512 score=1.72669814457581
SFP.Col Colhigh 6517627..6517651 score=1.69260257873193
SFP.Col Colhigh 6517658..6517682 score=2.27645789602132
SFP.Col Colhigh 6517696..6517720 score=3.22577595364874
SFP.Col Colhigh 6517804..6517828 score=2.78116327804099
SFP.Col Colhigh 6517982..6518006 score=2.49557268910832
SFP.Col Colhigh 6518370..6518394 score=3.21093424853002
SFP.Col Colhigh 6519005..6519029 score=1.71549875161291
SFP.Col Colhigh 6519372..6519396 score=6.33159375377078
SFP.Col Colhigh 6519444..6519468 score=3.26898511062087
SFP.Col Colhigh 6519999..6520023 score=3.94467022568142
SFP.Col Colhigh 6520044..6520068 score=1.63693897777528
SFP.Col Colhigh 6520182..6520206 score=2.92566897951844
SFP.Col Colhigh 6522766..6522790 score=2.00493017629202
SFP.Col Colhigh 6523064..6523088 score=3.18223460756285
SFP.Col Colhigh 6523217..6523241 score=1.72409772741716
SFP.Col Colhigh 6523285..6523309 score=3.9402586025216
SFP.Col Colhigh 6523438..6523462 score=3.31643963801807
SFP.Col Colhigh 6523481..6523505 score=1.98109846531842
SFP.Col Colhigh 6526458..6526482 score=2.3941027935535
SFP.Col Colhigh 6526496..6526520 score=2.27231051199723
SFP.Col Colhigh 6527148..6527172 score=4.54924423568036
SFP.Col Colhigh 6527565..6527589 score=3.58200770439612
SFP.Col Colhigh 6528163..6528187 score=4.31882084786637
SFP.Col Colhigh 6528238..6528262 score=5.55335211264766
SFP.Col Colhigh 6529017..6529041 score=3.8431557722633
SFP.Col Colhigh 6529054..6529078 score=1.60652488729955
SFP.Col Colhigh 6544019..6544043 score=4.20385739920849
SFP.Col Colhigh 6544240..6544264 score=8.46832942296754
SFP.Col Colhigh 6548975..6548999 score=2.68561782489267
SFP.Col Colhigh 6549048..6549072 score=4.95775106336876
SFP.Col Colhigh 6549156..6549180 score=1.62506744191453
SFP.Col Colhigh 6549232..6549256 score=4.12923768279991
SFP.Col Colhigh 6549372..6549396 score=1.66863432442943
SFP.Col Colhigh 6549617..6549641 score=2.25033399526220
SFP.Col Colhigh 6549651..6549675 score=1.55682759934199
SFP.Col Colhigh 6549720..6549744 score=1.80368846919879
SFP.Col Colhigh 6550197..6550221 score=1.72140593791178
SFP.Col Colhigh 6550488..6550512 score=2.159749285657
SFP.Col Colhigh 6550635..6550659 score=2.10772664347595
SFP.Col Colhigh 6550886..6550910 score=3.32824107498774
SFP.Col Colhigh 6551353..6551377 score=3.06883717002342
SFP.Col Colhigh 6551388..6551412 score=2.24306893649975
SFP.Col Colhigh 6551638..6551662 score=2.18263882065573
SFP.Col Colhigh 6552954..6552978 score=3.47118150831742
SFP.Col Colhigh 6553724..6553748 score=3.38497425592837
SFP.Col Colhigh 6554145..6554169 score=2.04743661895948
SFP.Col Colhigh 6554302..6554326 score=5.27054357101403
SFP.Col Colhigh 6554682..6554706 score=3.54160809723778
SFP.Col Colhigh 6554720..6554744 score=1.76858528647651
SFP.Col Colhigh 6555446..6555470 score=2.37830677580422
SFP.Col Colhigh 6555557..6555581 score=4.15355544391343
SFP.Col Colhigh 6555900..6555924 score=4.2455282634818
SFP.Col Colhigh 6556007..6556031 score=6.33382974633438
SFP.Col Colhigh 6556548..6556572 score=4.75651921334644
SFP.Col Colhigh 6556651..6556675 score=4.86392117646126
SFP.Col Colhigh 6557896..6557920 score=2.93081250248991
SFP.Col Colhigh 6558801..6558825 score=2.33171448425532
SFP.Col Colhigh 6560451..6560475 score=1.60330601961694
SFP.Col Colhigh 6560488..6560512 score=3.31567362208744
SFP.Col Colhigh 6560524..6560548 score=5.91056978798856
SFP.Col Colhigh 6560597..6560621 score=2.6924387592847
SFP.Col Colhigh 6560629..6560653 score=3.85233161869578
SFP.Col Colhigh 6560703..6560727 score=5.36830412619493
SFP.Col Colhigh 6560737..6560761 score=3.26431701641559
SFP.Col Colhigh 6560768..6560792 score=2.23172315430175
SFP.Col Colhigh 6560838..6560862 score=5.23690254183138
SFP.Col Colhigh 6560941..6560965 score=2.38995720700768
SFP.Col Colhigh 6560977..6561001 score=2.79486843433580
SFP.Col Colhigh 6561008..6561032 score=1.87060950928571
SFP.Col Colhigh 6561081..6561105 score=4.59982724193113
SFP.Col Colhigh 6561117..6561141 score=2.00546476695771
SFP.Col Colhigh 6561228..6561252 score=3.86424166684547
SFP.Col Colhigh 6561340..6561364 score=5.5933018039147
SFP.Col Colhigh 6561415..6561439 score=3.10131319203688
SFP.Col Colhigh 6561450..6561474 score=4.79398847595076
SFP.Col Colhigh 6563037..6563061 score=1.65483983505998
SFP.Col Colhigh 6563373..6563397 score=1.94435118034422
SFP.Col Colhigh 6563551..6563575 score=6.92098559782831
SFP.Col Colhigh 6563779..6563803 score=1.80315204345423
SFP.Col Colhigh 6564277..6564301 score=2.61711770855854
SFP.Col Colhigh 6565498..6565522 score=3.34878260636168
SFP.Col Colhigh 6565858..6565882 score=5.92526964250564
SFP.Col Colhigh 6566076..6566100 score=3.24820190315589
SFP.Col Colhigh 6566116..6566140 score=2.86209855950549
SFP.Col Colhigh 6566252..6566276 score=5.10701389836605
SFP.Col Colhigh 6567111..6567135 score=1.58669915225476
SFP.Col Colhigh 6567195..6567219 score=3.8882040771629
SFP.Col Colhigh 6567247..6567271 score=1.70506071978171
SFP.Col Colhigh 6572767..6572791 score=1.64824704697502
SFP.Col Colhigh 6572944..6572968 score=3.26188352765832
SFP.Col Colhigh 6574366..6574390 score=5.75576107633886
SFP.Col Colhigh 6576707..6576731 score=5.21793056334139
SFP.Col Colhigh 6578284..6578308 score=4.12241447073757
SFP.Col Colhigh 6579403..6579427 score=2.22295499489218
SFP.Col Colhigh 6581360..6581384 score=2.61201346947368
SFP.Col Colhigh 6582938..6582962 score=1.62770803323559
SFP.Col Colhigh 6584657..6584681 score=2.60758419824861
SFP.Col Colhigh 6585047..6585071 score=2.88284181171518
SFP.Col Colhigh 6586423..6586447 score=1.63282055788728
SFP.Col Colhigh 6587836..6587860 score=3.94429429436596
SFP.Col Colhigh 6588023..6588047 score=1.58819778245827
SFP.Col Colhigh 6588417..6588441 score=2.49136597291524
SFP.Col Colhigh 6589146..6589170 score=2.35152906587614
SFP.Col Colhigh 6589295..6589319 score=1.64839988020311
SFP.Col Colhigh 6589373..6589397 score=3.01998920662836
SFP.Col Colhigh 6589409..6589433 score=3.99311999967489
SFP.Col Colhigh 6589484..6589508 score=3.81917076793551
SFP.Col Colhigh 6589560..6589584 score=7.20951096686506
SFP.Col Colhigh 6589593..6589617 score=5.01940412396528
SFP.Col Colhigh 6589629..6589653 score=3.04415059730433
SFP.Col Colhigh 6589665..6589689 score=5.34633351346134
SFP.Col Colhigh 6589701..6589725 score=4.26270658889
SFP.Col Colhigh 6589733..6589757 score=4.87206951760101
SFP.Col Colhigh 6589767..6589791 score=5.13261365173884
SFP.Col Colhigh 6589804..6589828 score=4.03939992979956
SFP.Col Colhigh 6589841..6589865 score=2.35174143018008
SFP.Col Colhigh 6589877..6589901 score=4.34581863345024
SFP.Col Colhigh 6589946..6589970 score=2.87404882734917
SFP.Col Colhigh 6590056..6590080 score=3.19979682699571
SFP.Col Colhigh 6590091..6590115 score=5.27076308864362
SFP.Col Colhigh 6590130..6590154 score=2.75136938151223
SFP.Col Colhigh 6590166..6590190 score=4.43038652768224
SFP.Col Colhigh 6590235..6590259 score=3.35291110804054
SFP.Col Colhigh 6590271..6590295 score=3.97528836851304
SFP.Col Colhigh 6590307..6590331 score=5.47219846377291
SFP.Col Colhigh 6590377..6590401 score=2.49927195943220
SFP.Col Colhigh 6590446..6590470 score=5.42354673566180
SFP.Col Colhigh 6590479..6590503 score=2.41455291016073
SFP.Col Colhigh 6590510..6590534 score=4.07866217102056
SFP.Col Colhigh 6590582..6590606 score=2.38246872581614
SFP.Col Colhigh 6590623..6590647 score=4.58993251597942
SFP.Col Colhigh 6590664..6590688 score=2.20383415317619
SFP.Col Colhigh 6590705..6590729 score=2.80307496700467
SFP.Col Colhigh 6590743..6590767 score=2.00164462502128
SFP.Col Colhigh 6590892..6590916 score=6.6059138511879
SFP.Col Colhigh 6590925..6590949 score=3.60990775388432
SFP.Col Colhigh 6590961..6590985 score=3.01178523260804
SFP.Col Colhigh 6590997..6591021 score=5.94413779122398
SFP.Col Colhigh 6591129..6591153 score=5.90674682318688
SFP.Col Colhigh 6591167..6591191 score=1.65776819439220
SFP.Col Colhigh 6591207..6591231 score=4.02376246880383
SFP.Col Colhigh 6591243..6591267 score=2.15721980940202
SFP.Col Colhigh 6591278..6591302 score=4.99843109018097
SFP.Col Colhigh 6591311..6591335 score=2.78969273915871
SFP.Col Colhigh 6591378..6591402 score=6.03538556193571
SFP.Col Colhigh 6591415..6591439 score=6.53292734594021
SFP.Col Colhigh 6591483..6591507 score=2.90079725871045
SFP.Col Colhigh 6591520..6591544 score=3.53809014886304
SFP.Col Colhigh 6591556..6591580 score=1.74913807313731
SFP.Col Colhigh 6591591..6591615 score=3.3813588472946
SFP.Col Colhigh 6591626..6591650 score=1.86195437920726
SFP.Col Colhigh 6591697..6591721 score=1.91632977536265
SFP.Col Colhigh 6591733..6591757 score=2.90220937808511
SFP.Col Colhigh 6591770..6591794 score=4.31717343688011
SFP.Col Colhigh 6591806..6591830 score=2.24184273786532
SFP.Col Colhigh 6591881..6591905 score=2.14150820618877
SFP.Col Colhigh 6591953..6591977 score=5.89950821866649
SFP.Col Colhigh 6591994..6592018 score=1.74893399561355
SFP.Col Colhigh 6592113..6592137 score=3.74005164048901
SFP.Col Colhigh 6592145..6592169 score=1.95543591401848
SFP.Col Colhigh 6592181..6592205 score=3.62553969063778
SFP.Col Colhigh 6592218..6592242 score=2.10119038663080
SFP.Col Colhigh 6592249..6592273 score=2.64123597466746
SFP.Col Colhigh 6592282..6592306 score=2.91903988393324
SFP.Col Colhigh 6592316..6592340 score=4.7716905562052
SFP.Col Colhigh 6592385..6592409 score=4.72285042751295
SFP.Col Colhigh 6592459..6592483 score=5.27850685541269
SFP.Col Colhigh 6592495..6592519 score=4.11260216273579
SFP.Col Colhigh 6592599..6592623 score=5.82233142058554
SFP.Col Colhigh 6592632..6592656 score=2.93754035824185
SFP.Col Colhigh 6592701..6592725 score=3.96774339950644
SFP.Col Colhigh 6592739..6592763 score=6.17014156872345
SFP.Col Colhigh 6592777..6592801 score=1.72434407465854
SFP.Col Colhigh 6592921..6592945 score=2.15761636287950
SFP.Col Colhigh 6592961..6592985 score=1.69057820371766
SFP.Col Colhigh 6592997..6593021 score=6.38515362386972
SFP.Col Colhigh 6593104..6593128 score=2.76055343115765
SFP.Col Colhigh 6593140..6593164 score=2.1677114216946
SFP.Col Colhigh 6593173..6593197 score=6.13197028338481
SFP.Col Colhigh 6593242..6593266 score=3.33914830384667
SFP.Col Colhigh 6593278..6593302 score=3.39071111440147
SFP.Col Colhigh 6593314..6593338 score=2.31278182606013
SFP.Col Colhigh 6593386..6593410 score=1.68890877943402
SFP.Col Colhigh 6594941..6594965 score=1.68379448247050
SFP.Col Colhigh 6594976..6595000 score=1.83590651761143
SFP.Col Colhigh 6595021..6595045 score=3.04083655664999
SFP.Col Colhigh 6595428..6595452 score=2.65790629363291
SFP.Col Colhigh 6596864..6596888 score=2.59335389694102
SFP.Col Colhigh 6597294..6597318 score=3.85427020665393
SFP.Col Colhigh 6597330..6597354 score=2.03267948730798
SFP.Col Colhigh 6598346..6598370 score=2.07278495193070
SFP.Col Colhigh 6599275..6599299 score=4.54141262532102
SFP.Col Colhigh 6599380..6599404 score=2.83681754770886
SFP.Col Colhigh 6599707..6599731 score=2.63066311342336
SFP.Col Colhigh 6599884..6599908 score=1.61439635821982
SFP.Col Colhigh 6599931..6599955 score=1.62938745114223
SFP.Col Colhigh 6600058..6600082 score=1.99964022918575
SFP.Col Colhigh 6600128..6600152 score=3.96233650659885
SFP.Col Colhigh 6600454..6600478 score=1.58466866562061
SFP.Col Colhigh 6600491..6600515 score=4.8349245978637
SFP.Col Colhigh 6600525..6600549 score=5.40236310197261
SFP.Col Colhigh 6600696..6600720 score=2.28179976308433
SFP.Col Colhigh 6600727..6600751 score=1.87226544721122
SFP.Col Colhigh 6600763..6600787 score=3.94023760173318
SFP.Col Colhigh 6601100..6601124 score=4.59174946071549
SFP.Col Colhigh 6601141..6601165 score=2.40852291132599
SFP.Col Colhigh 6601344..6601368 score=3.07263157261725
SFP.Col Colhigh 6601595..6601619 score=1.75688026823486
SFP.Col Colhigh 6601765..6601789 score=2.59135433044031
SFP.Col Colhigh 6601837..6601861 score=3.79446663478688
SFP.Col Colhigh 6606450..6606474 score=3.71388177592578
SFP.Col Colhigh 6608242..6608266 score=2.94987115163118
SFP.Col Colhigh 6608842..6608866 score=3.48891873915312
SFP.Col Colhigh 6610059..6610083 score=2.81090663125841
SFP.Col Colhigh 6611639..6611663 score=3.39245693214675
SFP.Col Colhigh 6614968..6614992 score=2.39745017316671
SFP.Col Colhigh 6615076..6615100 score=1.88707825050377
SFP.Col Colhigh 6616386..6616410 score=1.55034900100673
SFP.Col Colhigh 6616889..6616913 score=3.72391059110145
SFP.Col Colhigh 6617929..6617953 score=2.96596613529939
SFP.Col Colhigh 6618464..6618488 score=2.14166604859807
SFP.Col Colhigh 6618510..6618534 score=6.38930246273141
SFP.Col Colhigh 6620157..6620181 score=2.43093212494734
SFP.Col Colhigh 6623793..6623817 score=3.50432675043124
SFP.Col Colhigh 6626853..6626877 score=2.87511046025271
SFP.Col Colhigh 6628985..6629009 score=2.25776798043909
SFP.Col Colhigh 6630471..6630495 score=2.24155006156988
SFP.Col Colhigh 6630578..6630602 score=2.34317339429184
SFP.Col Colhigh 6630833..6630857 score=1.74112780625594
SFP.Col Colhigh 6630982..6631006 score=1.59660875515211
SFP.Col Colhigh 6631363..6631387 score=3.72348860412047
SFP.Col Colhigh 6631674..6631698 score=1.73971531310937
SFP.Col Colhigh 6631788..6631812 score=1.66619731138068
SFP.Col Colhigh 6632176..6632200 score=4.26282454408437
SFP.Col Colhigh 6632214..6632238 score=2.61367989173001
SFP.Col Colhigh 6632816..6632840 score=3.12742943655305
SFP.Col Colhigh 6632863..6632887 score=3.22353449359870
SFP.Col Colhigh 6632902..6632926 score=5.23458475815311
SFP.Col Colhigh 6633556..6633580 score=2.71501890648281
SFP.Col Colhigh 6633712..6633736 score=5.91489954362324
SFP.Col Colhigh 6633888..6633912 score=1.60766140010629
SFP.Col Colhigh 6633997..6634021 score=2.63140573699671
SFP.Col Colhigh 6634280..6634304 score=2.16689969277217
SFP.Col Colhigh 6634370..6634394 score=2.13656364945603
SFP.Col Colhigh 6634447..6634471 score=5.02865255296601
SFP.Col Colhigh 6634522..6634546 score=5.56110743006484
SFP.Col Colhigh 6634640..6634664 score=1.58777530883945
SFP.Col Colhigh 6634678..6634702 score=4.14435760370634
SFP.Col Colhigh 6634711..6634735 score=1.73162392732289
SFP.Col Colhigh 6634896..6634920 score=5.13431210344446
SFP.Col Colhigh 6634932..6634956 score=3.76379205712588
SFP.Col Colhigh 6635003..6635027 score=3.51032758264421
SFP.Col Colhigh 6635039..6635063 score=2.23340277939416
SFP.Col Colhigh 6635076..6635100 score=3.32245944560242
SFP.Col Colhigh 6635187..6635211 score=2.96504774640084
SFP.Col Colhigh 6635223..6635247 score=3.01213277998414
SFP.Col Colhigh 6635255..6635279 score=7.18658467445443
SFP.Col Colhigh 6635290..6635314 score=1.93296679506217
SFP.Col Colhigh 6635323..6635347 score=3.82363020058825
SFP.Col Colhigh 6635359..6635383 score=2.61277671919012
SFP.Col Colhigh 6635399..6635423 score=3.29751074755369
SFP.Col Colhigh 6635473..6635497 score=4.31363243589061
SFP.Col Colhigh 6635504..6635528 score=4.49289069678707
SFP.Col Colhigh 6635540..6635564 score=6.24859707576237
SFP.Col Colhigh 6635573..6635597 score=5.31033298735467
SFP.Col Colhigh 6635635..6635659 score=1.65199124822506
SFP.Col Colhigh 6635675..6635699 score=2.71685586650422
SFP.Col Colhigh 6635786..6635810 score=4.83724286529508
SFP.Col Colhigh 6635853..6635877 score=3.18781124235005
SFP.Col Colhigh 6635888..6635912 score=1.78850230441205
SFP.Col Colhigh 6635935..6635959 score=3.80216875730319
SFP.Col Colhigh 6635971..6635995 score=2.44192003086206
SFP.Col Colhigh 6636367..6636391 score=1.58306400934722
SFP.Col Colhigh 6636404..6636428 score=3.47391019196626
SFP.Col Colhigh 6636505..6636529 score=2.11733277683387
SFP.Col Colhigh 6636540..6636564 score=2.86141775024086
SFP.Col Colhigh 6636712..6636736 score=2.42136089336533
SFP.Col Colhigh 6636745..6636769 score=3.69139018501139
SFP.Col Colhigh 6636850..6636874 score=3.60362605799769
SFP.Col Colhigh 6636918..6636942 score=4.01587215585614
SFP.Col Colhigh 6636987..6637011 score=3.54634199462643
SFP.Col Colhigh 6637089..6637113 score=2.79535933362391
SFP.Col Colhigh 6637121..6637145 score=7.95902837385897
SFP.Col Colhigh 6637198..6637222 score=4.96937921431002
SFP.Col Colhigh 6637233..6637257 score=4.8464960437463
SFP.Col Colhigh 6637305..6637329 score=2.07574233370317
SFP.Col Colhigh 6637337..6637361 score=4.49085434798019
SFP.Col Colhigh 6637447..6637471 score=5.11310504840187
SFP.Col Colhigh 6637608..6637632 score=1.88193402784879
SFP.Col Colhigh 6637643..6637667 score=8.04120499477142
SFP.Col Colhigh 6637677..6637701 score=3.02710374507354
SFP.Col Colhigh 6637747..6637771 score=4.03655568709276
SFP.Col Colhigh 6637826..6637850 score=2.77589635924033
SFP.Col Colhigh 6637862..6637886 score=2.78233146699941
SFP.Col Colhigh 6638007..6638031 score=3.78607745044009
SFP.Col Colhigh 6638043..6638067 score=2.17668561782459
SFP.Col Colhigh 6638223..6638247 score=3.26339306491601
SFP.Col Colhigh 6638333..6638357 score=3.33168346017697
SFP.Col Colhigh 6638420..6638444 score=4.07521233342354
SFP.Col Colhigh 6638458..6638482 score=1.66654727049123
SFP.Col Colhigh 6638674..6638698 score=1.92390594883091
SFP.Col Colhigh 6638968..6638992 score=2.33597918199646
SFP.Col Colhigh 6639636..6639660 score=4.0876763006508
SFP.Col Colhigh 6639672..6639696 score=2.06586959837099
SFP.Col Colhigh 6639708..6639732 score=2.24642490975034
SFP.Col Colhigh 6639747..6639771 score=3.05136531214396
SFP.Col Colhigh 6639923..6639947 score=4.52786243998653
SFP.Col Colhigh 6639993..6640017 score=2.43082911419086
SFP.Col Colhigh 6640099..6640123 score=3.54855136248315
SFP.Col Colhigh 6640135..6640159 score=2.61275884684827
SFP.Col Colhigh 6640171..6640195 score=2.9769640425472
SFP.Col Colhigh 6640243..6640267 score=3.16698230716281
SFP.Col Colhigh 6640314..6640338 score=3.50137215231735
SFP.Col Colhigh 6640347..6640371 score=3.27182223101341
SFP.Col Colhigh 6640405..6640429 score=1.80435835206458
SFP.Col Colhigh 6640438..6640462 score=1.83316387066227
SFP.Col Colhigh 6640539..6640563 score=2.29446567609060
SFP.Col Colhigh 6640970..6640994 score=4.07769167864602
SFP.Col Colhigh 6641002..6641026 score=1.88136398931732
SFP.Col Colhigh 6641039..6641063 score=2.98625738329031
SFP.Col Colhigh 6641612..6641636 score=1.94378728581514
SFP.Col Colhigh 6641648..6641672 score=1.68831896309238
SFP.Col Colhigh 6641718..6641742 score=2.36118536396575
SFP.Col Colhigh 6642155..6642179 score=5.30495080692889
SFP.Col Colhigh 6642225..6642249 score=1.98247170968906
SFP.Col Colhigh 6643188..6643212 score=1.65928120774067
SFP.Col Colhigh 6644052..6644076 score=1.97265445651496
SFP.Col Colhigh 6644227..6644251 score=1.82553060632296
SFP.Col Colhigh 6644263..6644287 score=3.00502746856424
SFP.Col Colhigh 6644812..6644836 score=3.21438229296827
SFP.Col Colhigh 6645967..6645991 score=2.76519774814997
SFP.Col Colhigh 6646412..6646436 score=1.83476954554095
SFP.Col Colhigh 6646577..6646601 score=1.60171954253073
SFP.Col Colhigh 6647144..6647168 score=2.68916891361574
SFP.Col Colhigh 6647175..6647199 score=1.97653181346113
SFP.Col Colhigh 6647381..6647405 score=5.28678901785327
SFP.Col Colhigh 6647561..6647585 score=1.57889799476405
SFP.Col Colhigh 6648159..6648183 score=3.57002825549895
SFP.Col Colhigh 6648300..6648324 score=6.60281848442032
SFP.Col Colhigh 6648411..6648435 score=1.93145708437141
SFP.Col Colhigh 6648480..6648504 score=3.20302473543051
SFP.Col Colhigh 6648517..6648541 score=8.89675524059337
SFP.Col Colhigh 6648553..6648577 score=3.78411405954094
SFP.Col Colhigh 6648594..6648618 score=4.64492065549822
SFP.Col Colhigh 6648627..6648651 score=1.96724567299813
SFP.Col Colhigh 6648700..6648724 score=2.20766892193398
SFP.Col Colhigh 6648772..6648796 score=2.63409826426905
SFP.Col Colhigh 6648881..6648905 score=1.91327276060320
SFP.Col Colhigh 6649121..6649145 score=2.80037719069068
SFP.Col Colhigh 6649714..6649738 score=2.52517166804101
SFP.Col Colhigh 6649858..6649882 score=4.55249262429262
SFP.Col Colhigh 6650358..6650382 score=5.37069272409768
SFP.Col Colhigh 6650400..6650424 score=3.73646016296376
SFP.Col Colhigh 6650436..6650460 score=1.97192323729267
SFP.Col Colhigh 6651704..6651728 score=3.41746411650563
SFP.Col Colhigh 6656092..6656116 score=2.76194827802864
SFP.Col Colhigh 6656441..6656465 score=4.60898787315114
SFP.Col Colhigh 6656522..6656546 score=4.37719472512899
SFP.Col Colhigh 6656865..6656889 score=2.23271225893081
SFP.Col Colhigh 6657537..6657561 score=3.7644816639408
SFP.Col Colhigh 6657609..6657633 score=4.16129864433692
SFP.Col Colhigh 6657689..6657713 score=1.97559653795486
SFP.Col Colhigh 6657796..6657820 score=3.02507393990027
SFP.Col Colhigh 6657903..6657927 score=1.85825121668493
SFP.Col Colhigh 6658008..6658032 score=4.26092168291082
SFP.Col Colhigh 6658075..6658099 score=2.49359733489118
SFP.Col Colhigh 6658181..6658205 score=3.42410493450216
SFP.Col Colhigh 6658300..6658324 score=4.06339057407285
SFP.Col Colhigh 6658337..6658361 score=2.85778477629893
SFP.Col Colhigh 6659373..6659397 score=2.76516496364444
SFP.Col Colhigh 6660158..6660182 score=1.61310182431926
SFP.Col Colhigh 6661897..6661921 score=3.35638857142293
SFP.Col Colhigh 6663721..6663745 score=2.09266494338465
SFP.Col Colhigh 6663795..6663819 score=3.39974471231091
SFP.Col Colhigh 6664271..6664295 score=4.83270431940368
SFP.Col Colhigh 6664384..6664408 score=1.83255187640403
SFP.Col Colhigh 6666223..6666247 score=2.96650450454186
SFP.Col Colhigh 6667871..6667895 score=2.75132474507063
SFP.Col Colhigh 6669774..6669798 score=2.75932964504803
SFP.Col Colhigh 6671147..6671171 score=3.55225436739596
SFP.Col Colhigh 6671700..6671724 score=1.58501139030009
SFP.Col Colhigh 6671846..6671870 score=2.26384648867398
SFP.Col Colhigh 6674306..6674330 score=3.58416402692361
SFP.Col Colhigh 6674342..6674366 score=1.81415149830166
SFP.Col Colhigh 6674381..6674405 score=1.75605572553974
SFP.Col Colhigh 6674828..6674852 score=4.10451498443368
SFP.Col Colhigh 6674865..6674889 score=4.54462491145436
SFP.Col Colhigh 6674936..6674960 score=2.7677346228724
SFP.Col Colhigh 6675087..6675111 score=3.20680690289859
SFP.Col Colhigh 6676913..6676937 score=4.690895354479
SFP.Col Colhigh 6677129..6677153 score=2.20831708556796
SFP.Col Colhigh 6677236..6677260 score=3.74164351172998
SFP.Col Colhigh 6677267..6677291 score=4.66778143118262
SFP.Col Colhigh 6677416..6677440 score=2.86437194035470
SFP.Col Colhigh 6677634..6677658 score=2.42276425382682
SFP.Col Colhigh 6677825..6677849 score=4.66321860025785
SFP.Col Colhigh 6677902..6677926 score=1.89213389500516
SFP.Col Colhigh 6681077..6681101 score=2.4328452620075
SFP.Col Colhigh 6681890..6681914 score=1.61337980444989
SFP.Col Colhigh 6681929..6681953 score=2.50611285897466
SFP.Col Colhigh 6682959..6682983 score=3.30055660724098
SFP.Col Colhigh 6684442..6684466 score=3.25930666735859
SFP.Col Colhigh 6685239..6685263 score=2.03988157324902
SFP.Col Colhigh 6685362..6685386 score=2.17766491097015
SFP.Col Colhigh 6685435..6685459 score=1.70618429296694
SFP.Col Colhigh 6685472..6685496 score=2.86591725973006
SFP.Col Colhigh 6685508..6685532 score=1.65466342392483
SFP.Col Colhigh 6685547..6685571 score=2.63820775775559
SFP.Col Colhigh 6685764..6685788 score=2.62700985070089
SFP.Col Colhigh 6685835..6685859 score=2.69266403070595
SFP.Col Colhigh 6686058..6686082 score=2.9817564418449
SFP.Col Colhigh 6686210..6686234 score=4.09169458911126
SFP.Col Colhigh 6686246..6686270 score=4.7907723954921
SFP.Col Colhigh 6686322..6686346 score=3.04966936645756
SFP.Col Colhigh 6687329..6687353 score=1.68657763646528
SFP.Col Colhigh 6688335..6688359 score=1.73694862173304
SFP.Col Colhigh 6688410..6688434 score=2.90436969072511
SFP.Col Colhigh 6688441..6688465 score=5.38438064801842
SFP.Col Colhigh 6688477..6688501 score=2.97161196761316
SFP.Col Colhigh 6688726..6688750 score=3.09752392541603
SFP.Col Colhigh 6688936..6688960 score=1.57316730352721
SFP.Col Colhigh 6689276..6689300 score=4.89186375024681
SFP.Col Colhigh 6689500..6689524 score=1.68375080735052
SFP.Col Colhigh 6689724..6689748 score=5.60007453789944
SFP.Col Colhigh 6689975..6689999 score=1.85585521806446
SFP.Col Colhigh 6690011..6690035 score=4.92945189891849
SFP.Col Colhigh 6690043..6690067 score=2.74545931973591
SFP.Col Colhigh 6690184..6690208 score=7.74904992406854
SFP.Col Colhigh 6690402..6690426 score=4.65419379384494
SFP.Col Colhigh 6691433..6691457 score=3.68322043819093
SFP.Col Colhigh 6694416..6694440 score=1.67061228723884
SFP.Col Colhigh 6695609..6695633 score=2.40776059703854
SFP.Col Colhigh 6703412..6703436 score=4.73918251148245
SFP.Col Colhigh 6704980..6705004 score=2.94623508419078
SFP.Col Colhigh 6719455..6719479 score=3.15320332950961
SFP.Col Colhigh 6720800..6720824 score=3.70215945007055
SFP.Col Colhigh 6721887..6721911 score=2.19520455758670
SFP.Col Colhigh 6722712..6722736 score=1.75665800415777
SFP.Col Colhigh 6723965..6723989 score=2.00842244318196
SFP.Col Colhigh 6724173..6724197 score=2.8057360708952
SFP.Col Colhigh 6724389..6724413 score=2.81746018995967
SFP.Col Colhigh 6724651..6724675 score=5.29698596408391
SFP.Col Colhigh 6724979..6725003 score=2.35194279079793
SFP.Col Colhigh 6727629..6727653 score=1.63330848505733
SFP.Col Colhigh 6727766..6727790 score=2.13000111280898
SFP.Col Colhigh 6728183..6728207 score=3.70400580335307
SFP.Col Colhigh 6728292..6728316 score=4.52253875467161
SFP.Col Colhigh 6728365..6728389 score=3.25826304840157
SFP.Col Colhigh 6732666..6732690 score=3.50202874300939
SFP.Col Colhigh 6735432..6735456 score=2.96841928753742
SFP.Col Colhigh 6738290..6738314 score=3.39094165742298
SFP.Col Colhigh 6739546..6739570 score=2.06258070205708
SFP.Col Colhigh 6741009..6741033 score=2.14958651684299
SFP.Col Colhigh 6741080..6741104 score=2.28476063816785
SFP.Col Colhigh 6743130..6743154 score=1.70377926558258
SFP.Col Colhigh 6747694..6747718 score=3.23153375863287
SFP.Col Colhigh 6748661..6748685 score=1.58284454652829
SFP.Col Colhigh 6748771..6748795 score=2.21457328627785
SFP.Col Colhigh 6750387..6750411 score=1.87563860003911
SFP.Col Colhigh 6751009..6751033 score=2.16971838411923
SFP.Col Colhigh 6751555..6751579 score=2.30096512642558
SFP.Col Colhigh 6752066..6752090 score=4.03692131572102
SFP.Col Colhigh 6752181..6752205 score=2.12432681928452
SFP.Col Colhigh 6753663..6753687 score=2.27157187166464
SFP.Col Colhigh 6754251..6754275 score=2.06484464114149
SFP.Col Colhigh 6754360..6754384 score=4.11032577312549
SFP.Col Colhigh 6756144..6756168 score=1.79259340752284
SFP.Col Colhigh 6758234..6758258 score=3.18773544084183
SFP.Col Colhigh 6758313..6758337 score=4.73605030769866
SFP.Col Colhigh 6758573..6758597 score=3.30794651653348
SFP.Col Colhigh 6758611..6758635 score=4.40722940426677
SFP.Col Colhigh 6758646..6758670 score=5.14479373560255
SFP.Col Colhigh 6758788..6758812 score=2.32484577842056
SFP.Col Colhigh 6759582..6759606 score=2.17032397814755
SFP.Col Colhigh 6760198..6760222 score=2.02040138744962
SFP.Col Colhigh 6760603..6760627 score=2.64620873287298
SFP.Col Colhigh 6760676..6760700 score=1.71283193990946
SFP.Col Colhigh 6760712..6760736 score=2.28756942743864
SFP.Col Colhigh 6760744..6760768 score=2.17604778859185
SFP.Col Colhigh 6760938..6760962 score=1.69495323424793
SFP.Col Colhigh 6761363..6761387 score=1.98674140363523
SFP.Col Colhigh 6761396..6761420 score=2.74809539460573
SFP.Col Colhigh 6761470..6761494 score=2.17565365060405
SFP.Col Colhigh 6761614..6761638 score=2.10068008091494
SFP.Col Colhigh 6761685..6761709 score=6.21200009119615
SFP.Col Colhigh 6761906..6761930 score=3.91758654181317
SFP.Col Colhigh 6762361..6762385 score=3.18415551164461
SFP.Col Colhigh 6762892..6762916 score=4.92794599934745
SFP.Col Colhigh 6762928..6762952 score=3.06372084381065
SFP.Col Colhigh 6763702..6763726 score=1.98035441815726
SFP.Col Colhigh 6763772..6763796 score=2.58049895242708
SFP.Col Colhigh 6763813..6763837 score=2.40732573292589
SFP.Col Colhigh 6764083..6764107 score=1.79493382873050
SFP.Col Colhigh 6764121..6764145 score=4.85332982625701
SFP.Col Colhigh 6764331..6764355 score=3.40899819976175
SFP.Col Colhigh 6764489..6764513 score=2.23283782342299
SFP.Col Colhigh 6764526..6764550 score=5.24449643496003
SFP.Col Colhigh 6765051..6765075 score=2.77257061376633
SFP.Col Colhigh 6766933..6766957 score=2.75676294443985
SFP.Col Colhigh 6767349..6767373 score=1.56536147505281
SFP.Col Colhigh 6768377..6768401 score=3.60840069354531
SFP.Col Colhigh 6769149..6769173 score=3.64584697924129
SFP.Col Colhigh 6772413..6772437 score=1.91491911819272
SFP.Col Colhigh 6775083..6775107 score=1.9877187584763
SFP.Col Colhigh 6777635..6777659 score=3.56836810574271
SFP.Col Colhigh 6779024..6779048 score=1.84339623044654
SFP.Col Colhigh 6780310..6780334 score=3.18797185202452
SFP.Col Colhigh 6781364..6781388 score=5.46229579706256
SFP.Col Colhigh 6785156..6785180 score=3.10796202370125
SFP.Col Colhigh 6788661..6788685 score=1.59118929212974
SFP.Col Colhigh 6789480..6789504 score=6.88697172883602
SFP.Col Colhigh 6793097..6793121 score=2.87944137120984
SFP.Col Colhigh 6793172..6793196 score=1.62271445056656
SFP.Col Colhigh 6794079..6794103 score=1.65277887885478
SFP.Col Colhigh 6794500..6794524 score=2.37262421129453
SFP.Col Colhigh 6796728..6796752 score=2.16274708904558
SFP.Col Colhigh 6796979..6797003 score=1.83352577378277
SFP.Col Colhigh 6799848..6799872 score=2.11207210583323
SFP.Col Colhigh 6802281..6802305 score=3.42225581862691
SFP.Col Colhigh 6802798..6802822 score=2.30927523707813
SFP.Col Colhigh 6804334..6804358 score=2.10751139010348
SFP.Col Colhigh 6805316..6805340 score=4.01662127978398
SFP.Col Colhigh 6805423..6805447 score=2.87279985558353
SFP.Col Colhigh 6805848..6805872 score=2.53854253307436
SFP.Col Colhigh 6806111..6806135 score=3.47866219482771
SFP.Col Colhigh 6806707..6806731 score=4.60726611270711
SFP.Col Colhigh 6806949..6806973 score=2.27470621801380
SFP.Col Colhigh 6807495..6807519 score=1.68254760040418
SFP.Col Colhigh 6810011..6810035 score=1.63723159325841
SFP.Col Colhigh 6810470..6810494 score=4.05735427696916
SFP.Col Colhigh 6810626..6810650 score=2.64211526956351
SFP.Col Colhigh 6810842..6810866 score=2.33748970306872
SFP.Col Colhigh 6810915..6810939 score=3.26349178262286
SFP.Col Colhigh 6811025..6811049 score=2.40042201368011
SFP.Col Colhigh 6811278..6811302 score=2.24248554145173
SFP.Col Colhigh 6811769..6811793 score=3.00193919325425
SFP.Col Colhigh 6811839..6811863 score=1.59910585456492
SFP.Col Colhigh 6811903..6811927 score=4.54749550366856
SFP.Col Colhigh 6811941..6811965 score=3.20685616780006
SFP.Col Colhigh 6812044..6812068 score=2.46502487009785
SFP.Col Colhigh 6812382..6812406 score=5.43486476622993
SFP.Col Colhigh 6812629..6812653 score=2.98308423853825
SFP.Col Colhigh 6812660..6812684 score=2.77947185211013
SFP.Col Colhigh 6812697..6812721 score=4.89888690229535
SFP.Col Colhigh 6813068..6813092 score=2.95002950282234
SFP.Col Colhigh 6813137..6813161 score=3.48119065838476
SFP.Col Colhigh 6813168..6813192 score=2.46337553798982
SFP.Col Colhigh 6813451..6813475 score=2.99527599527989
SFP.Col Colhigh 6813940..6813964 score=3.21024711600465
SFP.Col Colhigh 6813976..6814000 score=2.38874764655173
SFP.Col Colhigh 6814184..6814208 score=4.45456272815731
SFP.Col Colhigh 6814326..6814350 score=1.76966868681390
SFP.Col Colhigh 6814710..6814734 score=6.41549102879469
SFP.Col Colhigh 6815516..6815540 score=3.59534648162008
SFP.Col Colhigh 6815587..6815611 score=5.13005913974803
SFP.Col Colhigh 6815669..6815693 score=2.13408570762956
SFP.Col Colhigh 6815740..6815764 score=5.61885413659273
SFP.Col Colhigh 6815890..6815914 score=2.30665461702038
SFP.Col Colhigh 6816099..6816123 score=1.62473929245713
SFP.Col Colhigh 6816138..6816162 score=6.43419382235513
SFP.Col Colhigh 6816170..6816194 score=2.10197179803784
SFP.Col Colhigh 6816353..6816377 score=3.27912680886963
SFP.Col Colhigh 6816386..6816410 score=2.03952047699001
SFP.Col Colhigh 6816426..6816450 score=2.34014461580199
SFP.Col Colhigh 6816535..6816559 score=4.81588399720539
SFP.Col Colhigh 6817071..6817095 score=3.11165520610082
SFP.Col Colhigh 6817107..6817131 score=2.68126227057727
SFP.Col Colhigh 6817178..6817202 score=5.28024559272844
SFP.Col Colhigh 6817246..6817270 score=3.45940168388876
SFP.Col Colhigh 6817674..6817698 score=1.75025490676264
SFP.Col Colhigh 6817983..6818007 score=1.72210190216678
SFP.Col Colhigh 6819743..6819767 score=1.71323529671098
SFP.Col Colhigh 6821211..6821235 score=2.76703712318276
SFP.Col Colhigh 6821287..6821311 score=2.3718590820945
SFP.Col Colhigh 6821873..6821897 score=2.16621370188600
SFP.Col Colhigh 6824838..6824862 score=1.62515972949086
SFP.Col Colhigh 6824913..6824937 score=1.61985049270087
SFP.Col Colhigh 6826616..6826640 score=2.64150774354248
SFP.Col Colhigh 6827421..6827445 score=3.07355247831394
SFP.Col Colhigh 6828150..6828174 score=2.23826418447996
SFP.Col Colhigh 6828182..6828206 score=2.22604671979095
SFP.Col Colhigh 6828435..6828459 score=3.26336152378547
SFP.Col Colhigh 6828794..6828818 score=1.64792147815906
SFP.Col Colhigh 6829114..6829138 score=1.66003464094274
SFP.Col Colhigh 6829265..6829289 score=1.73170481286067
SFP.Col Colhigh 6832865..6832889 score=1.95039752080552
SFP.Col Colhigh 6833309..6833333 score=2.38460012899315
SFP.Col Colhigh 6834239..6834263 score=2.07274730288641
SFP.Col Colhigh 6836862..6836886 score=3.13883703664978
SFP.Col Colhigh 6836897..6836921 score=3.77322336770187
SFP.Col Colhigh 6837041..6837065 score=2.50761700289624
SFP.Col Colhigh 6837473..6837497 score=1.67936689305286
SFP.Col Colhigh 6837724..6837748 score=3.4838947414157
SFP.Col Colhigh 6839285..6839309 score=3.18413197166674
SFP.Col Colhigh 6844348..6844372 score=2.44436754979072
SFP.Col Colhigh 6847775..6847799 score=1.58772060299189
SFP.Col Colhigh 6856495..6856519 score=1.60992428470421
SFP.Col Colhigh 6858114..6858138 score=3.47935083713008
SFP.Col Colhigh 6858400..6858424 score=1.61667246731461
SFP.Col Colhigh 6858646..6858670 score=1.71022217989923
SFP.Col Colhigh 6858719..6858743 score=2.36358978454904
SFP.Col Colhigh 6860548..6860572 score=2.76061537727985
SFP.Col Colhigh 6860619..6860643 score=4.08395167377942
SFP.Col Colhigh 6860689..6860713 score=4.73705997268243
SFP.Col Colhigh 6860725..6860749 score=4.45175958548392
SFP.Col Colhigh 6860761..6860785 score=2.40491906019175
SFP.Col Colhigh 6860800..6860824 score=5.03566882415629
SFP.Col Colhigh 6860833..6860857 score=5.5482152320942
SFP.Col Colhigh 6860939..6860963 score=5.61317984636123
SFP.Col Colhigh 6861334..6861358 score=4.58281364562936
SFP.Col Colhigh 6861377..6861401 score=1.67457534187361
SFP.Col Colhigh 6861855..6861879 score=6.75766397271355
SFP.Col Colhigh 6862563..6862587 score=3.41610836631733
SFP.Col Colhigh 6863889..6863913 score=3.17749101427596
SFP.Col Colhigh 6864814..6864838 score=1.96517263373791
SFP.Col Colhigh 6865231..6865255 score=3.33815368554176
SFP.Col Colhigh 6866726..6866750 score=5.02816503852337
SFP.Col Colhigh 6867048..6867072 score=5.68022566541943
SFP.Col Colhigh 6869832..6869856 score=2.42280599206040
SFP.Col Colhigh 6870410..6870434 score=1.75674661402347
SFP.Col Colhigh 6870449..6870473 score=2.18875447858038
SFP.Col Colhigh 6871960..6871984 score=2.33814257802683
SFP.Col Colhigh 6872114..6872138 score=2.78500630405206
SFP.Col Colhigh 6872403..6872427 score=1.69067196911279
SFP.Col Colhigh 6874768..6874792 score=1.67552688061674
SFP.Col Colhigh 6874909..6874933 score=2.15731359978078
SFP.Col Colhigh 6875661..6875685 score=2.25103750240317
SFP.Col Colhigh 6876070..6876094 score=2.63749446946288
SFP.Col Colhigh 6876335..6876359 score=6.18537343649432
SFP.Col Colhigh 6876709..6876733 score=4.19944421264783
SFP.Col Colhigh 6876767..6876791 score=2.16018689966109
SFP.Col Colhigh 6876880..6876904 score=2.12635685330188
SFP.Col Colhigh 6876917..6876941 score=3.94552849235967
SFP.Col Colhigh 6877311..6877335 score=3.13154888525437
SFP.Col Colhigh 6878024..6878048 score=3.98315171924682
SFP.Col Colhigh 6886426..6886450 score=1.78265200864675
SFP.Col Colhigh 6886462..6886486 score=1.85176040966509
SFP.Col Colhigh 6887318..6887342 score=3.85936171054243
SFP.Col Colhigh 6888894..6888918 score=1.63971745251852
SFP.Col Colhigh 6890524..6890548 score=2.08807262751900
SFP.Col Colhigh 6890561..6890585 score=2.13807611947953
SFP.Col Colhigh 6890971..6890995 score=2.42606774880070
SFP.Col Colhigh 6891057..6891081 score=2.45087376752802
SFP.Col Colhigh 6891418..6891442 score=6.81492389073046
SFP.Col Colhigh 6891454..6891478 score=3.77702617144829
SFP.Col Colhigh 6891489..6891513 score=2.51193887040626
SFP.Col Colhigh 6891560..6891584 score=2.12455606793119
SFP.Col Colhigh 6891591..6891615 score=1.69818661081092
SFP.Col Colhigh 6891700..6891724 score=5.79042267424253
SFP.Col Colhigh 6891731..6891755 score=3.55819992981762
SFP.Col Colhigh 6891771..6891795 score=9.48890070547656
SFP.Col Colhigh 6891807..6891831 score=2.64699066528933
SFP.Col Colhigh 6893672..6893696 score=3.07849355253889
SFP.Col Colhigh 6894216..6894240 score=2.19507530883567
SFP.Col Colhigh 6894316..6894340 score=1.63001564513581
SFP.Col Colhigh 6900144..6900168 score=3.18608526133431
SFP.Col Colhigh 6902855..6902879 score=1.59991814095783
SFP.Col Colhigh 6903905..6903929 score=1.59946929277643
SFP.Col Colhigh 6904829..6904853 score=1.85697001030179
SFP.Col Colhigh 6904870..6904894 score=2.43312547882044
SFP.Col Colhigh 6905955..6905979 score=3.35363095747078
SFP.Col Colhigh 6906766..6906790 score=3.11852682796877
SFP.Col Colhigh 6909788..6909812 score=1.57185474417265
SFP.Col Colhigh 6910132..6910156 score=3.94068528074530
SFP.Col Colhigh 6912821..6912845 score=1.82153190110476
SFP.Col Colhigh 6913814..6913838 score=2.94040136450084
SFP.Col Colhigh 6913873..6913897 score=2.70308309070468
SFP.Col Colhigh 6913945..6913969 score=2.33923814542776
SFP.Col Colhigh 6914951..6914975 score=3.17580187127041
SFP.Col Colhigh 6915023..6915047 score=6.32384995746867
SFP.Col Colhigh 6915060..6915084 score=5.14095766517494
SFP.Col Colhigh 6915094..6915118 score=1.70734273959594
SFP.Col Colhigh 6915132..6915156 score=5.8534381269023
SFP.Col Colhigh 6915166..6915190 score=2.96156025064259
SFP.Col Colhigh 6915277..6915301 score=2.44641922415806
SFP.Col Colhigh 6915313..6915337 score=3.28429720129238
SFP.Col Colhigh 6915348..6915372 score=2.51413312901601
SFP.Col Colhigh 6915415..6915439 score=3.74301893674228
SFP.Col Colhigh 6915453..6915477 score=3.19439677988278
SFP.Col Colhigh 6915525..6915549 score=2.60797765169092
SFP.Col Colhigh 6915560..6915584 score=3.20181504174924
SFP.Col Colhigh 6915630..6915654 score=4.68363994903965
SFP.Col Colhigh 6915666..6915690 score=2.18585600103703
SFP.Col Colhigh 6915704..6915728 score=3.77167482371198
SFP.Col Colhigh 6915883..6915907 score=3.68495358480604
SFP.Col Colhigh 6915921..6915945 score=3.88556825606659
SFP.Col Colhigh 6915956..6915980 score=3.07215915524713
SFP.Col Colhigh 6915992..6916016 score=2.05423972778719
SFP.Col Colhigh 6916061..6916085 score=3.8064616722691
SFP.Col Colhigh 6916130..6916154 score=3.59872250239234
SFP.Col Colhigh 6916209..6916233 score=1.92101844326778
SFP.Col Colhigh 6916245..6916269 score=2.77295642678761
SFP.Col Colhigh 6916312..6916336 score=6.66693068027037
SFP.Col Colhigh 6916388..6916412 score=1.80213502757660
SFP.Col Colhigh 6916424..6916448 score=3.82119308518552
SFP.Col Colhigh 6916461..6916485 score=3.90449833126488
SFP.Col Colhigh 6916566..6916590 score=1.96550540331821
SFP.Col Colhigh 6916597..6916621 score=2.55371846460847
SFP.Col Colhigh 6916633..6916657 score=3.13972255910683
SFP.Col Colhigh 6916669..6916693 score=3.45693383663409
SFP.Col Colhigh 6916776..6916800 score=2.0365180313017
SFP.Col Colhigh 6916879..6916903 score=1.78244550228225
SFP.Col Colhigh 6917057..6917081 score=3.56982288558856
SFP.Col Colhigh 6917168..6917192 score=2.49236640924211
SFP.Col Colhigh 6917389..6917413 score=3.24913044990831
SFP.Col Colhigh 6917454..6917478 score=2.72039016682871
SFP.Col Colhigh 6917528..6917552 score=4.98568760131689
SFP.Col Colhigh 6917568..6917592 score=3.76016729987441
SFP.Col Colhigh 6917716..6917740 score=6.15950278761154
SFP.Col Colhigh 6917753..6917777 score=3.68825257460092
SFP.Col Colhigh 6917789..6917813 score=3.3197354634481
SFP.Col Colhigh 6917894..6917918 score=3.89741465602665
SFP.Col Colhigh 6917967..6917991 score=1.73719698788338
SFP.Col Colhigh 6918002..6918026 score=1.97054587941797
SFP.Col Colhigh 6918042..6918066 score=4.31735693557945
SFP.Col Colhigh 6918076..6918100 score=2.98177637268399
SFP.Col Colhigh 6918113..6918137 score=2.99095910731692
SFP.Col Colhigh 6918153..6918177 score=7.01011663140422
SFP.Col Colhigh 6918227..6918251 score=3.44198967325227
SFP.Col Colhigh 6918263..6918287 score=2.33352230493682
SFP.Col Colhigh 6918339..6918363 score=3.25055333363065
SFP.Col Colhigh 6918374..6918398 score=5.26736691433659
SFP.Col Colhigh 6918409..6918433 score=2.45903143139354
SFP.Col Colhigh 6918445..6918469 score=2.46948387933691
SFP.Col Colhigh 6918525..6918549 score=3.38492683501219
SFP.Col Colhigh 6918596..6918620 score=4.630502952881
SFP.Col Colhigh 6918675..6918699 score=5.47834250395035
SFP.Col Colhigh 6918895..6918919 score=1.56196887246522
SFP.Col Colhigh 6918971..6918995 score=2.01730866371569
SFP.Col Colhigh 6919007..6919031 score=5.03233815116649
SFP.Col Colhigh 6919041..6919065 score=3.46426355647317
SFP.Col Colhigh 6919113..6919137 score=2.68224178275341
SFP.Col Colhigh 6919149..6919173 score=2.32993748230655
SFP.Col Colhigh 6919187..6919211 score=1.86444732780919
SFP.Col Colhigh 6919225..6919249 score=2.63787936387064
SFP.Col Colhigh 6919297..6919321 score=1.65263870361634
SFP.Col Colhigh 6919894..6919918 score=3.53039558210587
SFP.Col Colhigh 6920707..6920731 score=1.70255569383138
SFP.Col Colhigh 6920784..6920808 score=2.54759979071532
SFP.Col Colhigh 6920893..6920917 score=2.31376143984126
SFP.Col Colhigh 6923162..6923186 score=1.85316303471785
SFP.Col Colhigh 6924701..6924725 score=2.77492163447784
SFP.Col Colhigh 6925659..6925683 score=1.72512114176273
SFP.Col Colhigh 6925773..6925797 score=3.99956240682777
SFP.Col Colhigh 6925807..6925831 score=3.60185857007778
SFP.Col Colhigh 6925839..6925863 score=4.9503012634182
SFP.Col Colhigh 6925943..6925967 score=1.98206398486040
SFP.Col Colhigh 6925983..6926007 score=5.82822314288057
SFP.Col Colhigh 6928474..6928498 score=1.66448587757
SFP.Col Colhigh 6929698..6929722 score=1.96256633679102
SFP.Col Colhigh 6930980..6931004 score=1.87275923999786
SFP.Col Colhigh 6931259..6931283 score=2.3781450731425
SFP.Col Colhigh 6931295..6931319 score=1.95593201729843
SFP.Col Colhigh 6931701..6931725 score=2.90235418341059
SFP.Col Colhigh 6931891..6931915 score=3.38137976190038
SFP.Col Colhigh 6931964..6931988 score=2.54893186857723
SFP.Col Colhigh 6932197..6932221 score=2.03995185184767
SFP.Col Colhigh 6932345..6932369 score=1.63025449802744
SFP.Col Colhigh 6932860..6932884 score=3.454032340634
SFP.Col Colhigh 6934035..6934059 score=5.15467704762035
SFP.Col Colhigh 6934287..6934311 score=1.62269173051638
SFP.Col Colhigh 6935469..6935493 score=4.36858144465713
SFP.Col Colhigh 6935503..6935527 score=3.45999762077461
SFP.Col Colhigh 6936385..6936409 score=1.69360477392114
SFP.Col Colhigh 6938512..6938536 score=4.86234858220666
SFP.Col Colhigh 6939100..6939124 score=2.30509474837715
SFP.Col Colhigh 6939292..6939316 score=1.75010874563658
SFP.Col Colhigh 6939862..6939886 score=2.86226965736069
SFP.Col Colhigh 6940115..6940139 score=2.74491455105405
SFP.Col Colhigh 6941148..6941172 score=2.02338241808524
SFP.Col Colhigh 6941225..6941249 score=4.56820435011326
SFP.Col Colhigh 6941292..6941316 score=2.46821435648222
SFP.Col Colhigh 6941327..6941351 score=2.13009714678535
SFP.Col Colhigh 6941407..6941431 score=2.65371020884518
SFP.Col Colhigh 6941545..6941569 score=2.46681018571663
SFP.Col Colhigh 6941581..6941605 score=4.22868934684929
SFP.Col Colhigh 6941958..6941982 score=2.96122877923073
SFP.Col Colhigh 6942474..6942498 score=3.57755450468421
SFP.Col Colhigh 6942629..6942653 score=2.47368637621415
SFP.Col Colhigh 6942755..6942779 score=1.60063408361972
SFP.Col Colhigh 6942839..6942863 score=2.51947529779256
SFP.Col Colhigh 6942873..6942897 score=1.72537987980145
SFP.Col Colhigh 6942974..6942998 score=1.86836057588859
SFP.Col Colhigh 6943012..6943036 score=2.24418227351785
SFP.Col Colhigh 6944934..6944958 score=1.91404381222774
SFP.Col Colhigh 6945085..6945109 score=2.45947769925241
SFP.Col Colhigh 6945159..6945183 score=3.13622098287293
SFP.Col Colhigh 6945261..6945285 score=1.69435985646735
SFP.Col Colhigh 6945358..6945382 score=3.71332209312116
SFP.Col Colhigh 6945466..6945490 score=3.35509760843045
SFP.Col Colhigh 6945667..6945691 score=3.48868910377466
SFP.Col Colhigh 6945700..6945724 score=4.90908538400619
SFP.Col Colhigh 6945738..6945762 score=4.17462831187837
SFP.Col Colhigh 6945881..6945905 score=2.50509616834718
SFP.Col Colhigh 6945916..6945940 score=8.65757099122378
SFP.Col Colhigh 6946027..6946051 score=3.16145233845843
SFP.Col Colhigh 6946889..6946913 score=3.09547216120198
SFP.Col Colhigh 6946994..6947018 score=2.94653848333175
SFP.Col Colhigh 6947291..6947315 score=2.607460322218
SFP.Col Colhigh 6951869..6951893 score=1.84078790208299
SFP.Col Colhigh 6952101..6952125 score=2.66558493291852
SFP.Col Colhigh 6952137..6952161 score=3.45653431509756
SFP.Col Colhigh 6952171..6952195 score=4.2097642449953
SFP.Col Colhigh 6952346..6952370 score=1.76254764858500
SFP.Col Colhigh 6954401..6954425 score=5.1309229501035
SFP.Col Colhigh 6954437..6954461 score=3.55855110977197
SFP.Col Colhigh 6954542..6954566 score=1.66994855992335
SFP.Col Colhigh 6954613..6954637 score=3.35229996794392
SFP.Col Colhigh 6954683..6954707 score=3.60584880030816
SFP.Col Colhigh 6954887..6954911 score=2.54347394288411
SFP.Col Colhigh 6955087..6955111 score=1.92135166743517
SFP.Col Colhigh 6955180..6955204 score=7.45931453463133
SFP.Col Colhigh 6955215..6955239 score=3.40853251570518
SFP.Col Colhigh 6955292..6955316 score=3.07506433091371
SFP.Col Colhigh 6955370..6955394 score=2.76796991543662
SFP.Col Colhigh 6955665..6955689 score=3.08698562476932
SFP.Col Colhigh 6955739..6955763 score=3.84388334374829
SFP.Col Colhigh 6956097..6956121 score=5.04620596979554
SFP.Col Colhigh 6956133..6956157 score=3.65548687650849
SFP.Col Colhigh 6956331..6956355 score=1.97726377606338
SFP.Col Colhigh 6956621..6956645 score=3.63284107724912
SFP.Col Colhigh 6956691..6956715 score=6.12812807921237
SFP.Col Colhigh 6956801..6956825 score=3.74535863958956
SFP.Col Colhigh 6957022..6957046 score=3.66897163532997
SFP.Col Colhigh 6957271..6957295 score=2.23151580431727
SFP.Col Colhigh 6957481..6957505 score=2.92039159085031
SFP.Col Colhigh 6957993..6958017 score=3.22437490946817
SFP.Col Colhigh 6958152..6958176 score=7.9574066403849
SFP.Col Colhigh 6958478..6958502 score=2.26750221154771
SFP.Col Colhigh 6958775..6958799 score=2.14863791889717
SFP.Col Colhigh 6958925..6958949 score=2.31673425975171
SFP.Col Colhigh 6958959..6958983 score=1.56847232811462
SFP.Col Colhigh 6960637..6960661 score=4.65084923232132
SFP.Col Colhigh 6960704..6960728 score=4.14950322011861
SFP.Col Colhigh 6961282..6961306 score=2.93399245186841
SFP.Col Colhigh 6961320..6961344 score=3.7142568391912
SFP.Col Colhigh 6961714..6961738 score=6.07206577716653
SFP.Col Colhigh 6961750..6961774 score=1.66676380021541
SFP.Col Colhigh 6964379..6964403 score=1.90831156501022
SFP.Col Colhigh 6964415..6964439 score=2.53332812542711
SFP.Col Colhigh 6964488..6964512 score=2.05077891548571
SFP.Col Colhigh 6964810..6964834 score=3.2540234285077
SFP.Col Colhigh 6964844..6964868 score=3.07398662809014
SFP.Col Colhigh 6964883..6964907 score=5.16984146113509
SFP.Col Colhigh 6964954..6964978 score=3.56091350876941
SFP.Col Colhigh 6964995..6965019 score=1.78529254874771
SFP.Col Colhigh 6965031..6965055 score=3.76152712236113
SFP.Col Colhigh 6965143..6965167 score=2.84349796910171
SFP.Col Colhigh 6965826..6965850 score=9.07624900241711
SFP.Col Colhigh 6965861..6965885 score=1.83956131644483
SFP.Col Colhigh 6966045..6966069 score=4.64146417868288
SFP.Col Colhigh 6966370..6966394 score=5.09989450105156
SFP.Col Colhigh 6966401..6966425 score=1.70294667165899
SFP.Col Colhigh 6968466..6968490 score=1.85327223702042
SFP.Col Colhigh 6969939..6969963 score=1.9634687781216
SFP.Col Colhigh 6971285..6971309 score=2.19097875807172
SFP.Col Colhigh 6971609..6971633 score=4.07545738752424
SFP.Col Colhigh 6971641..6971665 score=2.02940224592589
SFP.Col Colhigh 6971891..6971915 score=2.54220637317141
SFP.Col Colhigh 6971969..6971993 score=5.46031108014826
SFP.Col Colhigh 6972335..6972359 score=5.82579538541592
SFP.Col Colhigh 6972486..6972510 score=3.51057290948886
SFP.Col Colhigh 6973699..6973723 score=5.04837607958727
SFP.Col Colhigh 6973731..6973755 score=1.85952552827383
SFP.Col Colhigh 6974445..6974469 score=3.71099841544356
SFP.Col Colhigh 6977049..6977073 score=2.86134732467774
SFP.Col Colhigh 6977255..6977279 score=2.24469144406543
SFP.Col Colhigh 6978280..6978304 score=2.93220706272730
SFP.Col Colhigh 6979452..6979476 score=1.58262285001252
SFP.Col Colhigh 6979709..6979733 score=3.35971484650106
SFP.Col Colhigh 6980838..6980862 score=3.02345821638654
SFP.Col Colhigh 6980869..6980893 score=3.63988892930547
SFP.Col Colhigh 6982033..6982057 score=5.78115783412175
SFP.Col Colhigh 6982251..6982275 score=2.11940003778828
SFP.Col Colhigh 6983131..6983155 score=3.50676899084081
SFP.Col Colhigh 6983280..6983304 score=2.10566324966616
SFP.Col Colhigh 6983629..6983653 score=2.70089467522878
SFP.Col Colhigh 6984585..6984609 score=2.59439586988964
SFP.Col Colhigh 6984848..6984872 score=1.91641371016948
SFP.Col Colhigh 6985104..6985128 score=4.15916019878179
SFP.Col Colhigh 6985177..6985201 score=6.31589686438021
SFP.Col Colhigh 6985210..6985234 score=4.53700557467713
SFP.Col Colhigh 6985242..6985266 score=3.87369475173107
SFP.Col Colhigh 6985278..6985302 score=1.62982557800568
SFP.Col Colhigh 6985802..6985826 score=1.88663285169263
SFP.Col Colhigh 6986429..6986453 score=6.66768117678552
SFP.Col Colhigh 6987486..6987510 score=2.60053864534441
SFP.Col Colhigh 6987657..6987681 score=2.33720853067991
SFP.Col Colhigh 6987946..6987970 score=2.98340917547239
SFP.Col Colhigh 6987986..6988010 score=4.69095009559643
SFP.Col Colhigh 6988021..6988045 score=1.67014389616478
SFP.Col Colhigh 6988057..6988081 score=7.62332023376134
SFP.Col Colhigh 6988093..6988117 score=2.58604479570882
SFP.Col Colhigh 6989932..6989956 score=3.13898961843457
SFP.Col Colhigh 6990034..6990058 score=1.7232721507193
SFP.Col Colhigh 6991261..6991285 score=1.64608255950623
SFP.Col Colhigh 6991367..6991391 score=2.3785027728674
SFP.Col Colhigh 6991511..6991535 score=3.80354671481283
SFP.Col Colhigh 6992524..6992548 score=3.38364564021573
SFP.Col Colhigh 6992896..6992920 score=2.43356783017249
SFP.Col Colhigh 6998853..6998877 score=2.9962989018917
SFP.Col Colhigh 7001943..7001967 score=3.34023716405073
SFP.Col Colhigh 7002607..7002631 score=1.82433872594392
SFP.Col Colhigh 7002677..7002701 score=1.69704548384234
SFP.Col Colhigh 7004164..7004188 score=1.84655182181941
SFP.Col Colhigh 7005061..7005085 score=1.61481879674024
SFP.Col Colhigh 7005458..7005482 score=1.7536361090144
SFP.Col Colhigh 7006037..7006061 score=2.38794866788446
SFP.Col Colhigh 7006186..7006210 score=2.8323697356347
SFP.Col Colhigh 7006749..7006773 score=2.9898969312405
SFP.Col Colhigh 7006820..7006844 score=3.30032905439411
SFP.Col Colhigh 7007107..7007131 score=2.06426573901994
SFP.Col Colhigh 7007455..7007479 score=2.99768636671626
SFP.Col Colhigh 7007576..7007600 score=2.71228594268688
SFP.Col Colhigh 7007713..7007737 score=2.58775812198254
SFP.Col Colhigh 7007895..7007919 score=2.6042519433835
SFP.Col Colhigh 7008002..7008026 score=3.36426671600869
SFP.Col Colhigh 7008114..7008138 score=1.98822590068011
SFP.Col Colhigh 7008989..7009013 score=3.38498663563889
SFP.Col Colhigh 7009059..7009083 score=2.74668965765598
SFP.Col Colhigh 7009134..7009158 score=2.26960522993623
SFP.Col Colhigh 7009544..7009568 score=5.93466731987018
SFP.Col Colhigh 7010324..7010348 score=5.68081065630178
SFP.Col Colhigh 7010400..7010424 score=1.64706667899719
SFP.Col Colhigh 7010436..7010460 score=1.67768455029752
SFP.Col Colhigh 7010471..7010495 score=4.23187420955866
SFP.Col Colhigh 7010508..7010532 score=2.08322711774446
SFP.Col Colhigh 7010781..7010805 score=4.00919618873954
SFP.Col Colhigh 7010931..7010955 score=2.80312685834505
SFP.Col Colhigh 7011038..7011062 score=2.51257737218541
SFP.Col Colhigh 7011146..7011170 score=2.55795279290011
SFP.Col Colhigh 7011294..7011318 score=1.60530109316399
SFP.Col Colhigh 7011616..7011640 score=3.32394727785634
SFP.Col Colhigh 7012949..7012973 score=3.42609418643723
SFP.Col Colhigh 7012981..7013005 score=2.47833276665416
SFP.Col Colhigh 7013060..7013084 score=1.74319236393274
SFP.Col Colhigh 7013203..7013227 score=2.45602924889132
SFP.Col Colhigh 7013783..7013807 score=2.33459331352186
SFP.Col Colhigh 7014397..7014421 score=1.98571427061777
SFP.Col Colhigh 7014614..7014638 score=2.78928547008376
SFP.Col Colhigh 7014793..7014817 score=1.67153668817565
SFP.Col Colhigh 7014863..7014887 score=6.4481101054128
SFP.Col Colhigh 7014896..7014920 score=4.90201584576438
SFP.Col Colhigh 7014934..7014958 score=4.86383558065957
SFP.Col Colhigh 7015083..7015107 score=1.95152409594059
SFP.Col Colhigh 7015120..7015144 score=2.80304508751249
SFP.Col Colhigh 7015610..7015634 score=2.32965793393010
SFP.Col Colhigh 7016023..7016047 score=2.39394844247507
SFP.Col Colhigh 7017211..7017235 score=3.1562495322936
SFP.Col Colhigh 7017543..7017567 score=3.76623641544638
SFP.Col Colhigh 7038452..7038476 score=1.78849835974048
SFP.Col Colhigh 7052220..7052244 score=1.64743401553880
SFP.Col Colhigh 7053986..7054010 score=2.60051326329333
SFP.Col Colhigh 7055701..7055725 score=1.88071108898055
SFP.Col Colhigh 7066057..7066081 score=1.74042573299012
SFP.Col Colhigh 7066999..7067023 score=3.03030213020111
SFP.Col Colhigh 7067955..7067979 score=4.17502742743662
SFP.Col Colhigh 7068697..7068721 score=2.06896472252524
SFP.Col Colhigh 7069349..7069373 score=2.19285102270004
SFP.Col Colhigh 7072480..7072504 score=1.61616806989437
SFP.Col Colhigh 7078372..7078396 score=1.56780219575929
SFP.Col Colhigh 7078548..7078572 score=3.17839254219357
SFP.Col Colhigh 7078808..7078832 score=1.77779982512051
SFP.Col Colhigh 7078926..7078950 score=5.3414959724573
SFP.Col Colhigh 7078998..7079022 score=3.09881007028691
SFP.Col Colhigh 7079177..7079201 score=7.97971742823813
SFP.Col Colhigh 7079321..7079345 score=7.49125049774689
SFP.Col Colhigh 7079741..7079765 score=2.82171770172843
SFP.Col Colhigh 7079777..7079801 score=3.12793759389755
SFP.Col Colhigh 7079965..7079989 score=2.18344171526581
SFP.Col Colhigh 7080829..7080853 score=6.04313892384748
SFP.Col Colhigh 7081157..7081181 score=2.93981581589492
SFP.Col Colhigh 7081192..7081216 score=6.17734654291874
SFP.Col Colhigh 7081231..7081255 score=4.14767319992147
SFP.Col Colhigh 7081411..7081435 score=2.25072801607882
SFP.Col Colhigh 7081733..7081757 score=3.25904250753671
SFP.Col Colhigh 7081769..7081793 score=1.97644561225561
SFP.Col Colhigh 7083102..7083126 score=3.37472019611375
SFP.Col Colhigh 7083635..7083659 score=3.95248915750482
SFP.Col Colhigh 7083672..7083696 score=5.1359041683473
SFP.Col Colhigh 7083764..7083788 score=1.64810357003147
SFP.Col Colhigh 7083917..7083941 score=1.62560409422725
SFP.Col Colhigh 7083956..7083980 score=7.63054110698605
SFP.Col Colhigh 7084067..7084091 score=1.73533551546786
SFP.Col Colhigh 7085076..7085100 score=5.83042048505591
SFP.Col Colhigh 7085114..7085138 score=2.27140068171156
SFP.Col Colhigh 7085426..7085450 score=1.69681173620443
SFP.Col Colhigh 7086152..7086176 score=3.20825422693031
SFP.Col Colhigh 7086791..7086815 score=2.10882551734184
SFP.Col Colhigh 7087308..7087332 score=1.57500680322427
SFP.Col Colhigh 7087374..7087398 score=5.6500446430183
SFP.Col Colhigh 7087445..7087469 score=7.50366085065404
SFP.Col Colhigh 7087480..7087504 score=3.87047520860985
SFP.Col Colhigh 7087585..7087609 score=2.29734916960825
SFP.Col Colhigh 7090770..7090794 score=1.96780753084400
SFP.Col Colhigh 7092689..7092713 score=4.70500935724559
SFP.Col Colhigh 7093648..7093672 score=3.01086364647806
SFP.Col Colhigh 7095188..7095212 score=3.14690028198801
SFP.Col Colhigh 7101159..7101183 score=2.393012292598
SFP.Col Colhigh 7121166..7121190 score=2.96066304199526
SFP.Col Colhigh 7121334..7121358 score=2.93695525162098
SFP.Col Colhigh 7139025..7139049 score=3.72067775742980
SFP.Col Colhigh 7139540..7139564 score=2.92453419773432
SFP.Col Colhigh 7139647..7139671 score=1.58857831639226
SFP.Col Colhigh 7140027..7140051 score=2.51967155298080
SFP.Col Colhigh 7140562..7140586 score=1.88382239334674
SFP.Col Colhigh 7141095..7141119 score=4.10999457156511
SFP.Col Colhigh 7141692..7141716 score=1.79057127171189
SFP.Col Colhigh 7143786..7143810 score=2.34594775929589
SFP.Col Colhigh 7145655..7145679 score=3.62667939213677
SFP.Col Colhigh 7148856..7148880 score=4.8530954508264
SFP.Col Colhigh 7149229..7149253 score=1.66953192195811
SFP.Col Colhigh 7149586..7149610 score=4.49864743086502
SFP.Col Colhigh 7149806..7149830 score=3.11941855127431
SFP.Col Colhigh 7150368..7150392 score=2.40495492769152
SFP.Col Colhigh 7150436..7150460 score=2.02108374910939
SFP.Col Colhigh 7150472..7150496 score=5.32020865806048
SFP.Col Colhigh 7151009..7151033 score=2.69017071570382
SFP.Col Colhigh 7151370..7151394 score=5.73722324920479
SFP.Col Colhigh 7151649..7151673 score=2.0324694283288
SFP.Col Colhigh 7151804..7151828 score=9.74667388613588
SFP.Col Colhigh 7151908..7151932 score=2.97181301871097
SFP.Col Colhigh 7151942..7151966 score=2.00594975150842
SFP.Col Colhigh 7152057..7152081 score=4.91624603256549
SFP.Col Colhigh 7152132..7152156 score=2.04473380894766
SFP.Col Colhigh 7152231..7152255 score=4.41771321439484
SFP.Col Colhigh 7152271..7152295 score=2.81616292379009
SFP.Col Colhigh 7152308..7152332 score=3.17121804823054
SFP.Col Colhigh 7152342..7152366 score=2.815265211828
SFP.Col Colhigh 7152378..7152402 score=3.68395165971265
SFP.Col Colhigh 7152411..7152435 score=2.24320625223738
SFP.Col Colhigh 7152483..7152507 score=4.8317829372785
SFP.Col Colhigh 7152520..7152544 score=7.15137878817442
SFP.Col Colhigh 7152556..7152580 score=2.58407675765976
SFP.Col Colhigh 7152591..7152615 score=6.36873657852359
SFP.Col Colhigh 7152628..7152652 score=2.50875349658149
SFP.Col Colhigh 7152669..7152693 score=3.42837234487951
SFP.Col Colhigh 7152745..7152769 score=8.67448026921208
SFP.Col Colhigh 7152781..7152805 score=6.83006513090261
SFP.Col Colhigh 7152813..7152837 score=1.60292455439698
SFP.Col Colhigh 7152918..7152942 score=5.80895777973085
SFP.Col Colhigh 7153058..7153082 score=3.07830696775014
SFP.Col Colhigh 7153307..7153331 score=2.77608734020051
SFP.Col Colhigh 7153347..7153371 score=2.21508207739428
SFP.Col Colhigh 7153383..7153407 score=5.7910689468379
SFP.Col Colhigh 7153419..7153443 score=2.89148780968786
SFP.Col Colhigh 7153492..7153516 score=5.73443385248312
SFP.Col Colhigh 7153596..7153620 score=2.66465400079453
SFP.Col Colhigh 7153635..7153659 score=2.82760160589794
SFP.Col Colhigh 7153877..7153901 score=1.83055165678254
SFP.Col Colhigh 7154291..7154315 score=2.56663755974405
SFP.Col Colhigh 7154438..7154462 score=4.76182804535963
SFP.Col Colhigh 7154559..7154583 score=4.66186885696752
SFP.Col Colhigh 7154593..7154617 score=2.28853838797167
SFP.Col Colhigh 7155859..7155883 score=2.9130433519285
SFP.Col Colhigh 7155893..7155917 score=1.90598596182355
SFP.Col Colhigh 7155968..7155992 score=3.97285961659116
SFP.Col Colhigh 7156009..7156033 score=1.95878148184404
SFP.Col Colhigh 7156153..7156177 score=3.34226889002360
SFP.Col Colhigh 7156316..7156340 score=2.21130830577013
SFP.Col Colhigh 7156356..7156380 score=3.54517686160697
SFP.Col Colhigh 7157036..7157060 score=3.76918112292343
SFP.Col Colhigh 7157180..7157204 score=2.76721443848031
SFP.Col Colhigh 7157284..7157308 score=2.08848746245766
SFP.Col Colhigh 7157860..7157884 score=4.13169221727424
SFP.Col Colhigh 7157892..7157916 score=1.858682754846
SFP.Col Colhigh 7158727..7158751 score=2.55261729077033
SFP.Col Colhigh 7159369..7159393 score=3.89580170720313
SFP.Col Colhigh 7159400..7159424 score=5.9740692265891
SFP.Col Colhigh 7159437..7159461 score=1.91817832870799
SFP.Col Colhigh 7159469..7159493 score=2.89874082206668
SFP.Col Colhigh 7159505..7159529 score=7.0025478402176
SFP.Col Colhigh 7159540..7159564 score=2.87210678885409
SFP.Col Colhigh 7159614..7159638 score=1.83239489196726
SFP.Col Colhigh 7159960..7159984 score=4.95317249044715
SFP.Col Colhigh 7160477..7160501 score=2.71425661147002
SFP.Col Colhigh 7160732..7160756 score=5.13995169426811
SFP.Col Colhigh 7161487..7161511 score=1.62158623499125
SFP.Col Colhigh 7161630..7161654 score=2.13556226490306
SFP.Col Colhigh 7162496..7162520 score=1.623940600492
SFP.Col Colhigh 7162533..7162557 score=5.67620693627499
SFP.Col Colhigh 7163442..7163466 score=2.32469790529588
SFP.Col Colhigh 7165281..7165305 score=3.68336458609899
SFP.Col Colhigh 7165353..7165377 score=1.84957890595064
SFP.Col Colhigh 7165748..7165772 score=1.82036440997546
SFP.Col Colhigh 7166167..7166191 score=2.86074981845169
SFP.Col Colhigh 7166493..7166517 score=2.66780455734427
SFP.Col Colhigh 7166599..7166623 score=2.23640983472484
SFP.Col Colhigh 7166736..7166760 score=5.23674190868083
SFP.Col Colhigh 7166768..7166792 score=1.82462269174880
SFP.Col Colhigh 7167485..7167509 score=1.97976676876592
SFP.Col Colhigh 7168567..7168591 score=1.58455682113586
SFP.Col Colhigh 7168960..7168984 score=2.85658588069932
SFP.Col Colhigh 7170036..7170060 score=2.0680309837942
SFP.Col Colhigh 7170254..7170278 score=1.56332463641336
SFP.Col Colhigh 7171909..7171933 score=2.55314535226786
SFP.Col Colhigh 7173192..7173216 score=1.83949020804038
SFP.Col Colhigh 7173780..7173804 score=2.40995799011044
SFP.Col Colhigh 7173857..7173881 score=4.48373813766513
SFP.Col Colhigh 7174902..7174926 score=2.99803762610644
SFP.Col Colhigh 7175088..7175112 score=1.71659771444272
SFP.Col Colhigh 7175423..7175447 score=2.32052972777859
SFP.Col Colhigh 7175632..7175656 score=1.65924316247935
SFP.Col Colhigh 7176859..7176883 score=2.15952350172105
SFP.Col Colhigh 7178187..7178211 score=2.88852913810442
SFP.Col Colhigh 7178262..7178286 score=2.38100347582955
SFP.Col Colhigh 7180054..7180078 score=2.63049922703747
SFP.Col Colhigh 7183926..7183950 score=2.43338644447962
SFP.Col Colhigh 7184112..7184136 score=2.52393703209320
SFP.Col Colhigh 7186114..7186138 score=2.58849746533804
SFP.Col Colhigh 7186148..7186172 score=5.27408936252414
SFP.Col Colhigh 7186359..7186383 score=6.93050529460281
SFP.Col Colhigh 7186396..7186420 score=3.22398167136172
SFP.Col Colhigh 7186466..7186490 score=2.29761648529734
SFP.Col Colhigh 7188241..7188265 score=1.67945251394460
SFP.Col Colhigh 7189053..7189077 score=8.0045778963998
SFP.Col Colhigh 7189194..7189218 score=1.79331087800088
SFP.Col Colhigh 7189332..7189356 score=4.70516522872548
SFP.Col Colhigh 7190084..7190108 score=1.68773307385955
SFP.Col Colhigh 7190461..7190485 score=5.41745308064401
SFP.Col Colhigh 7190638..7190662 score=2.09407956613616
SFP.Col Colhigh 7190890..7190914 score=3.78011830869293
SFP.Col Colhigh 7191585..7191609 score=2.86294388714948
SFP.Col Colhigh 7191670..7191694 score=4.5051417054424
SFP.Col Colhigh 7191701..7191725 score=2.64203413784705
SFP.Col Colhigh 7192645..7192669 score=3.03006469062617
SFP.Col Colhigh 7192686..7192710 score=8.82345348286233
SFP.Col Colhigh 7193027..7193051 score=2.37382614430079
SFP.Col Colhigh 7193144..7193168 score=2.95120860826444
SFP.Col Colhigh 7193331..7193355 score=2.56752709361297
SFP.Col Colhigh 7193442..7193466 score=4.20778218563117
SFP.Col Colhigh 7193629..7193653 score=1.58876945291114
SFP.Col Colhigh 7193736..7193760 score=5.03074353164185
SFP.Col Colhigh 7193804..7193828 score=3.01521130271023
SFP.Col Colhigh 7193879..7193903 score=2.8286052572279
SFP.Col Colhigh 7194021..7194045 score=2.10061242574910
SFP.Col Colhigh 7194231..7194255 score=4.09883574088452
SFP.Col Colhigh 7194533..7194557 score=3.18232170163691
SFP.Col Colhigh 7194786..7194810 score=3.0346247133899
SFP.Col Colhigh 7195030..7195054 score=1.74365439538288
SFP.Col Colhigh 7195754..7195778 score=1.84407014444660
SFP.Col Colhigh 7196220..7196244 score=2.35842095505151
SFP.Col Colhigh 7196331..7196355 score=3.86189793809205
SFP.Col Colhigh 7196438..7196462 score=2.51269188825279
SFP.Col Colhigh 7196796..7196820 score=2.28464080173009
SFP.Col Colhigh 7196901..7196925 score=2.19553218883318
SFP.Col Colhigh 7196942..7196966 score=2.88105462066045
SFP.Col Colhigh 7197085..7197109 score=3.88022184914494
SFP.Col Colhigh 7197508..7197532 score=3.57834503851540
SFP.Col Colhigh 7197654..7197678 score=1.83947931357029
SFP.Col Colhigh 7197689..7197713 score=1.70973850791786
SFP.Col Colhigh 7198066..7198090 score=4.77213835913625
SFP.Col Colhigh 7198209..7198233 score=2.51205143045303
SFP.Col Colhigh 7198279..7198303 score=2.95538355602556
SFP.Col Colhigh 7198466..7198490 score=3.37713006762038
SFP.Col Colhigh 7198505..7198529 score=7.37298644316934
SFP.Col Colhigh 7198536..7198560 score=3.30433266671629
SFP.Col Colhigh 7198795..7198819 score=3.60475457294055
SFP.Col Colhigh 7198898..7198922 score=2.67777795078051
SFP.Col Colhigh 7199006..7199030 score=1.61984628955868
SFP.Col Colhigh 7199042..7199066 score=1.75688882776838
SFP.Col Colhigh 7199083..7199107 score=1.80282682145888
SFP.Col Colhigh 7199194..7199218 score=5.01089142381316
SFP.Col Colhigh 7199234..7199258 score=1.72748103987347
SFP.Col Colhigh 7199269..7199293 score=6.14317468156395
SFP.Col Colhigh 7199304..7199328 score=4.8044341781361
SFP.Col Colhigh 7199335..7199359 score=6.44460850193461
SFP.Col Colhigh 7199444..7199468 score=4.1091161836136
SFP.Col Colhigh 7199480..7199504 score=2.36942292674584
SFP.Col Colhigh 7199560..7199584 score=4.42749745925941
SFP.Col Colhigh 7199633..7199657 score=5.66565930063441
SFP.Col Colhigh 7199670..7199694 score=3.35883247755901
SFP.Col Colhigh 7199707..7199731 score=5.19054862581314
SFP.Col Colhigh 7202560..7202584 score=3.1904061089269
SFP.Col Colhigh 7202594..7202618 score=3.08889318345930
SFP.Col Colhigh 7202632..7202656 score=1.94939367425714
SFP.Col Colhigh 7202916..7202940 score=4.61073491791417
SFP.Col Colhigh 7203006..7203030 score=5.01368694955654
SFP.Col Colhigh 7203039..7203063 score=5.49288741030309
SFP.Col Colhigh 7203078..7203102 score=3.9866337210696
SFP.Col Colhigh 7203112..7203136 score=5.01227692800854
SFP.Col Colhigh 7203148..7203172 score=6.67832501795625
SFP.Col Colhigh 7203201..7203225 score=3.44520874263665
SFP.Col Colhigh 7203274..7203298 score=2.62253908458070
SFP.Col Colhigh 7203307..7203331 score=5.89995614602965
SFP.Col Colhigh 7203341..7203365 score=9.48336046078727
SFP.Col Colhigh 7203413..7203437 score=3.22208601971341
SFP.Col Colhigh 7203479..7203503 score=2.60986239086563
SFP.Col Colhigh 7203557..7203581 score=4.90474391294321
SFP.Col Colhigh 7203706..7203730 score=5.21029713069711
SFP.Col Colhigh 7204002..7204026 score=2.33916414760132
SFP.Col Colhigh 7205596..7205620 score=2.95974711870186
SFP.Col Colhigh 7206197..7206221 score=4.21722638468334
SFP.Col Colhigh 7207940..7207964 score=5.28731877524048
SFP.Col Colhigh 7208921..7208945 score=1.78974818949201
SFP.Col Colhigh 7209242..7209266 score=6.15663125698149
SFP.Col Colhigh 7209284..7209308 score=3.66541943868774
SFP.Col Colhigh 7209319..7209343 score=2.9891001415154
SFP.Col Colhigh 7210970..7210994 score=5.72713538566342
SFP.Col Colhigh 7211795..7211819 score=2.86893941835853
SFP.Col Colhigh 7211974..7211998 score=3.56935830719088
SFP.Col Colhigh 7212080..7212104 score=2.83816713856451
SFP.Col Colhigh 7212195..7212219 score=1.89885695046531
SFP.Col Colhigh 7213840..7213864 score=1.79972535564833
SFP.Col Colhigh 7213988..7214012 score=1.93747473148282
SFP.Col Colhigh 7214544..7214568 score=1.62848509823733
SFP.Col Colhigh 7215072..7215096 score=3.67143134278254
SFP.Col Colhigh 7215111..7215135 score=2.08893984638055
SFP.Col Colhigh 7216568..7216592 score=2.29424676507266
SFP.Col Colhigh 7216603..7216627 score=2.34849390265937
SFP.Col Colhigh 7216810..7216834 score=1.56290740638636
SFP.Col Colhigh 7216867..7216891 score=7.57545496786874
SFP.Col Colhigh 7217010..7217034 score=1.72979633769812
SFP.Col Colhigh 7217529..7217553 score=2.56602825770592
SFP.Col Colhigh 7218076..7218100 score=3.10038021730857
SFP.Col Colhigh 7220695..7220719 score=1.99755242809374
SFP.Col Colhigh 7221007..7221031 score=1.84072517789263
SFP.Col Colhigh 7222560..7222584 score=2.57749307960374
SFP.Col Colhigh 7223644..7223668 score=3.88206104447565
SFP.Col Colhigh 7224047..7224071 score=1.94009715969746
SFP.Col Colhigh 7224088..7224112 score=3.35881523350598
SFP.Col Colhigh 7224827..7224851 score=2.76533745871011
SFP.Col Colhigh 7225089..7225113 score=3.13665332924593
SFP.Col Colhigh 7225127..7225151 score=5.097619220962
SFP.Col Colhigh 7225738..7225762 score=2.83607500929495
SFP.Col Colhigh 7225880..7225904 score=2.74582276798363
SFP.Col Colhigh 7226015..7226039 score=5.08657380565614
SFP.Col Colhigh 7226240..7226264 score=1.76689974724123
SFP.Col Colhigh 7226902..7226926 score=2.03185268411263
SFP.Col Colhigh 7227051..7227075 score=4.88573409648646
SFP.Col Colhigh 7227328..7227352 score=2.88071748784889
SFP.Col Colhigh 7227891..7227915 score=4.28740705117184
SFP.Col Colhigh 7228148..7228172 score=3.95512120048397
SFP.Col Colhigh 7228393..7228417 score=2.66223001778516
SFP.Col Colhigh 7228427..7228451 score=2.81647859900444
SFP.Col Colhigh 7228690..7228714 score=6.62927143071961
SFP.Col Colhigh 7228903..7228927 score=2.11852724096424
SFP.Col Colhigh 7229120..7229144 score=1.69269229762434
SFP.Col Colhigh 7229267..7229291 score=2.29136516216869
SFP.Col Colhigh 7229304..7229328 score=1.72733734915703
SFP.Col Colhigh 7229374..7229398 score=2.93198832535794
SFP.Col Colhigh 7229449..7229473 score=3.22239511272717
SFP.Col Colhigh 7229521..7229545 score=2.66729442729026
SFP.Col Colhigh 7229557..7229581 score=4.02014143343435
SFP.Col Colhigh 7229590..7229614 score=3.03400502264832
SFP.Col Colhigh 7229682..7229706 score=1.88260693176005
SFP.Col Colhigh 7230074..7230098 score=6.82406691498705
SFP.Col Colhigh 7231433..7231457 score=2.19487854819630
SFP.Col Colhigh 7233605..7233629 score=3.54238510020879
SFP.Col Colhigh 7233642..7233666 score=2.65662802332534
SFP.Col Colhigh 7234155..7234179 score=1.88519274328634
SFP.Col Colhigh 7234588..7234612 score=2.05692902227545
SFP.Col Colhigh 7237068..7237092 score=2.12967260717864
SFP.Col Colhigh 7244156..7244180 score=1.62180217428026
SFP.Col Colhigh 7244370..7244394 score=2.85515898132883
SFP.Col Colhigh 7244518..7244542 score=2.27372832828756
SFP.Col Colhigh 7244840..7244864 score=2.82149360740741
SFP.Col Colhigh 7245312..7245336 score=4.74835102595736
SFP.Col Colhigh 7250380..7250404 score=2.02669376763758
SFP.Col Colhigh 7250795..7250819 score=1.71273373351117
SFP.Col Colhigh 7251001..7251025 score=1.89802288778239
SFP.Col Colhigh 7251891..7251915 score=1.65191833785483
SFP.Col Colhigh 7252731..7252755 score=1.67540211068263
SFP.Col Colhigh 7252951..7252975 score=2.99293123691635
SFP.Col Colhigh 7254078..7254102 score=1.98604521013507
SFP.Col Colhigh 7254694..7254718 score=5.13422281707808
SFP.Col Colhigh 7258213..7258237 score=4.61637571952335
SFP.Col Colhigh 7271236..7271260 score=3.14988574433973
SFP.Col Colhigh 7271767..7271791 score=4.66130479009384
SFP.Col Colhigh 7271873..7271897 score=2.04442706085483
SFP.Col Colhigh 7271984..7272008 score=2.43175724722443
SFP.Col Colhigh 7272246..7272270 score=3.01647223013062
SFP.Col Colhigh 7272497..7272521 score=2.01848205858871
SFP.Col Colhigh 7273255..7273279 score=2.77550995930113
SFP.Col Colhigh 7273924..7273948 score=1.6037517780461
SFP.Col Colhigh 7274950..7274974 score=1.58229446936116
SFP.Col Colhigh 7275056..7275080 score=2.90758305447679
SFP.Col Colhigh 7275931..7275955 score=4.28819100496044
SFP.Col Colhigh 7276252..7276276 score=3.52176199990360
SFP.Col Colhigh 7276324..7276348 score=4.23915235733705
SFP.Col Colhigh 7276403..7276427 score=2.35369792267817
SFP.Col Colhigh 7276475..7276499 score=5.84736634011104
SFP.Col Colhigh 7276512..7276536 score=2.17894585229082
SFP.Col Colhigh 7276774..7276798 score=2.3322531254218
SFP.Col Colhigh 7276849..7276873 score=2.61294456443366
SFP.Col Colhigh 7276885..7276909 score=1.86910790266775
SFP.Col Colhigh 7276920..7276944 score=3.48854980251948
SFP.Col Colhigh 7276991..7277015 score=6.69839582918223
SFP.Col Colhigh 7277207..7277231 score=5.73462036701597
SFP.Col Colhigh 7277274..7277298 score=3.96831789683156
SFP.Col Colhigh 7277309..7277333 score=1.67403345755798
SFP.Col Colhigh 7277343..7277367 score=1.78260742710788
SFP.Col Colhigh 7277416..7277440 score=3.4226415125089
SFP.Col Colhigh 7277528..7277552 score=2.22797311024136
SFP.Col Colhigh 7277808..7277832 score=1.94549413972789
SFP.Col Colhigh 7277882..7277906 score=2.87911452522249
SFP.Col Colhigh 7277915..7277939 score=5.78243675782971
SFP.Col Colhigh 7279775..7279799 score=2.70252464867961
SFP.Col Colhigh 7279975..7279999 score=5.10819912770939
SFP.Col Colhigh 7280854..7280878 score=6.88541728760818
SFP.Col Colhigh 7283470..7283494 score=3.39553983058173
SFP.Col Colhigh 7283860..7283884 score=1.59444941262716
SFP.Col Colhigh 7285115..7285139 score=4.83850099771737
SFP.Col Colhigh 7285517..7285541 score=5.70377861613371
SFP.Col Colhigh 7286767..7286791 score=1.91141356800001
SFP.Col Colhigh 7291776..7291800 score=1.86875426328823
SFP.Col Colhigh 7294958..7294982 score=1.97683300863410
SFP.Col Colhigh 7295923..7295947 score=3.04931074138673
SFP.Col Colhigh 7296718..7296742 score=2.95136722202904
SFP.Col Colhigh 7298126..7298150 score=2.37571797052976
SFP.Col Colhigh 7299326..7299350 score=1.70647134326902
SFP.Col Colhigh 7299843..7299867 score=2.84697359251593
SFP.Col Colhigh 7300482..7300506 score=1.82725919449824
SFP.Col Colhigh 7300517..7300541 score=3.6953357205771
SFP.Col Colhigh 7300624..7300648 score=3.60119935460975
SFP.Col Colhigh 7300660..7300684 score=3.88993461740644
SFP.Col Colhigh 7300691..7300715 score=4.34821514707463
SFP.Col Colhigh 7300763..7300787 score=2.27205527101861
SFP.Col Colhigh 7300869..7300893 score=1.92987093390203
SFP.Col Colhigh 7300907..7300931 score=1.77175487128455
SFP.Col Colhigh 7300941..7300965 score=1.63879795601041
SFP.Col Colhigh 7301055..7301079 score=2.81932645545906
SFP.Col Colhigh 7301124..7301148 score=4.21405153376701
SFP.Col Colhigh 7301158..7301182 score=3.79342816058849
SFP.Col Colhigh 7301226..7301250 score=2.88879435666524
SFP.Col Colhigh 7301262..7301286 score=3.82341769344012
SFP.Col Colhigh 7301367..7301391 score=4.46331545840309
SFP.Col Colhigh 7301413..7301437 score=3.19165635077607
SFP.Col Colhigh 7301447..7301471 score=4.25581079065777
SFP.Col Colhigh 7301486..7301510 score=5.88138787743024
SFP.Col Colhigh 7301526..7301550 score=1.60908800197858
SFP.Col Colhigh 7301594..7301618 score=3.22486088555000
SFP.Col Colhigh 7303154..7303178 score=3.46064022989543
SFP.Col Colhigh 7307723..7307747 score=2.33131326476277
SFP.Col Colhigh 7308350..7308374 score=1.76611784329154
SFP.Col Colhigh 7309813..7309837 score=1.90572513214342
SFP.Col Colhigh 7317435..7317459 score=3.53126677161029
SFP.Col Colhigh 7317651..7317675 score=4.00664206784151
SFP.Col Colhigh 7318574..7318598 score=2.56304816162133
SFP.Col Colhigh 7318607..7318631 score=1.79706816016647
SFP.Col Colhigh 7318822..7318846 score=4.00189586481014
SFP.Col Colhigh 7318854..7318878 score=2.1065731297668
SFP.Col Colhigh 7318969..7318993 score=2.48426965148353
SFP.Col Colhigh 7319750..7319774 score=2.49729047114149
SFP.Col Colhigh 7322731..7322755 score=1.94113416515454
SFP.Col Colhigh 7326820..7326844 score=4.00536366974625
SFP.Col Colhigh 7329075..7329099 score=1.71256219473761
SFP.Col Colhigh 7329177..7329201 score=3.85037669322076
SFP.Col Colhigh 7329216..7329240 score=3.37099343539644
SFP.Col Colhigh 7329616..7329640 score=1.57429953118564
SFP.Col Colhigh 7330336..7330360 score=4.28764159148301
SFP.Col Colhigh 7331070..7331094 score=2.26328613733772
SFP.Col Colhigh 7331106..7331130 score=3.18907847142928
SFP.Col Colhigh 7331351..7331375 score=2.12029866073650
SFP.Col Colhigh 7331455..7331479 score=1.61293426330922
SFP.Col Colhigh 7331923..7331947 score=2.30967072129746
SFP.Col Colhigh 7332938..7332962 score=3.96814143936351
SFP.Col Colhigh 7333170..7333194 score=3.70945067735308
SFP.Col Colhigh 7333226..7333250 score=5.03735353387452
SFP.Col Colhigh 7334366..7334390 score=2.98555326106464
SFP.Col Colhigh 7334730..7334754 score=7.51608923929376
SFP.Col Colhigh 7335529..7335553 score=3.99645729440665
SFP.Col Colhigh 7335567..7335591 score=2.37511114584062
SFP.Col Colhigh 7335604..7335628 score=2.62410283670968
SFP.Col Colhigh 7335639..7335663 score=1.65620321536409
SFP.Col Colhigh 7335676..7335700 score=2.52325413449852
SFP.Col Colhigh 7335876..7335900 score=2.47391837634715
SFP.Col Colhigh 7337782..7337806 score=3.2240227803243
SFP.Col Colhigh 7337815..7337839 score=4.41827508913477
SFP.Col Colhigh 7342999..7343023 score=3.74503207982186
SFP.Col Colhigh 7345239..7345263 score=2.55782145170066
SFP.Col Colhigh 7345275..7345299 score=1.87864757776552
SFP.Col Colhigh 7345467..7345491 score=5.96677871104267
SFP.Col Colhigh 7345807..7345831 score=2.22202598841657
SFP.Col Colhigh 7345884..7345908 score=4.86024851368575
SFP.Col Colhigh 7345972..7345996 score=3.43881498814294
SFP.Col Colhigh 7346047..7346071 score=2.28479900820018
SFP.Col Colhigh 7346080..7346104 score=1.94561070226242
SFP.Col Colhigh 7346850..7346874 score=3.99177721085245
SFP.Col Colhigh 7349003..7349027 score=2.38200049085454
SFP.Col Colhigh 7349832..7349856 score=3.12571811786060
SFP.Col Colhigh 7350542..7350566 score=3.62065437763948
SFP.Col Colhigh 7350798..7350822 score=1.69341563126499
SFP.Col Colhigh 7352602..7352626 score=2.15043262523570
SFP.Col Colhigh 7352745..7352769 score=2.28748267676321
SFP.Col Colhigh 7353269..7353293 score=1.90330205600915
SFP.Col Colhigh 7353302..7353326 score=4.28037715121428
SFP.Col Colhigh 7353338..7353362 score=1.81096012384086
SFP.Col Colhigh 7353533..7353557 score=2.16669854683374
SFP.Col Colhigh 7353792..7353816 score=2.03934420186690
SFP.Col Colhigh 7355296..7355320 score=1.87382997447906
SFP.Col Colhigh 7356619..7356643 score=2.09802962536460
SFP.Col Colhigh 7365296..7365320 score=2.02236070527336
SFP.Col Colhigh 7366980..7367004 score=1.61240668998875
SFP.Col Colhigh 7367083..7367107 score=2.22005057011327
SFP.Col Colhigh 7367989..7368013 score=2.6550147387345
SFP.Col Colhigh 7369081..7369105 score=1.98980812364821
SFP.Col Colhigh 7369333..7369357 score=2.5934326400369
SFP.Col Colhigh 7369529..7369553 score=2.3389256336782
SFP.Col Colhigh 7369788..7369812 score=4.00866398567376
SFP.Col Colhigh 7370212..7370236 score=4.76085044491114
SFP.Col Colhigh 7370857..7370881 score=2.92154192559903
SFP.Col Colhigh 7371388..7371412 score=6.08306777684575
SFP.Col Colhigh 7371710..7371734 score=4.32831978127302
SFP.Col Colhigh 7371895..7371919 score=2.90952425073177
SFP.Col Colhigh 7371929..7371953 score=3.8451277305443
SFP.Col Colhigh 7374872..7374896 score=2.05480612028497
SFP.Col Colhigh 7375294..7375318 score=1.81038365562721
SFP.Col Colhigh 7375330..7375354 score=7.38801412242963
SFP.Col Colhigh 7377192..7377216 score=3.55932575944706
SFP.Col Colhigh 7377306..7377330 score=2.74940998580082
SFP.Col Colhigh 7377765..7377789 score=2.29365035928118
SFP.Col Colhigh 7380142..7380166 score=3.00413089335226
SFP.Col Colhigh 7380289..7380313 score=1.9376244462213
SFP.Col Colhigh 7381207..7381231 score=2.90942561326294
SFP.Col Colhigh 7381391..7381415 score=2.30635195958185
SFP.Col Colhigh 7381431..7381455 score=4.23331558431825
SFP.Col Colhigh 7382492..7382516 score=3.48848296872683
SFP.Col Colhigh 7382675..7382699 score=2.01229262987161
SFP.Col Colhigh 7382859..7382883 score=2.71317279931351
SFP.Col Colhigh 7382945..7382969 score=2.61421656346968
SFP.Col Colhigh 7383129..7383153 score=2.28765865925603
SFP.Col Colhigh 7383173..7383197 score=3.04791116128501
SFP.Col Colhigh 7383392..7383416 score=2.44024143469208
SFP.Col Colhigh 7384371..7384395 score=3.54419640507725
SFP.Col Colhigh 7384402..7384426 score=5.34197852228838
SFP.Col Colhigh 7385281..7385305 score=2.74677474458494
SFP.Col Colhigh 7385489..7385513 score=6.68083428893148
SFP.Col Colhigh 7385524..7385548 score=1.65513656375203
SFP.Col Colhigh 7385591..7385615 score=1.62301624381112
SFP.Col Colhigh 7386188..7386212 score=4.75852962411967
SFP.Col Colhigh 7386472..7386496 score=1.76319884837025
SFP.Col Colhigh 7386783..7386807 score=4.13184683655476
SFP.Col Colhigh 7386891..7386915 score=2.87598441442018
SFP.Col Colhigh 7386958..7386982 score=3.75162421969040
SFP.Col Colhigh 7387106..7387130 score=3.87946602310119
SFP.Col Colhigh 7387419..7387443 score=5.40718064309399
SFP.Col Colhigh 7387696..7387720 score=1.78649632092895
SFP.Col Colhigh 7392223..7392247 score=2.84060838018302
SFP.Col Colhigh 7392511..7392535 score=2.22307134604641
SFP.Col Colhigh 7395040..7395064 score=2.36747453851316
SFP.Col Colhigh 7395291..7395315 score=4.52916296609978
SFP.Col Colhigh 7395322..7395346 score=2.36664227864044
SFP.Col Colhigh 7395397..7395421 score=5.87418701447032
SFP.Col Colhigh 7395463..7395487 score=2.44150224906502
SFP.Col Colhigh 7396247..7396271 score=1.62287481740841
SFP.Col Colhigh 7396354..7396378 score=2.36603539657595
SFP.Col Colhigh 7397006..7397030 score=2.83949024150823
SFP.Col Colhigh 7397733..7397757 score=2.32419126624019
SFP.Col Colhigh 7398543..7398567 score=4.9228773523487
SFP.Col Colhigh 7398749..7398773 score=3.16107758204231
SFP.Col Colhigh 7399648..7399672 score=3.46165301708271
SFP.Col Colhigh 7399927..7399951 score=1.58169134184116
SFP.Col Colhigh 7399961..7399985 score=2.49068665405627
SFP.Col Colhigh 7400352..7400376 score=1.88555786743069
SFP.Col Colhigh 7400425..7400449 score=1.70610652598307
SFP.Col Colhigh 7400607..7400631 score=2.05458089254977
SFP.Col Colhigh 7400789..7400813 score=2.35842639052332
SFP.Col Colhigh 7401566..7401590 score=2.76271900629651
SFP.Col Colhigh 7401601..7401625 score=2.08730430903749
SFP.Col Colhigh 7401864..7401888 score=3.47520106544955
SFP.Col Colhigh 7402235..7402259 score=2.32429760075536
SFP.Col Colhigh 7402307..7402331 score=3.15485412014082
SFP.Col Colhigh 7402488..7402512 score=4.36425929873519
SFP.Col Colhigh 7402525..7402549 score=2.83750733319837
SFP.Col Colhigh 7402891..7402915 score=3.01237611468968
SFP.Col Colhigh 7403459..7403483 score=1.55544902364923
SFP.Col Colhigh 7404938..7404962 score=2.20615398833511
SFP.Col Colhigh 7405386..7405410 score=1.55480286795842
SFP.Col Colhigh 7405487..7405511 score=3.37439509242462
SFP.Col Colhigh 7405525..7405549 score=2.39317216565478
SFP.Col Colhigh 7405565..7405589 score=3.05894230575338
SFP.Col Colhigh 7405709..7405733 score=2.13142580637342
SFP.Col Colhigh 7405866..7405890 score=4.00124380761945
SFP.Col Colhigh 7405899..7405923 score=3.29123748289905
SFP.Col Colhigh 7406373..7406397 score=1.98349026117518
SFP.Col Colhigh 7407388..7407412 score=3.14642386200187
SFP.Col Colhigh 7407744..7407768 score=1.81242389848127
SFP.Col Colhigh 7407815..7407839 score=2.44751097828245
SFP.Col Colhigh 7408185..7408209 score=1.62063715658241
SFP.Col Colhigh 7408362..7408386 score=1.83495049513334
SFP.Col Colhigh 7408866..7408890 score=1.92350232292168
SFP.Col Colhigh 7409204..7409228 score=3.87269004730422
SFP.Col Colhigh 7409477..7409501 score=1.78718006417577
SFP.Col Colhigh 7409698..7409722 score=2.75404842434561
SFP.Col Colhigh 7409803..7409827 score=1.55690460398216
SFP.Col Colhigh 7410275..7410299 score=2.40025301070536
SFP.Col Colhigh 7410493..7410517 score=1.93433172825898
SFP.Col Colhigh 7411832..7411856 score=2.95161064020798
SFP.Col Colhigh 7412077..7412101 score=3.6318133266943
SFP.Col Colhigh 7412646..7412670 score=2.09359240163984
SFP.Col Colhigh 7412715..7412739 score=6.96649721872463
SFP.Col Colhigh 7412747..7412771 score=1.72976088069393
SFP.Col Colhigh 7412921..7412945 score=5.87422373101468
SFP.Col Colhigh 7413321..7413345 score=3.54620253594435
SFP.Col Colhigh 7413360..7413384 score=5.03205397649251
SFP.Col Colhigh 7413505..7413529 score=3.78642561779251
SFP.Col Colhigh 7413544..7413568 score=4.29081231292162
SFP.Col Colhigh 7413691..7413715 score=2.59323247378804
SFP.Col Colhigh 7413762..7413786 score=4.64534511703263
SFP.Col Colhigh 7413863..7413887 score=2.23131575728713
SFP.Col Colhigh 7413937..7413961 score=1.55209831710552
SFP.Col Colhigh 7414810..7414834 score=2.61718719365401
SFP.Col Colhigh 7415001..7415025 score=1.75689483660972
SFP.Col Colhigh 7415462..7415486 score=5.69646225182654
SFP.Col Colhigh 7415499..7415523 score=3.68129215002962
SFP.Col Colhigh 7415531..7415555 score=1.74626590916429
SFP.Col Colhigh 7415568..7415592 score=3.09214683288256
SFP.Col Colhigh 7415606..7415630 score=3.09908169214816
SFP.Col Colhigh 7415753..7415777 score=1.59455692156428
SFP.Col Colhigh 7416013..7416037 score=1.69407920942953
SFP.Col Colhigh 7416046..7416070 score=2.26427452911715
SFP.Col Colhigh 7416198..7416222 score=1.84133669007092
SFP.Col Colhigh 7416311..7416335 score=3.28072944338703
SFP.Col Colhigh 7416348..7416372 score=2.59800734651916
SFP.Col Colhigh 7416462..7416486 score=3.90107829945986
SFP.Col Colhigh 7416501..7416525 score=4.96457118485391
SFP.Col Colhigh 7416680..7416704 score=2.16728248307237
SFP.Col Colhigh 7416787..7416811 score=2.66256186717931
SFP.Col Colhigh 7416822..7416846 score=3.45773920262468
SFP.Col Colhigh 7416961..7416985 score=2.53676887324880
SFP.Col Colhigh 7417379..7417403 score=2.43636328527260
SFP.Col Colhigh 7419169..7419193 score=2.26926573603582
SFP.Col Colhigh 7419441..7419465 score=1.86053467566130
SFP.Col Colhigh 7419848..7419872 score=4.24592176999577
SFP.Col Colhigh 7419904..7419928 score=1.79292191165425
SFP.Col Colhigh 7420024..7420048 score=3.37595553672558
SFP.Col Colhigh 7420099..7420123 score=1.93184603315065
SFP.Col Colhigh 7420209..7420233 score=1.87823406417033
SFP.Col Colhigh 7420240..7420264 score=4.85695521428172
SFP.Col Colhigh 7420278..7420302 score=4.53649843182918
SFP.Col Colhigh 7420707..7420731 score=4.30769407860587
SFP.Col Colhigh 7420780..7420804 score=1.73422461242950
SFP.Col Colhigh 7423554..7423578 score=2.85490512896729
SFP.Col Colhigh 7424530..7424554 score=2.30035912919842
SFP.Col Colhigh 7428257..7428281 score=2.73034727776947
SFP.Col Colhigh 7430750..7430774 score=2.22907893242643
SFP.Col Colhigh 7430786..7430810 score=2.03874330396607
SFP.Col Colhigh 7431149..7431173 score=3.00323522221217
SFP.Col Colhigh 7431253..7431277 score=3.09783482118069
SFP.Col Colhigh 7435543..7435567 score=1.80891793509417
SFP.Col Colhigh 7437003..7437027 score=5.02370092674596
SFP.Col Colhigh 7437176..7437200 score=2.56488414840874
SFP.Col Colhigh 7437951..7437975 score=4.11081430767537
SFP.Col Colhigh 7439390..7439414 score=1.77860146230664
SFP.Col Colhigh 7440535..7440559 score=5.3764413266325
SFP.Col Colhigh 7443106..7443130 score=1.88919603529831
SFP.Col Colhigh 7444647..7444671 score=1.72065613890622
SFP.Col Colhigh 7447614..7447638 score=3.08946664132406
SFP.Col Colhigh 7447649..7447673 score=9.2435258313842
SFP.Col Colhigh 7452017..7452041 score=1.79247427454883
SFP.Col Colhigh 7453750..7453774 score=2.41562680582214
SFP.Col Colhigh 7453915..7453939 score=1.57472369701258
SFP.Col Colhigh 7457957..7457981 score=6.20676417282983
SFP.Col Colhigh 7457993..7458017 score=3.17106051823338
SFP.Col Colhigh 7458027..7458051 score=4.21265157833317
SFP.Col Colhigh 7458382..7458406 score=1.70780787388838
SFP.Col Colhigh 7459080..7459104 score=4.15445383772714
SFP.Col Colhigh 7463951..7463975 score=1.66257137154033
SFP.Col Colhigh 7465342..7465366 score=2.61550103144546
SFP.Col Colhigh 7475590..7475614 score=2.07464626678632
SFP.Col Colhigh 7479408..7479432 score=2.27573244976293
SFP.Col Colhigh 7482494..7482518 score=4.99710364248159
SFP.Col Colhigh 7482528..7482552 score=3.04100035539576
SFP.Col Colhigh 7483142..7483166 score=1.76922097138305
SFP.Col Colhigh 7483178..7483202 score=3.87737408594050
SFP.Col Colhigh 7483215..7483239 score=3.10804027719401
SFP.Col Colhigh 7483319..7483343 score=1.79731457794216
SFP.Col Colhigh 7485608..7485632 score=5.1646314621952
SFP.Col Colhigh 7487696..7487720 score=2.58445770218717
SFP.Col Colhigh 7488076..7488100 score=1.99813007836396
SFP.Col Colhigh 7490671..7490695 score=2.04646836813487
SFP.Col Colhigh 7491088..7491112 score=3.56102473388991
SFP.Col Colhigh 7491346..7491370 score=1.67339640650121
SFP.Col Colhigh 7491807..7491831 score=2.34982407637609
SFP.Col Colhigh 7491843..7491867 score=4.43759723598412
SFP.Col Colhigh 7492942..7492966 score=2.56585967214989
SFP.Col Colhigh 7493303..7493327 score=2.25298769798174
SFP.Col Colhigh 7499619..7499643 score=3.23716975825969
SFP.Col Colhigh 7505226..7505250 score=1.60668328865074
[truncated: 515,777 more chars]
