# Supplementary material for: Whole genome transcriptome polymorphisms in Arabidopsis thaliana
Source: Genome Biol. 2008 Nov 24;9(11):R165. doi: 10.1186/gb-2008-9-11-r165 (PMC2614497; doi:10.1186/gb-2008-9-11-r165)
Supplement: Additional data file 4 — Genome tracks of SFPs, indels, expression variation, ASE, splicing variation and transcribed fragment variation. [file gb-2008-9-11-r165-S4.tgz › SFP_chr5.txt]

[SFP.col]
glyph= xyplot
graph_type = boxes
bump=1
fgcolor = orange
bgcolor = orange
height = 25
min_score=-10
max_score=10
label = 0
key = SFP d score 


[SFP.Van]
glyph= xyplot
graph_type = boxes
bump=1
fgcolor = green
bgcolor = green
height = 25
min_score=-10
max_score=10
label = 0
key = SFP d score 


reference=Chr5


SFP.Col Colhigh 46650..46674 score=2.91406778080361
SFP.Col Colhigh 53258..53282 score=1.80955592568766
SFP.Col Colhigh 59434..59458 score=2.01073880905827
SFP.Col Colhigh 105208..105232 score=2.12644248176423
SFP.Col Colhigh 120198..120222 score=2.78612042060740
SFP.Col Colhigh 120234..120258 score=4.45282070898203
SFP.Col Colhigh 120265..120289 score=4.21671784233208
SFP.Col Colhigh 120417..120441 score=2.07974497749119
SFP.Col Colhigh 121424..121448 score=2.37069624310929
SFP.Col Colhigh 124294..124318 score=2.14732101611998
SFP.Col Colhigh 125971..125995 score=3.04380277037768
SFP.Col Colhigh 126361..126385 score=2.72198454124241
SFP.Col Colhigh 133213..133237 score=2.55646095747981
SFP.Col Colhigh 133280..133304 score=4.03026528432044
SFP.Col Colhigh 133684..133708 score=4.07690923043168
SFP.Col Colhigh 133765..133789 score=1.72326435130569
SFP.Col Colhigh 133948..133972 score=3.99902798139968
SFP.Col Colhigh 133985..134009 score=2.68516714415484
SFP.Col Colhigh 134297..134321 score=6.27117384152342
SFP.Col Colhigh 134863..134887 score=2.67870138001710
SFP.Col Colhigh 134900..134924 score=2.30140553725220
SFP.Col Colhigh 135032..135056 score=2.37970610559309
SFP.Col Colhigh 135207..135231 score=3.11681203890438
SFP.Col Colhigh 135243..135267 score=4.22586663994600
SFP.Col Colhigh 135383..135407 score=3.13478236813962
SFP.Col Colhigh 135613..135637 score=3.19203048857504
SFP.Col Colhigh 135681..135705 score=1.59044324993184
SFP.Col Colhigh 135717..135741 score=2.74445151535611
SFP.Col Colhigh 135962..135986 score=2.61614816468126
SFP.Col Colhigh 135997..136021 score=2.48249979710807
SFP.Col Colhigh 136028..136052 score=1.70448407990293
SFP.Col Colhigh 136063..136087 score=3.20628070781211
SFP.Col Colhigh 136097..136121 score=2.87053404481745
SFP.Col Colhigh 136133..136157 score=2.55538547560104
SFP.Col Colhigh 136170..136194 score=2.29219041699152
SFP.Col Colhigh 136207..136231 score=3.71037234568782
SFP.Col Colhigh 136318..136342 score=6.21682248760519
SFP.Col Colhigh 136357..136381 score=3.05990788291223
SFP.Col Colhigh 136392..136416 score=2.35817410919142
SFP.Col Colhigh 136499..136523 score=3.0201490453045
SFP.Col Colhigh 136568..136592 score=4.01663568528985
SFP.Col Colhigh 136645..136669 score=3.59178341584571
SFP.Col Colhigh 136686..136710 score=2.41652832835632
SFP.Col Colhigh 136724..136748 score=2.96986457724727
SFP.Col Colhigh 136763..136787 score=1.61211899902154
SFP.Col Colhigh 136804..136828 score=3.66878543813567
SFP.Col Colhigh 136840..136864 score=3.25746638893897
SFP.Col Colhigh 136881..136905 score=2.25767237601212
SFP.Col Colhigh 136917..136941 score=2.56087042277604
SFP.Col Colhigh 136954..136978 score=3.59120318386937
SFP.Col Colhigh 137030..137054 score=4.89537414755318
SFP.Col Colhigh 137171..137195 score=3.49289584318726
SFP.Col Colhigh 137203..137227 score=4.00101081466011
SFP.Col Colhigh 137276..137300 score=5.4875417285385
SFP.Col Colhigh 137352..137376 score=2.39690152698371
SFP.Col Colhigh 137385..137409 score=5.80935705520633
SFP.Col Colhigh 137455..137479 score=2.49788188953909
SFP.Col Colhigh 137486..137510 score=2.45153407507619
SFP.Col Colhigh 137660..137684 score=1.90637770898083
SFP.Col Colhigh 137696..137720 score=3.38569198379211
SFP.Col Colhigh 138021..138045 score=3.53937995099596
SFP.Col Colhigh 138091..138115 score=4.37989594693772
SFP.Col Colhigh 138125..138149 score=2.68657944829574
SFP.Col Colhigh 138192..138216 score=2.92780549402791
SFP.Col Colhigh 138265..138289 score=2.32001098513373
SFP.Col Colhigh 138304..138328 score=2.62271880751406
SFP.Col Colhigh 138370..138394 score=2.21983112502384
SFP.Col Colhigh 138441..138465 score=4.53336958046513
SFP.Col Colhigh 138697..138721 score=4.20177840925895
SFP.Col Colhigh 138770..138794 score=3.00516563992462
SFP.Col Colhigh 138805..138829 score=6.80378742318285
SFP.Col Colhigh 138839..138863 score=2.30288735050168
SFP.Col Colhigh 138871..138895 score=1.62923985657169
SFP.Col Colhigh 138905..138929 score=2.25389076492662
SFP.Col Colhigh 139016..139040 score=2.71761907223117
SFP.Col Colhigh 139088..139112 score=6.13891572221668
SFP.Col Colhigh 139126..139150 score=3.24676962509358
SFP.Col Colhigh 139204..139228 score=2.15178575530902
SFP.Col Colhigh 139243..139267 score=2.65824756030916
SFP.Col Colhigh 139346..139370 score=6.45200984476117
SFP.Col Colhigh 139384..139408 score=7.11104457415268
SFP.Col Colhigh 139419..139443 score=2.37497081877494
SFP.Col Colhigh 139530..139554 score=3.87049980952762
SFP.Col Colhigh 139643..139667 score=5.43488242238664
SFP.Col Colhigh 139677..139701 score=2.71105715780319
SFP.Col Colhigh 139711..139735 score=4.09505889811779
SFP.Col Colhigh 139749..139773 score=4.80681580831224
SFP.Col Colhigh 139853..139877 score=6.20765820293668
SFP.Col Colhigh 139955..139979 score=2.83445692871914
SFP.Col Colhigh 139990..140014 score=3.92393652607064
SFP.Col Colhigh 140103..140127 score=3.34671539018993
SFP.Col Colhigh 140141..140165 score=2.96441023875757
SFP.Col Colhigh 140172..140196 score=4.10126833700172
SFP.Col Colhigh 140241..140265 score=3.70994209783994
SFP.Col Colhigh 140277..140301 score=2.07436658696814
SFP.Col Colhigh 140312..140336 score=2.6162657182378
SFP.Col Colhigh 140381..140405 score=2.18793321005656
SFP.Col Colhigh 140422..140446 score=2.71186608232283
SFP.Col Colhigh 140457..140481 score=4.0877050198395
SFP.Col Colhigh 140493..140517 score=1.90025499376946
SFP.Col Colhigh 140528..140552 score=3.93078017363864
SFP.Col Colhigh 140561..140585 score=2.76949022257505
SFP.Col Colhigh 140602..140626 score=5.56656118758939
SFP.Col Colhigh 140709..140733 score=3.35154827592580
SFP.Col Colhigh 140778..140802 score=2.41511813959412
SFP.Col Colhigh 140814..140838 score=4.25419976506454
SFP.Col Colhigh 140847..140871 score=2.93193106573792
SFP.Col Colhigh 140953..140977 score=4.1035232870311
SFP.Col Colhigh 140992..141016 score=6.7658122489383
SFP.Col Colhigh 141064..141088 score=4.97658380864736
SFP.Col Colhigh 141133..141157 score=1.77086984067143
SFP.Col Colhigh 141169..141193 score=2.44761065138961
SFP.Col Colhigh 141203..141227 score=2.49053585821162
SFP.Col Colhigh 141275..141299 score=4.57554563542905
SFP.Col Colhigh 141314..141338 score=3.05409363789561
SFP.Col Colhigh 141350..141374 score=3.9093501171619
SFP.Col Colhigh 141424..141448 score=1.99257947226654
SFP.Col Colhigh 141462..141486 score=2.08377538059970
SFP.Col Colhigh 141831..141855 score=3.92011645694923
SFP.Col Colhigh 141863..141887 score=2.23540870344158
SFP.Col Colhigh 145014..145038 score=3.02092039127634
SFP.Col Colhigh 145300..145324 score=4.80375830110874
SFP.Col Colhigh 145340..145364 score=4.19209755774052
SFP.Col Colhigh 145684..145708 score=3.50083861537686
SFP.Col Colhigh 145755..145779 score=3.32229649738832
SFP.Col Colhigh 145896..145920 score=2.66802608005539
SFP.Col Colhigh 145933..145957 score=2.84405240286894
SFP.Col Colhigh 146040..146064 score=2.96503534590819
SFP.Col Colhigh 146177..146201 score=3.24415895460294
SFP.Col Colhigh 146210..146234 score=3.71488157749571
SFP.Col Colhigh 146327..146351 score=2.0684677343442
SFP.Col Colhigh 146397..146421 score=3.6396984399139
SFP.Col Colhigh 146803..146827 score=2.88446146208228
SFP.Col Colhigh 146944..146968 score=1.97544877121898
SFP.Col Colhigh 147084..147108 score=6.08423891492942
SFP.Col Colhigh 147237..147261 score=7.12556516739237
SFP.Col Colhigh 147274..147298 score=3.9010074613812
SFP.Col Colhigh 147436..147460 score=3.61008510827984
SFP.Col Colhigh 147644..147668 score=3.03306634442209
SFP.Col Colhigh 148052..148076 score=2.00912637426456
SFP.Col Colhigh 148087..148111 score=3.73586851646759
SFP.Col Colhigh 150440..150464 score=5.60203302963017
SFP.Col Colhigh 150553..150577 score=4.46157072709772
SFP.Col Colhigh 165359..165383 score=2.24631439719444
SFP.Col Colhigh 165395..165419 score=3.23172153868159
SFP.Col Colhigh 165428..165452 score=2.46943695881765
SFP.Col Colhigh 167141..167165 score=2.58853239617137
SFP.Col Colhigh 167391..167415 score=1.77176851207429
SFP.Col Colhigh 168010..168034 score=4.96352288718124
SFP.Col Colhigh 171947..171971 score=1.69217803606991
SFP.Col Colhigh 172405..172429 score=5.4489828683897
SFP.Col Colhigh 173787..173811 score=3.17910462454493
SFP.Col Colhigh 175971..175995 score=1.78021050480957
SFP.Col Colhigh 176302..176326 score=5.3291785772766
SFP.Col Colhigh 181822..181846 score=4.31317471972339
SFP.Col Colhigh 182724..182748 score=4.21757740367926
SFP.Col Colhigh 182758..182782 score=2.47312140232254
SFP.Col Colhigh 182793..182817 score=2.87079505415636
SFP.Col Colhigh 182827..182851 score=6.25072425247674
SFP.Col Colhigh 182861..182885 score=6.30875262639861
SFP.Col Colhigh 182896..182920 score=5.14848986607812
SFP.Col Colhigh 190081..190105 score=1.89100924079402
SFP.Col Colhigh 192798..192822 score=4.36184501258494
SFP.Col Colhigh 192835..192859 score=4.66176369857198
SFP.Col Colhigh 193449..193473 score=1.78450915482337
SFP.Col Colhigh 197176..197200 score=3.65030410404920
SFP.Col Colhigh 197938..197962 score=1.80025096274597
SFP.Col Colhigh 200885..200909 score=1.92624120116698
SFP.Col Colhigh 201290..201314 score=2.52650648777412
SFP.Col Colhigh 201327..201351 score=2.09390812842932
SFP.Col Colhigh 202063..202087 score=3.05941262104657
SFP.Col Colhigh 205231..205255 score=3.15292055506149
SFP.Col Colhigh 207971..207995 score=1.98134609667442
SFP.Col Colhigh 208046..208070 score=2.14844276972191
SFP.Col Colhigh 210437..210461 score=2.71675391435387
SFP.Col Colhigh 215358..215382 score=4.11018010664542
SFP.Col Colhigh 215427..215451 score=1.82078767436728
SFP.Col Colhigh 215717..215741 score=2.60598942382797
SFP.Col Colhigh 216259..216283 score=1.56977865476442
SFP.Col Colhigh 221736..221760 score=6.60404483637133
SFP.Col Colhigh 221772..221796 score=2.19129980384234
SFP.Col Colhigh 221811..221835 score=3.54556753589365
SFP.Col Colhigh 221918..221942 score=4.23804226998922
SFP.Col Colhigh 222097..222121 score=4.90573548079376
SFP.Col Colhigh 222166..222190 score=2.83634160061422
SFP.Col Colhigh 222257..222281 score=1.80042092283849
SFP.Col Colhigh 222333..222357 score=4.63067373234005
SFP.Col Colhigh 222436..222460 score=2.39121444735155
SFP.Col Colhigh 222760..222784 score=3.02399126824136
SFP.Col Colhigh 223094..223118 score=2.06914659741121
SFP.Col Colhigh 223171..223195 score=3.11800340370874
SFP.Col Colhigh 223350..223374 score=6.25317330387262
SFP.Col Colhigh 223384..223408 score=2.26951962733594
SFP.Col Colhigh 224106..224130 score=1.87019701053852
SFP.Col Colhigh 224143..224167 score=2.18354436250537
SFP.Col Colhigh 224825..224849 score=1.6092121429678
SFP.Col Colhigh 225041..225065 score=4.34271454341506
SFP.Col Colhigh 225107..225131 score=4.77929852412168
SFP.Col Colhigh 225581..225605 score=3.42064691698863
SFP.Col Colhigh 225617..225641 score=1.71508377353425
SFP.Col Colhigh 225648..225672 score=1.64879118257263
SFP.Col Colhigh 225783..225807 score=3.53317940605744
SFP.Col Colhigh 226122..226146 score=1.68970843836510
SFP.Col Colhigh 226299..226323 score=2.94711516824929
SFP.Col Colhigh 226627..226651 score=4.08169433713143
SFP.Col Colhigh 226704..226728 score=7.91938663545592
SFP.Col Colhigh 226812..226836 score=1.86225183303860
SFP.Col Colhigh 226852..226876 score=6.16727073895115
SFP.Col Colhigh 227045..227069 score=1.70060366612384
SFP.Col Colhigh 227080..227104 score=1.64117721905609
SFP.Col Colhigh 227157..227181 score=3.34359690833932
SFP.Col Colhigh 227228..227252 score=2.79499261439954
SFP.Col Colhigh 227377..227401 score=2.56432124204463
SFP.Col Colhigh 227414..227438 score=1.92891194190835
SFP.Col Colhigh 227450..227474 score=3.09909427347553
SFP.Col Colhigh 228211..228235 score=2.38049370896466
SFP.Col Colhigh 228875..228899 score=2.67353656942773
SFP.Col Colhigh 232655..232679 score=4.08033336648549
SFP.Col Colhigh 237437..237461 score=3.95340664919741
SFP.Col Colhigh 241423..241447 score=3.38690642099147
SFP.Col Colhigh 245138..245162 score=3.225734042669
SFP.Col Colhigh 248618..248642 score=1.70140465085082
SFP.Col Colhigh 248730..248754 score=2.19048056138816
SFP.Col Colhigh 248882..248906 score=2.70328275066601
SFP.Col Colhigh 248917..248941 score=2.32495200953436
SFP.Col Colhigh 249826..249850 score=4.09706174936891
SFP.Col Colhigh 253005..253029 score=1.73338889633567
SFP.Col Colhigh 256608..256632 score=1.96607969573334
SFP.Col Colhigh 259077..259101 score=5.12754431667785
SFP.Col Colhigh 259543..259567 score=1.75460515497283
SFP.Col Colhigh 261158..261182 score=2.0564994722539
SFP.Col Colhigh 261194..261218 score=1.80331768777965
SFP.Col Colhigh 261481..261505 score=2.12198033972710
SFP.Col Colhigh 261562..261586 score=2.13183396614893
SFP.Col Colhigh 264273..264297 score=2.42177038945731
SFP.Col Colhigh 271845..271869 score=1.63921533445483
SFP.Col Colhigh 272921..272945 score=1.84798104724907
SFP.Col Colhigh 272954..272978 score=3.67339026003784
SFP.Col Colhigh 274289..274313 score=3.90921419789259
SFP.Col Colhigh 277030..277054 score=3.62275803492064
SFP.Col Colhigh 277066..277090 score=2.32056805548912
SFP.Col Colhigh 277107..277131 score=4.51742104677927
SFP.Col Colhigh 277142..277166 score=5.15330626117443
SFP.Col Colhigh 280291..280315 score=1.87016019281294
SFP.Col Colhigh 280935..280959 score=2.06233267901082
SFP.Col Colhigh 282715..282739 score=1.98095816180485
SFP.Col Colhigh 284092..284116 score=1.95195387487717
SFP.Col Colhigh 284497..284521 score=1.93928639740407
SFP.Col Colhigh 288441..288465 score=2.49307380249549
SFP.Col Colhigh 299839..299863 score=1.79429568192891
SFP.Col Colhigh 307132..307156 score=3.59011516553183
SFP.Col Colhigh 308991..309015 score=1.76245010703617
SFP.Col Colhigh 309667..309691 score=5.11310323633878
SFP.Col Colhigh 309921..309945 score=5.02065545919638
SFP.Col Colhigh 310318..310342 score=3.06577042369195
SFP.Col Colhigh 310558..310582 score=4.18097006251099
SFP.Col Colhigh 311647..311671 score=7.04494362344691
SFP.Col Colhigh 311682..311706 score=2.44290669418281
SFP.Col Colhigh 311714..311738 score=8.14341302753573
SFP.Col Colhigh 311845..311869 score=5.60042893732056
SFP.Col Colhigh 315669..315693 score=2.47558411866662
SFP.Col Colhigh 324237..324261 score=2.47723078352075
SFP.Col Colhigh 324320..324344 score=1.88362818032232
SFP.Col Colhigh 327918..327942 score=3.52141932267206
SFP.Col Colhigh 330926..330950 score=3.18512456471338
SFP.Col Colhigh 331007..331031 score=2.71903996039398
SFP.Col Colhigh 332230..332254 score=2.28327316216589
SFP.Col Colhigh 332471..332495 score=1.72218128964304
SFP.Col Colhigh 332795..332819 score=2.38464345490636
SFP.Col Colhigh 336304..336328 score=4.85457391016211
SFP.Col Colhigh 336430..336454 score=2.79233617598100
SFP.Col Colhigh 336944..336968 score=2.32510808105306
SFP.Col Colhigh 345328..345352 score=2.01063504621214
SFP.Col Colhigh 352804..352828 score=3.19154594160027
SFP.Col Colhigh 353277..353301 score=3.08152920270945
SFP.Col Colhigh 356677..356701 score=2.86846276747666
SFP.Col Colhigh 357750..357774 score=4.85189083461741
SFP.Col Colhigh 358348..358372 score=4.03483291348020
SFP.Col Colhigh 358959..358983 score=3.50134961131547
SFP.Col Colhigh 363081..363105 score=1.56406849531044
SFP.Col Colhigh 363608..363632 score=3.12622239759116
SFP.Col Colhigh 367712..367736 score=2.33144901911735
SFP.Col Colhigh 368895..368919 score=2.15221701642199
SFP.Col Colhigh 369155..369179 score=1.87804795589499
SFP.Col Colhigh 369580..369604 score=2.46450796785205
SFP.Col Colhigh 369874..369898 score=2.34147479543056
SFP.Col Colhigh 370310..370334 score=2.46595858864405
SFP.Col Colhigh 372276..372300 score=3.38482337310739
SFP.Col Colhigh 373578..373602 score=1.82158378047103
SFP.Col Colhigh 373688..373712 score=4.74800835099816
SFP.Col Colhigh 374013..374037 score=1.85459230264328
SFP.Col Colhigh 374127..374151 score=5.65627580376192
SFP.Col Colhigh 374414..374438 score=4.65628497210591
SFP.Col Colhigh 374977..375001 score=4.33680864793861
SFP.Col Colhigh 375602..375626 score=4.27251522787247
SFP.Col Colhigh 375895..375919 score=1.62898959975202
SFP.Col Colhigh 376003..376027 score=2.41389097479063
SFP.Col Colhigh 376040..376064 score=2.19636656092261
SFP.Col Colhigh 376323..376347 score=2.03553526039876
SFP.Col Colhigh 376355..376379 score=3.50094363642965
SFP.Col Colhigh 376455..376479 score=1.58786514245149
SFP.Col Colhigh 376635..376659 score=3.07131477553388
SFP.Col Colhigh 380868..380892 score=3.328457067727
SFP.Col Colhigh 384853..384877 score=3.72555051136758
SFP.Col Colhigh 385726..385750 score=4.63690448954795
SFP.Col Colhigh 385896..385920 score=3.17743948471546
SFP.Col Colhigh 386031..386055 score=3.22096762631323
SFP.Col Colhigh 388642..388666 score=2.58690525956788
SFP.Col Colhigh 388789..388813 score=3.51066931924041
SFP.Col Colhigh 388938..388962 score=1.7171461186524
SFP.Col Colhigh 391879..391903 score=1.92887321911313
SFP.Col Colhigh 391915..391939 score=2.63990426323250
SFP.Col Colhigh 393198..393222 score=2.69216548828185
SFP.Col Colhigh 405497..405521 score=2.95083410902284
SFP.Col Colhigh 409554..409578 score=3.73217707579449
SFP.Col Colhigh 409590..409614 score=1.94061668585607
SFP.Col Colhigh 411271..411295 score=2.07762204569482
SFP.Col Colhigh 413742..413766 score=2.19509481373057
SFP.Col Colhigh 413891..413915 score=2.76978561435865
SFP.Col Colhigh 414534..414558 score=5.86206426425602
SFP.Col Colhigh 415437..415461 score=1.84074606018716
SFP.Col Colhigh 415512..415536 score=2.77978954967912
SFP.Col Colhigh 416200..416224 score=1.66524442537655
SFP.Col Colhigh 416268..416292 score=1.71267539412544
SFP.Col Colhigh 416344..416368 score=1.57700419788308
SFP.Col Colhigh 418018..418042 score=2.52018207927954
SFP.Col Colhigh 418052..418076 score=3.32535186739342
SFP.Col Colhigh 418414..418438 score=2.56076988795128
SFP.Col Colhigh 419464..419488 score=1.77602394204443
SFP.Col Colhigh 421433..421457 score=1.92422032385648
SFP.Col Colhigh 422348..422372 score=1.57125187184108
SFP.Col Colhigh 422670..422694 score=2.83713262571196
SFP.Col Colhigh 422827..422851 score=3.44992627185729
SFP.Col Colhigh 423263..423287 score=3.32117340486915
SFP.Col Colhigh 423488..423512 score=3.10050196702538
SFP.Col Colhigh 423555..423579 score=1.6282761448626
SFP.Col Colhigh 424132..424156 score=2.75399835610447
SFP.Col Colhigh 424340..424364 score=2.35514903300986
SFP.Col Colhigh 424579..424603 score=5.07058722734031
SFP.Col Colhigh 425232..425256 score=1.62239358624021
SFP.Col Colhigh 426091..426115 score=2.14136551776345
SFP.Col Colhigh 426127..426151 score=5.01730380557608
SFP.Col Colhigh 426354..426378 score=1.77809562607343
SFP.Col Colhigh 426801..426825 score=3.05642054000376
SFP.Col Colhigh 426837..426861 score=2.4012725625368
SFP.Col Colhigh 427081..427105 score=2.02689239775823
SFP.Col Colhigh 427558..427582 score=1.82346585235364
SFP.Col Colhigh 437933..437957 score=7.6946648954934
SFP.Col Colhigh 437966..437990 score=4.56877353975137
SFP.Col Colhigh 438074..438098 score=2.91364366210644
SFP.Col Colhigh 438329..438353 score=4.50650282179615
SFP.Col Colhigh 438398..438422 score=2.52166825653782
SFP.Col Colhigh 439112..439136 score=4.4221023428994
SFP.Col Colhigh 440838..440862 score=8.2820899921574
SFP.Col Colhigh 443842..443866 score=2.49483173367727
SFP.Col Colhigh 444302..444326 score=4.92207104088965
SFP.Col Colhigh 444339..444363 score=2.33697001950926
SFP.Col Colhigh 444535..444559 score=1.95052311355639
SFP.Col Colhigh 444641..444665 score=2.24604243207273
SFP.Col Colhigh 445715..445739 score=1.89625355525408
SFP.Col Colhigh 451282..451306 score=3.25121618811426
SFP.Col Colhigh 451347..451371 score=4.51816136384840
SFP.Col Colhigh 451604..451628 score=1.56143511719623
SFP.Col Colhigh 454141..454165 score=2.76606758872028
SFP.Col Colhigh 459314..459338 score=6.4591887718923
SFP.Col Colhigh 462644..462668 score=4.03090062473041
SFP.Col Colhigh 463767..463791 score=1.57164920266413
SFP.Col Colhigh 463839..463863 score=2.24064122258377
SFP.Col Colhigh 463989..464013 score=4.06280084147724
SFP.Col Colhigh 466285..466309 score=1.64322098692273
SFP.Col Colhigh 466513..466537 score=2.64968352209982
SFP.Col Colhigh 466554..466578 score=3.06545663664238
SFP.Col Colhigh 466700..466724 score=1.70506836760398
SFP.Col Colhigh 473273..473297 score=7.86042061782112
SFP.Col Colhigh 473995..474019 score=2.66504936306726
SFP.Col Colhigh 478503..478527 score=4.8708558170245
SFP.Col Colhigh 480021..480045 score=6.76090778425166
SFP.Col Colhigh 481214..481238 score=2.83451922719301
SFP.Col Colhigh 481291..481315 score=2.2049645069025
SFP.Col Colhigh 482029..482053 score=5.70630751486994
SFP.Col Colhigh 482067..482091 score=2.78684200768978
SFP.Col Colhigh 482249..482273 score=2.21139447794765
SFP.Col Colhigh 482465..482489 score=1.65770610558963
SFP.Col Colhigh 482743..482767 score=5.57367447123091
SFP.Col Colhigh 482778..482802 score=3.91396727874903
SFP.Col Colhigh 482880..482904 score=1.88514557929342
SFP.Col Colhigh 483160..483184 score=4.15546711965333
SFP.Col Colhigh 483655..483679 score=1.57251381339316
SFP.Col Colhigh 484269..484293 score=4.09081547639915
SFP.Col Colhigh 484722..484746 score=3.18789629385654
SFP.Col Colhigh 484758..484782 score=2.19436811614445
SFP.Col Colhigh 485458..485482 score=7.44706291662139
SFP.Col Colhigh 487733..487757 score=2.9308070401635
SFP.Col Colhigh 487800..487824 score=4.76986672446367
SFP.Col Colhigh 487835..487859 score=2.87845327868953
SFP.Col Colhigh 487868..487892 score=4.60516303427018
SFP.Col Colhigh 488584..488608 score=4.90563926694148
SFP.Col Colhigh 488620..488644 score=2.78211803841314
SFP.Col Colhigh 489455..489479 score=2.15708785314547
SFP.Col Colhigh 489789..489813 score=4.46658722990476
SFP.Col Colhigh 490016..490040 score=2.31167696266168
SFP.Col Colhigh 491601..491625 score=4.88321540697890
SFP.Col Colhigh 491649..491673 score=2.46487668284708
SFP.Col Colhigh 491684..491708 score=2.54312980385439
SFP.Col Colhigh 491982..492006 score=2.31763495196786
SFP.Col Colhigh 492416..492440 score=3.88840760339268
SFP.Col Colhigh 492789..492813 score=1.97570881199746
SFP.Col Colhigh 492821..492845 score=2.51459867740659
SFP.Col Colhigh 492962..492986 score=2.35710080017532
SFP.Col Colhigh 494170..494194 score=4.92235907250866
SFP.Col Colhigh 494389..494413 score=4.48272575788811
SFP.Col Colhigh 494503..494527 score=3.77256371452249
SFP.Col Colhigh 494538..494562 score=5.66329588545014
SFP.Col Colhigh 494579..494603 score=3.91725113011530
SFP.Col Colhigh 494633..494657 score=5.30937327938
SFP.Col Colhigh 494667..494691 score=3.77020649975137
SFP.Col Colhigh 494703..494727 score=6.27483996346803
SFP.Col Colhigh 494738..494762 score=3.72284877586471
SFP.Col Colhigh 494773..494797 score=3.31061270487480
SFP.Col Colhigh 495069..495093 score=3.35055151933284
SFP.Col Colhigh 495846..495870 score=4.74086169931056
SFP.Col Colhigh 495922..495946 score=3.12636918080102
SFP.Col Colhigh 496668..496692 score=1.84777961776850
SFP.Col Colhigh 496831..496855 score=3.51798880880743
SFP.Col Colhigh 497361..497385 score=5.67689128375941
SFP.Col Colhigh 500299..500323 score=4.15915806783365
SFP.Col Colhigh 502742..502766 score=2.33285251383395
SFP.Col Colhigh 503208..503232 score=2.22659406915357
SFP.Col Colhigh 504073..504097 score=3.65391955447432
SFP.Col Colhigh 504104..504128 score=1.92578834069553
SFP.Col Colhigh 504422..504446 score=5.92520443310923
SFP.Col Colhigh 504494..504518 score=5.59177416444133
SFP.Col Colhigh 504529..504553 score=5.47815068638989
SFP.Col Colhigh 504742..504766 score=4.00247342034112
SFP.Col Colhigh 505334..505358 score=3.01318399606224
SFP.Col Colhigh 505409..505433 score=1.86678296431972
SFP.Col Colhigh 506416..506440 score=1.87107986885701
SFP.Col Colhigh 507282..507306 score=1.71792401054284
SFP.Col Colhigh 507501..507525 score=1.63502955595352
SFP.Col Colhigh 508998..509022 score=6.11576350233148
SFP.Col Colhigh 509030..509054 score=3.60513325700018
SFP.Col Colhigh 509318..509342 score=2.56675926600761
SFP.Col Colhigh 509465..509489 score=1.62499514201315
SFP.Col Colhigh 509537..509561 score=3.55300503625949
SFP.Col Colhigh 509645..509669 score=2.42776973865581
SFP.Col Colhigh 510109..510133 score=2.90878976929791
SFP.Col Colhigh 511055..511079 score=4.12081916097093
SFP.Col Colhigh 511093..511117 score=4.56215248028649
SFP.Col Colhigh 511125..511149 score=6.52742260494991
SFP.Col Colhigh 511315..511339 score=1.58581047361495
SFP.Col Colhigh 511897..511921 score=1.68953093830092
SFP.Col Colhigh 512070..512094 score=1.56461877312553
SFP.Col Colhigh 512707..512731 score=1.72343027582880
SFP.Col Colhigh 513347..513371 score=1.93527931145639
SFP.Col Colhigh 513693..513717 score=2.00814105855411
SFP.Col Colhigh 514521..514545 score=2.304204631926
SFP.Col Colhigh 514561..514585 score=5.5359523857422
SFP.Col Colhigh 516263..516287 score=2.2010226406649
SFP.Col Colhigh 516335..516359 score=2.84407849891583
SFP.Col Colhigh 516788..516812 score=5.41555698384641
SFP.Col Colhigh 516820..516844 score=3.22503264565368
SFP.Col Colhigh 517957..517981 score=4.34630190373681
SFP.Col Colhigh 518985..519009 score=2.57252623223187
SFP.Col Colhigh 519059..519083 score=1.72556088276865
SFP.Col Colhigh 524937..524961 score=4.9394937949136
SFP.Col Colhigh 531358..531382 score=2.72962510134681
SFP.Col Colhigh 531975..531999 score=1.97038476468242
SFP.Col Colhigh 532737..532761 score=4.30251463672476
SFP.Col Colhigh 532777..532801 score=1.55468023255385
SFP.Col Colhigh 534769..534793 score=2.32263950566794
SFP.Col Colhigh 535364..535388 score=1.61771351378086
SFP.Col Colhigh 537635..537659 score=4.37513264667244
SFP.Col Colhigh 538656..538680 score=1.64589289828076
SFP.Col Colhigh 538795..538819 score=5.01598959225643
SFP.Col Colhigh 539013..539037 score=1.81593596425409
SFP.Col Colhigh 539086..539110 score=3.00220578347971
SFP.Col Colhigh 539156..539180 score=3.21532760903317
SFP.Col Colhigh 543544..543568 score=3.40962217559511
SFP.Col Colhigh 545558..545582 score=2.08246491164365
SFP.Col Colhigh 545706..545730 score=2.62937980196599
SFP.Col Colhigh 545742..545766 score=3.21923697701863
SFP.Col Colhigh 545778..545802 score=2.77968294241119
SFP.Col Colhigh 546399..546423 score=1.68147221996567
SFP.Col Colhigh 546766..546790 score=2.60457295240142
SFP.Col Colhigh 546797..546821 score=1.82179665818673
SFP.Col Colhigh 547162..547186 score=2.46832686092274
SFP.Col Colhigh 547491..547515 score=2.6604881665595
SFP.Col Colhigh 547707..547731 score=2.01252885192872
SFP.Col Colhigh 548654..548678 score=3.88219424059580
SFP.Col Colhigh 549013..549037 score=5.44922133340093
SFP.Col Colhigh 549683..549707 score=3.26856406063628
SFP.Col Colhigh 550925..550949 score=1.74716773050185
SFP.Col Colhigh 552229..552253 score=2.35167525196519
SFP.Col Colhigh 553868..553892 score=3.95745306785277
SFP.Col Colhigh 554036..554060 score=2.23577154701992
SFP.Col Colhigh 555906..555930 score=3.42234912303089
SFP.Col Colhigh 555945..555969 score=3.8891304523938
SFP.Col Colhigh 556599..556623 score=2.89062530804994
SFP.Col Colhigh 560606..560630 score=2.20978619385674
SFP.Col Colhigh 562448..562472 score=1.67269928629364
SFP.Col Colhigh 562630..562654 score=2.31157892568570
SFP.Col Colhigh 567312..567336 score=2.6804735339866
SFP.Col Colhigh 567383..567407 score=6.61451033386444
SFP.Col Colhigh 568623..568647 score=1.65268443850745
SFP.Col Colhigh 576170..576194 score=3.99337733503207
SFP.Col Colhigh 577146..577170 score=2.18734086575118
SFP.Col Colhigh 578521..578545 score=2.36019128056782
SFP.Col Colhigh 578658..578682 score=3.80240257085881
SFP.Col Colhigh 578734..578758 score=3.39604850418528
SFP.Col Colhigh 578800..578824 score=2.15629222441082
SFP.Col Colhigh 579527..579551 score=1.96938770392476
SFP.Col Colhigh 579848..579872 score=5.31678211376858
SFP.Col Colhigh 582017..582041 score=2.07320140859620
SFP.Col Colhigh 582371..582395 score=4.18841909836424
SFP.Col Colhigh 585095..585119 score=5.10171696139981
SFP.Col Colhigh 585586..585610 score=5.02097547102377
SFP.Col Colhigh 585618..585642 score=4.35606623490076
SFP.Col Colhigh 585654..585678 score=3.74003373233555
SFP.Col Colhigh 585761..585785 score=2.80769452822798
SFP.Col Colhigh 585941..585965 score=4.15326487217185
SFP.Col Colhigh 587487..587511 score=2.32411171874979
SFP.Col Colhigh 588072..588096 score=2.42071864041893
SFP.Col Colhigh 589107..589131 score=1.63976968486862
SFP.Col Colhigh 589879..589903 score=2.16334564039867
SFP.Col Colhigh 590536..590560 score=2.92609399679607
SFP.Col Colhigh 591001..591025 score=1.69785362293825
SFP.Col Colhigh 591187..591211 score=2.41918988280311
SFP.Col Colhigh 591256..591280 score=3.81093034849422
SFP.Col Colhigh 591733..591757 score=1.85843127951529
SFP.Col Colhigh 592618..592642 score=1.77404713755322
SFP.Col Colhigh 592869..592893 score=2.91516389232909
SFP.Col Colhigh 593099..593123 score=1.68206367675003
SFP.Col Colhigh 593482..593506 score=2.01716705149916
SFP.Col Colhigh 593517..593541 score=5.54330783783862
SFP.Col Colhigh 593623..593647 score=2.23120910093908
SFP.Col Colhigh 594356..594380 score=5.15662779154285
SFP.Col Colhigh 596024..596048 score=2.53292418133523
SFP.Col Colhigh 596880..596904 score=2.14486167629318
SFP.Col Colhigh 597353..597377 score=2.27762503802941
SFP.Col Colhigh 597456..597480 score=1.60671716887485
SFP.Col Colhigh 598082..598106 score=2.50984930320692
SFP.Col Colhigh 598791..598815 score=1.93535798580625
SFP.Col Colhigh 600050..600074 score=2.45696446956786
SFP.Col Colhigh 600272..600296 score=2.75857309671701
SFP.Col Colhigh 600835..600859 score=2.23195420800551
SFP.Col Colhigh 601018..601042 score=3.4997635188917
SFP.Col Colhigh 601164..601188 score=1.60928141643449
SFP.Col Colhigh 606897..606921 score=2.51887028105941
SFP.Col Colhigh 607989..608013 score=3.83762395422622
SFP.Col Colhigh 610995..611019 score=2.55859028928682
SFP.Col Colhigh 611990..612014 score=3.88235807917103
SFP.Col Colhigh 613942..613966 score=2.87426407541512
SFP.Col Colhigh 614579..614603 score=2.8921854258422
SFP.Col Colhigh 616319..616343 score=3.22328027049166
SFP.Col Colhigh 616396..616420 score=1.76987899463574
SFP.Col Colhigh 618260..618284 score=3.66721183822962
SFP.Col Colhigh 619012..619036 score=4.65077469250861
SFP.Col Colhigh 619582..619606 score=1.71128349484040
SFP.Col Colhigh 620984..621008 score=2.62961460323618
SFP.Col Colhigh 621396..621420 score=1.59942563869333
SFP.Col Colhigh 623432..623456 score=4.42206552097706
SFP.Col Colhigh 627469..627493 score=3.03550301353836
SFP.Col Colhigh 629688..629712 score=2.45938463605447
SFP.Col Colhigh 629721..629745 score=4.76252741137161
SFP.Col Colhigh 630713..630737 score=2.05670530105298
SFP.Col Colhigh 631603..631627 score=3.34154648802095
SFP.Col Colhigh 631722..631746 score=2.79678735863766
SFP.Col Colhigh 632786..632810 score=3.20071092291027
SFP.Col Colhigh 633432..633456 score=2.86192762682022
SFP.Col Colhigh 634417..634441 score=2.42437531550487
SFP.Col Colhigh 648167..648191 score=2.2983052391025
SFP.Col Colhigh 653878..653902 score=3.32736327524757
SFP.Col Colhigh 654043..654067 score=2.55776824251984
SFP.Col Colhigh 654293..654317 score=2.87193774282398
SFP.Col Colhigh 654399..654423 score=1.74591959095556
SFP.Col Colhigh 654433..654457 score=8.29917141785925
SFP.Col Colhigh 654471..654495 score=1.83571906643330
SFP.Col Colhigh 656147..656171 score=3.26312876238679
SFP.Col Colhigh 656183..656207 score=1.79809458656595
SFP.Col Colhigh 656254..656278 score=1.62050987879821
SFP.Col Colhigh 656603..656627 score=1.69412605864546
SFP.Col Colhigh 656708..656732 score=2.32221382899816
SFP.Col Colhigh 656815..656839 score=5.36412367128009
SFP.Col Colhigh 656850..656874 score=3.53031779334351
SFP.Col Colhigh 656992..657016 score=6.10851268494171
SFP.Col Colhigh 657169..657193 score=1.71810544854821
SFP.Col Colhigh 657580..657604 score=1.74674373717001
SFP.Col Colhigh 657619..657643 score=4.08243836006518
SFP.Col Colhigh 657652..657676 score=4.77574727144016
SFP.Col Colhigh 658488..658512 score=3.06373578104085
SFP.Col Colhigh 665375..665399 score=2.47004261457970
SFP.Col Colhigh 667072..667096 score=2.46276680464827
SFP.Col Colhigh 668675..668699 score=3.20829947258192
SFP.Col Colhigh 672686..672710 score=1.88322247326909
SFP.Col Colhigh 673204..673228 score=1.68948538107216
SFP.Col Colhigh 673242..673266 score=5.84873740632583
SFP.Col Colhigh 673348..673372 score=4.26247449786889
SFP.Col Colhigh 673457..673481 score=3.44152625069972
SFP.Col Colhigh 673671..673695 score=2.81408812865749
SFP.Col Colhigh 673705..673729 score=3.6901674905972
SFP.Col Colhigh 676557..676581 score=1.82599653789487
SFP.Col Colhigh 683917..683941 score=3.24632967804896
SFP.Col Colhigh 687955..687979 score=1.56599499781653
SFP.Col Colhigh 694058..694082 score=3.23151242569306
SFP.Col Colhigh 694299..694323 score=2.84175269923936
SFP.Col Colhigh 696039..696063 score=3.21831175821759
SFP.Col Colhigh 696105..696129 score=2.36245445661103
SFP.Col Colhigh 696136..696160 score=7.24183705770148
SFP.Col Colhigh 696361..696385 score=2.89122332367043
SFP.Col Colhigh 696436..696460 score=2.17737121896709
SFP.Col Colhigh 697249..697273 score=1.89062753786958
SFP.Col Colhigh 697651..697675 score=2.27416862610023
SFP.Col Colhigh 702103..702127 score=3.29961768379261
SFP.Col Colhigh 703553..703577 score=3.07031133612662
SFP.Col Colhigh 705934..705958 score=2.89504973835564
SFP.Col Colhigh 706009..706033 score=1.57357181886084
SFP.Col Colhigh 706141..706165 score=2.57870622017625
SFP.Col Colhigh 707218..707242 score=1.68988508896816
SFP.Col Colhigh 709198..709222 score=3.97905734550733
SFP.Col Colhigh 709384..709408 score=2.34817022378590
SFP.Col Colhigh 709424..709448 score=3.40140887526125
SFP.Col Colhigh 709620..709644 score=3.22226773240152
SFP.Col Colhigh 710011..710035 score=2.22628288634861
SFP.Col Colhigh 711289..711313 score=2.47785210560586
SFP.Col Colhigh 711359..711383 score=2.81039676244972
SFP.Col Colhigh 711396..711420 score=2.00518117228690
SFP.Col Colhigh 711854..711878 score=2.48011322416546
SFP.Col Colhigh 712259..712283 score=3.33982077229706
SFP.Col Colhigh 712517..712541 score=2.07624660078169
SFP.Col Colhigh 713206..713230 score=2.89925377349884
SFP.Col Colhigh 713266..713290 score=2.14299253794941
SFP.Col Colhigh 713752..713776 score=3.00779465177926
SFP.Col Colhigh 714333..714357 score=1.91466083437471
SFP.Col Colhigh 714524..714548 score=4.16588633967374
SFP.Col Colhigh 714668..714692 score=7.16106510987894
SFP.Col Colhigh 714704..714728 score=5.30870364236042
SFP.Col Colhigh 714774..714798 score=7.041181719163
SFP.Col Colhigh 714903..714927 score=2.34104741594596
SFP.Col Colhigh 714938..714962 score=4.35182547905309
SFP.Col Colhigh 715011..715035 score=2.61917366771088
SFP.Col Colhigh 715785..715809 score=4.39904440629578
SFP.Col Colhigh 725310..725334 score=1.68086693239519
SFP.Col Colhigh 729283..729307 score=3.64083015696042
SFP.Col Colhigh 729464..729488 score=1.69000200881496
SFP.Col Colhigh 729502..729526 score=2.94306881818752
SFP.Col Colhigh 732597..732621 score=1.99454091982344
SFP.Col Colhigh 735695..735719 score=1.65214832578157
SFP.Col Colhigh 740643..740667 score=1.98860413489656
SFP.Col Colhigh 743284..743308 score=2.06120650868404
SFP.Col Colhigh 747101..747125 score=2.36946116809098
SFP.Col Colhigh 747280..747304 score=2.29655417426097
SFP.Col Colhigh 750212..750236 score=4.11625199658028
SFP.Col Colhigh 752744..752768 score=1.74236063631483
SFP.Col Colhigh 754094..754118 score=2.01181856491763
SFP.Col Colhigh 759483..759507 score=3.47782103216144
SFP.Col Colhigh 760161..760185 score=1.80936770056463
SFP.Col Colhigh 761889..761913 score=1.57446649376772
SFP.Col Colhigh 762072..762096 score=5.68145660546783
SFP.Col Colhigh 762111..762135 score=2.09263367601115
SFP.Col Colhigh 762164..762188 score=7.00302280886008
SFP.Col Colhigh 762280..762304 score=2.00156621576868
SFP.Col Colhigh 762387..762411 score=1.89489771021596
SFP.Col Colhigh 762558..762582 score=5.01884774137275
SFP.Col Colhigh 765606..765630 score=4.76843958449979
SFP.Col Colhigh 771377..771401 score=1.65852371283019
SFP.Col Colhigh 771626..771650 score=1.97899624322314
SFP.Col Colhigh 773406..773430 score=2.84524604116256
SFP.Col Colhigh 773909..773933 score=1.59873740211972
SFP.Col Colhigh 774486..774510 score=2.61281319705063
SFP.Col Colhigh 775677..775701 score=3.52441072262849
SFP.Col Colhigh 776668..776692 score=2.07284384136006
SFP.Col Colhigh 777140..777164 score=2.28578937198257
SFP.Col Colhigh 777173..777197 score=2.22224505011060
SFP.Col Colhigh 777885..777909 score=2.21443627806668
SFP.Col Colhigh 778321..778345 score=2.46415995946046
SFP.Col Colhigh 778353..778377 score=6.7731034089949
SFP.Col Colhigh 778385..778409 score=2.09317868216786
SFP.Col Colhigh 778747..778771 score=1.73823334197264
SFP.Col Colhigh 778783..778807 score=1.75956212792880
SFP.Col Colhigh 780622..780646 score=2.81104282515643
SFP.Col Colhigh 780905..780929 score=1.81013573145366
SFP.Col Colhigh 780938..780962 score=6.43017993542013
SFP.Col Colhigh 780973..780997 score=2.77149232613868
SFP.Col Colhigh 781052..781076 score=5.9101348042821
SFP.Col Colhigh 782401..782425 score=2.30389431884999
SFP.Col Colhigh 782477..782501 score=1.88837917848902
SFP.Col Colhigh 782852..782876 score=2.01287262915873
SFP.Col Colhigh 783308..783332 score=2.55249822910509
SFP.Col Colhigh 783649..783673 score=4.09594933084238
SFP.Col Colhigh 783719..783743 score=2.48685500930606
SFP.Col Colhigh 783792..783816 score=2.64245904161096
SFP.Col Colhigh 783863..783887 score=3.35152926723716
SFP.Col Colhigh 783935..783959 score=2.13184144068869
SFP.Col Colhigh 784338..784362 score=2.57109999468859
SFP.Col Colhigh 784451..784475 score=3.85149008878625
SFP.Col Colhigh 784530..784554 score=2.21541683315888
SFP.Col Colhigh 786809..786833 score=1.80189830009264
SFP.Col Colhigh 788154..788178 score=3.48441813301497
SFP.Col Colhigh 792612..792636 score=3.00951125371787
SFP.Col Colhigh 793011..793035 score=1.59367256465058
SFP.Col Colhigh 795392..795416 score=1.59394051123496
SFP.Col Colhigh 795461..795485 score=6.42542283722171
SFP.Col Colhigh 796595..796619 score=2.46581938686817
SFP.Col Colhigh 796664..796688 score=3.14904407923377
SFP.Col Colhigh 797024..797048 score=2.89230315653567
SFP.Col Colhigh 797204..797228 score=7.23206338790757
SFP.Col Colhigh 797236..797260 score=1.70720104943791
SFP.Col Colhigh 797876..797900 score=1.76386797845481
SFP.Col Colhigh 798019..798043 score=1.69865829652368
SFP.Col Colhigh 798053..798077 score=4.72115891061579
SFP.Col Colhigh 798227..798251 score=1.57701960565701
SFP.Col Colhigh 798368..798392 score=1.71027638506282
SFP.Col Colhigh 798654..798678 score=3.18686151555287
SFP.Col Colhigh 799078..799102 score=1.96144471956837
SFP.Col Colhigh 799189..799213 score=2.23737425681737
SFP.Col Colhigh 799687..799711 score=2.13151680115787
SFP.Col Colhigh 799724..799748 score=4.06087317399069
SFP.Col Colhigh 799795..799819 score=1.78300417937454
SFP.Col Colhigh 800336..800360 score=2.55247284285649
SFP.Col Colhigh 800370..800394 score=1.92955413954148
SFP.Col Colhigh 800469..800493 score=3.88554529804168
SFP.Col Colhigh 800510..800534 score=1.6036017449923
SFP.Col Colhigh 800546..800570 score=1.93894126926044
SFP.Col Colhigh 800614..800638 score=1.86815331934642
SFP.Col Colhigh 801358..801382 score=3.06954401038764
SFP.Col Colhigh 801390..801414 score=4.21247833576674
SFP.Col Colhigh 801448..801472 score=2.07736678115729
SFP.Col Colhigh 801488..801512 score=4.54940193221338
SFP.Col Colhigh 802135..802159 score=3.63404590258322
SFP.Col Colhigh 802179..802203 score=2.13717663280518
SFP.Col Colhigh 802351..802375 score=2.15962791607882
SFP.Col Colhigh 802602..802626 score=2.7949098832176
SFP.Col Colhigh 804519..804543 score=2.06799145606932
SFP.Col Colhigh 804706..804730 score=3.12182396764064
SFP.Col Colhigh 804917..804941 score=5.62069159612793
SFP.Col Colhigh 805135..805159 score=5.30752163246321
SFP.Col Colhigh 805246..805270 score=1.65243636468701
SFP.Col Colhigh 805362..805386 score=3.40428185378242
SFP.Col Colhigh 805713..805737 score=1.96823816915271
SFP.Col Colhigh 806342..806366 score=2.02096792023935
SFP.Col Colhigh 807226..807250 score=3.05789525043532
SFP.Col Colhigh 808555..808579 score=4.15023620355310
SFP.Col Colhigh 808592..808616 score=3.07549134463908
SFP.Col Colhigh 808845..808869 score=3.34782718506359
SFP.Col Colhigh 808998..809022 score=2.13491717729102
SFP.Col Colhigh 809107..809131 score=5.80797050138924
SFP.Col Colhigh 809987..810011 score=4.56830230868648
SFP.Col Colhigh 810487..810511 score=2.82216650331571
SFP.Col Colhigh 810662..810686 score=2.18554252620918
SFP.Col Colhigh 812377..812401 score=3.23397784545662
SFP.Col Colhigh 812447..812471 score=5.6284881256801
SFP.Col Colhigh 812630..812654 score=2.39427475141499
SFP.Col Colhigh 812699..812723 score=3.15011166180182
SFP.Col Colhigh 813247..813271 score=1.93947691911848
SFP.Col Colhigh 814517..814541 score=3.23015083548428
SFP.Col Colhigh 815095..815119 score=3.31342208517877
SFP.Col Colhigh 815383..815407 score=2.73244123520266
SFP.Col Colhigh 817756..817780 score=2.08378913044044
SFP.Col Colhigh 819508..819532 score=2.61931799996870
SFP.Col Colhigh 820377..820401 score=3.27270740863424
SFP.Col Colhigh 820899..820923 score=3.54290721062333
SFP.Col Colhigh 821288..821312 score=1.75750004054639
SFP.Col Colhigh 821684..821708 score=4.87528236571076
SFP.Col Colhigh 821829..821853 score=2.14166838252711
SFP.Col Colhigh 822214..822238 score=3.42423962551226
SFP.Col Colhigh 822287..822311 score=4.1366011505058
SFP.Col Colhigh 823620..823644 score=2.00067484551278
SFP.Col Colhigh 824399..824423 score=1.91009867340992
SFP.Col Colhigh 826361..826385 score=2.41160688160039
SFP.Col Colhigh 826686..826710 score=3.10179861643124
SFP.Col Colhigh 830393..830417 score=1.86264262762926
SFP.Col Colhigh 834795..834819 score=1.85706761506135
SFP.Col Colhigh 834871..834895 score=1.93550945165333
SFP.Col Colhigh 835555..835579 score=3.95953125816513
SFP.Col Colhigh 837144..837168 score=2.05267557806683
SFP.Col Colhigh 837212..837236 score=2.20501741110285
SFP.Col Colhigh 837878..837902 score=1.63360252935766
SFP.Col Colhigh 837987..838011 score=2.27287248731304
SFP.Col Colhigh 838021..838045 score=2.53577210836789
SFP.Col Colhigh 838819..838843 score=4.51085741833707
SFP.Col Colhigh 838857..838881 score=3.43071862283754
SFP.Col Colhigh 842636..842660 score=1.87735554210026
SFP.Col Colhigh 846584..846608 score=2.97585887509659
SFP.Col Colhigh 847538..847562 score=2.24661130342890
SFP.Col Colhigh 853992..854016 score=4.87476033941444
SFP.Col Colhigh 854322..854346 score=3.11759487824215
SFP.Col Colhigh 854579..854603 score=2.39926808692696
SFP.Col Colhigh 855755..855779 score=2.11186025169546
SFP.Col Colhigh 858278..858302 score=2.86382507616263
SFP.Col Colhigh 865566..865590 score=4.16633145854662
SFP.Col Colhigh 869170..869194 score=3.12149133827032
SFP.Col Colhigh 869780..869804 score=2.3705636016916
SFP.Col Colhigh 870159..870183 score=2.34009841961098
SFP.Col Colhigh 870789..870813 score=2.63153006410654
SFP.Col Colhigh 871825..871849 score=1.67477175634060
SFP.Col Colhigh 872192..872216 score=3.00033100179431
SFP.Col Colhigh 872264..872288 score=1.96868346897926
SFP.Col Colhigh 872799..872823 score=2.20661605028583
SFP.Col Colhigh 873090..873114 score=5.2974636411082
SFP.Col Colhigh 873162..873186 score=5.91745559483236
SFP.Col Colhigh 873273..873297 score=3.7462749704279
SFP.Col Colhigh 873316..873340 score=2.91409710652417
SFP.Col Colhigh 873385..873409 score=4.35433956572337
SFP.Col Colhigh 873593..873617 score=4.30993558151295
SFP.Col Colhigh 874021..874045 score=4.36740400446564
SFP.Col Colhigh 874278..874302 score=1.67172387165154
SFP.Col Colhigh 874429..874453 score=2.18436640042745
SFP.Col Colhigh 874462..874486 score=3.2059509505991
SFP.Col Colhigh 874884..874908 score=1.64535078132168
SFP.Col Colhigh 875018..875042 score=6.3425038604987
SFP.Col Colhigh 875399..875423 score=3.94774186651827
SFP.Col Colhigh 875700..875724 score=1.65856905321499
SFP.Col Colhigh 875862..875886 score=2.14918085979682
SFP.Col Colhigh 876352..876376 score=3.06705264206805
SFP.Col Colhigh 876530..876554 score=3.95729561199453
SFP.Col Colhigh 877310..877334 score=2.18202758680368
SFP.Col Colhigh 878076..878100 score=2.17743991568196
SFP.Col Colhigh 878454..878478 score=1.67904480118850
SFP.Col Colhigh 878704..878728 score=2.02881873265974
SFP.Col Colhigh 878822..878846 score=2.62284757349462
SFP.Col Colhigh 878855..878879 score=2.11025354661776
SFP.Col Colhigh 879041..879065 score=2.84153011958521
SFP.Col Colhigh 879269..879293 score=1.63324865513883
SFP.Col Colhigh 881888..881912 score=3.9670646953464
SFP.Col Colhigh 881989..882013 score=6.27621746350009
SFP.Col Colhigh 883089..883113 score=4.71633386899271
SFP.Col Colhigh 883908..883932 score=1.63571207689991
SFP.Col Colhigh 883952..883976 score=1.59110465834993
SFP.Col Colhigh 885994..886018 score=3.46799294427003
SFP.Col Colhigh 886070..886094 score=3.7885421788476
SFP.Col Colhigh 886105..886129 score=3.29884777586315
SFP.Col Colhigh 886291..886315 score=2.4001435369737
SFP.Col Colhigh 886435..886459 score=2.57936660305393
SFP.Col Colhigh 886686..886710 score=5.14187404622591
SFP.Col Colhigh 886796..886820 score=2.06516358963691
SFP.Col Colhigh 886828..886852 score=3.6510557600094
SFP.Col Colhigh 886863..886887 score=2.38910016276384
SFP.Col Colhigh 887051..887075 score=2.46002325199087
SFP.Col Colhigh 887631..887655 score=3.11229051453944
SFP.Col Colhigh 888084..888108 score=2.72577671187995
SFP.Col Colhigh 888653..888677 score=2.04127714141180
SFP.Col Colhigh 888949..888973 score=1.73060264321748
SFP.Col Colhigh 894130..894154 score=1.99492943369899
SFP.Col Colhigh 896221..896245 score=2.08972644458357
SFP.Col Colhigh 897047..897071 score=3.37152205544546
SFP.Col Colhigh 897344..897368 score=2.36730283101757
SFP.Col Colhigh 897601..897625 score=2.92699837527035
SFP.Col Colhigh 903443..903467 score=2.34289002384086
SFP.Col Colhigh 905494..905518 score=4.27066877926765
SFP.Col Colhigh 907916..907940 score=3.23833225093173
SFP.Col Colhigh 908951..908975 score=2.55961212117501
SFP.Col Colhigh 908987..909011 score=1.61794480803456
SFP.Col Colhigh 911365..911389 score=1.88195055299009
SFP.Col Colhigh 913450..913474 score=2.47282925971427
SFP.Col Colhigh 914839..914863 score=3.1368748943599
SFP.Col Colhigh 922886..922910 score=2.05245283218742
SFP.Col Colhigh 924826..924850 score=3.07091027140832
SFP.Col Colhigh 927714..927738 score=2.05428455082432
SFP.Col Colhigh 934907..934931 score=2.52986116704498
SFP.Col Colhigh 934975..934999 score=2.17276757135183
SFP.Col Colhigh 947293..947317 score=2.32461761114173
SFP.Col Colhigh 975464..975488 score=3.21431447683139
SFP.Col Colhigh 976038..976062 score=4.43798946757181
SFP.Col Colhigh 976653..976677 score=3.38189979946175
SFP.Col Colhigh 977300..977324 score=4.82230575990339
SFP.Col Colhigh 978431..978455 score=2.44854571222047
SFP.Col Colhigh 978499..978523 score=4.18913137621789
SFP.Col Colhigh 978896..978920 score=4.83103073770745
SFP.Col Colhigh 979547..979571 score=2.61810923234652
SFP.Col Colhigh 980275..980299 score=2.53848431267549
SFP.Col Colhigh 980343..980367 score=2.18675773082756
SFP.Col Colhigh 980380..980404 score=2.86537605088486
SFP.Col Colhigh 980411..980435 score=3.08764505143104
SFP.Col Colhigh 980450..980474 score=4.21523141697036
SFP.Col Colhigh 980843..980867 score=2.94685323173940
SFP.Col Colhigh 983441..983465 score=3.45065488715732
SFP.Col Colhigh 984140..984164 score=5.21029152707807
SFP.Col Colhigh 984208..984232 score=2.74012090686289
SFP.Col Colhigh 984320..984344 score=2.03576845559651
SFP.Col Colhigh 985139..985163 score=3.26952787213247
SFP.Col Colhigh 985683..985707 score=3.29041551812973
SFP.Col Colhigh 986162..986186 score=2.0484550336826
SFP.Col Colhigh 986884..986908 score=2.50084622927104
SFP.Col Colhigh 987054..987078 score=4.09910613493536
SFP.Col Colhigh 987202..987226 score=2.38486914066468
SFP.Col Colhigh 987832..987856 score=2.11374795652277
SFP.Col Colhigh 988009..988033 score=2.81350866962297
SFP.Col Colhigh 989119..989143 score=1.72509574207554
SFP.Col Colhigh 992491..992515 score=1.72851331748253
SFP.Col Colhigh 993913..993937 score=4.6587696117984
SFP.Col Colhigh 994081..994105 score=2.54910667453813
SFP.Col Colhigh 996321..996345 score=2.74186950682071
SFP.Col Colhigh 999598..999622 score=1.75287233938547
SFP.Col Colhigh 1000610..1000634 score=2.61791076860642
SFP.Col Colhigh 1000646..1000670 score=1.69555119300291
SFP.Col Colhigh 1002451..1002475 score=3.01204455812986
SFP.Col Colhigh 1006590..1006614 score=1.79149227472505
SFP.Col Colhigh 1008153..1008177 score=3.55739922512598
SFP.Col Colhigh 1008256..1008280 score=3.53217127903239
SFP.Col Colhigh 1008400..1008424 score=2.60927366123402
SFP.Col Colhigh 1008917..1008941 score=2.71350315258831
SFP.Col Colhigh 1009213..1009237 score=1.71807523134982
SFP.Col Colhigh 1011134..1011158 score=2.75400557299256
SFP.Col Colhigh 1011170..1011194 score=4.25776942686066
SFP.Col Colhigh 1011206..1011230 score=1.93358358257643
SFP.Col Colhigh 1011925..1011949 score=3.86006524485911
SFP.Col Colhigh 1012444..1012468 score=1.71632990620480
SFP.Col Colhigh 1014398..1014422 score=1.65123528212152
SFP.Col Colhigh 1015357..1015381 score=2.96152451510530
SFP.Col Colhigh 1015757..1015781 score=1.6126440781863
SFP.Col Colhigh 1015907..1015931 score=3.61612226710177
SFP.Col Colhigh 1015948..1015972 score=2.58068544171974
SFP.Col Colhigh 1016033..1016057 score=2.29881716675886
SFP.Col Colhigh 1016245..1016269 score=1.83887179014552
SFP.Col Colhigh 1016595..1016619 score=3.11086198198256
SFP.Col Colhigh 1016723..1016747 score=2.32008367689489
SFP.Col Colhigh 1017204..1017228 score=2.60944536830405
SFP.Col Colhigh 1017272..1017296 score=2.063313421787
SFP.Col Colhigh 1017791..1017815 score=3.84794453185461
SFP.Col Colhigh 1018181..1018205 score=2.7457614890261
SFP.Col Colhigh 1018359..1018383 score=3.1335202243472
SFP.Col Colhigh 1018464..1018488 score=2.58576258956441
SFP.Col Colhigh 1018575..1018599 score=2.27868007156569
SFP.Col Colhigh 1018612..1018636 score=2.72878820766685
SFP.Col Colhigh 1018714..1018738 score=2.03210555690233
SFP.Col Colhigh 1019083..1019107 score=2.04005203442914
SFP.Col Colhigh 1019157..1019181 score=1.55911874433327
SFP.Col Colhigh 1019336..1019360 score=1.64406038173820
SFP.Col Colhigh 1020282..1020306 score=4.3606309296391
SFP.Col Colhigh 1021816..1021840 score=2.06900461921870
SFP.Col Colhigh 1022121..1022145 score=1.55393188785457
SFP.Col Colhigh 1025175..1025199 score=1.57189449250743
SFP.Col Colhigh 1026169..1026193 score=4.28170326978856
SFP.Col Colhigh 1026235..1026259 score=2.45701290500611
SFP.Col Colhigh 1026430..1026454 score=2.96259472368328
SFP.Col Colhigh 1026686..1026710 score=1.67027525603223
SFP.Col Colhigh 1027990..1028014 score=2.22600014154745
SFP.Col Colhigh 1028391..1028415 score=3.07087683660690
SFP.Col Colhigh 1028459..1028483 score=2.05709844216189
SFP.Col Colhigh 1028994..1029018 score=3.18786535118139
SFP.Col Colhigh 1029344..1029368 score=1.65686947320698
SFP.Col Colhigh 1029553..1029577 score=1.97464664668835
SFP.Col Colhigh 1029692..1029716 score=1.62178543680277
SFP.Col Colhigh 1031187..1031211 score=2.67052455612259
SFP.Col Colhigh 1035004..1035028 score=1.72282855371368
SFP.Col Colhigh 1035264..1035288 score=5.00130788070727
SFP.Col Colhigh 1035454..1035478 score=4.97572716647152
SFP.Col Colhigh 1035492..1035516 score=2.52894901686331
SFP.Col Colhigh 1035532..1035556 score=3.21872929518677
SFP.Col Colhigh 1037236..1037260 score=6.78286348069659
SFP.Col Colhigh 1037288..1037312 score=5.47756982644445
SFP.Col Colhigh 1038065..1038089 score=3.98356092052296
SFP.Col Colhigh 1038328..1038352 score=1.91016570753429
SFP.Col Colhigh 1040868..1040892 score=3.18245051667659
SFP.Col Colhigh 1042704..1042728 score=2.39560104872063
SFP.Col Colhigh 1042811..1042835 score=4.6706458641972
SFP.Col Colhigh 1042975..1042999 score=2.71684027611885
SFP.Col Colhigh 1043133..1043157 score=3.17850764647886
SFP.Col Colhigh 1043236..1043260 score=2.09306995690574
SFP.Col Colhigh 1044479..1044503 score=1.86939843956504
SFP.Col Colhigh 1045427..1045451 score=2.38839824156919
SFP.Col Colhigh 1048086..1048110 score=2.22143551786562
SFP.Col Colhigh 1051203..1051227 score=3.93795121565605
SFP.Col Colhigh 1052253..1052277 score=1.8040565163507
SFP.Col Colhigh 1053200..1053224 score=1.93704108780832
SFP.Col Colhigh 1053433..1053457 score=1.95203123305424
SFP.Col Colhigh 1053803..1053827 score=1.88125247998707
SFP.Col Colhigh 1053840..1053864 score=4.51105567823114
SFP.Col Colhigh 1053909..1053933 score=4.70599257048743
SFP.Col Colhigh 1054967..1054991 score=2.34836928448040
SFP.Col Colhigh 1055046..1055070 score=3.08734993138193
SFP.Col Colhigh 1055124..1055148 score=4.5559658795658
SFP.Col Colhigh 1055863..1055887 score=2.1895473903307
SFP.Col Colhigh 1056469..1056493 score=1.88565501877171
SFP.Col Colhigh 1057876..1057900 score=3.63939699412059
SFP.Col Colhigh 1058393..1058417 score=3.68504699518496
SFP.Col Colhigh 1058459..1058483 score=2.1822935283274
SFP.Col Colhigh 1058564..1058588 score=3.04339419347997
SFP.Col Colhigh 1058600..1058624 score=1.77083615630308
SFP.Col Colhigh 1059508..1059532 score=2.54377983368816
SFP.Col Colhigh 1059598..1059622 score=3.27272814297644
SFP.Col Colhigh 1060142..1060166 score=2.03605775604042
SFP.Col Colhigh 1062364..1062388 score=2.57659666491665
SFP.Col Colhigh 1062706..1062730 score=4.73178759482251
SFP.Col Colhigh 1062813..1062837 score=1.6182084833793
SFP.Col Colhigh 1063601..1063625 score=1.64966700251602
SFP.Col Colhigh 1064077..1064101 score=1.64005144327198
SFP.Col Colhigh 1065290..1065314 score=2.64758107745306
SFP.Col Colhigh 1067836..1067860 score=4.27859104808056
SFP.Col Colhigh 1069858..1069882 score=3.42858642337146
SFP.Col Colhigh 1072949..1072973 score=3.92062173827723
SFP.Col Colhigh 1075114..1075138 score=2.45408022891367
SFP.Col Colhigh 1075332..1075356 score=1.57573943114973
SFP.Col Colhigh 1077126..1077150 score=2.41546468618447
SFP.Col Colhigh 1087739..1087763 score=2.89587053068899
SFP.Col Colhigh 1096910..1096934 score=2.29850316989207
SFP.Col Colhigh 1105968..1105992 score=2.27658945589865
SFP.Col Colhigh 1109824..1109848 score=3.73606149005857
SFP.Col Colhigh 1113282..1113306 score=1.87908645130807
SFP.Col Colhigh 1114160..1114184 score=4.63532919650274
SFP.Col Colhigh 1116474..1116498 score=1.84696590021351
SFP.Col Colhigh 1117610..1117634 score=3.6728013485415
SFP.Col Colhigh 1121936..1121960 score=2.35146054852497
SFP.Col Colhigh 1132188..1132212 score=2.63141009953528
SFP.Col Colhigh 1140646..1140670 score=2.4874106368443
SFP.Col Colhigh 1141166..1141190 score=2.45883100235732
SFP.Col Colhigh 1144970..1144994 score=3.52531216508526
SFP.Col Colhigh 1146393..1146417 score=3.15645024894258
SFP.Col Colhigh 1146431..1146455 score=5.14387028207157
SFP.Col Colhigh 1146616..1146640 score=3.14014139926768
SFP.Col Colhigh 1146769..1146793 score=1.69564919196684
SFP.Col Colhigh 1147036..1147060 score=3.02191282713335
SFP.Col Colhigh 1147113..1147137 score=3.65109239577347
SFP.Col Colhigh 1147192..1147216 score=4.11978744630667
SFP.Col Colhigh 1147292..1147316 score=3.49045414210897
SFP.Col Colhigh 1147360..1147384 score=3.10181896039125
SFP.Col Colhigh 1148171..1148195 score=5.82124421792355
SFP.Col Colhigh 1148484..1148508 score=4.13521675884421
SFP.Col Colhigh 1150442..1150466 score=2.19039921399372
SFP.Col Colhigh 1153321..1153345 score=2.02475820638086
SFP.Col Colhigh 1153352..1153376 score=1.5771360619763
SFP.Col Colhigh 1153388..1153412 score=1.89399911824371
SFP.Col Colhigh 1153465..1153489 score=3.7308600472816
SFP.Col Colhigh 1153532..1153556 score=1.70342221076574
SFP.Col Colhigh 1153568..1153592 score=2.37233786298847
SFP.Col Colhigh 1153604..1153628 score=1.63474968984616
SFP.Col Colhigh 1153635..1153659 score=4.4576892123608
SFP.Col Colhigh 1153788..1153812 score=3.82767084925076
SFP.Col Colhigh 1153824..1153848 score=2.07948729137785
SFP.Col Colhigh 1154054..1154078 score=2.25032571807303
SFP.Col Colhigh 1154380..1154404 score=3.00839329712828
SFP.Col Colhigh 1154936..1154960 score=3.1990591151286
SFP.Col Colhigh 1154972..1154996 score=4.40635268453812
SFP.Col Colhigh 1155268..1155292 score=1.90635785135699
SFP.Col Colhigh 1155307..1155331 score=2.83268856135086
SFP.Col Colhigh 1155782..1155806 score=5.13635775443155
SFP.Col Colhigh 1158952..1158976 score=1.91807451356429
SFP.Col Colhigh 1159505..1159529 score=3.1191116916247
SFP.Col Colhigh 1163762..1163786 score=3.6865040319197
SFP.Col Colhigh 1165184..1165208 score=4.15323568038425
SFP.Col Colhigh 1167547..1167571 score=4.11683258730885
SFP.Col Colhigh 1167725..1167749 score=6.4705233559419
SFP.Col Colhigh 1179185..1179209 score=3.10088509368092
SFP.Col Colhigh 1188724..1188748 score=1.92608662575126
SFP.Col Colhigh 1189756..1189780 score=2.56122359076066
SFP.Col Colhigh 1190454..1190478 score=2.52128132389963
SFP.Col Colhigh 1192498..1192522 score=2.47009348121641
SFP.Col Colhigh 1193456..1193480 score=2.03263392788581
SFP.Col Colhigh 1199845..1199869 score=2.25741831309395
SFP.Col Colhigh 1200027..1200051 score=1.91674448792607
SFP.Col Colhigh 1200494..1200518 score=1.82896054339802
SFP.Col Colhigh 1202908..1202932 score=6.03913347261463
SFP.Col Colhigh 1202942..1202966 score=4.52630589094013
SFP.Col Colhigh 1204057..1204081 score=1.78576975328521
SFP.Col Colhigh 1207899..1207923 score=3.50374960975736
SFP.Col Colhigh 1208169..1208193 score=1.72534926219456
SFP.Col Colhigh 1208282..1208306 score=1.89082793325331
SFP.Col Colhigh 1208664..1208688 score=5.43658343462881
SFP.Col Colhigh 1208986..1209010 score=2.70882881041987
SFP.Col Colhigh 1209102..1209126 score=3.06679752295365
SFP.Col Colhigh 1209247..1209271 score=2.73923857174992
SFP.Col Colhigh 1209469..1209493 score=7.22662809327407
SFP.Col Colhigh 1209506..1209530 score=7.84024406233379
SFP.Col Colhigh 1209542..1209566 score=2.84540233508294
SFP.Col Colhigh 1209579..1209603 score=2.27262461429805
SFP.Col Colhigh 1209615..1209639 score=2.03629374125278
SFP.Col Colhigh 1209923..1209947 score=4.39764692535158
SFP.Col Colhigh 1209954..1209978 score=4.04285482600048
SFP.Col Colhigh 1210099..1210123 score=3.76724215834502
SFP.Col Colhigh 1211235..1211259 score=2.1639656515809
SFP.Col Colhigh 1211379..1211403 score=1.58348051073746
SFP.Col Colhigh 1211700..1211724 score=2.48137901045729
SFP.Col Colhigh 1211804..1211828 score=1.79959531807573
SFP.Col Colhigh 1211875..1211899 score=1.91983198016783
SFP.Col Colhigh 1214728..1214752 score=3.60103426280516
SFP.Col Colhigh 1214975..1214999 score=2.24683500688673
SFP.Col Colhigh 1216484..1216508 score=1.76344237524094
SFP.Col Colhigh 1219934..1219958 score=1.92080929604067
SFP.Col Colhigh 1221097..1221121 score=2.49627808263399
SFP.Col Colhigh 1222036..1222060 score=3.82488630084324
SFP.Col Colhigh 1223405..1223429 score=2.44616120654235
SFP.Col Colhigh 1229764..1229788 score=3.72193989557796
SFP.Col Colhigh 1230598..1230622 score=2.63457894341879
SFP.Col Colhigh 1237661..1237685 score=1.81745876533957
SFP.Col Colhigh 1241597..1241621 score=2.38741823604205
SFP.Col Colhigh 1241708..1241732 score=2.53626840714381
SFP.Col Colhigh 1241745..1241769 score=2.90115484608164
SFP.Col Colhigh 1241813..1241837 score=3.7383368370941
SFP.Col Colhigh 1241887..1241911 score=1.68616902720742
SFP.Col Colhigh 1241999..1242023 score=3.28977439190927
SFP.Col Colhigh 1242069..1242093 score=3.20359693006401
SFP.Col Colhigh 1242109..1242133 score=3.0740964849753
SFP.Col Colhigh 1242181..1242205 score=2.92074446727503
SFP.Col Colhigh 1242216..1242240 score=4.11133128132604
SFP.Col Colhigh 1242286..1242310 score=1.77475850179359
SFP.Col Colhigh 1242326..1242350 score=1.89162890225386
SFP.Col Colhigh 1242548..1242572 score=3.07371050913948
SFP.Col Colhigh 1242834..1242858 score=2.30001588884639
SFP.Col Colhigh 1244937..1244961 score=3.61093302095735
SFP.Col Colhigh 1244975..1244999 score=4.57095892711962
SFP.Col Colhigh 1250567..1250591 score=1.87007150801683
SFP.Col Colhigh 1250786..1250810 score=4.45329479729905
SFP.Col Colhigh 1251759..1251783 score=1.85030834785868
SFP.Col Colhigh 1252013..1252037 score=4.42012593262014
SFP.Col Colhigh 1252186..1252210 score=2.63164880114354
SFP.Col Colhigh 1252398..1252422 score=1.84381903322086
SFP.Col Colhigh 1252436..1252460 score=10.058514609094
SFP.Col Colhigh 1252990..1253014 score=3.92909711781391
SFP.Col Colhigh 1253098..1253122 score=2.20947304736087
SFP.Col Colhigh 1253204..1253228 score=1.57511222591112
SFP.Col Colhigh 1253315..1253339 score=2.56281911410545
SFP.Col Colhigh 1253385..1253409 score=2.13221349324157
SFP.Col Colhigh 1253460..1253484 score=3.78144457737806
SFP.Col Colhigh 1254156..1254180 score=2.01852261214697
SFP.Col Colhigh 1254193..1254217 score=4.7626209389140
SFP.Col Colhigh 1257121..1257145 score=3.05432261811342
SFP.Col Colhigh 1257207..1257231 score=2.18791419615235
SFP.Col Colhigh 1258852..1258876 score=1.70569668603154
SFP.Col Colhigh 1260107..1260131 score=2.53287811900486
SFP.Col Colhigh 1261424..1261448 score=3.67324663608727
SFP.Col Colhigh 1261796..1261820 score=1.88623768361219
SFP.Col Colhigh 1263095..1263119 score=4.4595669916273
SFP.Col Colhigh 1263126..1263150 score=3.884099318383
SFP.Col Colhigh 1264230..1264254 score=2.06753380615460
SFP.Col Colhigh 1264453..1264477 score=2.26450873917687
SFP.Col Colhigh 1270417..1270441 score=3.77329245361016
SFP.Col Colhigh 1271464..1271488 score=1.59652663824621
SFP.Col Colhigh 1271649..1271673 score=1.79947454627291
SFP.Col Colhigh 1271742..1271766 score=2.28899999829802
SFP.Col Colhigh 1271821..1271845 score=2.33978757115832
SFP.Col Colhigh 1272418..1272442 score=2.14560911963433
SFP.Col Colhigh 1272490..1272514 score=4.55788603431313
SFP.Col Colhigh 1273507..1273531 score=1.95406686222687
SFP.Col Colhigh 1275760..1275784 score=2.34369593736773
SFP.Col Colhigh 1276195..1276219 score=1.5589387354553
SFP.Col Colhigh 1277467..1277491 score=3.24407755262061
SFP.Col Colhigh 1277765..1277789 score=1.79299897585705
SFP.Col Colhigh 1278585..1278609 score=4.04023780744354
SFP.Col Colhigh 1278768..1278792 score=6.31871496887182
SFP.Col Colhigh 1279567..1279591 score=2.03532390792986
SFP.Col Colhigh 1280268..1280292 score=4.26717881642442
SFP.Col Colhigh 1280472..1280496 score=2.84356818997972
SFP.Col Colhigh 1281348..1281372 score=2.43457213610837
SFP.Col Colhigh 1281773..1281797 score=3.00461349710084
SFP.Col Colhigh 1282175..1282199 score=4.33650934874293
SFP.Col Colhigh 1282503..1282527 score=1.74145811653543
SFP.Col Colhigh 1283309..1283333 score=2.49861195039434
SFP.Col Colhigh 1283950..1283974 score=1.96304023658723
SFP.Col Colhigh 1284511..1284535 score=2.0080202457468
SFP.Col Colhigh 1291328..1291352 score=4.47335156949783
SFP.Col Colhigh 1291446..1291470 score=3.44298733720958
SFP.Col Colhigh 1293893..1293917 score=4.38894969945469
SFP.Col Colhigh 1294355..1294379 score=3.18789992634688
SFP.Col Colhigh 1296167..1296191 score=1.92200093909111
SFP.Col Colhigh 1296250..1296274 score=4.63575579991717
SFP.Col Colhigh 1301009..1301033 score=2.03803289704880
SFP.Col Colhigh 1335435..1335459 score=3.73133652917797
SFP.Col Colhigh 1375189..1375213 score=2.02792380334529
SFP.Col Colhigh 1376483..1376507 score=2.80200775635982
SFP.Col Colhigh 1377099..1377123 score=5.29005581465078
SFP.Col Colhigh 1377212..1377236 score=4.11158858575241
SFP.Col Colhigh 1381327..1381351 score=1.86249231865106
SFP.Col Colhigh 1381509..1381533 score=2.76047364709434
SFP.Col Colhigh 1393845..1393869 score=2.71556170149903
SFP.Col Colhigh 1399086..1399110 score=2.21395003425999
SFP.Col Colhigh 1399155..1399179 score=1.61085738336942
SFP.Col Colhigh 1399350..1399374 score=2.60518541277942
SFP.Col Colhigh 1408332..1408356 score=4.42205841297954
SFP.Col Colhigh 1411476..1411500 score=2.03667803398420
SFP.Col Colhigh 1417645..1417669 score=3.11431174941133
SFP.Col Colhigh 1418148..1418172 score=5.78597548041571
SFP.Col Colhigh 1421272..1421296 score=1.7171904968439
SFP.Col Colhigh 1423688..1423712 score=2.77905010208165
SFP.Col Colhigh 1426841..1426865 score=4.10554104448364
SFP.Col Colhigh 1429812..1429836 score=2.25779266487174
SFP.Col Colhigh 1431893..1431917 score=2.3802844248159
SFP.Col Colhigh 1432443..1432467 score=1.82946143147892
SFP.Col Colhigh 1433504..1433528 score=1.91673797352607
SFP.Col Colhigh 1436197..1436221 score=2.72997986687998
SFP.Col Colhigh 1436839..1436863 score=3.03539001984932
SFP.Col Colhigh 1438881..1438905 score=2.02776881897815
SFP.Col Colhigh 1440283..1440307 score=2.48781764321597
SFP.Col Colhigh 1452891..1452915 score=2.65093074560346
SFP.Col Colhigh 1453923..1453947 score=2.13039702961212
SFP.Col Colhigh 1464356..1464380 score=3.89448661798737
SFP.Col Colhigh 1464429..1464453 score=2.41454510441985
SFP.Col Colhigh 1465163..1465187 score=2.81906240797807
SFP.Col Colhigh 1467888..1467912 score=3.56388554765036
SFP.Col Colhigh 1469219..1469243 score=2.05109863141873
SFP.Col Colhigh 1469296..1469320 score=1.94983210514007
SFP.Col Colhigh 1477725..1477749 score=4.39689999557878
SFP.Col Colhigh 1480567..1480591 score=5.11519635593501
SFP.Col Colhigh 1480939..1480963 score=3.07454369443337
SFP.Col Colhigh 1481016..1481040 score=2.46078338336441
SFP.Col Colhigh 1481674..1481698 score=2.74119877020554
SFP.Col Colhigh 1483400..1483424 score=4.06303864028059
SFP.Col Colhigh 1483580..1483604 score=1.86088349094848
SFP.Col Colhigh 1484279..1484303 score=2.31329342897733
SFP.Col Colhigh 1485614..1485638 score=2.16112624473414
SFP.Col Colhigh 1487093..1487117 score=2.36834027252367
SFP.Col Colhigh 1487233..1487257 score=1.72801582112774
SFP.Col Colhigh 1490298..1490322 score=3.84494130178539
SFP.Col Colhigh 1491365..1491389 score=2.0099494375274
SFP.Col Colhigh 1491919..1491943 score=3.10872106098762
SFP.Col Colhigh 1491959..1491983 score=3.15848655096294
SFP.Col Colhigh 1495411..1495435 score=1.89249436780736
SFP.Col Colhigh 1496408..1496432 score=2.36143703449228
SFP.Col Colhigh 1498904..1498928 score=1.6837532469513
SFP.Col Colhigh 1500054..1500078 score=3.05874483390985
SFP.Col Colhigh 1500195..1500219 score=4.7438089290907
SFP.Col Colhigh 1509403..1509427 score=2.52215269952313
SFP.Col Colhigh 1511385..1511409 score=1.74079458702777
SFP.Col Colhigh 1513350..1513374 score=2.57718376996496
SFP.Col Colhigh 1515476..1515500 score=4.14877750995442
SFP.Col Colhigh 1515878..1515902 score=3.82300478061430
SFP.Col Colhigh 1515951..1515975 score=1.61369532399702
SFP.Col Colhigh 1516253..1516277 score=2.18713810533815
SFP.Col Colhigh 1519043..1519067 score=1.64132358865532
SFP.Col Colhigh 1519081..1519105 score=2.67204280978335
SFP.Col Colhigh 1520380..1520404 score=1.88850172116622
SFP.Col Colhigh 1521080..1521104 score=3.70263844655334
SFP.Col Colhigh 1521157..1521181 score=3.19083280212320
SFP.Col Colhigh 1522271..1522295 score=3.48177625245198
SFP.Col Colhigh 1523928..1523952 score=2.46781048057424
SFP.Col Colhigh 1527336..1527360 score=4.94795080420193
SFP.Col Colhigh 1532922..1532946 score=4.82834053819131
SFP.Col Colhigh 1554147..1554171 score=1.86623759284599
SFP.Col Colhigh 1555831..1555855 score=2.96499023127794
SFP.Col Colhigh 1557896..1557920 score=3.66260648498061
SFP.Col Colhigh 1560431..1560455 score=1.56849122217267
SFP.Col Colhigh 1562371..1562395 score=4.32268424651496
SFP.Col Colhigh 1562514..1562538 score=2.55147183557668
SFP.Col Colhigh 1562552..1562576 score=5.29003780833282
SFP.Col Colhigh 1564114..1564138 score=2.63907532187487
SFP.Col Colhigh 1564392..1564416 score=1.80738203599104
SFP.Col Colhigh 1564886..1564910 score=2.47633457406287
SFP.Col Colhigh 1565003..1565027 score=2.82491978598723
SFP.Col Colhigh 1565241..1565265 score=4.00604421965035
SFP.Col Colhigh 1565449..1565473 score=2.94665364422465
SFP.Col Colhigh 1566057..1566081 score=2.71632214558196
SFP.Col Colhigh 1568054..1568078 score=2.15893959667575
SFP.Col Colhigh 1568732..1568756 score=2.29033417182304
SFP.Col Colhigh 1568808..1568832 score=3.86199394534430
SFP.Col Colhigh 1568913..1568937 score=2.76906000532603
SFP.Col Colhigh 1569719..1569743 score=3.19342804044506
SFP.Col Colhigh 1570467..1570491 score=2.51318775309657
SFP.Col Colhigh 1570848..1570872 score=1.73228426705873
SFP.Col Colhigh 1572724..1572748 score=3.06038559940712
SFP.Col Colhigh 1575549..1575573 score=2.57435720873580
SFP.Col Colhigh 1581132..1581156 score=2.07824937141822
SFP.Col Colhigh 1581550..1581574 score=4.46585637007866
SFP.Col Colhigh 1582813..1582837 score=4.72177966519642
SFP.Col Colhigh 1582844..1582868 score=3.37114785696835
SFP.Col Colhigh 1582913..1582937 score=2.81801558689050
SFP.Col Colhigh 1583090..1583114 score=2.35239283988087
SFP.Col Colhigh 1583237..1583261 score=2.21839783740559
SFP.Col Colhigh 1583496..1583520 score=1.69740835058689
SFP.Col Colhigh 1583829..1583853 score=3.78708891820179
SFP.Col Colhigh 1584506..1584530 score=4.03978169221045
SFP.Col Colhigh 1585292..1585316 score=2.42793129861720
SFP.Col Colhigh 1586204..1586228 score=1.69814530094833
SFP.Col Colhigh 1586241..1586265 score=4.67305242374606
SFP.Col Colhigh 1586318..1586342 score=4.55477308830091
SFP.Col Colhigh 1587514..1587538 score=4.56009950891798
SFP.Col Colhigh 1592143..1592167 score=3.01253026839496
SFP.Col Colhigh 1592922..1592946 score=2.92247545644498
SFP.Col Colhigh 1595579..1595603 score=1.85543721995308
SFP.Col Colhigh 1595770..1595794 score=2.31804203899808
SFP.Col Colhigh 1596550..1596574 score=1.58346663585537
SFP.Col Colhigh 1596816..1596840 score=4.93688291815664
SFP.Col Colhigh 1596888..1596912 score=3.60067990069746
SFP.Col Colhigh 1597025..1597049 score=2.41021894678105
SFP.Col Colhigh 1597126..1597150 score=2.61492807580194
SFP.Col Colhigh 1597164..1597188 score=4.03826124698031
SFP.Col Colhigh 1597234..1597258 score=2.14671499184152
SFP.Col Colhigh 1597310..1597334 score=8.00176927817572
SFP.Col Colhigh 1597379..1597403 score=4.53204175153037
SFP.Col Colhigh 1597416..1597440 score=6.48900893900401
SFP.Col Colhigh 1597451..1597475 score=3.01981895638003
SFP.Col Colhigh 1597484..1597508 score=3.1729211958735
SFP.Col Colhigh 1597520..1597544 score=5.10341527878006
SFP.Col Colhigh 1597659..1597683 score=2.61049085086381
SFP.Col Colhigh 1597786..1597810 score=2.82460395739377
SFP.Col Colhigh 1597823..1597847 score=2.48168413476549
SFP.Col Colhigh 1597869..1597893 score=2.04381797046914
SFP.Col Colhigh 1597904..1597928 score=4.01308720223291
SFP.Col Colhigh 1597980..1598004 score=4.78460075522563
SFP.Col Colhigh 1598014..1598038 score=2.92028645995522
SFP.Col Colhigh 1598048..1598072 score=5.84007426022822
SFP.Col Colhigh 1598087..1598111 score=2.09082572575669
SFP.Col Colhigh 1598122..1598146 score=3.15206273123113
SFP.Col Colhigh 1598202..1598226 score=2.60292249609535
SFP.Col Colhigh 1598238..1598262 score=2.55276747875157
SFP.Col Colhigh 1598311..1598335 score=5.1926808724463
SFP.Col Colhigh 1598350..1598374 score=2.85154440533387
SFP.Col Colhigh 1598386..1598410 score=2.32953182159118
SFP.Col Colhigh 1598427..1598451 score=3.01534814193527
SFP.Col Colhigh 1598463..1598487 score=3.89649872302668
SFP.Col Colhigh 1598498..1598522 score=2.22523848460889
SFP.Col Colhigh 1598534..1598558 score=1.93291855371689
SFP.Col Colhigh 1598569..1598593 score=3.83688390842359
SFP.Col Colhigh 1598603..1598627 score=3.92845079296153
SFP.Col Colhigh 1598714..1598738 score=3.38718850538232
SFP.Col Colhigh 1598786..1598810 score=2.97362142056056
SFP.Col Colhigh 1598824..1598848 score=4.5402190763937
SFP.Col Colhigh 1598860..1598884 score=6.13491223716835
SFP.Col Colhigh 1599005..1599029 score=1.99394998439145
SFP.Col Colhigh 1599039..1599063 score=5.34409845241027
SFP.Col Colhigh 1599074..1599098 score=3.96359513870529
SFP.Col Colhigh 1599114..1599138 score=2.70777134677440
SFP.Col Colhigh 1599150..1599174 score=5.34709154029499
SFP.Col Colhigh 1599185..1599209 score=6.84280533003902
SFP.Col Colhigh 1599222..1599246 score=4.64714954126777
SFP.Col Colhigh 1599257..1599281 score=1.95577598579908
SFP.Col Colhigh 1599402..1599426 score=3.99336714161108
SFP.Col Colhigh 1599438..1599462 score=2.27565755517845
SFP.Col Colhigh 1599474..1599498 score=4.8462389970316
SFP.Col Colhigh 1599507..1599531 score=2.68508655991056
SFP.Col Colhigh 1599544..1599568 score=5.7879116586023
SFP.Col Colhigh 1599615..1599639 score=3.53555337040383
SFP.Col Colhigh 1599651..1599675 score=3.87382304784722
SFP.Col Colhigh 1599762..1599786 score=1.68420266679719
SFP.Col Colhigh 1599794..1599818 score=2.69359276374871
SFP.Col Colhigh 1599825..1599849 score=2.11844284610118
SFP.Col Colhigh 1599969..1599993 score=2.26274403584116
SFP.Col Colhigh 1600044..1600068 score=2.64623719696705
SFP.Col Colhigh 1600114..1600138 score=3.27331079567712
SFP.Col Colhigh 1600150..1600174 score=1.78208722556792
SFP.Col Colhigh 1600258..1600282 score=5.17153611886063
SFP.Col Colhigh 1600330..1600354 score=4.20207676840331
SFP.Col Colhigh 1600395..1600419 score=4.9612335784615
SFP.Col Colhigh 1600436..1600460 score=3.31950920344279
SFP.Col Colhigh 1600469..1600493 score=3.25621510109106
SFP.Col Colhigh 1600534..1600558 score=2.09280639710275
SFP.Col Colhigh 1600645..1600669 score=1.59622973949633
SFP.Col Colhigh 1600754..1600778 score=6.56983192346432
SFP.Col Colhigh 1600786..1600810 score=3.98034792825196
SFP.Col Colhigh 1600821..1600845 score=4.14686211122597
SFP.Col Colhigh 1600922..1600946 score=6.51806105734846
SFP.Col Colhigh 1601027..1601051 score=2.16170442940379
SFP.Col Colhigh 1601117..1601141 score=3.58971642135844
SFP.Col Colhigh 1601154..1601178 score=3.16503385947139
SFP.Col Colhigh 1601195..1601219 score=6.13673217553205
SFP.Col Colhigh 1601266..1601290 score=6.18172994380653
SFP.Col Colhigh 1601302..1601326 score=4.53101534109939
SFP.Col Colhigh 1601341..1601365 score=5.81634674940968
SFP.Col Colhigh 1601449..1601473 score=5.64324122960966
SFP.Col Colhigh 1601481..1601505 score=3.84193867421068
SFP.Col Colhigh 1601659..1601683 score=4.71317123800468
SFP.Col Colhigh 1601691..1601715 score=2.05716477649179
SFP.Col Colhigh 1601765..1601789 score=2.08171095427936
SFP.Col Colhigh 1602414..1602438 score=2.05333399017866
SFP.Col Colhigh 1602654..1602678 score=3.17535099548456
SFP.Col Colhigh 1602725..1602749 score=1.84917941908036
SFP.Col Colhigh 1603046..1603070 score=2.54992096610808
SFP.Col Colhigh 1603224..1603248 score=1.56670476994151
SFP.Col Colhigh 1603874..1603898 score=4.33673750616479
SFP.Col Colhigh 1604381..1604405 score=2.6159850620208
SFP.Col Colhigh 1604590..1604614 score=2.00525449023601
SFP.Col Colhigh 1605842..1605866 score=1.61848388759713
SFP.Col Colhigh 1607835..1607859 score=4.24164843482981
SFP.Col Colhigh 1610287..1610311 score=4.02418690756732
SFP.Col Colhigh 1617203..1617227 score=5.89498567909637
SFP.Col Colhigh 1617349..1617373 score=3.93301026577367
SFP.Col Colhigh 1617384..1617408 score=5.14700501189269
SFP.Col Colhigh 1617423..1617447 score=8.21846467278466
SFP.Col Colhigh 1617930..1617954 score=1.59371039104809
SFP.Col Colhigh 1618049..1618073 score=3.04654814660459
SFP.Col Colhigh 1618193..1618217 score=3.50008840312026
SFP.Col Colhigh 1624177..1624201 score=2.14908916572880
SFP.Col Colhigh 1624330..1624354 score=2.31245726765843
SFP.Col Colhigh 1625816..1625840 score=1.78366934877975
SFP.Col Colhigh 1628266..1628290 score=2.8350469124385
SFP.Col Colhigh 1647635..1647659 score=1.91229265869414
SFP.Col Colhigh 1647946..1647970 score=2.27150491904028
SFP.Col Colhigh 1653317..1653341 score=3.00112566711932
SFP.Col Colhigh 1653576..1653600 score=1.78029345132438
SFP.Col Colhigh 1656297..1656321 score=2.33867301388493
SFP.Col Colhigh 1656368..1656392 score=3.78916269397108
SFP.Col Colhigh 1664313..1664337 score=2.09189081848955
SFP.Col Colhigh 1666081..1666105 score=6.00724861512494
SFP.Col Colhigh 1667895..1667919 score=2.58026027560804
SFP.Col Colhigh 1669081..1669105 score=1.74182013907701
SFP.Col Colhigh 1669678..1669702 score=2.24836962103807
SFP.Col Colhigh 1670964..1670988 score=1.60984654062289
SFP.Col Colhigh 1671561..1671585 score=6.55181711033395
SFP.Col Colhigh 1676853..1676877 score=1.71177187855498
SFP.Col Colhigh 1682888..1682912 score=1.74514049363800
SFP.Col Colhigh 1687057..1687081 score=1.93656589255566
SFP.Col Colhigh 1687234..1687258 score=1.64587496610125
SFP.Col Colhigh 1688319..1688343 score=3.28578978989561
SFP.Col Colhigh 1688910..1688934 score=1.60403111096486
SFP.Col Colhigh 1689023..1689047 score=5.0335746319229
SFP.Col Colhigh 1689059..1689083 score=2.93822409759922
SFP.Col Colhigh 1689129..1689153 score=4.25667354833076
SFP.Col Colhigh 1689220..1689244 score=3.73896834448135
SFP.Col Colhigh 1689253..1689277 score=4.72001999281708
SFP.Col Colhigh 1689290..1689314 score=3.91947525793098
SFP.Col Colhigh 1689326..1689350 score=3.23468316560477
SFP.Col Colhigh 1689360..1689384 score=3.03335964324852
SFP.Col Colhigh 1689396..1689420 score=2.19132095302905
SFP.Col Colhigh 1689544..1689568 score=2.74145044395899
SFP.Col Colhigh 1690091..1690115 score=1.65998422817877
SFP.Col Colhigh 1690168..1690192 score=2.57925153656334
SFP.Col Colhigh 1690245..1690269 score=2.19584424870223
SFP.Col Colhigh 1690309..1690333 score=3.0342622436625
SFP.Col Colhigh 1690416..1690440 score=3.33096768731081
SFP.Col Colhigh 1690452..1690476 score=2.59213872069494
SFP.Col Colhigh 1690488..1690512 score=2.54167583121796
SFP.Col Colhigh 1690722..1690746 score=4.7028067435441
SFP.Col Colhigh 1690758..1690782 score=4.7161447400009
SFP.Col Colhigh 1690790..1690814 score=1.78166751836102
SFP.Col Colhigh 1690827..1690851 score=2.80928576923876
SFP.Col Colhigh 1691035..1691059 score=2.30611300371383
SFP.Col Colhigh 1693864..1693888 score=2.20969515999941
SFP.Col Colhigh 1706518..1706542 score=2.13421802734471
SFP.Col Colhigh 1707118..1707142 score=2.73699344680510
SFP.Col Colhigh 1708702..1708726 score=4.23784582599447
SFP.Col Colhigh 1709894..1709918 score=2.03740222269430
SFP.Col Colhigh 1710080..1710104 score=1.87966826568143
SFP.Col Colhigh 1713035..1713059 score=1.80583380493026
SFP.Col Colhigh 1713118..1713142 score=2.99358486096851
SFP.Col Colhigh 1714359..1714383 score=3.57781760910344
SFP.Col Colhigh 1714674..1714698 score=2.05595182489755
SFP.Col Colhigh 1719477..1719501 score=3.64066532517462
SFP.Col Colhigh 1719953..1719977 score=1.81870918759183
SFP.Col Colhigh 1722945..1722969 score=8.7558398688328
SFP.Col Colhigh 1724594..1724618 score=2.62962432040589
SFP.Col Colhigh 1724733..1724757 score=2.92706569421998
SFP.Col Colhigh 1725094..1725118 score=3.2684637227203
SFP.Col Colhigh 1725235..1725259 score=3.55316836178546
SFP.Col Colhigh 1725685..1725709 score=1.88897077709623
SFP.Col Colhigh 1726121..1726145 score=3.98411790513386
SFP.Col Colhigh 1726200..1726224 score=2.55855329792308
SFP.Col Colhigh 1726419..1726443 score=2.18499331000121
SFP.Col Colhigh 1726492..1726516 score=2.09880909382814
SFP.Col Colhigh 1726561..1726585 score=1.63526770912706
SFP.Col Colhigh 1727100..1727124 score=3.15616298528826
SFP.Col Colhigh 1727135..1727159 score=2.79075688458627
SFP.Col Colhigh 1727245..1727269 score=3.13723181944432
SFP.Col Colhigh 1727413..1727437 score=1.94758435367900
SFP.Col Colhigh 1727487..1727511 score=2.43164754991884
SFP.Col Colhigh 1727594..1727618 score=1.90678957677878
SFP.Col Colhigh 1728102..1728126 score=2.43919258381413
SFP.Col Colhigh 1728177..1728201 score=3.27602558234286
SFP.Col Colhigh 1728799..1728823 score=1.94176217800868
SFP.Col Colhigh 1728972..1728996 score=3.66188730290698
SFP.Col Colhigh 1729081..1729105 score=3.28850171249901
SFP.Col Colhigh 1729225..1729249 score=1.80562153619250
SFP.Col Colhigh 1729809..1729833 score=2.35608773448884
SFP.Col Colhigh 1729840..1729864 score=1.76049395473186
SFP.Col Colhigh 1729908..1729932 score=1.61291260345312
SFP.Col Colhigh 1731018..1731042 score=3.61189788053389
SFP.Col Colhigh 1731407..1731431 score=1.81280869956518
SFP.Col Colhigh 1732342..1732366 score=1.72821460809296
SFP.Col Colhigh 1732377..1732401 score=2.58634417766520
SFP.Col Colhigh 1732417..1732441 score=3.36159636583323
SFP.Col Colhigh 1732526..1732550 score=1.59500105851918
SFP.Col Colhigh 1733168..1733192 score=1.94412313423416
SFP.Col Colhigh 1733385..1733409 score=3.46697333762966
SFP.Col Colhigh 1733741..1733765 score=1.81010990662511
SFP.Col Colhigh 1733777..1733801 score=3.16828541376347
SFP.Col Colhigh 1733966..1733990 score=5.16098473906955
SFP.Col Colhigh 1734080..1734104 score=1.56612890542984
SFP.Col Colhigh 1734264..1734288 score=4.75422718268721
SFP.Col Colhigh 1734633..1734657 score=1.75851660675631
SFP.Col Colhigh 1734768..1734792 score=4.35763631985569
SFP.Col Colhigh 1734842..1734866 score=2.12229952491341
SFP.Col Colhigh 1734959..1734983 score=1.62724284603016
SFP.Col Colhigh 1735390..1735414 score=2.10520512030617
SFP.Col Colhigh 1735429..1735453 score=1.87325421803122
SFP.Col Colhigh 1735460..1735484 score=2.31892105277834
SFP.Col Colhigh 1736147..1736171 score=4.32783518667832
SFP.Col Colhigh 1736263..1736287 score=2.71177195026292
SFP.Col Colhigh 1736574..1736598 score=6.08283404549059
SFP.Col Colhigh 1736682..1736706 score=6.07981337175852
SFP.Col Colhigh 1736723..1736747 score=3.79529860493867
SFP.Col Colhigh 1736840..1736864 score=2.6007275421265
SFP.Col Colhigh 1736989..1737013 score=1.86726665504514
SFP.Col Colhigh 1737030..1737054 score=2.70337429789962
SFP.Col Colhigh 1737245..1737269 score=2.95364825952012
SFP.Col Colhigh 1737461..1737485 score=3.07086398514816
SFP.Col Colhigh 1737631..1737655 score=3.46267130360978
SFP.Col Colhigh 1737702..1737726 score=1.91378554298070
SFP.Col Colhigh 1737779..1737803 score=4.07002915879485
SFP.Col Colhigh 1737887..1737911 score=6.25132860281437
SFP.Col Colhigh 1738071..1738095 score=1.69242702196544
SFP.Col Colhigh 1738250..1738274 score=1.83288572621914
SFP.Col Colhigh 1738624..1738648 score=2.25734574699115
SFP.Col Colhigh 1738659..1738683 score=3.61372449454206
SFP.Col Colhigh 1738696..1738720 score=2.56592833709421
SFP.Col Colhigh 1738870..1738894 score=2.26363280188799
SFP.Col Colhigh 1738909..1738933 score=5.22450213680108
SFP.Col Colhigh 1739252..1739276 score=1.91002333883988
SFP.Col Colhigh 1740786..1740810 score=2.57051591502311
SFP.Col Colhigh 1745596..1745620 score=1.93618264099863
SFP.Col Colhigh 1750783..1750807 score=3.22115417898711
SFP.Col Colhigh 1751454..1751478 score=2.72815708404834
SFP.Col Colhigh 1752801..1752825 score=3.77670552866772
SFP.Col Colhigh 1753271..1753295 score=2.74956917536131
SFP.Col Colhigh 1753306..1753330 score=3.41896471039381
SFP.Col Colhigh 1753343..1753367 score=2.25515228849556
SFP.Col Colhigh 1753380..1753404 score=2.77703507465409
SFP.Col Colhigh 1754454..1754478 score=1.77761966700347
SFP.Col Colhigh 1756471..1756495 score=1.81711963493355
SFP.Col Colhigh 1761362..1761386 score=1.77295126525606
SFP.Col Colhigh 1762536..1762560 score=5.00471873479103
SFP.Col Colhigh 1766754..1766778 score=2.05074194314455
SFP.Col Colhigh 1767777..1767801 score=2.64877032311932
SFP.Col Colhigh 1767885..1767909 score=2.48954575071505
SFP.Col Colhigh 1771815..1771839 score=2.55738127024579
SFP.Col Colhigh 1771967..1771991 score=1.79422046734529
SFP.Col Colhigh 1772519..1772543 score=3.24444646196078
SFP.Col Colhigh 1772951..1772975 score=1.85795112485863
SFP.Col Colhigh 1773495..1773519 score=4.37706819218249
SFP.Col Colhigh 1774195..1774219 score=7.92045579884265
SFP.Col Colhigh 1774231..1774255 score=4.30084459960967
SFP.Col Colhigh 1774267..1774291 score=4.45256811208808
SFP.Col Colhigh 1774345..1774369 score=4.00930277651984
SFP.Col Colhigh 1774418..1774442 score=2.64670831301889
SFP.Col Colhigh 1774451..1774475 score=4.01954713670621
SFP.Col Colhigh 1774674..1774698 score=1.72357041983194
SFP.Col Colhigh 1774871..1774895 score=2.74092697893483
SFP.Col Colhigh 1775127..1775151 score=2.33417185547794
SFP.Col Colhigh 1775603..1775627 score=2.04211015337994
SFP.Col Colhigh 1775711..1775735 score=3.09024315596160
SFP.Col Colhigh 1775858..1775882 score=1.71064221084508
SFP.Col Colhigh 1775980..1776004 score=3.43876718034606
SFP.Col Colhigh 1776123..1776147 score=1.81669358425107
SFP.Col Colhigh 1779544..1779568 score=2.11741809758631
SFP.Col Colhigh 1779772..1779796 score=3.86764961512653
SFP.Col Colhigh 1780529..1780553 score=2.36528532967338
SFP.Col Colhigh 1780671..1780695 score=3.18246934382379
SFP.Col Colhigh 1781303..1781327 score=2.78732279258182
SFP.Col Colhigh 1782030..1782054 score=1.88937978377204
SFP.Col Colhigh 1782169..1782193 score=4.60215377876519
SFP.Col Colhigh 1782205..1782229 score=8.12425846267671
SFP.Col Colhigh 1782236..1782260 score=6.44589711730677
SFP.Col Colhigh 1782414..1782438 score=3.29249745279432
SFP.Col Colhigh 1782702..1782726 score=2.40060634664265
SFP.Col Colhigh 1782739..1782763 score=3.3453615286205
SFP.Col Colhigh 1782812..1782836 score=6.19204968089234
SFP.Col Colhigh 1783139..1783163 score=2.63184587014696
SFP.Col Colhigh 1783258..1783282 score=2.63440592156303
SFP.Col Colhigh 1783794..1783818 score=1.60667023214241
SFP.Col Colhigh 1783829..1783853 score=2.59111243736651
SFP.Col Colhigh 1784122..1784146 score=4.90243423066164
SFP.Col Colhigh 1785692..1785716 score=2.32171819962636
SFP.Col Colhigh 1785768..1785792 score=1.76261523558685
SFP.Col Colhigh 1788352..1788376 score=2.41583813348789
SFP.Col Colhigh 1789837..1789861 score=1.9584229410327
SFP.Col Colhigh 1793898..1793922 score=3.39109093196839
SFP.Col Colhigh 1793933..1793957 score=1.71888848232999
SFP.Col Colhigh 1795351..1795375 score=2.43909021331021
SFP.Col Colhigh 1795808..1795832 score=5.73104910324814
SFP.Col Colhigh 1801133..1801157 score=2.10290285710794
SFP.Col Colhigh 1804146..1804170 score=2.18039321744196
SFP.Col Colhigh 1807316..1807340 score=3.16613947657056
SFP.Col Colhigh 1807947..1807971 score=3.54552439211673
SFP.Col Colhigh 1812264..1812288 score=2.46684190622592
SFP.Col Colhigh 1812299..1812323 score=2.32157837462808
SFP.Col Colhigh 1812557..1812581 score=1.69725255633495
SFP.Col Colhigh 1812976..1813000 score=1.92150021881072
SFP.Col Colhigh 1813501..1813525 score=2.6463591300261
SFP.Col Colhigh 1814320..1814344 score=1.94824217415986
SFP.Col Colhigh 1815408..1815432 score=2.21536980829460
SFP.Col Colhigh 1815444..1815468 score=1.58339249650414
SFP.Col Colhigh 1817533..1817557 score=2.97430761331556
SFP.Col Colhigh 1823776..1823800 score=1.75585785583899
SFP.Col Colhigh 1829163..1829187 score=4.96699026094701
SFP.Col Colhigh 1829485..1829509 score=1.9528087013558
SFP.Col Colhigh 1835420..1835444 score=1.77799400629506
SFP.Col Colhigh 1835683..1835707 score=1.92176490515551
SFP.Col Colhigh 1836161..1836185 score=2.44003036365154
SFP.Col Colhigh 1836665..1836689 score=1.94249644967218
SFP.Col Colhigh 1836804..1836828 score=1.63972747596217
SFP.Col Colhigh 1837123..1837147 score=3.53741719661365
SFP.Col Colhigh 1867066..1867090 score=2.19532067479711
SFP.Col Colhigh 1871882..1871906 score=2.04738221025261
SFP.Col Colhigh 1881715..1881739 score=1.74978207024405
SFP.Col Colhigh 1889542..1889566 score=2.58449092217859
SFP.Col Colhigh 1901043..1901067 score=2.75167991598055
SFP.Col Colhigh 1902852..1902876 score=2.71846838902073
SFP.Col Colhigh 1903360..1903384 score=2.49507151761275
SFP.Col Colhigh 1905763..1905787 score=2.39499021368307
SFP.Col Colhigh 1911504..1911528 score=1.8823712480987
SFP.Col Colhigh 1916015..1916039 score=2.89483601333266
SFP.Col Colhigh 1916490..1916514 score=5.06337084782064
SFP.Col Colhigh 1917352..1917376 score=1.5967484960481
SFP.Col Colhigh 1917581..1917605 score=1.93055797756714
SFP.Col Colhigh 1917931..1917955 score=3.7248907919771
SFP.Col Colhigh 1918002..1918026 score=1.58636061438487
SFP.Col Colhigh 1921449..1921473 score=2.28232404582286
SFP.Col Colhigh 1922648..1922672 score=3.68078686523603
SFP.Col Colhigh 1925746..1925770 score=1.67856240087499
SFP.Col Colhigh 1930596..1930620 score=1.66136962667334
SFP.Col Colhigh 1931079..1931103 score=3.47812386795040
SFP.Col Colhigh 1931925..1931949 score=3.66644511250784
SFP.Col Colhigh 1932324..1932348 score=2.17560632370897
SFP.Col Colhigh 1932360..1932384 score=4.33105619098271
SFP.Col Colhigh 1935867..1935891 score=3.53997587467815
SFP.Col Colhigh 1937032..1937056 score=2.42216121587774
SFP.Col Colhigh 1943158..1943182 score=1.62157888463471
SFP.Col Colhigh 1950383..1950407 score=4.49196007723467
SFP.Col Colhigh 1950930..1950954 score=2.41791070827262
SFP.Col Colhigh 1952355..1952379 score=2.05123340863504
SFP.Col Colhigh 1956363..1956387 score=2.01656986823070
SFP.Col Colhigh 1961047..1961071 score=1.63901642909000
SFP.Col Colhigh 1977287..1977311 score=2.51985643454657
SFP.Col Colhigh 1994760..1994784 score=2.01890370251774
SFP.Col Colhigh 1997264..1997288 score=4.17105813130671
SFP.Col Colhigh 2009945..2009969 score=2.46642894129880
SFP.Col Colhigh 2017646..2017670 score=1.95576588701078
SFP.Col Colhigh 2022056..2022080 score=2.1811225325838
SFP.Col Colhigh 2022602..2022626 score=1.66692193280639
SFP.Col Colhigh 2034803..2034827 score=1.77446480863097
SFP.Col Colhigh 2039583..2039607 score=2.05929554350512
SFP.Col Colhigh 2044579..2044603 score=3.17407651124154
SFP.Col Colhigh 2046330..2046354 score=3.90852297951028
SFP.Col Colhigh 2046888..2046912 score=3.19894619764395
SFP.Col Colhigh 2046964..2046988 score=6.24442404907052
SFP.Col Colhigh 2050990..2051014 score=2.88205624095121
SFP.Col Colhigh 2051030..2051054 score=3.86970569177534
SFP.Col Colhigh 2052641..2052665 score=2.62321274926893
SFP.Col Colhigh 2055035..2055059 score=1.80447475582735
SFP.Col Colhigh 2055103..2055127 score=2.39601538644543
SFP.Col Colhigh 2055183..2055207 score=1.64527434396077
SFP.Col Colhigh 2055401..2055425 score=4.61168160361060
SFP.Col Colhigh 2056457..2056481 score=1.56308820834703
SFP.Col Colhigh 2063148..2063172 score=2.12812640221772
SFP.Col Colhigh 2065917..2065941 score=6.81582079261973
SFP.Col Colhigh 2065987..2066011 score=2.65324002537548
SFP.Col Colhigh 2066025..2066049 score=3.68220933564573
SFP.Col Colhigh 2066138..2066162 score=1.75231065609889
SFP.Col Colhigh 2066813..2066837 score=2.95714413156482
SFP.Col Colhigh 2067228..2067252 score=5.4678974332832
SFP.Col Colhigh 2067266..2067290 score=5.05771655046314
SFP.Col Colhigh 2068829..2068853 score=1.7343309542196
SFP.Col Colhigh 2073883..2073907 score=1.97669374530479
SFP.Col Colhigh 2076083..2076107 score=2.13322524150625
SFP.Col Colhigh 2076119..2076143 score=2.38874327396879
SFP.Col Colhigh 2077757..2077781 score=2.04998167348642
SFP.Col Colhigh 2078123..2078147 score=1.56952299389721
SFP.Col Colhigh 2078227..2078251 score=1.55787220655653
SFP.Col Colhigh 2078301..2078325 score=1.81308539751814
SFP.Col Colhigh 2080982..2081006 score=3.55398456210166
SFP.Col Colhigh 2081016..2081040 score=2.45501224263546
SFP.Col Colhigh 2081093..2081117 score=2.19579924321778
SFP.Col Colhigh 2081851..2081875 score=4.09230669863409
SFP.Col Colhigh 2082081..2082105 score=5.27560525058434
SFP.Col Colhigh 2082357..2082381 score=3.57770307931474
SFP.Col Colhigh 2082468..2082492 score=1.67616877184586
SFP.Col Colhigh 2082566..2082590 score=1.88847228751896
SFP.Col Colhigh 2083945..2083969 score=4.25840215849153
SFP.Col Colhigh 2089000..2089024 score=5.22128665943704
SFP.Col Colhigh 2089157..2089181 score=2.63667962624783
SFP.Col Colhigh 2089212..2089236 score=3.34924473740580
SFP.Col Colhigh 2089252..2089276 score=4.64311042663087
SFP.Col Colhigh 2090642..2090666 score=2.4008960722330
SFP.Col Colhigh 2091920..2091944 score=1.62152830956023
SFP.Col Colhigh 2095354..2095378 score=3.61960430079081
SFP.Col Colhigh 2095393..2095417 score=1.58986120184543
SFP.Col Colhigh 2095468..2095492 score=2.26502383234236
SFP.Col Colhigh 2095762..2095786 score=1.84251689297684
SFP.Col Colhigh 2096924..2096948 score=2.73757499036902
SFP.Col Colhigh 2098338..2098362 score=1.76958839951039
SFP.Col Colhigh 2099056..2099080 score=2.53506619306989
SFP.Col Colhigh 2099093..2099117 score=3.77376140362046
SFP.Col Colhigh 2099202..2099226 score=5.80412131390779
SFP.Col Colhigh 2100835..2100859 score=1.84169691973705
SFP.Col Colhigh 2103902..2103926 score=3.82011312322104
SFP.Col Colhigh 2104495..2104519 score=1.69120280462788
SFP.Col Colhigh 2104526..2104550 score=2.47649684870908
SFP.Col Colhigh 2104615..2104639 score=1.79903931248792
SFP.Col Colhigh 2104948..2104972 score=2.17897359337417
SFP.Col Colhigh 2105366..2105390 score=3.04231256981995
SFP.Col Colhigh 2106269..2106293 score=2.37604559469574
SFP.Col Colhigh 2106306..2106330 score=2.0446714920267
SFP.Col Colhigh 2106344..2106368 score=3.04761166262807
SFP.Col Colhigh 2106419..2106443 score=2.60789114823012
SFP.Col Colhigh 2106489..2106513 score=1.59879939964487
SFP.Col Colhigh 2106527..2106551 score=2.39227287490285
SFP.Col Colhigh 2106608..2106632 score=1.66596987976235
SFP.Col Colhigh 2106678..2106702 score=1.79534439431796
SFP.Col Colhigh 2106786..2106810 score=1.91143150248585
SFP.Col Colhigh 2106822..2106846 score=3.17687508040766
SFP.Col Colhigh 2106858..2106882 score=4.97063443214024
SFP.Col Colhigh 2106896..2106920 score=1.88487861614839
SFP.Col Colhigh 2106933..2106957 score=3.61879165842227
SFP.Col Colhigh 2106969..2106993 score=2.93458112364543
SFP.Col Colhigh 2107004..2107028 score=2.50739296806361
SFP.Col Colhigh 2107040..2107064 score=2.09441154752117
SFP.Col Colhigh 2107075..2107099 score=5.27638479216671
SFP.Col Colhigh 2107107..2107131 score=4.06338327502165
SFP.Col Colhigh 2107147..2107171 score=2.85027671893769
SFP.Col Colhigh 2107187..2107211 score=2.40736115591524
SFP.Col Colhigh 2107260..2107284 score=2.68711176177144
SFP.Col Colhigh 2107293..2107317 score=2.51014719373516
SFP.Col Colhigh 2107330..2107354 score=2.48758186758381
SFP.Col Colhigh 2107370..2107394 score=5.5871112122564
SFP.Col Colhigh 2107479..2107503 score=2.55374774437082
SFP.Col Colhigh 2107514..2107538 score=3.17812322644575
SFP.Col Colhigh 2107588..2107612 score=1.72756930698873
SFP.Col Colhigh 2107626..2107650 score=1.80168131256915
SFP.Col Colhigh 2107662..2107686 score=3.32064805146458
SFP.Col Colhigh 2107695..2107719 score=1.66890534323127
SFP.Col Colhigh 2107836..2107860 score=3.30808452313486
SFP.Col Colhigh 2107909..2107933 score=4.17469162036638
SFP.Col Colhigh 2107942..2107966 score=1.85659737324262
SFP.Col Colhigh 2107978..2108002 score=2.72875041509695
SFP.Col Colhigh 2108043..2108067 score=2.4314405081174
SFP.Col Colhigh 2118739..2118763 score=2.50288108646458
SFP.Col Colhigh 2118918..2118942 score=2.06962316175423
SFP.Col Colhigh 2119988..2120012 score=5.85369356167299
SFP.Col Colhigh 2120136..2120160 score=4.68431809171692
SFP.Col Colhigh 2122021..2122045 score=2.85579013910206
SFP.Col Colhigh 2124144..2124168 score=2.18115439561810
SFP.Col Colhigh 2124825..2124849 score=2.35232262607741
SFP.Col Colhigh 2126669..2126693 score=1.74118514576413
SFP.Col Colhigh 2127125..2127149 score=2.15145700270373
SFP.Col Colhigh 2129151..2129175 score=3.14616795328102
SFP.Col Colhigh 2129222..2129246 score=2.60368052804939
SFP.Col Colhigh 2129262..2129286 score=1.79936042438283
SFP.Col Colhigh 2129304..2129328 score=5.49784192890408
SFP.Col Colhigh 2129846..2129870 score=5.45437491465225
SFP.Col Colhigh 2129952..2129976 score=1.63001283422647
SFP.Col Colhigh 2130779..2130803 score=3.58172501159888
SFP.Col Colhigh 2131173..2131197 score=2.04223056907925
SFP.Col Colhigh 2141042..2141066 score=3.04181779303414
SFP.Col Colhigh 2145363..2145387 score=1.65998441232355
SFP.Col Colhigh 2153117..2153141 score=2.67315431370184
SFP.Col Colhigh 2155281..2155305 score=2.04821670571049
SFP.Col Colhigh 2170878..2170902 score=3.22223067348926
SFP.Col Colhigh 2171138..2171162 score=3.68144781204308
SFP.Col Colhigh 2171177..2171201 score=3.00758018994971
SFP.Col Colhigh 2172489..2172513 score=5.45914020824247
SFP.Col Colhigh 2178106..2178130 score=1.68447301179188
SFP.Col Colhigh 2178559..2178583 score=2.97661741773978
SFP.Col Colhigh 2178673..2178697 score=4.41546472546798
SFP.Col Colhigh 2178937..2178961 score=1.64143494592938
SFP.Col Colhigh 2180759..2180783 score=1.70275512795670
SFP.Col Colhigh 2182727..2182751 score=2.775262294604
SFP.Col Colhigh 2183392..2183416 score=3.85912286703323
SFP.Col Colhigh 2183493..2183517 score=2.22126668062379
SFP.Col Colhigh 2184555..2184579 score=2.01068376234332
SFP.Col Colhigh 2193631..2193655 score=2.12979798654292
SFP.Col Colhigh 2193881..2193905 score=1.67322450062651
SFP.Col Colhigh 2193993..2194017 score=1.82688736685787
SFP.Col Colhigh 2194477..2194501 score=2.44772640029126
SFP.Col Colhigh 2194514..2194538 score=4.4987557607214
SFP.Col Colhigh 2194553..2194577 score=6.07147546185453
SFP.Col Colhigh 2194987..2195011 score=2.48594143268815
SFP.Col Colhigh 2195744..2195768 score=3.71788096703575
SFP.Col Colhigh 2198112..2198136 score=2.11424511390644
SFP.Col Colhigh 2198343..2198367 score=1.63128527343934
SFP.Col Colhigh 2198377..2198401 score=3.64341990167162
SFP.Col Colhigh 2199714..2199738 score=2.58202089040382
SFP.Col Colhigh 2199938..2199962 score=1.65756519449611
SFP.Col Colhigh 2200452..2200476 score=2.48851350489154
SFP.Col Colhigh 2200632..2200656 score=9.55392661344186
SFP.Col Colhigh 2200747..2200771 score=1.83502162349704
SFP.Col Colhigh 2201166..2201190 score=1.62889936559733
SFP.Col Colhigh 2201344..2201368 score=2.35340713860874
SFP.Col Colhigh 2201420..2201444 score=2.69307286252498
SFP.Col Colhigh 2201597..2201621 score=2.85020391272564
SFP.Col Colhigh 2202159..2202183 score=3.92082765726709
SFP.Col Colhigh 2202266..2202290 score=4.27178876423484
SFP.Col Colhigh 2205052..2205076 score=3.12749155606482
SFP.Col Colhigh 2209417..2209441 score=1.68455595976692
SFP.Col Colhigh 2213748..2213772 score=3.421252416266
SFP.Col Colhigh 2214616..2214640 score=2.62038811286867
SFP.Col Colhigh 2215946..2215970 score=2.77161397537109
SFP.Col Colhigh 2216059..2216083 score=2.05232449141961
SFP.Col Colhigh 2216132..2216156 score=4.02073626095431
SFP.Col Colhigh 2216322..2216346 score=4.43550826686414
SFP.Col Colhigh 2216359..2216383 score=1.71357217731724
SFP.Col Colhigh 2216484..2216508 score=2.75735740407754
SFP.Col Colhigh 2216598..2216622 score=3.34325256399672
SFP.Col Colhigh 2217289..2217313 score=4.39161644688084
SFP.Col Colhigh 2217391..2217415 score=3.42529497833791
SFP.Col Colhigh 2217837..2217861 score=1.61075694701148
SFP.Col Colhigh 2220542..2220566 score=2.24780876667448
SFP.Col Colhigh 2220613..2220637 score=2.88555181757607
SFP.Col Colhigh 2220760..2220784 score=10.5399505069729
SFP.Col Colhigh 2220795..2220819 score=2.49713147148655
SFP.Col Colhigh 2220912..2220936 score=2.81538067234238
SFP.Col Colhigh 2221391..2221415 score=3.16945081226303
SFP.Col Colhigh 2221949..2221973 score=2.66410986131238
SFP.Col Colhigh 2222097..2222121 score=1.86783914758888
SFP.Col Colhigh 2222314..2222338 score=1.64069338579865
SFP.Col Colhigh 2222849..2222873 score=1.93059364733220
SFP.Col Colhigh 2225606..2225630 score=3.06999222572346
SFP.Col Colhigh 2235886..2235910 score=2.55325876425457
SFP.Col Colhigh 2237065..2237089 score=3.85865794731619
SFP.Col Colhigh 2237240..2237264 score=1.62633003692077
SFP.Col Colhigh 2237458..2237482 score=1.57025649777262
SFP.Col Colhigh 2237936..2237960 score=2.93095048302533
SFP.Col Colhigh 2240075..2240099 score=2.07687871458906
SFP.Col Colhigh 2248120..2248144 score=2.85137601850847
SFP.Col Colhigh 2258550..2258574 score=2.33843601987683
SFP.Col Colhigh 2259148..2259172 score=3.29277580260263
SFP.Col Colhigh 2259287..2259311 score=2.47905561102202
SFP.Col Colhigh 2259322..2259346 score=1.72281488218040
SFP.Col Colhigh 2259463..2259487 score=2.70270359816923
SFP.Col Colhigh 2259663..2259687 score=3.73845887564315
SFP.Col Colhigh 2259948..2259972 score=2.79180768865261
SFP.Col Colhigh 2261080..2261104 score=1.88201355902644
SFP.Col Colhigh 2261121..2261145 score=4.70266037689733
SFP.Col Colhigh 2262457..2262481 score=5.2000485595564
SFP.Col Colhigh 2264404..2264428 score=3.16509090013583
SFP.Col Colhigh 2270084..2270108 score=3.87329853207884
SFP.Col Colhigh 2270908..2270932 score=3.30873232563048
SFP.Col Colhigh 2270982..2271006 score=2.91849170206422
SFP.Col Colhigh 2279415..2279439 score=3.53238131769362
SFP.Col Colhigh 2280183..2280207 score=3.22058073783877
SFP.Col Colhigh 2282846..2282870 score=1.63059449886021
SFP.Col Colhigh 2285628..2285652 score=2.14709364525323
SFP.Col Colhigh 2285812..2285836 score=4.1112189569438
SFP.Col Colhigh 2285846..2285870 score=4.16775974303424
SFP.Col Colhigh 2286174..2286198 score=2.5131237881792
SFP.Col Colhigh 2289054..2289078 score=2.75013857322237
SFP.Col Colhigh 2290087..2290111 score=2.92040109145900
SFP.Col Colhigh 2290741..2290765 score=1.65516681271948
SFP.Col Colhigh 2292313..2292337 score=2.73782642421404
SFP.Col Colhigh 2292349..2292373 score=2.97214093590975
SFP.Col Colhigh 2294108..2294132 score=3.92571118111909
SFP.Col Colhigh 2296017..2296041 score=2.89006397340659
SFP.Col Colhigh 2296807..2296831 score=6.13221668154984
SFP.Col Colhigh 2297025..2297049 score=3.10272915292305
SFP.Col Colhigh 2298149..2298173 score=3.17104555863887
SFP.Col Colhigh 2298225..2298249 score=6.32076070861902
SFP.Col Colhigh 2298407..2298431 score=3.21114803150943
SFP.Col Colhigh 2299115..2299139 score=1.87165498599859
SFP.Col Colhigh 2305674..2305698 score=2.00014682244414
SFP.Col Colhigh 2315496..2315520 score=3.65266203687262
SFP.Col Colhigh 2322522..2322546 score=5.53157202399211
SFP.Col Colhigh 2326476..2326500 score=1.69954359791897
SFP.Col Colhigh 2327369..2327393 score=2.88911644573133
SFP.Col Colhigh 2332370..2332394 score=2.52659756405702
SFP.Col Colhigh 2332407..2332431 score=3.47413647839257
SFP.Col Colhigh 2333290..2333314 score=5.58427965554811
SFP.Col Colhigh 2333850..2333874 score=5.44872989308111
SFP.Col Colhigh 2333920..2333944 score=5.26528072347315
SFP.Col Colhigh 2334006..2334030 score=2.92709816204598
SFP.Col Colhigh 2334483..2334507 score=1.97133771797896
SFP.Col Colhigh 2335619..2335643 score=1.62655213488859
SFP.Col Colhigh 2335909..2335933 score=4.91694588697851
SFP.Col Colhigh 2336098..2336122 score=2.56218505805567
SFP.Col Colhigh 2336389..2336413 score=3.49145936464102
SFP.Col Colhigh 2336820..2336844 score=6.21532780947906
SFP.Col Colhigh 2336961..2336985 score=3.64091053609623
SFP.Col Colhigh 2336992..2337016 score=3.96225804887789
SFP.Col Colhigh 2337344..2337368 score=2.72028582692769
SFP.Col Colhigh 2337647..2337671 score=2.44483859716499
SFP.Col Colhigh 2341810..2341834 score=1.83492305374058
SFP.Col Colhigh 2352738..2352762 score=1.60637425504703
SFP.Col Colhigh 2352818..2352842 score=2.53869219814840
SFP.Col Colhigh 2354598..2354622 score=2.25498615846007
SFP.Col Colhigh 2359440..2359464 score=3.38191492118398
SFP.Col Colhigh 2359477..2359501 score=6.11952054766988
SFP.Col Colhigh 2359666..2359690 score=3.1613729391704
SFP.Col Colhigh 2359735..2359759 score=1.70629871167805
SFP.Col Colhigh 2359989..2360013 score=2.08917980604997
SFP.Col Colhigh 2360058..2360082 score=1.84035444546983
SFP.Col Colhigh 2367588..2367612 score=2.38227992599496
SFP.Col Colhigh 2367726..2367750 score=2.74183523686356
SFP.Col Colhigh 2367942..2367966 score=3.29450287603363
SFP.Col Colhigh 2368052..2368076 score=5.60187546710255
SFP.Col Colhigh 2368754..2368778 score=2.0197689287525
SFP.Col Colhigh 2368892..2368916 score=4.7322038151661
SFP.Col Colhigh 2369661..2369685 score=2.62498648760222
SFP.Col Colhigh 2370157..2370181 score=1.69929762720770
SFP.Col Colhigh 2370581..2370605 score=3.9145987263751
SFP.Col Colhigh 2370617..2370641 score=8.40909687611757
SFP.Col Colhigh 2371335..2371359 score=1.66987809863501
SFP.Col Colhigh 2371658..2371682 score=2.20051276070721
SFP.Col Colhigh 2374460..2374484 score=3.20951757459487
SFP.Col Colhigh 2375508..2375532 score=4.11020773674304
SFP.Col Colhigh 2377358..2377382 score=1.56644082537935
SFP.Col Colhigh 2384946..2384970 score=2.14704594698627
SFP.Col Colhigh 2388264..2388288 score=2.68398600897046
SFP.Col Colhigh 2390405..2390429 score=3.32977213413055
SFP.Col Colhigh 2391514..2391538 score=3.4061475651163
SFP.Col Colhigh 2392101..2392125 score=2.09339901721444
SFP.Col Colhigh 2400055..2400079 score=1.56332850903758
SFP.Col Colhigh 2401251..2401275 score=2.0206016098468
SFP.Col Colhigh 2406816..2406840 score=1.62583286374258
SFP.Col Colhigh 2415731..2415755 score=2.37941394629007
SFP.Col Colhigh 2419384..2419408 score=1.65144322168783
SFP.Col Colhigh 2419599..2419623 score=2.21125997094399
SFP.Col Colhigh 2420504..2420528 score=2.49914509355171
SFP.Col Colhigh 2420910..2420934 score=2.96936214785383
SFP.Col Colhigh 2421351..2421375 score=2.98436442406857
SFP.Col Colhigh 2423362..2423386 score=2.55589003229234
SFP.Col Colhigh 2423681..2423705 score=1.96730516023764
SFP.Col Colhigh 2423960..2423984 score=3.34770888381465
SFP.Col Colhigh 2424986..2425010 score=2.21374912429585
SFP.Col Colhigh 2425673..2425697 score=3.01317144011226
SFP.Col Colhigh 2425859..2425883 score=3.63661256718571
SFP.Col Colhigh 2427078..2427102 score=4.50854711406396
SFP.Col Colhigh 2427945..2427969 score=2.58488893966353
SFP.Col Colhigh 2430421..2430445 score=2.04381890241087
SFP.Col Colhigh 2430527..2430551 score=2.81547648928775
SFP.Col Colhigh 2430562..2430586 score=2.12478163206860
SFP.Col Colhigh 2430598..2430622 score=2.84689306172415
SFP.Col Colhigh 2430634..2430658 score=1.88785046789844
SFP.Col Colhigh 2445217..2445241 score=1.89694641549344
SFP.Col Colhigh 2470269..2470293 score=1.62231195803034
SFP.Col Colhigh 2470590..2470614 score=2.33738042956961
SFP.Col Colhigh 2484099..2484123 score=3.59194065022779
SFP.Col Colhigh 2485168..2485192 score=3.2363429131919
SFP.Col Colhigh 2485800..2485824 score=2.941523411163
SFP.Col Colhigh 2494607..2494631 score=1.90539287474407
SFP.Col Colhigh 2523639..2523663 score=2.83931683849031
SFP.Col Colhigh 2524061..2524085 score=3.63214712017869
SFP.Col Colhigh 2524204..2524228 score=2.21194644370855
SFP.Col Colhigh 2531954..2531978 score=1.91078109818242
SFP.Col Colhigh 2532918..2532942 score=3.33406634859694
SFP.Col Colhigh 2538924..2538948 score=2.37070202101097
SFP.Col Colhigh 2544503..2544527 score=1.83357015075548
SFP.Col Colhigh 2553017..2553041 score=2.1314664091382
SFP.Col Colhigh 2554398..2554422 score=2.13967103618674
SFP.Col Colhigh 2556715..2556739 score=2.11464919648812
SFP.Col Colhigh 2557958..2557982 score=2.09082047422145
SFP.Col Colhigh 2559304..2559328 score=2.70859644269243
SFP.Col Colhigh 2559383..2559407 score=2.18833640950294
SFP.Col Colhigh 2559933..2559957 score=3.10136134476687
SFP.Col Colhigh 2560194..2560218 score=2.14856359643606
SFP.Col Colhigh 2560249..2560273 score=3.99502686889317
SFP.Col Colhigh 2560904..2560928 score=6.67269387793607
SFP.Col Colhigh 2562479..2562503 score=1.76084999309026
SFP.Col Colhigh 2563101..2563125 score=3.92893404852683
SFP.Col Colhigh 2563673..2563697 score=1.55805264658288
SFP.Col Colhigh 2564699..2564723 score=1.96940500436008
SFP.Col Colhigh 2565500..2565524 score=2.73976155265692
SFP.Col Colhigh 2565535..2565559 score=2.63751408272684
SFP.Col Colhigh 2576476..2576500 score=3.31024727331691
SFP.Col Colhigh 2582457..2582481 score=1.59658651239606
SFP.Col Colhigh 2587484..2587508 score=1.60836192591095
SFP.Col Colhigh 2587913..2587937 score=1.99508283619834
SFP.Col Colhigh 2595861..2595885 score=1.73300188076498
SFP.Col Colhigh 2597294..2597318 score=2.58207814889998
SFP.Col Colhigh 2600382..2600406 score=1.5721243618839
SFP.Col Colhigh 2606263..2606287 score=3.51678277359685
SFP.Col Colhigh 2607530..2607554 score=1.96274582960332
SFP.Col Colhigh 2617213..2617237 score=1.75029006622003
SFP.Col Colhigh 2623719..2623743 score=2.80297780632841
SFP.Col Colhigh 2665600..2665624 score=1.77408136838464
SFP.Col Colhigh 2667175..2667199 score=3.41436309836891
SFP.Col Colhigh 2675936..2675960 score=4.74970810513265
SFP.Col Colhigh 2685323..2685347 score=2.65929546479606
SFP.Col Colhigh 2685942..2685966 score=1.64168049232968
SFP.Col Colhigh 2688844..2688868 score=1.56015845279153
SFP.Col Colhigh 2695278..2695302 score=2.14707338527646
SFP.Col Colhigh 2734836..2734860 score=2.49352557404729
SFP.Col Colhigh 2734869..2734893 score=2.77393250887135
SFP.Col Colhigh 2734905..2734929 score=5.20842656452748
SFP.Col Colhigh 2736478..2736502 score=1.69924874278256
SFP.Col Colhigh 2736623..2736647 score=2.55418426196648
SFP.Col Colhigh 2738082..2738106 score=3.30001666005412
SFP.Col Colhigh 2747288..2747312 score=1.84915852076558
SFP.Col Colhigh 2748931..2748955 score=3.24595533359612
SFP.Col Colhigh 2750728..2750752 score=2.62616665361855
SFP.Col Colhigh 2751206..2751230 score=2.75556908917624
SFP.Col Colhigh 2751354..2751378 score=1.69669228391960
SFP.Col Colhigh 2753036..2753060 score=2.31031292184652
SFP.Col Colhigh 2755437..2755461 score=2.30164781388928
SFP.Col Colhigh 2758526..2758550 score=3.03417644991552
SFP.Col Colhigh 2759556..2759580 score=4.36090953524109
SFP.Col Colhigh 2759628..2759652 score=3.88103511782636
SFP.Col Colhigh 2761741..2761765 score=2.41147275056388
SFP.Col Colhigh 2761961..2761985 score=2.88786094889730
SFP.Col Colhigh 2762410..2762434 score=2.37190008815947
SFP.Col Colhigh 2762446..2762470 score=3.56636114741815
SFP.Col Colhigh 2762484..2762508 score=6.14431219356603
SFP.Col Colhigh 2762518..2762542 score=8.15247532565705
SFP.Col Colhigh 2762553..2762577 score=2.65377960193479
SFP.Col Colhigh 2762591..2762615 score=2.08256268694243
SFP.Col Colhigh 2762881..2762905 score=3.56304497738407
SFP.Col Colhigh 2764495..2764519 score=1.95926407836890
SFP.Col Colhigh 2764599..2764623 score=1.97951280974934
SFP.Col Colhigh 2764993..2765017 score=2.11604580776544
SFP.Col Colhigh 2765028..2765052 score=2.25809576747947
SFP.Col Colhigh 2765095..2765119 score=4.30540684530423
SFP.Col Colhigh 2765197..2765221 score=8.37347783121771
SFP.Col Colhigh 2765488..2765512 score=2.11663719323448
SFP.Col Colhigh 2765637..2765661 score=3.16090564420101
SFP.Col Colhigh 2766106..2766130 score=3.20134180972726
SFP.Col Colhigh 2766935..2766959 score=2.09519186776103
SFP.Col Colhigh 2768752..2768776 score=2.09592777505705
SFP.Col Colhigh 2769374..2769398 score=3.50888978683784
SFP.Col Colhigh 2770724..2770748 score=5.47763814826047
SFP.Col Colhigh 2771682..2771706 score=4.56452321792893
SFP.Col Colhigh 2775737..2775761 score=3.40911587782005
SFP.Col Colhigh 2776478..2776502 score=3.19824838998391
SFP.Col Colhigh 2783520..2783544 score=2.98208375234760
SFP.Col Colhigh 2786272..2786296 score=2.34428328927522
SFP.Col Colhigh 2817704..2817728 score=3.65289926069474
SFP.Col Colhigh 2838760..2838784 score=6.28260725663766
SFP.Col Colhigh 2840535..2840559 score=3.71865296801769
SFP.Col Colhigh 2850947..2850971 score=3.80451005442090
SFP.Col Colhigh 2860728..2860752 score=4.90885849997749
SFP.Col Colhigh 2888036..2888060 score=2.68349028472126
SFP.Col Colhigh 2893624..2893648 score=2.23324038087929
SFP.Col Colhigh 2896842..2896866 score=4.60042513950402
SFP.Col Colhigh 2896977..2897001 score=3.44404268784410
SFP.Col Colhigh 2930904..2930928 score=3.45789339240984
SFP.Col Colhigh 2932901..2932925 score=1.75034611575211
SFP.Col Colhigh 2933508..2933532 score=6.1654988740904
SFP.Col Colhigh 2938504..2938528 score=1.79196512280343
SFP.Col Colhigh 2943165..2943189 score=3.74952887931464
SFP.Col Colhigh 2945864..2945888 score=2.52036886541294
SFP.Col Colhigh 2946189..2946213 score=2.31344956531399
SFP.Col Colhigh 2949790..2949814 score=2.19682859480735
SFP.Col Colhigh 2950709..2950733 score=3.55528466852124
SFP.Col Colhigh 2953700..2953724 score=2.96815082670329
SFP.Col Colhigh 2955339..2955363 score=3.34669044545597
SFP.Col Colhigh 2969833..2969857 score=4.43504842492041
SFP.Col Colhigh 2970714..2970738 score=1.60750835899774
SFP.Col Colhigh 2974972..2974996 score=3.12208588583898
SFP.Col Colhigh 2984372..2984396 score=1.79608454890246
SFP.Col Colhigh 2986187..2986211 score=1.81389866557374
SFP.Col Colhigh 2986901..2986925 score=2.33505013947193
SFP.Col Colhigh 2995825..2995849 score=1.67457543459768
SFP.Col Colhigh 2997485..2997509 score=2.91276921748129
SFP.Col Colhigh 2997989..2998013 score=3.49881253465481
SFP.Col Colhigh 3001281..3001305 score=2.93007691184293
SFP.Col Colhigh 3001693..3001717 score=5.98288251404022
SFP.Col Colhigh 3002452..3002476 score=1.81340641955566
SFP.Col Colhigh 3002555..3002579 score=2.25386532091507
SFP.Col Colhigh 3003414..3003438 score=1.70306039428426
SFP.Col Colhigh 3003707..3003731 score=4.91112598878888
SFP.Col Colhigh 3003743..3003767 score=2.69577709154866
SFP.Col Colhigh 3004181..3004205 score=4.81171033811817
SFP.Col Colhigh 3004325..3004349 score=1.58034776564383
SFP.Col Colhigh 3004561..3004585 score=1.99108645793085
SFP.Col Colhigh 3004636..3004660 score=1.72717869728145
SFP.Col Colhigh 3005195..3005219 score=2.52541310824108
SFP.Col Colhigh 3005869..3005893 score=3.83406145522066
SFP.Col Colhigh 3007864..3007888 score=1.56328701197344
SFP.Col Colhigh 3008149..3008173 score=1.59474890839342
SFP.Col Colhigh 3009300..3009324 score=2.14866870256895
SFP.Col Colhigh 3009484..3009508 score=4.59126693142304
SFP.Col Colhigh 3010456..3010480 score=2.65751774544857
SFP.Col Colhigh 3010747..3010771 score=2.72112336212638
SFP.Col Colhigh 3012971..3012995 score=2.56299078065447
SFP.Col Colhigh 3017221..3017245 score=1.62208871554038
SFP.Col Colhigh 3031914..3031938 score=5.22156306014828
SFP.Col Colhigh 3046189..3046213 score=2.45392072132683
SFP.Col Colhigh 3047229..3047253 score=1.90945340595904
SFP.Col Colhigh 3049963..3049987 score=1.67880037921113
SFP.Col Colhigh 3050068..3050092 score=2.21960746381084
SFP.Col Colhigh 3055639..3055663 score=2.12009301012974
SFP.Col Colhigh 3057551..3057575 score=4.46859368367325
SFP.Col Colhigh 3057748..3057772 score=3.15596141852474
SFP.Col Colhigh 3058688..3058712 score=5.85091840076893
SFP.Col Colhigh 3062634..3062658 score=3.04331846320957
SFP.Col Colhigh 3065958..3065982 score=1.93486054370342
SFP.Col Colhigh 3066643..3066667 score=2.80766147539191
SFP.Col Colhigh 3069389..3069413 score=2.46098393163642
SFP.Col Colhigh 3069934..3069958 score=2.07731106510324
SFP.Col Colhigh 3070168..3070192 score=5.21669037963083
SFP.Col Colhigh 3071847..3071871 score=1.79494599462252
SFP.Col Colhigh 3076543..3076567 score=2.48183496323438
SFP.Col Colhigh 3079432..3079456 score=2.43631963224584
SFP.Col Colhigh 3082158..3082182 score=1.68856827149022
SFP.Col Colhigh 3090527..3090551 score=3.40331867665435
SFP.Col Colhigh 3095468..3095492 score=6.06753350819486
SFP.Col Colhigh 3095510..3095534 score=3.80450032557899
SFP.Col Colhigh 3108592..3108616 score=2.02658434727386
SFP.Col Colhigh 3109503..3109527 score=2.01547557917354
SFP.Col Colhigh 3109649..3109673 score=2.32633645003129
SFP.Col Colhigh 3113287..3113311 score=3.21290051603397
SFP.Col Colhigh 3118711..3118735 score=5.07395059580006
SFP.Col Colhigh 3120327..3120351 score=2.16349534227615
SFP.Col Colhigh 3120512..3120536 score=4.64175213075791
SFP.Col Colhigh 3120661..3120685 score=2.46380820536301
SFP.Col Colhigh 3120693..3120717 score=2.14688638745650
SFP.Col Colhigh 3121029..3121053 score=3.65869539543421
SFP.Col Colhigh 3121238..3121262 score=2.41697256363544
SFP.Col Colhigh 3122309..3122333 score=2.60530878244748
SFP.Col Colhigh 3126067..3126091 score=3.59733041694071
SFP.Col Colhigh 3127286..3127310 score=3.83471714984918
SFP.Col Colhigh 3130884..3130908 score=1.65515973293728
SFP.Col Colhigh 3132083..3132107 score=3.31993044970417
SFP.Col Colhigh 3137597..3137621 score=2.22764353436467
SFP.Col Colhigh 3139397..3139421 score=3.17787531128692
SFP.Col Colhigh 3140863..3140887 score=5.36949593828669
SFP.Col Colhigh 3141083..3141107 score=3.20972293931118
SFP.Col Colhigh 3145049..3145073 score=6.64605726624583
SFP.Col Colhigh 3148851..3148875 score=7.1249901590658
SFP.Col Colhigh 3154402..3154426 score=1.99425838417394
SFP.Col Colhigh 3182312..3182336 score=5.29999188551098
SFP.Col Colhigh 3198272..3198296 score=2.78982745833723
SFP.Col Colhigh 3198310..3198334 score=1.98619492097814
SFP.Col Colhigh 3199641..3199665 score=2.31362633904969
SFP.Col Colhigh 3199822..3199846 score=4.19949618154375
SFP.Col Colhigh 3199972..3199996 score=3.04538322991363
SFP.Col Colhigh 3200544..3200568 score=1.90735574161122
SFP.Col Colhigh 3200697..3200721 score=2.8934470487323
SFP.Col Colhigh 3200733..3200757 score=1.64438638440034
SFP.Col Colhigh 3200835..3200859 score=2.08867380781153
SFP.Col Colhigh 3203450..3203474 score=1.63599438593567
SFP.Col Colhigh 3203601..3203625 score=3.03621523059418
SFP.Col Colhigh 3211189..3211213 score=2.22252965597120
SFP.Col Colhigh 3212767..3212791 score=2.16713762659453
SFP.Col Colhigh 3216592..3216616 score=1.60889263528277
SFP.Col Colhigh 3219279..3219303 score=4.74899920104107
SFP.Col Colhigh 3225530..3225554 score=4.51736937329795
SFP.Col Colhigh 3225639..3225663 score=2.61176656098896
SFP.Col Colhigh 3225802..3225826 score=3.30105040274599
SFP.Col Colhigh 3225913..3225937 score=1.86706150672888
SFP.Col Colhigh 3225950..3225974 score=1.58505965156004
SFP.Col Colhigh 3226243..3226267 score=1.76136253735732
SFP.Col Colhigh 3226321..3226345 score=3.48881517867969
SFP.Col Colhigh 3226435..3226459 score=1.87029710053324
SFP.Col Colhigh 3226504..3226528 score=1.66223222151128
SFP.Col Colhigh 3226545..3226569 score=3.63835670160459
SFP.Col Colhigh 3226653..3226677 score=3.60690485521795
SFP.Col Colhigh 3226732..3226756 score=8.0095498644718
SFP.Col Colhigh 3226880..3226904 score=3.04031914304451
SFP.Col Colhigh 3226953..3226977 score=2.68819934821972
SFP.Col Colhigh 3229444..3229468 score=1.73187304177804
SFP.Col Colhigh 3234404..3234428 score=1.99230041610667
SFP.Col Colhigh 3235794..3235818 score=3.41933372615007
SFP.Col Colhigh 3241683..3241707 score=2.40184992762414
SFP.Col Colhigh 3250052..3250076 score=2.89420062550583
SFP.Col Colhigh 3253837..3253861 score=3.20911713245045
SFP.Col Colhigh 3256225..3256249 score=5.31707581364065
SFP.Col Colhigh 3256947..3256971 score=3.48044389411635
SFP.Col Colhigh 3267823..3267847 score=3.24160208120747
SFP.Col Colhigh 3271073..3271097 score=6.83588232784053
SFP.Col Colhigh 3272648..3272672 score=3.89058500525043
SFP.Col Colhigh 3273075..3273099 score=4.89339792067896
SFP.Col Colhigh 3284836..3284860 score=2.30874285519959
SFP.Col Colhigh 3291028..3291052 score=3.30583109728731
SFP.Col Colhigh 3291917..3291941 score=2.55272002878695
SFP.Col Colhigh 3294098..3294122 score=2.53174578878188
SFP.Col Colhigh 3294282..3294306 score=1.55850464508994
SFP.Col Colhigh 3294772..3294796 score=6.28944583592001
SFP.Col Colhigh 3295025..3295049 score=3.31628418363054
SFP.Col Colhigh 3296695..3296719 score=4.28155918802497
SFP.Col Colhigh 3297666..3297690 score=2.64601767601336
SFP.Col Colhigh 3297702..3297726 score=1.85952740748479
SFP.Col Colhigh 3301581..3301605 score=2.70126162910186
SFP.Col Colhigh 3302620..3302644 score=1.95179480960495
SFP.Col Colhigh 3307025..3307049 score=2.06168851776715
SFP.Col Colhigh 3307479..3307503 score=4.27509994734707
SFP.Col Colhigh 3311833..3311857 score=2.47073440592928
SFP.Col Colhigh 3312014..3312038 score=3.12797082464265
SFP.Col Colhigh 3314499..3314523 score=1.67023983401899
SFP.Col Colhigh 3316934..3316958 score=1.58194403320598
SFP.Col Colhigh 3317291..3317315 score=1.66856909871099
SFP.Col Colhigh 3317505..3317529 score=5.03373947472053
SFP.Col Colhigh 3318081..3318105 score=6.19328185708466
SFP.Col Colhigh 3321246..3321270 score=3.93571789394923
SFP.Col Colhigh 3324950..3324974 score=2.14124773872577
SFP.Col Colhigh 3325058..3325082 score=1.97744444018254
SFP.Col Colhigh 3325813..3325837 score=1.59819846354357
SFP.Col Colhigh 3326046..3326070 score=1.67757628060822
SFP.Col Colhigh 3326330..3326354 score=3.05648500574693
SFP.Col Colhigh 3326366..3326390 score=1.84790109560295
SFP.Col Colhigh 3326580..3326604 score=2.64007113089412
SFP.Col Colhigh 3326914..3326938 score=3.42710030136491
SFP.Col Colhigh 3331308..3331332 score=2.08922389833433
SFP.Col Colhigh 3331881..3331905 score=2.14545466484441
SFP.Col Colhigh 3332311..3332335 score=2.52763618283892
SFP.Col Colhigh 3332832..3332856 score=2.05267346265609
SFP.Col Colhigh 3333184..3333208 score=2.1605493475679
SFP.Col Colhigh 3334019..3334043 score=2.58868826045601
SFP.Col Colhigh 3336615..3336639 score=2.93876550435643
SFP.Col Colhigh 3337009..3337033 score=2.38589481076133
SFP.Col Colhigh 3343120..3343144 score=1.94279398785975
SFP.Col Colhigh 3343303..3343327 score=1.68607907890844
SFP.Col Colhigh 3343358..3343382 score=3.9888760661338
SFP.Col Colhigh 3346645..3346669 score=2.28576715566940
SFP.Col Colhigh 3347561..3347585 score=2.88014968195163
SFP.Col Colhigh 3349357..3349381 score=3.15905467135985
SFP.Col Colhigh 3349470..3349494 score=2.48440818130655
SFP.Col Colhigh 3349504..3349528 score=4.32680523013038
SFP.Col Colhigh 3349651..3349675 score=2.08266371785968
SFP.Col Colhigh 3351245..3351269 score=4.17913123173429
SFP.Col Colhigh 3352833..3352857 score=3.48128334285645
SFP.Col Colhigh 3353050..3353074 score=1.96439732237525
SFP.Col Colhigh 3353155..3353179 score=1.76396061827968
SFP.Col Colhigh 3353191..3353215 score=1.63341570658439
SFP.Col Colhigh 3353270..3353294 score=2.25982652785450
SFP.Col Colhigh 3353343..3353367 score=4.55640253849404
SFP.Col Colhigh 3353484..3353508 score=2.92849796337716
SFP.Col Colhigh 3354006..3354030 score=2.94254632910241
SFP.Col Colhigh 3354435..3354459 score=1.99329646337459
SFP.Col Colhigh 3355072..3355096 score=4.51417367796358
SFP.Col Colhigh 3355226..3355250 score=1.71782357015569
SFP.Col Colhigh 3355334..3355358 score=2.84933902318611
SFP.Col Colhigh 3355700..3355724 score=1.76681041814942
SFP.Col Colhigh 3355736..3355760 score=1.88090534016259
SFP.Col Colhigh 3355774..3355798 score=2.94424806164152
SFP.Col Colhigh 3355848..3355872 score=2.3823762720429
SFP.Col Colhigh 3356018..3356042 score=3.12975642471583
SFP.Col Colhigh 3356155..3356179 score=2.17227200118757
SFP.Col Colhigh 3356649..3356673 score=3.63136758094392
SFP.Col Colhigh 3358875..3358899 score=1.71654090950254
SFP.Col Colhigh 3359027..3359051 score=3.49827388907762
SFP.Col Colhigh 3360175..3360199 score=2.35918250750265
SFP.Col Colhigh 3360437..3360461 score=3.49310608772717
SFP.Col Colhigh 3365919..3365943 score=4.23241631891061
SFP.Col Colhigh 3368647..3368671 score=1.79439561637400
SFP.Col Colhigh 3369370..3369394 score=4.3881455015239
SFP.Col Colhigh 3369550..3369574 score=2.47756030729488
SFP.Col Colhigh 3371977..3372001 score=2.85889184526908
SFP.Col Colhigh 3372013..3372037 score=2.16473205156255
SFP.Col Colhigh 3372054..3372078 score=5.5467427822828
SFP.Col Colhigh 3372429..3372453 score=2.00141074706558
SFP.Col Colhigh 3375185..3375209 score=2.73251959647670
SFP.Col Colhigh 3376771..3376795 score=2.80378376346559
SFP.Col Colhigh 3378257..3378281 score=1.72423332182941
SFP.Col Colhigh 3378294..3378318 score=1.91771991261284
SFP.Col Colhigh 3379978..3380002 score=2.64557377964988
SFP.Col Colhigh 3381762..3381786 score=2.4760414489339
SFP.Col Colhigh 3382022..3382046 score=1.87019065168523
SFP.Col Colhigh 3382172..3382196 score=1.79685089146743
SFP.Col Colhigh 3382336..3382360 score=4.64598081377127
SFP.Col Colhigh 3389652..3389676 score=2.36243292797321
SFP.Col Colhigh 3390327..3390351 score=2.60416472910081
SFP.Col Colhigh 3390360..3390384 score=1.68671950130819
SFP.Col Colhigh 3390784..3390808 score=4.23767741045541
SFP.Col Colhigh 3391642..3391666 score=2.55619583852379
SFP.Col Colhigh 3392065..3392089 score=4.59106716146905
SFP.Col Colhigh 3392292..3392316 score=2.82104768526572
SFP.Col Colhigh 3396793..3396817 score=2.04244638650882
SFP.Col Colhigh 3397008..3397032 score=2.00140722091186
SFP.Col Colhigh 3397160..3397184 score=1.98136405626001
SFP.Col Colhigh 3397344..3397368 score=2.07000266300238
SFP.Col Colhigh 3397656..3397680 score=2.08170604418076
SFP.Col Colhigh 3398221..3398245 score=2.41939986535370
SFP.Col Colhigh 3401075..3401099 score=1.67729751849128
SFP.Col Colhigh 3402155..3402179 score=1.82597495404571
SFP.Col Colhigh 3402267..3402291 score=3.34754456742294
SFP.Col Colhigh 3403023..3403047 score=3.09810239904861
SFP.Col Colhigh 3403534..3403558 score=1.55658067465853
SFP.Col Colhigh 3403711..3403735 score=1.72027133319633
SFP.Col Colhigh 3405016..3405040 score=3.79594514355531
SFP.Col Colhigh 3405256..3405280 score=2.51349047266292
SFP.Col Colhigh 3407888..3407912 score=2.34813644193552
SFP.Col Colhigh 3407956..3407980 score=2.56005294797895
SFP.Col Colhigh 3408109..3408133 score=2.64958176003346
SFP.Col Colhigh 3408781..3408805 score=1.76851655562752
SFP.Col Colhigh 3411887..3411911 score=1.98643631722393
SFP.Col Colhigh 3412744..3412768 score=2.39542621627257
SFP.Col Colhigh 3412777..3412801 score=5.10962897640642
SFP.Col Colhigh 3412853..3412877 score=2.62014892723081
SFP.Col Colhigh 3413000..3413024 score=2.29101824024264
SFP.Col Colhigh 3413244..3413268 score=3.49810642769651
SFP.Col Colhigh 3414677..3414701 score=1.86272468396281
SFP.Col Colhigh 3417450..3417474 score=2.00279727029082
SFP.Col Colhigh 3417485..3417509 score=3.31453340276134
SFP.Col Colhigh 3417804..3417828 score=2.86334993631435
SFP.Col Colhigh 3418059..3418083 score=2.21233010184142
SFP.Col Colhigh 3418339..3418363 score=2.89896845123537
SFP.Col Colhigh 3418450..3418474 score=2.39442727443563
SFP.Col Colhigh 3418645..3418669 score=2.18105332116291
SFP.Col Colhigh 3418782..3418806 score=1.91006124538226
SFP.Col Colhigh 3419619..3419643 score=3.97976634978540
SFP.Col Colhigh 3419912..3419936 score=3.25530299286780
SFP.Col Colhigh 3421175..3421199 score=1.77330341303082
SFP.Col Colhigh 3421585..3421609 score=1.68532894332982
SFP.Col Colhigh 3425193..3425217 score=1.96486997472211
SFP.Col Colhigh 3426337..3426361 score=1.79288048851127
SFP.Col Colhigh 3426931..3426955 score=3.57173418189923
SFP.Col Colhigh 3427549..3427573 score=2.51245073162418
SFP.Col Colhigh 3427970..3427994 score=1.65425535483917
SFP.Col Colhigh 3428412..3428436 score=3.66775146335444
SFP.Col Colhigh 3428481..3428505 score=1.84118327215061
SFP.Col Colhigh 3428995..3429019 score=5.0929531826662
SFP.Col Colhigh 3429062..3429086 score=1.6953999753709
SFP.Col Colhigh 3429242..3429266 score=4.09665155448699
SFP.Col Colhigh 3429529..3429553 score=2.8111199300937
SFP.Col Colhigh 3430152..3430176 score=2.85708425439438
SFP.Col Colhigh 3430468..3430492 score=2.48481639914998
SFP.Col Colhigh 3432158..3432182 score=1.76700916610757
SFP.Col Colhigh 3432379..3432403 score=6.23898330434761
SFP.Col Colhigh 3433188..3433212 score=2.18299756535632
SFP.Col Colhigh 3434826..3434850 score=5.12143576161259
SFP.Col Colhigh 3434902..3434926 score=2.34048070874171
SFP.Col Colhigh 3437949..3437973 score=1.92263481988352
SFP.Col Colhigh 3438535..3438559 score=2.85516433516143
SFP.Col Colhigh 3443960..3443984 score=4.82457171643401
SFP.Col Colhigh 3448207..3448231 score=2.74796569617975
SFP.Col Colhigh 3451845..3451869 score=2.65743445278059
SFP.Col Colhigh 3455402..3455426 score=2.43460178851158
SFP.Col Colhigh 3455907..3455931 score=4.25491820443191
SFP.Col Colhigh 3458903..3458927 score=6.32171895548683
SFP.Col Colhigh 3459157..3459181 score=2.44256466256912
SFP.Col Colhigh 3459194..3459218 score=2.02816069443364
SFP.Col Colhigh 3464254..3464278 score=2.00127231982929
SFP.Col Colhigh 3466026..3466050 score=1.92351584670806
SFP.Col Colhigh 3466064..3466088 score=2.27078315277439
SFP.Col Colhigh 3467372..3467396 score=4.57116629381521
SFP.Col Colhigh 3476198..3476222 score=7.5348226772352
SFP.Col Colhigh 3476305..3476329 score=1.67172601447691
SFP.Col Colhigh 3476345..3476369 score=1.83586657807119
SFP.Col Colhigh 3484447..3484471 score=2.94120430645186
SFP.Col Colhigh 3487631..3487655 score=4.46101896575522
SFP.Col Colhigh 3496900..3496924 score=2.39531312949986
SFP.Col Colhigh 3499779..3499803 score=2.22877976513984
SFP.Col Colhigh 3511188..3511212 score=2.36146729513639
SFP.Col Colhigh 3514099..3514123 score=6.16983825980978
SFP.Col Colhigh 3514538..3514562 score=2.77387199129058
SFP.Col Colhigh 3516305..3516329 score=1.65293011357476
SFP.Col Colhigh 3516496..3516520 score=1.66553943960980
SFP.Col Colhigh 3529059..3529083 score=1.8050561721394
SFP.Col Colhigh 3533676..3533700 score=1.97193971957079
SFP.Col Colhigh 3534546..3534570 score=2.23055524480990
SFP.Col Colhigh 3535545..3535569 score=2.06255069447510
SFP.Col Colhigh 3535864..3535888 score=3.88301871213713
SFP.Col Colhigh 3537768..3537792 score=2.73452233905408
SFP.Col Colhigh 3537802..3537826 score=3.45000388378823
SFP.Col Colhigh 3537911..3537935 score=2.58943784009229
SFP.Col Colhigh 3538532..3538556 score=5.02680368423197
SFP.Col Colhigh 3538924..3538948 score=1.65055167791304
SFP.Col Colhigh 3539192..3539216 score=2.75466578143335
SFP.Col Colhigh 3539769..3539793 score=1.9928986256705
SFP.Col Colhigh 3539846..3539870 score=4.01905986012738
SFP.Col Colhigh 3539916..3539940 score=1.92037807717832
SFP.Col Colhigh 3540291..3540315 score=1.76923117106254
SFP.Col Colhigh 3544671..3544695 score=3.86814649877656
SFP.Col Colhigh 3556512..3556536 score=1.97267624328821
SFP.Col Colhigh 3556904..3556928 score=2.29836179257390
SFP.Col Colhigh 3557210..3557234 score=3.47503963686578
SFP.Col Colhigh 3562981..3563005 score=2.51319126172020
SFP.Col Colhigh 3563149..3563173 score=2.61410781104408
SFP.Col Colhigh 3567511..3567535 score=3.53866596060805
SFP.Col Colhigh 3569641..3569665 score=3.41188010946445
SFP.Col Colhigh 3573029..3573053 score=3.581927748104
SFP.Col Colhigh 3575381..3575405 score=1.56409528077733
SFP.Col Colhigh 3577684..3577708 score=2.17122307884004
SFP.Col Colhigh 3577908..3577932 score=2.83344368886881
SFP.Col Colhigh 3578012..3578036 score=2.23678500993342
SFP.Col Colhigh 3578153..3578177 score=5.90163206195561
SFP.Col Colhigh 3578184..3578208 score=6.52850732019873
SFP.Col Colhigh 3578220..3578244 score=2.22403124204297
SFP.Col Colhigh 3578551..3578575 score=6.07225719901298
SFP.Col Colhigh 3578629..3578653 score=2.21624172864251
SFP.Col Colhigh 3578661..3578685 score=4.56944849016838
SFP.Col Colhigh 3579478..3579502 score=3.19823595437309
SFP.Col Colhigh 3579587..3579611 score=2.11409851055468
SFP.Col Colhigh 3579996..3580020 score=4.85739898772323
SFP.Col Colhigh 3580520..3580544 score=2.25827212224006
SFP.Col Colhigh 3580621..3580645 score=3.31275374624372
SFP.Col Colhigh 3580731..3580755 score=2.03454976758825
SFP.Col Colhigh 3580941..3580965 score=3.41576119391104
SFP.Col Colhigh 3581264..3581288 score=2.12523428656973
SFP.Col Colhigh 3581725..3581749 score=5.39752325905292
SFP.Col Colhigh 3582201..3582225 score=3.08099831035599
SFP.Col Colhigh 3585808..3585832 score=2.44732404494163
SFP.Col Colhigh 3593048..3593072 score=3.66984950924628
SFP.Col Colhigh 3593215..3593239 score=1.56133387956943
SFP.Col Colhigh 3593700..3593724 score=7.71283083607588
SFP.Col Colhigh 3593808..3593832 score=3.63448317231939
SFP.Col Colhigh 3593842..3593866 score=4.10231184497952
SFP.Col Colhigh 3593928..3593952 score=1.63393890680648
SFP.Col Colhigh 3593965..3593989 score=2.90454790100298
SFP.Col Colhigh 3594033..3594057 score=1.69123729331728
SFP.Col Colhigh 3594656..3594680 score=5.47839835512187
SFP.Col Colhigh 3595414..3595438 score=2.0136237209168
SFP.Col Colhigh 3595858..3595882 score=2.00880539526885
SFP.Col Colhigh 3595894..3595918 score=2.11063746927163
SFP.Col Colhigh 3596110..3596134 score=2.38378784819471
SFP.Col Colhigh 3597341..3597365 score=2.99643617396948
SFP.Col Colhigh 3597980..3598004 score=4.03961601903035
SFP.Col Colhigh 3598120..3598144 score=4.446693097186
SFP.Col Colhigh 3598336..3598360 score=5.68041403150267
SFP.Col Colhigh 3598405..3598429 score=3.86888964698187
SFP.Col Colhigh 3598442..3598466 score=8.14087274043055
SFP.Col Colhigh 3598477..3598501 score=5.06649813223985
SFP.Col Colhigh 3598547..3598571 score=4.74312659498718
SFP.Col Colhigh 3598587..3598611 score=8.13178948627085
SFP.Col Colhigh 3598618..3598642 score=4.59731472832301
SFP.Col Colhigh 3598659..3598683 score=2.14664261726609
SFP.Col Colhigh 3598700..3598724 score=5.42234961892314
SFP.Col Colhigh 3598734..3598758 score=6.19580498676622
SFP.Col Colhigh 3598765..3598789 score=2.00181725763245
SFP.Col Colhigh 3598803..3598827 score=2.83114836743627
SFP.Col Colhigh 3598872..3598896 score=2.85266003708209
SFP.Col Colhigh 3598945..3598969 score=3.80135488595074
SFP.Col Colhigh 3598981..3599005 score=2.24622175427420
SFP.Col Colhigh 3599018..3599042 score=1.55108212821180
SFP.Col Colhigh 3599054..3599078 score=3.68852010898553
SFP.Col Colhigh 3599125..3599149 score=4.74684867694685
SFP.Col Colhigh 3599161..3599185 score=2.61802774414301
SFP.Col Colhigh 3599196..3599220 score=1.82399969108846
SFP.Col Colhigh 3599232..3599256 score=3.26856446495552
SFP.Col Colhigh 3599332..3599356 score=3.48033413428519
SFP.Col Colhigh 3599404..3599428 score=4.17191708769676
SFP.Col Colhigh 3599440..3599464 score=6.9251338983928
SFP.Col Colhigh 3599480..3599504 score=4.36082219621685
SFP.Col Colhigh 3599548..3599572 score=2.39737737904162
SFP.Col Colhigh 3599585..3599609 score=1.71060413310546
SFP.Col Colhigh 3599620..3599644 score=4.11928845996137
SFP.Col Colhigh 3599659..3599683 score=1.97740323725028
SFP.Col Colhigh 3599695..3599719 score=1.93752551352627
SFP.Col Colhigh 3599768..3599792 score=2.52063941334715
SFP.Col Colhigh 3599836..3599860 score=2.07962862233038
SFP.Col Colhigh 3599904..3599928 score=3.44543204441083
SFP.Col Colhigh 3599941..3599965 score=3.24073231575093
SFP.Col Colhigh 3600052..3600076 score=6.13768710556522
SFP.Col Colhigh 3600127..3600151 score=3.20437323221554
SFP.Col Colhigh 3600162..3600186 score=3.08511462047874
SFP.Col Colhigh 3600195..3600219 score=2.22610031782868
SFP.Col Colhigh 3600229..3600253 score=3.44455893184846
SFP.Col Colhigh 3600268..3600292 score=6.5654413550953
SFP.Col Colhigh 3600309..3600333 score=2.86206034434460
SFP.Col Colhigh 3600378..3600402 score=4.32316231501381
SFP.Col Colhigh 3600453..3600477 score=5.48359559976196
SFP.Col Colhigh 3600488..3600512 score=4.97912316362597
SFP.Col Colhigh 3600708..3600732 score=1.62685481477976
SFP.Col Colhigh 3600741..3600765 score=2.12601369976681
SFP.Col Colhigh 3600818..3600842 score=6.45825340116277
SFP.Col Colhigh 3600853..3600877 score=2.45487278222762
SFP.Col Colhigh 3600926..3600950 score=3.36425751353144
SFP.Col Colhigh 3601039..3601063 score=4.53381982547500
SFP.Col Colhigh 3601075..3601099 score=3.39535982944497
SFP.Col Colhigh 3601178..3601202 score=6.52926951721424
SFP.Col Colhigh 3601250..3601274 score=3.54584517019338
SFP.Col Colhigh 3601285..3601309 score=1.63930114659903
SFP.Col Colhigh 3601395..3601419 score=6.40797067328287
SFP.Col Colhigh 3601431..3601455 score=7.08377153118961
SFP.Col Colhigh 3601506..3601530 score=2.45599776395435
SFP.Col Colhigh 3601572..3601596 score=2.02656626658530
SFP.Col Colhigh 3601610..3601634 score=6.450504979476
SFP.Col Colhigh 3602893..3602917 score=1.82965087455835
SFP.Col Colhigh 3603145..3603169 score=1.63970529151045
SFP.Col Colhigh 3603803..3603827 score=2.88216911345081
SFP.Col Colhigh 3604465..3604489 score=2.95403335094025
SFP.Col Colhigh 3604498..3604522 score=2.31336728073534
SFP.Col Colhigh 3604899..3604923 score=2.44629493087364
SFP.Col Colhigh 3605746..3605770 score=4.23406430272186
SFP.Col Colhigh 3606863..3606887 score=2.34014184355384
SFP.Col Colhigh 3607504..3607528 score=1.62409227792878
SFP.Col Colhigh 3608014..3608038 score=3.18255188992599
SFP.Col Colhigh 3608128..3608152 score=2.17034642024898
SFP.Col Colhigh 3608238..3608262 score=2.48968840869729
SFP.Col Colhigh 3608397..3608421 score=3.03978458492295
SFP.Col Colhigh 3608437..3608461 score=4.33098598151985
SFP.Col Colhigh 3614589..3614613 score=2.09278059569235
SFP.Col Colhigh 3616102..3616126 score=3.1894498082801
SFP.Col Colhigh 3616859..3616883 score=1.69300725881918
SFP.Col Colhigh 3617249..3617273 score=2.78722533852198
SFP.Col Colhigh 3619472..3619496 score=2.62518630680339
SFP.Col Colhigh 3620276..3620300 score=1.98329390317782
SFP.Col Colhigh 3620526..3620550 score=2.69973754102379
SFP.Col Colhigh 3623992..3624016 score=3.30893672698082
SFP.Col Colhigh 3628479..3628503 score=4.40500313886324
SFP.Col Colhigh 3633280..3633304 score=2.15999416525928
SFP.Col Colhigh 3637597..3637621 score=2.04035491390238
SFP.Col Colhigh 3642664..3642688 score=1.86043503397526
SFP.Col Colhigh 3645059..3645083 score=2.07626899916912
SFP.Col Colhigh 3650477..3650501 score=2.33202038802118
SFP.Col Colhigh 3662870..3662894 score=2.05029895752824
SFP.Col Colhigh 3664046..3664070 score=1.89949388799638
SFP.Col Colhigh 3666398..3666422 score=3.2991965606842
SFP.Col Colhigh 3673162..3673186 score=4.80300062544527
SFP.Col Colhigh 3686125..3686149 score=2.42997867113394
SFP.Col Colhigh 3688933..3688957 score=1.98028326779922
SFP.Col Colhigh 3689068..3689092 score=1.61648944522749
SFP.Col Colhigh 3692669..3692693 score=1.70982977343160
SFP.Col Colhigh 3692885..3692909 score=5.10253945330618
SFP.Col Colhigh 3693184..3693208 score=3.28670968812403
SFP.Col Colhigh 3695168..3695192 score=1.58068348626642
SFP.Col Colhigh 3695199..3695223 score=3.20854468578778
SFP.Col Colhigh 3695490..3695514 score=5.36012163639194
SFP.Col Colhigh 3698751..3698775 score=2.91021681867629
SFP.Col Colhigh 3699359..3699383 score=4.00440731787947
SFP.Col Colhigh 3701978..3702002 score=3.75569802898692
SFP.Col Colhigh 3702121..3702145 score=2.82411767639679
SFP.Col Colhigh 3705722..3705746 score=2.49715525893994
SFP.Col Colhigh 3706878..3706902 score=2.89955473900647
SFP.Col Colhigh 3707090..3707114 score=1.80035883395645
SFP.Col Colhigh 3709531..3709555 score=2.55203932703327
SFP.Col Colhigh 3709969..3709993 score=2.15086591203299
SFP.Col Colhigh 3710005..3710029 score=3.02866312238290
SFP.Col Colhigh 3710150..3710174 score=4.34604304751245
SFP.Col Colhigh 3710432..3710456 score=2.30504257638608
SFP.Col Colhigh 3711642..3711666 score=4.28395796014743
SFP.Col Colhigh 3711717..3711741 score=1.97589176463796
SFP.Col Colhigh 3713030..3713054 score=3.14477596481834
SFP.Col Colhigh 3713071..3713095 score=3.59614632911038
SFP.Col Colhigh 3713218..3713242 score=7.33376071793359
SFP.Col Colhigh 3713541..3713565 score=2.52627318795828
SFP.Col Colhigh 3713572..3713596 score=1.60061719891628
SFP.Col Colhigh 3714692..3714716 score=2.39809014138186
SFP.Col Colhigh 3714765..3714789 score=2.40809664081731
SFP.Col Colhigh 3716405..3716429 score=1.70127149760674
SFP.Col Colhigh 3716865..3716889 score=2.96421219465159
SFP.Col Colhigh 3717506..3717530 score=1.76292232546413
SFP.Col Colhigh 3718280..3718304 score=1.96773288451469
SFP.Col Colhigh 3718427..3718451 score=1.98370715273839
SFP.Col Colhigh 3718618..3718642 score=1.94795969934696
SFP.Col Colhigh 3718775..3718799 score=5.71065349155679
SFP.Col Colhigh 3718915..3718939 score=1.89102987107559
SFP.Col Colhigh 3719160..3719184 score=2.30898030628500
SFP.Col Colhigh 3719194..3719218 score=2.32102347929422
SFP.Col Colhigh 3719405..3719429 score=5.40213860112447
SFP.Col Colhigh 3719475..3719499 score=5.8428146193265
SFP.Col Colhigh 3719657..3719681 score=3.79713001553236
SFP.Col Colhigh 3719778..3719802 score=2.75799936394484
SFP.Col Colhigh 3719812..3719836 score=2.81901527774790
SFP.Col Colhigh 3719886..3719910 score=7.65716161672543
SFP.Col Colhigh 3720143..3720167 score=3.73134107117509
SFP.Col Colhigh 3720218..3720242 score=1.70967245106224
SFP.Col Colhigh 3721565..3721589 score=3.19291596094518
SFP.Col Colhigh 3722347..3722371 score=1.75679548758751
SFP.Col Colhigh 3722863..3722887 score=3.14994893708348
SFP.Col Colhigh 3723366..3723390 score=6.35727246066779
SFP.Col Colhigh 3723400..3723424 score=3.90681382230985
SFP.Col Colhigh 3723474..3723498 score=1.73506511240396
SFP.Col Colhigh 3723514..3723538 score=3.00062491761739
SFP.Col Colhigh 3723553..3723577 score=3.55935913309824
SFP.Col Colhigh 3723741..3723765 score=4.24563361464496
SFP.Col Colhigh 3725249..3725273 score=8.26852488016754
SFP.Col Colhigh 3727900..3727924 score=1.82908611234433
SFP.Col Colhigh 3728190..3728214 score=1.91247990077932
SFP.Col Colhigh 3728260..3728284 score=2.56808225106264
SFP.Col Colhigh 3729587..3729611 score=3.02002429370296
SFP.Col Colhigh 3731170..3731194 score=3.74664130869743
SFP.Col Colhigh 3731542..3731566 score=2.79885186294082
SFP.Col Colhigh 3731935..3731959 score=4.55754586397365
SFP.Col Colhigh 3732009..3732033 score=1.55682379489213
SFP.Col Colhigh 3740087..3740111 score=2.70435847988621
SFP.Col Colhigh 3741335..3741359 score=2.53613542425547
SFP.Col Colhigh 3747611..3747635 score=2.54003428801336
SFP.Col Colhigh 3750995..3751019 score=1.71594119234938
SFP.Col Colhigh 3754047..3754071 score=3.91944292286178
SFP.Col Colhigh 3757265..3757289 score=4.05359786724846
SFP.Col Colhigh 3759446..3759470 score=3.16065074044545
SFP.Col Colhigh 3761450..3761474 score=3.95176022661836
SFP.Col Colhigh 3761560..3761584 score=2.89471544128509
SFP.Col Colhigh 3763715..3763739 score=1.99185916697384
SFP.Col Colhigh 3764078..3764102 score=2.52809379141453
SFP.Col Colhigh 3764770..3764794 score=2.52332196986380
SFP.Col Colhigh 3767184..3767208 score=4.0476882230748
SFP.Col Colhigh 3767300..3767324 score=3.63629778726456
SFP.Col Colhigh 3767593..3767617 score=1.65850878477778
SFP.Col Colhigh 3767947..3767971 score=2.55746768302047
SFP.Col Colhigh 3769217..3769241 score=3.40549897140576
SFP.Col Colhigh 3773287..3773311 score=2.8667761297079
SFP.Col Colhigh 3786504..3786528 score=2.9696960325185
SFP.Col Colhigh 3790279..3790303 score=2.29649359445361
SFP.Col Colhigh 3793486..3793510 score=2.78137933620417
SFP.Col Colhigh 3796250..3796274 score=4.40793058706418
SFP.Col Colhigh 3796286..3796310 score=2.13333833435208
SFP.Col Colhigh 3796759..3796783 score=2.49075088559059
SFP.Col Colhigh 3796998..3797022 score=2.06633430520309
SFP.Col Colhigh 3799100..3799124 score=1.81319229291902
SFP.Col Colhigh 3799141..3799165 score=1.55690146905801
SFP.Col Colhigh 3799266..3799290 score=2.28159445768036
SFP.Col Colhigh 3802493..3802517 score=2.17436181209364
SFP.Col Colhigh 3811035..3811059 score=3.2205817854865
SFP.Col Colhigh 3811527..3811551 score=4.26737256895025
SFP.Col Colhigh 3811598..3811622 score=3.11742955484308
SFP.Col Colhigh 3813926..3813950 score=3.03329447424939
SFP.Col Colhigh 3814516..3814540 score=3.05488798600664
SFP.Col Colhigh 3814903..3814927 score=1.77522025199547
SFP.Col Colhigh 3815244..3815268 score=2.19740764670072
SFP.Col Colhigh 3815355..3815379 score=2.01222931635359
SFP.Col Colhigh 3816001..3816025 score=1.99102188063413
SFP.Col Colhigh 3816613..3816637 score=6.1058101194354
SFP.Col Colhigh 3816756..3816780 score=3.02909280486849
SFP.Col Colhigh 3817146..3817170 score=4.12680764335842
SFP.Col Colhigh 3817803..3817827 score=2.05577714149454
SFP.Col Colhigh 3817842..3817866 score=1.62521634284964
SFP.Col Colhigh 3818058..3818082 score=4.89380765316947
SFP.Col Colhigh 3819367..3819391 score=1.66707938838745
SFP.Col Colhigh 3819514..3819538 score=1.9125766119783
SFP.Col Colhigh 3819659..3819683 score=4.63838620706774
SFP.Col Colhigh 3819824..3819848 score=3.18558796665496
SFP.Col Colhigh 3821328..3821352 score=4.05548144645484
SFP.Col Colhigh 3823015..3823039 score=1.81306044726222
SFP.Col Colhigh 3824936..3824960 score=3.59006761023003
SFP.Col Colhigh 3829178..3829202 score=2.62963495885728
SFP.Col Colhigh 3830228..3830252 score=1.60748237376414
SFP.Col Colhigh 3831886..3831910 score=1.94420267755915
SFP.Col Colhigh 3841488..3841512 score=3.1989317338219
SFP.Col Colhigh 3842690..3842714 score=2.43170703383081
SFP.Col Colhigh 3845658..3845682 score=2.01514454288952
SFP.Col Colhigh 3845796..3845820 score=2.08545797718096
SFP.Col Colhigh 3851364..3851388 score=3.82983367850843
SFP.Col Colhigh 3851770..3851794 score=2.06989773005271
SFP.Col Colhigh 3852242..3852266 score=2.90363483294688
SFP.Col Colhigh 3861965..3861989 score=2.53324531351729
SFP.Col Colhigh 3862297..3862321 score=2.40338462738012
SFP.Col Colhigh 3862373..3862397 score=1.8580835247758
SFP.Col Colhigh 3865428..3865452 score=2.86354306407463
SFP.Col Colhigh 3865749..3865773 score=2.56591454612092
SFP.Col Colhigh 3866144..3866168 score=2.53523110303147
SFP.Col Colhigh 3867780..3867804 score=2.05648191929613
SFP.Col Colhigh 3870227..3870251 score=2.04664126969935
SFP.Col Colhigh 3870865..3870889 score=2.85127360772848
SFP.Col Colhigh 3881558..3881582 score=1.63664545907129
SFP.Col Colhigh 3883346..3883370 score=2.36456671714685
SFP.Col Colhigh 3884445..3884469 score=2.07990719384427
SFP.Col Colhigh 3894914..3894938 score=2.41493402519372
SFP.Col Colhigh 3895025..3895049 score=1.81204222840982
SFP.Col Colhigh 3895485..3895509 score=1.61141246628025
SFP.Col Colhigh 3899903..3899927 score=2.30853241658347
SFP.Col Colhigh 3903036..3903060 score=5.78698062895437
SFP.Col Colhigh 3905542..3905566 score=1.79012624006407
SFP.Col Colhigh 3905866..3905890 score=1.61389276489683
SFP.Col Colhigh 3906607..3906631 score=2.23361142244713
SFP.Col Colhigh 3906714..3906738 score=1.57552984263593
SFP.Col Colhigh 3907278..3907302 score=2.39210877335457
SFP.Col Colhigh 3907383..3907407 score=2.22698546801190
SFP.Col Colhigh 3907790..3907814 score=1.55261934810068
SFP.Col Colhigh 3907859..3907883 score=1.97102213586243
SFP.Col Colhigh 3908294..3908318 score=2.84317046640180
SFP.Col Colhigh 3908615..3908639 score=4.00130579132077
SFP.Col Colhigh 3908649..3908673 score=2.08006406417782
SFP.Col Colhigh 3908685..3908709 score=4.3566845814084
SFP.Col Colhigh 3908755..3908779 score=4.9371304689488
SFP.Col Colhigh 3908830..3908854 score=2.37580365845238
SFP.Col Colhigh 3908868..3908892 score=2.87344891215794
SFP.Col Colhigh 3908944..3908968 score=1.65356801702474
SFP.Col Colhigh 3908979..3909003 score=3.16700805833502
SFP.Col Colhigh 3909052..3909076 score=4.3121799164291
SFP.Col Colhigh 3909124..3909148 score=3.83054449512992
SFP.Col Colhigh 3909164..3909188 score=4.80516757949036
SFP.Col Colhigh 3909205..3909229 score=3.37331409381181
SFP.Col Colhigh 3909243..3909267 score=4.15588201326396
SFP.Col Colhigh 3909277..3909301 score=2.33952329769210
SFP.Col Colhigh 3909313..3909337 score=2.52055623198670
SFP.Col Colhigh 3909351..3909375 score=5.71355341748796
SFP.Col Colhigh 3909456..3909480 score=2.09643585084428
SFP.Col Colhigh 3910116..3910140 score=4.07796795011912
SFP.Col Colhigh 3910291..3910315 score=1.99220234603425
SFP.Col Colhigh 3913047..3913071 score=2.28018916245876
SFP.Col Colhigh 3913619..3913643 score=3.01833667212706
SFP.Col Colhigh 3917455..3917479 score=5.11216540968048
SFP.Col Colhigh 3919907..3919931 score=3.03012580110768
SFP.Col Colhigh 3920283..3920307 score=4.8358675751452
SFP.Col Colhigh 3920430..3920454 score=2.03570211168060
SFP.Col Colhigh 3920687..3920711 score=2.08134362329968
SFP.Col Colhigh 3920898..3920922 score=4.75237231616746
SFP.Col Colhigh 3920997..3921021 score=2.13533813330243
SFP.Col Colhigh 3922284..3922308 score=2.54513581989374
SFP.Col Colhigh 3922319..3922343 score=2.41350868311051
SFP.Col Colhigh 3922496..3922520 score=2.88871243996692
SFP.Col Colhigh 3922567..3922591 score=3.89360527011236
SFP.Col Colhigh 3922598..3922622 score=1.94303776381287
SFP.Col Colhigh 3922702..3922726 score=4.50630987948137
SFP.Col Colhigh 3922773..3922797 score=4.40028637886474
SFP.Col Colhigh 3922805..3922829 score=2.32487384256556
SFP.Col Colhigh 3922878..3922902 score=2.02953385511299
SFP.Col Colhigh 3922997..3923021 score=4.88439886611615
SFP.Col Colhigh 3923188..3923212 score=1.71304332379294
SFP.Col Colhigh 3923221..3923245 score=4.23235018868996
SFP.Col Colhigh 3923809..3923833 score=4.51140970145331
SFP.Col Colhigh 3924371..3924395 score=1.77516211283823
SFP.Col Colhigh 3924588..3924612 score=5.82194593729574
SFP.Col Colhigh 3925022..3925046 score=3.62479602482625
SFP.Col Colhigh 3925276..3925300 score=1.97952551657063
SFP.Col Colhigh 3925604..3925628 score=3.77964518883679
SFP.Col Colhigh 3925673..3925697 score=1.69570293336144
SFP.Col Colhigh 3927005..3927029 score=1.56404672975366
SFP.Col Colhigh 3927289..3927313 score=3.08172668722554
SFP.Col Colhigh 3927582..3927606 score=2.02018336444376
SFP.Col Colhigh 3928442..3928466 score=3.89947011593785
SFP.Col Colhigh 3928763..3928787 score=1.55148480134581
SFP.Col Colhigh 3929269..3929293 score=4.07669976092193
SFP.Col Colhigh 3929338..3929362 score=1.67832359052595
SFP.Col Colhigh 3929833..3929857 score=8.69070158598542
SFP.Col Colhigh 3929911..3929935 score=4.42964132949236
SFP.Col Colhigh 3929985..3930009 score=3.09720023927433
SFP.Col Colhigh 3930465..3930489 score=2.61656591381243
SFP.Col Colhigh 3930522..3930546 score=1.93569265366053
SFP.Col Colhigh 3930653..3930677 score=2.45301373918709
SFP.Col Colhigh 3930765..3930789 score=2.72572457443278
SFP.Col Colhigh 3930939..3930963 score=2.42312701231972
SFP.Col Colhigh 3932304..3932328 score=4.48229935038647
SFP.Col Colhigh 3932455..3932479 score=1.71810404523562
SFP.Col Colhigh 3932972..3932996 score=3.17786033547572
SFP.Col Colhigh 3933082..3933106 score=1.84551817498019
SFP.Col Colhigh 3933716..3933740 score=1.96904009109382
SFP.Col Colhigh 3934012..3934036 score=4.16286726283832
SFP.Col Colhigh 3934157..3934181 score=5.35312239928401
SFP.Col Colhigh 3934628..3934652 score=2.01750712059768
SFP.Col Colhigh 3934739..3934763 score=1.63727892370026
SFP.Col Colhigh 3934955..3934979 score=1.86312832606711
SFP.Col Colhigh 3935076..3935100 score=2.17949888891503
SFP.Col Colhigh 3935284..3935308 score=3.35275594947510
SFP.Col Colhigh 3935391..3935415 score=2.91075665954763
SFP.Col Colhigh 3935666..3935690 score=1.92864431163556
SFP.Col Colhigh 3935956..3935980 score=3.1395934846202
SFP.Col Colhigh 3935990..3936014 score=3.68505313569231
SFP.Col Colhigh 3936027..3936051 score=4.06130851191994
SFP.Col Colhigh 3936106..3936130 score=4.42547812575897
SFP.Col Colhigh 3936330..3936354 score=3.74384134222549
SFP.Col Colhigh 3936368..3936392 score=1.63549881796554
SFP.Col Colhigh 3936440..3936464 score=2.11439770953297
SFP.Col Colhigh 3936489..3936513 score=5.74322310667974
SFP.Col Colhigh 3936745..3936769 score=5.16964707878494
SFP.Col Colhigh 3937853..3937877 score=1.55665302105927
SFP.Col Colhigh 3939027..3939051 score=2.22857816300029
SFP.Col Colhigh 3939355..3939379 score=1.74619952610738
SFP.Col Colhigh 3940126..3940150 score=3.82390006785465
SFP.Col Colhigh 3942525..3942549 score=3.87771204080791
SFP.Col Colhigh 3943127..3943151 score=3.39146016351609
SFP.Col Colhigh 3944949..3944973 score=3.86534114247192
SFP.Col Colhigh 3944989..3945013 score=2.31922403860257
SFP.Col Colhigh 3948246..3948270 score=3.71896118648807
SFP.Col Colhigh 3951698..3951722 score=2.58455125130659
SFP.Col Colhigh 3953677..3953701 score=1.81247496790998
SFP.Col Colhigh 3956670..3956694 score=3.52429185131156
SFP.Col Colhigh 3959564..3959588 score=6.38764270375791
SFP.Col Colhigh 3959888..3959912 score=2.06933439998051
SFP.Col Colhigh 3963295..3963319 score=2.41347447858336
SFP.Col Colhigh 3965197..3965221 score=2.90947348694292
SFP.Col Colhigh 3968483..3968507 score=1.89404283807946
SFP.Col Colhigh 3972783..3972807 score=2.74797191640990
SFP.Col Colhigh 3973000..3973024 score=3.47378627248885
SFP.Col Colhigh 3973100..3973124 score=5.22192946521063
SFP.Col Colhigh 3973134..3973158 score=2.23636138936504
SFP.Col Colhigh 3973392..3973416 score=1.57475658230243
SFP.Col Colhigh 3973428..3973452 score=3.41878357903221
SFP.Col Colhigh 3973462..3973486 score=4.57274029393777
SFP.Col Colhigh 3973498..3973522 score=3.05203085241502
SFP.Col Colhigh 3973538..3973562 score=2.53569096093924
SFP.Col Colhigh 3973609..3973633 score=5.23082633697953
SFP.Col Colhigh 3973758..3973782 score=4.61277702279291
SFP.Col Colhigh 3973789..3973813 score=2.13184218185078
SFP.Col Colhigh 3973858..3973882 score=5.4682982951965
SFP.Col Colhigh 3973932..3973956 score=5.01018612732079
SFP.Col Colhigh 3973964..3973988 score=2.35246172978371
SFP.Col Colhigh 3973998..3974022 score=6.21229656592605
SFP.Col Colhigh 3975427..3975451 score=3.66574834083545
SFP.Col Colhigh 3983590..3983614 score=1.76700944413384
SFP.Col Colhigh 3984717..3984741 score=2.40892199251088
SFP.Col Colhigh 3986750..3986774 score=2.73277076592616
SFP.Col Colhigh 3986836..3986860 score=2.94512100065035
SFP.Col Colhigh 3988180..3988204 score=5.14746534205452
SFP.Col Colhigh 3989613..3989637 score=1.56616962371917
SFP.Col Colhigh 3991685..3991709 score=2.63480109771997
SFP.Col Colhigh 3996352..3996376 score=1.56544618200147
SFP.Col Colhigh 3997332..3997356 score=1.91577246889842
SFP.Col Colhigh 3999856..3999880 score=2.19674841305675
SFP.Col Colhigh 4002538..4002562 score=2.14273169598256
SFP.Col Colhigh 4002905..4002929 score=1.99042988721911
SFP.Col Colhigh 4007783..4007807 score=2.70054226313206
SFP.Col Colhigh 4007820..4007844 score=2.09480852559146
SFP.Col Colhigh 4007891..4007915 score=1.74306457168447
SFP.Col Colhigh 4008345..4008369 score=2.54651025371012
SFP.Col Colhigh 4008555..4008579 score=3.97141803777512
SFP.Col Colhigh 4010219..4010243 score=2.58835999197852
SFP.Col Colhigh 4012994..4013018 score=3.43960276845187
SFP.Col Colhigh 4023603..4023627 score=3.02377256254254
SFP.Col Colhigh 4027454..4027478 score=1.75151112879348
SFP.Col Colhigh 4027711..4027735 score=5.29962917927468
SFP.Col Colhigh 4028224..4028248 score=2.04209017655016
SFP.Col Colhigh 4028726..4028750 score=6.53659835828735
SFP.Col Colhigh 4029014..4029038 score=1.57718422971442
SFP.Col Colhigh 4030398..4030422 score=5.88622403595352
SFP.Col Colhigh 4031427..4031451 score=2.92552310376148
SFP.Col Colhigh 4033548..4033572 score=2.84946559280756
SFP.Col Colhigh 4033983..4034007 score=1.79199628936317
SFP.Col Colhigh 4039976..4040000 score=2.18524563127219
SFP.Col Colhigh 4040122..4040146 score=2.61280309698303
SFP.Col Colhigh 4040198..4040222 score=5.05041150176089
SFP.Col Colhigh 4040235..4040259 score=2.64472479168645
SFP.Col Colhigh 4040270..4040294 score=3.01919266159346
SFP.Col Colhigh 4041656..4041680 score=3.85441906122733
SFP.Col Colhigh 4041756..4041780 score=7.47126148829514
SFP.Col Colhigh 4041864..4041888 score=2.73985807815216
SFP.Col Colhigh 4041933..4041957 score=3.01315224296135
SFP.Col Colhigh 4054397..4054421 score=2.48758996427084
SFP.Col Colhigh 4056799..4056823 score=4.91719586876121
SFP.Col Colhigh 4059659..4059683 score=1.71324902429645
SFP.Col Colhigh 4068371..4068395 score=1.8229100683209
SFP.Col Colhigh 4069312..4069336 score=6.53568031791305
SFP.Col Colhigh 4069571..4069595 score=3.00310071191228
SFP.Col Colhigh 4071892..4071916 score=2.15957655100038
SFP.Col Colhigh 4076295..4076319 score=3.13230958519858
SFP.Col Colhigh 4077727..4077751 score=1.96608832974849
SFP.Col Colhigh 4078452..4078476 score=2.78878873565274
SFP.Col Colhigh 4080837..4080861 score=2.09945948623661
SFP.Col Colhigh 4082482..4082506 score=3.96375737556334
SFP.Col Colhigh 4085380..4085404 score=3.17203556930026
SFP.Col Colhigh 4085414..4085438 score=3.66432420086663
SFP.Col Colhigh 4085490..4085514 score=2.71089904633083
SFP.Col Colhigh 4086140..4086164 score=3.09212957808982
SFP.Col Colhigh 4106735..4106759 score=1.56287895895010
SFP.Col Colhigh 4141539..4141563 score=3.80114182096398
SFP.Col Colhigh 4153414..4153438 score=2.73626117877246
SFP.Col Colhigh 4154025..4154049 score=2.2552132611283
SFP.Col Colhigh 4155404..4155428 score=1.97162541012322
SFP.Col Colhigh 4165177..4165201 score=2.22876755394137
SFP.Col Colhigh 4179995..4180019 score=1.86176724293591
SFP.Col Colhigh 4182896..4182920 score=3.02534344450172
SFP.Col Colhigh 4183628..4183652 score=5.33139579626974
SFP.Col Colhigh 4183664..4183688 score=2.10122759514657
SFP.Col Colhigh 4183804..4183828 score=2.30470942206200
SFP.Col Colhigh 4183956..4183980 score=1.91338641213110
SFP.Col Colhigh 4184345..4184369 score=1.95956619271689
SFP.Col Colhigh 4188179..4188203 score=1.78928346594515
SFP.Col Colhigh 4191542..4191566 score=5.73100070921971
SFP.Col Colhigh 4193119..4193143 score=3.13579314599152
SFP.Col Colhigh 4202265..4202289 score=1.68956147338907
SFP.Col Colhigh 4202374..4202398 score=2.05183384188933
SFP.Col Colhigh 4216614..4216638 score=1.91786535095711
SFP.Col Colhigh 4216764..4216788 score=6.51652662021341
SFP.Col Colhigh 4216874..4216898 score=6.51612767598343
SFP.Col Colhigh 4216909..4216933 score=3.75608457764542
SFP.Col Colhigh 4217129..4217153 score=2.00635343058722
SFP.Col Colhigh 4218517..4218541 score=6.30232945127905
SFP.Col Colhigh 4221053..4221077 score=2.34567395211412
SFP.Col Colhigh 4225880..4225904 score=2.1063234173008
SFP.Col Colhigh 4226981..4227005 score=2.32105440514662
SFP.Col Colhigh 4227428..4227452 score=1.86114521978742
SFP.Col Colhigh 4230281..4230305 score=3.24483995892815
SFP.Col Colhigh 4230804..4230828 score=1.97246212933298
SFP.Col Colhigh 4235390..4235414 score=1.71623790738256
SFP.Col Colhigh 4242327..4242351 score=2.57475153567074
SFP.Col Colhigh 4242876..4242900 score=2.03711632865755
SFP.Col Colhigh 4245860..4245884 score=3.70263315864539
SFP.Col Colhigh 4246589..4246613 score=2.54096237241659
SFP.Col Colhigh 4253718..4253742 score=1.69561519681512
SFP.Col Colhigh 4255600..4255624 score=2.20927706562543
SFP.Col Colhigh 4257983..4258007 score=2.53020426413834
SFP.Col Colhigh 4259508..4259532 score=4.35901807640799
SFP.Col Colhigh 4259967..4259991 score=1.80591687172648
SFP.Col Colhigh 4260913..4260937 score=4.18938403099826
SFP.Col Colhigh 4263222..4263246 score=2.1407957136523
SFP.Col Colhigh 4266846..4266870 score=3.97360261886625
SFP.Col Colhigh 4266882..4266906 score=4.60641267637247
SFP.Col Colhigh 4275905..4275929 score=1.56577811429586
SFP.Col Colhigh 4277832..4277856 score=3.70297151264492
SFP.Col Colhigh 4278682..4278706 score=3.34549429743848
SFP.Col Colhigh 4284160..4284184 score=3.25955416594222
SFP.Col Colhigh 4285356..4285380 score=3.57581024747895
SFP.Col Colhigh 4285594..4285618 score=1.68811725313033
SFP.Col Colhigh 4285772..4285796 score=1.69402082084425
SFP.Col Colhigh 4291746..4291770 score=3.25446769097290
SFP.Col Colhigh 4296042..4296066 score=1.73087891458178
SFP.Col Colhigh 4298432..4298456 score=2.36869147703307
SFP.Col Colhigh 4301350..4301374 score=1.98796324163784
SFP.Col Colhigh 4307942..4307966 score=2.85641543076736
SFP.Col Colhigh 4309049..4309073 score=1.81574800486099
SFP.Col Colhigh 4317769..4317793 score=2.06493753155907
SFP.Col Colhigh 4317986..4318010 score=2.80473878236857
SFP.Col Colhigh 4320165..4320189 score=3.48179276204775
SFP.Col Colhigh 4320441..4320465 score=2.77161485054149
SFP.Col Colhigh 4320479..4320503 score=2.57306563243764
SFP.Col Colhigh 4320514..4320538 score=1.73146111527944
SFP.Col Colhigh 4320549..4320573 score=2.1026036068426
SFP.Col Colhigh 4320586..4320610 score=3.10832399991199
SFP.Col Colhigh 4320622..4320646 score=2.44608290851279
SFP.Col Colhigh 4320688..4320712 score=1.60553149310082
SFP.Col Colhigh 4320760..4320784 score=6.14940078610927
SFP.Col Colhigh 4320832..4320856 score=4.09544234193915
SFP.Col Colhigh 4320868..4320892 score=3.7384984622706
SFP.Col Colhigh 4321213..4321237 score=4.49476028104177
SFP.Col Colhigh 4321251..4321275 score=3.51783644166166
SFP.Col Colhigh 4321291..4321315 score=4.41880924306891
SFP.Col Colhigh 4321327..4321351 score=3.42476876328259
SFP.Col Colhigh 4321497..4321521 score=3.69249899330862
SFP.Col Colhigh 4321569..4321593 score=1.73026129867693
SFP.Col Colhigh 4321605..4321629 score=2.52816070043959
SFP.Col Colhigh 4321639..4321663 score=1.60611407709792
SFP.Col Colhigh 4321674..4321698 score=3.04158016518727
SFP.Col Colhigh 4321846..4321870 score=2.44590270251075
SFP.Col Colhigh 4321883..4321907 score=4.27705344486069
SFP.Col Colhigh 4321990..4322014 score=9.62861432058641
SFP.Col Colhigh 4322029..4322053 score=3.99563117230902
SFP.Col Colhigh 4322065..4322089 score=3.17919605568447
SFP.Col Colhigh 4322583..4322607 score=6.56057180673826
SFP.Col Colhigh 4322624..4322648 score=4.49339417193749
SFP.Col Colhigh 4322660..4322684 score=5.26898406626245
SFP.Col Colhigh 4322736..4322760 score=8.29391613798207
SFP.Col Colhigh 4322767..4322791 score=4.4068987081081
SFP.Col Colhigh 4322944..4322968 score=4.27443904003
SFP.Col Colhigh 4323020..4323044 score=2.94853965983376
SFP.Col Colhigh 4323091..4323115 score=3.17705781748481
SFP.Col Colhigh 4323126..4323150 score=5.76704461620814
SFP.Col Colhigh 4323161..4323185 score=2.25962371034015
SFP.Col Colhigh 4323198..4323222 score=2.09122432778118
SFP.Col Colhigh 4323234..4323258 score=1.85088497757969
SFP.Col Colhigh 4323309..4323333 score=1.58240474265999
SFP.Col Colhigh 4323379..4323403 score=2.35244235270407
SFP.Col Colhigh 4323484..4323508 score=2.39613436234994
SFP.Col Colhigh 4327825..4327849 score=2.01669588362047
SFP.Col Colhigh 4330618..4330642 score=2.51083211882514
SFP.Col Colhigh 4335311..4335335 score=4.83542092250353
SFP.Col Colhigh 4360111..4360135 score=1.65798796463621
SFP.Col Colhigh 4361836..4361860 score=3.12054653732239
SFP.Col Colhigh 4362152..4362176 score=2.44624573075455
SFP.Col Colhigh 4363798..4363822 score=3.62425528900978
SFP.Col Colhigh 4364827..4364851 score=2.60152773917962
SFP.Col Colhigh 4374219..4374243 score=1.93632821508542
SFP.Col Colhigh 4376259..4376283 score=2.02513429079908
SFP.Col Colhigh 4383659..4383683 score=3.80690412589774
SFP.Col Colhigh 4383949..4383973 score=1.91268110646958
SFP.Col Colhigh 4384204..4384228 score=2.46796732872323
SFP.Col Colhigh 4384916..4384940 score=3.21185870132239
SFP.Col Colhigh 4387531..4387555 score=5.64866857825655
SFP.Col Colhigh 4387600..4387624 score=5.16344464240944
SFP.Col Colhigh 4387982..4388006 score=3.51723978855606
SFP.Col Colhigh 4388808..4388832 score=2.56603011187444
SFP.Col Colhigh 4391156..4391180 score=2.6857505848808
SFP.Col Colhigh 4391264..4391288 score=2.80188458362544
SFP.Col Colhigh 4404005..4404029 score=3.99513482395835
SFP.Col Colhigh 4404638..4404662 score=2.79789084102201
SFP.Col Colhigh 4407026..4407050 score=2.13467318729696
SFP.Col Colhigh 4414603..4414627 score=3.12299841460185
SFP.Col Colhigh 4416595..4416619 score=2.15175452377616
SFP.Col Colhigh 4418182..4418206 score=2.62899104864130
SFP.Col Colhigh 4423194..4423218 score=6.77822262652387
SFP.Col Colhigh 4427543..4427567 score=2.59780076515857
SFP.Col Colhigh 4427945..4427969 score=1.63796769878036
SFP.Col Colhigh 4429031..4429055 score=6.34127285098058
SFP.Col Colhigh 4430157..4430181 score=2.56475884501898
SFP.Col Colhigh 4431063..4431087 score=4.24426124287998
SFP.Col Colhigh 4432082..4432106 score=1.66900225788209
SFP.Col Colhigh 4433723..4433747 score=1.93810215794723
SFP.Col Colhigh 4434094..4434118 score=3.5696735049754
SFP.Col Colhigh 4435352..4435376 score=2.29381936038201
SFP.Col Colhigh 4442890..4442914 score=5.42826243144099
SFP.Col Colhigh 4448090..4448114 score=1.55189764173707
SFP.Col Colhigh 4460111..4460135 score=4.8647730075257
SFP.Col Colhigh 4460312..4460336 score=2.38404917152696
SFP.Col Colhigh 4461388..4461412 score=1.95680200403631
SFP.Col Colhigh 4466954..4466978 score=3.01057627982109
SFP.Col Colhigh 4471266..4471290 score=2.61207876753833
SFP.Col Colhigh 4475519..4475543 score=3.49515399519704
SFP.Col Colhigh 4478701..4478725 score=2.15433112160236
SFP.Col Colhigh 4483495..4483519 score=4.4676729099776
SFP.Col Colhigh 4486559..4486583 score=2.20573696503984
SFP.Col Colhigh 4491186..4491210 score=2.22487315463590
SFP.Col Colhigh 4492154..4492178 score=1.98130045599547
SFP.Col Colhigh 4495174..4495198 score=4.14135024367173
SFP.Col Colhigh 4498479..4498503 score=3.6623348618774
SFP.Col Colhigh 4500892..4500916 score=2.02172046282219
SFP.Col Colhigh 4506051..4506075 score=2.10630151907542
SFP.Col Colhigh 4507549..4507573 score=1.87167516478561
SFP.Col Colhigh 4507736..4507760 score=1.97015371529838
SFP.Col Colhigh 4510667..4510691 score=2.27702222614533
SFP.Col Colhigh 4511801..4511825 score=3.93187562340611
SFP.Col Colhigh 4512236..4512260 score=1.60403256485881
SFP.Col Colhigh 4517420..4517444 score=1.56138826940632
SFP.Col Colhigh 4527036..4527060 score=2.92138694383524
SFP.Col Colhigh 4533161..4533185 score=2.99580010315044
SFP.Col Colhigh 4533448..4533472 score=3.77649777573342
SFP.Col Colhigh 4539210..4539234 score=4.66918762338975
SFP.Col Colhigh 4540724..4540748 score=4.94992252493379
SFP.Col Colhigh 4541657..4541681 score=3.51043362105665
SFP.Col Colhigh 4547471..4547495 score=2.89231650438193
SFP.Col Colhigh 4550359..4550383 score=3.09059229948096
SFP.Col Colhigh 4552578..4552602 score=4.40522793615173
SFP.Col Colhigh 4553627..4553651 score=2.29126096951080
SFP.Col Colhigh 4554604..4554628 score=2.85410578290342
SFP.Col Colhigh 4555914..4555938 score=2.01750890559502
SFP.Col Colhigh 4559622..4559646 score=1.88675803973787
SFP.Col Colhigh 4561694..4561718 score=6.0973759930493
SFP.Col Colhigh 4563775..4563799 score=1.72022261385260
SFP.Col Colhigh 4565025..4565049 score=2.85144220402276
SFP.Col Colhigh 4567813..4567837 score=2.4744070671546
SFP.Col Colhigh 4568416..4568440 score=2.78757440367829
SFP.Col Colhigh 4573008..4573032 score=4.66316646075364
SFP.Col Colhigh 4573215..4573239 score=3.56776503581744
SFP.Col Colhigh 4573283..4573307 score=3.70472931747809
SFP.Col Colhigh 4573655..4573679 score=4.84438895252326
SFP.Col Colhigh 4573843..4573867 score=2.62948100631348
SFP.Col Colhigh 4574466..4574490 score=2.77316410751397
SFP.Col Colhigh 4574534..4574558 score=2.41204550035730
SFP.Col Colhigh 4574760..4574784 score=3.58450195056571
SFP.Col Colhigh 4574920..4574944 score=4.12156966644745
SFP.Col Colhigh 4575013..4575037 score=5.48766274352002
SFP.Col Colhigh 4575084..4575108 score=2.79209206742737
SFP.Col Colhigh 4589113..4589137 score=4.56525532970169
SFP.Col Colhigh 4589246..4589270 score=3.40067847993521
SFP.Col Colhigh 4629974..4629998 score=4.7536245125231
SFP.Col Colhigh 4652342..4652366 score=4.52969657016431
SFP.Col Colhigh 4653015..4653039 score=1.93612341051861
SFP.Col Colhigh 4667442..4667466 score=1.81278517055274
SFP.Col Colhigh 4687077..4687101 score=2.29411964267251
SFP.Col Colhigh 4690471..4690495 score=3.49080956349604
SFP.Col Colhigh 4695321..4695345 score=2.08125936988228
SFP.Col Colhigh 4699333..4699357 score=2.79025450205690
SFP.Col Colhigh 4700938..4700962 score=1.6268599351288
SFP.Col Colhigh 4704857..4704881 score=2.06273854174441
SFP.Col Colhigh 4711210..4711234 score=3.30491922697429
SFP.Col Colhigh 4711676..4711700 score=1.84568117756555
SFP.Col Colhigh 4714954..4714978 score=4.53868284912842
SFP.Col Colhigh 4716754..4716778 score=1.66527153199056
SFP.Col Colhigh 4724920..4724944 score=1.69086814663968
SFP.Col Colhigh 4725028..4725052 score=3.02149501324494
SFP.Col Colhigh 4725353..4725377 score=1.64975308283485
SFP.Col Colhigh 4725652..4725676 score=3.01443080236716
SFP.Col Colhigh 4725724..4725748 score=1.55036457339109
SFP.Col Colhigh 4727297..4727321 score=4.74994749282885
SFP.Col Colhigh 4727506..4727530 score=1.96024976957132
SFP.Col Colhigh 4727764..4727788 score=1.9898411578467
SFP.Col Colhigh 4731258..4731282 score=4.56821838934937
SFP.Col Colhigh 4731833..4731857 score=1.83565323154651
SFP.Col Colhigh 4741922..4741946 score=4.52778030611081
SFP.Col Colhigh 4742024..4742048 score=2.05063610210482
SFP.Col Colhigh 4742092..4742116 score=1.71890377681051
SFP.Col Colhigh 4744568..4744592 score=3.14073203533691
SFP.Col Colhigh 4749284..4749308 score=1.62424645591272
SFP.Col Colhigh 4749576..4749600 score=3.97933361527032
SFP.Col Colhigh 4751769..4751793 score=1.55911609509173
SFP.Col Colhigh 4753470..4753494 score=1.97549193831401
SFP.Col Colhigh 4759785..4759809 score=1.75273403480173
SFP.Col Colhigh 4759924..4759948 score=3.3295285506169
SFP.Col Colhigh 4762490..4762514 score=5.52514398326922
SFP.Col Colhigh 4768556..4768580 score=2.01819781422202
SFP.Col Colhigh 4775320..4775344 score=1.7724925902184
SFP.Col Colhigh 4777727..4777751 score=1.65923362913289
SFP.Col Colhigh 4785342..4785366 score=1.74910948684635
SFP.Col Colhigh 4796075..4796099 score=3.3594313306803
SFP.Col Colhigh 4797352..4797376 score=2.29881484064933
SFP.Col Colhigh 4797460..4797484 score=4.2919909328621
SFP.Col Colhigh 4798112..4798136 score=1.68920385792625
SFP.Col Colhigh 4807706..4807730 score=4.90232722136123
SFP.Col Colhigh 4809728..4809752 score=3.60125469047201
SFP.Col Colhigh 4810683..4810707 score=1.83270590773849
SFP.Col Colhigh 4811278..4811302 score=2.37984933791378
SFP.Col Colhigh 4811805..4811829 score=3.16546869616358
SFP.Col Colhigh 4815185..4815209 score=2.42335344510705
SFP.Col Colhigh 4820784..4820808 score=3.5578427863788
SFP.Col Colhigh 4827086..4827110 score=2.15301736498695
SFP.Col Colhigh 4827938..4827962 score=2.37621923465002
SFP.Col Colhigh 4828207..4828231 score=1.75927788521690
SFP.Col Colhigh 4829011..4829035 score=2.40209884834209
SFP.Col Colhigh 4835917..4835941 score=1.60304394856766
SFP.Col Colhigh 4836797..4836821 score=3.96294435675748
SFP.Col Colhigh 4838535..4838559 score=1.72170962554249
SFP.Col Colhigh 4840492..4840516 score=2.48747004411135
SFP.Col Colhigh 4840955..4840979 score=2.2497134182402
SFP.Col Colhigh 4845968..4845992 score=2.37953498611941
SFP.Col Colhigh 4847044..4847068 score=2.2038325878096
SFP.Col Colhigh 4848629..4848653 score=7.50477321538381
SFP.Col Colhigh 4848664..4848688 score=2.07634544980976
SFP.Col Colhigh 4848767..4848791 score=2.57336046184503
SFP.Col Colhigh 4848912..4848936 score=5.4749401308653
SFP.Col Colhigh 4851530..4851554 score=4.45772861229167
SFP.Col Colhigh 4853281..4853305 score=1.872295579308
SFP.Col Colhigh 4854029..4854053 score=5.20725146836881
SFP.Col Colhigh 4857327..4857351 score=1.58430494883459
SFP.Col Colhigh 4857833..4857857 score=3.66515728682229
SFP.Col Colhigh 4858186..4858210 score=1.64850557591594
SFP.Col Colhigh 4859424..4859448 score=1.76409970923160
SFP.Col Colhigh 4859462..4859486 score=2.40785637842419
SFP.Col Colhigh 4864195..4864219 score=1.76875368299257
SFP.Col Colhigh 4864690..4864714 score=1.62300524661387
SFP.Col Colhigh 4865646..4865670 score=1.84269190247594
SFP.Col Colhigh 4869207..4869231 score=2.78054212393548
SFP.Col Colhigh 4876687..4876711 score=4.05454964103331
SFP.Col Colhigh 4878713..4878737 score=4.68833960005613
SFP.Col Colhigh 4882398..4882422 score=3.72561349006503
SFP.Col Colhigh 4886377..4886401 score=2.13818582415431
SFP.Col Colhigh 4890894..4890918 score=2.98397764714652
SFP.Col Colhigh 4898121..4898145 score=2.10496292170861
SFP.Col Colhigh 4900501..4900525 score=1.70072711492913
SFP.Col Colhigh 4902212..4902236 score=1.74487095462226
SFP.Col Colhigh 4905994..4906018 score=3.01052622077591
SFP.Col Colhigh 4908435..4908459 score=5.50471651207092
SFP.Col Colhigh 4911210..4911234 score=1.74888667998268
SFP.Col Colhigh 4911403..4911427 score=3.38031714646838
SFP.Col Colhigh 4911470..4911494 score=1.94970173846595
SFP.Col Colhigh 4911615..4911639 score=5.8763063230139
SFP.Col Colhigh 4913330..4913354 score=2.48155873094652
SFP.Col Colhigh 4944781..4944805 score=4.89425771516772
SFP.Col Colhigh 4944817..4944841 score=2.4704455985965
SFP.Col Colhigh 4947116..4947140 score=3.56092275460331
SFP.Col Colhigh 4947595..4947619 score=2.32484731046907
SFP.Col Colhigh 4960208..4960232 score=5.18766096479338
SFP.Col Colhigh 4960785..4960809 score=2.97384587315706
SFP.Col Colhigh 4964791..4964815 score=2.37698572982293
SFP.Col Colhigh 4966982..4967006 score=3.41726044048878
SFP.Col Colhigh 4967597..4967621 score=6.00552490053969
SFP.Col Colhigh 4967782..4967806 score=1.83814221413049
SFP.Col Colhigh 4968000..4968024 score=4.68613221104386
SFP.Col Colhigh 4968109..4968133 score=4.69678194334664
SFP.Col Colhigh 4968216..4968240 score=2.14172332354070
SFP.Col Colhigh 4968710..4968734 score=5.17248955130872
SFP.Col Colhigh 4969064..4969088 score=1.57706654831791
SFP.Col Colhigh 4969099..4969123 score=2.00519420928770
SFP.Col Colhigh 4969254..4969278 score=4.55245614228009
SFP.Col Colhigh 4969324..4969348 score=1.97403510843182
SFP.Col Colhigh 4970046..4970070 score=4.33079355604383
SFP.Col Colhigh 4970328..4970352 score=3.15429293515851
SFP.Col Colhigh 4971088..4971112 score=4.87221367860537
SFP.Col Colhigh 4973329..4973353 score=8.92920709434303
SFP.Col Colhigh 4979037..4979061 score=1.71752388754669
SFP.Col Colhigh 4980109..4980133 score=2.49297003458474
SFP.Col Colhigh 4980255..4980279 score=1.63319285557823
SFP.Col Colhigh 4983629..4983653 score=5.35041758479657
SFP.Col Colhigh 4984410..4984434 score=3.11699235372052
SFP.Col Colhigh 4984446..4984470 score=2.28912480198629
SFP.Col Colhigh 4984485..4984509 score=3.15750484279458
SFP.Col Colhigh 4995569..4995593 score=1.67612033605937
SFP.Col Colhigh 4996656..4996680 score=2.74927872968054
SFP.Col Colhigh 4997523..4997547 score=5.16670059421869
SFP.Col Colhigh 4997940..4997964 score=1.80175592349766
SFP.Col Colhigh 5000467..5000491 score=3.10673271192268
SFP.Col Colhigh 5002876..5002900 score=1.86533238736964
SFP.Col Colhigh 5004698..5004722 score=1.55959401753824
SFP.Col Colhigh 5005237..5005261 score=1.70164625212318
SFP.Col Colhigh 5005674..5005698 score=2.24261819119808
SFP.Col Colhigh 5006489..5006513 score=3.09818810788518
SFP.Col Colhigh 5010213..5010237 score=2.53375436481710
SFP.Col Colhigh 5010645..5010669 score=1.58556758555124
SFP.Col Colhigh 5013061..5013085 score=4.9248576593796
SFP.Col Colhigh 5015700..5015724 score=5.09630713046094
SFP.Col Colhigh 5018482..5018506 score=2.42902620334595
SFP.Col Colhigh 5021362..5021386 score=2.26931563832778
SFP.Col Colhigh 5024299..5024323 score=1.76063859362257
SFP.Col Colhigh 5025431..5025455 score=1.56655292352371
SFP.Col Colhigh 5026509..5026533 score=2.77356613724314
SFP.Col Colhigh 5026548..5026572 score=1.97514166122106
SFP.Col Colhigh 5026623..5026647 score=3.37270355521612
SFP.Col Colhigh 5026655..5026679 score=4.75827229366454
SFP.Col Colhigh 5026689..5026713 score=2.71273789317355
SFP.Col Colhigh 5026833..5026857 score=2.04029350174749
SFP.Col Colhigh 5026976..5027000 score=1.57627426301895
SFP.Col Colhigh 5027264..5027288 score=2.12747073053589
SFP.Col Colhigh 5027332..5027356 score=2.50773864486082
SFP.Col Colhigh 5027474..5027498 score=5.80164881359659
SFP.Col Colhigh 5027567..5027591 score=3.51929058590238
SFP.Col Colhigh 5028711..5028735 score=2.06077071690018
SFP.Col Colhigh 5029047..5029071 score=2.10642823541078
SFP.Col Colhigh 5029439..5029463 score=3.78590147682441
SFP.Col Colhigh 5029471..5029495 score=3.8761386478038
SFP.Col Colhigh 5029977..5030001 score=1.94949247799623
SFP.Col Colhigh 5031866..5031890 score=2.12292829680283
SFP.Col Colhigh 5032122..5032146 score=1.62008921842408
SFP.Col Colhigh 5032239..5032263 score=3.61997193861188
SFP.Col Colhigh 5032529..5032553 score=1.99307911525485
SFP.Col Colhigh 5033099..5033123 score=1.97342855993177
SFP.Col Colhigh 5033740..5033764 score=7.64661454980038
SFP.Col Colhigh 5033777..5033801 score=2.52466079345643
SFP.Col Colhigh 5033817..5033841 score=2.45275078932712
SFP.Col Colhigh 5034195..5034219 score=2.5277991555193
SFP.Col Colhigh 5034404..5034428 score=1.7417271604795
SFP.Col Colhigh 5034545..5034569 score=2.52355495121549
SFP.Col Colhigh 5034580..5034604 score=3.73877827209773
SFP.Col Colhigh 5035118..5035142 score=1.97810043899501
SFP.Col Colhigh 5035149..5035173 score=5.82505746337531
SFP.Col Colhigh 5035654..5035678 score=1.86189009619337
SFP.Col Colhigh 5035799..5035823 score=1.84346777713397
SFP.Col Colhigh 5035909..5035933 score=3.42462006939063
SFP.Col Colhigh 5036118..5036142 score=3.28010180518668
SFP.Col Colhigh 5036319..5036343 score=4.70450834949781
SFP.Col Colhigh 5036350..5036374 score=3.00887762471832
SFP.Col Colhigh 5036755..5036779 score=2.42085945589542
SFP.Col Colhigh 5037128..5037152 score=2.64723139764411
SFP.Col Colhigh 5037598..5037622 score=2.91989537494685
SFP.Col Colhigh 5037784..5037808 score=4.09096997234089
SFP.Col Colhigh 5037971..5037995 score=2.94336891301587
SFP.Col Colhigh 5038149..5038173 score=5.20258263588457
SFP.Col Colhigh 5038234..5038258 score=1.63003762371246
SFP.Col Colhigh 5038308..5038332 score=5.88070687806046
SFP.Col Colhigh 5038378..5038402 score=2.25425412272423
SFP.Col Colhigh 5041038..5041062 score=1.69097322286932
SFP.Col Colhigh 5041125..5041149 score=4.07323187336319
SFP.Col Colhigh 5041621..5041645 score=3.53569436256989
SFP.Col Colhigh 5048770..5048794 score=2.52282902620858
SFP.Col Colhigh 5050826..5050850 score=4.4935173809314
SFP.Col Colhigh 5055977..5056001 score=3.2011750829227
SFP.Col Colhigh 5067865..5067889 score=3.16270965686289
SFP.Col Colhigh 5069998..5070022 score=2.02614710553363
SFP.Col Colhigh 5075443..5075467 score=3.50686482640169
SFP.Col Colhigh 5076247..5076271 score=1.55677956134874
SFP.Col Colhigh 5079554..5079578 score=2.72851067346460
SFP.Col Colhigh 5081845..5081869 score=4.49802975200119
SFP.Col Colhigh 5081885..5081909 score=1.61625062101178
SFP.Col Colhigh 5081920..5081944 score=3.51141047369233
SFP.Col Colhigh 5082094..5082118 score=2.19133653601528
SFP.Col Colhigh 5082708..5082732 score=1.73993110841941
SFP.Col Colhigh 5083023..5083047 score=2.14311030057146
SFP.Col Colhigh 5084416..5084440 score=2.63943490719591
SFP.Col Colhigh 5087432..5087456 score=2.33305265956364
SFP.Col Colhigh 5093741..5093765 score=1.87885600115288
SFP.Col Colhigh 5097168..5097192 score=2.50075338353126
SFP.Col Colhigh 5098669..5098693 score=2.97546470866523
SFP.Col Colhigh 5099373..5099397 score=1.98581830897991
SFP.Col Colhigh 5111367..5111391 score=1.73272130865136
SFP.Col Colhigh 5111405..5111429 score=3.02901188275438
SFP.Col Colhigh 5115989..5116013 score=2.42323296443589
SFP.Col Colhigh 5121990..5122014 score=1.94163409797508
SFP.Col Colhigh 5130620..5130644 score=3.74487488723323
SFP.Col Colhigh 5131124..5131148 score=2.82108597560844
SFP.Col Colhigh 5131616..5131640 score=2.22957891803101
SFP.Col Colhigh 5133034..5133058 score=3.22345796154505
SFP.Col Colhigh 5137234..5137258 score=3.00044122690561
SFP.Col Colhigh 5140797..5140821 score=3.45181045138002
SFP.Col Colhigh 5140871..5140895 score=3.65575556282219
SFP.Col Colhigh 5140918..5140942 score=4.58137366733926
SFP.Col Colhigh 5140967..5140991 score=6.32488472561648
SFP.Col Colhigh 5141037..5141061 score=2.51770193035014
SFP.Col Colhigh 5141424..5141448 score=3.96200537490418
SFP.Col Colhigh 5141571..5141595 score=3.49761715368022
SFP.Col Colhigh 5141644..5141668 score=3.09155558715836
SFP.Col Colhigh 5141928..5141952 score=2.68090339608482
SFP.Col Colhigh 5142079..5142103 score=5.29034810240561
SFP.Col Colhigh 5142672..5142696 score=1.78822747035542
SFP.Col Colhigh 5143463..5143487 score=3.41179082843652
SFP.Col Colhigh 5143494..5143518 score=2.09801946901745
SFP.Col Colhigh 5143528..5143552 score=2.00002827876401
SFP.Col Colhigh 5143565..5143589 score=3.43945299489454
SFP.Col Colhigh 5143640..5143664 score=2.07387951815947
SFP.Col Colhigh 5146482..5146506 score=2.35735471514959
SFP.Col Colhigh 5147038..5147062 score=2.56866470436378
SFP.Col Colhigh 5147075..5147099 score=2.50294727206479
SFP.Col Colhigh 5147112..5147136 score=4.43556351439324
SFP.Col Colhigh 5147622..5147646 score=1.85111548185721
SFP.Col Colhigh 5148712..5148736 score=2.85643047775594
SFP.Col Colhigh 5149183..5149207 score=3.492239661857
SFP.Col Colhigh 5149521..5149545 score=3.14995361389835
SFP.Col Colhigh 5150311..5150335 score=1.77458305863057
SFP.Col Colhigh 5150386..5150410 score=4.7688551347219
SFP.Col Colhigh 5151630..5151654 score=2.17794344989203
SFP.Col Colhigh 5151665..5151689 score=3.70658615844298
SFP.Col Colhigh 5159821..5159845 score=2.42676854466121
SFP.Col Colhigh 5167631..5167655 score=2.42330861256577
SFP.Col Colhigh 5175766..5175790 score=3.93006031997051
SFP.Col Colhigh 5175805..5175829 score=6.1210171742894
SFP.Col Colhigh 5180071..5180095 score=3.69231659588309
SFP.Col Colhigh 5181948..5181972 score=2.47989399208237
SFP.Col Colhigh 5186427..5186451 score=2.00523329889522
SFP.Col Colhigh 5189544..5189568 score=1.95488444341241
SFP.Col Colhigh 5189615..5189639 score=1.90124674616398
SFP.Col Colhigh 5190012..5190036 score=4.00825922881936
SFP.Col Colhigh 5197784..5197808 score=1.72460384654393
SFP.Col Colhigh 5203016..5203040 score=2.64630742576145
SFP.Col Colhigh 5204994..5205018 score=3.82702387622699
SFP.Col Colhigh 5205418..5205442 score=2.00378359791281
SFP.Col Colhigh 5205790..5205814 score=4.76161906476593
SFP.Col Colhigh 5205900..5205924 score=2.20239312233211
SFP.Col Colhigh 5205973..5205997 score=2.35892205633933
SFP.Col Colhigh 5206011..5206035 score=3.06132964601242
SFP.Col Colhigh 5206915..5206939 score=3.10481910885034
SFP.Col Colhigh 5207528..5207552 score=1.68445851666009
SFP.Col Colhigh 5211694..5211718 score=4.27498321934593
SFP.Col Colhigh 5211805..5211829 score=1.74427908848417
SFP.Col Colhigh 5213406..5213430 score=2.34347630160081
SFP.Col Colhigh 5214333..5214357 score=5.9995391261361
SFP.Col Colhigh 5214404..5214428 score=3.70143936448334
SFP.Col Colhigh 5214608..5214632 score=3.26226211927596
SFP.Col Colhigh 5214783..5214807 score=3.96532042922147
SFP.Col Colhigh 5214892..5214916 score=3.64628313050369
SFP.Col Colhigh 5214927..5214951 score=1.55229752542893
SFP.Col Colhigh 5215114..5215138 score=3.74425225400636
SFP.Col Colhigh 5215261..5215285 score=1.76448881360517
SFP.Col Colhigh 5215476..5215500 score=2.77789665716412
SFP.Col Colhigh 5215591..5215615 score=4.1415456472056
SFP.Col Colhigh 5215913..5215937 score=2.40138190149123
SFP.Col Colhigh 5216942..5216966 score=1.67896884073977
SFP.Col Colhigh 5217021..5217045 score=2.08873533274028
SFP.Col Colhigh 5217191..5217215 score=5.27846480019127
SFP.Col Colhigh 5217224..5217248 score=2.60492171361279
SFP.Col Colhigh 5217260..5217284 score=1.83434352219177
SFP.Col Colhigh 5217295..5217319 score=3.99942877676961
SFP.Col Colhigh 5217466..5217490 score=1.91530113466166
SFP.Col Colhigh 5217515..5217539 score=7.21350401911223
SFP.Col Colhigh 5217552..5217576 score=3.49805697414662
SFP.Col Colhigh 5217583..5217607 score=4.76688155908966
SFP.Col Colhigh 5217621..5217645 score=3.73469783650182
SFP.Col Colhigh 5217825..5217849 score=3.62651529510744
SFP.Col Colhigh 5217863..5217887 score=3.10530820982724
SFP.Col Colhigh 5217973..5217997 score=2.78209164857785
SFP.Col Colhigh 5218079..5218103 score=5.6637664054192
SFP.Col Colhigh 5218155..5218179 score=5.21697225381946
SFP.Col Colhigh 5218222..5218246 score=2.28636903546749
SFP.Col Colhigh 5218260..5218284 score=3.98878546547373
SFP.Col Colhigh 5218467..5218491 score=4.42917353131798
SFP.Col Colhigh 5218504..5218528 score=2.71058991804267
SFP.Col Colhigh 5218539..5218563 score=4.63273951233211
SFP.Col Colhigh 5218577..5218601 score=2.41875582613335
SFP.Col Colhigh 5218612..5218636 score=2.69081551661731
SFP.Col Colhigh 5218725..5218749 score=4.9598773018273
SFP.Col Colhigh 5218882..5218906 score=3.65513791392805
SFP.Col Colhigh 5218957..5218981 score=1.72704879708082
SFP.Col Colhigh 5218992..5219016 score=2.27033272544526
SFP.Col Colhigh 5219029..5219053 score=4.9078855824093
SFP.Col Colhigh 5219205..5219229 score=5.98377084646657
SFP.Col Colhigh 5219394..5219418 score=3.87796432132656
SFP.Col Colhigh 5219473..5219497 score=6.21451531346003
SFP.Col Colhigh 5219544..5219568 score=3.49956696574139
SFP.Col Colhigh 5219577..5219601 score=3.42345428830035
SFP.Col Colhigh 5219649..5219673 score=2.50121295431827
SFP.Col Colhigh 5219717..5219741 score=2.38794032507426
SFP.Col Colhigh 5219798..5219822 score=1.69679625443174
SFP.Col Colhigh 5219863..5219887 score=4.29280112514391
SFP.Col Colhigh 5220119..5220143 score=1.90996911664629
SFP.Col Colhigh 5220234..5220258 score=2.23006115666550
SFP.Col Colhigh 5220337..5220361 score=3.06475421132484
SFP.Col Colhigh 5220370..5220394 score=3.39018395017810
SFP.Col Colhigh 5220403..5220427 score=4.72192735991771
SFP.Col Colhigh 5220470..5220494 score=7.0261712112214
SFP.Col Colhigh 5220507..5220531 score=5.52995537395685
SFP.Col Colhigh 5220584..5220608 score=3.49445822455281
SFP.Col Colhigh 5220619..5220643 score=6.28302345726265
SFP.Col Colhigh 5220653..5220677 score=2.32744709536314
SFP.Col Colhigh 5220793..5220817 score=2.71050672870568
SFP.Col Colhigh 5221402..5221426 score=2.43698602824670
SFP.Col Colhigh 5221436..5221460 score=1.65746050041469
SFP.Col Colhigh 5221470..5221494 score=3.12580840116616
SFP.Col Colhigh 5221729..5221753 score=1.84126144584988
SFP.Col Colhigh 5222485..5222509 score=2.7944655131735
SFP.Col Colhigh 5228054..5228078 score=2.09479339686009
SFP.Col Colhigh 5228238..5228262 score=3.85865778422007
SFP.Col Colhigh 5228460..5228484 score=3.30701562589701
SFP.Col Colhigh 5231091..5231115 score=1.74711305001989
SFP.Col Colhigh 5231520..5231544 score=1.59251151342212
SFP.Col Colhigh 5231968..5231992 score=1.58148418753628
SFP.Col Colhigh 5237231..5237255 score=2.74705556879941
SFP.Col Colhigh 5240283..5240307 score=1.67701835612432
SFP.Col Colhigh 5243396..5243420 score=6.53737235024198
SFP.Col Colhigh 5243678..5243702 score=4.35138765808126
SFP.Col Colhigh 5252295..5252319 score=4.16397558445903
SFP.Col Colhigh 5252518..5252542 score=4.40527198196790
SFP.Col Colhigh 5254584..5254608 score=1.81058429703884
SFP.Col Colhigh 5256434..5256458 score=2.39855768421786
SFP.Col Colhigh 5256613..5256637 score=2.34969737182867
SFP.Col Colhigh 5256833..5256857 score=4.30563419244448
SFP.Col Colhigh 5256944..5256968 score=6.30123762242557
SFP.Col Colhigh 5257402..5257426 score=1.79610121260913
SFP.Col Colhigh 5259026..5259050 score=1.67430596941227
SFP.Col Colhigh 5259209..5259233 score=2.9175341666226
SFP.Col Colhigh 5259322..5259346 score=5.10969840339685
SFP.Col Colhigh 5259710..5259734 score=2.53809622908534
SFP.Col Colhigh 5260073..5260097 score=1.7024437632306
SFP.Col Colhigh 5260464..5260488 score=4.93298937251509
SFP.Col Colhigh 5260504..5260528 score=6.35894069086221
SFP.Col Colhigh 5262588..5262612 score=1.55118574816546
SFP.Col Colhigh 5274651..5274675 score=1.55413378348391
SFP.Col Colhigh 5275216..5275240 score=1.75255214287888
SFP.Col Colhigh 5275771..5275795 score=3.88022387249888
SFP.Col Colhigh 5278029..5278053 score=4.68185569690719
SFP.Col Colhigh 5282538..5282562 score=1.78810467774946
SFP.Col Colhigh 5283156..5283180 score=1.89768910567600
SFP.Col Colhigh 5283590..5283614 score=2.04309781818272
SFP.Col Colhigh 5283876..5283900 score=2.03857859009624
SFP.Col Colhigh 5284132..5284156 score=2.32262865698650
SFP.Col Colhigh 5284204..5284228 score=4.01945363851945
SFP.Col Colhigh 5285873..5285897 score=3.1435765572868
SFP.Col Colhigh 5287799..5287823 score=2.91145527596377
SFP.Col Colhigh 5288275..5288299 score=1.74272914188973
SFP.Col Colhigh 5288478..5288502 score=4.37200967219085
SFP.Col Colhigh 5289180..5289204 score=1.91351450394574
SFP.Col Colhigh 5289506..5289530 score=2.83984979697346
SFP.Col Colhigh 5292001..5292025 score=2.98552480859385
SFP.Col Colhigh 5297803..5297827 score=3.18602616201407
SFP.Col Colhigh 5300319..5300343 score=1.73712419377068
SFP.Col Colhigh 5301005..5301029 score=3.18297781608328
SFP.Col Colhigh 5304892..5304916 score=3.73869924209676
SFP.Col Colhigh 5304999..5305023 score=2.06589454242544
SFP.Col Colhigh 5306141..5306165 score=1.56849483095099
SFP.Col Colhigh 5307040..5307064 score=3.67044440577827
SFP.Col Colhigh 5307274..5307298 score=3.22136628381629
SFP.Col Colhigh 5307342..5307366 score=4.75957817652989
SFP.Col Colhigh 5307400..5307424 score=3.47821440390456
SFP.Col Colhigh 5310052..5310076 score=4.42528381977774
SFP.Col Colhigh 5311731..5311755 score=2.21384728766650
SFP.Col Colhigh 5319117..5319141 score=2.70833548080211
SFP.Col Colhigh 5319257..5319281 score=4.08516793831480
SFP.Col Colhigh 5323925..5323949 score=2.86784386955929
SFP.Col Colhigh 5324147..5324171 score=6.28371326188205
SFP.Col Colhigh 5325084..5325108 score=2.4789573761185
SFP.Col Colhigh 5327119..5327143 score=4.88746987271499
SFP.Col Colhigh 5335486..5335510 score=1.85670381123752
SFP.Col Colhigh 5344923..5344947 score=1.72756828306715
SFP.Col Colhigh 5345655..5345679 score=3.54233364671475
SFP.Col Colhigh 5347220..5347244 score=2.91470839529374
SFP.Col Colhigh 5351113..5351137 score=2.99343877717729
SFP.Col Colhigh 5351147..5351171 score=5.33922981470879
SFP.Col Colhigh 5351991..5352015 score=5.82372149172377
SFP.Col Colhigh 5352308..5352332 score=7.15631765242003
SFP.Col Colhigh 5352422..5352446 score=2.29463123873945
SFP.Col Colhigh 5353876..5353900 score=1.91108428424824
SFP.Col Colhigh 5354903..5354927 score=2.08883533097099
SFP.Col Colhigh 5354974..5354998 score=1.98373616500652
SFP.Col Colhigh 5355489..5355513 score=4.09093228554686
SFP.Col Colhigh 5356627..5356651 score=7.5916400629085
SFP.Col Colhigh 5359549..5359573 score=1.64428973378642
SFP.Col Colhigh 5360045..5360069 score=2.60852750287865
SFP.Col Colhigh 5361247..5361271 score=3.37532769389757
SFP.Col Colhigh 5362823..5362847 score=2.75824940948496
SFP.Col Colhigh 5363854..5363878 score=3.01271139167596
SFP.Col Colhigh 5364327..5364351 score=2.76072259336989
SFP.Col Colhigh 5370932..5370956 score=3.37469665899714
SFP.Col Colhigh 5372620..5372644 score=1.60976763641244
SFP.Col Colhigh 5373046..5373070 score=1.56089724988833
SFP.Col Colhigh 5378766..5378790 score=2.66507469330651
SFP.Col Colhigh 5401936..5401960 score=3.56015605184063
SFP.Col Colhigh 5432527..5432551 score=1.65182757111693
SFP.Col Colhigh 5436178..5436202 score=6.3933058099738
SFP.Col Colhigh 5437464..5437488 score=2.26468513017327
SFP.Col Colhigh 5438569..5438593 score=1.72971449604269
SFP.Col Colhigh 5440020..5440044 score=2.94887412685429
SFP.Col Colhigh 5440562..5440586 score=3.07561181760807
SFP.Col Colhigh 5442347..5442371 score=1.91584563282727
SFP.Col Colhigh 5442933..5442957 score=1.83270728006072
SFP.Col Colhigh 5445619..5445643 score=3.25275061522997
SFP.Col Colhigh 5447243..5447267 score=2.69368171210146
SFP.Col Colhigh 5449720..5449744 score=1.97274673767687
SFP.Col Colhigh 5451715..5451739 score=4.20753101331478
SFP.Col Colhigh 5455629..5455653 score=2.18987623050881
SFP.Col Colhigh 5456507..5456531 score=2.08119909070985
SFP.Col Colhigh 5458027..5458051 score=5.54630654841794
SFP.Col Colhigh 5481739..5481763 score=3.01461231459333
SFP.Col Colhigh 5485244..5485268 score=2.70799176447938
SFP.Col Colhigh 5486737..5486761 score=1.61138941629222
SFP.Col Colhigh 5491316..5491340 score=3.00113399285743
SFP.Col Colhigh 5494367..5494391 score=2.29547528880397
SFP.Col Colhigh 5495011..5495035 score=5.77020165319788
SFP.Col Colhigh 5498664..5498688 score=1.75723334347403
SFP.Col Colhigh 5503311..5503335 score=2.11997588978097
SFP.Col Colhigh 5505658..5505682 score=2.31173979445754
SFP.Col Colhigh 5507190..5507214 score=2.03630380250609
SFP.Col Colhigh 5507897..5507921 score=5.25501294436119
SFP.Col Colhigh 5508298..5508322 score=3.20981268691452
SFP.Col Colhigh 5509454..5509478 score=1.78189060036009
SFP.Col Colhigh 5514925..5514949 score=2.7028857253687
SFP.Col Colhigh 5525822..5525846 score=2.35195106056030
SFP.Col Colhigh 5528165..5528189 score=3.68172943882582
SFP.Col Colhigh 5529924..5529948 score=1.98011642395088
SFP.Col Colhigh 5531442..5531466 score=2.82954278484572
SFP.Col Colhigh 5531765..5531789 score=2.02627159246364
SFP.Col Colhigh 5532596..5532620 score=3.50117734667467
SFP.Col Colhigh 5534956..5534980 score=1.86195292625357
SFP.Col Colhigh 5536406..5536430 score=3.37299402580939
SFP.Col Colhigh 5536624..5536648 score=1.62637027227198
SFP.Col Colhigh 5538642..5538666 score=3.91606142839960
SFP.Col Colhigh 5540615..5540639 score=2.1733267759084
SFP.Col Colhigh 5541387..5541411 score=2.85279141847136
SFP.Col Colhigh 5546200..5546224 score=2.55610771172403
SFP.Col Colhigh 5554028..5554052 score=2.09061765248522
SFP.Col Colhigh 5555259..5555283 score=4.91832208607058
SFP.Col Colhigh 5555778..5555802 score=4.12148023954272
SFP.Col Colhigh 5556041..5556065 score=4.2634812789662
SFP.Col Colhigh 5556225..5556249 score=2.34686679280332
SFP.Col Colhigh 5556262..5556286 score=1.57451739160793
SFP.Col Colhigh 5556301..5556325 score=2.32415277695982
SFP.Col Colhigh 5556506..5556530 score=4.02233637523832
SFP.Col Colhigh 5556583..5556607 score=2.43066570635880
SFP.Col Colhigh 5556760..5556784 score=2.72152859477250
SFP.Col Colhigh 5556909..5556933 score=2.31806887495239
SFP.Col Colhigh 5556945..5556969 score=1.72916472079333
SFP.Col Colhigh 5557345..5557369 score=2.06594852923411
SFP.Col Colhigh 5558016..5558040 score=3.70578584221085
SFP.Col Colhigh 5558612..5558636 score=3.46349597004972
SFP.Col Colhigh 5560560..5560584 score=2.20098259079574
SFP.Col Colhigh 5568523..5568547 score=1.67030928306778
SFP.Col Colhigh 5572427..5572451 score=3.38949062046588
SFP.Col Colhigh 5578377..5578401 score=1.91235584251666
SFP.Col Colhigh 5580345..5580369 score=4.76508973928255
SFP.Col Colhigh 5581791..5581815 score=3.58497837016667
SFP.Col Colhigh 5587019..5587043 score=4.53867918853921
SFP.Col Colhigh 5587055..5587079 score=3.23415693585074
SFP.Col Colhigh 5587205..5587229 score=2.77005245412987
SFP.Col Colhigh 5587323..5587347 score=4.16358439663644
SFP.Col Colhigh 5587354..5587378 score=2.90614471022627
SFP.Col Colhigh 5589787..5589811 score=3.42231530085467
SFP.Col Colhigh 5589977..5590001 score=1.75003633299964
SFP.Col Colhigh 5590013..5590037 score=1.60594088597036
SFP.Col Colhigh 5590079..5590103 score=1.69278164275368
SFP.Col Colhigh 5590257..5590281 score=4.91921185851412
SFP.Col Colhigh 5590376..5590400 score=2.19102855810765
SFP.Col Colhigh 5590893..5590917 score=2.06132285540195
SFP.Col Colhigh 5591449..5591473 score=4.69365993302247
SFP.Col Colhigh 5591483..5591507 score=1.87785011191276
SFP.Col Colhigh 5591867..5591891 score=2.85139389787364
SFP.Col Colhigh 5593532..5593556 score=1.6781202724794
SFP.Col Colhigh 5593712..5593736 score=1.77746677646182
SFP.Col Colhigh 5598240..5598264 score=2.70473781031356
SFP.Col Colhigh 5598547..5598571 score=2.25935233263741
SFP.Col Colhigh 5618221..5618245 score=3.80598858440103
SFP.Col Colhigh 5622284..5622308 score=2.09881933353000
SFP.Col Colhigh 5622320..5622344 score=2.01175817744109
SFP.Col Colhigh 5622403..5622427 score=2.05318651149716
SFP.Col Colhigh 5622613..5622637 score=4.15925196654739
SFP.Col Colhigh 5622650..5622674 score=3.3721250454354
SFP.Col Colhigh 5622743..5622767 score=2.70092285875814
SFP.Col Colhigh 5622883..5622907 score=4.46882057627423
SFP.Col Colhigh 5623170..5623194 score=7.66470296960306
SFP.Col Colhigh 5623208..5623232 score=3.71199551502884
SFP.Col Colhigh 5623382..5623406 score=6.82192050878033
SFP.Col Colhigh 5623414..5623438 score=3.7937259405382
SFP.Col Colhigh 5623492..5623516 score=3.44528748808521
SFP.Col Colhigh 5623570..5623594 score=5.24494106942069
SFP.Col Colhigh 5623605..5623629 score=6.92257445359948
SFP.Col Colhigh 5623639..5623663 score=4.6265302310475
SFP.Col Colhigh 5623675..5623699 score=2.80229349605171
SFP.Col Colhigh 5623747..5623771 score=2.47351373967102
SFP.Col Colhigh 5623850..5623874 score=2.42386728487459
SFP.Col Colhigh 5628215..5628239 score=2.09431802014487
SFP.Col Colhigh 5628429..5628453 score=3.27017020517194
SFP.Col Colhigh 5628462..5628486 score=4.2705633176374
SFP.Col Colhigh 5628871..5628895 score=4.09551972996079
SFP.Col Colhigh 5629275..5629299 score=2.75664100936726
SFP.Col Colhigh 5629564..5629588 score=1.90090817350512
SFP.Col Colhigh 5640641..5640665 score=5.64844436016997
SFP.Col Colhigh 5642198..5642222 score=3.05831384842452
SFP.Col Colhigh 5642870..5642894 score=5.79067323212899
SFP.Col Colhigh 5642903..5642927 score=4.51977084305927
SFP.Col Colhigh 5642935..5642959 score=2.32452268844571
SFP.Col Colhigh 5643272..5643296 score=2.14188730080937
SFP.Col Colhigh 5643668..5643692 score=2.68683948750068
SFP.Col Colhigh 5643819..5643843 score=3.39765439657805
SFP.Col Colhigh 5647329..5647353 score=4.11198400987046
SFP.Col Colhigh 5649317..5649341 score=2.29267165980603
SFP.Col Colhigh 5649463..5649487 score=1.86635299927155
SFP.Col Colhigh 5649723..5649747 score=4.64553741888193
SFP.Col Colhigh 5649790..5649814 score=7.1874197247167
SFP.Col Colhigh 5649822..5649846 score=2.25062762022997
SFP.Col Colhigh 5649916..5649940 score=1.92433435804184
SFP.Col Colhigh 5650246..5650270 score=9.24454622971735
SFP.Col Colhigh 5650606..5650630 score=2.30395646369252
SFP.Col Colhigh 5650793..5650817 score=2.16811232079434
SFP.Col Colhigh 5651749..5651773 score=3.12674921257608
SFP.Col Colhigh 5651784..5651808 score=4.0886097929699
SFP.Col Colhigh 5651819..5651843 score=2.40128498313340
SFP.Col Colhigh 5652436..5652460 score=2.51961670089678
SFP.Col Colhigh 5652695..5652719 score=3.29397701855439
SFP.Col Colhigh 5653223..5653247 score=2.35434352545041
SFP.Col Colhigh 5653515..5653539 score=5.81547590210501
SFP.Col Colhigh 5653587..5653611 score=2.70619931509214
SFP.Col Colhigh 5653659..5653683 score=4.23872539391732
SFP.Col Colhigh 5653758..5653782 score=1.93563845004039
SFP.Col Colhigh 5654267..5654291 score=1.67982827945508
SFP.Col Colhigh 5654448..5654472 score=2.19749065348117
SFP.Col Colhigh 5654484..5654508 score=2.09580148274626
SFP.Col Colhigh 5654730..5654754 score=2.09350905367204
SFP.Col Colhigh 5654841..5654865 score=1.55958366707464
SFP.Col Colhigh 5659333..5659357 score=3.07669925896895
SFP.Col Colhigh 5661083..5661107 score=2.09341554143288
SFP.Col Colhigh 5661277..5661301 score=3.30605422728424
SFP.Col Colhigh 5662746..5662770 score=3.65244175658211
SFP.Col Colhigh 5664815..5664839 score=4.22214602792078
SFP.Col Colhigh 5665140..5665164 score=1.73585592086986
SFP.Col Colhigh 5665445..5665469 score=3.37219517710486
SFP.Col Colhigh 5665819..5665843 score=3.00496348917816
SFP.Col Colhigh 5666109..5666133 score=2.20781486795565
SFP.Col Colhigh 5666446..5666470 score=3.04653982223387
SFP.Col Colhigh 5666723..5666747 score=2.30470869027174
SFP.Col Colhigh 5667190..5667214 score=4.43233575784309
SFP.Col Colhigh 5667226..5667250 score=4.79422200241756
SFP.Col Colhigh 5667368..5667392 score=2.29537972725271
SFP.Col Colhigh 5667940..5667964 score=2.37398488103551
SFP.Col Colhigh 5668053..5668077 score=4.34925280135747
SFP.Col Colhigh 5668123..5668147 score=2.26482997732856
SFP.Col Colhigh 5668158..5668182 score=1.60391976443071
SFP.Col Colhigh 5668227..5668251 score=6.10922326917467
SFP.Col Colhigh 5668291..5668315 score=5.2988640821506
SFP.Col Colhigh 5668366..5668390 score=2.37201220363021
SFP.Col Colhigh 5668820..5668844 score=1.91911769430308
SFP.Col Colhigh 5669248..5669272 score=2.63543370450093
SFP.Col Colhigh 5669803..5669827 score=2.72904799071806
SFP.Col Colhigh 5669988..5670012 score=1.80139950641737
SFP.Col Colhigh 5671737..5671761 score=3.06012180011887
SFP.Col Colhigh 5672093..5672117 score=2.33619413376538
SFP.Col Colhigh 5672447..5672471 score=4.8594617097202
SFP.Col Colhigh 5672772..5672796 score=6.4522275409133
SFP.Col Colhigh 5672958..5672982 score=2.36182820038961
SFP.Col Colhigh 5673278..5673302 score=1.72146537918674
SFP.Col Colhigh 5674574..5674598 score=1.60341152301843
SFP.Col Colhigh 5675171..5675195 score=2.19781382666575
SFP.Col Colhigh 5675208..5675232 score=3.21293325300205
SFP.Col Colhigh 5675289..5675313 score=4.09435415011473
SFP.Col Colhigh 5678940..5678964 score=2.64564578961404
SFP.Col Colhigh 5679272..5679296 score=2.28853997534598
SFP.Col Colhigh 5681600..5681624 score=3.24354268362090
SFP.Col Colhigh 5682104..5682128 score=4.6762884604419
SFP.Col Colhigh 5685217..5685241 score=2.20711441460090
SFP.Col Colhigh 5685618..5685642 score=2.04253045557890
SFP.Col Colhigh 5687088..5687112 score=2.89747696793059
SFP.Col Colhigh 5687235..5687259 score=3.59324111111061
SFP.Col Colhigh 5689033..5689057 score=1.78430622763815
SFP.Col Colhigh 5689678..5689702 score=2.90226870753597
SFP.Col Colhigh 5690033..5690057 score=2.60210531898631
SFP.Col Colhigh 5691247..5691271 score=1.93151723801787
SFP.Col Colhigh 5691284..5691308 score=2.85234468604433
SFP.Col Colhigh 5691325..5691349 score=7.50757795433535
SFP.Col Colhigh 5691469..5691493 score=3.58995306480228
SFP.Col Colhigh 5691641..5691665 score=3.31602912758712
SFP.Col Colhigh 5691715..5691739 score=5.01231470883576
SFP.Col Colhigh 5691890..5691914 score=2.10062181748048
SFP.Col Colhigh 5694291..5694315 score=2.38817377434183
SFP.Col Colhigh 5699969..5699993 score=3.79140507070408
SFP.Col Colhigh 5701869..5701893 score=3.30002516517719
SFP.Col Colhigh 5702966..5702990 score=2.13643112786521
SFP.Col Colhigh 5708617..5708641 score=2.05149055874336
SFP.Col Colhigh 5712376..5712400 score=7.52954124614978
SFP.Col Colhigh 5714240..5714264 score=1.57607375646190
SFP.Col Colhigh 5717278..5717302 score=3.23763734668256
SFP.Col Colhigh 5719596..5719620 score=2.26288374478318
SFP.Col Colhigh 5719788..5719812 score=1.83268264244176
SFP.Col Colhigh 5719859..5719883 score=2.39275519360433
SFP.Col Colhigh 5720259..5720283 score=2.30364599035157
SFP.Col Colhigh 5720333..5720357 score=3.7610000391737
SFP.Col Colhigh 5720841..5720865 score=4.47793019017298
SFP.Col Colhigh 5721379..5721403 score=2.8227805793077
SFP.Col Colhigh 5721417..5721441 score=3.03079300207509
SFP.Col Colhigh 5721453..5721477 score=5.47600848990258
SFP.Col Colhigh 5721965..5721989 score=2.52653996651115
SFP.Col Colhigh 5722446..5722470 score=3.30233986998048
SFP.Col Colhigh 5722515..5722539 score=1.87692178397492
SFP.Col Colhigh 5722654..5722678 score=3.97822907685528
SFP.Col Colhigh 5722736..5722760 score=2.21837985944740
SFP.Col Colhigh 5723505..5723529 score=1.74986074307542
SFP.Col Colhigh 5723871..5723895 score=1.55377031509549
SFP.Col Colhigh 5724200..5724224 score=2.13037986805896
SFP.Col Colhigh 5727122..5727146 score=2.59577544772062
SFP.Col Colhigh 5728287..5728311 score=6.52693924249045
SFP.Col Colhigh 5728328..5728352 score=5.18653083755765
SFP.Col Colhigh 5728924..5728948 score=2.66106924848025
SFP.Col Colhigh 5728960..5728984 score=2.31886051798197
SFP.Col Colhigh 5729007..5729031 score=1.96916745100116
SFP.Col Colhigh 5729154..5729178 score=3.14405047016378
SFP.Col Colhigh 5729490..5729514 score=1.67255050882749
SFP.Col Colhigh 5729805..5729829 score=4.91070821063417
SFP.Col Colhigh 5730143..5730167 score=2.51427655962317
SFP.Col Colhigh 5730346..5730370 score=2.71582180305541
SFP.Col Colhigh 5731130..5731154 score=7.10224215384098
SFP.Col Colhigh 5731235..5731259 score=3.53560157901938
SFP.Col Colhigh 5731270..5731294 score=7.97365110358054
SFP.Col Colhigh 5731301..5731325 score=5.61399288870795
SFP.Col Colhigh 5731366..5731390 score=2.83444474647726
SFP.Col Colhigh 5731619..5731643 score=3.2012515458775
SFP.Col Colhigh 5731692..5731716 score=3.48733404290611
SFP.Col Colhigh 5731733..5731757 score=4.33592610315815
SFP.Col Colhigh 5731770..5731794 score=2.30096200143337
SFP.Col Colhigh 5731808..5731832 score=2.65151860390218
SFP.Col Colhigh 5731839..5731863 score=2.63063627257605
SFP.Col Colhigh 5731910..5731934 score=2.65165773233043
SFP.Col Colhigh 5732168..5732192 score=3.97909412758188
SFP.Col Colhigh 5732203..5732227 score=1.98595958075031
SFP.Col Colhigh 5732319..5732343 score=1.87390911449850
SFP.Col Colhigh 5732356..5732380 score=1.59028872840131
SFP.Col Colhigh 5732393..5732417 score=4.35905998152612
SFP.Col Colhigh 5732429..5732453 score=7.5700866867817
SFP.Col Colhigh 5732466..5732490 score=3.14150972512979
SFP.Col Colhigh 5732581..5732605 score=2.10069873083082
SFP.Col Colhigh 5732613..5732637 score=1.81338983282698
SFP.Col Colhigh 5732680..5732704 score=7.63366338440488
SFP.Col Colhigh 5732826..5732850 score=2.43790517545465
SFP.Col Colhigh 5733029..5733053 score=2.82850822168462
SFP.Col Colhigh 5733094..5733118 score=4.9331482717109
SFP.Col Colhigh 5733208..5733232 score=4.29698210151173
SFP.Col Colhigh 5733246..5733270 score=2.31240013672444
SFP.Col Colhigh 5733278..5733302 score=5.2235269905435
SFP.Col Colhigh 5733418..5733442 score=3.05256464360312
SFP.Col Colhigh 5733702..5733726 score=2.25855926724523
SFP.Col Colhigh 5733736..5733760 score=4.55872269153021
SFP.Col Colhigh 5733835..5733859 score=1.80711100314657
SFP.Col Colhigh 5733875..5733899 score=3.31623242628274
SFP.Col Colhigh 5733943..5733967 score=3.54487344402527
SFP.Col Colhigh 5734016..5734040 score=2.18941283524117
SFP.Col Colhigh 5734296..5734320 score=2.47742257157195
SFP.Col Colhigh 5734375..5734399 score=1.81386135964215
SFP.Col Colhigh 5734444..5734468 score=4.04244058610516
SFP.Col Colhigh 5734485..5734509 score=6.02909332292759
SFP.Col Colhigh 5734558..5734582 score=2.31810814958348
SFP.Col Colhigh 5735348..5735372 score=2.56800658750038
SFP.Col Colhigh 5735898..5735922 score=5.98419382695908
SFP.Col Colhigh 5736073..5736097 score=1.83181081734050
SFP.Col Colhigh 5736184..5736208 score=1.82768886002658
SFP.Col Colhigh 5736220..5736244 score=2.63573456632493
SFP.Col Colhigh 5736290..5736314 score=3.77793322444870
SFP.Col Colhigh 5736393..5736417 score=2.35584718400989
SFP.Col Colhigh 5736611..5736635 score=4.52590368891437
SFP.Col Colhigh 5736690..5736714 score=2.04230202228712
SFP.Col Colhigh 5737464..5737488 score=4.11186357415293
SFP.Col Colhigh 5737865..5737889 score=2.68052791022461
SFP.Col Colhigh 5737936..5737960 score=4.43703708230221
SFP.Col Colhigh 5738013..5738037 score=2.85092254190963
SFP.Col Colhigh 5738183..5738207 score=2.23701670714668
SFP.Col Colhigh 5738218..5738242 score=1.79164865992471
SFP.Col Colhigh 5739146..5739170 score=2.01430442360457
SFP.Col Colhigh 5739747..5739771 score=2.03494230312240
SFP.Col Colhigh 5740190..5740214 score=5.57089442260331
SFP.Col Colhigh 5740227..5740251 score=3.46956527605605
SFP.Col Colhigh 5740372..5740396 score=2.17883625649349
SFP.Col Colhigh 5741037..5741061 score=1.55912829998688
SFP.Col Colhigh 5741103..5741127 score=2.24673525656168
SFP.Col Colhigh 5741676..5741700 score=2.61046342389311
SFP.Col Colhigh 5743686..5743710 score=3.21569707365071
SFP.Col Colhigh 5747586..5747610 score=2.38979343198992
SFP.Col Colhigh 5750015..5750039 score=2.78608811047947
SFP.Col Colhigh 5752078..5752102 score=1.87233011291052
SFP.Col Colhigh 5753695..5753719 score=3.24723683013609
SFP.Col Colhigh 5757333..5757357 score=2.92454925585089
SFP.Col Colhigh 5757398..5757422 score=4.15116854730258
SFP.Col Colhigh 5757796..5757820 score=2.55694130901117
SFP.Col Colhigh 5759041..5759065 score=5.13074074688843
SFP.Col Colhigh 5761341..5761365 score=1.76633491193682
SFP.Col Colhigh 5761451..5761475 score=2.51382674318280
SFP.Col Colhigh 5762545..5762569 score=1.71592006211633
SFP.Col Colhigh 5762794..5762818 score=2.1865887030035
SFP.Col Colhigh 5764218..5764242 score=3.70151570388415
SFP.Col Colhigh 5766017..5766041 score=4.33932136935273
SFP.Col Colhigh 5774198..5774222 score=6.3103946694228
SFP.Col Colhigh 5783481..5783505 score=2.02678815834509
SFP.Col Colhigh 5789685..5789709 score=3.21343107196747
SFP.Col Colhigh 5803347..5803371 score=3.479947939092
SFP.Col Colhigh 5808410..5808434 score=2.22958893367245
SFP.Col Colhigh 5823840..5823864 score=2.01728083122169
SFP.Col Colhigh 5824158..5824182 score=1.91888344542649
SFP.Col Colhigh 5824259..5824283 score=3.54615031762691
SFP.Col Colhigh 5824902..5824926 score=1.68886655504755
SFP.Col Colhigh 5825453..5825477 score=1.65602070777783
SFP.Col Colhigh 5831783..5831807 score=2.11545168811756
SFP.Col Colhigh 5831930..5831954 score=5.40861446278526
SFP.Col Colhigh 5832077..5832101 score=2.54252140905039
SFP.Col Colhigh 5832218..5832242 score=6.82470638784213
SFP.Col Colhigh 5832370..5832394 score=3.38012093414488
SFP.Col Colhigh 5833585..5833609 score=5.41403173826053
SFP.Col Colhigh 5833724..5833748 score=4.0966865416815
SFP.Col Colhigh 5833880..5833904 score=3.19854744456663
SFP.Col Colhigh 5833989..5834013 score=6.29636902632634
SFP.Col Colhigh 5834408..5834432 score=3.46865080795387
SFP.Col Colhigh 5834944..5834968 score=2.14968848923443
SFP.Col Colhigh 5859653..5859677 score=1.94458946153121
SFP.Col Colhigh 5867642..5867666 score=1.82062910366728
SFP.Col Colhigh 5881162..5881186 score=2.86926457938867
SFP.Col Colhigh 5898090..5898114 score=2.43125291297333
SFP.Col Colhigh 5900006..5900030 score=1.92194031038349
SFP.Col Colhigh 5900553..5900577 score=2.76074409464175
SFP.Col Colhigh 5900660..5900684 score=2.13444803204929
SFP.Col Colhigh 5905189..5905213 score=1.90420724986852
SFP.Col Colhigh 5906391..5906415 score=9.38794598787804
SFP.Col Colhigh 5906428..5906452 score=2.85757574511141
SFP.Col Colhigh 5907378..5907402 score=1.66573794667308
SFP.Col Colhigh 5907415..5907439 score=4.40626643617689
SFP.Col Colhigh 5907487..5907511 score=2.71084295040349
SFP.Col Colhigh 5907520..5907544 score=3.27898276625971
SFP.Col Colhigh 5907559..5907583 score=4.00379158162274
SFP.Col Colhigh 5908407..5908431 score=2.69177208196806
SFP.Col Colhigh 5908807..5908831 score=2.68066407165708
SFP.Col Colhigh 5909002..5909026 score=3.8562926209206
SFP.Col Colhigh 5909073..5909097 score=2.48646505646369
SFP.Col Colhigh 5910046..5910070 score=2.43059178965648
SFP.Col Colhigh 5913114..5913138 score=1.72273892759554
SFP.Col Colhigh 5917294..5917318 score=4.03886161403627
SFP.Col Colhigh 5917602..5917626 score=2.41167016212519
SFP.Col Colhigh 5918201..5918225 score=1.83231852580831
SFP.Col Colhigh 5918271..5918295 score=2.32152546394652
SFP.Col Colhigh 5918759..5918783 score=2.16363191136637
SFP.Col Colhigh 5921032..5921056 score=7.10978433239738
SFP.Col Colhigh 5923096..5923120 score=2.06401630968704
SFP.Col Colhigh 5923132..5923156 score=3.06018477092572
SFP.Col Colhigh 5923342..5923366 score=2.65319626734068
SFP.Col Colhigh 5924063..5924087 score=5.13011087105353
SFP.Col Colhigh 5931743..5931767 score=1.91530775277950
SFP.Col Colhigh 5931852..5931876 score=2.4487945728399
SFP.Col Colhigh 5934302..5934326 score=2.42206650108905
SFP.Col Colhigh 5943310..5943334 score=3.26322634911244
SFP.Col Colhigh 5943592..5943616 score=2.44555604797465
SFP.Col Colhigh 5945119..5945143 score=5.32468072232102
SFP.Col Colhigh 5952929..5952953 score=2.19948064716655
SFP.Col Colhigh 5953252..5953276 score=1.96648620779373
SFP.Col Colhigh 5954423..5954447 score=3.07312326288715
SFP.Col Colhigh 5955081..5955105 score=1.69322166020830
SFP.Col Colhigh 5955113..5955137 score=3.28854966909742
SFP.Col Colhigh 5955221..5955245 score=3.18163018375364
SFP.Col Colhigh 5955392..5955416 score=2.62454960134299
SFP.Col Colhigh 5957693..5957717 score=3.91511835816555
SFP.Col Colhigh 5957726..5957750 score=3.73489453348717
SFP.Col Colhigh 5957762..5957786 score=5.1557691430737
SFP.Col Colhigh 5957868..5957892 score=3.01632024125499
SFP.Col Colhigh 5957907..5957931 score=3.22195035441603
SFP.Col Colhigh 5958021..5958045 score=3.37990256762890
SFP.Col Colhigh 5958062..5958086 score=6.85596108392528
SFP.Col Colhigh 5958237..5958261 score=3.01283792932823
SFP.Col Colhigh 5958270..5958294 score=7.97714639405872
SFP.Col Colhigh 5958613..5958637 score=1.68302785341139
SFP.Col Colhigh 5958649..5958673 score=1.55458280565043
SFP.Col Colhigh 5959065..5959089 score=1.75867223329488
SFP.Col Colhigh 5962619..5962643 score=1.58702738545238
SFP.Col Colhigh 5963895..5963919 score=5.16259536287739
SFP.Col Colhigh 5964722..5964746 score=6.62964056083982
SFP.Col Colhigh 5964759..5964783 score=2.33775398742258
SFP.Col Colhigh 5964835..5964859 score=5.29245160071574
SFP.Col Colhigh 5964870..5964894 score=4.00661064536691
SFP.Col Colhigh 5964983..5965007 score=10.9110750706660
SFP.Col Colhigh 5965055..5965079 score=3.82426639081724
SFP.Col Colhigh 5965125..5965149 score=2.56442210838837
SFP.Col Colhigh 5965198..5965222 score=2.11165337300901
SFP.Col Colhigh 5965270..5965294 score=1.59497102879507
SFP.Col Colhigh 5965306..5965330 score=3.12228291450388
SFP.Col Colhigh 5965753..5965777 score=1.64840558730219
SFP.Col Colhigh 5965786..5965810 score=6.2604152672804
SFP.Col Colhigh 5965827..5965851 score=3.80491066253581
SFP.Col Colhigh 5966175..5966199 score=3.89290417521489
SFP.Col Colhigh 5969064..5969088 score=1.89175375683649
SFP.Col Colhigh 5974310..5974334 score=3.21505978434754
SFP.Col Colhigh 5974347..5974371 score=3.79043708775442
SFP.Col Colhigh 5974419..5974443 score=3.55509354408768
SFP.Col Colhigh 5974455..5974479 score=3.47793178496107
SFP.Col Colhigh 5974493..5974517 score=3.30065428189633
SFP.Col Colhigh 5974835..5974859 score=2.18835934399625
SFP.Col Colhigh 5975315..5975339 score=3.76072317190920
SFP.Col Colhigh 5975354..5975378 score=4.9692586241313
SFP.Col Colhigh 5975461..5975485 score=2.58356177057115
SFP.Col Colhigh 5975530..5975554 score=2.94694743599144
SFP.Col Colhigh 5975564..5975588 score=2.51922888552612
SFP.Col Colhigh 5975599..5975623 score=5.47641547898181
SFP.Col Colhigh 5975633..5975657 score=2.71619178893929
SFP.Col Colhigh 5975775..5975799 score=2.81586500025335
SFP.Col Colhigh 5978959..5978983 score=4.03871160103497
SFP.Col Colhigh 5988867..5988891 score=2.46465723978246
SFP.Col Colhigh 5989538..5989562 score=1.90310353190015
SFP.Col Colhigh 5989790..5989814 score=2.08318255027309
SFP.Col Colhigh 5992770..5992794 score=4.86812831947396
SFP.Col Colhigh 5994223..5994247 score=1.84699553163070
SFP.Col Colhigh 5996208..5996232 score=4.45035448191432
SFP.Col Colhigh 6002205..6002229 score=5.00275271614190
SFP.Col Colhigh 6003689..6003713 score=2.51081510662309
SFP.Col Colhigh 6004393..6004417 score=2.08782949155652
SFP.Col Colhigh 6022677..6022701 score=1.71160260306596
SFP.Col Colhigh 6026234..6026258 score=2.01556585865013
SFP.Col Colhigh 6027173..6027197 score=3.21443387230048
SFP.Col Colhigh 6044979..6045003 score=2.80821935488959
SFP.Col Colhigh 6045519..6045543 score=2.11784209020317
SFP.Col Colhigh 6045570..6045594 score=2.85659683123469
SFP.Col Colhigh 6055038..6055062 score=1.61129361756502
SFP.Col Colhigh 6055094..6055118 score=4.48428192748318
SFP.Col Colhigh 6055595..6055619 score=3.32031442120535
SFP.Col Colhigh 6055852..6055876 score=3.30580263543497
SFP.Col Colhigh 6055883..6055907 score=1.62217407118406
SFP.Col Colhigh 6056807..6056831 score=2.02349767802360
SFP.Col Colhigh 6057338..6057362 score=2.59539820816169
SFP.Col Colhigh 6057449..6057473 score=1.63145382039251
SFP.Col Colhigh 6057555..6057579 score=1.76503741934880
SFP.Col Colhigh 6058036..6058060 score=2.92280145798964
SFP.Col Colhigh 6060276..6060300 score=2.76701461759028
SFP.Col Colhigh 6060896..6060920 score=2.20831393051054
SFP.Col Colhigh 6060966..6060990 score=2.67516396266862
SFP.Col Colhigh 6061953..6061977 score=1.73384384590158
SFP.Col Colhigh 6064006..6064030 score=2.74299203430208
SFP.Col Colhigh 6064080..6064104 score=5.77006696264407
SFP.Col Colhigh 6066028..6066052 score=2.20712623310247
SFP.Col Colhigh 6069075..6069099 score=1.84668325735123
SFP.Col Colhigh 6071630..6071654 score=2.35276124772712
SFP.Col Colhigh 6072362..6072386 score=2.31532069305897
SFP.Col Colhigh 6072393..6072417 score=2.21431205875228
SFP.Col Colhigh 6073798..6073822 score=3.32794290409054
SFP.Col Colhigh 6073947..6073971 score=7.90441726657455
SFP.Col Colhigh 6074370..6074394 score=2.48239181616842
SFP.Col Colhigh 6074530..6074554 score=1.75074988537082
SFP.Col Colhigh 6074810..6074834 score=3.0626308027173
SFP.Col Colhigh 6075069..6075093 score=2.26478235600975
SFP.Col Colhigh 6075286..6075310 score=2.67147525597550
SFP.Col Colhigh 6075792..6075816 score=2.56073525393153
SFP.Col Colhigh 6076005..6076029 score=2.7904062688171
SFP.Col Colhigh 6076112..6076136 score=1.95038367536876
SFP.Col Colhigh 6076153..6076177 score=2.93503902724896
SFP.Col Colhigh 6076676..6076700 score=4.05589622392704
SFP.Col Colhigh 6076711..6076735 score=3.77618698044534
SFP.Col Colhigh 6076937..6076961 score=3.42491949124215
SFP.Col Colhigh 6077010..6077034 score=2.82341584853125
SFP.Col Colhigh 6077081..6077105 score=1.62400760252947
SFP.Col Colhigh 6077117..6077141 score=4.87828165664869
SFP.Col Colhigh 6077370..6077394 score=2.51226798402667
SFP.Col Colhigh 6092481..6092505 score=2.20517095139294
SFP.Col Colhigh 6095519..6095543 score=3.98107181540874
SFP.Col Colhigh 6096848..6096872 score=2.19258322879436
SFP.Col Colhigh 6097725..6097749 score=3.11813621786690
SFP.Col Colhigh 6101113..6101137 score=2.62386823506108
SFP.Col Colhigh 6116372..6116396 score=4.48859288191336
SFP.Col Colhigh 6118072..6118096 score=2.05283691068136
SFP.Col Colhigh 6120347..6120371 score=2.47164261225899
SFP.Col Colhigh 6141524..6141548 score=2.95978846314899
SFP.Col Colhigh 6141747..6141771 score=2.08845525363378
SFP.Col Colhigh 6144591..6144615 score=2.36019105210530
SFP.Col Colhigh 6148246..6148270 score=3.41383795674580
SFP.Col Colhigh 6156272..6156296 score=3.43364506885299
SFP.Col Colhigh 6159218..6159242 score=3.21703813805268
SFP.Col Colhigh 6159250..6159274 score=2.59809791520062
SFP.Col Colhigh 6159578..6159602 score=2.20793847407581
SFP.Col Colhigh 6166389..6166413 score=2.14852182602913
SFP.Col Colhigh 6167032..6167056 score=1.96464491652946
SFP.Col Colhigh 6170031..6170055 score=2.68357464204965
SFP.Col Colhigh 6177269..6177293 score=2.44954615916577
SFP.Col Colhigh 6184166..6184190 score=1.69807330197162
SFP.Col Colhigh 6187750..6187774 score=3.65443862148224
SFP.Col Colhigh 6189817..6189841 score=2.49397168881462
SFP.Col Colhigh 6191383..6191407 score=1.67664692677862
SFP.Col Colhigh 6193672..6193696 score=2.72241002789981
SFP.Col Colhigh 6193920..6193944 score=4.18494448784263
SFP.Col Colhigh 6193989..6194013 score=3.98742697178351
SFP.Col Colhigh 6194144..6194168 score=5.31050703814458
SFP.Col Colhigh 6194257..6194281 score=3.56574372198683
SFP.Col Colhigh 6194866..6194890 score=1.81568808339049
SFP.Col Colhigh 6195550..6195574 score=1.59870405537327
SFP.Col Colhigh 6195678..6195702 score=2.1364673846438
SFP.Col Colhigh 6195715..6195739 score=2.40476695661172
SFP.Col Colhigh 6196234..6196258 score=2.02401008434453
SFP.Col Colhigh 6196532..6196556 score=2.70223005012436
SFP.Col Colhigh 6197613..6197637 score=3.76097323239861
SFP.Col Colhigh 6198585..6198609 score=3.66180519083316
SFP.Col Colhigh 6199193..6199217 score=2.34883333918826
SFP.Col Colhigh 6200267..6200291 score=2.68340186814202
SFP.Col Colhigh 6200878..6200902 score=2.84068110930092
SFP.Col Colhigh 6201637..6201661 score=2.45112883024260
SFP.Col Colhigh 6201711..6201735 score=5.68410838935619
SFP.Col Colhigh 6203025..6203049 score=1.63414294538815
SFP.Col Colhigh 6203137..6203161 score=4.60714825451284
SFP.Col Colhigh 6203172..6203196 score=1.76689812988148
SFP.Col Colhigh 6203204..6203228 score=3.87297102082966
SFP.Col Colhigh 6203676..6203700 score=4.44882759086041
SFP.Col Colhigh 6203855..6203879 score=3.37143266726183
SFP.Col Colhigh 6204115..6204139 score=1.62125821678256
SFP.Col Colhigh 6204560..6204584 score=1.84731162440862
SFP.Col Colhigh 6205159..6205183 score=2.44342260161887
SFP.Col Colhigh 6205446..6205470 score=3.48392546473941
SFP.Col Colhigh 6208988..6209012 score=1.56290651113146
SFP.Col Colhigh 6210028..6210052 score=4.50631385956961
SFP.Col Colhigh 6212580..6212604 score=1.98993950162635
SFP.Col Colhigh 6213119..6213143 score=1.73148056257762
SFP.Col Colhigh 6213649..6213673 score=2.45563888635972
SFP.Col Colhigh 6213721..6213745 score=3.64656678693635
SFP.Col Colhigh 6213871..6213895 score=2.97098089945352
SFP.Col Colhigh 6213908..6213932 score=1.94788026244194
SFP.Col Colhigh 6213982..6214006 score=4.88150493261910
SFP.Col Colhigh 6214169..6214193 score=3.87525126970975
SFP.Col Colhigh 6214332..6214356 score=5.82337771162098
SFP.Col Colhigh 6214446..6214470 score=2.8055766516497
SFP.Col Colhigh 6214836..6214860 score=3.67911275955549
SFP.Col Colhigh 6214867..6214891 score=5.35388827701934
SFP.Col Colhigh 6215082..6215106 score=1.66211193079951
SFP.Col Colhigh 6215193..6215217 score=2.93352054940291
SFP.Col Colhigh 6215226..6215250 score=3.49580171146161
SFP.Col Colhigh 6215338..6215362 score=2.02501769794696
SFP.Col Colhigh 6215374..6215398 score=4.54654641730291
SFP.Col Colhigh 6216560..6216584 score=3.81198683874865
SFP.Col Colhigh 6216649..6216673 score=3.21309536581235
SFP.Col Colhigh 6217216..6217240 score=4.17567084094729
SFP.Col Colhigh 6217485..6217509 score=2.80326120520908
SFP.Col Colhigh 6218506..6218530 score=3.47445792554098
SFP.Col Colhigh 6219337..6219361 score=2.25484889463571
SFP.Col Colhigh 6223726..6223750 score=1.62652839012927
SFP.Col Colhigh 6224024..6224048 score=2.52472500676761
SFP.Col Colhigh 6224208..6224232 score=3.7911558661027
SFP.Col Colhigh 6224474..6224498 score=1.91139523864965
SFP.Col Colhigh 6225221..6225245 score=2.10012117719626
SFP.Col Colhigh 6225294..6225318 score=3.52218216318263
SFP.Col Colhigh 6225470..6225494 score=4.10944137958941
SFP.Col Colhigh 6266046..6266070 score=3.65047275077673
SFP.Col Colhigh 6284423..6284447 score=2.43829558214468
SFP.Col Colhigh 6297021..6297045 score=2.58558333354131
SFP.Col Colhigh 6300527..6300551 score=2.07956243001671
SFP.Col Colhigh 6301465..6301489 score=2.08486539478426
SFP.Col Colhigh 6308655..6308679 score=3.22066722608317
SFP.Col Colhigh 6309783..6309807 score=2.27442322524006
SFP.Col Colhigh 6309854..6309878 score=2.58710253470427
SFP.Col Colhigh 6310739..6310763 score=1.82976804494053
SFP.Col Colhigh 6315702..6315726 score=6.76144092429222
SFP.Col Colhigh 6316402..6316426 score=2.29036380023469
SFP.Col Colhigh 6320005..6320029 score=2.96654057768868
SFP.Col Colhigh 6320535..6320559 score=3.54424205623563
SFP.Col Colhigh 6321962..6321986 score=2.19324478234641
SFP.Col Colhigh 6329261..6329285 score=1.91489703768773
SFP.Col Colhigh 6336257..6336281 score=1.92783940423947
SFP.Col Colhigh 6337934..6337958 score=3.63323119924822
SFP.Col Colhigh 6339276..6339300 score=5.23402764785819
SFP.Col Colhigh 6341421..6341445 score=1.76428581383059
SFP.Col Colhigh 6344848..6344872 score=2.49989921964341
SFP.Col Colhigh 6347965..6347989 score=3.37153220999821
SFP.Col Colhigh 6351606..6351630 score=2.91493167469693
SFP.Col Colhigh 6353547..6353571 score=3.0551172280405
SFP.Col Colhigh 6357198..6357222 score=1.84396732810260
SFP.Col Colhigh 6358001..6358025 score=3.80777990840692
SFP.Col Colhigh 6358505..6358529 score=4.17476115307515
SFP.Col Colhigh 6359112..6359136 score=1.79006359596740
SFP.Col Colhigh 6361762..6361786 score=2.38699166419929
SFP.Col Colhigh 6362119..6362143 score=2.13622323492382
SFP.Col Colhigh 6367225..6367249 score=4.17105629057762
SFP.Col Colhigh 6367933..6367957 score=1.79812272929377
SFP.Col Colhigh 6371136..6371160 score=3.49670588163671
SFP.Col Colhigh 6371168..6371192 score=2.02339116311733
SFP.Col Colhigh 6371950..6371974 score=3.38318478652233
SFP.Col Colhigh 6372144..6372168 score=2.07267357654092
SFP.Col Colhigh 6379196..6379220 score=4.47785509130089
SFP.Col Colhigh 6381226..6381250 score=4.64910682173445
SFP.Col Colhigh 6381735..6381759 score=1.77514786746404
SFP.Col Colhigh 6383929..6383953 score=2.71549404043006
SFP.Col Colhigh 6391446..6391470 score=2.11400185755938
SFP.Col Colhigh 6395130..6395154 score=1.57111974582989
SFP.Col Colhigh 6398419..6398443 score=2.10202135908698
SFP.Col Colhigh 6398528..6398552 score=3.03649569175554
SFP.Col Colhigh 6399520..6399544 score=2.86534697823647
SFP.Col Colhigh 6403302..6403326 score=1.61738086630071
SFP.Col Colhigh 6403342..6403366 score=6.10756081121108
SFP.Col Colhigh 6403413..6403437 score=2.46912826537272
SFP.Col Colhigh 6403486..6403510 score=3.21824407739766
SFP.Col Colhigh 6403630..6403654 score=5.84855642963854
SFP.Col Colhigh 6403666..6403690 score=2.51336212292808
SFP.Col Colhigh 6403778..6403802 score=4.6779376187566
SFP.Col Colhigh 6403816..6403840 score=1.83596307795012
SFP.Col Colhigh 6403853..6403877 score=3.24918729767029
SFP.Col Colhigh 6403887..6403911 score=2.13897950617864
SFP.Col Colhigh 6403960..6403984 score=2.86555524276113
SFP.Col Colhigh 6403995..6404019 score=3.67051331152047
SFP.Col Colhigh 6404070..6404094 score=4.3219809572794
SFP.Col Colhigh 6404239..6404263 score=11.1024496731422
SFP.Col Colhigh 6404308..6404332 score=5.18258828584526
SFP.Col Colhigh 6404382..6404406 score=2.29118673196387
SFP.Col Colhigh 6404423..6404447 score=1.9405426729104
SFP.Col Colhigh 6404494..6404518 score=1.61735583769693
SFP.Col Colhigh 6404565..6404589 score=5.25923667865899
SFP.Col Colhigh 6404717..6404741 score=3.86565890592797
SFP.Col Colhigh 6404786..6404810 score=2.67413416512147
SFP.Col Colhigh 6404823..6404847 score=5.8394201342602
SFP.Col Colhigh 6404892..6404916 score=3.51946673888111
SFP.Col Colhigh 6404931..6404955 score=4.59436544307172
SFP.Col Colhigh 6404970..6404994 score=2.19313486910294
SFP.Col Colhigh 6405004..6405028 score=4.60491151800848
SFP.Col Colhigh 6405041..6405065 score=4.20703352406641
SFP.Col Colhigh 6405115..6405139 score=2.37097191676558
SFP.Col Colhigh 6405222..6405246 score=2.91325998258463
SFP.Col Colhigh 6405262..6405286 score=3.30187291254451
SFP.Col Colhigh 6405300..6405324 score=3.57998242190550
SFP.Col Colhigh 6405337..6405361 score=2.91064046536597
SFP.Col Colhigh 6405373..6405397 score=3.32629686129503
SFP.Col Colhigh 6405411..6405435 score=2.52196664978041
SFP.Col Colhigh 6405591..6405615 score=3.80185581132663
SFP.Col Colhigh 6405627..6405651 score=3.21921935327917
SFP.Col Colhigh 6405703..6405727 score=2.19497885456872
SFP.Col Colhigh 6405738..6405762 score=5.76473916861436
SFP.Col Colhigh 6405775..6405799 score=3.39314580956243
SFP.Col Colhigh 6405916..6405940 score=2.11285602369559
SFP.Col Colhigh 6405953..6405977 score=1.92207562579862
SFP.Col Colhigh 6406096..6406120 score=5.0468877238979
SFP.Col Colhigh 6406131..6406155 score=1.92738409280485
SFP.Col Colhigh 6406166..6406190 score=4.16390783748553
SFP.Col Colhigh 6406203..6406227 score=3.67004112732642
SFP.Col Colhigh 6406241..6406265 score=5.22674708420114
SFP.Col Colhigh 6406318..6406342 score=5.09533835195471
SFP.Col Colhigh 6406355..6406379 score=3.19351866212749
SFP.Col Colhigh 6406493..6406517 score=4.17479163317014
SFP.Col Colhigh 6406529..6406553 score=3.51338753175574
SFP.Col Colhigh 6406565..6406589 score=7.6075319563381
SFP.Col Colhigh 6406597..6406621 score=3.02627110995457
SFP.Col Colhigh 6406851..6406875 score=2.15273827412733
SFP.Col Colhigh 6406926..6406950 score=3.36036119729467
SFP.Col Colhigh 6407068..6407092 score=4.11187414810253
SFP.Col Colhigh 6407100..6407124 score=2.50136786583237
SFP.Col Colhigh 6407137..6407161 score=2.33969430754053
SFP.Col Colhigh 6407207..6407231 score=2.28565340104708
SFP.Col Colhigh 6407282..6407306 score=6.37622503380236
SFP.Col Colhigh 6407354..6407378 score=2.92454864280038
SFP.Col Colhigh 6407429..6407453 score=1.56429326410839
SFP.Col Colhigh 6407502..6407526 score=6.57722494509162
SFP.Col Colhigh 6407537..6407561 score=3.01690072731719
SFP.Col Colhigh 6407578..6407602 score=1.66303217573564
SFP.Col Colhigh 6407614..6407638 score=2.84127190258477
SFP.Col Colhigh 6407650..6407674 score=1.60528283760466
SFP.Col Colhigh 6407684..6407708 score=1.64113775233540
SFP.Col Colhigh 6407719..6407743 score=3.94587093168794
SFP.Col Colhigh 6410909..6410933 score=2.91188397595039
SFP.Col Colhigh 6410973..6410997 score=2.27412978384020
SFP.Col Colhigh 6430169..6430193 score=2.00557161447851
SFP.Col Colhigh 6434991..6435015 score=2.23178937086305
SFP.Col Colhigh 6437337..6437361 score=1.68494270374403
SFP.Col Colhigh 6442211..6442235 score=1.91795655227564
SFP.Col Colhigh 6442761..6442785 score=2.0215661074759
SFP.Col Colhigh 6445024..6445048 score=4.16340542028251
SFP.Col Colhigh 6445273..6445297 score=1.69817946496603
SFP.Col Colhigh 6445653..6445677 score=2.16383149655989
SFP.Col Colhigh 6445794..6445818 score=2.6992832220714
SFP.Col Colhigh 6446569..6446593 score=2.95242359666401
SFP.Col Colhigh 6446859..6446883 score=2.08147585286389
SFP.Col Colhigh 6448544..6448568 score=3.78444913221518
SFP.Col Colhigh 6453276..6453300 score=2.81150735408383
SFP.Col Colhigh 6453834..6453858 score=2.94085977895548
SFP.Col Colhigh 6453943..6453967 score=2.33658094634647
SFP.Col Colhigh 6454020..6454044 score=3.71918755531087
SFP.Col Colhigh 6454802..6454826 score=3.01558583826333
SFP.Col Colhigh 6455002..6455026 score=3.08756165116397
SFP.Col Colhigh 6455249..6455273 score=2.77623457836354
SFP.Col Colhigh 6455393..6455417 score=3.43353496414853
SFP.Col Colhigh 6456404..6456428 score=3.90574607786419
SFP.Col Colhigh 6456443..6456467 score=1.60182149848054
SFP.Col Colhigh 6457204..6457228 score=3.01897130453812
SFP.Col Colhigh 6459554..6459578 score=3.01578282715849
SFP.Col Colhigh 6459594..6459618 score=2.85428765692035
SFP.Col Colhigh 6459630..6459654 score=2.49773707470339
SFP.Col Colhigh 6459777..6459801 score=4.00636752397571
SFP.Col Colhigh 6460110..6460134 score=3.43553668762815
SFP.Col Colhigh 6460143..6460167 score=2.66479336251083
SFP.Col Colhigh 6460465..6460489 score=2.35390333487883
SFP.Col Colhigh 6460503..6460527 score=3.38915322475623
SFP.Col Colhigh 6460841..6460865 score=2.44470654914327
SFP.Col Colhigh 6461500..6461524 score=2.29102674845878
SFP.Col Colhigh 6461537..6461561 score=3.10444099543195
SFP.Col Colhigh 6461578..6461602 score=2.63617537314043
SFP.Col Colhigh 6461971..6461995 score=6.14619919919141
SFP.Col Colhigh 6462008..6462032 score=2.49707839128163
SFP.Col Colhigh 6462110..6462134 score=3.51240553655188
SFP.Col Colhigh 6462147..6462171 score=3.43910435702441
SFP.Col Colhigh 6462475..6462499 score=2.40271580934478
SFP.Col Colhigh 6462510..6462534 score=3.24233992008048
SFP.Col Colhigh 6462550..6462574 score=3.65652319557606
SFP.Col Colhigh 6462972..6462996 score=2.05224386450228
SFP.Col Colhigh 6466032..6466056 score=1.8823399298343
SFP.Col Colhigh 6467556..6467580 score=2.61288543360629
SFP.Col Colhigh 6468509..6468533 score=4.29293957137897
SFP.Col Colhigh 6473777..6473801 score=4.30810665009496
SFP.Col Colhigh 6481567..6481591 score=2.56975999731341
SFP.Col Colhigh 6485283..6485307 score=2.66120672393058
SFP.Col Colhigh 6489208..6489232 score=2.47220664598238
SFP.Col Colhigh 6495120..6495144 score=2.01909474077929
SFP.Col Colhigh 6496155..6496179 score=2.24527521576737
SFP.Col Colhigh 6499005..6499029 score=3.94519714339564
SFP.Col Colhigh 6499036..6499060 score=1.96339711820760
SFP.Col Colhigh 6499331..6499355 score=4.12766495274706
SFP.Col Colhigh 6499372..6499396 score=2.56727940163343
SFP.Col Colhigh 6499595..6499619 score=3.91479783654629
SFP.Col Colhigh 6508863..6508887 score=4.72186659166963
SFP.Col Colhigh 6517473..6517497 score=1.81302955984825
SFP.Col Colhigh 6518404..6518428 score=2.65128036122513
SFP.Col Colhigh 6518474..6518498 score=2.22433630553838
SFP.Col Colhigh 6519202..6519226 score=4.54495703434588
SFP.Col Colhigh 6519240..6519264 score=7.5002131304348
SFP.Col Colhigh 6519455..6519479 score=1.74891190543383
SFP.Col Colhigh 6532144..6532168 score=1.83882733314033
SFP.Col Colhigh 6533723..6533747 score=6.74622455610815
SFP.Col Colhigh 6536092..6536116 score=5.06128237181912
SFP.Col Colhigh 6537919..6537943 score=3.20066811239391
SFP.Col Colhigh 6539549..6539573 score=2.65815998360775
SFP.Col Colhigh 6539649..6539673 score=2.87622742265566
SFP.Col Colhigh 6540742..6540766 score=1.72331624197182
SFP.Col Colhigh 6543822..6543846 score=1.75031648287916
SFP.Col Colhigh 6545302..6545326 score=3.56854169982172
SFP.Col Colhigh 6551912..6551936 score=2.04432750995129
SFP.Col Colhigh 6555792..6555816 score=2.28387024461459
SFP.Col Colhigh 6561990..6562014 score=1.82469452170609
SFP.Col Colhigh 6565983..6566007 score=2.94585786496907
SFP.Col Colhigh 6566318..6566342 score=1.80252596320798
SFP.Col Colhigh 6566945..6566969 score=1.78073696604691
SFP.Col Colhigh 6567504..6567528 score=1.55823758090768
SFP.Col Colhigh 6569632..6569656 score=1.88495918480381
SFP.Col Colhigh 6572577..6572601 score=6.27681502207571
SFP.Col Colhigh 6573719..6573743 score=3.81128222548397
SFP.Col Colhigh 6576091..6576115 score=2.09223877346562
SFP.Col Colhigh 6576690..6576714 score=3.44282189916642
SFP.Col Colhigh 6579485..6579509 score=3.68242276379037
SFP.Col Colhigh 6582117..6582141 score=2.62904240873044
SFP.Col Colhigh 6582765..6582789 score=2.42631339318180
SFP.Col Colhigh 6651415..6651439 score=1.66110987884737
SFP.Col Colhigh 6671150..6671174 score=1.57677027809993
SFP.Col Colhigh 6728382..6728406 score=2.72499688555399
SFP.Col Colhigh 6730296..6730320 score=2.34861891610295
SFP.Col Colhigh 6730408..6730432 score=3.21541411502393
SFP.Col Colhigh 6734734..6734758 score=2.02286659505523
SFP.Col Colhigh 6735431..6735455 score=1.90826386825668
SFP.Col Colhigh 6736675..6736699 score=4.27535465970637
SFP.Col Colhigh 6736706..6736730 score=8.81897308779844
SFP.Col Colhigh 6736737..6736761 score=2.34541588636988
SFP.Col Colhigh 6736963..6736987 score=1.71947815972910
SFP.Col Colhigh 6740972..6740996 score=1.84875533364141
SFP.Col Colhigh 6742788..6742812 score=2.61466373733790
SFP.Col Colhigh 6742929..6742953 score=1.76063467383195
SFP.Col Colhigh 6744941..6744965 score=1.85158810420399
SFP.Col Colhigh 6747019..6747043 score=2.72574833238476
SFP.Col Colhigh 6752046..6752070 score=3.99402094162453
SFP.Col Colhigh 6752581..6752605 score=2.99548891776585
SFP.Col Colhigh 6753878..6753902 score=1.57913124681783
SFP.Col Colhigh 6755020..6755044 score=2.13350648831288
SFP.Col Colhigh 6774363..6774387 score=2.45618229005356
SFP.Col Colhigh 6774430..6774454 score=2.23736875785713
SFP.Col Colhigh 6774847..6774871 score=2.07251061628209
SFP.Col Colhigh 6775175..6775199 score=2.28889760622429
SFP.Col Colhigh 6775730..6775754 score=6.14783322985893
SFP.Col Colhigh 6780035..6780059 score=4.37570216414876
SFP.Col Colhigh 6780888..6780912 score=2.36221359916350
SFP.Col Colhigh 6786911..6786935 score=2.26313532226689
SFP.Col Colhigh 6787460..6787484 score=4.4265155901228
SFP.Col Colhigh 6788025..6788049 score=2.23890898578480
SFP.Col Colhigh 6788181..6788205 score=4.94399466218014
SFP.Col Colhigh 6788926..6788950 score=2.80190281527783
SFP.Col Colhigh 6788999..6789023 score=6.38263396086886
SFP.Col Colhigh 6789107..6789131 score=3.68860668922944
SFP.Col Colhigh 6789147..6789171 score=3.13611070118417
SFP.Col Colhigh 6789219..6789243 score=3.25444547117879
SFP.Col Colhigh 6789637..6789661 score=1.66905558690252
SFP.Col Colhigh 6789673..6789697 score=3.27962308972083
SFP.Col Colhigh 6789750..6789774 score=1.86546972281596
SFP.Col Colhigh 6790978..6791002 score=2.83473778709113
SFP.Col Colhigh 6791012..6791036 score=4.91546633427855
SFP.Col Colhigh 6791048..6791072 score=1.82273007374418
SFP.Col Colhigh 6791212..6791236 score=3.36244641026177
SFP.Col Colhigh 6791253..6791277 score=4.08543074290901
SFP.Col Colhigh 6791288..6791312 score=4.39895330596299
SFP.Col Colhigh 6791324..6791348 score=4.26597122748578
SFP.Col Colhigh 6791357..6791381 score=3.89287053589673
SFP.Col Colhigh 6793105..6793129 score=3.23625249513327
SFP.Col Colhigh 6793381..6793405 score=1.72419131111227
SFP.Col Colhigh 6793529..6793553 score=2.42075157361856
SFP.Col Colhigh 6793567..6793591 score=1.83706317982287
SFP.Col Colhigh 6793707..6793731 score=3.84491326200407
SFP.Col Colhigh 6793745..6793769 score=2.49069764054391
SFP.Col Colhigh 6793781..6793805 score=2.34155420262886
SFP.Col Colhigh 6793818..6793842 score=5.40544700017826
SFP.Col Colhigh 6793895..6793919 score=4.50587107582203
SFP.Col Colhigh 6794673..6794697 score=6.10311681054641
SFP.Col Colhigh 6795405..6795429 score=2.17764354433065
SFP.Col Colhigh 6796121..6796145 score=2.48703291128342
SFP.Col Colhigh 6797855..6797879 score=4.20861775501864
SFP.Col Colhigh 6801159..6801183 score=2.38106157926405
SFP.Col Colhigh 6801476..6801500 score=3.31514530158184
SFP.Col Colhigh 6802049..6802073 score=2.05606606555409
SFP.Col Colhigh 6802156..6802180 score=4.1461073932838
SFP.Col Colhigh 6802190..6802214 score=3.24267403438681
SFP.Col Colhigh 6802344..6802368 score=1.78077556840699
SFP.Col Colhigh 6805198..6805222 score=1.63718336802884
SFP.Col Colhigh 6807900..6807924 score=3.7177462833961
SFP.Col Colhigh 6811472..6811496 score=2.17832830153341
SFP.Col Colhigh 6812471..6812495 score=2.06389341676719
SFP.Col Colhigh 6814695..6814719 score=2.00575232544634
SFP.Col Colhigh 6814735..6814759 score=3.19761197792787
SFP.Col Colhigh 6814806..6814830 score=5.3023052792541
SFP.Col Colhigh 6814956..6814980 score=3.53197437499639
SFP.Col Colhigh 6815024..6815048 score=2.75396866517589
SFP.Col Colhigh 6815201..6815225 score=1.6196009579475
SFP.Col Colhigh 6815237..6815261 score=6.31551505577215
SFP.Col Colhigh 6815292..6815316 score=3.87485164536381
SFP.Col Colhigh 6815408..6815432 score=3.73948993044213
SFP.Col Colhigh 6815446..6815470 score=2.60899511069085
SFP.Col Colhigh 6815558..6815582 score=2.46845751733089
SFP.Col Colhigh 6815596..6815620 score=5.00832584910535
SFP.Col Colhigh 6816631..6816655 score=4.10908153535983
SFP.Col Colhigh 6817097..6817121 score=4.38517704277688
SFP.Col Colhigh 6817129..6817153 score=2.46884961286038
SFP.Col Colhigh 6817236..6817260 score=2.66649836214407
SFP.Col Colhigh 6817417..6817441 score=2.95095399338411
SFP.Col Colhigh 6817497..6817521 score=1.86672854759690
SFP.Col Colhigh 6817530..6817554 score=5.33596513742579
SFP.Col Colhigh 6817644..6817668 score=2.69368253795717
SFP.Col Colhigh 6817710..6817734 score=2.7170985086452
SFP.Col Colhigh 6817819..6817843 score=4.43166240577588
SFP.Col Colhigh 6817883..6817907 score=2.17097852892434
SFP.Col Colhigh 6818030..6818054 score=2.25884847390367
SFP.Col Colhigh 6818137..6818161 score=2.85904125942411
SFP.Col Colhigh 6818239..6818263 score=1.94506364186062
SFP.Col Colhigh 6818275..6818299 score=2.46442751359279
SFP.Col Colhigh 6818514..6818538 score=3.51726769773109
SFP.Col Colhigh 6818656..6818680 score=2.32513264035282
SFP.Col Colhigh 6818691..6818715 score=2.70036791969142
SFP.Col Colhigh 6818760..6818784 score=3.58077466124387
SFP.Col Colhigh 6819005..6819029 score=2.15738036422200
SFP.Col Colhigh 6819126..6819150 score=1.71501861032053
SFP.Col Colhigh 6819414..6819438 score=1.84830936503922
SFP.Col Colhigh 6819561..6819585 score=1.91436501971444
SFP.Col Colhigh 6819596..6819620 score=1.93945857598616
SFP.Col Colhigh 6819634..6819658 score=2.27592326272317
SFP.Col Colhigh 6819667..6819691 score=1.77920939673068
SFP.Col Colhigh 6819801..6819825 score=6.23224801339881
SFP.Col Colhigh 6820054..6820078 score=2.21462674957568
SFP.Col Colhigh 6820152..6820176 score=2.53412200993456
SFP.Col Colhigh 6820429..6820453 score=2.61676516540344
SFP.Col Colhigh 6820781..6820805 score=3.46000624563711
SFP.Col Colhigh 6822336..6822360 score=1.83928015856905
SFP.Col Colhigh 6824764..6824788 score=5.42584567979595
SFP.Col Colhigh 6826811..6826835 score=4.35212888381325
SFP.Col Colhigh 6831909..6831933 score=3.59516685361702
SFP.Col Colhigh 6832120..6832144 score=4.56784232561381
SFP.Col Colhigh 6832693..6832717 score=5.64222590355918
SFP.Col Colhigh 6832728..6832752 score=2.16657428377830
SFP.Col Colhigh 6837044..6837068 score=2.74579050903747
SFP.Col Colhigh 6837229..6837253 score=3.03184053724832
SFP.Col Colhigh 6838110..6838134 score=1.65433481961526
SFP.Col Colhigh 6851503..6851527 score=6.17417585075278
SFP.Col Colhigh 6864181..6864205 score=2.06447259682644
SFP.Col Colhigh 6866670..6866694 score=4.41066663405034
SFP.Col Colhigh 6872744..6872768 score=3.4256234030188
SFP.Col Colhigh 6872956..6872980 score=2.01450237656683
SFP.Col Colhigh 6872988..6873012 score=2.69306031404989
SFP.Col Colhigh 6873764..6873788 score=2.02833875366164
SFP.Col Colhigh 6873902..6873926 score=7.2506192172882
SFP.Col Colhigh 6873941..6873965 score=2.27569316582534
SFP.Col Colhigh 6875402..6875426 score=4.81076626658979
SFP.Col Colhigh 6880669..6880693 score=2.95858622373117
SFP.Col Colhigh 6883383..6883407 score=2.65564749636152
SFP.Col Colhigh 6887302..6887326 score=1.61585691460938
SFP.Col Colhigh 6887689..6887713 score=1.55842752121715
SFP.Col Colhigh 6887758..6887782 score=2.80982941192196
SFP.Col Colhigh 6888187..6888211 score=2.54891714709177
SFP.Col Colhigh 6888225..6888249 score=2.58550682355528
SFP.Col Colhigh 6888655..6888679 score=2.10998180299961
SFP.Col Colhigh 6888690..6888714 score=6.18251153171811
SFP.Col Colhigh 6888804..6888828 score=3.07346581022976
SFP.Col Colhigh 6888840..6888864 score=2.097315756305
SFP.Col Colhigh 6889160..6889184 score=2.22106863942502
SFP.Col Colhigh 6889234..6889258 score=5.62262612259563
SFP.Col Colhigh 6889633..6889657 score=3.84402682913717
SFP.Col Colhigh 6889743..6889767 score=1.66756799684658
SFP.Col Colhigh 6889846..6889870 score=2.89275602660998
SFP.Col Colhigh 6889956..6889980 score=3.18543464099286
SFP.Col Colhigh 6889991..6890015 score=5.30525466053575
SFP.Col Colhigh 6890060..6890084 score=2.087699036022
SFP.Col Colhigh 6890096..6890120 score=2.52050585374530
SFP.Col Colhigh 6890205..6890229 score=5.2867120639574
SFP.Col Colhigh 6891142..6891166 score=2.11166157910119
SFP.Col Colhigh 6891890..6891914 score=3.83565063052105
SFP.Col Colhigh 6892180..6892204 score=1.78416947384847
SFP.Col Colhigh 6892289..6892313 score=2.5174622825029
SFP.Col Colhigh 6892478..6892502 score=1.74270377088827
SFP.Col Colhigh 6892519..6892543 score=3.6262581147971
SFP.Col Colhigh 6892811..6892835 score=3.56099397974219
SFP.Col Colhigh 6893070..6893094 score=4.11542293850581
SFP.Col Colhigh 6893349..6893373 score=2.86256098496882
SFP.Col Colhigh 6893382..6893406 score=2.31579851695571
SFP.Col Colhigh 6893776..6893800 score=2.06331876112811
SFP.Col Colhigh 6896479..6896503 score=2.32304839455630
SFP.Col Colhigh 6896984..6897008 score=1.59075080786961
SFP.Col Colhigh 6897051..6897075 score=2.02427603351064
SFP.Col Colhigh 6897196..6897220 score=2.06734670046598
SFP.Col Colhigh 6897451..6897475 score=1.98526035637452
SFP.Col Colhigh 6897521..6897545 score=3.25709562524871
SFP.Col Colhigh 6897847..6897871 score=1.57320532167478
SFP.Col Colhigh 6897914..6897938 score=1.73952093133149
SFP.Col Colhigh 6897961..6897985 score=4.16914847503247
SFP.Col Colhigh 6898072..6898096 score=1.76327727605369
SFP.Col Colhigh 6898103..6898127 score=6.73656214212753
SFP.Col Colhigh 6898249..6898273 score=1.77512082532024
SFP.Col Colhigh 6898324..6898348 score=2.10955761908454
SFP.Col Colhigh 6898582..6898606 score=2.7481890562624
SFP.Col Colhigh 6898799..6898823 score=6.85040723271485
SFP.Col Colhigh 6898972..6898996 score=2.33425014810184
SFP.Col Colhigh 6899114..6899138 score=2.49167831035413
SFP.Col Colhigh 6899151..6899175 score=2.27678385601322
SFP.Col Colhigh 6899221..6899245 score=2.02777326638206
SFP.Col Colhigh 6899298..6899322 score=2.53311006035343
SFP.Col Colhigh 6899335..6899359 score=2.21638327949833
SFP.Col Colhigh 6899763..6899787 score=3.31715268071529
SFP.Col Colhigh 6900836..6900860 score=1.63770418500039
SFP.Col Colhigh 6900981..6901005 score=4.89976392284355
SFP.Col Colhigh 6901099..6901123 score=2.04380600282815
SFP.Col Colhigh 6901324..6901348 score=3.44465144360807
SFP.Col Colhigh 6901534..6901558 score=3.22125838007703
SFP.Col Colhigh 6901884..6901908 score=1.63006782113221
SFP.Col Colhigh 6904232..6904256 score=4.89853428411345
SFP.Col Colhigh 6904380..6904404 score=2.38485704949213
SFP.Col Colhigh 6905234..6905258 score=3.50786503375322
SFP.Col Colhigh 6905779..6905803 score=2.17321836126966
SFP.Col Colhigh 6905849..6905873 score=1.98730140480175
SFP.Col Colhigh 6905968..6905992 score=2.11354424333778
SFP.Col Colhigh 6907454..6907478 score=6.39006915705489
SFP.Col Colhigh 6907892..6907916 score=2.96029496158026
SFP.Col Colhigh 6908255..6908279 score=1.6471190671573
SFP.Col Colhigh 6908877..6908901 score=1.83917758155042
SFP.Col Colhigh 6909058..6909082 score=3.0757894331017
SFP.Col Colhigh 6909167..6909191 score=2.45402126900999
SFP.Col Colhigh 6909856..6909880 score=2.14050442654692
SFP.Col Colhigh 6910118..6910142 score=3.49336264731637
SFP.Col Colhigh 6910153..6910177 score=3.38573218579118
SFP.Col Colhigh 6910363..6910387 score=1.57017437909089
SFP.Col Colhigh 6910471..6910495 score=3.74749640498189
SFP.Col Colhigh 6910502..6910526 score=4.54527609394946
SFP.Col Colhigh 6910536..6910560 score=6.77939599195343
SFP.Col Colhigh 6910571..6910595 score=5.23331459681663
SFP.Col Colhigh 6910604..6910628 score=5.96829973504414
SFP.Col Colhigh 6910643..6910667 score=6.48804995383631
SFP.Col Colhigh 6910679..6910703 score=3.03849408685677
SFP.Col Colhigh 6910825..6910849 score=4.52242173247472
SFP.Col Colhigh 6910967..6910991 score=2.63053796555557
SFP.Col Colhigh 6911008..6911032 score=3.82167783994666
SFP.Col Colhigh 6911120..6911144 score=5.62521597721782
SFP.Col Colhigh 6911155..6911179 score=6.80903952765737
SFP.Col Colhigh 6911193..6911217 score=2.89465326122388
SFP.Col Colhigh 6911224..6911248 score=1.8797839239981
SFP.Col Colhigh 6911332..6911356 score=3.11173537313517
SFP.Col Colhigh 6911409..6911433 score=2.80034350107833
SFP.Col Colhigh 6911484..6911508 score=5.0955605859663
SFP.Col Colhigh 6911518..6911542 score=2.81107404529409
SFP.Col Colhigh 6911737..6911761 score=5.61619587154568
SFP.Col Colhigh 6911884..6911908 score=2.23388192373141
SFP.Col Colhigh 6911951..6911975 score=4.68577141358760
SFP.Col Colhigh 6911987..6912011 score=7.07801384769642
SFP.Col Colhigh 6912170..6912194 score=6.55908948550131
SFP.Col Colhigh 6912460..6912484 score=2.3003170515082
SFP.Col Colhigh 6912716..6912740 score=6.50487275685763
SFP.Col Colhigh 6912789..6912813 score=6.22260344531271
SFP.Col Colhigh 6912823..6912847 score=3.80151561678229
SFP.Col Colhigh 6912926..6912950 score=2.58694551259386
SFP.Col Colhigh 6913167..6913191 score=1.6953089963316
SFP.Col Colhigh 6913275..6913299 score=3.94375401719027
SFP.Col Colhigh 6913309..6913333 score=5.05351587947098
SFP.Col Colhigh 6913366..6913390 score=5.36109658290813
SFP.Col Colhigh 6915836..6915860 score=1.62341385738488
SFP.Col Colhigh 6916128..6916152 score=4.20615632132122
SFP.Col Colhigh 6916196..6916220 score=2.66175263784105
SFP.Col Colhigh 6916514..6916538 score=7.28074781309495
SFP.Col Colhigh 6916619..6916643 score=3.34049165954051
SFP.Col Colhigh 6916657..6916681 score=5.29685591781546
SFP.Col Colhigh 6916724..6916748 score=2.12667599264516
SFP.Col Colhigh 6916823..6916847 score=2.40519764736097
SFP.Col Colhigh 6916857..6916881 score=2.49250447562744
SFP.Col Colhigh 6916889..6916913 score=3.21641981655453
SFP.Col Colhigh 6916961..6916985 score=2.31508782788055
SFP.Col Colhigh 6916997..6917021 score=5.52346223799982
SFP.Col Colhigh 6917249..6917273 score=3.23057878171813
SFP.Col Colhigh 6917404..6917428 score=4.77828877106685
SFP.Col Colhigh 6917435..6917459 score=5.06182736138302
SFP.Col Colhigh 6917831..6917855 score=2.85937219104047
SFP.Col Colhigh 6917867..6917891 score=3.81604541265899
SFP.Col Colhigh 6917976..6918000 score=4.40667888455575
SFP.Col Colhigh 6918016..6918040 score=5.05279570241641
SFP.Col Colhigh 6918053..6918077 score=2.21034652254110
SFP.Col Colhigh 6918141..6918165 score=3.73502565754590
SFP.Col Colhigh 6918180..6918204 score=5.15672847764519
SFP.Col Colhigh 6918463..6918487 score=3.91801965041087
SFP.Col Colhigh 6918683..6918707 score=3.55079108827694
SFP.Col Colhigh 6918720..6918744 score=1.91779716540925
SFP.Col Colhigh 6919034..6919058 score=3.40960123559250
SFP.Col Colhigh 6919291..6919315 score=3.52196917285257
SFP.Col Colhigh 6919542..6919566 score=4.81399957862555
SFP.Col Colhigh 6919578..6919602 score=3.57040362616327
SFP.Col Colhigh 6920236..6920260 score=2.33348771420453
SFP.Col Colhigh 6920271..6920295 score=4.22829103326947
SFP.Col Colhigh 6921071..6921095 score=1.78981110141254
SFP.Col Colhigh 6921122..6921146 score=2.14235545132758
SFP.Col Colhigh 6921158..6921182 score=2.92805228382797
SFP.Col Colhigh 6921235..6921259 score=3.02713920611046
SFP.Col Colhigh 6921727..6921751 score=2.97366522427427
SFP.Col Colhigh 6921767..6921791 score=2.44134902233102
SFP.Col Colhigh 6921845..6921869 score=1.83632384023174
SFP.Col Colhigh 6921915..6921939 score=2.92217197221480
SFP.Col Colhigh 6926006..6926030 score=2.14531094610651
SFP.Col Colhigh 6931449..6931473 score=2.67253234793693
SFP.Col Colhigh 6933949..6933973 score=1.66695939742801
SFP.Col Colhigh 6935736..6935760 score=3.76962367783196
SFP.Col Colhigh 6936388..6936412 score=2.63719803326394
SFP.Col Colhigh 6936533..6936557 score=3.50137051167375
SFP.Col Colhigh 6936566..6936590 score=3.18679769593024
SFP.Col Colhigh 6936740..6936764 score=2.58453432579516
SFP.Col Colhigh 6936926..6936950 score=4.60025604249588
SFP.Col Colhigh 6937029..6937053 score=6.24889158986125
SFP.Col Colhigh 6937065..6937089 score=3.03781079740786
SFP.Col Colhigh 6943552..6943576 score=1.97971913292197
SFP.Col Colhigh 6945467..6945491 score=3.73620978901232
SFP.Col Colhigh 6967414..6967438 score=3.26623276402425
SFP.Col Colhigh 6981779..6981803 score=1.59462306421851
SFP.Col Colhigh 6985852..6985876 score=2.14002244694341
SFP.Col Colhigh 7002093..7002117 score=1.59780128736342
SFP.Col Colhigh 7006162..7006186 score=1.59094940688699
SFP.Col Colhigh 7006313..7006337 score=2.05879846004344
SFP.Col Colhigh 7006845..7006869 score=1.72211569593639
SFP.Col Colhigh 7007401..7007425 score=1.55756368987183
SFP.Col Colhigh 7007465..7007489 score=2.03612747977628
SFP.Col Colhigh 7007713..7007737 score=1.90776862568001
SFP.Col Colhigh 7007863..7007887 score=2.17183174677967
SFP.Col Colhigh 7007954..7007978 score=2.32492968958856
SFP.Col Colhigh 7008994..7009018 score=3.38952009676667
SFP.Col Colhigh 7009240..7009264 score=1.58709609298571
SFP.Col Colhigh 7009477..7009501 score=2.27544440116867
SFP.Col Colhigh 7010517..7010541 score=2.18353643440836
SFP.Col Colhigh 7013111..7013135 score=2.24330293129880
SFP.Col Colhigh 7013275..7013299 score=3.30572989076166
SFP.Col Colhigh 7013418..7013442 score=1.66359254065788
SFP.Col Colhigh 7013522..7013546 score=3.3788166688552
SFP.Col Colhigh 7013797..7013821 score=2.98162904288913
SFP.Col Colhigh 7013830..7013854 score=1.87955550504628
SFP.Col Colhigh 7013905..7013929 score=1.71669447352502
SFP.Col Colhigh 7014116..7014140 score=2.3793780354885
SFP.Col Colhigh 7014154..7014178 score=3.35066116882721
SFP.Col Colhigh 7014189..7014213 score=4.64708000931731
SFP.Col Colhigh 7014396..7014420 score=1.94190048638202
SFP.Col Colhigh 7014612..7014636 score=3.73322513837215
SFP.Col Colhigh 7014643..7014667 score=3.68606720334568
SFP.Col Colhigh 7014790..7014814 score=2.69178529785930
SFP.Col Colhigh 7014828..7014852 score=2.88232975210591
SFP.Col Colhigh 7014866..7014890 score=3.98758468849726
SFP.Col Colhigh 7014906..7014930 score=2.78209412898316
SFP.Col Colhigh 7015271..7015295 score=2.88575263760725
SFP.Col Colhigh 7015659..7015683 score=2.78880278922408
SFP.Col Colhigh 7015698..7015722 score=3.54010444381088
SFP.Col Colhigh 7016077..7016101 score=4.21714251777925
SFP.Col Colhigh 7016115..7016139 score=3.07831932463429
SFP.Col Colhigh 7016496..7016520 score=2.77744541757554
SFP.Col Colhigh 7016564..7016588 score=3.59586063079886
SFP.Col Colhigh 7016598..7016622 score=3.23011478850393
SFP.Col Colhigh 7016779..7016803 score=2.0200248734701
SFP.Col Colhigh 7016923..7016947 score=4.49847970506516
SFP.Col Colhigh 7016988..7017012 score=2.42441828050548
SFP.Col Colhigh 7017201..7017225 score=1.67534537632232
SFP.Col Colhigh 7018441..7018465 score=3.30062462671052
SFP.Col Colhigh 7018979..7019003 score=1.65852404878742
SFP.Col Colhigh 7019120..7019144 score=4.86716912240522
SFP.Col Colhigh 7019737..7019761 score=4.52217419377873
SFP.Col Colhigh 7020194..7020218 score=2.14633707652067
SFP.Col Colhigh 7020243..7020267 score=1.64394847080136
SFP.Col Colhigh 7020639..7020663 score=4.05380556704753
SFP.Col Colhigh 7020781..7020805 score=2.33001877977354
SFP.Col Colhigh 7021213..7021237 score=4.54594237753399
SFP.Col Colhigh 7021767..7021791 score=3.81862504577865
SFP.Col Colhigh 7021802..7021826 score=2.61741244531922
SFP.Col Colhigh 7022074..7022098 score=2.73357780149194
SFP.Col Colhigh 7022222..7022246 score=3.32363476565559
SFP.Col Colhigh 7022468..7022492 score=1.67115694814797
SFP.Col Colhigh 7022799..7022823 score=3.34863921685019
SFP.Col Colhigh 7023129..7023153 score=4.17899655704422
SFP.Col Colhigh 7023719..7023743 score=3.6603266686969
SFP.Col Colhigh 7023864..7023888 score=2.51368647706820
SFP.Col Colhigh 7023901..7023925 score=4.27661726487215
SFP.Col Colhigh 7023935..7023959 score=1.78400614989165
SFP.Col Colhigh 7023971..7023995 score=2.34378517958719
SFP.Col Colhigh 7024049..7024073 score=2.28359044609247
SFP.Col Colhigh 7024127..7024151 score=4.69414835318379
SFP.Col Colhigh 7024167..7024191 score=3.26307724129485
SFP.Col Colhigh 7024361..7024385 score=3.72089580268059
SFP.Col Colhigh 7025119..7025143 score=4.47769108888974
SFP.Col Colhigh 7025150..7025174 score=3.82821113094806
SFP.Col Colhigh 7025223..7025247 score=2.70467945551217
SFP.Col Colhigh 7025295..7025319 score=1.55562304439357
SFP.Col Colhigh 7025331..7025355 score=2.46442068922542
SFP.Col Colhigh 7025508..7025532 score=1.71158150206724
SFP.Col Colhigh 7025619..7025643 score=2.52840117908341
SFP.Col Colhigh 7025650..7025674 score=2.14044680867683
SFP.Col Colhigh 7025717..7025741 score=3.87990247075205
SFP.Col Colhigh 7026359..7026383 score=1.58661116277574
SFP.Col Colhigh 7026473..7026497 score=3.02675174014373
SFP.Col Colhigh 7026509..7026533 score=7.48399679246685
SFP.Col Colhigh 7026673..7026697 score=4.71932988654155
SFP.Col Colhigh 7026741..7026765 score=2.40733139322861
SFP.Col Colhigh 7027355..7027379 score=2.88425997687558
SFP.Col Colhigh 7027430..7027454 score=2.00182686143359
SFP.Col Colhigh 7027533..7027557 score=3.17235414533143
SFP.Col Colhigh 7027746..7027770 score=3.7261582143095
SFP.Col Colhigh 7027847..7027871 score=4.39241725023766
SFP.Col Colhigh 7027915..7027939 score=6.38308381953928
SFP.Col Colhigh 7027950..7027974 score=2.10410793791896
SFP.Col Colhigh 7027984..7028008 score=3.78084235019953
SFP.Col Colhigh 7028021..7028045 score=3.2041420563998
SFP.Col Colhigh 7028088..7028112 score=1.73563006404675
SFP.Col Colhigh 7028125..7028149 score=2.90566836438406
SFP.Col Colhigh 7028176..7028200 score=3.01067540778259
SFP.Col Colhigh 7028214..7028238 score=5.25384742331238
SFP.Col Colhigh 7028359..7028383 score=1.90532633339654
SFP.Col Colhigh 7028395..7028419 score=2.48413824679946
SFP.Col Colhigh 7028501..7028525 score=1.98170981424793
SFP.Col Colhigh 7028608..7028632 score=2.72461579039257
SFP.Col Colhigh 7028642..7028666 score=2.25314368438727
SFP.Col Colhigh 7028678..7028702 score=4.50938375775031
SFP.Col Colhigh 7028750..7028774 score=4.81297485743128
SFP.Col Colhigh 7028781..7028805 score=4.09388761906505
SFP.Col Colhigh 7028814..7028838 score=2.08862487309032
SFP.Col Colhigh 7028882..7028906 score=3.75966588241906
SFP.Col Colhigh 7028918..7028942 score=5.9485019610445
SFP.Col Colhigh 7028951..7028975 score=1.80685884866753
SFP.Col Colhigh 7029058..7029082 score=3.11434564788401
SFP.Col Colhigh 7029097..7029121 score=2.87498857629966
SFP.Col Colhigh 7029138..7029162 score=1.94287211726556
SFP.Col Colhigh 7029175..7029199 score=3.17355384081515
SFP.Col Colhigh 7029226..7029250 score=3.37081542219217
SFP.Col Colhigh 7029260..7029284 score=2.29777355622691
SFP.Col Colhigh 7029371..7029395 score=3.29121653214311
SFP.Col Colhigh 7029406..7029430 score=4.88011494613524
SFP.Col Colhigh 7029513..7029537 score=2.7169147672178
SFP.Col Colhigh 7029544..7029568 score=4.24067975188423
SFP.Col Colhigh 7029581..7029605 score=3.83929537916419
SFP.Col Colhigh 7029617..7029641 score=2.35604177163204
SFP.Col Colhigh 7029649..7029673 score=2.10222259776083
SFP.Col Colhigh 7029690..7029714 score=2.34092082866141
SFP.Col Colhigh 7029725..7029749 score=9.29665974720264
SFP.Col Colhigh 7029837..7029861 score=2.52121315491967
SFP.Col Colhigh 7029914..7029938 score=2.67961200783937
SFP.Col Colhigh 7029979..7030003 score=2.54255781902596
SFP.Col Colhigh 7030052..7030076 score=4.26107600008839
SFP.Col Colhigh 7030088..7030112 score=2.61905851624936
SFP.Col Colhigh 7030121..7030145 score=3.27076769854075
SFP.Col Colhigh 7030161..7030185 score=3.28317166982369
SFP.Col Colhigh 7030193..7030217 score=3.35752345891396
SFP.Col Colhigh 7030228..7030252 score=4.52117697617245
SFP.Col Colhigh 7030297..7030321 score=4.67873639360996
SFP.Col Colhigh 7030334..7030358 score=2.03226772054080
SFP.Col Colhigh 7030484..7030508 score=3.26650683255404
SFP.Col Colhigh 7030557..7030581 score=4.06599973752323
SFP.Col Colhigh 7030594..7030618 score=3.04461695212428
SFP.Col Colhigh 7030634..7030658 score=2.27670512649909
SFP.Col Colhigh 7030668..7030692 score=3.25618440184486
SFP.Col Colhigh 7030706..7030730 score=5.75688290632721
SFP.Col Colhigh 7030781..7030805 score=5.7988536457558
SFP.Col Colhigh 7030814..7030838 score=2.76591952277757
SFP.Col Colhigh 7030884..7030908 score=4.36550877074761
SFP.Col Colhigh 7030920..7030944 score=2.58839890940733
SFP.Col Colhigh 7030974..7030998 score=2.99747510331958
SFP.Col Colhigh 7031014..7031038 score=3.13748220514043
SFP.Col Colhigh 7031053..7031077 score=2.50317066502717
SFP.Col Colhigh 7031196..7031220 score=2.34913462997848
SFP.Col Colhigh 7031229..7031253 score=4.6512895025484
SFP.Col Colhigh 7032252..7032276 score=4.9146280443262
SFP.Col Colhigh 7032286..7032310 score=2.82446287885092
SFP.Col Colhigh 7032353..7032377 score=1.6590982249983
SFP.Col Colhigh 7032454..7032478 score=2.24938756724481
SFP.Col Colhigh 7032559..7032583 score=1.93625771016730
SFP.Col Colhigh 7032626..7032650 score=2.39873422450326
SFP.Col Colhigh 7032666..7032690 score=3.56949574279634
SFP.Col Colhigh 7032746..7032770 score=3.57950318197129
SFP.Col Colhigh 7032818..7032842 score=5.68698102420556
SFP.Col Colhigh 7032855..7032879 score=3.60661896158143
SFP.Col Colhigh 7032887..7032911 score=2.36253110784181
SFP.Col Colhigh 7032922..7032946 score=2.74912118428233
SFP.Col Colhigh 7032956..7032980 score=2.68841131583676
SFP.Col Colhigh 7032994..7033018 score=3.32718383408923
SFP.Col Colhigh 7033029..7033053 score=3.25080407627262
SFP.Col Colhigh 7033102..7033126 score=3.61899634373757
SFP.Col Colhigh 7033134..7033158 score=5.19192650565162
SFP.Col Colhigh 7033165..7033189 score=3.61348098163622
SFP.Col Colhigh 7033200..7033224 score=3.82700959825404
SFP.Col Colhigh 7033301..7033325 score=2.22096079738169
SFP.Col Colhigh 7033492..7033516 score=2.48920044100507
SFP.Col Colhigh 7033534..7033558 score=3.91126263813461
SFP.Col Colhigh 7033571..7033595 score=2.00494502329923
SFP.Col Colhigh 7033604..7033628 score=2.59917241796847
SFP.Col Colhigh 7033645..7033669 score=1.57801988489011
SFP.Col Colhigh 7033685..7033709 score=3.37505175789484
SFP.Col Colhigh 7033799..7033823 score=4.10025378681213
SFP.Col Colhigh 7033875..7033899 score=3.05818094990568
SFP.Col Colhigh 7033946..7033970 score=6.43781778767976
SFP.Col Colhigh 7034045..7034069 score=1.93976774803038
SFP.Col Colhigh 7034215..7034239 score=2.55923385939157
SFP.Col Colhigh 7034251..7034275 score=3.58377821199899
SFP.Col Colhigh 7034287..7034311 score=2.25379486032166
SFP.Col Colhigh 7034354..7034378 score=8.93441035568577
SFP.Col Colhigh 7034395..7034419 score=3.45981780299886
SFP.Col Colhigh 7034428..7034452 score=7.36696695752019
SFP.Col Colhigh 7034529..7034553 score=4.32940043655524
SFP.Col Colhigh 7034561..7034585 score=2.62605898932389
SFP.Col Colhigh 7034597..7034621 score=2.37629824182952
SFP.Col Colhigh 7034669..7034693 score=1.63915804466730
SFP.Col Colhigh 7034705..7034729 score=3.9654687943084
SFP.Col Colhigh 7034740..7034764 score=2.91466357131735
SFP.Col Colhigh 7034780..7034804 score=8.22571080148214
SFP.Col Colhigh 7034855..7034879 score=3.57076042837375
SFP.Col Colhigh 7035046..7035070 score=1.95641444186122
SFP.Col Colhigh 7035080..7035104 score=1.98166192550820
SFP.Col Colhigh 7035474..7035498 score=1.95974933363445
SFP.Col Colhigh 7035797..7035821 score=2.17757178709659
SFP.Col Colhigh 7035872..7035896 score=1.91900806607672
SFP.Col Colhigh 7035907..7035931 score=3.80457779024694
SFP.Col Colhigh 7035978..7036002 score=1.88404883505712
SFP.Col Colhigh 7036046..7036070 score=3.31113342120074
SFP.Col Colhigh 7036116..7036140 score=2.92333759950648
SFP.Col Colhigh 7036164..7036188 score=5.30241278064032
SFP.Col Colhigh 7036198..7036222 score=2.30485326771091
SFP.Col Colhigh 7036230..7036254 score=3.67482923816719
SFP.Col Colhigh 7036266..7036290 score=3.27314089201442
SFP.Col Colhigh 7036337..7036361 score=6.95335282223207
SFP.Col Colhigh 7036371..7036395 score=4.27847584927848
SFP.Col Colhigh 7036520..7036544 score=5.3845027528062
SFP.Col Colhigh 7036586..7036610 score=1.60511957778225
SFP.Col Colhigh 7036656..7036680 score=2.46719180488908
SFP.Col Colhigh 7036835..7036859 score=2.28616396762594
SFP.Col Colhigh 7036873..7036897 score=2.22545513400611
SFP.Col Colhigh 7036949..7036973 score=3.66943559486028
SFP.Col Colhigh 7037023..7037047 score=1.74205899765822
SFP.Col Colhigh 7037201..7037225 score=2.32502700075476
SFP.Col Colhigh 7037242..7037266 score=8.56882001018855
SFP.Col Colhigh 7037279..7037303 score=4.72186298177736
SFP.Col Colhigh 7037315..7037339 score=2.20353679860699
SFP.Col Colhigh 7037349..7037373 score=4.26933896490049
SFP.Col Colhigh 7037387..7037411 score=5.77642715600544
SFP.Col Colhigh 7037424..7037448 score=5.42632214987922
SFP.Col Colhigh 7037610..7037634 score=7.54839058236498
SFP.Col Colhigh 7037646..7037670 score=1.84243890324017
SFP.Col Colhigh 7037681..7037705 score=6.34763125477002
SFP.Col Colhigh 7037754..7037778 score=3.00588874168441
SFP.Col Colhigh 7037790..7037814 score=6.24298227626791
SFP.Col Colhigh 7037826..7037850 score=1.70486363008625
SFP.Col Colhigh 7037863..7037887 score=2.69993917047998
SFP.Col Colhigh 7037895..7037919 score=4.48156908155797
SFP.Col Colhigh 7037936..7037960 score=2.84355421161188
SFP.Col Colhigh 7037968..7037992 score=7.55262177473515
SFP.Col Colhigh 7038008..7038032 score=4.51309961559613
SFP.Col Colhigh 7038044..7038068 score=2.3368903870048
SFP.Col Colhigh 7038077..7038101 score=3.38056739427055
SFP.Col Colhigh 7038115..7038139 score=5.33894402778682
SFP.Col Colhigh 7038149..7038173 score=2.97347742094955
SFP.Col Colhigh 7038261..7038285 score=4.68265530043058
SFP.Col Colhigh 7038292..7038316 score=2.25693863517329
SFP.Col Colhigh 7038402..7038426 score=1.8959645008248
SFP.Col Colhigh 7038441..7038465 score=4.21252518521884
SFP.Col Colhigh 7038479..7038503 score=2.75807319716633
SFP.Col Colhigh 7038515..7038539 score=2.67320175458194
SFP.Col Colhigh 7038552..7038576 score=3.07202923281310
SFP.Col Colhigh 7038659..7038683 score=4.78165790436194
SFP.Col Colhigh 7038696..7038720 score=3.45624558830086
SFP.Col Colhigh 7038735..7038759 score=4.36806983163287
SFP.Col Colhigh 7038767..7038791 score=3.7899083348262
SFP.Col Colhigh 7038805..7038829 score=5.35989932456487
SFP.Col Colhigh 7038887..7038911 score=1.90818778719182
SFP.Col Colhigh 7038921..7038945 score=5.37306886080257
SFP.Col Colhigh 7039031..7039055 score=5.57524233334366
SFP.Col Colhigh 7039103..7039127 score=3.41349794139271
SFP.Col Colhigh 7039139..7039163 score=6.38020966650086
SFP.Col Colhigh 7039310..7039334 score=3.42540536061049
SFP.Col Colhigh 7039864..7039888 score=5.51296940005484
SFP.Col Colhigh 7039928..7039952 score=1.60057230574086
SFP.Col Colhigh 7040020..7040044 score=1.82228161396271
SFP.Col Colhigh 7040279..7040303 score=1.64068448951269
SFP.Col Colhigh 7040613..7040637 score=1.68613501879709
SFP.Col Colhigh 7041094..7041118 score=1.85477316652518
SFP.Col Colhigh 7041343..7041367 score=2.07321922800789
SFP.Col Colhigh 7041420..7041444 score=6.26414147521589
SFP.Col Colhigh 7041457..7041481 score=4.11901155490425
SFP.Col Colhigh 7041801..7041825 score=2.15367876981241
SFP.Col Colhigh 7041951..7041975 score=2.23647359450102
SFP.Col Colhigh 7042136..7042160 score=2.14944945623744
SFP.Col Colhigh 7042242..7042266 score=5.8250696984751
SFP.Col Colhigh 7042467..7042491 score=5.52086096213232
SFP.Col Colhigh 7042572..7042596 score=5.28793419479127
SFP.Col Colhigh 7043278..7043302 score=4.27749291522376
SFP.Col Colhigh 7043310..7043334 score=2.0831637980087
SFP.Col Colhigh 7043378..7043402 score=5.73681508010513
SFP.Col Colhigh 7043415..7043439 score=6.23779082281084
SFP.Col Colhigh 7043987..7044011 score=3.02456001013875
SFP.Col Colhigh 7044154..7044178 score=2.21460583418096
SFP.Col Colhigh 7044222..7044246 score=3.00206865606529
SFP.Col Colhigh 7044416..7044440 score=4.46121435188466
SFP.Col Colhigh 7044452..7044476 score=1.74366449082435
SFP.Col Colhigh 7044555..7044579 score=3.80784442703120
SFP.Col Colhigh 7044669..7044693 score=2.02619487342007
SFP.Col Colhigh 7044818..7044842 score=2.33956094841844
SFP.Col Colhigh 7045030..7045054 score=4.54179760041806
SFP.Col Colhigh 7047695..7047719 score=1.61664415341796
SFP.Col Colhigh 7048613..7048637 score=3.27761443617204
SFP.Col Colhigh 7050308..7050332 score=3.48320792232640
SFP.Col Colhigh 7050493..7050517 score=2.05017893880482
SFP.Col Colhigh 7050525..7050549 score=2.23697105358887
SFP.Col Colhigh 7050632..7050656 score=3.05747146105247
SFP.Col Colhigh 7050709..7050733 score=1.93905233220139
SFP.Col Colhigh 7050852..7050876 score=2.00936472830359
SFP.Col Colhigh 7051438..7051462 score=1.70904361974247
SFP.Col Colhigh 7052312..7052336 score=4.25380311799116
SFP.Col Colhigh 7052501..7052525 score=2.12057347695813
SFP.Col Colhigh 7052573..7052597 score=4.41578451835652
SFP.Col Colhigh 7052611..7052635 score=6.62926648841897
SFP.Col Colhigh 7052719..7052743 score=2.34052814629527
SFP.Col Colhigh 7053081..7053105 score=1.88583686022707
SFP.Col Colhigh 7053157..7053181 score=1.75444724104354
SFP.Col Colhigh 7053371..7053395 score=2.47714971328909
SFP.Col Colhigh 7053445..7053469 score=2.73250811394847
SFP.Col Colhigh 7054049..7054073 score=2.90043133545823
SFP.Col Colhigh 7054158..7054182 score=1.73239525622006
SFP.Col Colhigh 7055496..7055520 score=2.40992247285189
SFP.Col Colhigh 7055980..7056004 score=2.86019495903485
SFP.Col Colhigh 7056066..7056090 score=1.65835538051726
SFP.Col Colhigh 7057438..7057462 score=2.22212513607033
SFP.Col Colhigh 7058650..7058674 score=4.41258920301532
SFP.Col Colhigh 7058857..7058881 score=1.91388900552986
SFP.Col Colhigh 7058892..7058916 score=3.81791314216002
SFP.Col Colhigh 7058927..7058951 score=2.82293356779509
SFP.Col Colhigh 7059049..7059073 score=2.39743219816438
SFP.Col Colhigh 7059434..7059458 score=4.73764943461559
SFP.Col Colhigh 7059540..7059564 score=1.85691613626658
SFP.Col Colhigh 7059741..7059765 score=2.17348644780077
SFP.Col Colhigh 7059811..7059835 score=1.66884872006675
SFP.Col Colhigh 7060507..7060531 score=2.00306437841575
SFP.Col Colhigh 7060818..7060842 score=2.12203257659409
SFP.Col Colhigh 7061140..7061164 score=1.77652763426377
SFP.Col Colhigh 7061256..7061280 score=2.07247156781502
SFP.Col Colhigh 7061624..7061648 score=3.38691899747490
SFP.Col Colhigh 7062561..7062585 score=2.48305146978865
SFP.Col Colhigh 7063848..7063872 score=1.86150117651178
SFP.Col Colhigh 7063919..7063943 score=2.97642777581974
SFP.Col Colhigh 7065562..7065586 score=2.10362024156847
SFP.Col Colhigh 7065634..7065658 score=3.90191696971684
SFP.Col Colhigh 7065708..7065732 score=2.27607283591551
SFP.Col Colhigh 7066109..7066133 score=3.374819291465
SFP.Col Colhigh 7066250..7066274 score=1.74690114568002
SFP.Col Colhigh 7066465..7066489 score=2.54694763522343
SFP.Col Colhigh 7066822..7066846 score=3.0323543462606
SFP.Col Colhigh 7067329..7067353 score=3.70676698181389
SFP.Col Colhigh 7067660..7067684 score=2.85339126627545
SFP.Col Colhigh 7067921..7067945 score=3.65211574758119
SFP.Col Colhigh 7068656..7068680 score=2.14913854529517
SFP.Col Colhigh 7076739..7076763 score=1.80918022714760
SFP.Col Colhigh 7077256..7077280 score=1.77166814217567
SFP.Col Colhigh 7078731..7078755 score=2.17520846317979
SFP.Col Colhigh 7083516..7083540 score=4.3336113712077
SFP.Col Colhigh 7083549..7083573 score=2.93079103964102
SFP.Col Colhigh 7083581..7083605 score=1.78237639917026
SFP.Col Colhigh 7083615..7083639 score=1.75287422989077
SFP.Col Colhigh 7083824..7083848 score=2.67563363170264
SFP.Col Colhigh 7083929..7083953 score=2.11761393231542
SFP.Col Colhigh 7083960..7083984 score=4.25087291734539
SFP.Col Colhigh 7089487..7089511 score=2.97763403718175
SFP.Col Colhigh 7089972..7089996 score=2.25660982803094
SFP.Col Colhigh 7096828..7096852 score=5.61727475366486
SFP.Col Colhigh 7097709..7097733 score=2.67460695102654
SFP.Col Colhigh 7099358..7099382 score=2.09793608646179
SFP.Col Colhigh 7106296..7106320 score=2.04074877226309
SFP.Col Colhigh 7106376..7106400 score=2.94155237059705
SFP.Col Colhigh 7111740..7111764 score=2.76778975182845
SFP.Col Colhigh 7113179..7113203 score=1.90879603991441
SFP.Col Colhigh 7114104..7114128 score=2.83187253862317
SFP.Col Colhigh 7114745..7114769 score=1.80368887433396
SFP.Col Colhigh 7115414..7115438 score=4.5861965600205
SFP.Col Colhigh 7115513..7115537 score=2.75103769750340
SFP.Col Colhigh 7116818..7116842 score=1.57456214890167
SFP.Col Colhigh 7118024..7118048 score=2.0714007080456
SFP.Col Colhigh 7118310..7118334 score=4.30088042096307
SFP.Col Colhigh 7119536..7119560 score=2.54044967363528
SFP.Col Colhigh 7122211..7122235 score=3.67143118735414
SFP.Col Colhigh 7125222..7125246 score=1.65138592317733
SFP.Col Colhigh 7128398..7128422 score=2.97221750585527
SFP.Col Colhigh 7134250..7134274 score=2.62472064213316
SFP.Col Colhigh 7140653..7140677 score=1.95864531895411
SFP.Col Colhigh 7141612..7141636 score=3.95256995179203
SFP.Col Colhigh 7141845..7141869 score=2.40048093936901
SFP.Col Colhigh 7146498..7146522 score=2.49912231429377
SFP.Col Colhigh 7148327..7148351 score=2.26458405614950
SFP.Col Colhigh 7150073..7150097 score=1.76511986227243
SFP.Col Colhigh 7151775..7151799 score=1.89768537161263
SFP.Col Colhigh 7151989..7152013 score=2.40885184250036
SFP.Col Colhigh 7159130..7159154 score=3.51096043135762
SFP.Col Colhigh 7160733..7160757 score=2.35027852583470
SFP.Col Colhigh 7163453..7163477 score=2.10127646633077
SFP.Col Colhigh 7163709..7163733 score=2.48172549295331
SFP.Col Colhigh 7164337..7164361 score=2.08539561836915
SFP.Col Colhigh 7164616..7164640 score=2.25626603255577
SFP.Col Colhigh 7166027..7166051 score=3.84183013663609
SFP.Col Colhigh 7166417..7166441 score=1.91060301707038
SFP.Col Colhigh 7166517..7166541 score=2.81526052332832
SFP.Col Colhigh 7166785..7166809 score=2.21920781297147
SFP.Col Colhigh 7167096..7167120 score=2.21557769906660
SFP.Col Colhigh 7171100..7171124 score=4.85548990520004
SFP.Col Colhigh 7175234..7175258 score=2.33786043335489
SFP.Col Colhigh 7176169..7176193 score=3.05679046621641
SFP.Col Colhigh 7176383..7176407 score=1.93530639735481
SFP.Col Colhigh 7185352..7185376 score=2.08540587142692
SFP.Col Colhigh 7185536..7185560 score=2.95447261720317
SFP.Col Colhigh 7190233..7190257 score=4.00095198910341
SFP.Col Colhigh 7190718..7190742 score=2.94538676690851
SFP.Col Colhigh 7191101..7191125 score=1.94119242799122
SFP.Col Colhigh 7191535..7191559 score=2.28052753834036
SFP.Col Colhigh 7191894..7191918 score=4.88737391518849
SFP.Col Colhigh 7191926..7191950 score=2.33013949747589
SFP.Col Colhigh 7197763..7197787 score=1.71994814253369
SFP.Col Colhigh 7201925..7201949 score=2.01660422458811
SFP.Col Colhigh 7203300..7203324 score=2.6620307841126
SFP.Col Colhigh 7203332..7203356 score=5.24729781361283
SFP.Col Colhigh 7203476..7203500 score=1.64345937758788
SFP.Col Colhigh 7203547..7203571 score=2.84581599116369
SFP.Col Colhigh 7203623..7203647 score=3.24531300650051
SFP.Col Colhigh 7203873..7203897 score=2.48625914774825
SFP.Col Colhigh 7204392..7204416 score=2.46339950834773
SFP.Col Colhigh 7204927..7204951 score=2.23557382221432
SFP.Col Colhigh 7205276..7205300 score=4.57452493928529
SFP.Col Colhigh 7205309..7205333 score=4.13992380998514
SFP.Col Colhigh 7209723..7209747 score=2.15574578098937
SFP.Col Colhigh 7210715..7210739 score=1.55711867430350
SFP.Col Colhigh 7217233..7217257 score=4.41567833547127
SFP.Col Colhigh 7220579..7220603 score=1.62225421884303
SFP.Col Colhigh 7223805..7223829 score=2.76850467599159
SFP.Col Colhigh 7234973..7234997 score=1.75899998130713
SFP.Col Colhigh 7236744..7236768 score=6.03908973371245
SFP.Col Colhigh 7247495..7247519 score=1.56205977631670
SFP.Col Colhigh 7254841..7254865 score=2.13879028877119
SFP.Col Colhigh 7255624..7255648 score=1.98069404819977
SFP.Col Colhigh 7256640..7256664 score=3.92064610534932
SFP.Col Colhigh 7257977..7258001 score=1.55791229479837
SFP.Col Colhigh 7259782..7259806 score=3.51439342152671
SFP.Col Colhigh 7260284..7260308 score=3.81784225152611
SFP.Col Colhigh 7261085..7261109 score=5.24668976044894
SFP.Col Colhigh 7261120..7261144 score=1.94900670888792
SFP.Col Colhigh 7262012..7262036 score=2.85898144469190
SFP.Col Colhigh 7264404..7264428 score=4.24976027293018
SFP.Col Colhigh 7268450..7268474 score=2.61075639514079
SFP.Col Colhigh 7269000..7269024 score=3.10769341235487
SFP.Col Colhigh 7269240..7269264 score=6.96597568283858
SFP.Col Colhigh 7269438..7269462 score=2.05849229558803
SFP.Col Colhigh 7269756..7269780 score=3.83109852405964
SFP.Col Colhigh 7270458..7270482 score=4.55823025457475
SFP.Col Colhigh 7270609..7270633 score=2.64688684916690
SFP.Col Colhigh 7270936..7270960 score=2.87854334866988
SFP.Col Colhigh 7270977..7271001 score=3.97444332435097
SFP.Col Colhigh 7271189..7271213 score=2.66199240570304
SFP.Col Colhigh 7271577..7271601 score=4.41263578560059
SFP.Col Colhigh 7272036..7272060 score=6.12823767001868
SFP.Col Colhigh 7274715..7274739 score=2.76975813848486
SFP.Col Colhigh 7275535..7275559 score=1.81490054796619
SFP.Col Colhigh 7276219..7276243 score=1.69982280555846
SFP.Col Colhigh 7280825..7280849 score=3.02300735501727
SFP.Col Colhigh 7280859..7280883 score=2.76915100780642
SFP.Col Colhigh 7281432..7281456 score=1.95603375122893
SFP.Col Colhigh 7281820..7281844 score=1.83909001950897
SFP.Col Colhigh 7289665..7289689 score=3.52812768540525
SFP.Col Colhigh 7291796..7291820 score=1.93591832840479
SFP.Col Colhigh 7295936..7295960 score=2.83186385629391
SFP.Col Colhigh 7298156..7298180 score=2.08944219553698
SFP.Col Colhigh 7298262..7298286 score=2.62199479946153
SFP.Col Colhigh 7298370..7298394 score=3.89228456543897
SFP.Col Colhigh 7299125..7299149 score=2.74863720395328
SFP.Col Colhigh 7300080..7300104 score=2.12562745440596
SFP.Col Colhigh 7300455..7300479 score=6.36902943280798
SFP.Col Colhigh 7300717..7300741 score=3.44555444661867
SFP.Col Colhigh 7300818..7300842 score=2.32180050710502
SFP.Col Colhigh 7305319..7305343 score=2.07363174378518
SFP.Col Colhigh 7306990..7307014 score=7.60408683317733
SFP.Col Colhigh 7310274..7310298 score=2.48216596946648
SFP.Col Colhigh 7313746..7313770 score=1.58865065196806
SFP.Col Colhigh 7313906..7313930 score=5.82948563079453
SFP.Col Colhigh 7315373..7315397 score=3.42520835833862
SFP.Col Colhigh 7315729..7315753 score=1.80686948778451
SFP.Col Colhigh 7316127..7316151 score=1.69635556205482
SFP.Col Colhigh 7316424..7316448 score=2.72155701224065
SFP.Col Colhigh 7319146..7319170 score=2.11226415150817
SFP.Col Colhigh 7323441..7323465 score=5.76433502694606
SFP.Col Colhigh 7327148..7327172 score=4.06548053249568
SFP.Col Colhigh 7328987..7329011 score=1.63522685884214
SFP.Col Colhigh 7335140..7335164 score=2.41777811756639
SFP.Col Colhigh 7336259..7336283 score=1.92628719694806
SFP.Col Colhigh 7336973..7336997 score=1.65569254271194
SFP.Col Colhigh 7337428..7337452 score=1.63061148605802
SFP.Col Colhigh 7337468..7337492 score=3.07675424192996
SFP.Col Colhigh 7337576..7337600 score=2.77805024556597
SFP.Col Colhigh 7337611..7337635 score=3.44724658713080
SFP.Col Colhigh 7337688..7337712 score=6.36045498892173
SFP.Col Colhigh 7337727..7337751 score=1.81560232951998
SFP.Col Colhigh 7337800..7337824 score=4.10019571118805
SFP.Col Colhigh 7337881..7337905 score=2.85529204148791
SFP.Col Colhigh 7338446..7338470 score=2.85762828708108
SFP.Col Colhigh 7338515..7338539 score=2.94702143216889
SFP.Col Colhigh 7338628..7338652 score=1.58531187747272
SFP.Col Colhigh 7338664..7338688 score=1.64531848480624
SFP.Col Colhigh 7338723..7338747 score=4.38563228790271
SFP.Col Colhigh 7339195..7339219 score=1.87683368974824
SFP.Col Colhigh 7339230..7339254 score=2.607554684317
SFP.Col Colhigh 7339575..7339599 score=6.37468864961899
SFP.Col Colhigh 7339693..7339717 score=1.82428952368413
SFP.Col Colhigh 7339729..7339753 score=1.94899221351539
SFP.Col Colhigh 7339765..7339789 score=3.55941340098411
SFP.Col Colhigh 7339962..7339986 score=4.11767847724891
SFP.Col Colhigh 7340034..7340058 score=2.13631259719439
SFP.Col Colhigh 7340156..7340180 score=1.82179915789757
SFP.Col Colhigh 7340263..7340287 score=2.88799167969059
SFP.Col Colhigh 7340836..7340860 score=2.97067379558371
SFP.Col Colhigh 7342364..7342388 score=4.64612985616867
SFP.Col Colhigh 7342789..7342813 score=1.99792415073819
SFP.Col Colhigh 7342886..7342910 score=3.49523557347394
SFP.Col Colhigh 7342919..7342943 score=2.80161218307061
SFP.Col Colhigh 7343592..7343616 score=1.56888515987472
SFP.Col Colhigh 7343773..7343797 score=1.65007469530578
SFP.Col Colhigh 7345926..7345950 score=3.24951398293755
SFP.Col Colhigh 7345960..7345984 score=2.51889565921894
SFP.Col Colhigh 7346337..7346361 score=2.45475249462734
SFP.Col Colhigh 7346405..7346429 score=3.11993152605835
SFP.Col Colhigh 7346438..7346462 score=2.60786376660710
SFP.Col Colhigh 7346473..7346497 score=3.28332112761239
SFP.Col Colhigh 7346510..7346534 score=6.54082396087424
SFP.Col Colhigh 7346541..7346565 score=4.86851707788634
SFP.Col Colhigh 7346577..7346601 score=2.43430552454886
SFP.Col Colhigh 7346866..7346890 score=2.54301309196988
SFP.Col Colhigh 7346902..7346926 score=2.21369541036512
SFP.Col Colhigh 7346939..7346963 score=1.59352573107867
SFP.Col Colhigh 7347011..7347035 score=4.52155327484815
SFP.Col Colhigh 7347232..7347256 score=5.1780005645476
SFP.Col Colhigh 7347667..7347691 score=5.5162412392526
SFP.Col Colhigh 7347925..7347949 score=1.89678363608108
SFP.Col Colhigh 7348033..7348057 score=2.23673166791034
SFP.Col Colhigh 7348070..7348094 score=4.00770779224661
SFP.Col Colhigh 7348867..7348891 score=5.43016950196361
SFP.Col Colhigh 7349257..7349281 score=1.62642883713153
SFP.Col Colhigh 7349385..7349409 score=2.38832943371864
SFP.Col Colhigh 7351660..7351684 score=4.60280903570645
SFP.Col Colhigh 7351868..7351892 score=1.57070332728066
SFP.Col Colhigh 7353188..7353212 score=2.63590902596893
SFP.Col Colhigh 7353444..7353468 score=1.86994330254124
SFP.Col Colhigh 7354821..7354845 score=2.02483384909138
SFP.Col Colhigh 7360008..7360032 score=2.23657492732404
SFP.Col Colhigh 7360083..7360107 score=2.36765411491661
SFP.Col Colhigh 7365549..7365573 score=2.94584786935786
SFP.Col Colhigh 7370544..7370568 score=2.26984816418113
SFP.Col Colhigh 7372134..7372158 score=3.73220611701597
SFP.Col Colhigh 7374754..7374778 score=4.18386466215209
SFP.Col Colhigh 7376091..7376115 score=2.50915853376093
SFP.Col Colhigh 7376933..7376957 score=1.81533496224565
SFP.Col Colhigh 7377113..7377137 score=1.86366604625514
SFP.Col Colhigh 7377148..7377172 score=2.37446873245249
SFP.Col Colhigh 7377373..7377397 score=2.98718623032455
SFP.Col Colhigh 7377796..7377820 score=6.66480641815088
SFP.Col Colhigh 7377834..7377858 score=2.79052655659252
SFP.Col Colhigh 7378122..7378146 score=2.17394444688160
SFP.Col Colhigh 7378195..7378219 score=3.13458741096566
SFP.Col Colhigh 7378232..7378256 score=4.53744308804461
SFP.Col Colhigh 7379239..7379263 score=3.69461825811013
SFP.Col Colhigh 7379411..7379435 score=2.37213196782360
SFP.Col Colhigh 7379562..7379586 score=1.61009367810943
SFP.Col Colhigh 7379818..7379842 score=8.97496557367682
SFP.Col Colhigh 7379849..7379873 score=2.54316232688835
SFP.Col Colhigh 7379886..7379910 score=7.55777023950489
SFP.Col Colhigh 7379927..7379951 score=3.57944226787109
SFP.Col Colhigh 7379958..7379982 score=4.62851886034129
SFP.Col Colhigh 7380135..7380159 score=2.92678178003914
SFP.Col Colhigh 7380202..7380226 score=4.1602304711504
SFP.Col Colhigh 7380279..7380303 score=5.62069811038587
SFP.Col Colhigh 7380313..7380337 score=3.36248685082117
SFP.Col Colhigh 7380347..7380371 score=1.56765990065961
SFP.Col Colhigh 7380446..7380470 score=1.8781137224584
SFP.Col Colhigh 7380585..7380609 score=2.68275592513555
SFP.Col Colhigh 7380697..7380721 score=3.49329742599520
SFP.Col Colhigh 7381305..7381329 score=2.620534097152
SFP.Col Colhigh 7381489..7381513 score=3.40927800983027
SFP.Col Colhigh 7381974..7381998 score=4.51760709326427
SFP.Col Colhigh 7382213..7382237 score=2.16963918002134
SFP.Col Colhigh 7382858..7382882 score=3.96361422284956
SFP.Col Colhigh 7382893..7382917 score=3.41448231189645
SFP.Col Colhigh 7384425..7384449 score=1.68788124513129
SFP.Col Colhigh 7386162..7386186 score=3.49709174923309
SFP.Col Colhigh 7393772..7393796 score=1.57513956546443
SFP.Col Colhigh 7394972..7394996 score=2.18680200141266
SFP.Col Colhigh 7400483..7400507 score=3.75502741393801
SFP.Col Colhigh 7402415..7402439 score=1.78690620065959
SFP.Col Colhigh 7402812..7402836 score=2.64756155776383
SFP.Col Colhigh 7402983..7403007 score=1.85331572918088
SFP.Col Colhigh 7403089..7403113 score=2.41282381474853
SFP.Col Colhigh 7411100..7411124 score=4.27156509479381
SFP.Col Colhigh 7411673..7411697 score=2.34346481744151
SFP.Col Colhigh 7412299..7412323 score=4.58766044238867
SFP.Col Colhigh 7412483..7412507 score=3.15252025076694
SFP.Col Colhigh 7412799..7412823 score=1.82632772623397
SFP.Col Colhigh 7413491..7413515 score=2.68701112815324
SFP.Col Colhigh 7416965..7416989 score=2.69439671562001
SFP.Col Colhigh 7419302..7419326 score=2.33070925767860
SFP.Col Colhigh 7420329..7420353 score=2.57220973281089
SFP.Col Colhigh 7420403..7420427 score=7.98382700796724
SFP.Col Colhigh 7420826..7420850 score=2.38403822348738
SFP.Col Colhigh 7425146..7425170 score=2.21572403925862
SFP.Col Colhigh 7425439..7425463 score=1.97223603857003
SFP.Col Colhigh 7426861..7426885 score=2.00725293926250
SFP.Col Colhigh 7432547..7432571 score=1.89321319099935
SFP.Col Colhigh 7434813..7434837 score=4.78558642874833
SFP.Col Colhigh 7434883..7434907 score=5.28455136106422
SFP.Col Colhigh 7436020..7436044 score=1.71575494052530
SFP.Col Colhigh 7436560..7436584 score=1.72504721817207
SFP.Col Colhigh 7436591..7436615 score=1.92796156096907
SFP.Col Colhigh 7437986..7438010 score=2.06173584481137
SFP.Col Colhigh 7440326..7440350 score=2.10527164454212
SFP.Col Colhigh 7440996..7441020 score=2.65127404532277
SFP.Col Colhigh 7442370..7442394 score=1.73559827344892
SFP.Col Colhigh 7442519..7442543 score=4.2624387665377
SFP.Col Colhigh 7445706..7445730 score=1.7875016523692
SFP.Col Colhigh 7448791..7448815 score=1.88418464214448
SFP.Col Colhigh 7451309..7451333 score=2.33035749388504
SFP.Col Colhigh 7451344..7451368 score=2.53272059041383
SFP.Col Colhigh 7454997..7455021 score=2.0548407565682
SFP.Col Colhigh 7456477..7456501 score=3.35109369528666
SFP.Col Colhigh 7456792..7456816 score=2.16244845619574
SFP.Col Colhigh 7457332..7457356 score=4.05612210785864
SFP.Col Colhigh 7458973..7458997 score=3.83231100343643
SFP.Col Colhigh 7462094..7462118 score=4.30181260011694
SFP.Col Colhigh 7465617..7465641 score=2.50178327509667
SFP.Col Colhigh 7468552..7468576 score=2.38993267445012
SFP.Col Colhigh 7470609..7470633 score=3.46409054318133
SFP.Col Colhigh 7471619..7471643 score=1.76647108115068
SFP.Col Colhigh 7473426..7473450 score=2.89842988037851
SFP.Col Colhigh 7474734..7474758 score=4.18775669612705
SFP.Col Colhigh 7475144..7475168 score=2.77666291047300
SFP.Col Colhigh 7475181..7475205 score=4.17982745748342
SFP.Col Colhigh 7475218..7475242 score=3.52346436252512
SFP.Col Colhigh 7475327..7475351 score=3.33783621539693
SFP.Col Colhigh 7475406..7475430 score=3.94137085618465
SFP.Col Colhigh 7475575..7475599 score=6.97105089143627
SFP.Col Colhigh 7475615..7475639 score=4.35897694109233
SFP.Col Colhigh 7475874..7475898 score=5.39797191810217
SFP.Col Colhigh 7476136..7476160 score=2.26821781706349
SFP.Col Colhigh 7476278..7476302 score=2.21109538293317
SFP.Col Colhigh 7476699..7476723 score=2.44588306449811
SFP.Col Colhigh 7476736..7476760 score=5.46944382902231
SFP.Col Colhigh 7477029..7477053 score=2.41631889211165
SFP.Col Colhigh 7477199..7477223 score=3.55013641084521
SFP.Col Colhigh 7477422..7477446 score=4.4053689499854
SFP.Col Colhigh 7477758..7477782 score=3.25297697060172
SFP.Col Colhigh 7477794..7477818 score=2.35093785541579
SFP.Col Colhigh 7478151..7478175 score=3.69824584632026
SFP.Col Colhigh 7478187..7478211 score=4.34873648189895
SFP.Col Colhigh 7479036..7479060 score=2.61535285405355
SFP.Col Colhigh 7479521..7479545 score=6.3307711592185
SFP.Col Colhigh 7479741..7479765 score=1.59226117796891
SFP.Col Colhigh 7480857..7480881 score=1.75184359205908
SFP.Col Colhigh 7481036..7481060 score=3.84887635606765
SFP.Col Colhigh 7481107..7481131 score=3.17354028556725
SFP.Col Colhigh 7481144..7481168 score=2.12054238581877
SFP.Col Colhigh 7481252..7481276 score=2.29079561079985
SFP.Col Colhigh 7481986..7482010 score=1.86688056533701
SFP.Col Colhigh 7482410..7482434 score=2.26746030825884
SFP.Col Colhigh 7482566..7482590 score=1.99937152194424
SFP.Col Colhigh 7482671..7482695 score=1.71034955935013
SFP.Col Colhigh 7482747..7482771 score=1.95903052101622
SFP.Col Colhigh 7482859..7482883 score=4.4997238735022
SFP.Col Colhigh 7482896..7482920 score=1.79947473525144
SFP.Col Colhigh 7483068..7483092 score=2.78125881840951
SFP.Col Colhigh 7483103..7483127 score=3.37581307716466
SFP.Col Colhigh 7483135..7483159 score=4.49970706557828
SFP.Col Colhigh 7483172..7483196 score=3.5111158067744
SFP.Col Colhigh 7483249..7483273 score=4.01807974885422
SFP.Col Colhigh 7483429..7483453 score=4.31088748237361
SFP.Col Colhigh 7483464..7483488 score=2.64289848404877
SFP.Col Colhigh 7483501..7483525 score=5.59895573772065
SFP.Col Colhigh 7483798..7483822 score=3.29956758095307
SFP.Col Colhigh 7485110..7485134 score=3.11472741726728
SFP.Col Colhigh 7485722..7485746 score=3.3284734708256
SFP.Col Colhigh 7485758..7485782 score=2.72074221993861
SFP.Col Colhigh 7485827..7485851 score=1.94037454421316
SFP.Col Colhigh 7485859..7485883 score=1.56773604760215
SFP.Col Colhigh 7485935..7485959 score=2.67137815522045
SFP.Col Colhigh 7485969..7485993 score=1.77668784884464
SFP.Col Colhigh 7486045..7486069 score=3.0947916596494
SFP.Col Colhigh 7486208..7486232 score=1.63942747166962
SFP.Col Colhigh 7486523..7486547 score=2.71475029254802
SFP.Col Colhigh 7487214..7487238 score=6.29031781827719
SFP.Col Colhigh 7487251..7487275 score=4.4058096753987
SFP.Col Colhigh 7487892..7487916 score=1.83271623723126
SFP.Col Colhigh 7489183..7489207 score=3.52082647226436
SFP.Col Colhigh 7489328..7489352 score=2.13330871977453
SFP.Col Colhigh 7489402..7489426 score=1.61935339723670
SFP.Col Colhigh 7489614..7489638 score=3.80263011308458
SFP.Col Colhigh 7490059..7490083 score=1.61379712559754
SFP.Col Colhigh 7490139..7490163 score=1.81628118470692
SFP.Col Colhigh 7490175..7490199 score=2.57736625726082
SFP.Col Colhigh 7490281..7490305 score=1.93408225004940
SFP.Col Colhigh 7490430..7490454 score=7.23066227321432
SFP.Col Colhigh 7490531..7490555 score=5.31094220635788
SFP.Col Colhigh 7491024..7491048 score=3.10975638095964
SFP.Col Colhigh 7491220..7491244 score=3.4264086471394
SFP.Col Colhigh 7491736..7491760 score=2.20104585288976
SFP.Col Colhigh 7492093..7492117 score=1.62508404638542
SFP.Col Colhigh 7492827..7492851 score=2.04518494351703
SFP.Col Colhigh 7493458..7493482 score=2.46074237373717
SFP.Col Colhigh 7493679..7493703 score=1.73546335129917
SFP.Col Colhigh 7493974..7493998 score=2.44822715296662
SFP.Col Colhigh 7494360..7494384 score=6.88579392104805
SFP.Col Colhigh 7494571..7494595 score=2.69256490172278
SFP.Col Colhigh 7494611..7494635 score=2.46910995052041
SFP.Col Colhigh 7495793..7495817 score=2.75908405850269
SFP.Col Colhigh 7495928..7495952 score=8.50499201874454
SFP.Col Colhigh 7496043..7496067 score=2.52624699783397
SFP.Col Colhigh 7496927..7496951 score=6.25789379476576
SFP.Col Colhigh 7497070..7497094 score=1.84808264768476
SFP.Col Colhigh 7497333..7497357 score=2.54595378962963
SFP.Col Colhigh 7499258..7499282 score=2.43915966842892
SFP.Col Colhigh 7499547..7499571 score=2.61198137045532
SFP.Col Colhigh 7501928..7501952 score=4.89438477107381
SFP.Col Colhigh 7504589..7504613 score=3.79905443192802
SFP.Col Colhigh 7505319..7505343 score=3.11948516873688
SFP.Col Colhigh 7509364..7509388 score=2.22952074301059
SFP.Col Colhigh 7509412..7509436 score=2.36910690134173
SFP.Col Colhigh 7509450..7509474 score=3.25872616999467
SFP.Col Colhigh 7509484..7509508 score=1.68902837809524
SFP.Col Colhigh 7509758..7509782 score=4.31082537835358
SFP.Col Colhigh 7509794..7509818 score=3.99504033865411
SFP.Col Colhigh 7509869..7509893 score=4.94605390942705
SFP.Col Colhigh 7509902..7509926 score=4.26110895514478
SFP.Col Colhigh 7509934..7509958 score=3.77724886466759
SFP.Col Colhigh 7509971..7509995 score=3.33239707662609
SFP.Col Colhigh 7510232..7510256 score=1.98139471599713
SFP.Col Colhigh 7510314..7510338 score=1.93212614777592
SFP.Col Colhigh 7510349..7510373 score=3.25536283000678
SFP.Col Colhigh 7510421..7510445 score=6.50573977923374
SFP.Col Colhigh 7510491..7510515 score=6.22504282197153
SFP.Col Colhigh 7510562..7510586 score=3.38382240282114
SFP.Col Colhigh 7510701..7510725 score=4.95626051809739
SFP.Col Colhigh 7515133..7515157 score=2.32105121823213
SFP.Col Colhigh 7516349..7516373 score=3.25417794793392
SFP.Col Colhigh 7517438..7517462 score=1.71594524015116
SFP.Col Colhigh 7517581..7517605 score=3.24592076648198
SFP.Col Colhigh 7518035..7518059 score=2.67766728086403
SFP.Col Colhigh 7518372..7518396 score=2.12395378924483
SFP.Col Colhigh 7518540..7518564 score=2.00415358463363
SFP.Col Colhigh 7518749..7518773 score=5.22859057386209
SFP.Col Colhigh 7518785..7518809 score=5.48295951266817
SFP.Col Colhigh 7518958..7518982 score=3.83384446759784
SFP.Col Colhigh 7518997..7519021 score=1.70098402185433
SFP.Col Colhigh 7519037..7519061 score=2.76711812639164
SFP.Col Colhigh 7519104..7519128 score=5.24851478041015
SFP.Col Colhigh 7519175..7519199 score=5.54282184536826
SFP.Col Colhigh 7519264..7519288 score=4.05290041342562
SFP.Col Colhigh 7519889..7519913 score=2.71198344120771
SFP.Col Colhigh 7520347..7520371 score=3.22571056918614
SFP.Col Colhigh 7556494..7556518 score=1.72152031092894
SFP.Col Colhigh 7557991..7558015 score=1.79107520030023
SFP.Col Colhigh 7624164..7624188 score=2.02174322885813
SFP.Col Colhigh 7625810..7625834 score=3.63185410203816
SFP.Col Colhigh 7627364..7627388 score=1.99849488809831
SFP.Col Colhigh 7641556..7641580 score=2.13762315148444
SFP.Col Colhigh 7643724..7643748 score=1.61950892294566
SFP.Col Colhigh 7644716..7644740 score=1.97329415253243
SFP.Col Colhigh 7645821..7645845 score=3.59077597911764
SFP.Col Colhigh 7645858..7645882 score=1.65365895829132
SFP.Col Colhigh 7648983..7649007 score=2.10760401717644
SFP.Col Colhigh 7649198..7649222 score=2.54803462965921
SFP.Col Colhigh 7649232..7649256 score=1.93505444659809
SFP.Col Colhigh 7649394..7649418 score=2.83983224330981
SFP.Col Colhigh 7650219..7650243 score=3.14417626320569
SFP.Col Colhigh 7650264..7650288 score=2.08360847404641
SFP.Col Colhigh 7650301..7650325 score=1.68383515766205
SFP.Col Colhigh 7650810..7650834 score=2.35793628009764
SFP.Col Colhigh 7650848..7650872 score=3.50020540312708
SFP.Col Colhigh 7650929..7650953 score=1.91776366210887
SFP.Col Colhigh 7651137..7651161 score=1.71431217775114
SFP.Col Colhigh 7651215..7651239 score=4.19085246396506
SFP.Col Colhigh 7651685..7651709 score=5.6661055240861
SFP.Col Colhigh 7651831..7651855 score=2.27707041741654
SFP.Col Colhigh 7651865..7651889 score=2.06627787541199
SFP.Col Colhigh 7651899..7651923 score=3.20601913659478
SFP.Col Colhigh 7652024..7652048 score=3.55026542812126
SFP.Col Colhigh 7652128..7652152 score=2.11744041674559
SFP.Col Colhigh 7656263..7656287 score=1.61256568178036
SFP.Col Colhigh 7657054..7657078 score=2.89830438844986
SFP.Col Colhigh 7657123..7657147 score=1.65614110103143
SFP.Col Colhigh 7657199..7657223 score=1.83950144065885
SFP.Col Colhigh 7657268..7657292 score=1.81471358004425
SFP.Col Colhigh 7657379..7657403 score=1.67160005458499
SFP.Col Colhigh 7657559..7657583 score=4.0105248459178
SFP.Col Colhigh 7657669..7657693 score=2.74402181379722
SFP.Col Colhigh 7657987..7658011 score=1.61211593533350
SFP.Col Colhigh 7658131..7658155 score=3.16428637383055
SFP.Col Colhigh 7658487..7658511 score=4.33968709240057
SFP.Col Colhigh 7659189..7659213 score=2.04795811159544
SFP.Col Colhigh 7659265..7659289 score=1.65186953980741
SFP.Col Colhigh 7660108..7660132 score=2.39536966882471
SFP.Col Colhigh 7660254..7660278 score=2.40601624729537
SFP.Col Colhigh 7660322..7660346 score=5.16774988541751
SFP.Col Colhigh 7660360..7660384 score=5.12244087005292
SFP.Col Colhigh 7661044..7661068 score=5.26456460638386
SFP.Col Colhigh 7661689..7661713 score=1.74952245217268
SFP.Col Colhigh 7661729..7661753 score=2.96251834442255
SFP.Col Colhigh 7662120..7662144 score=4.75598250322896
SFP.Col Colhigh 7662263..7662287 score=2.39739357251758
SFP.Col Colhigh 7662338..7662362 score=2.76016602949376
SFP.Col Colhigh 7662622..7662646 score=2.51065887850118
SFP.Col Colhigh 7662890..7662914 score=2.48454298550782
SFP.Col Colhigh 7663143..7663167 score=1.6627809085083
SFP.Col Colhigh 7663794..7663818 score=3.04097585757220
SFP.Col Colhigh 7663992..7664016 score=3.66405476060420
SFP.Col Colhigh 7666511..7666535 score=4.38476807945971
SFP.Col Colhigh 7666735..7666759 score=3.9152349817512
SFP.Col Colhigh 7667432..7667456 score=2.7105024190236
SFP.Col Colhigh 7668066..7668090 score=1.84463482403770
SFP.Col Colhigh 7671274..7671298 score=3.12322079544569
SFP.Col Colhigh 7671312..7671336 score=4.36239537416666
SFP.Col Colhigh 7671419..7671443 score=4.89780590893061
SFP.Col Colhigh 7671486..7671510 score=2.48504671712237
SFP.Col Colhigh 7672168..7672192 score=2.6217446904245
SFP.Col Colhigh 7672487..7672511 score=2.06665244101701
SFP.Col Colhigh 7672521..7672545 score=3.70673293430693
SFP.Col Colhigh 7672597..7672621 score=3.89014819735634
SFP.Col Colhigh 7672632..7672656 score=1.61353991109176
SFP.Col Colhigh 7672970..7672994 score=5.09227060608914
SFP.Col Colhigh 7673035..7673059 score=4.28223712237892
SFP.Col Colhigh 7673307..7673331 score=3.31999712751346
SFP.Col Colhigh 7673468..7673492 score=2.74646529928595
SFP.Col Colhigh 7673700..7673724 score=1.81393857735418
SFP.Col Colhigh 7673734..7673758 score=2.73467122929670
SFP.Col Colhigh 7673871..7673895 score=8.15120295377134
SFP.Col Colhigh 7674698..7674722 score=1.84633063183716
SFP.Col Colhigh 7674796..7674820 score=1.84336701867925
SFP.Col Colhigh 7674886..7674910 score=2.00824028920137
SFP.Col Colhigh 7674961..7674985 score=2.18552627612999
SFP.Col Colhigh 7675077..7675101 score=2.81826240809383
SFP.Col Colhigh 7675108..7675132 score=1.98229521748755
SFP.Col Colhigh 7675212..7675236 score=2.04085976019345
SFP.Col Colhigh 7675251..7675275 score=1.96164030514916
SFP.Col Colhigh 7675643..7675667 score=3.04074871075668
SFP.Col Colhigh 7676544..7676568 score=7.24608689416166
SFP.Col Colhigh 7676945..7676969 score=1.70004030795571
SFP.Col Colhigh 7676976..7677000 score=2.55965453415541
SFP.Col Colhigh 7680574..7680598 score=2.15092424112477
SFP.Col Colhigh 7684516..7684540 score=3.36674275556301
SFP.Col Colhigh 7685513..7685537 score=3.5992926818666
SFP.Col Colhigh 7687008..7687032 score=3.41049475573992
SFP.Col Colhigh 7688037..7688061 score=2.17708708195948
SFP.Col Colhigh 7688515..7688539 score=2.22052962086317
SFP.Col Colhigh 7689095..7689119 score=1.95297324994039
SFP.Col Colhigh 7689529..7689553 score=2.06767238310399
SFP.Col Colhigh 7689780..7689804 score=4.71981940422865
SFP.Col Colhigh 7690084..7690108 score=3.56613136003961
SFP.Col Colhigh 7690196..7690220 score=1.71207003001862
SFP.Col Colhigh 7690654..7690678 score=4.29408854522507
SFP.Col Colhigh 7691129..7691153 score=2.30831139026578
SFP.Col Colhigh 7691232..7691256 score=3.81555266729709
SFP.Col Colhigh 7691668..7691692 score=2.44697466437004
SFP.Col Colhigh 7691858..7691882 score=2.06796540173928
SFP.Col Colhigh 7691968..7691992 score=1.85435816600339
SFP.Col Colhigh 7692072..7692096 score=1.79770212627917
SFP.Col Colhigh 7692291..7692315 score=2.18984265620832
SFP.Col Colhigh 7693309..7693333 score=2.54750181873554
SFP.Col Colhigh 7693958..7693982 score=2.26413179224297
SFP.Col Colhigh 7693994..7694018 score=1.57551871081990
SFP.Col Colhigh 7694169..7694193 score=1.95330547743649
SFP.Col Colhigh 7697942..7697966 score=2.18252902545227
SFP.Col Colhigh 7698450..7698474 score=1.57531486390815
SFP.Col Colhigh 7700514..7700538 score=4.78390284272646
SFP.Col Colhigh 7700550..7700574 score=2.37270133408096
SFP.Col Colhigh 7701563..7701587 score=3.76617737117036
SFP.Col Colhigh 7703086..7703110 score=2.29755533776166
SFP.Col Colhigh 7703123..7703147 score=3.56076330059891
SFP.Col Colhigh 7703194..7703218 score=2.28655144406341
SFP.Col Colhigh 7703563..7703587 score=3.58534547558895
SFP.Col Colhigh 7703925..7703949 score=2.54500834243375
SFP.Col Colhigh 7704037..7704061 score=1.68089467480452
SFP.Col Colhigh 7704572..7704596 score=2.33056273651537
SFP.Col Colhigh 7704812..7704836 score=3.81586814470185
SFP.Col Colhigh 7704956..7704980 score=2.9199414903522
SFP.Col Colhigh 7705064..7705088 score=1.75492900179116
SFP.Col Colhigh 7705166..7705190 score=4.44222384306234
SFP.Col Colhigh 7705360..7705384 score=1.92375848590057
SFP.Col Colhigh 7705395..7705419 score=1.56681159952821
SFP.Col Colhigh 7706487..7706511 score=1.95869622380661
SFP.Col Colhigh 7714159..7714183 score=1.96410846738968
SFP.Col Colhigh 7715378..7715402 score=3.05571505603561
SFP.Col Colhigh 7715415..7715439 score=3.03288142481774
SFP.Col Colhigh 7716837..7716861 score=4.5113138838943
SFP.Col Colhigh 7716873..7716897 score=3.99472795573895
SFP.Col Colhigh 7716946..7716970 score=2.62754567076344
SFP.Col Colhigh 7717050..7717074 score=1.86113006763905
SFP.Col Colhigh 7717085..7717109 score=5.55977015033445
SFP.Col Colhigh 7717180..7717204 score=1.78598681220005
SFP.Col Colhigh 7717615..7717639 score=3.12005789503043
SFP.Col Colhigh 7718036..7718060 score=3.95839677314301
SFP.Col Colhigh 7718185..7718209 score=1.91470306071042
SFP.Col Colhigh 7718222..7718246 score=7.00967410781186
SFP.Col Colhigh 7720047..7720071 score=2.62386456087500
SFP.Col Colhigh 7720827..7720851 score=2.17114955403141
SFP.Col Colhigh 7722585..7722609 score=3.78447829696468
SFP.Col Colhigh 7722767..7722791 score=2.10672148060649
SFP.Col Colhigh 7723026..7723050 score=2.52016464181625
SFP.Col Colhigh 7723666..7723690 score=7.60452711340305
SFP.Col Colhigh 7723738..7723762 score=7.52986355005802
SFP.Col Colhigh 7726690..7726714 score=4.51318330773408
SFP.Col Colhigh 7726730..7726754 score=3.68341112068813
SFP.Col Colhigh 7728165..7728189 score=2.75693157170893
SFP.Col Colhigh 7728837..7728861 score=1.66064690144459
SFP.Col Colhigh 7728990..7729014 score=5.44359157658675
SFP.Col Colhigh 7729139..7729163 score=1.93802821603551
SFP.Col Colhigh 7733996..7734020 score=3.67716891654393
SFP.Col Colhigh 7736714..7736738 score=2.03878330713486
SFP.Col Colhigh 7737081..7737105 score=2.22941313609175
SFP.Col Colhigh 7737402..7737426 score=2.19669959438524
SFP.Col Colhigh 7737474..7737498 score=2.16099069525805
SFP.Col Colhigh 7737733..7737757 score=5.72456613504191
SFP.Col Colhigh 7738225..7738249 score=2.56411093705404
SFP.Col Colhigh 7738368..7738392 score=1.80091837874017
SFP.Col Colhigh 7738669..7738693 score=2.15603892892138
SFP.Col Colhigh 7738706..7738730 score=1.76895698904186
SFP.Col Colhigh 7738740..7738764 score=3.82366934456419
SFP.Col Colhigh 7739163..7739187 score=3.02140948464281
SFP.Col Colhigh 7739196..7739220 score=2.26407040246015
SFP.Col Colhigh 7739269..7739293 score=5.13502804233212
SFP.Col Colhigh 7739306..7739330 score=1.60713131895036
SFP.Col Colhigh 7739383..7739407 score=1.85637950937336
SFP.Col Colhigh 7739521..7739545 score=1.87846750890158
SFP.Col Colhigh 7739600..7739624 score=3.00698389574301
SFP.Col Colhigh 7739644..7739668 score=1.94808758616349
SFP.Col Colhigh 7739683..7739707 score=2.4497253438816
SFP.Col Colhigh 7739852..7739876 score=4.2156325068846
SFP.Col Colhigh 7739924..7739948 score=5.82107284693883
SFP.Col Colhigh 7740033..7740057 score=4.8973911637281
SFP.Col Colhigh 7740067..7740091 score=3.31808624438181
SFP.Col Colhigh 7740170..7740194 score=2.23386264726292
SFP.Col Colhigh 7740238..7740262 score=3.52073676634677
SFP.Col Colhigh 7740324..7740348 score=4.13248782383207
SFP.Col Colhigh 7740360..7740384 score=3.12236957434995
SFP.Col Colhigh 7741887..7741911 score=2.16154715443893
SFP.Col Colhigh 7743372..7743396 score=1.60551582887467
SFP.Col Colhigh 7746669..7746693 score=1.78812109678320
SFP.Col Colhigh 7750443..7750467 score=1.55253323950836
SFP.Col Colhigh 7752557..7752581 score=2.99748236889733
SFP.Col Colhigh 7752780..7752804 score=3.16369982283280
SFP.Col Colhigh 7754322..7754346 score=1.70338332221841
SFP.Col Colhigh 7754426..7754450 score=1.64205009763933
SFP.Col Colhigh 7792251..7792275 score=1.83662964445963
SFP.Col Colhigh 7799838..7799862 score=2.52789463228837
SFP.Col Colhigh 7805626..7805650 score=2.50366656697964
SFP.Col Colhigh 7808118..7808142 score=4.59151138935005
SFP.Col Colhigh 7808152..7808176 score=1.89291456649002
SFP.Col Colhigh 7808367..7808391 score=1.80848160895818
SFP.Col Colhigh 7808518..7808542 score=2.31070177366252
SFP.Col Colhigh 7808554..7808578 score=4.49191977435206
SFP.Col Colhigh 7808664..7808688 score=4.95799777284615
SFP.Col Colhigh 7808700..7808724 score=1.65398133106652
SFP.Col Colhigh 7808951..7808975 score=1.71254002611981
SFP.Col Colhigh 7809054..7809078 score=2.35366758229892
SFP.Col Colhigh 7809161..7809185 score=2.83768280524635
SFP.Col Colhigh 7809197..7809221 score=2.07860079255037
SFP.Col Colhigh 7809233..7809257 score=1.55806607765032
SFP.Col Colhigh 7809308..7809332 score=2.67046143590442
SFP.Col Colhigh 7810889..7810913 score=1.72269600074952
SFP.Col Colhigh 7811343..7811367 score=3.98412032829128
SFP.Col Colhigh 7811381..7811405 score=6.19676892171016
SFP.Col Colhigh 7813013..7813037 score=5.04438450895399
SFP.Col Colhigh 7821186..7821210 score=1.82002574006767
SFP.Col Colhigh 7823960..7823984 score=2.7687455725786
SFP.Col Colhigh 7825920..7825944 score=2.85174511040858
SFP.Col Colhigh 7826723..7826747 score=1.90335181280948
SFP.Col Colhigh 7826764..7826788 score=3.04523039310738
SFP.Col Colhigh 7827809..7827833 score=3.07378237420948
SFP.Col Colhigh 7828265..7828289 score=1.69013090748617
SFP.Col Colhigh 7828740..7828764 score=2.70251290799916
SFP.Col Colhigh 7828917..7828941 score=1.58842821583365
SFP.Col Colhigh 7829199..7829223 score=3.5276076726087
SFP.Col Colhigh 7829493..7829517 score=1.69646086134852
SFP.Col Colhigh 7829527..7829551 score=4.55038027341506
SFP.Col Colhigh 7829565..7829589 score=2.08200117451084
SFP.Col Colhigh 7829597..7829621 score=4.64102363337169
SFP.Col Colhigh 7830543..7830567 score=4.81231792853295
SFP.Col Colhigh 7830759..7830783 score=2.83558677490376
SFP.Col Colhigh 7830795..7830819 score=2.86692889329925
SFP.Col Colhigh 7831024..7831048 score=1.76737897886829
SFP.Col Colhigh 7831210..7831234 score=4.73004775364249
SFP.Col Colhigh 7831493..7831517 score=1.58167653145991
SFP.Col Colhigh 7833323..7833347 score=2.58856472568299
SFP.Col Colhigh 7834844..7834868 score=3.14479077103558
SFP.Col Colhigh 7834966..7834990 score=1.60300246554210
SFP.Col Colhigh 7835522..7835546 score=3.21269517086112
SFP.Col Colhigh 7835823..7835847 score=1.62562162753171
SFP.Col Colhigh 7835886..7835910 score=2.71856703234358
SFP.Col Colhigh 7836761..7836785 score=2.08549749358477
SFP.Col Colhigh 7837347..7837371 score=1.84118593229767
SFP.Col Colhigh 7837453..7837477 score=1.7776027169701
SFP.Col Colhigh 7838068..7838092 score=1.71823189119412
SFP.Col Colhigh 7838745..7838769 score=3.12032761911154
SFP.Col Colhigh 7839938..7839962 score=1.64142228279530
SFP.Col Colhigh 7839974..7839998 score=1.65179793902532
SFP.Col Colhigh 7841603..7841627 score=2.30930268408048
SFP.Col Colhigh 7842323..7842347 score=2.53806188115780
SFP.Col Colhigh 7843049..7843073 score=3.63197634851206
SFP.Col Colhigh 7844268..7844292 score=1.61804346759621
SFP.Col Colhigh 7875916..7875940 score=2.66463967449130
SFP.Col Colhigh 7879697..7879721 score=1.96162751617795
SFP.Col Colhigh 7879769..7879793 score=3.74736680884188
SFP.Col Colhigh 7881185..7881209 score=1.82986845834382
SFP.Col Colhigh 7882590..7882614 score=2.74035610006741
SFP.Col Colhigh 7882631..7882655 score=3.45673836767236
SFP.Col Colhigh 7882664..7882688 score=6.26772971753217
SFP.Col Colhigh 7882735..7882759 score=2.12194946372668
SFP.Col Colhigh 7882903..7882927 score=6.31778829353274
SFP.Col Colhigh 7882971..7882995 score=1.91339958021961
SFP.Col Colhigh 7883085..7883109 score=6.08870766339102
SFP.Col Colhigh 7883157..7883181 score=1.93004209863414
SFP.Col Colhigh 7883520..7883544 score=5.17410866773705
SFP.Col Colhigh 7884771..7884795 score=3.16439052146463
SFP.Col Colhigh 7884806..7884830 score=1.91706132567276
SFP.Col Colhigh 7884993..7885017 score=2.30253550710543
SFP.Col Colhigh 7885028..7885052 score=2.34938176115534
SFP.Col Colhigh 7885062..7885086 score=3.83772464167284
SFP.Col Colhigh 7887009..7887033 score=2.33011942628156
SFP.Col Colhigh 7887043..7887067 score=3.36305078792609
SFP.Col Colhigh 7887121..7887145 score=3.44119185988497
SFP.Col Colhigh 7887258..7887282 score=1.59331552954210
SFP.Col Colhigh 7887402..7887426 score=2.31695869907501
SFP.Col Colhigh 7887479..7887503 score=3.95318429795749
SFP.Col Colhigh 7887572..7887596 score=2.32606528399020
SFP.Col Colhigh 7887618..7887642 score=2.05962229562603
SFP.Col Colhigh 7887847..7887871 score=1.56820409671159
SFP.Col Colhigh 7887929..7887953 score=6.28596681801599
SFP.Col Colhigh 7888073..7888097 score=2.47535031005906
SFP.Col Colhigh 7888287..7888311 score=4.89538140333281
SFP.Col Colhigh 7888323..7888347 score=6.49629971066939
SFP.Col Colhigh 7888359..7888383 score=2.09345716444782
SFP.Col Colhigh 7888498..7888522 score=1.72080152270592
SFP.Col Colhigh 7888571..7888595 score=3.20879897458054
SFP.Col Colhigh 7888681..7888705 score=4.05079719009662
SFP.Col Colhigh 7888714..7888738 score=2.37607925552315
SFP.Col Colhigh 7888925..7888949 score=2.18783646442379
SFP.Col Colhigh 7888966..7888990 score=3.33793249931612
SFP.Col Colhigh 7889195..7889219 score=3.38330462343958
SFP.Col Colhigh 7889353..7889377 score=3.82513404647555
SFP.Col Colhigh 7889425..7889449 score=2.33922691433338
SFP.Col Colhigh 7890312..7890336 score=3.15138553813235
SFP.Col Colhigh 7891058..7891082 score=5.83776079105654
SFP.Col Colhigh 7896141..7896165 score=1.87682527926464
SFP.Col Colhigh 7902180..7902204 score=1.72109324744014
SFP.Col Colhigh 7902440..7902464 score=2.86741753132085
SFP.Col Colhigh 7903865..7903889 score=3.49167646183869
SFP.Col Colhigh 7904851..7904875 score=6.82935805238628
SFP.Col Colhigh 7907268..7907292 score=4.12658464014588
SFP.Col Colhigh 7908122..7908146 score=2.00331095868665
SFP.Col Colhigh 7910338..7910362 score=1.59754577194567
SFP.Col Colhigh 7910705..7910729 score=2.98941926814465
SFP.Col Colhigh 7912184..7912208 score=2.73829752656093
SFP.Col Colhigh 7912898..7912922 score=4.3326999103576
SFP.Col Colhigh 7912935..7912959 score=1.56029758664869
SFP.Col Colhigh 7912969..7912993 score=1.57533644467298
SFP.Col Colhigh 7915188..7915212 score=1.99006447386974
SFP.Col Colhigh 7915293..7915317 score=3.67155911924781
SFP.Col Colhigh 7915857..7915881 score=2.41392552370993
SFP.Col Colhigh 7922098..7922122 score=1.952702027283
SFP.Col Colhigh 7924870..7924894 score=3.94924080981556
SFP.Col Colhigh 7926654..7926678 score=1.55960930180118
SFP.Col Colhigh 7928182..7928206 score=2.06001872384559
SFP.Col Colhigh 7932627..7932651 score=4.07406310542529
SFP.Col Colhigh 7933291..7933315 score=3.52043031008719
SFP.Col Colhigh 7934802..7934826 score=5.03954760558295
SFP.Col Colhigh 7935202..7935226 score=3.43120217093472
SFP.Col Colhigh 7935672..7935696 score=1.61683641131513
SFP.Col Colhigh 7941873..7941897 score=1.55659450834993
SFP.Col Colhigh 7943660..7943684 score=2.04894572312332
SFP.Col Colhigh 7946310..7946334 score=4.54906361959033
SFP.Col Colhigh 7949670..7949694 score=5.31892841392037
SFP.Col Colhigh 7952158..7952182 score=3.20344947180772
SFP.Col Colhigh 7953452..7953476 score=2.10094021890312
SFP.Col Colhigh 7953884..7953908 score=1.70039913745468
SFP.Col Colhigh 7956445..7956469 score=1.62505961070950
SFP.Col Colhigh 7956710..7956734 score=5.74450361318296
SFP.Col Colhigh 7956785..7956809 score=2.04814244918638
SFP.Col Colhigh 7956922..7956946 score=2.14456967510988
SFP.Col Colhigh 7956958..7956982 score=3.74933991963938
SFP.Col Colhigh 7956992..7957016 score=2.02276385178439
SFP.Col Colhigh 7957027..7957051 score=1.84217155683834
SFP.Col Colhigh 7960561..7960585 score=4.55259045321102
SFP.Col Colhigh 7961507..7961531 score=2.24292668965038
SFP.Col Colhigh 7963021..7963045 score=1.64677704804769
SFP.Col Colhigh 7964708..7964732 score=3.9121200086165
SFP.Col Colhigh 7971934..7971958 score=2.13185433784943
SFP.Col Colhigh 7972083..7972107 score=1.70209872968681
SFP.Col Colhigh 7975965..7975989 score=1.95996364954412
SFP.Col Colhigh 7975997..7976021 score=4.45784700030203
SFP.Col Colhigh 7977063..7977087 score=5.16589492878614
SFP.Col Colhigh 7984602..7984626 score=2.11725069775845
SFP.Col Colhigh 7989450..7989474 score=2.62913887160065
SFP.Col Colhigh 7991309..7991333 score=1.90984920025501
SFP.Col Colhigh 7991342..7991366 score=2.27394873919199
SFP.Col Colhigh 7994517..7994541 score=1.69070333493926
SFP.Col Colhigh 7995146..7995170 score=2.4370730801274
SFP.Col Colhigh 7996299..7996323 score=4.83798034050197
SFP.Col Colhigh 7997247..7997271 score=3.21356927047849
SFP.Col Colhigh 7997535..7997559 score=2.14013784698445
SFP.Col Colhigh 7997570..7997594 score=4.56023837997899
SFP.Col Colhigh 8000110..8000134 score=2.60798338518736
SFP.Col Colhigh 8000688..8000712 score=2.60463085797659
SFP.Col Colhigh 8001467..8001491 score=1.99558639684336
SFP.Col Colhigh 8001829..8001853 score=2.92615459836392
SFP.Col Colhigh 8004424..8004448 score=5.05937222848126
SFP.Col Colhigh 8004813..8004837 score=2.26115390267644
SFP.Col Colhigh 8005670..8005694 score=1.85960219167891
SFP.Col Colhigh 8005778..8005802 score=1.58632173311210
SFP.Col Colhigh 8012235..8012259 score=3.11940782005752
SFP.Col Colhigh 8014916..8014940 score=2.67572333296103
SFP.Col Colhigh 8015435..8015459 score=2.86909598785122
SFP.Col Colhigh 8015649..8015673 score=3.44884365867542
SFP.Col Colhigh 8021629..8021653 score=3.15004718971957
SFP.Col Colhigh 8021828..8021852 score=2.23471297361157
SFP.Col Colhigh 8025435..8025459 score=6.73564123590507
SFP.Col Colhigh 8025546..8025570 score=3.24482159052538
SFP.Col Colhigh 8025584..8025608 score=2.80563262828066
SFP.Col Colhigh 8025650..8025674 score=1.76911236653724
SFP.Col Colhigh 8025687..8025711 score=2.98001201299917
SFP.Col Colhigh 8025761..8025785 score=2.70621558779499
SFP.Col Colhigh 8025829..8025853 score=1.82129106334912
SFP.Col Colhigh 8026045..8026069 score=2.15980648892358
SFP.Col Colhigh 8026199..8026223 score=4.11285829952524
SFP.Col Colhigh 8026233..8026257 score=3.33140906149882
SFP.Col Colhigh 8026484..8026508 score=2.9900416274973
SFP.Col Colhigh 8026591..8026615 score=2.86774138809666
SFP.Col Colhigh 8026961..8026985 score=3.84196730139641
SFP.Col Colhigh 8027034..8027058 score=2.56738706435821
SFP.Col Colhigh 8027371..8027395 score=2.88968208443333
SFP.Col Colhigh 8027406..8027430 score=1.55793407378731
SFP.Col Colhigh 8027544..8027568 score=2.95076921938192
SFP.Col Colhigh 8027581..8027605 score=6.24981302577468
SFP.Col Colhigh 8027615..8027639 score=2.55184403165899
SFP.Col Colhigh 8027652..8027676 score=3.1386602575125
SFP.Col Colhigh 8027688..8027712 score=1.57975130514439
SFP.Col Colhigh 8027847..8027871 score=2.76894903641537
SFP.Col Colhigh 8027881..8027905 score=2.65391482707535
SFP.Col Colhigh 8028350..8028374 score=2.92121597429284
SFP.Col Colhigh 8029418..8029442 score=4.28573580581373
SFP.Col Colhigh 8029526..8029550 score=4.02315330459615
SFP.Col Colhigh 8029563..8029587 score=2.68671557880097
SFP.Col Colhigh 8029710..8029734 score=2.38825419507022
SFP.Col Colhigh 8029747..8029771 score=1.59685022889040
SFP.Col Colhigh 8030417..8030441 score=2.96389452035428
SFP.Col Colhigh 8030557..8030581 score=2.2536108929574
SFP.Col Colhigh 8033742..8033766 score=2.92841625412793
SFP.Col Colhigh 8033892..8033916 score=8.4250079270865
SFP.Col Colhigh 8034056..8034080 score=1.67508720689664
SFP.Col Colhigh 8034092..8034116 score=3.53376327463336
SFP.Col Colhigh 8034159..8034183 score=8.79283959078367
SFP.Col Colhigh 8034278..8034302 score=1.71155763258443
SFP.Col Colhigh 8034548..8034572 score=5.66051174081676
SFP.Col Colhigh 8034582..8034606 score=1.66796492682725
SFP.Col Colhigh 8034978..8035002 score=7.129947402692
SFP.Col Colhigh 8035090..8035114 score=2.65105596719877
SFP.Col Colhigh 8035623..8035647 score=4.46954506985750
SFP.Col Colhigh 8035726..8035750 score=3.08712100835971
SFP.Col Colhigh 8035988..8036012 score=6.31051700698597
SFP.Col Colhigh 8036094..8036118 score=2.33669706306131
SFP.Col Colhigh 8036304..8036328 score=3.69608313151059
SFP.Col Colhigh 8036561..8036585 score=2.36390116164517
SFP.Col Colhigh 8036852..8036876 score=1.75491533927039
SFP.Col Colhigh 8037001..8037025 score=4.67874662133031
SFP.Col Colhigh 8037382..8037406 score=2.39561944844126
SFP.Col Colhigh 8038163..8038187 score=1.5561040257837
SFP.Col Colhigh 8038199..8038223 score=3.30640800765143
SFP.Col Colhigh 8038272..8038296 score=1.72453251921309
SFP.Col Colhigh 8038415..8038439 score=1.83999619996344
SFP.Col Colhigh 8038524..8038548 score=2.27319505056627
SFP.Col Colhigh 8039068..8039092 score=2.45901689127749
SFP.Col Colhigh 8039635..8039659 score=1.74565642557589
SFP.Col Colhigh 8039671..8039695 score=3.82013479531348
SFP.Col Colhigh 8043717..8043741 score=1.83273633306939
SFP.Col Colhigh 8043934..8043958 score=2.38027173761193
SFP.Col Colhigh 8044186..8044210 score=2.13528853549877
SFP.Col Colhigh 8044749..8044773 score=1.76379850836069
SFP.Col Colhigh 8044929..8044953 score=2.59579483118739
SFP.Col Colhigh 8044972..8044996 score=1.97117824171102
SFP.Col Colhigh 8045231..8045255 score=1.57646854326482
SFP.Col Colhigh 8045376..8045400 score=1.82048423306980
SFP.Col Colhigh 8045560..8045584 score=3.79517865471896
SFP.Col Colhigh 8046495..8046519 score=1.73907009393592
SFP.Col Colhigh 8049838..8049862 score=2.21520718150472
SFP.Col Colhigh 8050311..8050335 score=3.76792915643826
SFP.Col Colhigh 8052246..8052270 score=2.22189048422786
SFP.Col Colhigh 8053220..8053244 score=1.94700435795303
SFP.Col Colhigh 8053847..8053871 score=2.79733710273258
SFP.Col Colhigh 8055656..8055680 score=3.95889379363834
SFP.Col Colhigh 8055977..8056001 score=3.71174436751757
SFP.Col Colhigh 8057268..8057292 score=1.55559876291267
SFP.Col Colhigh 8057921..8057945 score=1.74850947786418
SFP.Col Colhigh 8064005..8064029 score=2.99299836466392
SFP.Col Colhigh 8065103..8065127 score=2.05694631624516
SFP.Col Colhigh 8065395..8065419 score=4.36182466919309
SFP.Col Colhigh 8065431..8065455 score=2.35964344094937
SFP.Col Colhigh 8065575..8065599 score=5.02846584196245
SFP.Col Colhigh 8065864..8065888 score=2.30896330377952
SFP.Col Colhigh 8065986..8066010 score=6.53223024503783
SFP.Col Colhigh 8074963..8074987 score=3.36547618650616
SFP.Col Colhigh 8092757..8092781 score=2.57450837854814
SFP.Col Colhigh 8108929..8108953 score=1.70198541222076
SFP.Col Colhigh 8134763..8134787 score=2.53704164024307
SFP.Col Colhigh 8164852..8164876 score=1.61114008188570
SFP.Col Colhigh 8166358..8166382 score=2.00612805951242
SFP.Col Colhigh 8166394..8166418 score=2.56977086915339
SFP.Col Colhigh 8166465..8166489 score=3.59997395826516
SFP.Col Colhigh 8166723..8166747 score=2.55684454831235
SFP.Col Colhigh 8167092..8167116 score=2.01796559283352
SFP.Col Colhigh 8167164..8167188 score=7.37136065517835
SFP.Col Colhigh 8167201..8167225 score=2.54914635356645
SFP.Col Colhigh 8167269..8167293 score=4.09486140788954
SFP.Col Colhigh 8167306..8167330 score=3.28046911315578
SFP.Col Colhigh 8167375..8167399 score=5.83241334869126
SFP.Col Colhigh 8167413..8167437 score=2.09977398467553
SFP.Col Colhigh 8167450..8167474 score=2.39765713462722
SFP.Col Colhigh 8167624..8167648 score=3.16711872426981
SFP.Col Colhigh 8167655..8167679 score=3.63341573087259
SFP.Col Colhigh 8167692..8167716 score=4.25778518201301
SFP.Col Colhigh 8167769..8167793 score=1.87716999227738
SFP.Col Colhigh 8167805..8167829 score=5.88727330019385
SFP.Col Colhigh 8168080..8168104 score=3.85997007883127
SFP.Col Colhigh 8168112..8168136 score=3.35902916403504
SFP.Col Colhigh 8168368..8168392 score=2.39865592027563
SFP.Col Colhigh 8168543..8168567 score=3.29199932874514
SFP.Col Colhigh 8168729..8168753 score=2.79577318810387
SFP.Col Colhigh 8168795..8168819 score=1.71319970117759
SFP.Col Colhigh 8168826..8168850 score=4.04855609944307
SFP.Col Colhigh 8168939..8168963 score=2.28335626974626
SFP.Col Colhigh 8169008..8169032 score=2.77825906177566
SFP.Col Colhigh 8169042..8169066 score=5.6499328260756
SFP.Col Colhigh 8169080..8169104 score=3.62518496565411
SFP.Col Colhigh 8169262..8169286 score=2.07765567914829
SFP.Col Colhigh 8169304..8169328 score=2.7303206787338
SFP.Col Colhigh 8169338..8169362 score=2.04872941872419
SFP.Col Colhigh 8169377..8169401 score=3.66944504023816
SFP.Col Colhigh 8169414..8169438 score=2.35766978435982
SFP.Col Colhigh 8169915..8169939 score=1.64497004279683
SFP.Col Colhigh 8170382..8170406 score=3.07259295076401
SFP.Col Colhigh 8170920..8170944 score=3.3581991915143
SFP.Col Colhigh 8170997..8171021 score=1.72106439611013
SFP.Col Colhigh 8171361..8171385 score=2.61126814675577
SFP.Col Colhigh 8171396..8171420 score=4.38626061458465
SFP.Col Colhigh 8172996..8173020 score=1.65267049308596
SFP.Col Colhigh 8173031..8173055 score=1.79924437943958
SFP.Col Colhigh 8173280..8173304 score=2.04043282619447
SFP.Col Colhigh 8173971..8173995 score=1.63691549582521
SFP.Col Colhigh 8180249..8180273 score=5.22144788134761
SFP.Col Colhigh 8180638..8180662 score=1.91436394829602
SFP.Col Colhigh 8180782..8180806 score=3.28683933992219
SFP.Col Colhigh 8182985..8183009 score=2.44012067751777
SFP.Col Colhigh 8184445..8184469 score=2.77556527853805
SFP.Col Colhigh 8185412..8185436 score=2.04193368479259
SFP.Col Colhigh 8185732..8185756 score=2.43612275306979
SFP.Col Colhigh 8185979..8186003 score=4.3972037422043
SFP.Col Colhigh 8186019..8186043 score=2.05422055777538
SFP.Col Colhigh 8189532..8189556 score=4.87471550001882
SFP.Col Colhigh 8190418..8190442 score=1.92727547204187
SFP.Col Colhigh 8190449..8190473 score=1.75119551539224
SFP.Col Colhigh 8193660..8193684 score=2.52730890917725
SFP.Col Colhigh 8194633..8194657 score=1.59266170896327
SFP.Col Colhigh 8195273..8195297 score=1.86753222968484
SFP.Col Colhigh 8195381..8195405 score=2.24900756832260
SFP.Col Colhigh 8197152..8197176 score=1.6459361628992
SFP.Col Colhigh 8197189..8197213 score=4.43071146181741
SFP.Col Colhigh 8200515..8200539 score=5.28630952784101
SFP.Col Colhigh 8200661..8200685 score=2.08722979496318
SFP.Col Colhigh 8200771..8200795 score=2.02749917498214
SFP.Col Colhigh 8200859..8200883 score=5.87830433137856
SFP.Col Colhigh 8201781..8201805 score=1.56001133352613
SFP.Col Colhigh 8201857..8201881 score=1.63385473340016
SFP.Col Colhigh 8201997..8202021 score=2.17223692503383
SFP.Col Colhigh 8202217..8202241 score=1.99501457688638
SFP.Col Colhigh 8202681..8202705 score=3.59521225255515
SFP.Col Colhigh 8202867..8202891 score=4.43041405588533
SFP.Col Colhigh 8202983..8203007 score=3.73051510280590
SFP.Col Colhigh 8203316..8203340 score=3.4395013077787
SFP.Col Colhigh 8203497..8203521 score=3.64475537235154
SFP.Col Colhigh 8203693..8203717 score=2.03216580286668
SFP.Col Colhigh 8205130..8205154 score=1.89360416703326
SFP.Col Colhigh 8205295..8205319 score=1.82078297530443
SFP.Col Colhigh 8205760..8205784 score=1.95393089736754
SFP.Col Colhigh 8205992..8206016 score=5.14716764985184
SFP.Col Colhigh 8206366..8206390 score=2.23715034446352
SFP.Col Colhigh 8206440..8206464 score=2.85722770804604
SFP.Col Colhigh 8210948..8210972 score=4.48015846608676
SFP.Col Colhigh 8211161..8211185 score=2.18195528562774
SFP.Col Colhigh 8211924..8211948 score=3.33767179827432
SFP.Col Colhigh 8217727..8217751 score=4.67734500600615
SFP.Col Colhigh 8218610..8218634 score=5.15436545960838
SFP.Col Colhigh 8218643..8218667 score=3.92665081149444
SFP.Col Colhigh 8219279..8219303 score=2.89127276713115
SFP.Col Colhigh 8221077..8221101 score=1.80338100034233
SFP.Col Colhigh 8221255..8221279 score=1.69406117064492
SFP.Col Colhigh 8222023..8222047 score=2.54140814089385
SFP.Col Colhigh 8222889..8222913 score=2.96298840463667
SFP.Col Colhigh 8223002..8223026 score=3.40343530436943
SFP.Col Colhigh 8224209..8224233 score=4.16533183960874
SFP.Col Colhigh 8224743..8224767 score=3.23790726593312
SFP.Col Colhigh 8228062..8228086 score=3.54254740893572
SFP.Col Colhigh 8228134..8228158 score=3.78610532721527
SFP.Col Colhigh 8230092..8230116 score=3.51494329206791
SFP.Col Colhigh 8230372..8230396 score=2.07584574560668
SFP.Col Colhigh 8230756..8230780 score=1.88558878460523
SFP.Col Colhigh 8230967..8230991 score=4.6627035972727
SFP.Col Colhigh 8231002..8231026 score=4.30943797433741
SFP.Col Colhigh 8231038..8231062 score=2.57204019576984
SFP.Col Colhigh 8231175..8231199 score=1.80955687757174
SFP.Col Colhigh 8231325..8231349 score=2.20378286857238
SFP.Col Colhigh 8231361..8231385 score=1.61553344153986
SFP.Col Colhigh 8231545..8231569 score=1.61716543518804
SFP.Col Colhigh 8231653..8231677 score=2.29404225110789
SFP.Col Colhigh 8231688..8231712 score=3.81399965210216
SFP.Col Colhigh 8231795..8231819 score=1.62625644606706
SFP.Col Colhigh 8232131..8232155 score=3.70344190654427
SFP.Col Colhigh 8233153..8233177 score=1.81171029760045
SFP.Col Colhigh 8233190..8233214 score=2.15566694797849
SFP.Col Colhigh 8233755..8233779 score=2.90800813364756
SFP.Col Colhigh 8233985..8234009 score=1.90334174980466
SFP.Col Colhigh 8234660..8234684 score=3.12731226902293
SFP.Col Colhigh 8236800..8236824 score=3.67692486799431
SFP.Col Colhigh 8237379..8237403 score=3.3070331577819
SFP.Col Colhigh 8239144..8239168 score=2.6516510828143
SFP.Col Colhigh 8240015..8240039 score=1.90914649739941
SFP.Col Colhigh 8240196..8240220 score=2.81656793322798
SFP.Col Colhigh 8240748..8240772 score=1.83184543445135
SFP.Col Colhigh 8242510..8242534 score=1.62679845019775
SFP.Col Colhigh 8244621..8244645 score=2.26631239274543
SFP.Col Colhigh 8245161..8245185 score=3.43330639891723
SFP.Col Colhigh 8246547..8246571 score=2.18734727306028
SFP.Col Colhigh 8246584..8246608 score=4.10166917618818
SFP.Col Colhigh 8246621..8246645 score=3.10310404207903
SFP.Col Colhigh 8246724..8246748 score=5.84808624606846
SFP.Col Colhigh 8246798..8246822 score=1.80338115344784
SFP.Col Colhigh 8246980..8247004 score=4.178717746352
SFP.Col Colhigh 8247015..8247039 score=2.21096569806288
SFP.Col Colhigh 8247123..8247147 score=3.20018709391232
SFP.Col Colhigh 8247376..8247400 score=6.33686158412784
SFP.Col Colhigh 8247408..8247432 score=6.59357898549267
SFP.Col Colhigh 8247446..8247470 score=4.84538248481566
SFP.Col Colhigh 8247483..8247507 score=3.27180526884067
SFP.Col Colhigh 8247558..8247582 score=3.88668213817801
SFP.Col Colhigh 8248640..8248664 score=4.06208173940663
SFP.Col Colhigh 8248789..8248813 score=3.83369534167084
SFP.Col Colhigh 8248892..8248916 score=2.51760010652118
SFP.Col Colhigh 8249218..8249242 score=5.4699947055698
SFP.Col Colhigh 8249581..8249605 score=6.51238626224805
SFP.Col Colhigh 8249650..8249674 score=1.77523286856568
SFP.Col Colhigh 8249687..8249711 score=1.82612849179162
SFP.Col Colhigh 8250110..8250134 score=4.99682637548459
SFP.Col Colhigh 8250289..8250313 score=2.52537293947612
SFP.Col Colhigh 8250705..8250729 score=3.56417764827076
SFP.Col Colhigh 8250819..8250843 score=4.52750738249316
SFP.Col Colhigh 8251029..8251053 score=2.71255152084484
SFP.Col Colhigh 8251075..8251099 score=4.01450326454789
SFP.Col Colhigh 8252784..8252808 score=1.83740646968344
SFP.Col Colhigh 8256014..8256038 score=1.75464494192961
SFP.Col Colhigh 8257911..8257935 score=5.2103144701362
SFP.Col Colhigh 8261858..8261882 score=2.50507687692572
SFP.Col Colhigh 8268956..8268980 score=2.33237767594657
SFP.Col Colhigh 8269321..8269345 score=5.02622206902072
SFP.Col Colhigh 8269687..8269711 score=2.83485028405047
SFP.Col Colhigh 8273853..8273877 score=2.51255632436787
SFP.Col Colhigh 8273967..8273991 score=4.33799270689028
SFP.Col Colhigh 8274735..8274759 score=2.5962494827725
SFP.Col Colhigh 8274771..8274795 score=3.14713750818581
SFP.Col Colhigh 8275214..8275238 score=2.16438742334046
SFP.Col Colhigh 8275391..8275415 score=2.26012743569442
SFP.Col Colhigh 8275684..8275708 score=3.58775095302526
SFP.Col Colhigh 8277060..8277084 score=2.12128317107976
SFP.Col Colhigh 8277602..8277626 score=1.73214661404075
SFP.Col Colhigh 8277636..8277660 score=3.06543432830158
SFP.Col Colhigh 8277723..8277747 score=6.58787494387717
SFP.Col Colhigh 8277936..8277960 score=2.89365314143408
SFP.Col Colhigh 8278191..8278215 score=6.99109228998212
SFP.Col Colhigh 8278222..8278246 score=1.72128360339522
SFP.Col Colhigh 8278335..8278359 score=2.83254947752566
SFP.Col Colhigh 8278370..8278394 score=1.93873206755704
SFP.Col Colhigh 8278443..8278467 score=4.23195961760335
SFP.Col Colhigh 8278542..8278566 score=4.2502601499865
SFP.Col Colhigh 8278573..8278597 score=2.00217267023459
SFP.Col Colhigh 8278719..8278743 score=2.90743762081246
SFP.Col Colhigh 8279694..8279718 score=1.87906472523760
SFP.Col Colhigh 8279767..8279791 score=2.08359072566570
SFP.Col Colhigh 8279833..8279857 score=1.76975911667898
SFP.Col Colhigh 8280086..8280110 score=4.36993837376813
SFP.Col Colhigh 8280699..8280723 score=1.60696460613980
SFP.Col Colhigh 8282990..8283014 score=1.81157487439838
SFP.Col Colhigh 8283200..8283224 score=2.09422645366237
SFP.Col Colhigh 8283764..8283788 score=1.78731902518329
SFP.Col Colhigh 8283996..8284020 score=3.03744650137275
SFP.Col Colhigh 8284036..8284060 score=3.58866755588356
SFP.Col Colhigh 8284194..8284218 score=3.28240409153565
SFP.Col Colhigh 8284290..8284314 score=3.78990326102202
SFP.Col Colhigh 8284397..8284421 score=3.42964183225065
SFP.Col Colhigh 8284506..8284530 score=2.18243495707278
SFP.Col Colhigh 8284645..8284669 score=3.08698730228628
SFP.Col Colhigh 8287338..8287362 score=2.44856563906980
SFP.Col Colhigh 8287661..8287685 score=1.93200109332180
SFP.Col Colhigh 8294159..8294183 score=5.6308354161082
SFP.Col Colhigh 8300968..8300992 score=1.94890876527001
SFP.Col Colhigh 8301086..8301110 score=2.82456286403321
SFP.Col Colhigh 8301161..8301185 score=1.65124388325532
SFP.Col Colhigh 8301227..8301251 score=2.95624962858859
SFP.Col Colhigh 8301636..8301660 score=3.00944623754023
SFP.Col Colhigh 8301672..8301696 score=1.60066683774133
SFP.Col Colhigh 8301882..8301906 score=5.29974815215468
SFP.Col Colhigh 8303491..8303515 score=1.66650434297622
SFP.Col Colhigh 8303825..8303849 score=2.27385378509517
SFP.Col Colhigh 8304542..8304566 score=3.08368904172873
SFP.Col Colhigh 8307793..8307817 score=1.66753124924668
SFP.Col Colhigh 8309802..8309826 score=1.74192321174812
SFP.Col Colhigh 8310168..8310192 score=1.76541869277579
SFP.Col Colhigh 8311714..8311738 score=2.57107328480936
SFP.Col Colhigh 8311977..8312001 score=2.98999981129244
SFP.Col Colhigh 8314207..8314231 score=4.38513922054265
SFP.Col Colhigh 8314610..8314634 score=7.01249994891371
SFP.Col Colhigh 8314933..8314957 score=2.16831870925194
SFP.Col Colhigh 8315116..8315140 score=2.45988859186948
SFP.Col Colhigh 8315188..8315212 score=2.46793616338793
SFP.Col Colhigh 8315255..8315279 score=1.820071542055
SFP.Col Colhigh 8315290..8315314 score=2.9678441822633
SFP.Col Colhigh 8315327..8315351 score=5.37608269640981
SFP.Col Colhigh 8315512..8315536 score=2.11557720008104
SFP.Col Colhigh 8316191..8316215 score=1.95136955680818
SFP.Col Colhigh 8316298..8316322 score=1.72848884211489
SFP.Col Colhigh 8316656..8316680 score=1.59483608642833
SFP.Col Colhigh 8316691..8316715 score=1.57688985597862
SFP.Col Colhigh 8317314..8317338 score=2.80143943606586
SFP.Col Colhigh 8317469..8317493 score=3.4242493601533
SFP.Col Colhigh 8317803..8317827 score=2.85109509568402
SFP.Col Colhigh 8318023..8318047 score=3.20830199961898
SFP.Col Colhigh 8318059..8318083 score=1.79032274954042
SFP.Col Colhigh 8318147..8318171 score=3.88822336864792
SFP.Col Colhigh 8318545..8318569 score=1.56832980299095
SFP.Col Colhigh 8318838..8318862 score=3.3570482439686
SFP.Col Colhigh 8319450..8319474 score=2.70766839752416
SFP.Col Colhigh 8319520..8319544 score=5.47885578293525
SFP.Col Colhigh 8319702..8319726 score=1.81390622474892
SFP.Col Colhigh 8322608..8322632 score=2.8530417631951
SFP.Col Colhigh 8322872..8322896 score=2.24950929126503
SFP.Col Colhigh 8322984..8323008 score=2.68434336026689
SFP.Col Colhigh 8323104..8323128 score=4.56136080028884
SFP.Col Colhigh 8326156..8326180 score=1.61421903973715
SFP.Col Colhigh 8327457..8327481 score=2.18440680899808
SFP.Col Colhigh 8329028..8329052 score=1.686409405334
SFP.Col Colhigh 8332454..8332478 score=1.65304287447401
SFP.Col Colhigh 8336492..8336516 score=1.8133891316576
SFP.Col Colhigh 8337880..8337904 score=3.65461943924374
SFP.Col Colhigh 8337916..8337940 score=1.69261611765573
SFP.Col Colhigh 8338026..8338050 score=4.37746796844623
SFP.Col Colhigh 8338058..8338082 score=3.21044772716364
SFP.Col Colhigh 8338630..8338654 score=1.90149521012331
SFP.Col Colhigh 8338778..8338802 score=3.12248443382916
SFP.Col Colhigh 8338989..8339013 score=2.53121418072891
SFP.Col Colhigh 8339096..8339120 score=2.84116127558859
SFP.Col Colhigh 8339366..8339390 score=3.93629781321977
SFP.Col Colhigh 8339635..8339659 score=5.90076120248805
SFP.Col Colhigh 8339988..8340012 score=2.06807406920383
SFP.Col Colhigh 8340283..8340307 score=3.31120248751135
SFP.Col Colhigh 8340797..8340821 score=2.53703687915517
SFP.Col Colhigh 8341021..8341045 score=4.21745017443162
SFP.Col Colhigh 8341212..8341236 score=4.43086414910866
SFP.Col Colhigh 8341395..8341419 score=3.76591319819341
SFP.Col Colhigh 8341504..8341528 score=4.38485988540069
SFP.Col Colhigh 8341678..8341702 score=3.32176007814369
SFP.Col Colhigh 8341817..8341841 score=4.11819773250879
SFP.Col Colhigh 8341853..8341877 score=5.76850521270483
SFP.Col Colhigh 8341923..8341947 score=1.95815065641217
SFP.Col Colhigh 8344995..8345019 score=4.75028032376589
SFP.Col Colhigh 8347666..8347690 score=1.92075664073267
SFP.Col Colhigh 8348251..8348275 score=1.80165498929846
SFP.Col Colhigh 8348963..8348987 score=3.50701343346274
SFP.Col Colhigh 8349000..8349024 score=1.61547510938939
SFP.Col Colhigh 8349156..8349180 score=2.00583932258147
SFP.Col Colhigh 8349229..8349253 score=2.84472161172146
SFP.Col Colhigh 8349301..8349325 score=3.042779857646
SFP.Col Colhigh 8349336..8349360 score=2.80834119822504
SFP.Col Colhigh 8349377..8349401 score=1.67074051633124
SFP.Col Colhigh 8349409..8349433 score=6.72519966859891
SFP.Col Colhigh 8349483..8349507 score=2.16539215320227
SFP.Col Colhigh 8349587..8349611 score=1.96519180487128
SFP.Col Colhigh 8350215..8350239 score=2.90360231471229
SFP.Col Colhigh 8350320..8350344 score=9.63330536301053
SFP.Col Colhigh 8350713..8350737 score=4.40582063023609
SFP.Col Colhigh 8351139..8351163 score=2.34594772322317
SFP.Col Colhigh 8351432..8351456 score=5.36083053193585
SFP.Col Colhigh 8351469..8351493 score=2.96976665827404
SFP.Col Colhigh 8352677..8352701 score=2.30568976339308
SFP.Col Colhigh 8354855..8354879 score=1.97519754699416
SFP.Col Colhigh 8355314..8355338 score=2.92846926690329
SFP.Col Colhigh 8355565..8355589 score=2.41370974776985
SFP.Col Colhigh 8355602..8355626 score=2.49642445249825
SFP.Col Colhigh 8355891..8355915 score=3.32199977173011
SFP.Col Colhigh 8356749..8356773 score=3.50529570347291
SFP.Col Colhigh 8357515..8357539 score=1.70155402188416
SFP.Col Colhigh 8357630..8357654 score=2.93860437510392
SFP.Col Colhigh 8358215..8358239 score=2.47777419564500
SFP.Col Colhigh 8358538..8358562 score=2.29803117873798
SFP.Col Colhigh 8358766..8358790 score=3.27237878122971
SFP.Col Colhigh 8358800..8358824 score=2.42075229411606
SFP.Col Colhigh 8358972..8358996 score=1.96352111797915
SFP.Col Colhigh 8361639..8361663 score=2.02795928537388
SFP.Col Colhigh 8362390..8362414 score=5.31756112620578
SFP.Col Colhigh 8367477..8367501 score=2.37955732685047
SFP.Col Colhigh 8377706..8377730 score=2.58662485546225
SFP.Col Colhigh 8377771..8377795 score=4.06727491605821
SFP.Col Colhigh 8403775..8403799 score=2.8743431528015
SFP.Col Colhigh 8407044..8407068 score=2.10465915949078
SFP.Col Colhigh 8407075..8407099 score=2.57596927617540
SFP.Col Colhigh 8408434..8408458 score=5.3797363835791
SFP.Col Colhigh 8408824..8408848 score=2.64574484925477
SFP.Col Colhigh 8408928..8408952 score=1.90376062004794
SFP.Col Colhigh 8408996..8409020 score=2.06863832137966
SFP.Col Colhigh 8409657..8409681 score=4.01595142399879
SFP.Col Colhigh 8409769..8409793 score=1.74282326127860
SFP.Col Colhigh 8409950..8409974 score=1.91586984944114
SFP.Col Colhigh 8409986..8410010 score=2.05168760852577
SFP.Col Colhigh 8412049..8412073 score=2.78854202163736
SFP.Col Colhigh 8412083..8412107 score=2.46434278746795
SFP.Col Colhigh 8415344..8415368 score=1.87602363026608
SFP.Col Colhigh 8418392..8418416 score=1.88103541757269
SFP.Col Colhigh 8419376..8419400 score=1.69620005236704
SFP.Col Colhigh 8420101..8420125 score=2.02089609513165
SFP.Col Colhigh 8420988..8421012 score=4.51832555863182
SFP.Col Colhigh 8421056..8421080 score=2.84991900048763
SFP.Col Colhigh 8421935..8421959 score=1.96235644727805
SFP.Col Colhigh 8422286..8422310 score=2.71049473187453
SFP.Col Colhigh 8425034..8425058 score=2.48197012732344
SFP.Col Colhigh 8425103..8425127 score=2.32947429136278
SFP.Col Colhigh 8425516..8425540 score=6.01517757230133
SFP.Col Colhigh 8426406..8426430 score=3.98403133990029
SFP.Col Colhigh 8426947..8426971 score=2.58041666199515
SFP.Col Colhigh 8427026..8427050 score=1.91586425116005
SFP.Col Colhigh 8432961..8432985 score=3.12209234445343
SFP.Col Colhigh 8433213..8433237 score=2.31024482900358
SFP.Col Colhigh 8442187..8442211 score=1.63892999346567
SFP.Col Colhigh 8444874..8444898 score=1.58101347687627
SFP.Col Colhigh 8448854..8448878 score=4.13503558627194
SFP.Col Colhigh 8454740..8454764 score=3.1293097897909
SFP.Col Colhigh 8459016..8459040 score=4.01451723116672
SFP.Col Colhigh 8468377..8468401 score=3.63058206506082
SFP.Col Colhigh 8468413..8468437 score=5.15674006752933
SFP.Col Colhigh 8474859..8474883 score=2.57865692302867
SFP.Col Colhigh 8480094..8480118 score=1.67507803222693
SFP.Col Colhigh 8481049..8481073 score=2.30364133762820
SFP.Col Colhigh 8489205..8489229 score=1.94355422287936
SFP.Col Colhigh 8494624..8494648 score=3.45457303338064
SFP.Col Colhigh 8500111..8500135 score=2.09182046840878
SFP.Col Colhigh 8500350..8500374 score=1.60209741711854
SFP.Col Colhigh 8500599..8500623 score=4.46266816345113
SFP.Col Colhigh 8500668..8500692 score=1.94860973935844
SFP.Col Colhigh 8501320..8501344 score=2.01530842968539
SFP.Col Colhigh 8501396..8501420 score=2.92919119569213
SFP.Col Colhigh 8501978..8502002 score=4.61792256336542
SFP.Col Colhigh 8502119..8502143 score=1.65378429132132
SFP.Col Colhigh 8502385..8502409 score=2.49506249576333
SFP.Col Colhigh 8502417..8502441 score=5.23499808448324
SFP.Col Colhigh 8502850..8502874 score=1.68923424301403
SFP.Col Colhigh 8503093..8503117 score=1.94247868333467
SFP.Col Colhigh 8503227..8503251 score=2.59024376325708
SFP.Col Colhigh 8503379..8503403 score=2.42424861774013
SFP.Col Colhigh 8503486..8503510 score=2.72870233660843
SFP.Col Colhigh 8503762..8503786 score=2.64530410992798
SFP.Col Colhigh 8504359..8504383 score=2.80681464980909
SFP.Col Colhigh 8504396..8504420 score=4.72702468147273
SFP.Col Colhigh 8504437..8504461 score=3.59961921917576
SFP.Col Colhigh 8504595..8504619 score=1.82265853899840
SFP.Col Colhigh 8504806..8504830 score=1.59923488604753
SFP.Col Colhigh 8504886..8504910 score=6.11523711383219
SFP.Col Colhigh 8505578..8505602 score=1.81771618966057
SFP.Col Colhigh 8505719..8505743 score=5.36781309649355
SFP.Col Colhigh 8506055..8506079 score=2.22669279072327
SFP.Col Colhigh 8506239..8506263 score=1.92932583378608
SFP.Col Colhigh 8507235..8507259 score=1.66691638491436
SFP.Col Colhigh 8507682..8507706 score=1.68952771013372
SFP.Col Colhigh 8507757..8507781 score=5.71753565765648
SFP.Col Colhigh 8507974..8507998 score=6.26324915391611
SFP.Col Colhigh 8508326..8508350 score=3.22502581548027
SFP.Col Colhigh 8508365..8508389 score=1.87596080099549
SFP.Col Colhigh 8508961..8508985 score=3.58488892721182
SFP.Col Colhigh 8509267..8509291 score=2.41896442558953
SFP.Col Colhigh 8510248..8510272 score=2.86444670612507
SFP.Col Colhigh 8510491..8510515 score=3.46865749835381
SFP.Col Colhigh 8511126..8511150 score=3.00299405861834
SFP.Col Colhigh 8512794..8512818 score=1.73294764580505
SFP.Col Colhigh 8527545..8527569 score=1.56148388209708
SFP.Col Colhigh 8529404..8529428 score=6.24708308757554
SFP.Col Colhigh 8565922..8565946 score=3.92752383725002
SFP.Col Colhigh 8566077..8566101 score=2.42206518848872
SFP.Col Colhigh 8571573..8571597 score=1.87389868234792
SFP.Col Colhigh 8571611..8571635 score=6.12638434158306
SFP.Col Colhigh 8571790..8571814 score=1.63074512964023
SFP.Col Colhigh 8571870..8571894 score=4.67079493826098
SFP.Col Colhigh 8571924..8571948 score=2.22159309309782
SFP.Col Colhigh 8572093..8572117 score=3.72603782917699
SFP.Col Colhigh 8572162..8572186 score=3.26929299945082
SFP.Col Colhigh 8572198..8572222 score=1.8683354258044
SFP.Col Colhigh 8572306..8572330 score=1.62124156742340
SFP.Col Colhigh 8572341..8572365 score=1.90339894318812
SFP.Col Colhigh 8572377..8572401 score=1.84125544778019
SFP.Col Colhigh 8572453..8572477 score=2.5840917535438
SFP.Col Colhigh 8572526..8572550 score=4.79657331322918
SFP.Col Colhigh 8572595..8572619 score=3.66617685594942
SFP.Col Colhigh 8572664..8572688 score=7.23754252885189
SFP.Col Colhigh 8572699..8572723 score=6.6053492289558
SFP.Col Colhigh 8572736..8572760 score=2.52204659828713
SFP.Col Colhigh 8572772..8572796 score=2.26787940993956
SFP.Col Colhigh 8572807..8572831 score=5.45527658518042
SFP.Col Colhigh 8572848..8572872 score=2.98418776699066
SFP.Col Colhigh 8573178..8573202 score=4.08821480931556
SFP.Col Colhigh 8573214..8573238 score=2.71107188480456
SFP.Col Colhigh 8573250..8573274 score=3.66297238275802
SFP.Col Colhigh 8573286..8573310 score=6.9593740515953
SFP.Col Colhigh 8573592..8573616 score=2.60363835306940
SFP.Col Colhigh 8573628..8573652 score=5.9851453370293
SFP.Col Colhigh 8573664..8573688 score=2.95916600420421
SFP.Col Colhigh 8573703..8573727 score=5.47154725654083
SFP.Col Colhigh 8573845..8573869 score=2.02825446899277
SFP.Col Colhigh 8573878..8573902 score=2.70342381849286
SFP.Col Colhigh 8573913..8573937 score=2.37901310123297
SFP.Col Colhigh 8573951..8573975 score=1.61239417046437
SFP.Col Colhigh 8574092..8574116 score=4.24574797839061
SFP.Col Colhigh 8574129..8574153 score=4.00987192667445
SFP.Col Colhigh 8574234..8574258 score=3.17372611114601
SFP.Col Colhigh 8574268..8574292 score=3.50383470391339
SFP.Col Colhigh 8574304..8574328 score=3.94247017041109
SFP.Col Colhigh 8574338..8574362 score=1.87149233822431
SFP.Col Colhigh 8574375..8574399 score=3.57196314331629
SFP.Col Colhigh 8574441..8574465 score=2.80323534888988
SFP.Col Colhigh 8574480..8574504 score=5.22152672850051
SFP.Col Colhigh 8574586..8574610 score=7.61180023016507
SFP.Col Colhigh 8574620..8574644 score=2.35673661717184
SFP.Col Colhigh 8574656..8574680 score=2.39857792611913
SFP.Col Colhigh 8574687..8574711 score=1.95612964214326
SFP.Col Colhigh 8574815..8574839 score=4.43669426677913
SFP.Col Colhigh 8574924..8574948 score=7.0484546747247
SFP.Col Colhigh 8574961..8574985 score=5.62348234052506
SFP.Col Colhigh 8575030..8575054 score=4.01417933300251
SFP.Col Colhigh 8575140..8575164 score=3.90227253821339
SFP.Col Colhigh 8575248..8575272 score=5.37949671966154
SFP.Col Colhigh 8575280..8575304 score=3.52616060075184
SFP.Col Colhigh 8575393..8575417 score=3.87931892036046
SFP.Col Colhigh 8575429..8575453 score=3.66280134763879
SFP.Col Colhigh 8575497..8575521 score=1.73174747392230
SFP.Col Colhigh 8575534..8575558 score=6.46805627062864
SFP.Col Colhigh 8575603..8575627 score=2.2770051683564
SFP.Col Colhigh 8575720..8575744 score=4.62635956585151
SFP.Col Colhigh 8575829..8575853 score=2.40593040869791
SFP.Col Colhigh 8575894..8575918 score=7.81744508864598
SFP.Col Colhigh 8575966..8575990 score=4.60344194126752
SFP.Col Colhigh 8576005..8576029 score=2.38787902329312
SFP.Col Colhigh 8576079..8576103 score=5.76576127148788
SFP.Col Colhigh 8576158..8576182 score=3.34683305675482
SFP.Col Colhigh 8576198..8576222 score=5.71620165056086
SFP.Col Colhigh 8576231..8576255 score=1.70158198918813
SFP.Col Colhigh 8576310..8576334 score=2.13438283251662
SFP.Col Colhigh 8576348..8576372 score=3.69173978684978
SFP.Col Colhigh 8576413..8576437 score=3.3400970537047
SFP.Col Colhigh 8576527..8576551 score=4.36789969056652
SFP.Col Colhigh 8576563..8576587 score=2.85870293427454
SFP.Col Colhigh 8576635..8576659 score=2.19729014043363
SFP.Col Colhigh 8576706..8576730 score=4.26084664623990
SFP.Col Colhigh 8576743..8576767 score=3.39025482728328
SFP.Col Colhigh 8576774..8576798 score=2.32651932525116
SFP.Col Colhigh 8576810..8576834 score=1.87826253983171
SFP.Col Colhigh 8576844..8576868 score=6.97978957887039
SFP.Col Colhigh 8576883..8576907 score=6.21659007851891
SFP.Col Colhigh 8576919..8576943 score=2.17367395407033
SFP.Col Colhigh 8576991..8577015 score=3.68439039052506
SFP.Col Colhigh 8577022..8577046 score=3.60185603948573
SFP.Col Colhigh 8577096..8577120 score=5.36665778089799
SFP.Col Colhigh 8577136..8577160 score=5.21395761863077
SFP.Col Colhigh 8577308..8577332 score=2.30933326379904
SFP.Col Colhigh 8577493..8577517 score=4.61063998957871
SFP.Col Colhigh 8577563..8577587 score=1.63020231289650
SFP.Col Colhigh 8577704..8577728 score=3.30271706509193
SFP.Col Colhigh 8577772..8577796 score=1.59563888533918
SFP.Col Colhigh 8580174..8580198 score=4.04548265069827
SFP.Col Colhigh 8580833..8580857 score=3.49972306437883
SFP.Col Colhigh 8581709..8581733 score=3.08838889470022
SFP.Col Colhigh 8582188..8582212 score=4.20387548090290
SFP.Col Colhigh 8582227..8582251 score=5.99553550771352
SFP.Col Colhigh 8582296..8582320 score=2.59842008461806
SFP.Col Colhigh 8582330..8582354 score=3.57508955509933
SFP.Col Colhigh 8584191..8584215 score=1.56712167462868
SFP.Col Colhigh 8584299..8584323 score=2.19660683056701
SFP.Col Colhigh 8584662..8584686 score=2.07161602053410
SFP.Col Colhigh 8584733..8584757 score=1.79513578509180
SFP.Col Colhigh 8585223..8585247 score=1.64086392999422
SFP.Col Colhigh 8585264..8585288 score=1.92863535996488
SFP.Col Colhigh 8585375..8585399 score=2.60071374011480
SFP.Col Colhigh 8585416..8585440 score=2.63167887596702
SFP.Col Colhigh 8585491..8585515 score=1.56598409296058
SFP.Col Colhigh 8585852..8585876 score=2.01311808235503
SFP.Col Colhigh 8585885..8585909 score=2.90735444613277
SFP.Col Colhigh 8585918..8585942 score=7.99867059776338
SFP.Col Colhigh 8585986..8586010 score=1.9845332844294
SFP.Col Colhigh 8586017..8586041 score=2.42985609248544
SFP.Col Colhigh 8586089..8586113 score=3.20721909509682
SFP.Col Colhigh 8586127..8586151 score=4.94338659426569
SFP.Col Colhigh 8586168..8586192 score=2.36608745380644
SFP.Col Colhigh 8586204..8586228 score=2.00307699045782
SFP.Col Colhigh 8586275..8586299 score=3.65038726351599
SFP.Col Colhigh 8586340..8586364 score=1.77528303401952
SFP.Col Colhigh 8586377..8586401 score=4.03898325540990
SFP.Col Colhigh 8586488..8586512 score=3.39797928534532
SFP.Col Colhigh 8586523..8586547 score=3.14229559693913
SFP.Col Colhigh 8587048..8587072 score=4.36839625595154
SFP.Col Colhigh 8587201..8587225 score=2.44834099940501
SFP.Col Colhigh 8587384..8587408 score=1.75060081847931
SFP.Col Colhigh 8587907..8587931 score=2.71519242966603
SFP.Col Colhigh 8587940..8587964 score=2.07079610813860
SFP.Col Colhigh 8588371..8588395 score=4.08460891323729
SFP.Col Colhigh 8588552..8588576 score=3.48470877359014
SFP.Col Colhigh 8588727..8588751 score=3.04957123176758
SFP.Col Colhigh 8588858..8588882 score=2.30461924932738
SFP.Col Colhigh 8591821..8591845 score=3.70669235580562
SFP.Col Colhigh 8592300..8592324 score=2.34563799779547
SFP.Col Colhigh 8592372..8592396 score=6.64747806017092
SFP.Col Colhigh 8592411..8592435 score=2.62890096587902
SFP.Col Colhigh 8592957..8592981 score=2.03997909353442
SFP.Col Colhigh 8593027..8593051 score=5.19257517367755
SFP.Col Colhigh 8593107..8593131 score=2.65565286722142
SFP.Col Colhigh 8593284..8593308 score=1.91883661377351
SFP.Col Colhigh 8593390..8593414 score=1.99908205579600
SFP.Col Colhigh 8594338..8594362 score=5.97208515291857
SFP.Col Colhigh 8594589..8594613 score=1.63455472234168
SFP.Col Colhigh 8594837..8594861 score=2.12588959370943
SFP.Col Colhigh 8594954..8594978 score=5.64983306824834
SFP.Col Colhigh 8595063..8595087 score=5.42034481619724
SFP.Col Colhigh 8595140..8595164 score=4.08873406977468
SFP.Col Colhigh 8595297..8595321 score=3.35055956893048
SFP.Col Colhigh 8595434..8595458 score=1.60054787710697
SFP.Col Colhigh 8596235..8596259 score=2.80318932234995
SFP.Col Colhigh 8597299..8597323 score=2.34244841592957
SFP.Col Colhigh 8606161..8606185 score=2.60731933414247
SFP.Col Colhigh 8611483..8611507 score=3.56444353164081
SFP.Col Colhigh 8611920..8611944 score=1.90616292320632
SFP.Col Colhigh 8612156..8612180 score=4.33994403130542
SFP.Col Colhigh 8612838..8612862 score=2.80892095181728
SFP.Col Colhigh 8612911..8612935 score=2.97983661975350
SFP.Col Colhigh 8613054..8613078 score=2.32201309327515
SFP.Col Colhigh 8613690..8613714 score=1.74587462969326
SFP.Col Colhigh 8613728..8613752 score=2.83560017149457
SFP.Col Colhigh 8613760..8613784 score=6.9369059598284
SFP.Col Colhigh 8613795..8613819 score=5.08897992938988
SFP.Col Colhigh 8613868..8613892 score=2.97861712691232
SFP.Col Colhigh 8613903..8613927 score=3.92269383430391
SFP.Col Colhigh 8613972..8613996 score=2.18259598298935
SFP.Col Colhigh 8614006..8614030 score=7.85032432383542
SFP.Col Colhigh 8614216..8614240 score=1.88706808759966
SFP.Col Colhigh 8614256..8614280 score=1.81308399889490
SFP.Col Colhigh 8614325..8614349 score=3.57035234470257
SFP.Col Colhigh 8614962..8614986 score=6.01263251792338
SFP.Col Colhigh 8615066..8615090 score=4.06849829647158
SFP.Col Colhigh 8615895..8615919 score=6.62474885719986
SFP.Col Colhigh 8615972..8615996 score=3.14256126305257
SFP.Col Colhigh 8616495..8616519 score=2.74571487578774
SFP.Col Colhigh 8616533..8616557 score=1.98536751111895
SFP.Col Colhigh 8616644..8616668 score=2.34162537213307
SFP.Col Colhigh 8616685..8616709 score=2.95568852812168
SFP.Col Colhigh 8616933..8616957 score=2.13348711751286
SFP.Col Colhigh 8617015..8617039 score=4.28366149185755
SFP.Col Colhigh 8617249..8617273 score=4.88555925690071
SFP.Col Colhigh 8617363..8617387 score=5.45424794038079
SFP.Col Colhigh 8617848..8617872 score=2.05575504674414
SFP.Col Colhigh 8618043..8618067 score=2.40172033240597
SFP.Col Colhigh 8618075..8618099 score=1.64090297503361
SFP.Col Colhigh 8618457..8618481 score=3.27356877934956
SFP.Col Colhigh 8618489..8618513 score=1.79533405320826
SFP.Col Colhigh 8622081..8622105 score=1.75601404486952
SFP.Col Colhigh 8622189..8622213 score=2.92285559766276
SFP.Col Colhigh 8624214..8624238 score=5.50770591603422
SFP.Col Colhigh 8629981..8630005 score=3.36767335527052
SFP.Col Colhigh 8630155..8630179 score=4.26089403688899
SFP.Col Colhigh 8630232..8630256 score=1.84657984744526
SFP.Col Colhigh 8630651..8630675 score=2.42562280504074
SFP.Col Colhigh 8631233..8631257 score=4.95335578483195
SFP.Col Colhigh 8632720..8632744 score=2.29175942594686
SFP.Col Colhigh 8634950..8634974 score=7.09439888248933
SFP.Col Colhigh 8640724..8640748 score=1.88485532424234
SFP.Col Colhigh 8644713..8644737 score=3.03806946869983
SFP.Col Colhigh 8645485..8645509 score=4.46639306632311
SFP.Col Colhigh 8645845..8645869 score=1.97465869260298
SFP.Col Colhigh 8646701..8646725 score=1.72838956006808
SFP.Col Colhigh 8647163..8647187 score=1.84110154668202
SFP.Col Colhigh 8650284..8650308 score=5.2663872804608
SFP.Col Colhigh 8652597..8652621 score=3.92622219617889
SFP.Col Colhigh 8652636..8652660 score=5.55847361184341
SFP.Col Colhigh 8653021..8653045 score=1.62466103287922
SFP.Col Colhigh 8654678..8654702 score=2.32469062878462
SFP.Col Colhigh 8654713..8654737 score=2.19881840066140
SFP.Col Colhigh 8654784..8654808 score=3.4029435794133
SFP.Col Colhigh 8654819..8654843 score=1.70203085611259
SFP.Col Colhigh 8656272..8656296 score=3.6163266373483
SFP.Col Colhigh 8657676..8657700 score=2.68438996036859
SFP.Col Colhigh 8668800..8668824 score=1.56379049144872
SFP.Col Colhigh 8671750..8671774 score=2.48486484090055
SFP.Col Colhigh 8712412..8712436 score=1.80607573510268
SFP.Col Colhigh 8714877..8714901 score=3.18702440193145
SFP.Col Colhigh 8715334..8715358 score=2.80363620015895
SFP.Col Colhigh 8723177..8723201 score=4.70068309565895
SFP.Col Colhigh 8723214..8723238 score=3.23579703490957
SFP.Col Colhigh 8723454..8723478 score=3.79047190765235
SFP.Col Colhigh 8723492..8723516 score=5.88618793365854
SFP.Col Colhigh 8723601..8723625 score=1.66594333108975
SFP.Col Colhigh 8723725..8723749 score=2.59874118485626
SFP.Col Colhigh 8726439..8726463 score=2.27031254587698
SFP.Col Colhigh 8728296..8728320 score=3.45974828158998
SFP.Col Colhigh 8728371..8728395 score=3.05726526484561
SFP.Col Colhigh 8728793..8728817 score=2.49265118103984
SFP.Col Colhigh 8729608..8729632 score=2.58072533955617
SFP.Col Colhigh 8729901..8729925 score=4.7829747291385
SFP.Col Colhigh 8730250..8730274 score=2.02763633089922
SFP.Col Colhigh 8734861..8734885 score=2.43856843237448
SFP.Col Colhigh 8736531..8736555 score=1.76698853235574
SFP.Col Colhigh 8737263..8737287 score=2.46358419551489
SFP.Col Colhigh 8737299..8737323 score=4.47762262964303
SFP.Col Colhigh 8737770..8737794 score=3.25003858619144
SFP.Col Colhigh 8738030..8738054 score=2.55256305211111
SFP.Col Colhigh 8738515..8738539 score=5.89995630131879
SFP.Col Colhigh 8738552..8738576 score=6.00039398979845
SFP.Col Colhigh 8738588..8738612 score=2.98979143356875
SFP.Col Colhigh 8738701..8738725 score=1.79189189892025
SFP.Col Colhigh 8738889..8738913 score=2.41258791424451
SFP.Col Colhigh 8738922..8738946 score=3.06503371889087
SFP.Col Colhigh 8738994..8739018 score=1.59248395129747
SFP.Col Colhigh 8739286..8739310 score=4.12862963560304
SFP.Col Colhigh 8739364..8739388 score=2.51905715874426
SFP.Col Colhigh 8739474..8739498 score=6.33957203214978
SFP.Col Colhigh 8739511..8739535 score=2.26218515961433
SFP.Col Colhigh 8740547..8740571 score=2.82474467667580
SFP.Col Colhigh 8742072..8742096 score=6.93129528756703
SFP.Col Colhigh 8743298..8743322 score=3.45389394942967
SFP.Col Colhigh 8743445..8743469 score=2.77234290706114
SFP.Col Colhigh 8743785..8743809 score=1.77497372641472
SFP.Col Colhigh 8743925..8743949 score=2.63355678787881
SFP.Col Colhigh 8746819..8746843 score=2.0025463287645
SFP.Col Colhigh 8747128..8747152 score=3.01436392194474
SFP.Col Colhigh 8747240..8747264 score=1.57336151229658
SFP.Col Colhigh 8747753..8747777 score=1.63779802550344
SFP.Col Colhigh 8747819..8747843 score=1.83240743177482
SFP.Col Colhigh 8748173..8748197 score=1.97564932346643
SFP.Col Colhigh 8748207..8748231 score=2.37463263263530
SFP.Col Colhigh 8748278..8748302 score=2.51367583325831
SFP.Col Colhigh 8748499..8748523 score=1.78452859910778
SFP.Col Colhigh 8749626..8749650 score=1.88897650360908
SFP.Col Colhigh 8749963..8749987 score=2.57775384438362
SFP.Col Colhigh 8751427..8751451 score=5.33590932254442
SFP.Col Colhigh 8751463..8751487 score=2.60668898183657
SFP.Col Colhigh 8751757..8751781 score=1.67642258662113
SFP.Col Colhigh 8751830..8751854 score=3.22610742113892
SFP.Col Colhigh 8751866..8751890 score=4.56292410284557
SFP.Col Colhigh 8752369..8752393 score=1.69416595104718
SFP.Col Colhigh 8752999..8753023 score=1.73235587069224
SFP.Col Colhigh 8754389..8754413 score=3.38599849939284
SFP.Col Colhigh 8754652..8754676 score=2.16400590341695
SFP.Col Colhigh 8754899..8754923 score=1.77637610245575
SFP.Col Colhigh 8754931..8754955 score=2.73574470046273
SFP.Col Colhigh 8755106..8755130 score=4.24682485328198
SFP.Col Colhigh 8755137..8755161 score=3.59584524360052
SFP.Col Colhigh 8755168..8755192 score=3.20133288235484
SFP.Col Colhigh 8755309..8755333 score=3.10372408952681
SFP.Col Colhigh 8755377..8755401 score=2.73847980652137
SFP.Col Colhigh 8755411..8755435 score=4.75860706011872
SFP.Col Colhigh 8755445..8755469 score=4.59425289285246
SFP.Col Colhigh 8755478..8755502 score=3.42422532769476
SFP.Col Colhigh 8756688..8756712 score=1.94866687386865
SFP.Col Colhigh 8757465..8757489 score=2.53405440612139
SFP.Col Colhigh 8757635..8757659 score=1.64185165053105
SFP.Col Colhigh 8761440..8761464 score=3.5394819858829
SFP.Col Colhigh 8764365..8764389 score=2.31181108482286
SFP.Col Colhigh 8764396..8764420 score=2.90490514082021
SFP.Col Colhigh 8764509..8764533 score=7.87562892058154
SFP.Col Colhigh 8765021..8765045 score=3.25992893069487
SFP.Col Colhigh 8765309..8765333 score=2.13495472267334
SFP.Col Colhigh 8765505..8765529 score=2.24524659717192
SFP.Col Colhigh 8765607..8765631 score=4.23666309680781
SFP.Col Colhigh 8765648..8765672 score=3.01755313870529
SFP.Col Colhigh 8765688..8765712 score=2.0643319316693
SFP.Col Colhigh 8768269..8768293 score=4.74720231311813
SFP.Col Colhigh 8768908..8768932 score=2.81086923125485
SFP.Col Colhigh 8769395..8769419 score=5.07071592293974
SFP.Col Colhigh 8771388..8771412 score=1.76184339398219
SFP.Col Colhigh 8772005..8772029 score=2.29157891258398
SFP.Col Colhigh 8775561..8775585 score=2.28098087742677
SFP.Col Colhigh 8775702..8775726 score=3.71285694896267
SFP.Col Colhigh 8779813..8779837 score=2.14429410710516
SFP.Col Colhigh 8780382..8780406 score=1.98761316559711
SFP.Col Colhigh 8781205..8781229 score=2.70458177370011
SFP.Col Colhigh 8781896..8781920 score=2.05577456707677
SFP.Col Colhigh 8782083..8782107 score=5.49503733235036
SFP.Col Colhigh 8782304..8782328 score=1.90444664073863
SFP.Col Colhigh 8782386..8782410 score=2.66972900086090
SFP.Col Colhigh 8782634..8782658 score=5.14874062771112
SFP.Col Colhigh 8782915..8782939 score=2.23882389653699
SFP.Col Colhigh 8782984..8783008 score=2.95350497706111
SFP.Col Colhigh 8783089..8783113 score=3.46380424348708
SFP.Col Colhigh 8783341..8783365 score=2.71975598855731
SFP.Col Colhigh 8783429..8783453 score=3.72901354965024
SFP.Col Colhigh 8783467..8783491 score=4.16159127424292
SFP.Col Colhigh 8783579..8783603 score=2.53886518273290
SFP.Col Colhigh 8783615..8783639 score=2.92442331629985
SFP.Col Colhigh 8783653..8783677 score=1.72898390285488
SFP.Col Colhigh 8783968..8783992 score=5.05194031055119
SFP.Col Colhigh 8784233..8784257 score=1.57988553221447
SFP.Col Colhigh 8784685..8784709 score=1.92963595114960
SFP.Col Colhigh 8785064..8785088 score=2.92863306102791
SFP.Col Colhigh 8785717..8785741 score=2.0719188383011
SFP.Col Colhigh 8785829..8785853 score=2.40828279436014
SFP.Col Colhigh 8785907..8785931 score=6.57299147843591
SFP.Col Colhigh 8785938..8785962 score=1.56152214180584
SFP.Col Colhigh 8785973..8785997 score=3.09850574052380
SFP.Col Colhigh 8786004..8786028 score=4.02938875417708
SFP.Col Colhigh 8786153..8786177 score=3.54892581437041
SFP.Col Colhigh 8786226..8786250 score=3.39872694424223
SFP.Col Colhigh 8786266..8786290 score=3.0264818332729
SFP.Col Colhigh 8786302..8786326 score=2.21933670638675
SFP.Col Colhigh 8786699..8786723 score=2.23163585050472
SFP.Col Colhigh 8787761..8787785 score=1.66818265861154
SFP.Col Colhigh 8790933..8790957 score=3.29341233790426
SFP.Col Colhigh 8791662..8791686 score=5.20451217259944
SFP.Col Colhigh 8791695..8791719 score=2.55247036137543
SFP.Col Colhigh 8793943..8793967 score=1.74376429740776
SFP.Col Colhigh 8803608..8803632 score=1.62159475840126
SFP.Col Colhigh 8803746..8803770 score=1.76859047884060
SFP.Col Colhigh 8803853..8803877 score=1.58576977786371
SFP.Col Colhigh 8803889..8803913 score=4.15425380501134
SFP.Col Colhigh 8803923..8803947 score=6.06046369839425
SFP.Col Colhigh 8804986..8805010 score=2.97840564495652
SFP.Col Colhigh 8807037..8807061 score=2.09166250907553
SFP.Col Colhigh 8807071..8807095 score=1.77027447567400
SFP.Col Colhigh 8807137..8807161 score=1.75688557691410
SFP.Col Colhigh 8807584..8807608 score=2.54894078525223
SFP.Col Colhigh 8807615..8807639 score=1.651529758719
SFP.Col Colhigh 8808070..8808094 score=2.80062168374466
SFP.Col Colhigh 8808906..8808930 score=5.05573821607836
SFP.Col Colhigh 8809729..8809753 score=2.89814200953308
SFP.Col Colhigh 8810487..8810511 score=2.81848419579401
SFP.Col Colhigh 8810556..8810580 score=3.51738975751164
SFP.Col Colhigh 8810778..8810802 score=3.85607397892048
SFP.Col Colhigh 8810885..8810909 score=4.03379866092446
SFP.Col Colhigh 8811170..8811194 score=3.87754576277599
SFP.Col Colhigh 8811207..8811231 score=1.60151678968467
SFP.Col Colhigh 8812068..8812092 score=2.29759969039435
SFP.Col Colhigh 8814353..8814377 score=3.49336745184928
SFP.Col Colhigh 8816841..8816865 score=2.86826851448245
SFP.Col Colhigh 8818728..8818752 score=1.69003751417283
SFP.Col Colhigh 8820015..8820039 score=3.45446933679088
SFP.Col Colhigh 8820231..8820255 score=7.00140061486519
SFP.Col Colhigh 8820267..8820291 score=1.96291388627391
SFP.Col Colhigh 8820333..8820357 score=2.96908913551094
SFP.Col Colhigh 8820372..8820396 score=4.82481264819128
SFP.Col Colhigh 8820405..8820429 score=2.55035141054709
SFP.Col Colhigh 8820439..8820463 score=1.74915626389326
SFP.Col Colhigh 8822673..8822697 score=3.10319090490832
SFP.Col Colhigh 8824514..8824538 score=3.09198960383577
SFP.Col Colhigh 8824625..8824649 score=2.07668126051343
SFP.Col Colhigh 8825108..8825132 score=2.68440828527406
SFP.Col Colhigh 8825224..8825248 score=4.4517711871212
SFP.Col Colhigh 8825462..8825486 score=1.65908928360359
SFP.Col Colhigh 8825500..8825524 score=3.4247477742578
SFP.Col Colhigh 8825907..8825931 score=5.53237615065316
SFP.Col Colhigh 8825939..8825963 score=3.63124478609305
SFP.Col Colhigh 8826235..8826259 score=3.81742383179416
SFP.Col Colhigh 8826271..8826295 score=3.42874111455525
SFP.Col Colhigh 8826715..8826739 score=1.6065581888574
SFP.Col Colhigh 8827207..8827231 score=1.94041475166768
SFP.Col Colhigh 8827246..8827270 score=2.53368196286631
SFP.Col Colhigh 8827282..8827306 score=2.01172653869114
SFP.Col Colhigh 8828926..8828950 score=3.28257394049051
SFP.Col Colhigh 8829031..8829055 score=6.37840501326936
SFP.Col Colhigh 8829067..8829091 score=3.69791178900892
SFP.Col Colhigh 8829103..8829127 score=1.9400315148264
SFP.Col Colhigh 8829139..8829163 score=3.96628751565074
SFP.Col Colhigh 8829285..8829309 score=4.71880690679918
SFP.Col Colhigh 8829355..8829379 score=1.90322166039170
SFP.Col Colhigh 8829463..8829487 score=4.8779266100819
SFP.Col Colhigh 8829499..8829523 score=4.65805808508537
SFP.Col Colhigh 8829535..8829559 score=3.74527007212448
SFP.Col Colhigh 8829573..8829597 score=4.16944869004923
SFP.Col Colhigh 8829609..8829633 score=3.96051266236872
SFP.Col Colhigh 8829787..8829811 score=3.74321483342436
SFP.Col Colhigh 8830024..8830048 score=5.12779577502125
SFP.Col Colhigh 8830061..8830085 score=9.35031181139759
SFP.Col Colhigh 8830277..8830301 score=2.34814520448009
SFP.Col Colhigh 8830456..8830480 score=2.88998867212958
SFP.Col Colhigh 8830493..8830517 score=2.79067378503211
SFP.Col Colhigh 8830673..8830697 score=3.06514311642766
SFP.Col Colhigh 8831371..8831395 score=2.09570159796834
SFP.Col Colhigh 8831407..8831431 score=3.91990845175987
SFP.Col Colhigh 8832187..8832211 score=2.95639836035877
SFP.Col Colhigh 8835615..8835639 score=3.49071757005494
SFP.Col Colhigh 8835655..8835679 score=2.95940899649980
SFP.Col Colhigh 8835873..8835897 score=3.04068852929585
SFP.Col Colhigh 8836594..8836618 score=2.17492763870202
SFP.Col Colhigh 8836791..8836815 score=1.92420871861635
SFP.Col Colhigh 8836828..8836852 score=5.40848882404017
SFP.Col Colhigh 8836905..8836929 score=2.96777314824409
SFP.Col Colhigh 8837016..8837040 score=4.46125884030942
SFP.Col Colhigh 8837056..8837080 score=3.00398032280515
SFP.Col Colhigh 8837162..8837186 score=2.47587411196849
SFP.Col Colhigh 8837193..8837217 score=2.93208549537933
SFP.Col Colhigh 8837274..8837298 score=1.89753597811589
SFP.Col Colhigh 8837312..8837336 score=1.58087054246095
SFP.Col Colhigh 8837487..8837511 score=4.16913727369059
SFP.Col Colhigh 8837794..8837818 score=5.40889681322031
SFP.Col Colhigh 8838540..8838564 score=4.19254041401357
SFP.Col Colhigh 8841483..8841507 score=3.14864731813995
SFP.Col Colhigh 8841515..8841539 score=2.39090029746296
SFP.Col Colhigh 8841551..8841575 score=4.01687509370589
SFP.Col Colhigh 8841692..8841716 score=1.61084484545445
SFP.Col Colhigh 8843507..8843531 score=3.0268265622535
SFP.Col Colhigh 8844757..8844781 score=3.20756605856902
SFP.Col Colhigh 8845027..8845051 score=2.46286504106012
SFP.Col Colhigh 8845205..8845229 score=2.98727162278071
SFP.Col Colhigh 8845238..8845262 score=2.34915682083924
SFP.Col Colhigh 8845310..8845334 score=2.99452307807692
SFP.Col Colhigh 8845343..8845367 score=3.87153193876064
SFP.Col Colhigh 8845381..8845405 score=4.15097754648786
SFP.Col Colhigh 8845417..8845441 score=2.48916561567918
SFP.Col Colhigh 8848533..8848557 score=2.27221872801279
SFP.Col Colhigh 8848902..8848926 score=2.69425195067634
SFP.Col Colhigh 8849193..8849217 score=2.42313612337551
SFP.Col Colhigh 8849567..8849591 score=4.47884347916317
SFP.Col Colhigh 8849906..8849930 score=3.85395276488645
SFP.Col Colhigh 8850589..8850613 score=2.89850658289045
SFP.Col Colhigh 8850812..8850836 score=3.03184114424169
SFP.Col Colhigh 8850888..8850912 score=4.8196360328224
SFP.Col Colhigh 8850977..8851001 score=1.70028441890276
SFP.Col Colhigh 8851182..8851206 score=6.31911095337554
SFP.Col Colhigh 8851218..8851242 score=2.13183728308894
SFP.Col Colhigh 8851257..8851281 score=2.65800916575519
SFP.Col Colhigh 8851569..8851593 score=3.54225647380839
SFP.Col Colhigh 8851646..8851670 score=2.87431095496365
SFP.Col Colhigh 8854524..8854548 score=3.5705272276631
SFP.Col Colhigh 8856655..8856679 score=1.88175476698913
SFP.Col Colhigh 8856874..8856898 score=2.04219754236031
SFP.Col Colhigh 8861044..8861068 score=3.18170136229105
SFP.Col Colhigh 8861519..8861543 score=2.41507475827717
SFP.Col Colhigh 8865543..8865567 score=3.20443559585951
SFP.Col Colhigh 8865683..8865707 score=7.143977314138
SFP.Col Colhigh 8867208..8867232 score=6.41918430007902
SFP.Col Colhigh 8867859..8867883 score=2.16740007175123
SFP.Col Colhigh 8867894..8867918 score=2.14875867052155
SFP.Col Colhigh 8867933..8867957 score=1.60810910267994
SFP.Col Colhigh 8868352..8868376 score=3.15416525999331
SFP.Col Colhigh 8871500..8871524 score=2.79583890132979
SFP.Col Colhigh 8873028..8873052 score=1.95389742140019
SFP.Col Colhigh 8873069..8873093 score=3.41790619336658
SFP.Col Colhigh 8873961..8873985 score=2.44199697716408
SFP.Col Colhigh 8874267..8874291 score=2.36340862156445
SFP.Col Colhigh 8874342..8874366 score=1.59553791846168
SFP.Col Colhigh 8874431..8874455 score=1.81469910463405
SFP.Col Colhigh 8874647..8874671 score=3.52734328235835
SFP.Col Colhigh 8874788..8874812 score=8.71338816294847
SFP.Col Colhigh 8874864..8874888 score=3.51806007814086
SFP.Col Colhigh 8875427..8875451 score=3.01273832192473
SFP.Col Colhigh 8875628..8875652 score=1.89514276354788
SFP.Col Colhigh 8875668..8875692 score=4.38480459261157
SFP.Col Colhigh 8875803..8875827 score=3.63816566743083
SFP.Col Colhigh 8876002..8876026 score=1.94104507244158
SFP.Col Colhigh 8876185..8876209 score=2.80534504851662
SFP.Col Colhigh 8876228..8876252 score=4.36911628920412
SFP.Col Colhigh 8876431..8876455 score=2.1500829137348
SFP.Col Colhigh 8877212..8877236 score=4.51236155737154
SFP.Col Colhigh 8877249..8877273 score=2.93922156285167
SFP.Col Colhigh 8877326..8877350 score=5.08185108332976
SFP.Col Colhigh 8877363..8877387 score=2.71778232693731
SFP.Col Colhigh 8877616..8877640 score=3.81993415288305
SFP.Col Colhigh 8877725..8877749 score=3.90827090863735
SFP.Col Colhigh 8877867..8877891 score=3.12204576095741
SFP.Col Colhigh 8878299..8878323 score=4.01761690938823
SFP.Col Colhigh 8878511..8878535 score=4.64788037755493
SFP.Col Colhigh 8878546..8878570 score=3.90120889561011
SFP.Col Colhigh 8879542..8879566 score=1.91724689411817
SFP.Col Colhigh 8879977..8880001 score=3.0353438130658
SFP.Col Colhigh 8880621..8880645 score=1.66744003009362
SFP.Col Colhigh 8887436..8887460 score=1.73032837403577
SFP.Col Colhigh 8888034..8888058 score=3.88669392414504
SFP.Col Colhigh 8892363..8892387 score=1.97880298158908
SFP.Col Colhigh 8893575..8893599 score=2.99762916418084
SFP.Col Colhigh 8895465..8895489 score=1.82356748164694
SFP.Col Colhigh 8896602..8896626 score=1.57133558016531
SFP.Col Colhigh 8903252..8903276 score=5.32228462657576
SFP.Col Colhigh 8903652..8903676 score=2.77841300834179
SFP.Col Colhigh 8903760..8903784 score=2.63492835620627
SFP.Col Colhigh 8904045..8904069 score=1.55216778839127
SFP.Col Colhigh 8904862..8904886 score=4.36122760099289
SFP.Col Colhigh 8909685..8909709 score=1.64534792249816
SFP.Col Colhigh 8910007..8910031 score=2.38771446206338
SFP.Col Colhigh 8913655..8913679 score=1.96320689122103
SFP.Col Colhigh 8917684..8917708 score=2.04425359575866
SFP.Col Colhigh 8921004..8921028 score=2.90488554836695
SFP.Col Colhigh 8922649..8922673 score=4.73407784689717
SFP.Col Colhigh 8923845..8923869 score=2.98110089308168
SFP.Col Colhigh 8926063..8926087 score=2.94864763841052
SFP.Col Colhigh 8939271..8939295 score=1.85146374984198
SFP.Col Colhigh 8939584..8939608 score=4.12827980057358
SFP.Col Colhigh 8940151..8940175 score=5.65494671245264
SFP.Col Colhigh 8940514..8940538 score=4.45065451324335
SFP.Col Colhigh 8941939..8941963 score=3.636315231979
SFP.Col Colhigh 8942853..8942877 score=3.05935220490869
SFP.Col Colhigh 8942893..8942917 score=1.83792396244104
SFP.Col Colhigh 8943139..8943163 score=3.64770038546325
SFP.Col Colhigh 8944500..8944524 score=2.54926247528927
SFP.Col Colhigh 8946398..8946422 score=2.37049917748479
SFP.Col Colhigh 8946468..8946492 score=3.14373247727594
SFP.Col Colhigh 8948920..8948944 score=1.69080584377280
SFP.Col Colhigh 8949242..8949266 score=2.26673443741059
SFP.Col Colhigh 8949574..8949598 score=5.90384575677373
SFP.Col Colhigh 8949679..8949703 score=4.19267018010521
SFP.Col Colhigh 8952638..8952662 score=1.96817646604232
SFP.Col Colhigh 8956896..8956920 score=1.73651670957212
SFP.Col Colhigh 8965094..8965118 score=5.59082199172637
SFP.Col Colhigh 8965161..8965185 score=1.87174861202298
SFP.Col Colhigh 8967861..8967885 score=4.28458334754574
SFP.Col Colhigh 8968082..8968106 score=1.89153629359513
SFP.Col Colhigh 8968288..8968312 score=2.49417197238891
SFP.Col Colhigh 8968932..8968956 score=2.09899183952670
SFP.Col Colhigh 8972274..8972298 score=3.88183792800554
SFP.Col Colhigh 8978943..8978967 score=2.40492130622418
SFP.Col Colhigh 8981701..8981725 score=2.78691133954142
SFP.Col Colhigh 8984512..8984536 score=3.13608570922192
SFP.Col Colhigh 8989257..8989281 score=2.35140077619214
SFP.Col Colhigh 8991268..8991292 score=2.02638760157831
SFP.Col Colhigh 8991390..8991414 score=3.30096584943288
SFP.Col Colhigh 8993484..8993508 score=3.10928458595134
SFP.Col Colhigh 8993625..8993649 score=2.41799808296800
SFP.Col Colhigh 8994095..8994119 score=2.49965378543955
SFP.Col Colhigh 8997442..8997466 score=2.26827468899633
SFP.Col Colhigh 8998875..8998899 score=3.10449480735614
SFP.Col Colhigh 9000392..9000416 score=4.05138486715647
SFP.Col Colhigh 9001031..9001055 score=4.35982623407373
SFP.Col Colhigh 9001550..9001574 score=4.13675086508298
SFP.Col Colhigh 9002178..9002202 score=1.6778652630688
SFP.Col Colhigh 9003883..9003907 score=2.22275288597155
SFP.Col Colhigh 9003950..9003974 score=2.09514099328698
SFP.Col Colhigh 9004888..9004912 score=1.78440341865357
SFP.Col Colhigh 9010263..9010287 score=1.59807051352715
SFP.Col Colhigh 9010799..9010823 score=3.58816441808913
SFP.Col Colhigh 9011705..9011729 score=3.02150912422642
SFP.Col Colhigh 9012114..9012138 score=4.64245258118281
SFP.Col Colhigh 9013180..9013204 score=1.65085091269493
SFP.Col Colhigh 9017929..9017953 score=2.73002391944889
SFP.Col Colhigh 9025066..9025090 score=3.17537795301288
SFP.Col Colhigh 9034695..9034719 score=3.85550870953176
SFP.Col Colhigh 9035442..9035466 score=3.03459000485104
SFP.Col Colhigh 9035479..9035503 score=1.77621161706267
SFP.Col Colhigh 9037886..9037910 score=1.65440451014279
SFP.Col Colhigh 9038132..9038156 score=3.86370807901901
SFP.Col Colhigh 9038572..9038596 score=2.38098640039597
SFP.Col Colhigh 9038655..9038679 score=3.07391074544902
SFP.Col Colhigh 9038688..9038712 score=4.44355171114561
SFP.Col Colhigh 9038833..9038857 score=1.75814755016042
SFP.Col Colhigh 9038926..9038950 score=2.75040022923784
SFP.Col Colhigh 9042920..9042944 score=2.85124325307476
SFP.Col Colhigh 9043756..9043780 score=1.68267188298051
SFP.Col Colhigh 9044097..9044121 score=4.17167733373251
SFP.Col Colhigh 9044131..9044155 score=4.12628786010267
SFP.Col Colhigh 9044166..9044190 score=4.74046075798394
SFP.Col Colhigh 9044240..9044264 score=7.08228925067775
SFP.Col Colhigh 9044277..9044301 score=6.0321684118946
SFP.Col Colhigh 9044314..9044338 score=2.87234941003843
SFP.Col Colhigh 9044424..9044448 score=5.00002418623795
SFP.Col Colhigh 9044496..9044520 score=3.85315037219713
SFP.Col Colhigh 9044529..9044553 score=6.51263602953636
SFP.Col Colhigh 9044564..9044588 score=8.01879207315962
SFP.Col Colhigh 9044604..9044628 score=4.09405719505745
SFP.Col Colhigh 9044639..9044663 score=6.42032645877466
SFP.Col Colhigh 9044678..9044702 score=4.59717284622004
SFP.Col Colhigh 9044717..9044741 score=2.74932987637131
SFP.Col Colhigh 9044835..9044859 score=4.6674890082742
SFP.Col Colhigh 9044868..9044892 score=3.42394974577971
SFP.Col Colhigh 9044906..9044930 score=4.34218336017693
SFP.Col Colhigh 9044943..9044967 score=2.93275128597513
SFP.Col Colhigh 9045037..9045061 score=1.99005656927153
SFP.Col Colhigh 9045073..9045097 score=4.63167972721762
SFP.Col Colhigh 9045214..9045238 score=1.89817011615236
SFP.Col Colhigh 9045246..9045270 score=5.61419641308252
SFP.Col Colhigh 9045320..9045344 score=2.91687159022530
SFP.Col Colhigh 9045393..9045417 score=6.67037999359378
SFP.Col Colhigh 9045535..9045559 score=3.91735631656455
SFP.Col Colhigh 9045572..9045596 score=8.81630592209208
SFP.Col Colhigh 9045611..9045635 score=9.81883857154095
SFP.Col Colhigh 9045649..9045673 score=4.87575096292986
SFP.Col Colhigh 9045723..9045747 score=8.26649889036146
SFP.Col Colhigh 9045760..9045784 score=5.27934793136314
SFP.Col Colhigh 9045796..9045820 score=6.34454915450736
SFP.Col Colhigh 9045907..9045931 score=2.29975395233169
SFP.Col Colhigh 9045947..9045971 score=2.02114888838335
SFP.Col Colhigh 9046156..9046180 score=2.27787522398115
SFP.Col Colhigh 9046507..9046531 score=3.94100149467365
SFP.Col Colhigh 9057826..9057850 score=1.98358098986580
SFP.Col Colhigh 9058087..9058111 score=2.76697675728636
SFP.Col Colhigh 9061846..9061870 score=2.17583323136002
SFP.Col Colhigh 9062356..9062380 score=1.59075179070857
SFP.Col Colhigh 9062392..9062416 score=3.17754118655749
SFP.Col Colhigh 9062756..9062780 score=2.02581650766063
SFP.Col Colhigh 9066955..9066979 score=1.69758154887139
SFP.Col Colhigh 9067528..9067552 score=2.04780028242584
SFP.Col Colhigh 9074703..9074727 score=2.21788456119080
SFP.Col Colhigh 9075495..9075519 score=4.04198241844866
SFP.Col Colhigh 9106352..9106376 score=2.96596940796917
SFP.Col Colhigh 9107821..9107845 score=3.34532284629042
SFP.Col Colhigh 9108849..9108873 score=2.62780347793943
SFP.Col Colhigh 9108882..9108906 score=2.12760618666056
SFP.Col Colhigh 9110688..9110712 score=1.94027820350237
SFP.Col Colhigh 9115222..9115246 score=5.98449458685417
SFP.Col Colhigh 9115392..9115416 score=2.36272766343993
SFP.Col Colhigh 9117103..9117127 score=1.95760295987736
SFP.Col Colhigh 9117138..9117162 score=7.72500164835084
SFP.Col Colhigh 9117380..9117404 score=2.03030187536739
SFP.Col Colhigh 9117706..9117730 score=4.19386587191709
SFP.Col Colhigh 9119419..9119443 score=4.87664519669471
SFP.Col Colhigh 9119455..9119479 score=3.02111824043160
SFP.Col Colhigh 9123452..9123476 score=2.12864508867155
SFP.Col Colhigh 9127701..9127725 score=2.73093763965461
SFP.Col Colhigh 9131867..9131891 score=2.68551536862712
SFP.Col Colhigh 9133001..9133025 score=2.32247960368897
SFP.Col Colhigh 9135156..9135180 score=6.90537161141431
SFP.Col Colhigh 9135411..9135435 score=1.80955138850623
SFP.Col Colhigh 9136849..9136873 score=2.09061320366057
SFP.Col Colhigh 9140631..9140655 score=2.49577794037757
SFP.Col Colhigh 9142313..9142337 score=1.87435049718312
SFP.Col Colhigh 9144304..9144328 score=2.33256345536212
SFP.Col Colhigh 9146966..9146990 score=2.04886321611066
SFP.Col Colhigh 9150584..9150608 score=2.32982650004064
SFP.Col Colhigh 9152716..9152740 score=3.05772498021962
SFP.Col Colhigh 9154777..9154801 score=4.10928967253463
SFP.Col Colhigh 9154849..9154873 score=3.71798422879346
SFP.Col Colhigh 9155101..9155125 score=1.65852721294953
SFP.Col Colhigh 9159315..9159339 score=2.13830299324162
SFP.Col Colhigh 9160779..9160803 score=5.05746765925768
SFP.Col Colhigh 9160819..9160843 score=2.77325295177961
SFP.Col Colhigh 9161213..9161237 score=2.31795164901476
SFP.Col Colhigh 9164972..9164996 score=1.76319477494755
SFP.Col Colhigh 9165473..9165497 score=2.55842781290413
SFP.Col Colhigh 9165777..9165801 score=2.67692855266180
SFP.Col Colhigh 9165813..9165837 score=1.71151324304196
SFP.Col Colhigh 9166049..9166073 score=2.21690110542902
SFP.Col Colhigh 9166247..9166271 score=2.24161212758893
SFP.Col Colhigh 9166283..9166307 score=3.42912164326703
SFP.Col Colhigh 9166465..9166489 score=1.75536300732498
SFP.Col Colhigh 9166760..9166784 score=1.79040743712248
SFP.Col Colhigh 9168180..9168204 score=1.60438063940318
SFP.Col Colhigh 9168249..9168273 score=3.68835151308792
SFP.Col Colhigh 9168411..9168435 score=1.56810866998824
SFP.Col Colhigh 9169152..9169176 score=4.07339885339172
SFP.Col Colhigh 9169387..9169411 score=2.51322119538772
SFP.Col Colhigh 9169422..9169446 score=1.55978212914049
SFP.Col Colhigh 9169455..9169479 score=3.35702433747163
SFP.Col Colhigh 9169962..9169986 score=4.89780093037811
SFP.Col Colhigh 9170481..9170505 score=3.16619792848923
SFP.Col Colhigh 9170623..9170647 score=3.42322556141269
SFP.Col Colhigh 9170733..9170757 score=3.41892223620584
SFP.Col Colhigh 9170872..9170896 score=3.03285595045743
SFP.Col Colhigh 9170944..9170968 score=2.07697284177923
SFP.Col Colhigh 9171087..9171111 score=3.18749913295194
SFP.Col Colhigh 9171125..9171149 score=2.30542183944841
SFP.Col Colhigh 9171192..9171216 score=1.57001931179584
SFP.Col Colhigh 9171335..9171359 score=3.68946928246937
SFP.Col Colhigh 9171631..9171655 score=2.01372909965209
SFP.Col Colhigh 9172483..9172507 score=3.49119682583728
SFP.Col Colhigh 9172621..9172645 score=2.90685892162712
SFP.Col Colhigh 9172723..9172747 score=4.600147609246
SFP.Col Colhigh 9172799..9172823 score=3.36768959081288
SFP.Col Colhigh 9175571..9175595 score=6.4640697920962
SFP.Col Colhigh 9176554..9176578 score=2.78989821405232
SFP.Col Colhigh 9178462..9178486 score=1.97309583463743
SFP.Col Colhigh 9179486..9179510 score=4.18267856663241
SFP.Col Colhigh 9179521..9179545 score=1.82364741858358
SFP.Col Colhigh 9179566..9179590 score=2.51453988343275
SFP.Col Colhigh 9179757..9179781 score=4.68258292971325
SFP.Col Colhigh 9179793..9179817 score=2.71089709318908
SFP.Col Colhigh 9179834..9179858 score=6.7161406124044
SFP.Col Colhigh 9180031..9180055 score=2.47969425397237
SFP.Col Colhigh 9180158..9180182 score=2.04591383520451
SFP.Col Colhigh 9180226..9180250 score=1.67667096650227
SFP.Col Colhigh 9180257..9180281 score=1.8813085144017
SFP.Col Colhigh 9180731..9180755 score=2.57615665424971
SFP.Col Colhigh 9180914..9180938 score=2.35919192460726
SFP.Col Colhigh 9189436..9189460 score=3.53839770671608
SFP.Col Colhigh 9189569..9189593 score=2.74731104435168
SFP.Col Colhigh 9189920..9189944 score=3.55363758502391
SFP.Col Colhigh 9189958..9189982 score=3.46217834569823
SFP.Col Colhigh 9190054..9190078 score=3.43863783978992
SFP.Col Colhigh 9190166..9190190 score=1.81233334739244
SFP.Col Colhigh 9190240..9190264 score=3.01126940512879
SFP.Col Colhigh 9190349..9190373 score=4.06109454340248
SFP.Col Colhigh 9190465..9190489 score=1.72591318899159
SFP.Col Colhigh 9190649..9190673 score=1.77124607533617
SFP.Col Colhigh 9190760..9190784 score=2.44447497406046
SFP.Col Colhigh 9190958..9190982 score=2.90780122667331
SFP.Col Colhigh 9191250..9191274 score=2.20240103217447
SFP.Col Colhigh 9191282..9191306 score=4.14897403880642
SFP.Col Colhigh 9191354..9191378 score=3.76839669422163
SFP.Col Colhigh 9191447..9191471 score=1.63018851360419
SFP.Col Colhigh 9191811..9191835 score=3.00234037519321
SFP.Col Colhigh 9191983..9192007 score=1.97314272988606
SFP.Col Colhigh 9192019..9192043 score=2.69215572455660
SFP.Col Colhigh 9192243..9192267 score=3.10031073983035
SFP.Col Colhigh 9192277..9192301 score=3.36585141911026
SFP.Col Colhigh 9192354..9192378 score=4.29371545164625
SFP.Col Colhigh 9193014..9193038 score=2.61413036527331
SFP.Col Colhigh 9193089..9193113 score=1.76573336906062
SFP.Col Colhigh 9193121..9193145 score=3.46842914066872
SFP.Col Colhigh 9193235..9193259 score=2.54625086451599
SFP.Col Colhigh 9193271..9193295 score=4.73543276557315
SFP.Col Colhigh 9193374..9193398 score=3.46126989216042
SFP.Col Colhigh 9193455..9193479 score=4.56461649922113
SFP.Col Colhigh 9193527..9193551 score=2.16700115903867
SFP.Col Colhigh 9193778..9193802 score=2.74817892203412
SFP.Col Colhigh 9193910..9193934 score=2.38676596620556
SFP.Col Colhigh 9193980..9194004 score=2.37776801439471
SFP.Col Colhigh 9194012..9194036 score=1.65400028531272
SFP.Col Colhigh 9194153..9194177 score=1.93190451842771
SFP.Col Colhigh 9194873..9194897 score=2.45676991344678
SFP.Col Colhigh 9195704..9195728 score=1.9566036118829
SFP.Col Colhigh 9195965..9195989 score=2.77758479981686
SFP.Col Colhigh 9196442..9196466 score=6.03311924162098
SFP.Col Colhigh 9198682..9198706 score=2.68876568388868
SFP.Col Colhigh 9198833..9198857 score=2.67615700669004
SFP.Col Colhigh 9199389..9199413 score=1.77619596746395
SFP.Col Colhigh 9199500..9199524 score=3.3362642045263
SFP.Col Colhigh 9199569..9199593 score=5.63136519796864
SFP.Col Colhigh 9199604..9199628 score=3.57740467126686
SFP.Col Colhigh 9199641..9199665 score=5.41162502344861
SFP.Col Colhigh 9199857..9199881 score=3.19790345227241
SFP.Col Colhigh 9199979..9200003 score=2.01237837169185
SFP.Col Colhigh 9200050..9200074 score=1.84720515366482
SFP.Col Colhigh 9200260..9200284 score=3.39054048719172
SFP.Col Colhigh 9200418..9200442 score=3.12898383570246
SFP.Col Colhigh 9200484..9200508 score=3.64265988375933
SFP.Col Colhigh 9201317..9201341 score=1.85726171752436
SFP.Col Colhigh 9202127..9202151 score=3.51733514679937
SFP.Col Colhigh 9202193..9202217 score=2.15527325478535
SFP.Col Colhigh 9203799..9203823 score=2.0613153412045
SFP.Col Colhigh 9204831..9204855 score=1.93044265503137
SFP.Col Colhigh 9205361..9205385 score=3.87178111614634
SFP.Col Colhigh 9206464..9206488 score=1.61641500700081
SFP.Col Colhigh 9206649..9206673 score=2.07844460931179
SFP.Col Colhigh 9206695..9206719 score=5.84975672267693
SFP.Col Colhigh 9206736..9206760 score=6.02960694268232
SFP.Col Colhigh 9206810..9206834 score=2.14733332329209
SFP.Col Colhigh 9206847..9206871 score=2.79863393317491
SFP.Col Colhigh 9206885..9206909 score=3.24787172167727
SFP.Col Colhigh 9206923..9206947 score=3.01849148781861
SFP.Col Colhigh 9206959..9206983 score=2.0249228423676
SFP.Col Colhigh 9206993..9207017 score=4.40687649641856
SFP.Col Colhigh 9207027..9207051 score=2.48907692091474
SFP.Col Colhigh 9207106..9207130 score=1.56440007698354
SFP.Col Colhigh 9207229..9207253 score=4.50771111631967
SFP.Col Colhigh 9207302..9207326 score=5.31118007856434
SFP.Col Colhigh 9207336..9207360 score=6.21341978063892
SFP.Col Colhigh 9207375..9207399 score=9.07473395243368
SFP.Col Colhigh 9207478..9207502 score=4.08487441240428
SFP.Col Colhigh 9207722..9207746 score=6.79153233332543
SFP.Col Colhigh 9207792..9207816 score=6.98970328931252
SFP.Col Colhigh 9207872..9207896 score=3.02925541649949
SFP.Col Colhigh 9208014..9208038 score=2.72150348252275
SFP.Col Colhigh 9208060..9208084 score=4.87495249465273
SFP.Col Colhigh 9208330..9208354 score=3.46840340816825
SFP.Col Colhigh 9208657..9208681 score=2.3601412339633
SFP.Col Colhigh 9210811..9210835 score=1.73963905496114
SFP.Col Colhigh 9215270..9215294 score=3.24391461465626
SFP.Col Colhigh 9219108..9219132 score=4.03139152741442
SFP.Col Colhigh 9220310..9220334 score=5.7197537523629
SFP.Col Colhigh 9221128..9221152 score=2.72058820065762
SFP.Col Colhigh 9223172..9223196 score=2.05649391499095
SFP.Col Colhigh 9224247..9224271 score=2.59485981742276
SFP.Col Colhigh 9226827..9226851 score=2.55475036949217
SFP.Col Colhigh 9228270..9228294 score=5.32788883739625
SFP.Col Colhigh 9228306..9228330 score=2.65529135520333
SFP.Col Colhigh 9228343..9228367 score=1.76515888080393
SFP.Col Colhigh 9228384..9228408 score=2.93631970482730
SFP.Col Colhigh 9228455..9228479 score=2.91764746789751
SFP.Col Colhigh 9228607..9228631 score=1.97128325957817
SFP.Col Colhigh 9228639..9228663 score=1.94027964358572
SFP.Col Colhigh 9228707..9228731 score=1.66112669264749
SFP.Col Colhigh 9228922..9228946 score=4.10069475084281
SFP.Col Colhigh 9228956..9228980 score=2.06387336926087
SFP.Col Colhigh 9228990..9229014 score=3.02068638253978
SFP.Col Colhigh 9229027..9229051 score=3.80338442782982
SFP.Col Colhigh 9231006..9231030 score=4.43419195800329
SFP.Col Colhigh 9232772..9232796 score=2.14465720399295
SFP.Col Colhigh 9232925..9232949 score=2.24125971614258
SFP.Col Colhigh 9233217..9233241 score=2.80496307426871
SFP.Col Colhigh 9234632..9234656 score=2.38784271682531
SFP.Col Colhigh 9235098..9235122 score=4.13659351556134
SFP.Col Colhigh 9236962..9236986 score=2.71490687717078
SFP.Col Colhigh 9238021..9238045 score=1.66787903399137
SFP.Col Colhigh 9242643..9242667 score=2.94253576380084
SFP.Col Colhigh 9245032..9245056 score=2.22487597374456
SFP.Col Colhigh 9245215..9245239 score=3.94745416076713
SFP.Col Colhigh 9245263..9245287 score=1.89908723199293
SFP.Col Colhigh 9245299..9245323 score=3.99942705892082
SFP.Col Colhigh 9245676..9245700 score=2.54258355929998
SFP.Col Colhigh 9247249..9247273 score=3.08864692503327
SFP.Col Colhigh 9248792..9248816 score=1.6416609095546
SFP.Col Colhigh 9248844..9248868 score=1.88624497232259
SFP.Col Colhigh 9248919..9248943 score=2.31384600777
SFP.Col Colhigh 9248954..9248978 score=3.9652615781255
SFP.Col Colhigh 9250498..9250522 score=3.23140669970382
SFP.Col Colhigh 9251191..9251215 score=3.05123511667667
SFP.Col Colhigh 9251728..9251752 score=2.80348881387997
SFP.Col Colhigh 9252235..9252259 score=1.84672110570947
SFP.Col Colhigh 9255160..9255184 score=3.72786901352943
SFP.Col Colhigh 9255989..9256013 score=3.39930517169817
SFP.Col Colhigh 9256172..9256196 score=1.73690166439173
SFP.Col Colhigh 9256401..9256425 score=2.84754626180213
SFP.Col Colhigh 9257361..9257385 score=3.06745160726075
SFP.Col Colhigh 9258283..9258307 score=2.05278887295492
SFP.Col Colhigh 9260398..9260422 score=3.63076476249947
SFP.Col Colhigh 9260700..9260724 score=4.39541464728463
SFP.Col Colhigh 9263411..9263435 score=2.23721901192644
SFP.Col Colhigh 9265558..9265582 score=1.65773999740343
SFP.Col Colhigh 9268072..9268096 score=3.85405835638085
SFP.Col Colhigh 9268189..9268213 score=2.94584850927170
SFP.Col Colhigh 9268262..9268286 score=5.99264625431176
SFP.Col Colhigh 9268449..9268473 score=3.34046805905061
SFP.Col Colhigh 9269451..9269475 score=1.65747942762759
SFP.Col Colhigh 9270227..9270251 score=2.27730778596722
SFP.Col Colhigh 9270446..9270470 score=6.37328576531394
SFP.Col Colhigh 9270753..9270777 score=3.05001860051155
SFP.Col Colhigh 9272054..9272078 score=2.16293846874531
SFP.Col Colhigh 9272088..9272112 score=2.00843265491190
SFP.Col Colhigh 9272127..9272151 score=1.80131520737330
SFP.Col Colhigh 9274550..9274574 score=2.51346991776893
SFP.Col Colhigh 9274624..9274648 score=6.05891890482825
SFP.Col Colhigh 9274658..9274682 score=3.14045722585716
SFP.Col Colhigh 9274698..9274722 score=2.69273443768827
SFP.Col Colhigh 9274733..9274757 score=4.23200230872619
SFP.Col Colhigh 9274767..9274791 score=2.94428963966113
SFP.Col Colhigh 9274803..9274827 score=5.6387329123516
SFP.Col Colhigh 9274839..9274863 score=3.68720119334419
SFP.Col Colhigh 9274875..9274899 score=4.57246936477693
SFP.Col Colhigh 9274914..9274938 score=4.78164682152948
SFP.Col Colhigh 9274948..9274972 score=1.92260601245886
SFP.Col Colhigh 9275020..9275044 score=3.8781047599534
SFP.Col Colhigh 9275061..9275085 score=2.02372470456289
SFP.Col Colhigh 9275135..9275159 score=2.51947365708468
SFP.Col Colhigh 9275167..9275191 score=3.91372792692591
SFP.Col Colhigh 9275205..9275229 score=2.54064047429366
SFP.Col Colhigh 9275246..9275270 score=3.21255211115885
SFP.Col Colhigh 9275399..9275423 score=4.68013633843497
SFP.Col Colhigh 9275435..9275459 score=4.47985229298285
SFP.Col Colhigh 9275471..9275495 score=2.58048303085594
SFP.Col Colhigh 9275606..9275630 score=1.91685814192532
SFP.Col Colhigh 9275676..9275700 score=3.85990495627394
SFP.Col Colhigh 9275755..9275779 score=4.76503595746083
SFP.Col Colhigh 9276760..9276784 score=3.12097196196639
SFP.Col Colhigh 9292135..9292159 score=1.99429072378598
SFP.Col Colhigh 9297792..9297816 score=1.88657931066518
SFP.Col Colhigh 9299091..9299115 score=1.94034626218813
SFP.Col Colhigh 9305218..9305242 score=1.65599592809049
SFP.Col Colhigh 9308509..9308533 score=1.93877064019430
SFP.Col Colhigh 9308581..9308605 score=2.32157707370037
SFP.Col Colhigh 9309307..9309331 score=4.4607507723294
SFP.Col Colhigh 9309380..9309404 score=2.91181465138115
SFP.Col Colhigh 9309421..9309445 score=7.25475425111619
SFP.Col Colhigh 9309683..9309707 score=2.69322412169277
SFP.Col Colhigh 9310930..9310954 score=1.86242171185503
SFP.Col Colhigh 9314344..9314368 score=3.67638320060216
SFP.Col Colhigh 9315580..9315604 score=1.71042930273495
SFP.Col Colhigh 9317655..9317679 score=2.20254242036241
SFP.Col Colhigh 9319763..9319787 score=1.78995656154213
SFP.Col Colhigh 9323943..9323967 score=1.85235657315734
SFP.Col Colhigh 9329663..9329687 score=4.08343272243899
SFP.Col Colhigh 9331228..9331252 score=1.60089397199981
SFP.Col Colhigh 9346467..9346491 score=3.45288026906048
SFP.Col Colhigh 9346539..9346563 score=1.58450962556699
SFP.Col Colhigh 9346937..9346961 score=2.40914872571714
SFP.Col Colhigh 9348853..9348877 score=1.70913956915153
SFP.Col Colhigh 9349925..9349949 score=1.64875116827226
SFP.Col Colhigh 9349960..9349984 score=1.58851425836450
SFP.Col Colhigh 9350707..9350731 score=1.84081013982003
SFP.Col Colhigh 9359921..9359945 score=1.55921233574598
SFP.Col Colhigh 9360371..9360395 score=3.81331298131272
SFP.Col Colhigh 9363750..9363774 score=2.08240950138685
SFP.Col Colhigh 9365911..9365935 score=1.59994179054540
SFP.Col Colhigh 9367198..9367222 score=2.12616289068715
SFP.Col Colhigh 9368275..9368299 score=1.72541754967283
SFP.Col Colhigh 9387914..9387938 score=1.65752885570319
SFP.Col Colhigh 9391426..9391450 score=2.76021059994761
SFP.Col Colhigh 9393468..9393492 score=2.19322123881924
SFP.Col Colhigh 9394681..9394705 score=3.49140807806595
SFP.Col Colhigh 9395970..9395994 score=3.96300262884917
SFP.Col Colhigh 9402769..9402793 score=4.6347732823635
SFP.Col Colhigh 9402839..9402863 score=3.11186226286276
SFP.Col Colhigh 9403421..9403445 score=2.57634961161523
SFP.Col Colhigh 9406072..9406096 score=2.32742140622618
SFP.Col Colhigh 9406528..9406552 score=3.0008206617181
SFP.Col Colhigh 9407734..9407758 score=3.42060820602025
SFP.Col Colhigh 9409180..9409204 score=1.63385171604244
SFP.Col Colhigh 9409798..9409822 score=3.10066178112322
SFP.Col Colhigh 9410298..9410322 score=2.73423948361782
SFP.Col Colhigh 9410413..9410437 score=3.31711582771848
SFP.Col Colhigh 9410518..9410542 score=2.62382523514719
SFP.Col Colhigh 9410555..9410579 score=2.12757579138343
SFP.Col Colhigh 9410591..9410615 score=2.01677321274295
SFP.Col Colhigh 9410704..9410728 score=2.46839007789193
SFP.Col Colhigh 9411009..9411033 score=3.47955223743825
SFP.Col Colhigh 9411420..9411444 score=3.25034106970956
SFP.Col Colhigh 9411485..9411509 score=4.08941150405393
SFP.Col Colhigh 9411525..9411549 score=1.88441115261682
SFP.Col Colhigh 9411563..9411587 score=5.16403455617523
SFP.Col Colhigh 9411632..9411656 score=1.94006366394234
SFP.Col Colhigh 9411696..9411720 score=1.86855719627327
SFP.Col Colhigh 9411731..9411755 score=1.98323467352852
SFP.Col Colhigh 9411803..9411827 score=3.05070170043799
SFP.Col Colhigh 9411940..9411964 score=1.63855423518867
SFP.Col Colhigh 9412010..9412034 score=3.09728606339557
SFP.Col Colhigh 9412049..9412073 score=3.26115064814445
SFP.Col Colhigh 9412084..9412108 score=2.31784506838352
SFP.Col Colhigh 9412159..9412183 score=2.77083753668756
SFP.Col Colhigh 9412195..9412219 score=6.8971808026066
SFP.Col Colhigh 9412231..9412255 score=2.34800103952023
SFP.Col Colhigh 9412267..9412291 score=3.96500378302746
SFP.Col Colhigh 9412305..9412329 score=1.62363157898044
SFP.Col Colhigh 9412381..9412405 score=4.16193487524171
SFP.Col Colhigh 9412456..9412480 score=3.29533827789223
SFP.Col Colhigh 9412493..9412517 score=3.21524821032895
SFP.Col Colhigh 9412525..9412549 score=4.77192519860149
SFP.Col Colhigh 9412566..9412590 score=4.14092687214595
SFP.Col Colhigh 9412604..9412628 score=1.62811859613767
SFP.Col Colhigh 9412672..9412696 score=1.73281697561036
SFP.Col Colhigh 9412822..9412846 score=2.23544109659615
SFP.Col Colhigh 9412929..9412953 score=3.89825834474186
SFP.Col Colhigh 9412963..9412987 score=1.84512124587347
SFP.Col Colhigh 9413111..9413135 score=1.79240018155636
SFP.Col Colhigh 9413288..9413312 score=3.85180108639528
SFP.Col Colhigh 9413323..9413347 score=5.41140003435221
SFP.Col Colhigh 9413432..9413456 score=2.15122202155668
SFP.Col Colhigh 9413467..9413491 score=2.96525929493611
SFP.Col Colhigh 9413503..9413527 score=2.03598428044350
SFP.Col Colhigh 9413539..9413563 score=3.87692043661086
SFP.Col Colhigh 9413575..9413599 score=4.74762562806099
SFP.Col Colhigh 9413613..9413637 score=5.39783112242434
SFP.Col Colhigh 9413649..9413673 score=5.84932888722952
SFP.Col Colhigh 9413686..9413710 score=5.20779600367426
SFP.Col Colhigh 9413725..9413749 score=7.4851941446715
SFP.Col Colhigh 9413762..9413786 score=3.98439042029450
SFP.Col Colhigh 9413869..9413893 score=4.95413106870698
SFP.Col Colhigh 9413905..9413929 score=4.84867312999848
SFP.Col Colhigh 9414005..9414029 score=4.26043284630619
SFP.Col Colhigh 9414040..9414064 score=2.21459303058728
SFP.Col Colhigh 9414110..9414134 score=4.90554107561243
SFP.Col Colhigh 9414254..9414278 score=2.52934112758448
SFP.Col Colhigh 9414288..9414312 score=1.86122107245112
SFP.Col Colhigh 9414326..9414350 score=2.39241985391864
SFP.Col Colhigh 9414360..9414384 score=4.28707942018195
SFP.Col Colhigh 9414472..9414496 score=2.12306613766389
SFP.Col Colhigh 9414540..9414564 score=4.39497791186844
SFP.Col Colhigh 9414576..9414600 score=3.19958735723253
SFP.Col Colhigh 9414648..9414672 score=6.54805583505135
SFP.Col Colhigh 9414680..9414704 score=4.47603593691218
SFP.Col Colhigh 9414715..9414739 score=3.50232056153816
SFP.Col Colhigh 9414752..9414776 score=1.71662943521677
SFP.Col Colhigh 9414793..9414817 score=3.76645997963714
SFP.Col Colhigh 9414832..9414856 score=2.59056910731857
SFP.Col Colhigh 9414863..9414887 score=7.61149780700886
SFP.Col Colhigh 9414896..9414920 score=1.83717062540359
SFP.Col Colhigh 9414930..9414954 score=2.79973846440973
SFP.Col Colhigh 9414964..9414988 score=5.01834165253058
SFP.Col Colhigh 9415030..9415054 score=2.49634609070892
SFP.Col Colhigh 9415105..9415129 score=2.99940750495839
SFP.Col Colhigh 9415179..9415203 score=1.61000917535742
SFP.Col Colhigh 9415215..9415239 score=4.88801614406254
SFP.Col Colhigh 9415252..9415276 score=3.35374826120857
SFP.Col Colhigh 9415290..9415314 score=3.4471720905486
SFP.Col Colhigh 9415327..9415351 score=4.81896536146574
SFP.Col Colhigh 9415411..9415435 score=2.53389229670845
SFP.Col Colhigh 9415519..9415543 score=2.26113790856478
SFP.Col Colhigh 9415588..9415612 score=2.58248167399875
SFP.Col Colhigh 9415623..9415647 score=6.11898902169944
SFP.Col Colhigh 9415658..9415682 score=2.72989636233174
SFP.Col Colhigh 9415694..9415718 score=3.44994265032155
SFP.Col Colhigh 9415725..9415749 score=3.52708494471825
SFP.Col Colhigh 9415797..9415821 score=5.64772176477848
SFP.Col Colhigh 9415873..9415897 score=4.44684353927595
SFP.Col Colhigh 9416107..9416131 score=1.57236586881461
SFP.Col Colhigh 9416144..9416168 score=2.38470712242208
SFP.Col Colhigh 9416179..9416203 score=4.1391351684193
SFP.Col Colhigh 9416286..9416310 score=1.56145972369521
SFP.Col Colhigh 9416319..9416343 score=1.91173630275032
SFP.Col Colhigh 9416358..9416382 score=4.2109807299469
SFP.Col Colhigh 9416395..9416419 score=1.61673561481718
SFP.Col Colhigh 9416467..9416491 score=3.10213179829948
SFP.Col Colhigh 9416617..9416641 score=5.20468608306616
SFP.Col Colhigh 9416793..9416817 score=4.45438216232096
SFP.Col Colhigh 9416829..9416853 score=2.40212421013016
SFP.Col Colhigh 9416867..9416891 score=3.01318734406488
SFP.Col Colhigh 9417216..9417240 score=3.96020904118016
SFP.Col Colhigh 9417253..9417277 score=3.18532127632062
SFP.Col Colhigh 9417288..9417312 score=2.31357332760132
SFP.Col Colhigh 9417398..9417422 score=4.10055523495255
SFP.Col Colhigh 9417539..9417563 score=3.64349128538783
SFP.Col Colhigh 9418381..9418405 score=5.55540296603730
SFP.Col Colhigh 9418413..9418437 score=5.12690507253424
SFP.Col Colhigh 9418449..9418473 score=2.46536635918778
SFP.Col Colhigh 9418523..9418547 score=4.74381669172108
SFP.Col Colhigh 9418818..9418842 score=1.78198265523583
SFP.Col Colhigh 9419074..9419098 score=2.67833413147621
SFP.Col Colhigh 9419113..9419137 score=1.81958438950651
SFP.Col Colhigh 9419738..9419762 score=4.29608273401313
SFP.Col Colhigh 9419773..9419797 score=3.19717361792889
SFP.Col Colhigh 9419810..9419834 score=3.18098694609583
SFP.Col Colhigh 9420295..9420319 score=3.69232404381206
SFP.Col Colhigh 9420330..9420354 score=6.41037747249791
SFP.Col Colhigh 9420469..9420493 score=3.71284480241327
SFP.Col Colhigh 9420542..9420566 score=2.0709304984797
SFP.Col Colhigh 9420756..9420780 score=5.11267947626272
SFP.Col Colhigh 9420904..9420928 score=1.97430729385288
SFP.Col Colhigh 9420981..9421005 score=2.65209625685472
SFP.Col Colhigh 9421019..9421043 score=4.15235335254940
SFP.Col Colhigh 9421135..9421159 score=5.69476224710925
SFP.Col Colhigh 9421235..9421259 score=5.27364194548219
SFP.Col Colhigh 9421347..9421371 score=2.33635977352699
SFP.Col Colhigh 9421456..9421480 score=6.12875677896216
SFP.Col Colhigh 9421525..9421549 score=3.64316022324854
SFP.Col Colhigh 9421811..9421835 score=2.64734090582581
SFP.Col Colhigh 9421926..9421950 score=2.49677945756881
SFP.Col Colhigh 9422037..9422061 score=1.96375393524329
SFP.Col Colhigh 9422071..9422095 score=1.94208034403372
SFP.Col Colhigh 9422457..9422481 score=1.60651372914814
SFP.Col Colhigh 9422493..9422517 score=1.98074270665637
SFP.Col Colhigh 9422930..9422954 score=2.38288266606573
SFP.Col Colhigh 9423561..9423585 score=3.36382183989823
SFP.Col Colhigh 9423851..9423875 score=4.16766632860426
SFP.Col Colhigh 9423888..9423912 score=3.94554980267849
SFP.Col Colhigh 9423924..9423948 score=2.46454823060132
SFP.Col Colhigh 9424510..9424534 score=5.28009589361503
SFP.Col Colhigh 9424541..9424565 score=5.27249871456542
SFP.Col Colhigh 9424573..9424597 score=3.45775468254311
SFP.Col Colhigh 9424605..9424629 score=4.03311265439706
SFP.Col Colhigh 9424637..9424661 score=2.88473769509416
SFP.Col Colhigh 9424745..9424769 score=7.54484317879229
SFP.Col Colhigh 9425098..9425122 score=1.99232666373320
SFP.Col Colhigh 9425136..9425160 score=1.89721354827691
SFP.Col Colhigh 9425207..9425231 score=4.16533466119351
SFP.Col Colhigh 9425381..9425405 score=5.54960711790755
SFP.Col Colhigh 9425454..9425478 score=1.57113060304989
SFP.Col Colhigh 9425526..9425550 score=3.27423652620577
SFP.Col Colhigh 9425668..9425692 score=3.39793201077404
SFP.Col Colhigh 9425808..9425832 score=5.47643473104478
SFP.Col Colhigh 9426182..9426206 score=4.17801940219411
SFP.Col Colhigh 9426219..9426243 score=3.51861385709637
SFP.Col Colhigh 9426256..9426280 score=2.24396358136733
SFP.Col Colhigh 9426295..9426319 score=4.08152596616593
SFP.Col Colhigh 9426505..9426529 score=2.20987715175729
SFP.Col Colhigh 9426866..9426890 score=2.09218397259807
SFP.Col Colhigh 9427192..9427216 score=5.06531451613854
SFP.Col Colhigh 9428179..9428203 score=3.64005594148976
SFP.Col Colhigh 9428214..9428238 score=2.10187030165497
SFP.Col Colhigh 9430329..9430353 score=1.69976573645022
SFP.Col Colhigh 9432233..9432257 score=1.82094558358989
SFP.Col Colhigh 9432601..9432625 score=1.68613496660697
SFP.Col Colhigh 9432673..9432697 score=2.06651274265817
SFP.Col Colhigh 9433533..9433557 score=7.20818360110602
SFP.Col Colhigh 9434282..9434306 score=4.08421049018063
SFP.Col Colhigh 9434352..9434376 score=2.79934899168778
SFP.Col Colhigh 9434962..9434986 score=1.69526843784356
SFP.Col Colhigh 9435181..9435205 score=4.56313386200075
SFP.Col Colhigh 9435286..9435310 score=5.5884139732534
SFP.Col Colhigh 9435353..9435377 score=7.09663990334249
SFP.Col Colhigh 9435466..9435490 score=6.92042209628922
SFP.Col Colhigh 9435497..9435521 score=3.26453334996105
SFP.Col Colhigh 9435532..9435556 score=2.34885545619539
SFP.Col Colhigh 9435569..9435593 score=3.53000342287814
SFP.Col Colhigh 9435644..9435668 score=4.71674860957342
SFP.Col Colhigh 9435904..9435928 score=2.55478135908410
SFP.Col Colhigh 9435958..9435982 score=1.95087315792822
SFP.Col Colhigh 9435992..9436016 score=2.94548611476173
SFP.Col Colhigh 9436211..9436235 score=3.11790820607933
SFP.Col Colhigh 9436248..9436272 score=7.65823641403611
SFP.Col Colhigh 9436284..9436308 score=1.58413912903352
SFP.Col Colhigh 9437593..9437617 score=5.18754214262735
SFP.Col Colhigh 9437777..9437801 score=1.83430922790477
SFP.Col Colhigh 9438616..9438640 score=3.55092202192531
SFP.Col Colhigh 9439153..9439177 score=3.88609950147996
SFP.Col Colhigh 9439415..9439439 score=2.05546823840361
SFP.Col Colhigh 9439524..9439548 score=1.70714638909097
SFP.Col Colhigh 9439848..9439872 score=1.87536284455025
SFP.Col Colhigh 9439921..9439945 score=3.2789306032184
SFP.Col Colhigh 9440063..9440087 score=1.82211184597417
SFP.Col Colhigh 9440175..9440199 score=3.85513096736203
SFP.Col Colhigh 9440397..9440421 score=4.43537448942045
SFP.Col Colhigh 9441263..9441287 score=1.9819074137337
SFP.Col Colhigh 9441481..9441505 score=1.55989635781085
SFP.Col Colhigh 9441520..9441544 score=1.92220458353315
SFP.Col Colhigh 9441769..9441793 score=2.60919799124165
SFP.Col Colhigh 9441875..9441899 score=2.00691573957588
SFP.Col Colhigh 9442224..9442248 score=2.15375462968085
SFP.Col Colhigh 9442342..9442366 score=3.27409016500253
SFP.Col Colhigh 9443190..9443214 score=2.95886652852
SFP.Col Colhigh 9443723..9443747 score=1.68272296985685
SFP.Col Colhigh 9443835..9443859 score=1.66411202019013
SFP.Col Colhigh 9443921..9443945 score=4.44802178082030
SFP.Col Colhigh 9444226..9444250 score=3.50889429295284
SFP.Col Colhigh 9445053..9445077 score=1.59409005124692
SFP.Col Colhigh 9445549..9445573 score=2.03657127459084
SFP.Col Colhigh 9445635..9445659 score=4.0312216270597
SFP.Col Colhigh 9446085..9446109 score=5.50457624615728
SFP.Col Colhigh 9446224..9446248 score=4.36345876258876
SFP.Col Colhigh 9446256..9446280 score=3.47272581738071
SFP.Col Colhigh 9446364..9446388 score=5.08111440394856
SFP.Col Colhigh 9447015..9447039 score=2.09806392952471
SFP.Col Colhigh 9447097..9447121 score=1.84069854869496
SFP.Col Colhigh 9447312..9447336 score=2.76935962079341
SFP.Col Colhigh 9447346..9447370 score=4.52076209883026
SFP.Col Colhigh 9447383..9447407 score=2.26428583176731
SFP.Col Colhigh 9447699..9447723 score=8.1049018311063
SFP.Col Colhigh 9447768..9447792 score=3.88399730597078
SFP.Col Colhigh 9448010..9448034 score=3.29771753297596
SFP.Col Colhigh 9448122..9448146 score=2.81032414495644
SFP.Col Colhigh 9448199..9448223 score=2.12646642320756
SFP.Col Colhigh 9448253..9448277 score=2.26877461440989
SFP.Col Colhigh 9448678..9448702 score=1.58992729751677
SFP.Col Colhigh 9449285..9449309 score=2.20459814853835
SFP.Col Colhigh 9449600..9449624 score=1.74812492013291
SFP.Col Colhigh 9449638..9449662 score=2.44402246923382
SFP.Col Colhigh 9449713..9449737 score=1.72831887166262
SFP.Col Colhigh 9450003..9450027 score=4.16761391579978
SFP.Col Colhigh 9450075..9450099 score=3.88037310569168
SFP.Col Colhigh 9450151..9450175 score=5.0826338987876
SFP.Col Colhigh 9450188..9450212 score=2.89342812418367
SFP.Col Colhigh 9450224..9450248 score=2.81023473380028
SFP.Col Colhigh 9450261..9450285 score=2.61373409373117
SFP.Col Colhigh 9450296..9450320 score=4.27383497537721
SFP.Col Colhigh 9450331..9450355 score=3.79667696551639
SFP.Col Colhigh 9450479..9450503 score=1.92421617122798
SFP.Col Colhigh 9450516..9450540 score=1.81174966430169
SFP.Col Colhigh 9450654..9450678 score=5.3119335637872
SFP.Col Colhigh 9450726..9450750 score=4.45396193482903
SFP.Col Colhigh 9450763..9450787 score=4.82784517345338
SFP.Col Colhigh 9451316..9451340 score=2.68044874805670
SFP.Col Colhigh 9451351..9451375 score=1.62735244306817
SFP.Col Colhigh 9451534..9451558 score=5.58602107706853
SFP.Col Colhigh 9451615..9451639 score=1.58828751394810
SFP.Col Colhigh 9451649..9451673 score=4.67126647430452
SFP.Col Colhigh 9451716..9451740 score=2.85669620363758
SFP.Col Colhigh 9451826..9451850 score=2.71674575129489
SFP.Col Colhigh 9451863..9451887 score=2.04765382080633
[truncated: 1,157,176 more chars]
