# Supplementary material for: Whole genome transcriptome polymorphisms in Arabidopsis thaliana
Source: Genome Biol. 2008 Nov 24;9(11):R165. doi: 10.1186/gb-2008-9-11-r165 (PMC2614497; doi:10.1186/gb-2008-9-11-r165)
Supplement: Additional data file 4 — Genome tracks of SFPs, indels, expression variation, ASE, splicing variation and transcribed fragment variation. [file gb-2008-9-11-r165-S4.tgz › gbrowser.txt]

################################################################# for indels

#3/3/08
#gBrowser annotation for indels.


[deletion]
glyph= generic
fgcolor = orange
bgcolor = orange
height = 10
label = 0
key = deletions in Vancouver line


[duplication]
glyph = generic
fgcolor = green
bgcolor = green
height = 10
label = 0
key = duplications in Vancouver line


reference=Chr1


 setwd ("final")
 load ("segment/aic.RData")

 for (chrom in 1:5)
{
  col.seg.bp <- col[[chrom]]
  van.seg.bp <- van[[chrom]]

  output <- data.frame( indel  = c( rep("deletion", nrow(col.seg.bp) ), rep("duplication", nrow(van.seg.bp) ) ), 
                        signal = c( rep("Colhigh", nrow(col.seg.bp) ), rep( "Vanhigh", nrow(van.seg.bp) ) ),
                        pos = paste( rbind(col.seg.bp, van.seg.bp)[ ,1], rbind( col.seg.bp, van.seg.bp)[ ,2], sep="..") )
  write.table (output, paste("gbrowser.indel.chr", chrom, ".txt", sep=""), quote=F, row.names=F)
 }


##########################################################for gene expression


#3/3/08
#gBrowser annotation for gene expression.


[GeneExpressionAdditive]
glyph= xyplot
graph_type = boxes
bump=1
fgcolor = red
bgcolor = red
height = 25
min_score=-5
max_score=5
label = 0
key = Gene Expression additive effect d score 


[GeneExpressionDominant]
glyph= xyplot
graph_type = boxes
bump=1
fgcolor = red
bgcolor = red
height = 25
min_score=-5
max_score=5
label = 0
key = Gene Expression dominant effect d score 


[GeneExpressionMaternal]
glyph= xyplot
graph_type = boxes
bump=1
fgcolor = red
bgcolor = red
height = 25
min_score=-5
max_score=5
label = 1
key = Gene Expression maternal effect d score 


reference=Chr1


###


 setwd ("final")
 
 

 effect <- c("Additive", "Dominant", "Maternal")
 
 for (k in 1:3)
 {
 	load ("expr.main.RData")
 	load ( paste("Main.expr.perm", k, ".RData", sep="") )
 	s0 <- quantile( expr.perm[[2]], 0.5)
 	main <- expr.main[[k]][,1]/ (expr.main[[k]][,2]+s0)
 	names(main) <- rownames(expr.main[[k]])
 
 	load ("attile.nonSFP.exon.RData")
 	pos <- tapply( attile.nonSFP.exon$bpstart-12, as.character(attile.nonSFP.exon$gene), range)
 	pos.name <- names(pos)
 	pos <- matrix(unlist(pos), byrow=T, nc=2)
 	pos <- pos[ match( names(main), pos.name), ] 


 	for (chrom in 1:5)
	{
  		main.chr <- main[ grep( paste("AT", chrom, "G", sep=""), names(main) ) ]
  		pos.chr <- pos[ grep( paste("AT", chrom, "G", sep=""), names(main) ), ]
  		output <- data.frame( type  =  rep( paste("GeneExpression", effect[k], sep=""), length(main.chr) ) , 
                       genename =  names(main.chr),
                        pos = paste( pos.chr[,1], pos.chr[,2], sep=".."),
                        score= paste( "score=", main.chr, sep="")
                         )
  		write.table (output, paste("gBrowser/gbrowser.GeneExpression.chr", chrom, ".txt", sep=""), quote=F, row.names=F, append=T)
 	}
 }


#####################################################for ASE


#11/17/08
#gBrowser annotation for allele specific expression.


[ASE]
glyph= xyplot
graph_type = boxes
bump=1
fgcolor = red
bgcolor = red
height = 25
min_score=-5
max_score=5
label = 0
key = Allele Specific Expression d score 


reference=Chr1


###


 setwd ("final/fix2")

 load ( "ase.main.correct.mid.RData" )
 load ( "ase.main.perm.correct.mid.RData" )
 std <- ase.perm[[2]]
 s0 <- quantile( std, 0.5)
 main <- ase[,1]/ (ase[,2]+s0)


 load ("ase.attile.nonSFP.exon.RData")
 pos <- tapply( attile.nonSFP.exon$bpstart-12, as.character(attile.nonSFP.exon$gene), range)
 pos.name <- names(pos)
 pos <- matrix(unlist(pos), byrow=T, nc=2)
 pos <- pos[ match( names(main), pos.name), ] 


 for (chrom in 1:5)
 {
  main.chr <- main[ grep( paste("AT", chrom, "G", sep=""), names(main) ) ]
  pos.chr <- pos[ grep( paste("AT", chrom, "G", sep=""), names(main) ), ]
  output <- data.frame ( type  =  rep( "ASE", length(main.chr)), 
                      genename =  names(main.chr),
                           pos = paste( pos.chr[,1], pos.chr[,2], sep=".."),
                         score = paste( "score=", main.chr, sep="")
                       )
  write.table (output, paste("../gBrowser/ASE_chr", chrom, ".txt", sep=""), quote=F, row.names=F, append=T)
 }


###################################################for exon expression


#3/3/08
#gBrowser annotation for exon expression.


[ExonExpressionAdditive]
glyph= xyplot
graph_type = boxes
bump=1
fgcolor = red
bgcolor = red
height = 25
min_score=-3
max_score=3
label = 1
key = Exon Expression additive effect d score 


[ExonExpressionDominant]
glyph= xyplot
graph_type = boxes
bump=1
fgcolor = red
bgcolor = red
height = 25
min_score=-3
max_score=3
label = 1
key = Exon Expression dominant effect d score


[ExonExpressionMaternal]
glyph= xyplot
graph_type = boxes
bump=1
fgcolor = red
bgcolor = red
height = 25
min_score=-3
max_score=3
label = 1
key = Exon Expression maternal effect d score 


reference=Chr1


###


 setwd ("final")
 
 

 effect <- c("Additive", "Dominant", "Maternal")
 
 for (k in 1:3)
 {
 	load ("tmean.main.v2.RData")
 	tu.list <- rownames(texpr.main[[1]]) 
 	load ("tmean.tgr.RData")
 	qcut <- names(tgr)[ tgr <= 0.25 ]    #exon probes/gene probes ratio #68022 exons in 15349 genes

 
 	load ( paste("Main.tmean.perm.v2.", k, ".RData", sep="") )
 	tmain <- texpr.main[[k]] [ which( tu.list %in% qcut), ]
 	tperm1  <- texpr.perm[[1]] [ which( tu.list %in% qcut), ]
 	tperm2  <- texpr.perm[[2]] [ which( tu.list %in% qcut), ]; rm(texpr.perm); gc()
 	s0 <- quantile( tperm2, 0.5)
 	main <- tmain[,1]/ (tmain[,2]+s0)
 	names(main) <- tu.list[ which(tu.list %in% qcut) ]


 	load ("attile.nonSFP.exon.RData")
 	pos <- tapply( attile.nonSFP.exon$bpstart-12, paste(attile.nonSFP.exon$gene, attile.nonSFP.exon$tu), range)
 	pos.name <- names(pos)
 	pos <- matrix(unlist(pos), byrow=T, nc=2)
	pos <- pos[ match( names(main), pos.name), ] 


 	for (chrom in 1:5)
	{
 		main.chr <- main[ grep( paste("AT", chrom, "G", sep=""), names(main) ) ]
  		pos.chr <- pos[ grep( paste("AT", chrom, "G", sep=""), names(main) ), ]
                exonname <- matrix( unlist( strsplit(names(main.chr), " ") ), byrow=T, nc=2)
  		output <- data.frame( type  =  rep( paste("ExonExpression", effect[k], sep=""), length(main.chr) ) , 
                                   exonname =  paste(exonname[,1], exonname[,2], sep="."),
                                        pos = paste( pos.chr[,1], pos.chr[,2], sep=".."),
                                      score = paste( "score=", main.chr, sep="")
                                     )
                write.table (output, paste("gBrowser/gbrowser.ExonExpression.chr", chrom, ".txt", sep=""), quote=F, row.names=F, append=T)
         }

 }


#################################################for intron expression


#3/3/08
#gBrowser annotation for intron expression.


[IntronExpressionAdditive]
glyph= xyplot
graph_type = boxes
bump=1
fgcolor = red
bgcolor = red
height = 25
min_score=-3
max_score=3
label = 1
key = Intron Expression additive effect d score 


[IntronExpressionDominant]
glyph= xyplot
graph_type = boxes
bump=1
fgcolor = red
bgcolor = red
height = 25
min_score=-3
max_score=3
label = 1
key = Intron Expression dominant effect d score 


[IntronExpressionMaternal]
glyph= xyplot
graph_type = boxes
bump=1
fgcolor = red
bgcolor = red
height = 25
min_score=-3
max_score=3
label = 1
key = Intron Expression maternal effect d score 


reference=Chr1


###


 setwd ("final")
 
 

 effect <- c("Additive", "Dominant", "Maternal")
 
 for (k in 1:3)
 {
	load ("iexpr.main.v2.RData")
 	load ( paste("Main.iexpr.perm.v2.", k, ".RData", sep="") )
 	s0 <- quantile( iexpr.perm[[2]], 0.5); rm(iexpr.perm); gc()
 	main <- iexpr.main[[k]][,1]/ (iexpr.main[[k]][,2]+s0)
 	names(main) <- rownames(iexpr.main[[k]])
 

 	load ("attile.nonSFP.RData")
 	load ("attile.nonSFP.exon.RData")
 	attile.nonSFP.intron <- attile.nonSFP[ - which( rownames(attile.nonSFP) %in% rownames(attile.nonSFP.exon) ), ]
 	pos <- tapply(attile.nonSFP.intron$bpstart-12, paste(attile.nonSFP.intron$gene, attile.nonSFP.intron$tu), range) 
 	pos.name <- names(pos)
 	pos <- matrix(unlist(pos), byrow=T, nc=2)
 	pos <- pos[ match( names(main), pos.name), ] 


 	for (chrom in 1:5)
	{
  		main.chr <- main[ grep( paste("AT", chrom, "G", sep=""), names(main) ) ]
  		pos.chr <- pos[ grep( paste("AT", chrom, "G", sep=""), names(main) ), ]
                intronname <- matrix( unlist( strsplit(names(main.chr), " ") ), byrow=T, nc=2)
  		output <- data.frame( type =  rep( paste("IntronExpression", effect[k], sep=""), length(main.chr) ) , 
                                    intronname =  paste(intronname[,1], intronname[,2], sep="."),
                                     pos = paste( pos.chr[,1], pos.chr[,2], sep=".."),
                                  score= paste( "score=", main.chr, sep="")
                                   )
  		write.table (output, paste("gBrowser/gbrowser.IntronExpression.chr", chrom, ".txt", sep=""), quote=F, row.names=F, append=T)
 	}

 }
