# Supplementary material for: Whole genome transcriptome polymorphisms in Arabidopsis thaliana
Source: Genome Biol. 2008 Nov 24;9(11):R165. doi: 10.1186/gb-2008-9-11-r165 (PMC2614497; doi:10.1186/gb-2008-9-11-r165)
Supplement: Additional data file 5 — R codes for annotation-based analysis. [file gb-2008-9-11-r165-S5.tgz]

Archive with 18 entries (18 files):
- annotation10_intron.txt
- annotation11_splicingValidation.txt
- annotation12_GO.txt
- annotation13_sfpEffect.txt
- annotation1_sfp.txt
- annotation2_segmentation.txt
- annotation3_normalization.txt
- annotation4_geneExpression.txt
- annotation5_geneSetEnrichment.txt
- annotation6_ase.txt
- annotation7_exonMean.txt
- annotation8_exonMedian.txt
- annotation9_splicingIndex.txt
- plotgene.figure.R
- plotgene.R
- plottu.figure.R
- plottu.R
- readcel.R
