# Supplementary material for: Whole genome transcriptome polymorphisms in Arabidopsis thaliana
Source: Genome Biol. 2008 Nov 24;9(11):R165. doi: 10.1186/gb-2008-9-11-r165 (PMC2614497; doi:10.1186/gb-2008-9-11-r165)
Supplement: Additional data file 5 — R codes for annotation-based analysis. [file gb-2008-9-11-r165-S5.tgz › plotgene.R]

#plot gene function 

plot.gene <- function(gene.list, file.name)

{

load ("attile.nonSFP.exon.RData")
load ("mRNA.sc.nq.RData")

mRNA.nonSFP.exon <- mRNA.nq[ which( rownames( mRNA.nq) %in% rownames(attile.nonSFP.exon) ), ]


pdf( paste(file.name, ".pdf", sep="") )

{

for ( i in 1:length(gene.list) )
{ 
 probes <- which( as.character(attile.nonSFP.exon$gene) %in% gene.list[i] )
 bpstart <- attile.nonSFP.exon$bpstart[probes]
 gene.val <- mRNA.nonSFP.exon [ probes, ]
 n <- length(probes)

 gene.val <- gene.val-rowMeans(gene.val)
 gene.mean <- t( apply(gene.val, 1, function(x) c( mean(x[1:4]), mean(x[5:8]), mean(x[9:12]), mean(x[13:16]) )  )  )
 gene.var <- t( apply(gene.val, 1, function(x) c( sqrt(var(x[1:4])), sqrt(var(x[5:8])), sqrt(var(x[9:12])), sqrt(var(x[13:16]))  )  ) )
 gene.var.upper <- gene.mean + gene.var
 gene.var.lower <- gene.mean-gene.var


 col4 <- rainbow(16)[c(1, 12, 7, 3)]
 lty4 <- c(1, 1, 1, 1)
 lwd4 <- c(2, 2 ,2, 2)
 matplot (bpstart, gene.mean, type="l", lty=lty4, col=col4, lwd=lwd4, ylim=c(-2, 2), ylab="relative log intensity" )

 legend ("top", gene.list[i], cex=1.2, bty="n")

 gene.std <- rbind( cbind(gene.var.upper[,1], gene.var.lower[,1]), cbind(gene.var.upper[,2], gene.var.lower[,2]), cbind(gene.var.upper[,3], gene.var.lower[,3]), cbind(gene.var.upper[,4], gene.var.lower[,4])  )
 bpmat <-  cbind( rep(bpstart, 4), rep(bpstart, 4) )
 colk <- rep(col4, each=n)

 for (k in 1:nrow(bpmat) )
 lines( bpmat[k,], gene.std[k,], "l", col=colk[k])

 tuRange <- tapply(attile.nonSFP.exon$bpstart[probes], as.character(attile.nonSFP.exon$tu[probes]), range)
 for (k in 1:length(tuRange)) lines(tuRange[[k]],c(0,0),lwd = 3, col = "black")


 x <- bpstart[n]
 #y <- max(gene.mean+gene.var)+0.5
 y <- 1.9

 legend (x,y, c("CC", "VV", "VC", "CV"), col=col4, pch=rep(15,4), xjust=1, yjust=0.8, ncol=2 )

}

}

dev.off()

}
