# Supplementary material for: Whole genome transcriptome polymorphisms in Arabidopsis thaliana
Source: Genome Biol. 2008 Nov 24;9(11):R165. doi: 10.1186/gb-2008-9-11-r165 (PMC2614497; doi:10.1186/gb-2008-9-11-r165)
Supplement: Additional data file 5 — R codes for annotation-based analysis. [file gb-2008-9-11-r165-S5.tgz › plottu.figure.R]

#######plot tu function 

plot.tu <- function(tu.list, file.name, primer.pos)

{

load ("attile.nonSFP.RData")
load ("mRNA.sc.nq.RData")

mRNA.nonSFP <- mRNA.nq[ which( rownames( mRNA.nq) %in% rownames(attile.nonSFP) ), 1:8]


#pdf( paste(file.name, ".pdf", sep=""), width=6, height=4 )
pdf( paste(file.name, ".pdf", sep=""))
{


for ( i in 1:length(tu.list) )
{ 
 probes <- which( as.character(attile.nonSFP$gene) %in% strsplit(tu.list[i], " ") [[1]]   )
 n <- length(probes)
 if (n>0)
 {
  bpstart <- attile.nonSFP$bpstart[probes]
  gene.val <- mRNA.nonSFP [ probes, ]
  gene.val <- gene.val-rowMeans(gene.val)
  gene.mean <- t( apply(gene.val, 1, function(x) c( mean(x[1:4]), mean(x[5:8]) )  )  )
  gene.var <- t( apply(gene.val, 1, function(x) c( sqrt(var(x[1:4])), sqrt(var(x[5:8]))   )  ) )
  gene.var.upper <- gene.mean + gene.var
  gene.var.lower <- gene.mean-gene.var


  tus <- as.character(attile.nonSFP$tu) [ probes ]
  exon.probe <- grep("tu", tus)
  intron.probe <- grep("intron", tus)
  total.tus <- names(table (tus) )
  exon <- grep("tu", total.tus, value=T) 
  exon <- sort( as.numeric(matrix( unlist( strsplit(exon, "tu") ), nr=2) [2, ] ) )
  intron <- grep("intron", total.tus, value=T) 
  if (length(intron) >0) intron <- sort( as.numeric( matrix( unlist( strsplit( intron, "intron") ), nr=2) [2,]) )
  exon <-  paste( c("exon", as.character(exon)), collapse=" ")
  ifelse( length(intron) >0,  intron <- paste( c("intron", as.character(intron)), collapse=" "), intron <- c("No intron") )
  total.tus <- c(exon, intron)

  col4 <- rainbow(16)[c(1, 12)]
  lty4 <- c(1, 1)
  lwd4 <- c(2, 2)
  matplot (bpstart, gene.mean, type="l", lty=lty4, col=col4, lwd=lwd4, ylim=c( -1, 1), ylab="relative log intensity", xlab="bp" )

  if (length(primer.pos)>2)
  {arrows( primer.pos[i,1], -0.5, primer.pos[i,1], -0.25, lwd=2, length=0.1);
   arrows( primer.pos[i,2], -0.5, primer.pos[i,2], -0.25, lwd=2, length=0.1) }
  if (length(primer.pos)==2)
  {arrows( primer.pos[1], -0.5, primer.pos[1], -0.25, lwd=2, length=0.1);
   arrows( primer.pos[2], -0.5, primer.pos[2], -0.25, lwd=2, length=0.1) }

   

  legend("bottom", total.tus, cex=0.7, bty="n") 
  top <- sub("tu", "exon", tu.list[i])
  legend ("topleft", top, cex=1.2, bty="n")

  gene.std <- rbind( cbind(gene.var.upper[,1], gene.var.lower[,1]), cbind(gene.var.upper[,2], gene.var.lower[,2])   )
  bpmat <-  cbind( rep(bpstart, 2), rep(bpstart, 2) )
  colk <- rep(col4, each=n)

  for (k in 1:nrow(bpmat) )  lines( bpmat[k,], gene.std[k,], "l", col=colk[k])

  legend ("topright", c("CC", "VV"), col=col4, pch=rep(15,2),  ncol=1, bty="n")

	if (length( intron.probe ) > 0 )
		{intronRange <- tapply( bpstart[intron.probe], tus [intron.probe], range)
		for (k in 1:length(intronRange)) lines( intronRange[[k]],c(0, 0),lwd = 1, col ="black")
		tuRange <- tapply( bpstart[exon.probe], tus [exon.probe], range)
		for (k in 1:length(tuRange)) lines( tuRange[[k]],c(0, 0),lwd = 5, col ="black") }

	if (length (intron.probe) == 0)
		{tuRange <- tapply( bpstart[exon.probe], tus [exon.probe] , range)
		for (k in 1:length(tuRange)) lines( tuRange[[k]],c(0, 0),lwd = 5, col ="black")}
  }
 }

}

dev.off()

}
