# Supplementary material for: Whole genome transcriptome polymorphisms in Arabidopsis thaliana
Source: Genome Biol. 2008 Nov 24;9(11):R165. doi: 10.1186/gb-2008-9-11-r165 (PMC2614497; doi:10.1186/gb-2008-9-11-r165)
Supplement: Additional data file 5 — R codes for annotation-based analysis. [file gb-2008-9-11-r165-S5.tgz › plottu.R]

#######plot tu function 

plot.tu <- function(tu.list, file.name)


{

load ("attile.nonSFP.RData")
load ("mRNA.sc.nq.RData")

mRNA.nonSFP <- mRNA.nq[ which( rownames( mRNA.nq) %in% rownames(attile.nonSFP) ), ]


pdf( paste(file.name, ".pdf", sep=""), width=12, height=6 )
par( mfrow=c(1,2) )

{

for ( i in 1:length(tu.list) )
{ 
probes <- which( as.character(attile.nonSFP$gene) %in% strsplit(tu.list[i], " ") [[1]]   )
bpstart <- attile.nonSFP$bpstart[probes]
gene.val <- mRNA.nonSFP [ probes, ]
n <- length(probes)

gene.val <- gene.val-rowMeans(gene.val)
gene.mean <- t( apply(gene.val, 1, function(x) c( mean(x[1:4]), mean(x[5:8]), mean(x[9:12]), mean(x[13:16]) )  )  )
gene.var <- t( apply(gene.val, 1, function(x) c( sqrt(var(x[1:4])), sqrt(var(x[5:8])), sqrt(var(x[9:12])), sqrt(var(x[13:16]))  )  ) )
gene.var.upper <- gene.mean + gene.var
gene.var.lower <- gene.mean-gene.var


tus <- as.character(attile.nonSFP$tu) [ probes ]
exon.probe <- grep("tu", tus)
intron.probe <- grep("intron", tus)
total.tus <- names(table (tus) )
exon <- grep("tu", total.tus, value=T) 
intron <- grep("intron", total.tus, value=T) 
exon <-   paste( c("exon", matrix( unlist( strsplit(exon, "tu") ), nr=2) [2, ] ) , collapse=" ")
ifelse( length(intron) >0,  intron <- paste( c("intron", matrix( unlist( strsplit( intron, "intron") ), nr=2) [2,]), collapse=" "), intron <- c("No intron") )
total.tus <- c(exon, intron)


col4 <- rainbow(16)[c(1, 12, 7, 3)]
lty4 <- c(1, 1, 1, 1)
lwd4 <- c(2, 2 ,2, 2)
#matplot (bpstart, gene.mean, type="l", lty=lty4, col=col4, lwd=lwd4, ylim=c( min(gene.mean-gene.var)-0.1, max(gene.mean+gene.var)+0.5 ), ylab="log intensity difference" )
matplot (bpstart, gene.mean, type="l", lty=lty4, col=col4, lwd=lwd4, ylim=c( -2, 2), ylab="log intensity difference", cex.lab=1.2 )

legend("bottom", total.tus, cex=0.8, bty="n") 
top <- unlist(strsplit(tu.list[i], " "))
top[2] <- sub("tu", "exon", top[2]) 
legend ("top", top, cex=1.5, bty="n")

gene.std <- rbind( cbind(gene.var.upper[,1], gene.var.lower[,1]), cbind(gene.var.upper[,2], gene.var.lower[,2]), cbind(gene.var.upper[,3], gene.var.lower[,3]), cbind(gene.var.upper[,4], gene.var.lower[,4])  )
bpmat <-  cbind( rep(bpstart, 4), rep(bpstart, 4) )
colk <- rep(col4, each=n)

for (k in 1:nrow(bpmat) )
lines( bpmat[k,], gene.std[k,], "l", col=colk[k])


x <- bpstart[n]
#y <- max(gene.mean+gene.var)+0.5
y <- 1.9

legend (x,y, c("CC", "VV", "VC", "CV"), col=col4, pch=rep(15,4), xjust=1, yjust=0.8, ncol=2 )


	if (length( intron.probe ) > 0 )
		{intronRange <- tapply( bpstart[intron.probe], tus [intron.probe], range)
		for (k in 1:length(intronRange)) lines( intronRange[[k]],c(0, 0),lwd = 1, col ="black")
		tuRange <- tapply( bpstart[exon.probe], tus [exon.probe], range)
		for (k in 1:length(tuRange)) lines( tuRange[[k]],c(0, 0),lwd = 3, col ="black") }

	if (length (intron.probe) == 0)
		{tuRange <- tapply( bpstart[exon.probe], tus [exon.probe] , range)
		for (k in 1:length(tuRange)) lines( tuRange[[k]],c(0, 0),lwd = 3, col ="black")}


}

}

dev.off()

}
