# Supplementary material for: Whole genome transcriptome polymorphisms in Arabidopsis thaliana
Source: Genome Biol. 2008 Nov 24;9(11):R165. doi: 10.1186/gb-2008-9-11-r165 (PMC2614497; doi:10.1186/gb-2008-9-11-r165)
Supplement: Additional data file 6 — R codes for HMM analysis. [file gb-2008-9-11-r165-S6.tgz]

Archive with 3 entries (3 files):
- HMM_comparison_annotation.txt
- HMM_plotter.R
- HMM_using_mle.R
