# Supplementary material for: Whole genome transcriptome polymorphisms in Arabidopsis thaliana
Source: Genome Biol. 2008 Nov 24;9(11):R165. doi: 10.1186/gb-2008-9-11-r165 (PMC2614497; doi:10.1186/gb-2008-9-11-r165)
Supplement: Additional data file 6 — R codes for HMM analysis. [file gb-2008-9-11-r165-S6.tgz › HMM_comparison_annotation.txt]

#######################################################################################quantile normalize mRNA probes removed of SFP and weak 5%.
setwd ("final")


load("attile1V7anno.RData")
load ("gDNA.sc.nq.RData")

#the 5% weakest probes
col.mean <- rowMeans( gDNA.nq[, 1:4])
weak.cut <- quantile(col.mean, 0.05)
weak.cut <- which(col.mean < weak.cut)


#the SFPs at 5% FDR
load("SFP.samout.RData")
library(siggenes)
cut.low <- sort(sam.out@d)[6662]
cut.high <- sort(sam.out@d)[1565240]
sfp.cut <- which( sam.out@d <= cut.low | sam.out@d >= cut.high )


#the indels
ind <- c(1:nrow(attile1))
load ("segment/aic.RData")

indel.cut <- c()
for (chrom in 1:5)
{
 ind.chr <- ind[ attile1$chr==chrom]
 attile <- attile1[ attile1$chr==chrom,]
 mid <- as.numeric(attile$bpstart) - 12

 col.seg.bp <- col[[chrom]]
 van.seg.bp <- van[[chrom]]
 seg.bp <- rbind(col.seg.bp, van.seg.bp)
 
 for (i in 1:nrow(seg.bp) )
  {probe <- which( mid >= seg.bp[i,1] & mid <=seg.bp[i,2])
   indel.cut <- c(indel.cut, ind.chr[probe]) }
  }


load ("mRNA.sc.RData")
mprobe.mean <- mprobe.mean[ - which( rownames(attile1) %in% as.character( c(weak.cut, sfp.cut, indel.cut) ) ), ]
rownames <- rownames(attile1)[- which( rownames(attile1) %in% as.character( c(weak.cut, sfp.cut, indel.cut) ) ) ]


library(affy)
mRNA.nq <- normalize.quantiles(mprobe.mean)
rownames(mRNA.nq) <- rownames

save( mRNA.nq, file="mRNA.nq.all.RData", compress=T)


###################################################################################################calculate pval

 setwd ("final")

 load("mRNA.nq.all.RData")
 pval <- apply(mRNA.nq[,1:8], 1, function(x) t.test(x[1:4], x[5:8], alternative="less")$p.value )  
 #small pval says col mean is less than van mean
 save (pval, file="pval.add.RData", compress=T)

 
 q("no") 


##################################################################################################BW and decodinng


 setwd ("final")

 source("Updated_Utilities.R")

 load ("attile1V7anno.RData")
 load ("mRNA.nq.all.RData")
 load ("pval.add.RData")

 coord <- cbind(as.numeric(attile1$chr), as.numeric(attile1$bpstart)-12 ) [which(rownames(attile1) %in% rownames(mRNA.nq) ),] ; rm(attile1, mRNA.nq); gc()
 

 for(chrom in 1:5) {
       sim <- d <-  list()
                      
       tmppval <- pval[which(coord[,1] == chrom)] 
       
       coordinate <- coord[ coord[,1]==chrom, 2]

     
       #starting descrete distribution, row1 no diff, row2 van > col, row3 col > van
       dist <- matrix(c(rep(0.02,50),rep(0.05,2),rep(0.01875,48), rep(0.01875,48),rep(0.05,2)),nrow=3,byrow=T) 
          
       #starting transitions, val1 staying in no diff, val2 staying in van > col, val3 staying in col > van      
       tr<-c(0.999, 0.96, 0.96) #25 probes, 35*25=875bp
                   

       #Baum-Welch to get emission and transition
       sim <-  BW(tmppval,coordinate, breaks = seq(0,1,0.02), distros=dist, trans = tr, fixtrans = FALSE, converge=TRUE, convstep = 0.05, iters=200)
  
  
  
       #using the parameters to decode
       d <-decoding(tmppval, coordinate, seq(0,1,0.02), sim$distros, sim$trans) 
      
           
       save(d,sim, file=paste( "chr", chrom, ".BWD.RData", sep=""), compress=T)


       #plotting BWD
       dstart<-1
       dend <- 4000
      
       pdf(paste("chr",chrom,"BD.pdf",sep=""))
       {           
       par(mfrow=c(2,1))
       plot(seq(0.01,0.99,0.02), sim$distros[1,], type="l",ylim=c(0,1), col="blue")
       points(seq(0.01,0.99,0.02), sim$distros[2,], type="l",ylim=c(0,1), col="green")
       points(seq(0.01,0.99,0.02), sim$distros[3,], type="l",ylim=c(0,1), col="orange")
       plot(pval[dstart:dend])
       points(d$dM[1,dstart:dend], type="l", col="blue")
       points(d$dM[2,dstart:dend], type="l", col="green")
       points(d$dM[3,dstart:dend], type="l", col="orange")
       }
       dev.off()
 
 }

q("no")


#################################################################################################segmenting 


 
 setwd ("final")

 load ("Arab_BW_and_D_matrix.RData")

 for (chrom in 1:5)
 {
  dM <- d[[chrom]][[1]][[1]] #the second list index is different starting emission
  L <- length(dM[1,])
 

  #true/false vector for each state
  seg1 <- dM[1,] > 0.95 
  seg2 <- dM[2,] > 0.95
  seg3 <- dM[3,] > 0.95
  seg4 <- (dM[1,] <= 0.95 & dM[2,] <= 0.95 & dM[3,] <= 0.95) 


  #vectors to identify switching points
  bounds1 <- diff(seg1); bounds2 <- diff(seg2); bounds3 <- diff(seg3); bounds4<- diff(seg4)  


  #storage for switching indices
  st1segs <- st2segs <- st3segs <- st4segs<- c() 

 
  for(i in 1:(L - 1)) {  
       if(bounds1[i] == 1) st1segs <- c(st1segs, i)
       if(bounds1[i] == -1) st1segs <- c(st1segs, (i-1))
       
       if(bounds2[i] == 1) st2segs <- c(st2segs, i)
       if(bounds2[i] == -1) st2segs <- c(st2segs, (i-1))
       
       if(bounds3[i] == 1) st3segs <- c(st3segs, i)
       if(bounds3[i] == -1) st3segs <- c(st3segs, (i-1))
       
       if(bounds4[i] == 1) st4segs <- c(st4segs, i)
       if(bounds4[i] == -1) st4segs <- c(st4segs, (i-1)) }
  


  #quick calcs to add the first and last segments
  minimum <- min( c(st1segs, st2segs, st3segs, st4segs) )
  maximum <- max( c(st1segs, st2segs, st3segs, st4segs) )

  if(st1segs[1] == minimum) st1segs <- c(1, st1segs)
  if(st2segs[1] == minimum) st2segs <- c(1, st2segs)
  if(st3segs[1] == minimum) st3segs <- c(1, st3segs)
  if(st4segs[1] == minimum) st4segs <- c(1, st4segs)

  if(st1segs[length(st1segs)] == maximum) st1segs <- c(st1segs, L)
  if(st2segs[length(st2segs)] == maximum) st2segs <- c(st2segs, L)
  if(st3segs[length(st3segs)] == maximum) st3segs <- c(st3segs, L)
  if(st4segs[length(st4segs)] == maximum) st4segs <- c(st4segs, L)

 
  st1segs <- matrix(st1segs, ncol=2, byrow=T)
  st2segs <- matrix(st2segs, ncol=2, byrow=T)
  st3segs <- matrix(st3segs, ncol=2, byrow=T)
  st4segs <- matrix(st4segs, ncol=2, byrow=T) 
 
 
  
  #plotting segmenting 
  pdf (paste("decoding_", chrom, ".pdf", sep="") ) 
  { 
  plot(dM[1,1:4000], type="l", col="blue",  ylim=c(0,1.3))
  lines(dM[2,1:4000], col="orange")
  lines(dM[3,1:4000], col="green")
  rect(st1segs[,1],1.1,st1segs[,2],1.2,col="blue")
  rect(st2segs[,1],1.1,st2segs[,2],1.2,col="orange")
  rect(st3segs[,1],1.1,st3segs[,2],1.2,col="green")
  rect(st4segs[,1],1.1,st4segs[,2],1.2,col="grey")
  }
  dev.off()


  chromVec <- rep(0,L)
             
  for(j in 1:nrow(st1segs)) chromVec[st1segs[j,1]:st1segs[j,2]] <- 1       
  for(j in 1:nrow(st2segs)) chromVec[st2segs[j,1]:st2segs[j,2]] <- 2     
  for(j in 1:nrow(st3segs)) chromVec[st3segs[j,1]:st3segs[j,2]] <- 3                    
  for(j in 1:nrow(st4segs)) chromVec[st4segs[j,1]:st4segs[j,2]] <- 4


              
  
  #updatedFull <- chromVec  
  #short uncertain regions <=10 probes collapsed to flanking state, about 35*10=350bp                          
  #for(j in 1:nrow(st4segs) ) {               
  #       if(  st4segs[j,1]!=1  & st4segs[j,2] !=length(chromVec) & (st4segs[j,2] - st4segs[j,1] + 1) <= 10  ) 
  #          {if (chromVec[(st4segs[j,1]-1)] == chromVec[(st4segs[j,2]+1)]) updatedFull[st4segs[j,1]:st4segs[j,2]] <- chromVec[(st4segs[j,2]+1)]  }
  #}

  
       
  #chromVec <- updatedFull
  cd <- data.frame( state=numeric(), probes=numeric(), probee=numeric())
       
  prev<-chromVec[1]
  start <- 1
  for(j in 2:L) 
   {
   current <- chromVec[j];
   if(current != prev)  {end <- j - 1; cd <- rbind(cd, c( chromVec[end], start, end) );  start <- j; prev <- current}
   }
  cd <- rbind(cd, c( chromVec[L], start, L) )

  
  #segmentation matrix of probe index
  st1segs <- as.matrix( cd[, 2:3][ which(cd[,1]==1),] )
  st2segs <- as.matrix( cd[, 2:3][ which(cd[,1]==2),] )
  st3segs <- as.matrix( cd[, 2:3][ which(cd[,1]==3),] )
  st4segs <- as.matrix( cd[, 2:3][ which(cd[,1]==4),] )
  save(st1segs, st2segs, st3segs, st4segs, file=paste("newhmm/seghmm0.95.chr", chrom, ".RData", sep=""), compress=T)

 }

 q("no")


###
 setwd ("final")


 st1 <- st2 <- st3 <- st4 <- matrix( numeric(), nc=2)
 
 for (chrom in 1:5)
 { 
  load ( paste("newhmm/seghmm0.99.chr", chrom, ".RData", sep="") )
  st1 <- rbind( st1, st1segs)
  st2 <- rbind( st2, st2segs)
  st3 <- rbind( st3, st3segs)
  st4 <- rbind( st4, st4segs)
 }

 

 dim(st1); dim(st2); dim(st3); dim(st4)
 summary( st1[,2]-st1[,1]+1); summary( st2[,2]-st2[,1]+1); summary( st3[,2]-st3[,1]+1); summary( st4[,2]-st4[,1]+1)


#cut0.99
[1] 32794     2
[1] 2538    2
[1] 4262    2
[1] 39599     2
>  summary( st1[,2]-st1[,1]+1); summary( st2[,2]-st2[,1]+1); summary( st3[,2]-st3[,1]+1); summary( st4[,2]-st4[,1]+1)
   Min. 1st Qu.  Median    Mean 3rd Qu.    Max.
    1.0     6.0    12.0    16.8    22.0   189.0
   Min. 1st Qu.  Median    Mean 3rd Qu.    Max.
  1.000   4.000   7.000   9.682  12.750  87.000
   Min. 1st Qu.  Median    Mean 3rd Qu.    Max.
   1.00    4.00    7.00    9.86   13.00  126.00
   Min. 1st Qu.  Median    Mean 3rd Qu.    Max.
   1.00    4.00   13.00   21.12   29.00  280.00


#cut0.95
[1] 19982     2
[1] 2654    2
[1] 4169    2
[1] 26780     2
>  summary( st1[,2]-st1[,1]+1); summary( st2[,2]-st2[,1]+1); summary( st3[,2]-st3[,1]+1); summary( st4[,2]-st4[,1]+1)
   Min. 1st Qu.  Median    Mean 3rd Qu.    Max.
   1.00   14.00   31.00   46.61   63.00  467.00
   Min. 1st Qu.  Median    Mean 3rd Qu.    Max.
   1.00    6.00   11.00   14.57   19.00  138.00
   Min. 1st Qu.  Median    Mean 3rd Qu.    Max.
    1.0     6.0    11.0    15.3    21.0   142.0
   Min. 1st Qu.  Median    Mean 3rd Qu.    Max.
   1.00    5.00   11.00   15.68   21.00  157.00


###
 setwd ("final")

 st1bp <- st2bp <- st3bp <- st4bp <- matrix( numeric(), nc=2)


 load ("attile1V7anno.RData")
 for (chrom in 1:5)
 {
 attile <- attile1[ attile1$chr==chrom, ]
 attile$mid <- as.numeric(as.character(attile$bpstart) ) - 12

 load ( paste("newhmm/seghmm0.95.chr", chrom, ".RData", sep="") )
 st1bp <- rbind(st1bp, t( apply(st1segs, 1, function(x) c(attile$mid[x[1]], attile$mid[x[2]]) ) ) )
 st2bp <- rbind(st2bp, t( apply(st2segs, 1, function(x) c(attile$mid[x[1]], attile$mid[x[2]]) ) ) )
 st3bp <- rbind(st3bp, t( apply(st3segs, 1, function(x) c(attile$mid[x[1]], attile$mid[x[2]]) ) ) )
 st4bp <- rbind(st4bp, t( apply(st4segs, 1, function(x) c(attile$mid[x[1]], attile$mid[x[2]]) ) ) )
 }

 summary( st1bp[,2]-st1bp[,1]+1);summary( st2bp[,2]-st2bp[,1]+1) ;summary( st3bp[,2]-st3bp[,1]+1);summary( st4bp[,2]-st4bp[,1]+1)


#cut0.95
  Min. 1st Qu.  Median    Mean 3rd Qu.    Max.
      1     785    1935    3296    4103  363400
   Min. 1st Qu.  Median    Mean 3rd Qu.    Max.
    1.0   270.8   598.5  1028.0  1178.0 80970.0
   Min. 1st Qu.  Median    Mean 3rd Qu.    Max.
      1     277     618    1045    1254  209900
   Min. 1st Qu.  Median    Mean 3rd Qu.    Max.
      1     240     617    1066    1327  155500


#cut0.99
  Min. 1st Qu.  Median    Mean 3rd Qu.    Max.
      1     287     669    1122    1368  155700
   Min. 1st Qu.  Median    Mean 3rd Qu.    Max.
    1.0   146.0   358.0   674.6   743.0 76160.0
    Min.  1st Qu.   Median     Mean  3rd Qu.     Max.
     1.0    148.0    361.0    660.5    736.0 198100.0
   Min. 1st Qu.  Median    Mean 3rd Qu.    Max.
      1     159     693    1481    1808  249100


########################################################################################comparison with annotation 

 setwd ("final")


 load ("attile1V7anno.RData")
 load ("mRNA.nq.all.RData")

 mRNA.nq <- mRNA.nq[, 1:8]
 
 mRNA.nq <- mRNA.nq - rowMeans(mRNA.nq) 
 attile1 <- attile1[ which( rownames(attile1) %in% rownames(mRNA.nq) ), ]


 chr.len <-  c(30432563, 19705359, 23470805, 18585042, 26992728) 
 size <- 20000


 for (chrom in 1:5)
 {
  attile <- attile1[ attile1$chr==chrom, ]
  attile$mid <- attile$bpstart - 12

 
  #in probe index
  gene.range <- tapply( c(1:nrow(attile)), as.character(attile$gene), range)
  gene.length <- tapply( c(1:nrow(attile)), as.character(attile$gene), length)
  #genes must have >=3 probes 
  gene.range <- gene.range[ which(names(gene.range) %in% names(gene.length)[ gene.length >=3 ] ) ]
  names <- names(gene.range)
  gene.range <- matrix(unlist(gene.range), byrow=T, nc=2) 
  gene.range <- gene.range [- nrow(gene.range), ]
  rownames(gene.range) <- names [-length(names)]   #probe index for annotated genes on chromosome i

  #in bp 
  gene.range.bp <- tapply( attile$mid, as.character(attile$gene), range)
  gene.range.bp <- gene.range.bp[ which(names(gene.range.bp) %in% rownames(gene.range) ) ]
  names.bp <- names(gene.range.bp)
  gene.range.bp <- matrix(unlist(gene.range.bp), byrow=T, nc=2) 
  rownames(gene.range.bp) <- names.bp   #mid position for annotated genes on chromosome i
 

  load (paste("newhmm/seghmm0.99.chr", chrom, ".RData", sep=""))  
  #segment in base position
  st1bp <- t( apply(st1segs, 1, function(x) c(attile$mid[x[1]], attile$mid[x[2]]) ) )
  st2bp <- t( apply(st2segs, 1, function(x) c(attile$mid[x[1]], attile$mid[x[2]]) ) )
  st3bp <- t( apply(st3segs, 1, function(x) c(attile$mid[x[1]], attile$mid[x[2]]) ) )
  st4bp <- t( apply(st4segs, 1, function(x) c(attile$mid[x[1]], attile$mid[x[2]]) ) )
 


  ### only annotated genes with >=3 probes were compared with differential segments


  #annotated genes with differential segments, position based on probe index
  geneseg <- list()
  geneseg [1:nrow(gene.range)] <- NA
  names(geneseg) <- rownames(gene.range)

  for (i in 1:nrow(gene.range) )
   {b1 <- gene.range[i,1]
    b2 <- gene.range[i,2]
 
    gseg1 <- matrix( st1segs[ which( st1segs[,2] >= b1 & st1segs[,1] <= b2 ), ], nc=2)
    rownames(gseg1) <- rep("st1", nrow(gseg1) )
 
    gseg2 <- matrix( st2segs[ which( st2segs[,2] >= b1 & st2segs[,1] <= b2 ), ], nc=2)
    rownames(gseg2) <- rep("st2", nrow(gseg2) )
    
    gseg3 <- matrix( st3segs[ which( st3segs[,2] >= b1 & st3segs[,1] <= b2 ), ], nc=2)
    rownames(gseg3) <- rep("st3", nrow(gseg3) )
    
    gseg4 <- matrix( st4segs[ which( st4segs[,2] >= b1 & st4segs[,1] <= b2 ), ], nc=2)
    rownames(gseg4) <- rep("st4", nrow(gseg4) )
    
    if( nrow(gseg2)>0 | nrow(gseg3) >0 )  
        {allseg <- rbind(gseg1, gseg2, gseg3, gseg4)
        segname <- rownames(allseg)
        segname <- segname[ order(allseg[,1]) ]
        allseg <- matrix( allseg[ order(allseg[,1]), ], nc=2)
        rownames(allseg) <- segname
        geneseg[[i]] <- allseg }
    }
  

  #list, the segment composition for genes containing >=1 differential segments  
  geneseg <- geneseg[ unlist( lapply(geneseg, function(x) is.matrix(x) ) ) ] 

  #matrix, probe index range for genes containing >=1 differential segments
  dg.range <- gene.range[ which(rownames(gene.range) %in% names(geneseg) ), ] 


  #expression or splicing
  exp.spl <- rep(NA, length(geneseg) )
  names(exp.spl) <- names(geneseg)
    
  for (i in 1:length(geneseg) )
      {gseg <- geneseg[[i]]       
       dgr <- dg.range[i,]
       lgene <- dgr[2]-dgr[1]+1
       
       n <- rownames(gseg) 
       if( sum( !is.element( n, c("st2", "st1", "st4") ) )==0 ) 
         {trim.gseg <- matrix( gseg[ which(n=="st2"), ], nc=2)
          nseg <- nrow(trim.gseg)
          trim.gseg[ trim.gseg[,1] < dgr[1], 1] <- dgr[1]
          trim.gseg[ trim.gseg[,2] > dgr[2], 2] <- dgr[2]
          trim.gseg <- matrix( trim.gseg[ which(trim.gseg[,2]-trim.gseg[,1]+1 >=3), ], nc=2) #remove very small segments within gene boundary, >=3 probes
          lseg <- sum( trim.gseg[,2]-trim.gseg[,1] +1 )
          ifelse (lseg/lgene < 1/3 & nseg ==1 , exp.spl[i] <- "col.spl", exp.spl[i] <- "van.exp") }

       if( sum( !is.element( n, c("st3", "st1", "st4") ) ) ==0 ) 
         {trim.gseg <- matrix( gseg[ which(n=="st3"), ], nc=2)
          nseg <- nrow(trim.gseg)
          trim.gseg[ trim.gseg[,1] < dgr[1], 1] <- dgr[1]
          trim.gseg[ trim.gseg[,2] > dgr[2], 2] <- dgr[2]
          trim.gseg <- matrix( trim.gseg[ which(trim.gseg[,2]-trim.gseg[,1]+1 >=3), ], nc=2)
          lseg <- sum( trim.gseg[,2]-trim.gseg[,1] +1 )
          ifelse (lseg/lgene < 1/3 & nseg==1, exp.spl[i] <- "van.spl", exp.spl[i] <- "col.exp") }
       
       if( sum( !( ( c("st2", "st3") %in% n )  == c(TRUE, TRUE) ) ) == 0 )
         {ind <- which(n=="st2" | n=="st3")
          trim.gseg <- matrix( gseg[ind, ], nc=2)
          trim.gseg[ trim.gseg[,1] < dgr[1], 1] <- dgr[1]
          trim.gseg[ trim.gseg[,2] > dgr[2], 2] <- dgr[2]
          ind <- ind[ which(trim.gseg[,2]-trim.gseg[,1]+1 >=3) ]
          trim.gseg <- matrix( trim.gseg[ which(trim.gseg[,2]-trim.gseg[,1]+1 >=3), ], nc=2)
          n <- n[ind]
          if ( sum( !( ( c("st2", "st3") %in% n ) == c(TRUE, TRUE) ) ) == 0)   
             { len2 <- matrix( trim.gseg[ which(n=="st2"), ], nc=2)
               len2 <- sum( len2[,2]-len2[,1]+1) 
               len3 <- matrix( trim.gseg[ which(n=="st3"), ], nc=2)
               len3 <- sum( len3[,2]-len3[,1]+1)   
               ifelse( len2 > len3,  exp.spl[i] <- "van.spl", exp.spl[i] <- "col.spl")  }
          if ( sum( !( ( c("st2", "st3") %in% n ) == c(TRUE, FALSE) ) ) == 0) 
             { lseg <- sum( trim.gseg[,2]-trim.gseg[,1] +1 )
               ifelse (lseg/lgene >= 1/3, exp.spl[i] <- "van.exp", exp.spl[i] <- "col.spl") } 
          if ( sum( !( ( c("st2", "st3") %in% n ) == c(FALSE, TRUE) ) ) == 0)
             { lseg <- sum( trim.gseg[,2]-trim.gseg[,1] +1 )
               ifelse (lseg/lgene >= 1/3, exp.spl[i] <- "col.exp", exp.spl[i] <- "van.spl") }  }

       }
  exp.spl <- exp.spl [ !is.na(exp.spl) ]  

  ###all differential segments within the annotated gene boundaries need to >=3 probes, if two differential segments with oppsite direction all contain >=3 probes, 
  ###compare which state segment is longer than the other  


  #alternative initiation or termination
  ini.ter <- rep(NA, length(geneseg) )
  names(ini.ter) <- names(geneseg) 

  for (i in 1:length(geneseg) )
      {gseg <- geneseg[[i]]       
       dgr <- dg.range[i,]
       if (i == 1) dgr.pre <- 0
       if (i != 1) dgr.pre <- dg.range[i-1, 2]
       if (i == nrow(dg.range) ) dgr.aft <- chr.len[1]
       if (i != nrow(dg.range) ) dgr.aft <- dg.range[i+1, 1]
       
       n <- rownames(gseg) 
       ind <- which(n=="st2" | n=="st3")
       trim.gseg <- matrix( gseg[ind, ], nc=2)

       ind1 <- ind[trim.gseg[,1] < dgr[1] ]
          b <- trim.gseg[ trim.gseg[,1] < dgr[1], ]
          if( length(b) > 0) 
            {b <- matrix(b, nc=2)
             b[,2] <- dgr[1]
             if( b[,2]-b[,1] >= 3 & n[ind1]=="st2" & ( b[,2]-10 > dgr.pre | b[,1] > dgr.pre ))  ini.ter[i] <- "van.ini"
             if( b[,2]-b[,1] >= 3 & n[ind1]=="st3" & ( b[,2]-10 > dgr.pre | b[,1] > dgr.pre ))  ini.ter[i] <- "col.ini"}
       


       ind2 <- ind[ trim.gseg[,2] > dgr[2] ]
          e <- trim.gseg[ trim.gseg[,2] > dgr[2],] 
          if (length(e) >0) 
             {e <- matrix(e, nc=2)
              e[,1] <- dgr[2]
              if( e[,2]-e[,1] >= 3 & n[ind2]=="st2" & ( e[,1]+10 < dgr.aft | e[,2] < dgr.aft) ) ifelse( is.na(ini.ter[i]), ini.ter[i] <- "van.ter", ini.ter[i] <- paste(ini.ter[i], "van.ter") )
              if( e[,2]-e[,1] >= 3 & n[ind2]=="st3" & ( e[,1]+10 < dgr.aft | e[,2] < dgr.aft) ) ifelse( is.na(ini.ter[i]), ini.ter[i] <- "col.ter", ini.ter[i] <- paste(ini.ter[i], "col.ter") ) }  
          #so at least 3 probes within segments which is outside of gene region, and at least 10 probes left in between two genes if the probes in between are all wihtin differential segment
         
       }  
  
  ini.ter <- ini.ter[ !is.na(ini.ter)]


  #non-annotated genes
  #non-annotated genes must have >=5 probes
    
  anno.gene <- as.character(attile$gene)
  nind <- c()
  for (i in 1:nrow(st2segs) )
      {ind <- c( st2segs[i,1] : st2segs[i,2] )
       panno <- anno.gene[ ind ] 
       if( sum( panno != "intergenic")==0 & length(panno) >=5) nind <- c(nind, i) }
       nanno <- st2segs[nind,]
       names <- rep("van.nanno", length(nind) ) 


  nind <- c()     
  for (i in 1:nrow(st3segs) )
      {ind <- c( st3segs[i,1] : st3segs[i,2] )
       panno <- anno.gene[ ind ] 
       if( sum( panno != "intergenic")==0 & length(panno) >=5) nind <- c(nind, i) }
       nanno <- rbind(nanno, st3segs[nind,])
       names <- c(names, rep("col.nanno", length(nind) ) )
       rownames( nanno ) <- names 

  nanno.bp <- t( apply(nanno, 1, function(x) c(attile$mid[x[1]], attile$mid[x[2]]) ) ) 
  
  save(geneseg, exp.spl, ini.ter, nanno.bp, file=paste( "newhmm/summary0.99.chr", chrom, ".RData", sep=""), compress=T)


  #plot intensity with segment colored: known gene blue, nondiff yellow, van>col green, col>van orange, ambigous grey   
  yn <- mRNA.nq[ attile1$chr==chrom, ]

  load ("Arab_BW_and_D_matrix.RData" )
  dM <- d[[chrom]][[1]][[1]]

  page <- trunc( chr.len[chrom] /size ) +1

  
  pdf ( paste("newhmm/cut0.95.chr", chrom, ".pdf", sep=""))
  par( mfrow=c(2,1), mai=c(0.8, 1, 0.1, 0.2) )  
  
     for (i in 1:page) 
      {
       probes <- which ( attile$mid > (i-1)*size  &  attile$mid <=  i*size  )
       
       gene.ind <- which( gene.range.bp[,2] > (i-1)*size & gene.range.bp[,1] <= i*size )
       if ( length(gene.ind) >0 )  
                     {gene.pos <- matrix( gene.range.bp[gene.ind, ], nc=2 );                      
                      if ( gene.pos[1, 1] <= (i-1)*size )  gene.pos [1, 1] <- (i-1)*size;
                      if ( gene.pos[ nrow(gene.pos), 2] > i*size ) gene.pos[ nrow(gene.pos),2] <- i*size}

       st1.ind <- which( st1bp [,2] > (i-1)*size & st1bp [,1] <= i*size )
       if ( length(st1.ind) >0 )  
                      {st1.pos <- matrix( st1bp[st1.ind, ], nc=2 );                      
                      if ( st1.pos[1, 1] <= (i-1)*size )  st1.pos [1, 1] <- (i-1)*size;
                      if ( st1.pos[ nrow(st1.pos), 2] > i*size ) st1.pos[ nrow(st1.pos),2] <- i*size}
        
       st2.ind <- which( st2bp [,2] > (i-1)*size & st2bp [,1] <= i*size )
       if ( length(st2.ind) >0 )  
                      {st2.pos <- matrix( st2bp[st2.ind, ], nc=2 );                      
                      if ( st2.pos[1, 1] <= (i-1)*size )  st2.pos [1, 1] <- (i-1)*size;
                      if ( st2.pos[ nrow(st2.pos), 2] > i*size ) st2.pos[ nrow(st2.pos),2] <- i*size}
       
       st3.ind <- which( st3bp [,2] > (i-1)*size & st3bp [,1] <= i*size )
       if ( length(st3.ind) >0 )  
                      {st3.pos <- matrix( st3bp[st3.ind, ], nc=2 );                      
                      if ( st3.pos[1, 1] <= (i-1)*size )  st3.pos [1, 1] <- (i-1)*size;
                      if ( st3.pos[ nrow(st3.pos), 2] > i*size ) st3.pos[ nrow(st3.pos),2] <- i*size}

       st4.ind <- which( st4bp [,2] > (i-1)*size & st4bp [,1] <= i*size )
       if ( length(st4.ind) >0 )  
                      {st4.pos <- matrix( st4bp[st4.ind, ], nc=2 );                      
                      if ( st4.pos[1, 1] <= (i-1)*size )  st4.pos [1, 1] <- (i-1)*size;
                      if ( st4.pos[ nrow(st4.pos), 2] > i*size ) st4.pos[ nrow(st4.pos),2] <- i*size}

       nanno.ind <- which( nanno.bp [,2] > (i-1)*size & nanno.bp [,1] <= i*size)
       if ( length(nanno.ind) >0 )
                      {nanno.pos <- matrix( nanno.bp[nanno.ind, ], nc=2);
                      if ( nanno.pos[1, 1] <= (i-1)*size )  nanno.pos [1, 1] <- (i-1)*size;
                      if ( nanno.pos[ nrow(nanno.pos), 2] > i*size ) nanno.pos[ nrow(nanno.pos),2] <- i*size}


    
        
       if ( length(probes) > 0)  
       matplot( matrix(attile$mid [probes], nc=1), matrix(yn[probes, 1:8], nc=8), pch=".",  xlim=c( size*(i-1), i*size ), ylim=c(-1.0, 1.0), xlab="bp", ylab="log intensity difference",  col=rep(c("red","black"), each=4) ) 
       


       n <- length(gene.ind)
       if (n > 0) 
            {rect(gene.pos[,1], rep(0, n), gene.pos[,2], rep(0.05, n), col="blue");
             label <- c( rownames(gene.range.bp)[gene.ind] );
             exp <- exp.spl[ which( names(exp.spl) %in% rownames(gene.range.bp)[gene.ind] ) ];
             ini <- ini.ter[ which( names(ini.ter) %in% rownames(gene.range.bp)[gene.ind] ) ];                  
             legend("topleft",label, bty="n");
             if(length(exp) > 0) legend("bottomleft", exp, bty="n");
             if(length(ini) > 0) legend("bottom", ini, bty="n") }

       if(length(nanno.ind) >0) legend("bottomright", as.character(nanno.pos), cex=0.6, bty="n") 
             
                     
       n <- length(st1.ind)
       if ( n > 0)  rect(st1.pos[,1], rep(-0.02, n), st1.pos[,2], rep(0, n), col="yellow")
          
       n <- length(st2.ind)
       if ( n > 0)  rect(st2.pos[,1], rep(-0.05, n), st2.pos[,2], rep(0, n), col="green")
               
       n <- length(st3.ind)
       if ( n > 0)  rect(st3.pos[,1], rep(-0.05, n), st3.pos[,2], rep(0, n), col="orange")

       n <- length(st4.ind)
       if ( n > 0)  rect(st4.pos[,1], rep(-0.02, n), st4.pos[,2], rep(0, n), col="grey")


       if( length(probes) > 0)
       plot( attile$mid[probes], dM[1,probes], "l", col="blue", lwd=1.5, xlab="", ylab="posterior probability", ylim=c(0,1) )
       lines (attile$mid[probes], dM[2,probes], "l", col="green", lwd=1.5 )
       lines (attile$mid[probes], dM[3,probes], "l", col="orange", lwd=1.5 )
       legend("topright", c( "no difference", "greater van expression", "greater col expression"), col=c("blue", "green", "orange"), lty=1, lwd=1.5 , bty="n") 
       mtext("bp", at=i*20000-10000, line=-11.7, cex=0.7)
       


      }

  dev.off() 
  
  cat(chrom, "\n")
 }

 q("no")


########################################################################################summary


 setwd ("final")

 exsp <- inte <- c()
 nan <- matrix(numeric(), nc=2)

 for (chrom in 1:5)
 {
  load ( paste("newhmm/summary0.99.chr", chrom, ".RData", sep="") )

  exsp <- c(exsp, exp.spl)
  inte <- c(inte, ini.ter)
  nan <- rbind(nan, nanno.bp)
 }

 tab <- matrix(NA, nr=5, nc=3)
 rownames(tab) <- c("differential expression", "differential splicing", "un-annotated transcript", "un-annotated 5'", "un-annotated 3'")
 colnames(tab) <- c("Col > Van", "Van > Col", "total")

 
 tab[1,1] <- length( which(exsp == "col.exp") )
 tab[1,2] <- length( which(exsp == "van.exp") )
 tab[1,3] <- length( which(exsp == "col.exp") ) + length( which(exsp == "van.exp") )

 tab[2,2] <- length( which(exsp == "col.spl") )
 tab[2,1] <- length( which(exsp == "van.spl") )
 tab[2,3] <- length( which(exsp == "col.spl") ) + length( which(exsp == "van.spl") )

 tab[3,1] <- length( which(rownames(nan)=="col.nanno") )
 tab[3,2] <- length( which(rownames(nan)=="van.nanno") )
 tab[3,3] <- nrow(nan)


 tab[4,1] <- length( which(inte == "col.ini") )
 tab[4,2] <- length( which(inte == "van.ini") )
 tab[4,3] <- length( which(inte == "col.ini") ) + length( which(inte == "van.ini") )


 tab[5,1] <- length( which(inte == "col.ter") )
 tab[5,2] <- length( which(inte == "van.ter") )
 tab[5,3] <- length( which(inte == "col.ter") ) + length( which(inte == "van.ter") )

 
 print(tab)


###############
0.95cut

                         Col > Van Van > Col total
differential expression      2160      1361  3521
differential splicing         909       563  1472
un-annotated transcript        55        73   128
un-annotated 5'                86        72   158
un-annotated 3'                66        41   107


################
                        Col > Van Van > Col total
differential expression      1667      1006  2673
differential splicing         765       457  1222
un-annotated transcript        37        48    85
un-annotated 5'                31        32    63
un-annotated 3'                30        16    46


################################################################################plot intensity, pval and posterior p

 setwd ("final")

 load ("attile1V7anno.RData")
 load ("mRNA.nq.all.RData")
 load ("pval.add.RData")


 mRNA.nq <- mRNA.nq[, 1:8]
 mRNA.nq <- mRNA.nq - rowMeans(mRNA.nq) 
 attile1 <- attile1[ which( rownames(attile1) %in% rownames(mRNA.nq) ), ]
 
 

 chr.len <-  c(30432563, 19705359, 23470805, 18585042, 26992728) 
 size <- 5000


 load ("Arab_BW_and_D_matrix.RData") 


 chrom <- 4
 i <- 1219.5*2-1


 attile <- attile1[ attile1$chr==chrom,]
 attile$mid <- attile$bpstart-12
 yn <- mRNA.nq[ attile1$chr==chrom, ]
 pn <- pval[ attile1$chr==chrom]

 
 pp <- d[[chrom]][[1]][[1]]


 gene.range.bp <- tapply( attile$mid, as.character(attile$gene), range)
 gene.length <- tapply( c(1:nrow(attile)), as.character(attile$gene), length)
 gene.range.bp <- gene.range.bp[ which(names(gene.range.bp) %in% names(gene.length)[ gene.length >=2 ] ) ] 
 names.bp <- names(gene.range.bp)
 gene.range.bp <- matrix(unlist(gene.range.bp), byrow=T, nc=2) 
 gene.range.bp <- gene.range.bp[- nrow(gene.range.bp), ]
 rownames(gene.range.bp) <- names.bp [-length(names.bp) ]  #mid position for annotated genes on chrom
 
 load (paste("newhmm/seghmm0.99.chr", chrom, ".RData", sep=""))  
 #segment in base position
 st1bp <- t( apply(st1segs, 1, function(x) c(attile$mid[x[1]], attile$mid[x[2]]) ) )
 st2bp <- t( apply(st2segs, 1, function(x) c(attile$mid[x[1]], attile$mid[x[2]]) ) )
 st3bp <- t( apply(st3segs, 1, function(x) c(attile$mid[x[1]], attile$mid[x[2]]) ) )
 st4bp <- t( apply(st4segs, 1, function(x) c(attile$mid[x[1]], attile$mid[x[2]]) ) )


  

 pdf ( paste("newhmm/cut0.99.chr", chrom, ".", ".page", i, ".pdf", sep="") )  
 par ( mfrow=c(3,1), mai=c(0.48, 0.66, 0.15, 0.2) )
  


       probes <- which ( attile$mid > (i-1)*size  &  attile$mid <=  i*size  )
      
       gene.ind <- which( gene.range.bp[,2] > (i-1)*size & gene.range.bp[,1] <= i*size )
       if ( length(gene.ind) >0 )  
                     {gene.pos <- matrix( gene.range.bp[gene.ind, ], nc=2 );                      
                      if ( gene.pos[1, 1] <= (i-1)*size )  gene.pos [1, 1] <- (i-1)*size;
                      if ( gene.pos[ nrow(gene.pos), 2] > i*size ) gene.pos[ nrow(gene.pos),2] <- i*size}

       st1.ind <- which( st1bp [,2] > (i-1)*size & st1bp [,1] <= i*size )
       if ( length(st1.ind) >0 )  
                      {st1.pos <- matrix( st1bp[st1.ind, ], nc=2 );                      
                      if ( st1.pos[1, 1] <= (i-1)*size )  st1.pos [1, 1] <- (i-1)*size;
                      if ( st1.pos[ nrow(st1.pos), 2] > i*size ) st1.pos[ nrow(st1.pos),2] <- i*size}
        
       st2.ind <- which( st2bp [,2] > (i-1)*size & st2bp [,1] <= i*size )
       if ( length(st2.ind) >0 )  
                      {st2.pos <- matrix( st2bp[st2.ind, ], nc=2 );                      
                      if ( st2.pos[1, 1] <= (i-1)*size )  st2.pos [1, 1] <- (i-1)*size;
                      if ( st2.pos[ nrow(st2.pos), 2] > i*size ) st2.pos[ nrow(st2.pos),2] <- i*size}
       
       st3.ind <- which( st3bp [,2] > (i-1)*size & st3bp [,1] <= i*size )
       if ( length(st3.ind) >0 )  
                      {st3.pos <- matrix( st3bp[st3.ind, ], nc=2 );                      
                      if ( st3.pos[1, 1] <= (i-1)*size )  st3.pos [1, 1] <- (i-1)*size;
                      if ( st3.pos[ nrow(st3.pos), 2] > i*size ) st3.pos[ nrow(st3.pos),2] <- i*size}

       st4.ind <- which( st4bp [,2] > (i-1)*size & st4bp [,1] <= i*size )
       if ( length(st4.ind) >0 )  
                      {st4.pos <- matrix( st4bp[st4.ind, ], nc=2 );                      
                      if ( st4.pos[1, 1] <= (i-1)*size )  st4.pos [1, 1] <- (i-1)*size;
                      if ( st4.pos[ nrow(st4.pos), 2] > i*size ) st4.pos[ nrow(st4.pos),2] <- i*size}

  

 
        
       if ( length(probes) > 0)  
       matplot( matrix(attile$mid [probes], nc=1), matrix(yn[probes, 1:8], nc=8), pch=".", cex=4, xlim=c( size*(i-1), i*size ), ylim=c(-1.0, 1.0), xlab="", ylab="relative log intensity",  col=rep(c("red","black"), each=4), cex.lab=1.3 ) 
       n <- length(gene.ind)
       if (n > 0) 
            {rect(gene.pos[,1], rep(0, n), gene.pos[,2], rep(0.06, n), col="blue", border=NA);
             label <- c( rownames(gene.range.bp)[gene.ind] );                       
             legend("topleft", label, bty="n" )}
          
      

       plot( attile$mid[probes], pn[probes], "p", cex= 0.4, ylim=c (0, 1), xlab="", ylab="pval of one-sided ttest", cex.lab=1.3)


       plot( attile$mid[probes], pp[1,probes], "l", col="blue", lwd=1.5, xlab="", ylab="posterior probability", ylim=c(0,1), cex.lab=1.3 )
       lines (attile$mid[probes], pp[2,probes], "l", col="green", lwd=1.5 )
       lines (attile$mid[probes], pp[3,probes], "l", col="orange", lwd=1.5 )
       abline( h=0.99)
       legend("topright", c( "no difference", "greater van expression", "greater col expression"), col=c("blue", "green", "orange"), lty=1, lwd=1.5 , bty="n") 
       mtext("bp", at=i*(size)- 0.5*size, line=-13.5)


       #if ( length(probes) > 0)  
       #matplot( matrix(attile$mid [probes], nc=1), matrix(yn[probes, 1:8], nc=8), pch=".", cex=2.5, xlim=c( size*(i-1), i*size ), ylim=c(-1.0, 1.0), xlab="", ylab="log intensity difference",  col=rep(c("red","black"), each=4) ) 
       #n <- length(gene.ind)
       #if (n > 0) 
       #     {rect(gene.pos[,1], rep(0, n), gene.pos[,2], rep(0.06, n), col="blue", border=NA)}          
       #n <- length(st2.ind)
       #if ( n > 0)  rect(st2.pos[,1], rep(-0.06, n), st2.pos[,2], rep(0, n), col="green", border=NA)
       #n <- length(st3.ind)
       #if ( n > 0)  rect(st3.pos[,1], rep(-0.06, n), st3.pos[,2], rep(0, n), col="orange", border=NA)
      
       
 dev.off() 
  


 q("no")


####################################################################################comparison with segmentation and annotation-based

 k <- 1

 setwd ("final")


 load ("expr.main.RData")
 load ("Main.expr.perm1.RData")
 s0 <- quantile(expr.perm[[2]], 0.5); rm(expr.perm); gc()
 main <- expr.main[[k]][,1]/(expr.main[[k]][,2] + s0)
 names(main) <- rownames(expr.main[[1]]) 
 van.e <- names( sort(main) )[1:923]
 col.e <- names( sort(main, decreasing=T) )[ 1:1626]


 
 load ("iexpr.main.v2.RData")
 load ("Main.iexpr.perm.v2.1.RData")
 s0 <- quantile(iexpr.perm[[2]], 0.5); rm(iexpr.perm); gc()
 main <- iexpr.main[[k]][,1]/(iexpr.main[[k]][,2] + s0)
 names(main) <- rownames(iexpr.main[[1]])
 van.i <- names( sort(main) )[1:220]
 van.i <- matrix( unlist( strsplit( van.i, " ") ), byrow=T, nc=2)[,1]
 van.i <- names(table(van.i) )
 col.i <- names( sort(main, decreasing=T) )[ 1:239]
 col.i <- matrix( unlist(strsplit( col.i, " ")), byrow=T, nc=2)[,1]
 col.i <- names(table(col.i) )


 load ("tmean.main.v2.RData")
 load ("Main.tmean.perm.v2.1.RData")
 s0 <- quantile(texpr.perm[[2]], 0.5); rm(texpr.perm); gc()
 main <- texpr.main[[k]][,1]/(texpr.main[[k]][,2] + s0)
 names(main) <- rownames(texpr.main[[1]])
 van.t <- names( sort(main) )[1:190]
 van.t <- matrix( unlist( strsplit( van.t, " ") ), byrow=T, nc=2)[,1]
 van.t <- names(table(van.t) )
 col.t <- names( sort(main, decreasing=T) )[ 1:287]
 col.t <- matrix( unlist(strsplit( col.t, " ")), byrow=T, nc=2)[,1]
 col.t <- names(table(col.t) )


 exsp <- inte <- c()
 for (chrom in 1:5)
 {
  load ( paste("newhmm/summary0.99.chr", chrom, ".RData", sep="") )
  exsp <- c(exsp, exp.spl)
  #inte <- c(inte, ini.ter)  
 }

 
 hmm.col.e <- names(exsp) [ which(exsp == "col.exp") ]
 hmm.van.e <- names(exsp) [ which(exsp == "van.exp") ]
 
 hmm.col.s <- names(exsp) [ which(exsp == "van.spl") ]
 hmm.van.s <- names(exsp) [ which(exsp == "col.spl") ]
 
 #hmm.col.i <- names(inte) [ which(inte == "col.ini") ]
 #hmm.van.i <- names(inte) [ which(inte == "van.ini") ]
 
 #hmm.col.t <- names(inte) [ which(inte == "col.ter") ]
 #hmm.van.t <- names(inte) [ which(inte == "van.ter") ]


tab <- matrix(NA, nr=5, nc=5)
rownames(tab) <- c("HMM", "Expression(Col>Van)", "Expression(Van>Col)", "Splicing(Col>Van)", "Splicing(Van>Col)")
colnames(tab) <- c("Annotation", "Expression(Col>Van)", "Expression(Van>Col)", "Splicing(Col>Van)", "Splicing(Van>Col)")


tab[2,1] <- length(col.e)
tab[3,1] <- length(van.e)
tab[4,1] <- length( unique( c(col.i, col.t)) )
tab[5,1] <- length( unique( c(van.i, van.t)) )

tab[1,2] <- length( hmm.col.e)
tab[1,3] <- length( hmm.van.e)
#tab[1,4] <- length( unique( c(hmm.col.s, hmm.col.i, hmm.col.t) )   )
tab[1,4] <- length( unique( hmm.col.s )   )
#tab[1,5] <- length( unique( c(hmm.van.s, hmm.van.i, hmm.van.t) )   )
tab[1,5] <- length( unique( hmm.van.s )   )


#anno expression and hmm expression
tab[2,2] <- length(intersect(col.e, hmm.col.e) )
tab[3,3] <- length(intersect(van.e, hmm.van.e) )


#anno splicing and hmm splicing
#tab[4,4] <- length( intersect( unique (c(col.i, col.t)), unique( c(hmm.col.s, hmm.col.i, hmm.col.t) )   )  )
tab[4,4] <- length( intersect( unique (c(col.i, col.t)), unique( hmm.col.s )   )  )
#tab[5,5] <- length( intersect( unique (c(van.i, van.t)), unique( c(hmm.van.s, hmm.van.i, hmm.van.t) )   )  )
tab[5,5] <- length( intersect( unique (c(van.i, van.t)), unique( hmm.van.s )   )  )


#anno expression and hmm splicing
#tab[2,4] <- length(intersect(col.e, unique( c(hmm.col.s, hmm.col.i, hmm.col.t) )        ) )
tab[2,4] <- length(intersect(col.e, unique( hmm.col.s)        ) )
#tab[3,5] <- length(intersect(van.e, unique( c(hmm.van.s, hmm.van.i, hmm.van.t) )        ) )
tab[3,5] <- length(intersect(van.e, unique( hmm.van.s)        ) )


#anno splicing and hmm expression
tab[4,2] <- length(intersect( unique(c(col.i, col.t)), hmm.col.e )  )
tab[5,3] <- length(intersect( unique(c(van.i, van.t)), hmm.van.e )  )


#combined anno and combined hmm
#tab[1,1] <- length(intersect( unique(c(col.e, col.i, col.t)), unique(c(hmm.col.e, hmm.col.s, hmm.col.i, hmm.col.t))  ) ) + length(intersect( unique(c(van.e, van.i, van.t)), unique(c(hmm.van.e, hmm.van.s, hmm.van.i, hmm.van.t))  ) )
tab[1,1] <- length(intersect( unique(c(col.e, col.i, col.t)), unique(c(hmm.col.e, hmm.col.s))  ) ) + length(intersect( unique(c(van.e, van.i, van.t)), unique(c(hmm.van.e, hmm.van.s))  ) )


print(tab)


###################cut0.95

                    Annotation Expression(Col>Van) Expression(Van>Col)
HMM                       2548                2160                1361
Expression(Col>Van)       1626                1411                  NA
Expression(Van>Col)        923                  NA                 823
Splicing(Col>Van)          471                 213                  NA
Splicing(Van>Col)          356                  NA                 119
                    Splicing(Col>Van) Splicing(Van>Col)
HMM                              1035               651
Expression(Col>Van)               191                NA
Expression(Van>Col)                NA               113
Splicing(Col>Van)                  49                NA
Splicing(Van>Col)                  NA                58


##################cut0.99

                    Annotation Expression(Col>Van) Expression(Van>Col)
HMM                       2408                1667                1006
Expression(Col>Van)       1626                1273                  NA
Expression(Van>Col)        923                  NA                 733
Splicing(Col>Van)          471                 194                  NA
Splicing(Van>Col)          356                  NA                 107
                    Splicing(Col>Van) Splicing(Van>Col)
HMM                               813               498
Expression(Col>Van)               210                NA
Expression(Van>Col)                NA               143
Splicing(Col>Van)                  52                NA
Splicing(Van>Col)                  NA                43


##3##############cut0.99 not include inter

                    Annotation Expression(Col>Van) Expression(Van>Col)
HMM                       2408                1667                1006
Expression(Col>Van)       1626                1273                  NA
Expression(Van>Col)        923                  NA                 733
Splicing(Col>Van)          471                 194                  NA
Splicing(Van>Col)          356                  NA                 107
                    Splicing(Col>Van) Splicing(Van>Col)
HMM                               765               457
Expression(Col>Van)               184                NA
Expression(Van>Col)                NA               111
Splicing(Col>Van)                  48                NA
Splicing(Van>Col)                  NA                38


########################################################################################enrichment of exon splicing

 

 setwd ("final")

 load ("attile.nonSFP.exon.RData")

 
 #maxClone==0.001, 0.002, 0.003,0.004 and each expressedClones/maxClones
 maxclone <- as.numeric( as.character(attile.nonSFP.exon$maxClone) )
 expressedclone <- as.numeric( as.character(attile.nonSFP.exon$expressedClones) )
 
 predicted.splice <- attile.nonSFP.exon[ (maxclone == 0.002 | maxclone==0.003 | maxclone==0.004) & ( expressedclone/maxclone <1 ), ]
 #predicted.splice <- paste(predicted.splice$gene, predicted.splice$tu)
 pre.splice.gene <- names( table( as.character(predicted.splice$gene) ) )


 predicted.nosplice <- attile.nonSFP.exon[ (maxclone==0.001 | maxclone == 0.002 | maxclone==0.003 | maxclone==0.004) & ( expressedclone/maxclone ==1 ), ]
 #predicted.nosplice <- paste(predicted.nosplice$gene, predicted.nosplice$tu)
 pre.nosplice.gene <- names( table( as.character(predicted.nosplice$gene) ) )

 splice <- attile.nonSFP.exon [ (maxclone != 0.001 & maxclone != 0.002 & maxclone != 0.003 & maxclone != 0.004) & (expressedclone/maxclone <1), ]
 #splice <- paste(splice$gene, splice$tu)
 splice.gene <- names( table( as.character(splice$gene) ) )

 nosplice <- attile.nonSFP.exon[ (maxclone != 0.001 & maxclone != 0.002 & maxclone != 0.003 & maxclone != 0.004) & (expressedclone/maxclone == 1), ]
 #nosplice <- paste(nosplice$gene, nosplice$tu)
 nosplice.gene <- names( table( as.character(nosplice$gene) ) )


 load ("attile1V7anno.RData")
 load ("mRNA.nq.all.RData")
 
 attile1 <- attile1[ which(rownames(attile1) %in% rownames(mRNA.nq) ),]
 total.gene <- names( table( as.character(attile1$gene) ) )
 total.gene <- total.gene[-length(total.gene) ] 

 exsp <-  initer <- c()
 for (chrom in 1:5)
  {
  load ( paste("newhmm/summary0.99.chr", chrom, ".RData", sep="") )
  exsp <- c(exsp, exp.spl)
  #initer <- c(initer, ini.ter)
  }


# gene.list <- unique( c( names(initer), names(exsp) [ which( exsp == "col.spl" | exsp == "van.spl" ) ]) )
 gene.list <- unique(  names(exsp) [ which( exsp == "col.spl" | exsp == "van.spl" ) ] )
 

 
 tab <- matrix(NA, nr=3, nc=4)
 rownames(tab) <- c("selected", "total", "percentage")
 colnames(tab) <- c("nosplice", "splice", "predicted.nosplice", "predicted.splice")

 tab [1,1] <- length( intersect(gene.list, nosplice.gene ) )
 tab [1,2] <- length( intersect(gene.list, splice.gene) )
 tab [1,3] <- length( intersect(gene.list, pre.nosplice.gene) )
 tab [1,4] <- length( intersect(gene.list, pre.splice.gene) )
 tab [2,1] <- length( intersect(total.gene, nosplice.gene ) )
 tab [2,2] <- length( intersect(total.gene, splice.gene) )
 tab [2,3] <- length( intersect(total.gene, pre.nosplice.gene) )
 tab [2,4] <- length( intersect(total.gene, pre.splice.gene) )
 tab [3,] <- tab[1,]/tab[2,]

 print(tab)
               nosplice       splice predicted.nosplice predicted.splice
selected   1.131000e+03 1.690000e+02       1.490000e+02                0
total      1.825600e+04 1.708000e+03       7.141000e+03               46
percentage 6.195223e-02 9.894614e-02       2.086543e-02                0


> 9.89/6.20
[1] 1.595161


    [,1]  [,2]
[1,]  169  1539
[2,] 1131 17125

fold enrichment          1.662708
 fisher'test pval        2.556947e-08


##not include inter
               nosplice       splice predicted.nosplice predicted.splice
selected   1.084000e+03 1.620000e+02       1.180000e+02                0
total      1.825600e+04 1.708000e+03       7.141000e+03               46
percentage 5.937774e-02 9.484778e-02       1.652430e-02                0


 tab1 <- matrix( c(tab[1,2], tab[2,2]-tab[1,2], tab[1,1], tab[2,1]-tab[1,1]), byrow=T, nc=2)
 print(tab1)
 cat( "fold enrichment", "\t", (tab1[1,1]/tab1[2,1]) / (tab1[1,2]/tab1[2,2]), "\n", "fisher'test pval", "\t", fisher.test(tab1, "l")$p.value, "\n")


     [,1]  [,2]
[1,]  162  1546
[2,] 1084 17172

fold enrichment          1.659958
 fisher'test pval        4.596268e-08


####################################################################################validation


 setwd ("final")

 
 loci <- scan("validation.loci.txt", what="a", skip=1, sep="\n", nlines=122)
 hit <- scan("validation.loci.txt", what="a", skip=124, sep="\n")


 loci <- matrix( unlist( strsplit(loci, " ")), byrow=T, nc=2)[,1]
 hit <- matrix( unlist( strsplit(hit, " ")), byrow=T, nc=2)[,1]
 loci <- unique(loci)
 hit <- unique(hit)


 exsp <-  initer <- c()
 for (chrom in 1:5)
  {
  load ( paste("newhmm/summary0.99.chr", chrom, ".RData", sep="") )
  exsp <- c(exsp, exp.spl)
  #initer <- c(initer, ini.ter)
  }
 list.gene <- unique(  names(exsp) [ which( exsp == "col.spl" | exsp == "van.spl" ) ] )
 


 
 test <- list.gene[ which( list.gene %in% loci) ]
 length(test)

 true <- test[which(test %in% hit) ]
 length(true)
 
 cat(length(test), "\t", length(true), "\t", length(true)/length(test)*100, "\n") 


####################################################################################pick some for PCR


setwd ("final1/hmm/fixtrans0.96")

load ("../attile1V7anno.RData")
bps <- as.numeric( attile1$bpstart) [attile1$chr==1]
bpe <- as.numeric( attile1$bpstart + 24 ) [attile1$chr==1]


chrom <- 1
load ( paste("summary.chr", chrom, ".RData", sep="") )

spl <- sample(exp.spl, 50)
spl <- grep("spl", spl, value=T) 
spl <-  which (names(geneseg) %in% names(spl) )
spl <- geneseg[spl]
names <- names(spl)
spl <- lapply(spl, function(x) {a <- which( rownames(x) %in% c("st2", "st3")  )[1]; n <- rownames(x)[a]; m <- matrix(x[a,], nc=2); return(m) } )
spl.list <- spl[[1]]
for (i in 2:length(spl) ) spl.list <- rbind(spl.list, spl[[i]])
spl <- cbind(bps[spl.list[,1]], bpe[spl.list[,2]])
rownames(spl) <- names

it <- sample(ini.ter, 5)
it <- which (names(geneseg) %in% names(it) )
it <- geneseg[it]
names <- names(it)
it <- lapply(it, function(x) {n <- rownames(x); b <- n[1]=="st2"|n[1]=="st3";  ifelse(b, m <- matrix(x[1,], nc=2), m <- matrix(x[nrow(x),], nc=2) ); return(m) } )
it.list <- it[[1]]
for (i in 2:length(it) ) it.list <- rbind(it.list, it[[i]])
it <- cbind(bps[it.list[,1]], bpe[it.list[,2]])
rownames(it) <- names


na <- nanno[ sample(nrow(nanno), 10), ]
na <- cbind(bps[na[,1]], bpe[na[,2]])


> spl

AT1G11130  3726167  3727177
AT1G13090  4462382  4462550
AT1G33050 11969514 11970046
AT1G42970 16130935 16131364
AT1G47290 17339041 17339392
AT1G51690 19173002 19173757
AT1G52990 19744061 19744398
AT1G54970 20508750 20509161
AT1G55930 20922504 20922919
AT1G57720 21382388 21383226
AT1G72970 27458855 27459522
AT1G73370 27589319 27590263

gene.range            
AT1G11130  3722888  3727376
AT1G13090  4461921  4463506
AT1G33050 11967952 11970978
AT1G42970 16129830 16132241
AT1G47290 17338330 17341707
AT1G51690 19167733 19173989
AT1G52990 19744200 19747072
AT1G54970 20508685 20510127
AT1G55930 20922397 20925853
AT1G57720 21381308 21383929
AT1G72970 27456660 27459575
AT1G73370 27588219 27591960


> na
            
          
 [1,] 16927464 16927847
 [2,]  1196400  1196807
 [3,] 27485557 27487572
 [4,] 18141932 18142555
 [5,] 13635342 13636682
 [6,] 13859056 13860162
 [7,] 10967389 10968365
 [8,] 19500835 19501184
 [9,] 13502734 13503486
[10,] 11137548 11138722


############################################################################################
################################################################################plotting the emission and transition probs


 setwd ("final")


###emssion prob
 pdf ("hmm.distros.pdf", width=9, height=6)
 par( mfrow=c(2,3) )

 
 for (chrom in 1:5)
   {load  ( paste( "chr", chrom, ".BWD.RData", sep="") )
    plot( seq(0.001, 0.99, 0.02), sim$distros[1,], type="l", ylim=c(0,1), col="blue", xlab="quantiles of q-value", ylab="emission probability")
    lines ( seq(0.001, 0.99, 0.02), sim$distros[2,],  ylim=c(0,1), col="green")
    lines ( seq(0.001, 0.99, 0.02), sim$distros[3,],  ylim=c(0,1), col="orange")
    legend ( "topright", c("No Difference", "Van > Col", "Col > Van"), col=c("blue", "green", "orange"), lty=1, bty="n")
    legend ("topleft", paste("chr", chrom), bty="n")
   }

 dev.off()


#transition prob
 pdf ("hmm.trans.pdf", width=9, height=6)
 par(mfrow=c(2,3), mai=c(0.5, 0.6, 0.5, 0.5) )

 for (chrom in 1:5)
  {
  load ( paste( "chr", chrom, ".BWD.RData", sep="") )
  trans <- sim$trans
  barplot( trans, names.arg=c("No Diff", "Van > Col", "Col > Van"), col=c("blue", "green", "orange"), ylim=c(0.998,1), xpd=F, xlab="", ylab="transition probability", border=F, space=1.2 )
  legend( "topright", paste("chr", chrom), bty="n")
 }
 dev.off()


 #length distribution
 pdf ("hmm.length.pdf", width=5, height=5)
 par( mfrow=c(3,1), mai=c(0.6, 0.6, 0.15, 0.2)  )

 seg1 <- seg2 <- seg3 <- matrix(numeric(), nc=2)
 for (chrom in 1:5)  
   {load (paste("seghmm.chr", chrom, ".RData", sep=""))  
    seg1 <- rbind(seg1, st1segs)
    seg2 <- rbind(seg2, st2segs)
    seg3 <- rbind(seg3, st3segs)   
    }
 
 len1 <- seg1[,2]-seg1[,1] + 1
 len2 <- seg2[,2]-seg2[,1] + 1
 len3 <- seg3[,2]-seg3[,1] + 1


 hist(len1,  main="", breaks=80, xlim=c(0, 400), ylim=c(0, 2000), col="blue", xlab="probes per segment", ylab="number of segments")
 mtext("No difference", at=350, line=-2, col="blue" ) 
 hist(len2,  main="", breaks=30, xlim=c(0, 400), ylim=c(0, 2000), col="green",xlab="probes per segment", ylab="number of segments")
 mtext("Van > Col", at=350, line=-2, col="green" ) 
 hist(len3,  main="", breaks=50, xlim=c(0, 400), ylim=c(0, 2000), col="orange", xlab="probes per segment",  ylab="number of segments")
 mtext("Col > Van", at=350, line=-2, col="orange" )  

 dev.off()


 #probe intensity difference
 setwd ("final1/hmm/additive")
 load ("../attile1V7anno.RData")
 load ("../mRNA.nq.all.RData")

 attile <- attile1[ which(rownames(attile1) %in% rownames(mRNA.nq) ), ]
 mRNA.nq <- mRNA.nq[,1:8]
 dif <- rowMeans(mRNA.nq[,1:4])-rowMeans(mRNA.nq[,5:8])


 pdf ("hmm.probe.dif.pdf")
 dif1 <- dif2 <- dif3 <- c()
 for (chrom in 1:5)  
   {

    dif.chr <- dif[ attile$chr==chrom]

    load (paste("seghmm.chr", chrom, ".RData", sep=""))  
          seg1 <- unlist (apply(st1segs, 1, function(x) c(x[1]:x[2])  )  )
          seg2 <- unlist (apply(st2segs, 1, function(x) c(x[1]:x[2])  )  )
          seg3 <- unlist (apply(st3segs, 1, function(x) c(x[1]:x[2])  )  )

          dif1 <- c(dif1, dif.chr[seg1])
          dif2 <- c(dif2, dif.chr[seg2])
          dif3 <- c(dif3, dif.chr[seg3])
    }
 plot( density(dif1), col="blue", xlab="mean probe intensity difference", main="", lwd=2, xlim=range( dif))
 lines( density(dif2), col="green", lwd=2)
 lines( density(dif3), col="orange", lwd=2)
 legend( "topright", c("No Difference", "Van > Col", "Col > Van"), col=c("blue", "green", "orange"), bty="n", lty=1, lwd=2 )
 dev.off()


 pdf ("hmm.seg.dif.pdf")
 dif1 <- dif2 <- dif3 <- c()
 for (chrom in 1:5)
 {
    dif.chr <- dif[ attile$chr==chrom]

    load (paste("seghmm.chr", chrom, ".RData", sep=""))  
          seg1 <- apply(st1segs, 1, function(x)  median( dif.chr[x[1]:x[2]] )  )
          seg2 <- apply(st2segs, 1, function(x)  median( dif.chr[x[1]:x[2]] )  )
          seg3 <- apply(st3segs, 1, function(x)  median( dif.chr[x[1]:x[2]] )  )

          dif1 <- c(dif1, seg1)
          dif2 <- c(dif2, seg2)
          dif3 <- c(dif3, seg3)
 }  
 xlim=range( c(dif1, dif2, dif3))
 plot( density(dif1), col="blue", xlab="mean segment intensity difference", main="", lwd=2, xlim= c(-1, 1) )
 lines( density(dif2), col="green", lwd=2)
 lines( density(dif3), col="orange", lwd=2)
 legend( "topright", c("No Difference", "Van > Col", "Col > Van"), col=c("blue", "green", "orange"), bty="n", lty=1, lwd=2 )
 dev.off()


#########################################################################################################################################3
#segment length histograms (after segmentation is performed)


 setwd ("final")
 load ("attile1V7anno.RData")
 load ("mRNA.nq.all.RData")

 attile1 <- attile1[ which( rownames(attile1) %in% rownames(mRNA.nq) ), ]; rm(mRNA.nq)


 call1.bp <- call2.bp <- call3.bp <- matrix( numeric(), nc=2)
 call1.ind <- call2.ind <- call3.ind <- matrix( numeric(), nc=2)
 for (chrom in 1:5)
 {
  attile <- attile1[attile1$chr == chrom, ]
  attile$mid <- as.numeric(attile$bpstart) - 12

  load (paste("newhmm/seghmm0.99.chr", chrom, ".RData", sep=""))
 
  call1.ind <- rbind( call1.ind, st1segs)
  call2.ind <- rbind( call2.ind, st2segs)
  call3.ind <- rbind( call3.ind, st3segs)

  st1bp <- t( apply(st1segs, 1, function(x) c(attile$mid[x[1]], attile$mid[x[2]]) ) )
  st2bp <- t( apply(st2segs, 1, function(x) c(attile$mid[x[1]], attile$mid[x[2]]) ) )
  st3bp <- t( apply(st3segs, 1, function(x) c(attile$mid[x[1]], attile$mid[x[2]]) ) ) 
  call1.bp <- rbind( call1.bp, st1bp)
  call2.bp <- rbind( call2.bp, st2bp)
  call3.bp <- rbind( call3.bp, st3bp)
 }


#get segment lengths in probes and bps
 state2probelength <- call2.ind[,2]-call2.ind[,1]+1
 state3probelength <- call3.ind[,2]-call3.ind[,1]+1
 state2bplength  <-  call2.bp[,2]-call2.bp[,1]+1
 state3bplength  <-  call3.bp[,2]-call3.bp[,1]+1


#get hist counts for barplot
 state2probecounts = hist(state2probelength,breaks=seq(0,max(state2probelength)+1,1), plot=F)$counts
 state3probecounts = hist(state3probelength,breaks=seq(0,max(state3probelength)+1,1), plot=F)$counts
 state2bpcounts = hist(state2bplength,breaks=seq(0, max(state2bplength)+100, 100), plot=F ) $counts
 state3bpcounts = hist(state3bplength,breaks=seq(0, max(state3bplength)+100, 100), plot=F ) $counts


#summing the end counts
length(state2probecounts) #[1] 88
length(state3probecounts) #[1] 127
state2probecountsSUM=c(state2probecounts[1:49],sum(state2probecounts[50:88]))
state3probecountsSUM=c(state3probecounts[1:49],sum(state3probecounts[50:127]))

length(state2bpcounts) #[1] 54 
length(state3bpcounts) #[1] 155 
state2bpcountsSUM=c(state2bpcounts[1:49], sum(state3bpcounts[50:54]))
state3bpcountsSUM=c(state3bpcounts[1:49], sum(state3bpcounts[50:155]))


pdf ("newhmm/barplot0.99.pdf", width=9, height=9)
par( mfrow=c(2, 1), mai=c(0.5, 0.82, 0.5, 0.42))


mb=barplot(state2bpcountsSUM, plot=F)
mp=barplot(state2probecountsSUM, plot=F)


barplot(state2bpcountsSUM, axes=F, axisnames=F,  ylim=c(-1000,1000), ylab="counts", xlab="", col="white")
barplot(-state2probecountsSUM, axes=F, axisnames=F,  add=T)
axis(2,at= c(-600, -300, 0, 300, 600), labels= as.character( c(600, 300, 0, 300, 600))  ) 
axis(3,at=mb, line=-2, labels=F )
axis(1,at=mb, line=-3, labels=F )
mtext(text= c( as.character(seq(100, 1100, 500)), as.character(seq(1700, 5000, 600)), ">5000"), side=3,line=-1.5, at=c(mb[ seq(1, 11, 5)], mb[seq(17, 50, 6)], mb[length(mb)]), cex=0.8 )
mtext(text= c( as.character(seq(1, 11, 5)), as.character(seq(17, 50, 6)), ">50"), side=1,line=-2.5, at=c(mb[ seq(1, 11, 5)], mb[seq(17, 50, 6)], mb[length(mb)]), cex=0.8 )
mtext(text="basepairs per state2 segment", side=3, line=-0.5)
mtext(text="probes per state2 segment", side=1, line=-1.5)


mb=barplot(state3bpcountsSUM, plot=F)
mp=barplot(state3probecountsSUM, plot=F)

barplot(state3bpcountsSUM, axes=F, axisnames=F,  ylim=c(-1000,1000),  ylab="counts", xlab="", col="white")
barplot(-state3probecountsSUM, axes=F, axisnames=F, add=T)
axis(2,at= c(-600, -300, 0, 300, 600), labels= as.character( c(600, 300, 0, 300, 600))  ) 
axis(3,at=mb, line=-2, labels=F )
axis(1,at=mb, line=-3, labels=F )
mtext(text= c( as.character(seq(100, 1100, 500)), as.character(seq(1700, 5000, 600)), ">5000"), side=3,line=-1.5, at=c(mb[ seq(1, 11, 5)], mb[seq(17, 50, 6)], mb[length(mb)]), cex=0.8 )
mtext(text= c( as.character(seq(1, 11, 5)), as.character(seq(17, 50, 6)), ">50"), side=1,line=-2.5, at=c(mb[ seq(1, 11, 5)], mb[seq(17, 50, 6)], mb[length(mb)]), cex=0.8 )
mtext(text="basepairs per state3 segment", side=3, line=-0.5)
mtext(text="probes per state3 segment", side=1, line=-1.5)


dev.off()
