# Supplementary material for: Whole genome transcriptome polymorphisms in Arabidopsis thaliana
Source: Genome Biol. 2008 Nov 24;9(11):R165. doi: 10.1186/gb-2008-9-11-r165 (PMC2614497; doi:10.1186/gb-2008-9-11-r165)
Supplement: Additional data file 6 — R codes for HMM analysis. [file gb-2008-9-11-r165-S6.tgz › HMM_plotter.R]

#2/22/08
#This file contains plot commands used to examine HMM results and make
#plots for the paper.


##################################PLOTS OF INTEREST#####################################
#emission plots
par(mfrow=c(3,1))
plot(seq(0.02,1,0.02), sim[[1]][[1]]$distros[1,], type="l", ylim=c(0,0.2), cex=2, main="State 1 probability distribution for each of the five Chromosomes", ylab="", xlab="")
points(seq(0.02,1,0.02), sim[[2]][[1]]$distros[1,], type="l", col="red")
points(seq(0.02,1,0.02), sim[[3]][[1]]$distros[1,], type="l", col="green")
points(seq(0.02,1,0.02), sim[[4]][[1]]$distros[1,], type="l", col="orange")
points(seq(0.02,1,0.02), sim[[5]][[1]]$distros[1,], type="l", col="blue")
legend(x=0.7, y=0.15, legend=c("Ch1", "Ch2", "Ch3", "Ch4", "Ch5"), lty=c(1,1,1,1,1), col=c("black", "red", "green", "orange", "blue"))


plot(seq(0.02,1,0.02), sim[[1]][[1]]$distros[2,], type="l", ylim=c(0,0.2), cex=2, main="State 2 probability distribution for each of the five Chromosomes", ylab="", xlab="")
points(seq(0.02,1,0.02), sim[[2]][[1]]$distros[2,], type="l", col="red")
points(seq(0.02,1,0.02), sim[[3]][[1]]$distros[2,], type="l", col="green")
points(seq(0.02,1,0.02), sim[[4]][[1]]$distros[2,], type="l", col="orange")
points(seq(0.02,1,0.02), sim[[5]][[1]]$distros[2,], type="l", col="blue")

plot(seq(0.02,1,0.02), sim[[1]][[1]]$distros[3,], type="l", ylim=c(0,0.2), cex=2, main="State 3 probability distribution for each of the five Chromosomes", ylab="", xlab="")
points(seq(0.02,1,0.02), sim[[2]][[1]]$distros[3,], type="l", col="red")
points(seq(0.02,1,0.02), sim[[3]][[1]]$distros[3,], type="l", col="green")
points(seq(0.02,1,0.02), sim[[4]][[1]]$distros[3,], type="l", col="orange")
points(seq(0.02,1,0.02), sim[[5]][[1]]$distros[3,], type="l", col="blue")


#transition plot
par(mfrow=c(2,1))
plot(sim[[1]][[1]]$trans, type="l", xlim=c(0,4), ylab="probability", xlab="state", ylim=c(0.998, 1), main="Probabilities of Staying in the Same State (Tii) for each chromosome", cex=2)
points(sim[[2]][[1]]$trans, type="l", col="red")
points(sim[[3]][[1]]$trans, type="l", col="green")
points(sim[[4]][[1]]$trans, type="l", col="orange")
points(sim[[5]][[1]]$trans, type="l", col="blue")
legend(x=3.2, y=0.9999, legend=c("Ch1", "Ch2", "Ch3", "Ch4", "Ch5"), lty=c(1,1,1,1,1), col=c("black", "red", "green", "orange", "blue"))

plot(1/(1-sim[[1]][[1]]$trans), type="l", xlim=c(0,4), ylab="length (bp)", xlab="state", ylim=c(0, 9000), main="Expected Segment Lengths in basepairs for each chromosome", cex=2)
points(1/(1-sim[[2]][[1]]$trans), type="l", col="red")
points(1/(1-sim[[3]][[1]]$trans), type="l", col="green")
points(1/(1-sim[[4]][[1]]$trans), type="l", col="orange")
points(1/(1-sim[[5]][[1]]$trans), type="l", col="blue")
legend(x=3.2, y=7000, legend=c("Ch1", "Ch2", "Ch3", "Ch4", "Ch5"), lty=c(1,1,1,1,1), col=c("black", "red", "green", "orange", "blue"))


#############################################################################################################
#segment length histograms (after segmentation is performed)
#read in the calls for each chrom

 setwd ("final")
 load ("attile1V7anno.RData")
 load ("mRNA.nq.all.RData")

 attile1 <- attile1[ which( rownames(attile1) %in% rownames(mRNA.nq) ), ]; rm(mRNA.nq)


 call1.bp <- call2.bp <- call3.bp <- matrix( numeric(), nc=2)
 call1.ind <- call2.ind <- call3.ind <- matrix( numeric(), nc=2)


 for (chrom in 1:5)
{
 attile <- attile1[attile1$chr == chrom, ]
 attile$mid <- as.numeric(attile$bpstart) - 12

 load (paste("newhmm/seghmm0.99.chr", chrom, ".RData", sep=""))
 call1.ind <- rbind( call1.ind, st1segs)
 call2.ind <- rbind( call2.ind, st2segs)
 call3.ind <- rbind( call3.ind, st3segs)
 
 #segment in base position
  st1bp <- t( apply(st1segs, 1, function(x) c(attile$mid[x[1]], attile$mid[x[2]]) ) )
  st2bp <- t( apply(st2segs, 1, function(x) c(attile$mid[x[1]], attile$mid[x[2]]) ) )
  st3bp <- t( apply(st3segs, 1, function(x) c(attile$mid[x[1]], attile$mid[x[2]]) ) )
 
 call1.bp <- rbind( call1.bp, st1bp)
 call2.bp <- rbind( call2.bp, st2bp)
 call3.bp <- rbind( call3.bp, st3bp)
 }


#get segment lengths in probes and bps
state2probelength <- call2.ind[,2]-call2.ind[,1]+1
state3probelength <- call3.ind[,2]-call3.ind[,1]+1

state2bplength  <-  call2.bp[,2]-call2.bp[,1]+1
state3bplength  <-  call3.bp[,2]-call3.bp[,1]+1

#get hist counts for barplot
#state2probecounts = hist(state2probelength,breaks=seq(1,max(state2probelength)+1,2))$counts
#state3probecounts = hist(state3probelength,breaks=seq(1,max(state3probelength)+1,2))$counts
state2bpcounts = hist(state2bplength,breaks=seq(0, max(state2bplength)+100, 100) ) $counts
state3bpcounts = hist(state3bplength,breaks=seq(0, max(state3bplength)+100, 100) ) $counts


#summing the end counts
#length(state2probecounts)
#[1] 166
#state2probecountsSUM=c(state2probecounts[1:99],sum(state2probecounts[100:166]))
#length(state3probecounts)
#[1] 202
#state3probecountsSUM=c(state3probecounts[1:99],sum(state3probecounts[100:202]))


#mp=barplot(state2probecountsSUM)
#barplot(state2probecountsSUM,axisnames=T,xpd=F, ylim=c(0,180), ylab="frequency", xlab="probes per segment", main="Histogram of State 2 segment lengths")
#axis(1,at=mp, labels=seq(1,100,1))
#mtext(text=">99",side=1,line=1, at=mp[length(mp)])

#mp=barplot(state3probecountsSUM)
#barplot(state3probecountsSUM,axisnames=T,xpd=F, ylim=c(0,180), ylab="frequency", xlab="probes per segment", main="Histogram of State 3 segment lengths")
#axis(1,at=mp, labels=seq(1,100,1))
#mtext(text=">99",side=1,line=1, at=mp[length(mp)])


length(state2bpcounts)
#[1] 287 
state2bpcountsSUM= c(state2bpcounts[1:99], sum(state3bpcounts[100:287]))
length(state3bpcounts)
#[1] 285 
state3bpcountsSUM=c(state3bpcounts[1:99], sum(state3bpcounts[100:285]))


pdf ("newhmm/barplot0.99.pdf", width=9, height=6)
par( mfrow=c(2, 1) )
mp=barplot(state2bpcountsSUM, plot=F)
barplot(state2bpcountsSUM, axisnames=T, xpd=F, ylim=c(0,410), ylab="frequency", xlab="basepairs per segment")
legend("top", "Histogram of State 2 segment lengths", bty="n")
axis(1,at=mp, labels=F )
mtext(text= c( as.character(seq(100, 1100, 500)), as.character(seq(1700, 10000, 600)), ">9999"), side=1,line=1, at=c(mp[ seq(1, 11, 5)], mp[seq(17, 100, 6)], mp[length(mp)]), cex=0.8 )

mp=barplot(state3bpcountsSUM, plot=F)
barplot(state3bpcountsSUM,axisnames=T,xpd=F, ylim=c(0,410),  ylab="frequency", xlab="basepairs per segment")
legend("top", "Histogram of State 3 segment lengths", bty="n")
axis(1,at=mp, labels=F )
mtext(text= c( as.character(seq(100, 1100, 500)), as.character(seq(1700, 10000, 600)), ">9999"), side=1,line=1, at=c(mp[ seq(1, 11, 5)], mp[seq(17, 100, 6)], mp[length(mp)]), cex=0.8 )

dev.off()


length(state2bpcounts)
#54 for cut0.99
length(state3bpcounts)
#155 for cut0.99

state2bpcountsSUM= c(state2bpcounts, rep(0, 100-54) )
state3bpcountsSUM=c(state3bpcounts[1:99], sum(state3bpcounts[100:155]))

pdf ("newhmm/barplot0.99.pdf", width=9, height=6)
par( mfrow=c(2, 1) )
mp=barplot(state2bpcountsSUM, plot=F)
barplot(state2bpcountsSUM, axisnames=T, xpd=F, ylim=c(0,740), ylab="frequency", xlab="basepairs per segment")
legend("top", "Histogram of State 2 segment lengths", bty="n")
axis(1,at=mp, labels=F )
mtext(text= c( as.character(seq(100, 1100, 500)), as.character(seq(1700, 10000, 600)), ">9999"), side=1,line=1, at=c(mp[ seq(1, 11, 5)], mp[seq(17, 100, 6)], mp[length(mp)]), cex=0.8 )

mp=barplot(state3bpcountsSUM, plot=F)
barplot(state3bpcountsSUM,axisnames=T,xpd=F, ylim=c(0,740),  ylab="frequency", xlab="basepairs per segment")
legend("top", "Histogram of State 3 segment lengths", bty="n")
axis(1,at=mp, labels=F )
mtext(text= c( as.character(seq(100, 1100, 500)), as.character(seq(1700, 10000, 600)), ">9999"), side=1,line=1, at=c(mp[ seq(1, 11, 5)], mp[seq(17, 100, 6)], mp[length(mp)]), cex=0.8 )


dev.off()


#redone for new 02/25/08 data
#mean and std error of segment lengths in probes and bps for 0.99 cutoff segments
> mean(state2probelength)
[1] 24.80014
> sd(state2probelength)/sqrt(length(state2probelength))
[1] 0.8406402
> 
> mean(state3probelength)
[1] 30.18442
> sd(state3probelength)/sqrt(length(state3probelength))
[1] 0.7660991
> 
> 
> mean(state2bplength)
[1] 1492.923
> sd(state2bplength)/sqrt(length(state2bplength))
[1] 60.69353
> 
> mean(state3bplength)
[1] 1864.421
> sd(state3bplength)/sqrt(length(state3bplength))
[1] 57.91825
