# Supplementary material for: Whole genome transcriptome polymorphisms in Arabidopsis thaliana
Source: Genome Biol. 2008 Nov 24;9(11):R165. doi: 10.1186/gb-2008-9-11-r165 (PMC2614497; doi:10.1186/gb-2008-9-11-r165)
Supplement: Additional data file 6 — R codes for HMM analysis. [file gb-2008-9-11-r165-S6.tgz › HMM_using_mle.R]

#02/21/08
#i've now written the code for re-estimation of the transition parameters 
#using the L-BFGS-B method in the mle function.  now when you run the 
#Baum-Welch, you must specify how frequently you want the transition parameters
#to be re-estimated.  This will add some time to the convergence but I believe it will
#work fairly well.


############################################################################################calculate one-sided p value


tp = function(data) {
      return(t.test(data[1:4],data[5:8], alternative="less")$p.value)
 }


#############################################################################################translate pval to each bin


translator = function(pval, breaks) {
       counter = 1
       while(counter != 0) {
              if(breaks[counter] >= pval) return(counter - 1)
              counter = counter + 1
       }
 }
       


#############################################################################################transition matrix powers


matPower = function(currentMat, originalMat, currentPower, newPower) {
       newMat = currentMat
       powerDiff = newPower - currentPower
       for(i in 1:powerDiff) {
              newMat = newMat %*% originalMat
       }
       newMat
}


############################################################################################unique transition Matrix powers


matPowerList = function(coordinates, transMat) {
       L = length(coordinates)
       first = coordinates[-1]
       second = coordinates[-L]
       SUgaps = sort(unique(first - second))
       LengthSUgaps = length(SUgaps)

       matPowerList = list()
       currentMat = diag(nrow=nrow(transMat))
       currentPower = 0
       for(i in 1:LengthSUgaps) {
              matPowerList[[i]] = matPower(currentMat, transMat, currentPower, newPower = SUgaps[i])
              currentMat = matPowerList[[i]]
              currentPower = SUgaps[i]
       }
       
       return(matPowerList)
}


###########################################################################################making a lookup for trans Matrix


lookup = function(coordinates) {
       L = length(coordinates)
       first = coordinates[-1]
       second = coordinates[-L]
       Ogaps = first - second
       LengthOgaps = length(Ogaps)
       SUgaps = sort(unique(first - second))
       LengthSUgaps = length(SUgaps)
       

       lookup = rep(0, LengthOgaps)
       for(i in 1:LengthOgaps) {
              for(j in 1:LengthSUgaps) {
                     if(SUgaps[j] == Ogaps[i]) {
                            lookup[i] = j
                            break
                     }

              }
       }
       return(lookup)
}


##########################################################################################################forward 


 forward = function(tpval, distros, transPowers, transLookup, nstates=3) { 
	
	fM = matrix(rep(0, (nstates*length(tpval))), nrow=nstates) #forward matrix
	scale = rep(0, length(tpval))


	for(i in 1:nstates)  #the first position
		fM[i,1] = distros[i, tpval[1]]  #probability of a pvalue in bin tpval[1] 
			 
	scale[1] = sum(fM[,1])
	llik = log(scale[1])
	fM[,1] = fM[,1]/scale[1]
	
       
	for(j in 2:(length(tpval))) {  #the rest of the positions

		lastSite = fM[,(j-1)]
		lastSiteTrans = lastSite %*% transPowers[[transLookup[j-1]]]  

		for(i in 1:nstates) 
			fM[i,j] = lastSiteTrans[i] * distros[i, tpval[j]]
                 		
 
		scale[j] = sum(fM[,j])		
		llik = llik + log(scale[j])		
 		fM[,j] = fM[,j]/scale[j]		
	}
       
	return(list(llik = llik, fM = fM, scale = scale))
 }

#######################################################################################################backward


 backward = function(tpval, distros, transPowers, transLookup, nstates=3, scale=f$scale) {
	
	bM = matrix(rep(0, (nstates*length(tpval))), nrow=nstates) #backward matrix

	#steps for the Lth position (goes in reverse compared to the forward)
	L = length(tpval)

	for(i in 1:nstates)  bM[i,L] = 1
	llik = log(scale[L])

	bM[,L] = bM[,L]/scale[L] #using the forward scaling vector
	

	#steps for the other L-1 positions
	for(j in ((L - 1):1)) {
		lastSite = bM[,(j+1)]

		Emiss = rep(0, nstates)
		for(i in 1:nstates) 
			Emiss[i] = distros[i, tpval[(j+1)]]
		

		lastSiteEmiss = lastSite * Emiss
		bM[,j] = transPowers[[transLookup[j]]] %*% lastSiteEmiss 

		llik = llik + log(scale[j])		
		bM[,j] = bM[,j]/scale[j] #rescale
		}
       
	return(list(llik=llik, bM=bM))
 }


      

##########################################################################################################negLL


 negLL = function(t1, t2, t3, tpval=tpval, distrosM=distrosM, coordinates=coordinates, nstates=3, transLookup=transLookup) { 
	
       trans = c(t1, t2, t3)
       print(trans)
       
       tM = matrix(rep(0,nstates*nstates), ncol=nstates)
       for(i in 1:nstates) {
              tM[i,] = rep(((1-trans[i])/(nstates-1)), nstates)
              tM[i,i] = trans[i]
       }
       
       transPowers = matPowerList(coordinates, tM) #creates a list of transMats at appropriate powers
       
	fM = matrix(rep(0, (nstates*length(tpval))), nrow=nstates) #forward matrix
	scale = rep(0, length(tpval))


	for(i in 1:nstates)  #the first position
		fM[i,1] = distrosM[i, tpval[1]]  #probability of a pvalue in bin tpval[1] 
			 
	scale[1] = sum(fM[,1])
	llik = log(scale[1])
	fM[,1] = fM[,1]/scale[1]
	
       
	for(j in 2:(length(tpval))) {  #the rest of the positions

		lastSite = fM[,(j-1)]
		lastSiteTrans = lastSite %*% transPowers[[transLookup[j-1]]] #tM subbing in the new correct matrix power 

		for(i in 1:nstates) 
			fM[i,j] = lastSiteTrans[i] * distrosM[i, tpval[j]]
                 		
 
		scale[j] = sum(fM[,j])
		llik = llik + log(scale[j])		
 		fM[,j] = fM[,j]/scale[j]		
	}
       
       print(-llik)
	return(list(negllik = -llik))
 }


###########################################################################################################mle wrapper


MLE = function(tpval, coordinates=c(1:length(pval)), nstates=3, breaks, distrosM, trans, transLookup, lower=rep(0.95,nstates), upper=rep(1.0,nstates), optMethod="L-BFGS-B", control=list(ndeps=rep(1e-5, nstates))) {
       
       tList = list()
       nameV=c()
       for(i in 1:length(trans)) {
              tList[[i]] = trans[i]
              nameV = c(nameV, paste("t", i, sep=""))
       }
       names(tList) = nameV
       print(tList)
       
       print("%%%%TRANS MLE START%%%%")
       fit = mle(negLL, start = tList, method=optMethod, lower=lower, upper=upper, fixed = list(tpval=tpval, distrosM=distrosM, coordinates=coordinates, nstates=nstates, transLookup=transLookup), control=control)
       print("%%%%TRANS MLE END%%%%")
       return(fit)
}


###########################################################################################################Baum-welch


BWhetero = function(pval, coordinates=c(1:length(pval)), nstates=3, breaks, distros, trans, fixtrans = FALSE, transIter = 10, converge = FALSE, convstep = 0.5, iters = 100) {
      
       tpval = sapply(pval, translator, breaks)
       L = length(tpval)

       tM = matrix(rep(0,nstates*nstates), ncol=nstates) #transition matrix
       for(i in 1:nstates) {
              tM[i,] = rep(((1-trans[i])/(nstates-1)), nstates)
              tM[i,i] = trans[i]
       }
       transPowers = matPowerList(coordinates, tM) #creates a list of transMats at appropriate powers
       transLookup = lookup(coordinates) #mapping between transPowers and sequence position
              
       #converge condition
       convergenceCounter = 0
       if(converge == TRUE) {
              convEps = convstep + 1
              
              f = forward(tpval, distros, transPowers, transLookup, nstates)
              print(f$llik)
              print(trans)
              
              while(convEps > convstep) {
                     convergenceCounter = convergenceCounter + 1
                     prevllik = f$llik
                    
                     b=backward(tpval, distros, transPowers, transLookup, nstates, scale=f$scale)
                      
                     #estimate the new emissions
                     for(i in 1:nstates) {  
                            for(br in 1:(length(breaks) - 1)) 
                                   distros[i, br] = sum(f$fM[i, which(tpval == br)] * b$bM[i, which(tpval == br)] * f$scale[which(tpval == br)])
                                                                                        
                            distrosisum = sum(distros[i,]) #rescale to probability and copy into distros
                            distros[i,] = distros[i,]/distrosisum
                     }

                     #estimate the new transitions
                     if(convergenceCounter %% transIter == 0) {
                            if(fixtrans == FALSE) {  
                                   newtrans = MLE(tpval=tpval, coordinates=coordinates, nstates=nstates, breaks=breaks, distrosM=distros, trans=trans, transLookup=transLookup)
                                   trans = unname(unlist(coef(newtrans))[1:nstates])
                                   print("new transitions")
                                   print(trans)
                            
                                   for(i in 1:nstates) {  #update transition matrix  
                                          tM[i,] = rep(((1-trans[i])/(nstates-1)), nstates)
                                          tM[i,i] = trans[i]
                                   }
                                   transPowers = matPowerList(coordinates, tM) #update transPowers
                            }
                     }
                     
                     f=forward(tpval, distros, transPowers, transLookup, nstates) 
                     print("CURRENT LOOP VALUES")
                     print(f$llik)
                     print(trans)
                     
                     convEps = abs(f$llik - prevllik) #update prevllik and convEps
              }
              return(list(distros = distros, trans = trans, convCount = convergenceCounter, llik = f$llik))
       }
 
 
     
       #iterations condition       
       else{

              f = forward(tpval, distros, transPowers, transLookup, nstates)
              print(f$llik)
              
              for(k in 1:iters) {
                     b=backward(tpval, distros, transPowers, transLookup, nstates, scale=f$scale)
                     
                     #estimate the new emissions
                     for(i in 1:nstates) {  
                            for(br in 1:(length(breaks) - 1)) {
                                   distros[i, br] = sum(f$fM[i, which(tpval == br)] * b$bM[i, which(tpval == br)] * f$scale[which(tpval == br)])
                            }
                                   
                            
                            distrosisum = sum(distros[i,]) #rescale to probability and copy into distros
                            distros[i,] = distros[i,]/distrosisum
                     }
                     
                     #estimate the new transitions
                     if(convergenceCounter %% transIter == 0) {
                            if(fixtrans == FALSE) {  
                                   newtrans = MLE(pvals=pval, coordinates=coordinates, nstates=nstates, breaks=breaks, distrosM=distros, trans=trans, transLookup=transLookup)
                                   trans = unname(unlist(coef(newtrans))[1:nstates])
                                   print("new transitions")
                                   print(trans)
                            
                                   for(i in 1:nstates) {  #update transition matrix  
                                          tM[i,] = rep(((1-trans[i])/(nstates-1)), nstates)
                                          tM[i,i] = trans[i]
                                   }
                                   transPowers = matPowerList(coordinates, tM) #update transPowers
                            }
                     }
                     
                     f=forward(tpval, distros, transPowers, transLookup, nstates)
                     print(f$llik)
              }
              return(list(distros = distros, trans = trans, iterCount = i, llik = f$llik))

	}

 }


#########################################################################################################decoding


decoding=function(pval, coordinates, breaks, distros, trans, nstates=3) {
       tpval = sapply(pval, translator, breaks)
       
       tM = matrix(rep(0,nstates*nstates), ncol=nstates) #transition matrix
       for(i in 1:nstates) {
              tM[i,] = rep(((1-trans[i])/(nstates-1)), nstates)
              tM[i,i] = trans[i]
       }
       transPowers = matPowerList(coordinates, tM) #creates a list of transMats at appropriate powers
       transLookup = lookup(coordinates) #mapping between transPowers and sequence position
       
       f=forward(tpval, distros, transPowers, transLookup, nstates) #foward recursion      
       b=backward(tpval, distros, transPowers, transLookup, nstates, scale=f$scale) #backward recursion
	
      
       dM = matrix(rep(0,nstates*length(tpval)), nrow=nstates)  #decoding matrix
	for(i in 1:nstates) dM[i,] = f$fM[i,] * b$bM[i,] * f$scale
	return(list(dM=dM, fM=f, bM=b))
 }


##########################################   RUNTIME   ###############################################


#################################################Generating the t-test pvals from the mRNA.nq.all data


#load the data
#load("mRNA.nq.all.RData")
#load Xu's pvalue matrix (we will swap in our own pvalues from our test rather than use hers)
#load("Xu_mRNA_pvals.RData")  

#apply the t-test and collect the pvalues
#npvals = apply(mRNA.nq[,1:8], 1, tp)

#remove the rows of pval that represent probes no longer contained in mRNA.nq (removed by Xu)
#pval2 = pval[c(as.numeric(rownames(mRNA.nq))),]
#pval = pval2
#rm(pval2)
#tpvals=cbind(pval[,-3], npvals)
#save(tpvals,file="Jan_SFP_and_dead_removed_t_less_than_pvals.RData")


########################################################################################quick test of MLE


#newtest = MLE(pvals=pvals, coordinates=coordinates, nstates=3, breaks=seq(0,1,0.02), distrosM=distrosM, trans=trans,transLookup=transLookup)


##############################################################runtime for HMM on mRNA for n06


#Reading in the pvalue data
library(stats4)
setwd("~/tiling_pval_HMM/discrete_pval_HMM/xu_arab_splicing_analysis/February_analysis")
load("Jan_a_SFP_and_dead_removed_t_less_than_pvals.RData")

#choose the chroms we are going to parameterize
#and decode
chroms = c(1:5)

#results objects
sim = list()
d = list()

for(i in chroms) {
       sim[[i]] = list()
       d[[i]] = list()

       #grab bp coordinates for the chromosome we are interested in
       coordinates = tpvals[which(tpvals[,1] == i), 2]
       
       #grab the pvals for the appropriate chromosome
       pvals=tpvals[which(tpvals[,1] == i),3]

       #starting distributions
       dist1 = matrix(c(rep(0.02,50),rep(0.03,25),rep(0.01,25), rep(0.01,25),rep(0.03,25)),nrow=3,byrow=T)
       dist2 = matrix(c(rep(0.02,50),rep(0.05,2),rep(0.01875,48), rep(0.01875,48),rep(0.05,2)),nrow=3,byrow=T)

       #starting transitions
       tr=c(0.9998,0.998,0.998)

       #running the Baum-Welch
       test1 = BWhetero(pval = pvals, coordinates = coordinates, breaks = seq(0,1,0.02), distros=dist1, trans=tr, fixtrans = FALSE, converge = TRUE, convstep = 0.05)
       test2 = BWhetero(pval = pvals, coordinates = coordinates, breaks = seq(0,1,0.02), distros=dist2, trans=tr, fixtrans = FALSE, converge = TRUE, convstep = 0.05)
       
       #using the parameters to decode
       d1=decoding(pvals, coordinates, seq(0,1,0.02), test1$distros, test1$trans)
       d2=decoding(pvals, coordinates, seq(0,1,0.02), test2$distros, test2$trans)

       #copy out the results
       sim[[i]][[1]] = test1
       sim[[i]][[2]] = test2
       d[[i]][[1]] = d1
       d[[i]][[2]] = d2
       
       #plotting the results
       dstart=1
       dend = 4000
       pdf(paste("Arab_ch",i,"_dists_and_decoding.pdf",sep=""))
       par(mfrow=c(3,1))
       plot(seq(0.01,0.99,0.02), test1$distros[1,], type="l",ylim=c(0,1), col="black")
       points(seq(0.01,0.99,0.02), test2$distros[1,], type="l", col="red")
       plot(seq(0.01,0.99,0.02), test1$distros[2,], type="l",ylim=c(0,1), col="black")
       points(seq(0.01,0.99,0.02), test2$distros[2,], type="l", col="red")
       plot(seq(0.01,0.99,0.02), test1$distros[3,], type="l",ylim=c(0,1), col="black")
       points(seq(0.01,0.99,0.02), test2$distros[3,], type="l", col="red")
       
       plot(seq(0.01,0.99,0.02), test1$distros[1,], type="l",ylim=c(0,1), col="blue")
       points(seq(0.01,0.99,0.02), test1$distros[2,], type="l",ylim=c(0,1), col="green")
       points(seq(0.01,0.99,0.02), test1$distros[3,], type="l",ylim=c(0,1), col="orange")
       
       plot(coordinates[dstart:dend],pvals[dstart:dend],pch=20)
       points(coordinates[dstart:dend], d1$dM[1,dstart:dend], type="l", col="blue")
       points(coordinates[dstart:dend], d1$dM[2,dstart:dend], type="l", col="green")
       points(coordinates[dstart:dend], d1$dM[3,dstart:dend], type="l", col="orange")
	dev.off()   
       print(i)    
}

save(d,sim, file="Arab_BW_and_D_matrix.RData")
